# Supplementary material for: Multipressure Sampling for Improving the Performance of MOF-based Electronic Noses
Source: ACS Sens. 2024 Jul 12;9(7):3531–9. doi: 10.1021/acssensors.4c00199 (PMC11287752; doi:10.1021/acssensors.4c00199)
Supplement: Supplementary file 2 — se4c00199_si_002.zip [file se4c00199_si_002.zip › Multiplex_Adsorption_Data/Methane_1bar/KINKAV.csv]

methane_comp CO2_comp N2_comp O2_comp methane_mass methane_error CO2_mass CO2_error N2_mass N2_error O2_mass O2_error total_mass total_error
0.0 0.0 0.8 0.2 0.0000000000 0.0000000000 0.0000000000 0.0000000000 6.4838655040 0.5491756569 3.6663190414 0.2959556695 10.1501845454 .8451313264
0.0 0.0005 0.7996 0.1999 0.0000000000 0.0000000000 0.8967493439 0.1039391496 6.2785044098 0.6060103702 3.6037161651 0.3447706163 10.7789699188 1.0547201361
0.0 0.005 0.7959999999999999 0.19899999999999998 0.0000000000 0.0000000000 8.6257058572 0.6688524324 6.0231731907 0.3052289940 3.3153746816 0.2793925445 17.9642537295 1.2534739709
0.002 0.008 0.792 0.198 0.0400628991 0.0118273191 12.9190642349 1.5821385294 5.5105764250 0.3986863154 3.1481881765 0.1705671748 21.6178917355 2.1632193387
0.002 0.0085 0.7916 0.1979 0.0428322239 0.0141858647 13.5246611944 1.0753084870 5.5711853507 0.2919588707 3.1411913844 0.1453920182 22.2798701534 1.5268452406
0.002 0.009000000000000001 0.7912 0.1978 0.0393244125 0.0095290532 14.2502635715 1.0589833103 5.4557704815 0.4039797004 3.0804297692 0.2001070467 22.8257882347 1.6725991106
0.002 0.0095 0.7908 0.1977 0.0419091157 0.0095290532 15.0568822642 0.6968286262 5.4009645380 0.5048746899 3.1087851896 0.1008661569 23.6085411075 1.3120985262
0.002 0.01 0.7904 0.1976 0.0380320609 0.0091494886 16.5911287419 2.0015457494 5.3297168114 0.2635674409 3.1301438180 0.1919579792 25.0890214322 2.4662206581
0.0025 0.0 0.7979999999999999 0.1995 0.0603712812 0.0142338387 0.0000000000 0.0000000000 6.4171312080 0.5165978200 3.8147246836 0.1994064486 10.2922271728 .7302381073
0.0025 0.0005 0.7976 0.1994 0.0504017118 0.0072544800 0.8967493439 0.1569331728 6.3007491751 0.5437696795 3.4788786646 0.2671755465 10.7267788954 .9751328788
0.0025 0.001 0.7972 0.1993 0.0553864965 0.0125216499 1.7545095859 0.1899461169 6.2685103848 0.4485684475 3.5157038860 0.1786323129 11.5941103532 .8296685272
0.0025 0.0015 0.7968 0.1992 0.0568634697 0.0090143780 2.6892353277 0.5553220053 6.2710894880 0.6226898769 3.4368979122 0.1169999353 12.4540861976 1.3040261955
0.0025 0.002 0.7964 0.1991 0.0533556583 0.0085326369 3.4285092081 0.2850972954 6.2369163703 0.2028268333 3.5164403904 0.1948245638 13.2352216271 .6912813294
0.0 0.0055 0.7956 0.1989 0.0000000000 0.0000000000 9.1305387741 0.6900044790 6.0911970382 0.4295068418 3.4825611867 0.4923056957 18.7042969990 1.6118170165
0.0025 0.0025 0.7959999999999999 0.19899999999999998 0.0526171716 0.0126300644 4.3019663612 0.2485440406 6.3091312606 0.4462156046 3.4895579788 0.0627283895 14.1532727722 .7701180991
0.0025 0.003 0.7956 0.1989 0.0550172532 0.0106121324 5.2209951919 0.4353496359 6.2433641284 0.5536495778 3.5241736869 0.2226997462 15.0435502604 1.2223110923
0.0025 0.0035 0.7952 0.1988 0.0531710366 0.0048985661 5.9131783388 0.6162085071 5.8935732537 0.3168297358 3.4004409430 0.3695271057 15.2603635721 1.3074639147
0.0025 0.004 0.7948 0.1987 0.0529864150 0.0148892529 6.8073959228 0.3842460879 5.8465046198 0.4105151398 3.4361614078 0.1977126897 16.1430483654 1.0073631703
0.0025 0.0045 0.7944 0.1986 0.0502170901 0.0122241287 7.4828694545 0.5978951264 5.7784807723 0.4725348931 3.3864473589 0.3555829343 16.6980146758 1.4382370825
0.0025 0.005 0.794 0.1985 0.0472631437 0.0126516359 8.4646859299 1.0866016034 6.0479970592 0.1580555808 3.3584601906 0.2932915622 17.9184063234 1.5506003823
0.0025 0.0055 0.7936 0.1984 0.0492939819 0.0186677966 8.7031777091 0.7741497393 5.5676390838 0.2764050927 3.3286317613 0.1085788390 17.6487425361 1.1778014676
0.0025 0.006 0.7932 0.1983 0.0511401984 0.0120556668 10.2450194663 1.1780607016 5.7849285304 0.2486394625 3.3610379561 0.3489943153 19.4421261512 1.7877501462
0.0025 0.0065 0.7928 0.1982 0.0533556583 0.0134862296 10.9554312842 0.8670094365 5.7356031812 0.2123202771 3.3227397259 0.2063080238 20.0671298496 1.2991239670
0.0025 0.006999999999999999 0.7924 0.1981 0.0498478468 0.0038726565 11.8481298123 1.6602705955 5.7497882490 0.4088864977 3.2741304337 0.1575740853 20.9218963418 2.2306038350
0.0 0.006 0.7952 0.1988 0.0000000000 0.0000000000 10.1751428941 1.1028480809 5.6869226079 0.8114574603 3.2494575353 0.1169025339 19.1115230373 2.0312080751
0.0025 0.0075 0.792 0.198 0.0555711181 0.0172164024 12.2101714729 2.1725872692 5.4834958411 0.3260194592 3.1618135084 0.3181784370 20.9110519405 2.8340015678
0.0025 0.008 0.7916 0.1979 0.0502170901 0.0034242216 12.9433691296 1.5686277431 5.5289525354 0.4444558939 3.1198327560 0.0763481961 21.6423715111 2.0928560547
0.0025 0.0085 0.7912 0.1978 0.0550172532 0.0105476987 13.3793381782 1.9082271643 5.4112809509 0.2928659439 3.1062074241 0.2924952019 21.9518438064 2.5041360088
0.0025 0.009000000000000001 0.7908 0.1977 0.0511401984 0.0180740734 14.4690076237 0.5307380322 5.2903854873 0.0731472505 3.0616489062 0.1565899175 22.8721822156 .7785492736
0.0025 0.0095 0.7904 0.1976 0.0450476838 0.0135366833 15.2730945566 0.5553792532 5.3819436517 0.5024471060 3.0642266717 0.1702010581 23.7643125638 1.2415641006
0.0025 0.01 0.79 0.1975 0.0513248201 0.0142816515 15.7171652368 1.9500297531 5.3674361961 0.3649533586 3.1492929332 0.2717651439 24.2852191862 2.6010299071
0.003 0.0 0.7976 0.1994 0.0646175792 0.0164717284 0.0000000000 0.0000000000 6.4052028556 0.3641790558 3.6037161651 0.2768061530 10.0735365999 .6574569372
0.003 0.0005 0.7972 0.1993 0.0649868225 0.0122241287 0.9190288307 0.0901818408 6.2836626162 0.5073095057 3.5646814304 0.2698361658 10.8323596998 .8795516410
0.003 0.001 0.7968 0.1992 0.0653560658 0.0151074220 1.8446402370 0.2446177943 6.2462656195 0.7076249235 3.4917674921 0.4008276065 11.6480294144 1.3681777463
0.003 0.0015 0.7964 0.1991 0.0710793371 0.0174367310 2.6699939528 0.1525321760 6.1875910212 0.1852718148 3.5580528906 0.2462569491 12.4867172017 .6014976709
0.0 0.0065 0.7948 0.1987 0.0000000000 0.0000000000 10.8683387449 1.3337407083 5.6511375507 0.6789871927 3.2744986859 0.1753839588 19.7939749815 2.1881118598
0.003 0.002 0.7959999999999999 0.19899999999999998 0.0688638773 0.0128759542 3.6928249379 0.3970341950 6.3184805097 0.4233354597 3.5514243507 0.2316233242 13.6315936756 1.0648689331
0.003 0.0025 0.7956 0.1989 0.0670176607 0.0123903002 4.4239971866 0.5686907513 6.4129401653 0.2695486780 3.5705734658 0.1806523908 14.4745284784 1.0312821203
0.003 0.003 0.7952 0.1988 0.0662791741 0.0200686371 5.2058046327 0.3592944583 6.0447731802 0.5609178938 3.6007701474 0.3715560821 14.9176271344 1.3118370713
0.003 0.0035 0.7948 0.1987 0.0675715257 0.0216377840 6.0954650490 0.4418291643 6.1782417720 0.7448385810 3.5145991293 0.3657276612 15.8558774760 1.5740331905
0.003 0.004 0.7944 0.1986 0.0622174977 0.0174601727 6.8656263997 0.9663944625 6.0025403649 0.5543624745 3.4122250139 0.1567457232 16.3426092762 1.6949628329
0.003 0.0045 0.794 0.1985 0.0659099308 0.0173426472 7.4362850730 0.8112978562 5.8919613142 0.4778889325 3.3315777790 0.1584700142 16.7257340970 1.4649994501
0.003 0.005 0.7936 0.1984 0.0594481729 0.0051694063 8.7259635478 0.7485560674 5.6356629313 0.1916774351 3.3113239073 0.1361358259 17.7323985593 1.0815387347
0.003 0.0055 0.7932 0.1983 0.0699716072 0.0182168349 9.0490161065 0.6869119429 5.7620389893 0.3651367154 3.2420924910 0.1003755835 18.1231191940 1.1706410767
0.003 0.006 0.7928 0.1982 0.0732947970 0.0143293048 10.1665349106 0.4104213106 5.8577881964 0.2854689814 3.2907017833 0.2316116144 19.3883196873 .9418312112
0.003 0.0065 0.7924 0.1981 0.0649868225 0.0120556668 10.6313660216 1.7018229925 5.7610718256 0.3341904786 3.2166830883 0.2539178459 19.6741077580 2.3019869838
0.0 0.006999999999999999 0.7944 0.1986 0.0000000000 0.0000000000 12.2501732788 0.7234605591 5.7565583949 0.5408028004 3.3356285534 0.2674900534 21.3423602271 1.5317534129
0.003 0.006999999999999999 0.792 0.198 0.0712639588 0.0169771633 11.7311625066 2.7874969980 5.7565583949 0.6885209392 3.2476162743 0.1959904569 20.8066011346 3.6889855574
0.003 0.0075 0.7916 0.1979 0.0612943894 0.0111141623 12.3230879629 1.4327474013 5.6746718676 0.6098113548 3.2060037741 0.1210513981 21.2650579940 2.1747243165
0.003 0.008 0.7912 0.1978 0.0576019563 0.0036178308 13.1124906885 1.4135018251 5.4174063210 0.5317794078 3.0973693710 0.1406974078 21.6848683368 2.0895964715
0.003 0.0085 0.7908 0.1977 0.0544633882 0.0173975912 13.6715032665 0.7375099485 5.3210123380 0.3853418871 3.0483918265 0.2860122750 22.0953708192 1.4262617018
0.003 0.009000000000000001 0.7904 0.1976 0.0662791741 0.0180665284 14.4639441040 2.0584138789 5.5995554862 0.3800700434 3.0962646144 0.1733150006 23.2260433787 2.6298654513
0.003 0.0095 0.79 0.1975 0.0625867410 0.0066463796 15.0918205503 1.8789711300 5.3206899501 0.4445559685 2.9589065386 0.2495435253 23.4340037800 2.5797170034
0.003 0.01 0.7896 0.1974 0.0592635512 0.0051429642 15.6655173355 1.5723630335 5.2055974688 0.4996850259 3.0222459194 0.3256698994 23.9526242749 2.4028609230
0.0035 0.0 0.7972 0.1993 0.0889876377 0.0185946180 0.0000000000 0.0000000000 6.4945043048 0.6872203116 3.6769983556 0.3999903947 10.2604902981 1.1058053243
0.0035 0.0005 0.7968 0.1992 0.0734794187 0.0126084561 0.8851032485 0.1135222603 6.5937997789 0.2798549837 3.7613281126 0.2910208502 11.3137105587 .6970065503
0.0035 0.001 0.7964 0.1991 0.0875106644 0.0310120420 1.7656493293 0.2627883809 6.1824328147 0.2809373351 3.4888214744 0.1761370010 11.5244142828 .7508747590
0.0 0.0075 0.794 0.1985 0.0000000000 0.0000000000 12.0400372100 1.9831334326 5.4851077806 0.3613012030 3.1456104110 0.2846530064 20.6707554016 2.6290876420
0.0035 0.0015 0.7959999999999999 0.19899999999999998 0.0821566364 0.0168400859 2.6689812488 0.3890075189 6.2710894880 0.4940413430 3.6416461431 0.3751866617 12.6638735163 1.2750756095
0.0035 0.002 0.7956 0.1989 0.0747717702 0.0141570023 3.6269991814 0.2214929619 6.5125580273 0.5539648663 3.5591576472 0.3826067844 13.7734866261 1.1722216149
0.0035 0.0025 0.7952 0.1988 0.0792026900 0.0173347838 4.4366559860 0.4842122953 6.1363313446 0.5979488272 3.5801480234 0.1202917149 14.2323380440 1.2197876212
0.0035 0.003 0.7948 0.1987 0.0773564734 0.0074216987 5.2032728728 0.4225706685 5.9835194786 0.4429332909 3.3658252349 0.2788036514 14.6299740597 1.1517293095
0.0035 0.0035 0.7944 0.1986 0.0799411766 0.0106121324 5.9724215196 0.6883929096 5.8126538900 0.3695246089 3.3978631775 0.1588290198 15.2628797637 1.2273586707
0.0035 0.004 0.794 0.1985 0.0816027715 0.0188495003 6.9881635771 0.5543793366 6.0737880914 0.3504521106 3.4313741290 0.2983215708 16.5749285690 1.2220025183
0.0035 0.0045 0.7936 0.1984 0.0707100938 0.0197329373 7.3552687574 0.5136655637 5.7775136086 0.4607391237 3.2892287744 0.3602899566 16.4927212342 1.3544275813
0.0035 0.005 0.7932 0.1983 0.0697869856 0.0153846456 8.2980961308 0.8864173976 5.6785405224 0.2801875472 3.3297365180 0.2622679754 17.3761601568 1.4442575658
0.0035 0.0055 0.7928 0.1982 0.0723716887 0.0093848837 9.1821866754 0.6076679374 5.6498479990 0.4956015451 3.2605051017 0.1849990051 18.1649114648 1.2976533713
0.0035 0.006 0.7924 0.1981 0.0712639588 0.0091494886 10.1553951672 1.2289962462 5.7601046619 0.1436215493 3.2903335311 0.0952058395 19.2770973190 1.4769731236
0.0 0.008 0.7936 0.1984 0.0000000000 0.0000000000 12.4324599890 1.7786397063 5.4938122540 0.3373317650 3.0572298797 0.3021787106 20.9835021227 2.4181501819
0.0035 0.0065 0.792 0.198 0.0712639588 0.0132824984 10.6597217321 1.1130929391 5.6421106894 0.5072029606 3.2965938187 0.1752292474 19.6696901990 1.8088076455
0.0035 0.006999999999999999 0.7916 0.1979 0.0646175792 0.0186458732 12.0607976409 0.5907927690 5.6788629103 0.2206697508 3.1430326455 0.1332849196 20.9473107759 .9633933126
0.0035 0.0075 0.7912 0.1978 0.0756948785 0.0220311737 12.7185488536 1.2966431316 5.8616568513 0.2410685589 3.1783848580 0.1611144469 21.8342854414 1.7208573111
0.0035 0.008 0.7908 0.1977 0.0699716072 0.0315999797 12.7874127219 0.7576176226 5.4744689798 0.3144060648 3.0715917160 0.2459902738 21.4034450249 1.3496139409
0.0035 0.0085 0.7904 0.1976 0.0653560658 0.0144146838 13.9955685291 1.6151596149 5.5176689588 0.3471146224 3.1853816501 0.3595092297 22.7639752038 2.3361981508
0.0035 0.009000000000000001 0.79 0.1975 0.0675715257 0.0078675690 14.1419042493 1.1442093690 5.4196630363 0.3961852209 3.1297755658 0.1650394514 22.7589143771 1.7133016103
0.0035 0.0095 0.7896 0.1974 0.0681253907 0.0249177686 15.0325773695 1.4569167389 5.4290122855 0.6479210881 3.1216740171 0.2025132732 23.6513890628 2.3322688688
0.0035 0.01 0.7892 0.1973 0.0716332021 0.0069668688 16.3298511239 1.5183536148 5.3245586050 0.5701451711 3.1062074241 0.2404097568 24.8322503551 2.3358754115
0.004 0.0 0.7968 0.1992 0.0965571255 0.0088618394 0.0000000000 0.0000000000 6.4184207597 0.8212160923 3.5808845278 0.2503508448 10.0958624130 1.0804287765
0.004 0.0005 0.7964 0.1991 0.0834489880 0.0167018835 0.9225732945 0.1507738993 6.4825759523 0.6589646590 3.6968839752 0.3836290305 11.1854822100 1.2100694723
0.0 0.0085 0.7932 0.1983 0.0000000000 0.0000000000 14.1586138644 1.1392833871 5.3551854558 0.4236250649 3.1518706986 0.2411351939 22.6656700188 1.8040436459
0.004 0.001 0.7959999999999999 0.19899999999999998 0.0840028530 0.0202242890 1.8497037568 0.1485122654 6.3117103638 0.4507467131 3.5238054347 0.2555829546 11.7692224083 .8750662221
0.004 0.0015 0.7956 0.1989 0.0862183128 0.0196637230 2.7272117257 0.1918906967 6.3652267557 0.3419464401 3.5959828686 0.2080022030 12.7746396628 .7615030628
0.004 0.002 0.7952 0.1988 0.0871414211 0.0165378139 3.5292732507 0.3671523204 6.2211193631 0.4202167715 3.5521608551 0.2699406787 13.3896948900 1.0738475845
0.004 0.0025 0.7948 0.1987 0.0888030160 0.0132824984 4.5693202029 0.6010668791 6.3071969331 0.3526304761 3.5050245718 0.1822993522 14.4703447238 1.1492792058
0.004 0.003 0.7944 0.1986 0.0924954491 0.0187697674 5.2078300406 0.3860913041 6.1002238995 0.5260580350 3.5212276692 0.1137082696 14.9217770584 1.0446273761
0.004 0.0035 0.794 0.1985 0.0830797447 0.0138650740 6.2514214566 0.2517012451 5.8716508763 0.4358970581 3.3654569827 0.1204224154 15.5716090603 .8218857926
0.004 0.004 0.7936 0.1984 0.0840028530 0.0233821704 7.2312125240 0.3093375442 6.1247253801 0.7238067217 3.4508914963 0.2784181573 16.8908322534 1.3349445936
0.004 0.0045 0.7932 0.1983 0.0856644479 0.0129709031 8.1760653053 0.3216925456 6.0128567778 0.1468249510 3.4262185980 0.3956777074 17.7008051290 .8771661071
0.004 0.005 0.7928 0.1982 0.0845567179 0.0284005479 8.5062067916 0.4946973259 5.9277463714 0.6436064117 3.3787140624 0.1396448132 17.8972239433 1.3063490987
0.004 0.0055 0.7924 0.1981 0.0786488250 0.0169771633 9.5639760629 0.8361378337 5.7788031602 0.1626701761 3.3190572038 0.1887607830 18.7404852519 1.2045459561
0.0 0.009000000000000001 0.7928 0.1982 0.0000000000 0.0000000000 14.8082634455 1.1526911096 5.4815615137 0.6346821423 3.0962646144 0.3435033280 23.3860895736 2.1308765799
0.004 0.006 0.792 0.198 0.0862183128 0.0307515618 9.9199414998 0.4657161087 5.8448926803 0.6547983229 3.2597685973 0.2241515864 19.1108210902 1.3754175798
0.004 0.0065 0.7916 0.1979 0.0773564734 0.0149714389 11.2293677015 1.1589448730 5.6985285724 0.4203097588 3.3157429338 0.2267835747 20.3209956811 1.8210096454
0.004 0.006999999999999999 0.7912 0.1978 0.0771718518 0.0114762817 11.3103840172 0.9287914184 5.4660868944 0.2301858657 3.1434008977 0.2463868762 19.9970436611 1.4168404420
0.004 0.0075 0.7908 0.1977 0.0825258797 0.0106761772 12.4253710614 1.6761746343 5.5573226709 0.2171430312 3.1842768935 0.3192948441 21.2494965055 2.2232886868
0.004 0.008 0.7904 0.1976 0.0858490695 0.0283140046 12.4937285777 1.4895129728 5.4957465814 0.4462789552 3.0631219151 0.2391383491 21.1384461437 2.2032442817
0.004 0.0085 0.79 0.1975 0.0804950415 0.0150169034 14.1413978973 1.6813313372 5.5640928169 0.2668888990 3.2675018938 0.2479581922 23.0534876495 2.2111953318
0.004 0.009000000000000001 0.7896 0.1974 0.0751410135 0.0248410478 14.4011564594 1.5091884895 5.3152093558 0.2173726584 3.0918455878 0.1833200799 22.8833524165 1.9347222756
0.004 0.0095 0.7892 0.1973 0.0762487435 0.0141377280 14.5647081466 1.5894013377 5.3232690534 0.3469984270 3.0984741276 0.1661858226 23.0627000711 2.1167233153
0.004 0.01 0.7888 0.1972 0.0812335282 0.0103782991 15.9764174468 2.3389922990 5.2213944760 0.3427600530 3.0936868489 0.2280477468 24.3727322999 2.9201783979
0.0045 0.0 0.7964 0.1991 0.1017265319 0.0238840776 0.0000000000 0.0000000000 6.4551729806 0.3443827194 3.6862046610 0.2444595662 10.2431041735 .6127263632
0.0 0.0095 0.7924 0.1981 0.0000000000 0.0000000000 14.4852108869 0.9168947925 5.4032212533 0.3719635567 3.0715917160 0.0901548810 22.9600238562 1.3790132302
0.0045 0.0005 0.7959999999999999 0.19899999999999998 0.0924954491 0.0121570241 0.9296622221 0.0562392715 6.5193281733 0.4084877368 3.5731512313 0.2682190981 11.1146370758 .7451031305
0.0045 0.001 0.7956 0.1989 0.1063420732 0.0127589460 1.7843843523 0.2264338991 6.2665760574 0.4987773261 3.5164403904 0.3110927050 11.6737428733 1.0490628762
0.0045 0.0015 0.7952 0.1988 0.0893568810 0.0192006521 2.6026491404 0.2084055159 6.3661939194 0.5945993693 3.6184462536 0.1189722544 12.6766461944 .9411777917
0.0045 0.002 0.7948 0.1987 0.0982187204 0.0176928818 3.6705454511 0.2452625953 6.2556148687 0.6514450483 3.5256466957 0.2529697051 13.5500257359 1.1673702305
0.0045 0.0025 0.7944 0.1986 0.0969263688 0.0207237294 4.4088066275 0.7073401780 6.2346596550 0.4966130061 3.5598941516 0.1438843917 14.3002868029 1.3685613052
0.0045 0.003 0.794 0.1985 0.0943416657 0.0190938425 5.1070659980 0.5879912948 5.8887374351 0.4015685253 3.4438947043 0.1657151329 14.5340398031 1.1743687955
0.0045 0.0035 0.7936 0.1984 0.0941570440 0.0207565981 5.7921602172 0.5664845368 5.7852509183 0.4163025337 3.2999080886 0.1743105429 14.9714762681 1.1778542115
0.0045 0.004 0.7932 0.1983 0.0963725039 0.0123351584 6.7116953999 0.2842615058 6.1108627003 0.5271333044 3.3521999030 0.2729998490 16.2711305071 1.0967298176
0.0045 0.0045 0.7928 0.1982 0.0919415841 0.0114167261 7.4970473098 0.7130428273 5.8706837126 0.3984954438 3.3842378456 0.0925771710 16.8439104521 1.2155321682
0.0045 0.005 0.7924 0.1981 0.0982187204 0.0264878999 8.5831722915 0.6955101475 5.9425762149 0.1999283323 3.3208984648 0.0729325346 17.9448656916 .9948589143
0.0 0.001 0.7992 0.1998 0.0000000000 0.0000000000 1.7155204840 0.2260077513 6.2478775590 0.5546908488 3.5348530011 0.4208038528 11.4982510441 1.2015024529
0.0 0.01 0.792 0.198 0.0000000000 0.0000000000 16.1992123149 1.2426525296 5.3003795123 0.6449737217 3.0958963621 0.3032091320 24.5954881893 2.1908353833
0.0045 0.0055 0.792 0.198 0.0984033421 0.0214860268 9.1776295076 1.2409198284 5.9022777271 0.6196178078 3.4089107439 0.3532811449 18.5872213207 2.2353048079
0.0045 0.006 0.7916 0.1979 0.0904646109 0.0247971007 9.8991810689 1.1594863154 5.4751137557 0.6716342085 3.2494575353 0.4082746380 18.7142169708 2.2641922626
0.0045 0.0065 0.7912 0.1978 0.0974802338 0.0228394225 10.5959213835 1.2852860903 5.7249643804 0.3404794796 3.2918065399 0.3534331198 19.7101725376 2.0020381122
0.0045 0.006999999999999999 0.7908 0.1977 0.0860336912 0.0154641990 11.4384910663 0.8281974349 5.3223018897 0.3020236143 3.0749059859 0.1193500823 19.9217326331 1.2650353305
0.0045 0.0075 0.7904 0.1976 0.0971109905 0.0142242568 12.2051079532 1.6664362682 5.5218600016 0.3378932831 3.2582955885 0.2219384941 21.0823745338 2.2404923022
0.0045 0.008 0.79 0.1975 0.0948955306 0.0217634400 12.8861513566 1.3723890965 5.7233524409 0.8928890187 3.2332544379 0.3773965400 21.9376537660 2.6644380952
0.0045 0.0085 0.7896 0.1974 0.0948955306 0.0114047776 13.2112293232 0.6907828730 5.4028988654 0.2772116079 3.2004799909 0.2546580550 21.9095037101 1.2340573135
0.0045 0.009000000000000001 0.7892 0.1973 0.0856644479 0.0161118759 14.3029241766 0.9991934714 5.3303615872 0.3938804467 3.1430326455 0.1876135707 22.8619828572 1.5967993647
0.0045 0.0095 0.7888 0.1972 0.0836336097 0.0126084561 15.2518277737 1.2552725831 5.4119257267 0.4662607423 3.1286708092 0.2612608667 23.8760579193 1.9954026482
0.0045 0.01 0.7884 0.1971 0.0762487435 0.0282078689 15.1080238134 0.8703870807 5.2068870204 0.3006508760 3.0332934858 0.0889189943 23.4244530631 1.2881648199
0.0005 0.0 0.7996 0.1999 0.0103388127 0.0081233528 0.0000000000 0.0000000000 6.5680087466 0.7524580618 3.7278171612 0.1789054001 10.3061647205 .9394868147
0.005 0.0 0.7959999999999999 0.19899999999999998 0.1259119686 0.0075311154 0.0000000000 0.0000000000 6.5686535224 0.5591771477 3.6641095282 0.2675954826 10.3586750192 .8343037457
0.005 0.0005 0.7956 0.1989 0.1164962642 0.0175691539 0.8876350084 0.1128426701 6.4400207492 0.4607932600 3.6438556564 0.3005714183 11.0880076782 .8917765023
0.005 0.001 0.7952 0.1988 0.1159423993 0.0209722399 1.8269179180 0.1834811632 6.4986953475 0.5287224513 3.6633730237 0.2808448898 12.1049286885 1.0140207442
0.005 0.0015 0.7948 0.1987 0.1163116426 0.0284580972 2.7824040907 0.2145164182 6.1811432631 0.3032818683 3.5333799922 0.2297374426 12.6132389886 .7759938263
0.005 0.002 0.7944 0.1986 0.1168655076 0.0247310337 3.6842169543 0.3571328858 6.3420148267 0.1668537271 3.6456969175 0.1323660543 13.7887942061 .6810837009
0.005 0.0025 0.794 0.1985 0.1011726669 0.0105476987 4.4948864628 0.4704181515 6.1160209067 0.6392242432 3.4807199256 0.2637837674 14.1927999620 1.3839738608
0.005 0.003 0.7936 0.1984 0.1157577776 0.0175769124 5.3992310863 0.3778159420 6.1647014800 0.7878954566 3.4648850805 0.2392381337 15.1445754244 1.4225264447
0.005 0.0035 0.7932 0.1983 0.1087421547 0.0264827521 6.0438171477 0.4015010361 5.8658478940 0.4469789397 3.4004409430 0.3376083597 15.4188481394 1.2125710876
0.005 0.004 0.7928 0.1982 0.1054189650 0.0244203579 6.9760111297 0.1455125541 5.9928687278 0.2449588061 3.3835013412 0.2475641071 16.4578001637 .6624558252
0.005 0.0045 0.7924 0.1981 0.1081882898 0.0119876193 7.9213702630 0.8872084206 5.9341941294 0.2458668044 3.4022822041 0.2035658801 17.3660348863 1.3486287244
0.0005 0.0005 0.7992 0.1998 0.0123696509 0.0068683226 0.9154843669 0.1300289782 6.4806416249 0.5597515611 3.6762618512 0.1579557336 11.0847574939 .8546045955
0.005 0.005 0.792 0.198 0.1020957752 0.0280381887 8.7472303307 0.6456335141 5.9283911472 0.3843123436 3.2697114071 0.2633598131 18.0474286602 1.3213438595
0.005 0.0055 0.7916 0.1979 0.1102191280 0.0265906462 9.0824353367 1.4351469214 5.7214181135 0.5888063569 3.2675018938 0.2893872013 18.1815744720 2.3399311258
0.005 0.006 0.7912 0.1978 0.1091113981 0.0209331975 10.0009578154 1.6113911481 5.9973821584 0.5762889143 3.2855462523 0.2453963788 19.3929976242 2.4540096387
0.005 0.0065 0.7908 0.1977 0.1008034236 0.0202714241 11.0723985900 1.0009112101 5.5482958096 0.3791369462 3.2266258981 0.2747921609 19.9481237213 1.6751117413
0.005 0.006999999999999999 0.7904 0.1976 0.1024650185 0.0272089981 11.4926707274 0.9801938419 5.6266360700 0.2846566521 3.1688103005 0.1462476010 20.3905821164 1.4383070931
0.005 0.0075 0.79 0.1975 0.1004341803 0.0329310386 12.5003111533 1.2322846935 5.5125107524 0.3216933761 3.2067402785 0.0781736222 21.3199963645 1.6650827304
0.005 0.008 0.7896 0.1974 0.0995110720 0.0260937745 12.6268991466 1.0177276618 5.6585524724 0.3366853554 3.2951208098 0.2162941847 21.6800835008 1.5968009764
0.005 0.0085 0.7892 0.1973 0.0888030160 0.0092973090 14.2097554136 1.3528284415 5.3609884380 0.2327042245 3.1341945924 0.1474922524 22.7937414600 1.7423222274
0.005 0.009000000000000001 0.7888 0.1972 0.0845567179 0.0048985661 14.7601600081 0.7411719976 5.2330004405 0.2250406120 2.9375479102 0.1516841553 23.0152650767 1.1227953310
0.005 0.0095 0.7884 0.1971 0.0952647739 0.0189864321 15.0897951424 1.6559626415 5.4077346839 0.4268367136 3.1069439286 0.2532076087 23.6997385288 2.3549933959
0.0005 0.001 0.7988 0.1997 0.0107080560 0.0052996385 1.8897055626 0.0479940476 6.4081043468 0.3664380657 3.6836268955 0.2809607530 11.9921448609 .7006925048
0.005 0.01 0.7879999999999999 0.19699999999999998 0.0954493956 0.0147049728 16.1561723972 1.1048901719 5.3925824525 0.1945535537 3.1113629551 0.1717398201 24.7555672004 1.4858885185
0.0055 0.0 0.7956 0.1989 0.1249888604 0.0188132999 0.0000000000 0.0000000000 6.4754834185 0.5785022529 3.7112458115 0.3219173149 10.3117180904 .9192328677
0.0055 0.0005 0.7952 0.1988 0.1124345878 0.0218883747 0.8896604163 0.1050774899 6.5589818853 0.8233562351 3.6504841962 0.2712156930 11.2115610856 1.2215377927
0.0055 0.001 0.7948 0.1987 0.1177886158 0.0179605655 1.8841356909 0.2173282487 6.3620028766 0.3300811332 3.6364906121 0.1147624215 12.0004177954 .6801323689
0.0055 0.0015 0.7944 0.1986 0.1224041572 0.0158215480 2.5889776371 0.2836764341 6.4377640338 0.6323847242 3.5783067623 0.3457541196 12.7274525904 1.2776368259
0.0055 0.002 0.794 0.1985 0.1229580222 0.0076923228 3.5799084479 0.2971039348 6.1779193841 0.3408760835 3.5900908332 0.2166174590 13.4708766874 .8622898001
0.0055 0.0025 0.7936 0.1984 0.1102191280 0.0124451977 4.4204527228 0.4074418972 5.9732030657 0.4015126163 3.3853426023 0.1872025622 13.8892175188 1.0086022734
0.0055 0.003 0.7932 0.1983 0.1340353215 0.0172954134 5.1176993894 0.4831627400 6.1169880704 0.1795605116 3.4619390627 0.1729358819 14.8306618440 .8529545469
0.0055 0.0035 0.7928 0.1982 0.1133576961 0.0264054150 5.8240603915 0.5658523510 5.8239374666 0.2962953548 3.2940160532 0.2629331122 15.0553716074 1.1514862330
0.0055 0.004 0.7924 0.1981 0.1164962642 0.0204388763 6.9927207448 0.7206226514 5.9635314286 0.1623068613 3.3639839738 0.0996869014 16.4367324114 1.0030552904
0.0005 0.0015 0.7984 0.1996 0.0118157859 0.0042743003 2.6173333476 0.2226659412 6.0686298850 0.5194164381 3.5079705895 0.2032191760 12.2057496080 .9495758556
0.0055 0.0045 0.792 0.198 0.1144654260 0.0114405855 7.6286988227 0.6125594953 5.6946599176 0.2371109879 3.3790823146 0.1600503939 16.8169064809 1.0211614626
0.0055 0.005 0.7916 0.1979 0.1218502922 0.0311567846 8.5801341797 0.7996706911 5.8713284884 0.3066083536 3.3028541063 0.1449698168 17.8761670666 1.2824056461
0.0055 0.0055 0.7912 0.1978 0.1176039942 0.0182989772 8.8641976364 0.7004983803 5.8477941715 0.2917950701 3.3363650578 0.2125041830 18.1659608599 1.2230966106
0.0055 0.006 0.7908 0.1977 0.1172347509 0.0236431079 10.0738724995 0.8770448838 5.8000807618 0.5585947012 3.2951208098 0.1862147710 19.2863088220 1.6454974639
0.0055 0.0065 0.7904 0.1976 0.1140961827 0.0205121222 11.0035347216 1.3574781720 5.6230898031 0.4145191395 3.2822319824 0.1206744019 20.0229526898 1.9131838356
0.0055 0.006999999999999999 0.79 0.1975 0.1074498032 0.0178080961 11.4739357044 1.6368785960 5.6188987604 0.4611720357 3.2936478010 0.2998703803 20.4939320690 2.4157291081
0.0055 0.0075 0.7896 0.1974 0.1126192095 0.0155783923 12.1033312066 1.0685903084 5.5460390943 0.3286624109 3.1397183756 0.2884559811 20.9017078860 1.7012870927
0.0055 0.008 0.7892 0.1973 0.1153885343 0.0290976848 12.6820915116 2.5454015019 5.4277227339 0.4505382190 3.1113629551 0.2044698656 21.3365657349 3.2295072713
0.0055 0.0085 0.7888 0.1972 0.1094806414 0.0179225697 13.8851837990 1.6867544144 5.3655018687 0.1819204971 3.1146772250 0.1709198131 22.4748435341 2.0575172943
0.0055 0.009000000000000001 0.7884 0.1971 0.1105883713 0.0170572825 14.3824214364 1.5864433169 5.5479734217 0.5474575666 3.1253565392 0.2524567012 23.1663397686 2.4034148672
0.0005 0.002 0.7979999999999999 0.1995 0.0107080560 0.0054267462 3.4664856060 0.2252532234 6.3516864638 0.6768936131 3.5157038860 0.2890683710 13.3445840118 1.1966419537
0.0055 0.0095 0.7879999999999999 0.19699999999999998 0.1122499662 0.0179605655 14.9692833729 1.1927683649 5.5734420661 0.0926011200 3.0826392824 0.1977126897 23.7376146876 1.5010427401
0.0055 0.01 0.7876 0.1969 0.1063420732 0.0132824984 15.3500600565 1.1999366620 5.2507317752 0.4053255806 2.9541192598 0.3355390019 23.6612531647 1.9540837429
0.006 0.0 0.7952 0.1988 0.1214810489 0.0269471734 0.0000000000 0.0000000000 6.3913401758 0.3855252522 3.6136589749 0.3826323029 10.1264801996 .7951047285
0.006 0.0005 0.7948 0.1987 0.1360661597 0.0261772414 0.9559925247 0.0768988457 6.4719371515 0.7659735757 3.6913601920 0.3682698896 11.2553560279 1.2373195524
0.006 0.001 0.7944 0.1986 0.1451126208 0.0222895766 1.7565349938 0.2643409492 6.4413103008 0.2637125164 3.6298620723 0.2026203862 11.9728199877 .7529634284
0.006 0.0015 0.794 0.1985 0.1249888604 0.0239752385 2.5418869036 0.3322687665 6.2320805518 0.4379418659 3.4755643947 0.3014688152 12.3745207105 1.0956546861
0.006 0.002 0.7936 0.1984 0.1360661597 0.0209722399 3.6771280267 0.3419971846 6.2643193421 0.4277318482 3.6364906121 0.1530086841 13.7140041406 .9437099568
0.006 0.0025 0.7932 0.1983 0.1373585113 0.0179149609 4.4412131537 0.4136297497 6.1740507292 0.4832223657 3.4151710316 0.2518199004 14.1677934258 1.1665869767
0.006 0.003 0.7928 0.1982 0.1364354030 0.0176851742 5.3582165765 0.8189112595 6.1505164123 0.3659385309 3.4578882884 0.2723871789 15.1030566802 1.4749221435
0.006 0.0035 0.7924 0.1981 0.1314506183 0.0238326463 6.2924359664 0.4852384456 5.9496687488 0.6180807557 3.3912346377 0.2792255262 15.7647899712 1.4063773738
0.0005 0.0025 0.7976 0.1994 0.0120004076 0.0121906225 4.6508428705 0.2430278480 6.4845102798 0.1326327498 3.6792078689 0.2182639290 14.8265614268 .6061151493
0.006 0.004 0.792 0.198 0.1303428884 0.0281546510 7.0838640999 0.2785764303 6.1218238890 0.2438361036 3.3820283323 0.1481344595 16.7180592096 .6987016444
0.006 0.0045 0.7916 0.1979 0.1255427253 0.0256617459 7.7603503356 1.0461550368 5.8568210327 0.1618066137 3.4089107439 0.3223887767 17.1516248375 1.5560121731
0.006 0.005 0.7912 0.1978 0.1194502107 0.0232828330 8.3608837754 0.3723749727 5.8165225449 0.4915907072 3.2008482431 0.1290586105 17.4977047741 1.0163071234
0.006 0.0055 0.7908 0.1977 0.1284966718 0.0392754096 9.1923137148 0.7867308430 5.8587553602 0.5264451323 3.2535083097 0.2678791242 18.4330740565 1.6203305091
0.006 0.006 0.7904 0.1976 0.1246196171 0.0083386880 10.1786873579 0.6059964901 5.8358658190 0.5278961879 3.3860791067 0.3442005988 19.5252519007 1.4864319648
0.006 0.0065 0.79 0.1975 0.1305275100 0.0141858647 10.7240284326 0.2456803910 5.7942777796 0.2831410186 3.1898006767 0.1909180864 19.8386343989 .7339253607
0.006 0.006999999999999999 0.7896 0.1974 0.1144654260 0.0252331271 11.5200137339 1.8480900869 5.6072927959 0.4204887510 3.1901689289 0.4437621008 20.4319408847 2.7375740658
0.006 0.0075 0.7892 0.1973 0.1080036681 0.0234404075 12.7565252516 1.5567127468 5.3016690639 0.2409340061 3.0782202559 0.1646610445 21.2444182395 1.9857482049
0.006 0.008 0.7888 0.1972 0.1246196171 0.0264981924 12.8841259488 1.7322329853 5.6585524724 0.5241023957 3.1548167164 0.2253342488 21.8221147547 2.5081678222
0.006 0.0085 0.7884 0.1971 0.1268350769 0.0175380855 13.8061928913 1.0387765986 5.5350779056 0.4434229678 3.1960609643 0.1774868706 22.6641668381 1.6772245225
0.0005 0.003 0.7972 0.1993 0.0125542725 0.0044615839 5.2285904715 0.5422308585 6.0763671946 0.3079207854 3.3094826462 0.1757855713 14.6269945848 1.0303987991
0.006 0.009000000000000001 0.7879999999999999 0.19699999999999998 0.1229580222 0.0110403132 14.0689895652 1.6086284979 5.4854301685 0.2727104406 3.1934831988 0.1663685090 22.8708609547 2.0587477607
0.006 0.0095 0.7876 0.1969 0.1139115611 0.0137960686 14.9449784782 0.7425060799 5.4876868839 0.4467910197 3.1106264507 0.1892056796 23.6572033739 1.3922988478
0.006 0.01 0.7872 0.1968 0.1164962642 0.0251898641 15.6660236875 2.0568348718 5.0421468020 0.3294861148 2.9434399456 0.2024329012 23.7681066993 2.6139437519
0.0065 0.0 0.7948 0.1987 0.1600669748 0.0212948094 0.0000000000 0.0000000000 6.5734893410 0.6192701555 3.6523254573 0.3258364177 10.3858817731 .9664013826
0.0065 0.0005 0.7944 0.1986 0.1340353215 0.0100037001 0.8815587847 0.1365236101 6.3342775170 0.5164271833 3.6637412759 0.4061766831 11.0136128991 1.0691311766
0.0065 0.001 0.794 0.1985 0.1464049723 0.0244538334 1.8497037568 0.1211271817 6.2965581323 0.4659476722 3.6015066518 0.3321218516 11.8941735132 .9436505389
0.0065 0.0015 0.7936 0.1984 0.1417894310 0.0403236687 2.5393551438 0.3308458998 6.4622655145 0.5265138321 3.5462688197 0.3531536811 12.6896789090 1.2508370817
0.0065 0.002 0.7932 0.1983 0.1388354845 0.0180363168 3.6821915464 0.6698912212 6.2478775590 0.3344764783 3.5797797712 0.1956164634 13.6486843611 1.2180204797
0.0065 0.0025 0.7928 0.1982 0.1416048093 0.0306627613 4.3090552888 0.4973912723 6.1972626582 0.5586363778 3.4063329784 0.2575976223 14.0542557347 1.3442880337
0.0065 0.003 0.7924 0.1981 0.1296044017 0.0300111004 5.2073236886 0.5964164249 6.2636745662 0.4215936510 3.4902944832 0.1816435541 15.0908971397 1.2296647304
0.0005 0.0035 0.7968 0.1992 0.0129235158 0.0065011993 6.1030603286 0.6186336448 6.2156387687 0.5437528593 3.4210630670 0.3262889177 15.7526856801 1.4951766211
0.0065 0.0035 0.792 0.198 0.1399432144 0.0371011444 6.0347028122 0.6113042062 5.9432209907 0.1620812997 3.4114885094 0.3495208229 15.5293555267 1.1600074732
0.0065 0.004 0.7916 0.1979 0.1384662412 0.0185726081 7.0170256395 0.7488094863 5.9496687488 0.3690630477 3.3168476905 0.1044071337 16.4220083200 1.2408522758
0.0065 0.0045 0.7912 0.1978 0.1443741341 0.0280624915 7.8302269079 0.5461977212 5.7881524094 0.3256302948 3.3879203677 0.2816587837 17.1506738191 1.1815492912
0.0065 0.005 0.7908 0.1977 0.1412355660 0.0259260345 8.2727785322 0.8488948163 5.7410837756 0.6511744059 3.3094826462 0.2194066345 17.4645805200 1.7454018912
0.0065 0.0055 0.7904 0.1976 0.1428971609 0.0182168349 9.7275277501 0.8622827702 5.8329643279 0.3874753905 3.2818637301 0.0308629630 18.9852529690 1.2988379586
0.0065 0.006 0.79 0.1975 0.1397585928 0.0333465757 10.0333643417 0.6950720662 5.6466241200 0.3654690283 3.1982704776 0.2545046439 19.0180175321 1.3483923141
0.0065 0.0065 0.7896 0.1974 0.1308967533 0.0430354622 11.1245528432 1.2609038516 5.6814420135 0.3749724729 3.2251528892 0.1492507642 20.1620444992 1.8281625509
0.0065 0.006999999999999999 0.7892 0.1973 0.1216656706 0.0204722024 11.3534239349 1.1554663560 5.4048331928 0.3349174330 3.1728610748 0.1047650042 20.0527838731 1.6156209956
0.0065 0.0075 0.7888 0.1972 0.1246196171 0.0122464152 12.2972640122 1.3525168295 5.4322361646 0.3000598454 3.1209375127 0.2020896216 20.9750573066 1.8669127117
0.0065 0.008 0.7884 0.1971 0.1179732375 0.0182168349 13.1195796161 0.8027044366 5.4983256847 0.5424400409 3.2328861857 0.3432568942 21.9687647240 1.7066182066
0.0005 0.004 0.7964 0.1991 0.0097849477 0.0068683226 7.0271526790 1.0293257611 6.0766895825 0.4966590468 3.4810881779 0.4370618586 16.5947153871 1.9699149891
0.0065 0.0085 0.7879999999999999 0.19699999999999998 0.1299736451 0.0253517197 13.7251765756 0.8924754813 5.5479734217 0.4454154949 3.0679091939 0.2098637026 22.4710328363 1.5731063985
0.0065 0.009000000000000001 0.7876 0.1969 0.1229580222 0.0223811404 14.3059622885 1.4509103829 5.3455138187 0.4524810405 3.0524426009 0.2101994475 22.8268767303 2.1359720113
0.0065 0.0095 0.7872 0.1968 0.1229580222 0.0338296199 14.6366101267 0.9871209310 5.2536332663 0.2293662489 2.9758461404 0.1160409414 22.9890475556 1.3663577412
0.0065 0.01 0.7868 0.1967 0.1209271840 0.0253409615 15.6953921019 2.0570123712 5.0779318592 0.3296904583 2.9898397245 0.1489560859 23.8840908696 2.5609998769
0.006999999999999999 0.0 0.7944 0.1986 0.1515743787 0.0254590518 0.0000000000 0.0000000000 6.4996625112 0.7068913323 3.7410742409 0.1923165236 10.3923111308 .9246669077
0.006999999999999999 0.0005 0.794 0.1985 0.1521282436 0.0296178251 0.8724444492 0.0696928699 6.2269223453 0.3051363608 3.6118177138 0.2010346815 10.8633127519 .6054817373
0.006999999999999999 0.001 0.7936 0.1984 0.1567437850 0.0241678138 1.7453952504 0.2477008434 6.3513640758 0.3846421405 3.5499513419 0.1103528452 11.8034544531 .7668636429
0.006999999999999999 0.0015 0.7932 0.1983 0.1656056245 0.0244538334 2.7206291500 0.2466843710 6.5254535434 0.3292109340 3.6762618512 0.4766475486 13.0879501691 1.0769966870
0.006999999999999999 0.002 0.7928 0.1982 0.1517590003 0.0312354525 3.7181425365 0.2180161323 6.2427193526 0.1143891158 3.5381672710 0.2691477815 13.6507881604 .6327884821
0.006999999999999999 0.0025 0.7924 0.1981 0.1571130283 0.0302103314 4.5774218344 0.6720723346 6.2314357760 0.2926060522 3.6243382891 0.2811537524 14.5903089278 1.2760424706
0.0 0.0015 0.7988 0.1997 0.0000000000 0.0000000000 2.6097380680 0.1667244128 6.2714118759 0.2989048785 3.4958182664 0.2589795058 12.3769682103 .7246087971
0.0005 0.0045 0.7959999999999999 0.19899999999999998 0.0114465426 0.0032189885 7.6180654313 0.1928130868 5.9580508343 0.3504010966 3.4604660539 0.1608482505 17.0480288621 .7072814224
0.006999999999999999 0.003 0.792 0.198 0.1523128653 0.0346184065 5.0893436790 0.1684684074 6.0805582374 0.1650348988 3.4556787751 0.1905170543 14.7778935568 .5586387670
0.006999999999999999 0.0035 0.7916 0.1979 0.1488050539 0.0278625825 6.1526828219 1.0063515848 5.9657881439 0.4626058592 3.3842378456 0.3120815303 15.6515138653 1.8089015568
0.006999999999999999 0.004 0.7912 0.1978 0.1521282436 0.0321135558 6.7709385807 1.2506241809 5.9209762254 0.1839747745 3.2969620709 0.1876800578 16.1410051206 1.6543925690
0.006999999999999999 0.0045 0.7908 0.1977 0.1499127838 0.0324556258 7.8945336085 1.6166587057 5.8468270077 0.3015965970 3.3544094163 0.0855550629 17.2456828163 2.0362659914
0.006999999999999999 0.005 0.7904 0.1976 0.1543437035 0.0195175741 8.5173465350 0.9305939283 6.1028030027 0.5912246077 3.3956536642 0.4015023338 18.1701469054 1.9428384439
0.006999999999999999 0.0055 0.79 0.1975 0.1436356475 0.0243420694 9.4672628361 0.8886591088 5.6878897716 0.4537710228 3.2612416062 0.2158272159 18.5600298614 1.5825994169
0.006999999999999999 0.006 0.7896 0.1974 0.1451126208 0.0223201396 10.4662952785 0.4178063516 5.7617166014 0.2045941807 3.1323533313 0.1589109644 19.5054778320 .8036316363
0.006999999999999999 0.0065 0.7892 0.1973 0.1395739711 0.0192361235 10.6278215578 0.6079210417 5.6978837966 0.4066250900 3.2266258981 0.2370194378 19.6919052236 1.2708016930
0.006999999999999999 0.006999999999999999 0.7888 0.1972 0.1560052984 0.0165954227 11.5007723590 0.4267030208 5.6037465289 0.4608618234 3.2542448141 0.3331296724 20.5147690004 1.2372899393
0.006999999999999999 0.0075 0.7884 0.1971 0.1416048093 0.0238612329 11.9883893088 0.6834768865 5.6727375402 0.5142845972 3.1596039951 0.1429843254 20.9623356534 1.3646070420
0.0005 0.005 0.7956 0.1989 0.0099695694 0.0059994937 8.5300053344 1.0380408102 6.0292985608 0.1843720605 3.3997044386 0.2448985204 17.9689779032 1.4733108848
0.006999999999999999 0.008 0.7879999999999999 0.19699999999999998 0.1334814565 0.0315611246 13.5975758785 1.3430279507 5.4519018266 0.3375658444 3.1540802119 0.1589382698 22.3370393735 1.8710931895
0.006999999999999999 0.0085 0.7876 0.1969 0.1456664857 0.0310120420 13.6968208652 1.1840150648 5.4567376452 0.2869824608 3.1190962516 0.1842291887 22.4183212477 1.6862387563
0.006999999999999999 0.009000000000000001 0.7872 0.1968 0.1349584297 0.0241960044 14.3945738837 1.5660594745 5.1904452374 0.3554054308 2.9552240164 0.1324275104 22.6752015672 2.0780884201
0.006999999999999999 0.0095 0.7868 0.1967 0.1384662412 0.0385324457 14.4021691633 1.5020540175 5.2981227969 0.5245456261 3.0826392824 0.1017176344 22.9213974838 2.1668497237
0.006999999999999999 0.01 0.7864 0.1966 0.1342199431 0.0261511866 17.2028019251 0.9246236592 5.2281646220 0.5533273477 3.0487600788 0.2155631577 25.6139465690 1.7196653512
0.0075 0.0 0.794 0.1985 0.1816677084 0.0334445580 0.0000000000 0.0000000000 6.4600087991 0.1601148535 3.6626365193 0.1302884451 10.3043130268 .3238478566
0.0075 0.0005 0.7936 0.1984 0.1783445186 0.0502550861 0.8835841926 0.1102406277 6.5886415724 0.3337087000 3.6644777804 0.2434634560 11.3150480640 .7376678698
0.0075 0.001 0.7932 0.1983 0.1656056245 0.0253301987 1.7828652963 0.1663549263 6.4480804467 0.4354810256 3.5510560985 0.1521661639 11.9476074660 .7793323145
0.0075 0.0015 0.7928 0.1982 0.1694826792 0.0175769124 2.8330392880 0.3738784469 6.2649641179 0.3516872286 3.5087070939 0.2381837556 12.7761931790 .9813263435
0.0075 0.002 0.7924 0.1981 0.1678210843 0.0232183294 3.5662369447 0.2114733413 6.3416924388 0.0808776094 3.5212276692 0.2364695398 13.5969781370 .5520388199
0.0005 0.0055 0.7952 0.1988 0.0084925961 0.0024492830 9.0545859782 0.8647068576 5.7098121490 0.4820336335 3.2671336416 0.2548411749 18.0400243649 1.6040309490
0.0075 0.0025 0.792 0.198 0.1622824347 0.0189144863 4.1956324469 0.3799651169 6.0328448277 0.4885835203 3.4575200362 0.1957412073 13.8482797455 1.0832043308
0.0075 0.003 0.7916 0.1979 0.1587746232 0.0168400859 5.1647901229 0.3443491256 5.9680448593 0.3200362103 3.3794505668 0.2130344627 14.6710601722 .8942598845
0.0075 0.0035 0.7912 0.1978 0.1692980576 0.0162046918 5.9952073584 0.2272612352 5.9225881649 0.3213895337 3.3658252349 0.2446924430 15.4529188158 .8095479037
0.0075 0.004 0.7908 0.1977 0.1750213289 0.0434485011 7.1081689946 0.9846617901 6.0280090092 0.4644337630 3.4549422707 0.1277914773 16.7661416034 1.6203355315
0.0075 0.0045 0.7904 0.1976 0.1644978945 0.0195524705 7.4165373461 0.6124523348 5.8951851932 0.4667455414 3.3264222480 0.2134160583 16.8026426818 1.3121664050
0.0075 0.005 0.79 0.1975 0.1458511074 0.0204921720 8.5953247389 0.3403800255 5.7681643594 0.4002785652 3.3312095268 0.1590985948 17.8405497325 .9202493575
0.0075 0.0055 0.7896 0.1974 0.1595131098 0.0281304278 8.8986295706 0.6726550066 5.6646778426 0.4780324515 3.3035906108 0.2120877006 18.0264111338 1.3909055865
0.0075 0.006 0.7892 0.1973 0.1656056245 0.0390351481 10.0419723252 0.6276199511 5.7410837756 0.5184197965 3.2328861857 0.1920483842 19.1815479110 1.3771232799
0.0075 0.0065 0.7888 0.1972 0.1534205952 0.0154641990 10.9331517974 0.9355466261 5.8084628473 0.2655474538 3.2641876239 0.1831128348 20.1592228638 1.3996711137
0.0075 0.006999999999999999 0.7884 0.1971 0.1530513519 0.0265341850 11.7043258521 1.2677419379 5.6598420240 0.2712843919 3.2675018938 0.2418786394 20.7847211218 1.8074391542
0.0005 0.006 0.7948 0.1987 0.0088618394 0.0076210960 10.2743878808 0.8247813084 5.7736449538 0.5875545844 3.2954890621 0.2128790849 19.3523837361 1.6328360737
0.0075 0.0075 0.7879999999999999 0.19699999999999998 0.1500974054 0.0146119613 12.1164963579 1.9262214723 5.4847853927 0.3738843581 3.1279343047 0.2165047437 20.8793134607 2.5312225354
0.0075 0.008 0.7876 0.1969 0.1578515149 0.0085006194 13.3332601487 1.1733327941 5.5218600016 0.4415777599 3.1117312073 0.1082937037 22.1247028725 1.7317048771
0.0075 0.0085 0.7872 0.1968 0.1493589188 0.0081233528 13.8168262827 1.6823832142 5.4074122960 0.4023917643 3.0285062070 0.3037882125 22.4021037045 2.3966865438
0.0075 0.009000000000000001 0.7868 0.1967 0.1502820271 0.0293867572 14.8335810442 1.0833944487 5.3145645800 0.3869245835 3.0310839725 0.1961287921 23.3295116238 1.6958345815
0.0075 0.0095 0.7864 0.1966 0.1382816195 0.0055263278 15.3819602307 1.0315800266 5.2304213373 0.2758811758 2.9920492378 0.2490321763 23.7427124253 1.5620197065
0.0075 0.01 0.7859999999999999 0.1965 0.1523128653 0.0145371236 15.7617242104 1.0309734026 5.2355795438 0.3094184974 3.0712234638 0.2544193756 24.2208400833 1.6093483992
0.008 0.0 0.7936 0.1984 0.1912680345 0.0377170790 0.0000000000 0.0000000000 6.4754834185 0.5322990393 3.6895189309 0.3445345357 10.3562703839 .9145506540
0.008 0.0005 0.7932 0.1983 0.1956989542 0.0180136248 0.8694063374 0.0348758537 6.4751610306 0.4294903866 3.6066621828 0.1230513547 11.1469285050 .6054312198
0.008 0.001 0.7928 0.1982 0.1777906537 0.0302148441 1.7474206582 0.4253043104 6.1489044728 0.3454614662 3.4972912753 0.1656660258 11.5714070600 .9666466465
0.008 0.0015 0.7924 0.1981 0.1748367072 0.0299656359 2.7165783343 0.3505623582 6.1737283413 0.6370339279 3.5160721382 0.3878771044 12.5812155210 1.4054390264
0.0005 0.0065 0.7944 0.1986 0.0103388127 0.0051429642 11.3817796454 1.4840366933 5.7098121490 0.4656263560 3.2019529997 0.2666207064 20.3038836068 2.2214267199
0.008 0.002 0.792 0.198 0.1929296294 0.0487624901 3.6123149742 0.6290301955 6.2475551711 0.3623353196 3.5528973596 0.1985367871 13.6056971343 1.2386647923
0.008 0.0025 0.7916 0.1979 0.1788983836 0.0149258359 4.3632349499 0.4713329137 6.1547074551 0.5775708622 3.4755643947 0.1647302098 14.1724051833 1.2285598216
0.008 0.003 0.7912 0.1978 0.1694826792 0.0171051739 5.0776975836 0.5344410148 6.0160806568 0.6387948511 3.4667263415 0.2788853544 14.7299872611 1.4692263942
0.008 0.0035 0.7908 0.1977 0.1739135989 0.0425768119 6.3101582855 0.4503356783 5.8906717625 0.2492423391 3.4195900581 0.1016909669 15.7943337050 .8438457962
0.008 0.004 0.7904 0.1976 0.1635747863 0.0180665284 6.8317008175 0.4485215357 6.0064090197 0.3940703886 3.4405804343 0.1701883095 16.4422650578 1.0308467622
0.008 0.0045 0.79 0.1975 0.1600669748 0.0347481301 7.6130019116 0.7447816172 5.7858956941 0.3230358962 3.2954890621 0.1819836718 16.8544536426 1.2845493153
0.008 0.005 0.7896 0.1974 0.1716981391 0.0260571736 8.2742975881 0.4291451714 5.6833763410 0.5378813914 3.2560860752 0.3557293513 17.3854581434 1.3488130877
0.008 0.0055 0.7892 0.1973 0.1729904907 0.0395038575 9.4054878954 0.6232121169 5.8903493746 0.5713943385 3.3566189296 0.3398471176 18.8254466903 1.5739574305
0.008 0.006 0.7888 0.1972 0.1633901646 0.0499093494 9.5406838721 1.1726158416 5.7375375086 0.8332654051 3.1290390614 0.2035418966 18.5706506067 2.2593324927
0.008 0.0065 0.7884 0.1971 0.1632055429 0.0092973090 11.1994929351 1.2136512131 5.4860749444 0.6354742343 3.2170513405 0.3211311332 20.0658247629 2.1795538896
0.0005 0.006999999999999999 0.794 0.1985 0.0114465426 0.0018827788 11.7433149540 0.8507532912 5.5221823895 0.4882123868 3.0925820922 0.1790569353 20.3695259783 1.5199053921
0.008 0.006999999999999999 0.7879999999999999 0.19699999999999998 0.1613593264 0.0443768402 11.5407741648 1.0851329522 5.6530718781 0.1404072417 3.2266258981 0.2620817658 20.5818312674 1.5319987999
0.008 0.0075 0.7876 0.1969 0.1528667303 0.0262292733 12.1605489796 0.6880233394 5.5312092508 0.3804647147 3.1603404996 0.1137559640 21.0049654603 1.2084732914
0.008 0.008 0.7872 0.1968 0.1661594894 0.0335585092 12.9003292119 0.7509498509 5.4286898976 0.5146724719 3.1883276678 0.1796919874 21.6835062667 1.4788728194
0.008 0.0085 0.7868 0.1967 0.1488050539 0.0268660986 13.5904869509 1.5109155973 5.2768451953 0.2855461562 3.0638584195 0.0996052466 22.0799956196 1.9229330987
0.008 0.009000000000000001 0.7864 0.1966 0.1464049723 0.0235738070 14.6912961398 2.1613280306 5.2639496792 0.2940389764 3.0973693710 0.3551402662 23.1990201623 2.8340810802
0.008 0.0095 0.7859999999999999 0.1965 0.1462203507 0.0300564961 14.6725611168 1.9256815173 5.2255855188 0.5867969964 3.0491283310 0.2011749408 23.0934953173 2.7437099506
0.008 0.01 0.7856 0.1964 0.1438202692 0.0321771764 15.8665390687 0.8696762810 5.2636272913 0.5307707335 2.9817381758 0.2139237936 24.2557248050 1.6465479845
0.0085 0.0 0.7932 0.1983 0.1932988727 0.0243420694 0.0000000000 0.0000000000 6.3732864532 0.6897275021 3.7097728027 0.3008275754 10.2763581286 1.0148971469
0.0085 0.0005 0.7928 0.1982 0.1975451708 0.0359893860 0.8800397288 0.0902159510 6.4545282048 0.2026114996 3.6803126256 0.1228528241 11.2124257300 .4516696607
0.0085 0.001 0.7924 0.1981 0.1955143326 0.0378613959 1.7362809148 0.3419641966 6.3900506242 0.4048678672 3.5377990188 0.1940322278 11.8596448904 .9787256875
0.0005 0.0075 0.7936 0.1984 0.0084925961 0.0082068427 12.0349736903 1.0865119357 5.5592569983 0.2836310067 3.2608733540 0.2206811115 20.8635966387 1.5990308966
0.0085 0.0015 0.792 0.198 0.1999452523 0.0163721001 2.7069576468 0.1616968252 6.4648446177 0.3621700593 3.5904590854 0.1111609429 12.9622066022 .6513999275
0.0085 0.002 0.7916 0.1979 0.1947758459 0.0306494190 3.5469955697 0.4678867586 6.3552327307 0.3819043620 3.5746242402 0.2604623725 13.6716283865 1.1409029121
0.0085 0.0025 0.7912 0.1978 0.1807446002 0.0391711291 4.5515978838 0.7473823730 6.1360089567 0.5795942763 3.5481100808 0.4103658329 14.4164615215 1.7765136113
0.0085 0.003 0.7908 0.1977 0.1811138435 0.0412727480 5.4574615632 0.4149318844 5.9354836811 0.8424395024 3.3952854120 0.2613501295 14.9693444998 1.5599942643
0.0085 0.0035 0.7904 0.1976 0.1781598970 0.0501817824 6.0579950030 0.6521325910 6.0676627213 0.3448519971 3.4505232441 0.2849996171 15.7543408654 1.3321659876
0.0085 0.004 0.79 0.1975 0.1726212473 0.0121906225 6.7810656202 0.6964620599 5.8249046303 0.3003686552 3.2837049912 0.3609367675 16.0622964890 1.3699581051
0.0085 0.0045 0.7896 0.1974 0.1748367072 0.0190652589 7.1248786097 0.7267193432 5.6717703764 0.2119302649 3.2638193717 0.2938698813 16.2353050650 1.2515847483
0.0085 0.005 0.7892 0.1973 0.1755751938 0.0395866026 8.3153120979 0.4451936849 5.8687493851 0.4238948576 3.3267905002 0.2012612056 17.6864271770 1.1099363507
0.0085 0.0055 0.7888 0.1972 0.1668979760 0.0232769764 8.8626785805 1.1320680364 5.6053584684 0.4621050218 3.1551849686 0.1359364528 17.7901199935 1.7533864874
0.0085 0.006 0.7884 0.1971 0.1702211658 0.0292285877 9.8515839835 0.7627106333 5.5337883540 0.5931411758 3.2199973582 0.3006381845 18.7755908615 1.6857185813
0.0005 0.008 0.7932 0.1983 0.0112619209 0.0075129899 13.3671857308 2.5209868890 5.6679017216 0.3259429390 3.2586638407 0.1394582365 22.3050132140 2.9939010544
0.0085 0.0065 0.7879999999999999 0.19699999999999998 0.1888679530 0.0197329373 10.8197289555 0.9000346139 5.6124510023 0.2967818357 3.3418888410 0.2175993576 19.9629367518 1.4341487445
0.0085 0.006999999999999999 0.7876 0.1969 0.1702211658 0.0267440255 11.9063602892 1.2964525007 5.4274003460 0.5571885257 3.1853816501 0.1951389295 20.6893634511 2.0755239814
0.0085 0.0075 0.7872 0.1968 0.1696673009 0.0389092054 12.0294038186 1.8565175327 5.6775733587 0.4259933768 3.1570262296 0.2229018209 21.0336707078 2.5443219358
0.0085 0.008 0.7868 0.1967 0.1705904091 0.0352506514 12.8603274060 1.3052241394 5.3964511073 0.5379702692 3.0517060965 0.2857845975 21.4790750189 2.1642296575
0.0085 0.0085 0.7864 0.1966 0.1639440296 0.0158645765 13.7216321118 1.3722358940 5.2890959357 0.6356861641 2.9740048793 0.2759425668 22.1486769564 2.2997292014
0.0085 0.009000000000000001 0.7859999999999999 0.1965 0.1729904907 0.0278185077 14.2720367063 1.4658636873 5.4009645380 0.2374368849 3.0922138400 0.1275790649 22.9382055750 1.8586981448
0.0085 0.0095 0.7856 0.1964 0.1560052984 0.0323167010 14.7480075608 1.1694314739 5.1359616818 0.2235559622 2.9121385074 0.2497673186 22.9521130484 1.6750714557
0.0085 0.01 0.7852 0.1963 0.1764983021 0.0246426689 16.1450326538 2.8530208584 5.2304213373 0.5166074770 3.0325569813 0.1711481630 24.5845092745 3.5654191673
0.009000000000000001 0.0 0.7928 0.1982 0.1890525746 0.0174132577 0.0000000000 0.0000000000 6.4338953790 0.5547343176 3.7167695947 0.1600368366 10.3397175483 .7321844119
0.009000000000000001 0.0005 0.7924 0.1981 0.1910834128 0.0170012387 0.9595369885 0.1116273567 6.3349222928 0.1378222425 3.6210240191 0.1317210939 11.1065667132 .3981719318
0.0005 0.0085 0.7928 0.1982 0.0101541910 0.0050896678 14.0892436441 1.1848116818 5.5463614822 0.3280660866 3.2822319824 0.2078926444 22.9279912997 1.7258600806
0.009000000000000001 0.001 0.792 0.198 0.2030838204 0.0367021163 1.7889415200 0.2189549306 6.4081043468 0.5768333155 3.5952463642 0.1965735699 11.9953760514 1.0290639323
0.009000000000000001 0.0015 0.7916 0.1979 0.2006837389 0.0344723782 2.7049322389 0.2255535187 6.1672805833 0.2984343964 3.5149673815 0.3109758581 12.5878639426 .8694361514
0.009000000000000001 0.002 0.7912 0.1978 0.1921911428 0.0307692912 3.4097741851 0.1226751957 6.1160209067 0.3879461230 3.5797797712 0.1861827256 13.2977660058 .7275733355
0.009000000000000001 0.0025 0.7908 0.1977 0.1840677899 0.0361330568 4.3419681670 0.1957428629 6.1131194156 0.4168943059 3.4836659434 0.1924800461 14.1228213159 .8412502717
0.009000000000000001 0.003 0.7904 0.1976 0.1990221440 0.0352931710 5.1414979322 0.3286438853 6.2230536905 0.4656183203 3.4217995714 0.3091441695 14.9853733381 1.1386995461
0.009000000000000001 0.0035 0.79 0.1975 0.1973605491 0.0329724145 6.1131873680 0.5120377765 5.9641762044 0.3182019230 3.3621427128 0.1605681003 15.6368668343 1.0237802143
0.009000000000000001 0.004 0.7896 0.1974 0.1960681975 0.0306849855 7.0818386921 0.6504949901 5.9242001045 0.4023700673 3.4324788856 0.2204893025 16.6345858797 1.3040393454
0.009000000000000001 0.0045 0.7892 0.1973 0.1938527377 0.0419217201 7.5223649084 0.4906903326 5.7826718151 0.8008068786 3.2472480220 0.2972194621 16.7461374832 1.6306383934
0.009000000000000001 0.005 0.7888 0.1972 0.1801907352 0.0222589717 8.9649616790 1.3678665333 5.7626837651 0.5129231049 3.2612416062 0.1959074090 18.1690777855 2.0989560189
0.009000000000000001 0.0055 0.7884 0.1971 0.1801907352 0.0295256149 9.1973772346 1.1965018904 5.6598420240 0.3498430174 3.2166830883 0.1888383565 18.2540930821 1.7647088792
0.0005 0.009000000000000001 0.7924 0.1981 0.0107080560 0.0051694063 14.6902834359 0.9916362700 5.1965706075 0.3984557978 3.0167221362 0.0967767939 22.9142842356 1.4920382680
0.009000000000000001 0.006 0.7879999999999999 0.19699999999999998 0.1844370333 0.0071408258 10.1062790258 1.2759442788 5.8149106054 0.7022570591 3.4144345271 0.1764477706 19.5200611916 2.1617899343
0.009000000000000001 0.0065 0.7876 0.1969 0.1807446002 0.0367281107 10.9766980671 1.2032977090 5.5856928064 0.4144529405 3.1592357429 0.1819240480 19.9023712166 1.8364028082
0.009000000000000001 0.006999999999999999 0.7872 0.1968 0.1949604676 0.0259365500 11.1746816885 0.6513930312 5.4905883750 0.2075977844 3.1850133979 0.1658100320 20.0452439290 1.0507373976
0.009000000000000001 0.0075 0.7868 0.1967 0.1853601415 0.0111018882 12.7590570115 1.9167695604 5.5792450483 0.3701900429 3.1828038846 0.3196853442 21.7064660859 2.6177468357
0.009000000000000001 0.008 0.7864 0.1966 0.1790830053 0.0228513584 13.2942710467 1.2247355306 5.6588748603 0.0408097755 3.1507659420 0.2710936639 22.2829948543 1.5594903284
0.009000000000000001 0.0085 0.7859999999999999 0.1965 0.1777906537 0.0141377280 13.7175812960 0.3562271599 5.4912331508 0.3918762546 3.1290390614 0.3058276438 22.5156441619 1.0680687863
0.009000000000000001 0.009000000000000001 0.7856 0.1964 0.1654210028 0.0129709031 14.6128115840 0.7606370730 5.2974780211 0.2612384591 2.9695858528 0.2847558909 23.0452964607 1.3196023261
0.009000000000000001 0.0095 0.7852 0.1963 0.1851755199 0.0329144737 14.7105375148 2.2125173303 5.4889764355 0.4675109261 3.1643912739 0.3093546554 23.5490807441 3.0222973855
0.009000000000000001 0.01 0.7848 0.1962 0.1879448447 0.0666031416 16.5855588702 1.1567898680 5.3213347260 0.5440983341 3.0553886186 0.3470694576 25.1502270595 2.1145608013
0.0095 0.0 0.7924 0.1981 0.2082532267 0.0342143329 0.0000000000 0.0000000000 6.3329879654 0.2858430121 3.4737231336 0.4767328931 10.0149643257 .7967902381
0.0 0.002 0.7984 0.1996 0.0000000000 0.0000000000 3.5611734249 0.3672724130 6.1489044728 0.6497331285 3.5451640631 0.3635572663 13.2552419608 1.3805628078
0.0005 0.0095 0.792 0.198 0.0086772178 0.0059078930 14.6609150214 1.6003779390 5.2014064261 0.4707278494 3.0019920476 0.2040077382 22.8729907129 2.2810214196
0.0095 0.0005 0.792 0.198 0.2121302815 0.0296178251 0.9164970708 0.1654152001 6.4529162653 0.4850300018 3.7046172717 0.2020493553 11.2861608893 .8821123823
0.0095 0.001 0.7916 0.1979 0.2202536343 0.0271989745 1.8056511351 0.0960415021 6.4812864007 0.5614712753 3.6048209217 0.3527494857 12.1120120918 1.0374612376
0.0095 0.0015 0.7912 0.1978 0.2294847171 0.0248410478 2.6148015877 0.3023459812 6.1630895405 0.2490754834 3.5834622933 0.1468657051 12.5908381386 .7231282175
0.0095 0.002 0.7908 0.1977 0.1999452523 0.0456669043 3.5591480170 0.2019170157 6.1885581849 0.4472086158 3.4939770053 0.2385251204 13.4416284595 .9333176562
0.0095 0.0025 0.7904 0.1976 0.2071454968 0.0335097204 4.4270352985 0.2281305301 6.1053821059 0.3711949171 3.4170122926 0.1937356663 14.1565751938 .8265708339
0.0095 0.003 0.79 0.1975 0.2001298739 0.0453944067 5.5531620861 0.6959317430 6.0692746608 0.6315426792 3.5300657223 0.2062659513 15.3526323431 1.5791347802
0.0095 0.0035 0.7896 0.1974 0.1859140065 0.0321178011 5.7921602172 0.5384062218 5.8858359440 0.8290788969 3.3337872923 0.3553021330 15.1976974600 1.7549050528
0.0095 0.004 0.7892 0.1973 0.1975451708 0.0485523362 6.5081419068 0.4395485123 5.9345165173 0.4348132070 3.2652923805 0.2407434590 15.9054959754 1.1636575145
0.0095 0.0045 0.7888 0.1972 0.1890525746 0.0394485977 7.4889456782 0.6457764605 5.7929882280 0.4442612920 3.3960219165 0.0542019224 16.8670083973 1.1836882726
0.0095 0.005 0.7884 0.1971 0.1956989542 0.0271839322 8.7644462978 0.7695310657 5.7668748078 0.3861749571 3.3164794383 0.2014497811 18.0434994981 1.3843397361
0.0005 0.01 0.7916 0.1979 0.0099695694 0.0073292704 15.9921143580 1.0939574709 5.4054779686 0.5860249502 3.1006836409 0.1116964268 24.5082455369 1.7990081183
0.0095 0.0055 0.7879999999999999 0.19699999999999998 0.1927450077 0.0241113337 9.2075042740 0.6435524417 5.6427554652 0.4418789302 3.1699150571 0.1318034298 18.2129198040 1.2413461354
0.0095 0.006 0.7876 0.1969 0.1846216549 0.0376736761 10.0774169633 1.9980820797 5.7939553917 0.2714544431 3.2001117387 0.2890721240 19.2561057486 2.5962823229
0.0095 0.0065 0.7872 0.1968 0.1938527377 0.0156656669 10.9377089652 1.0785720162 5.7275434837 0.3683549497 3.1934831988 0.2490604911 20.0525883854 1.7116531239
0.0095 0.006999999999999999 0.7868 0.1967 0.1833293033 0.0265136238 11.9985163483 0.9453221122 5.7072330458 0.3730104663 3.2914382877 0.1346333317 21.1805169851 1.4794795340
0.0095 0.0075 0.7864 0.1966 0.2121302815 0.0570884071 11.7230608750 0.4351870597 5.5972987709 0.4474233074 3.2328861857 0.2045759542 20.7653761131 1.1442747284
0.0095 0.008 0.7859999999999999 0.1965 0.1851755199 0.0423037469 13.6471983718 0.5732530529 5.3368093453 0.8340952009 3.1371406101 0.3239313598 22.3063238471 1.7735833605
0.0095 0.0085 0.7856 0.1964 0.1788983836 0.0297556045 13.4659243655 1.4411150768 5.4448092928 0.4313468218 3.1113629551 0.1942948376 22.2009949970 2.0965123407
0.0095 0.009000000000000001 0.7852 0.1963 0.1938527377 0.0289567751 14.4583742323 1.7761060372 5.2823257897 0.5135913509 2.9931539945 0.1512364813 22.9277067542 2.4698906445
0.0095 0.0095 0.7848 0.1962 0.1853601415 0.0240263645 15.4214556846 1.3192248293 5.2987675727 0.2453827309 3.2071085307 0.1601012234 24.1126919295 1.7487351481
0.0095 0.01 0.7844 0.1961 0.1866524931 0.0269421133 16.1095880157 1.2491201323 5.1894780736 0.1807857538 2.9375479102 0.0908501423 24.4232664926 1.5476981417
0.001 0.0 0.7992 0.1998 0.0236315718 0.0162886111 0.0000000000 0.0000000000 6.6863251070 0.9096778960 3.7933660552 0.3618133754 10.5033227340 1.2877798825
0.01 0.0 0.792 0.198 0.2363157183 0.0421810990 0.0000000000 0.0000000000 6.4883789346 0.3907011534 3.7535948161 0.1993547568 10.4782894690 .6322370092
0.01 0.0005 0.7916 0.1979 0.2287462304 0.0250269618 0.8435823867 0.0821726728 6.3168685702 0.3137773487 3.5451640631 0.2407547246 10.9343612504 .6617317079
0.01 0.001 0.7912 0.1978 0.2141611197 0.0405831826 1.7418507865 0.0965527046 6.3671610831 0.3562349858 3.5908273376 0.0750150640 11.9140003269 .5683859370
0.01 0.0015 0.7908 0.1977 0.2248691757 0.0351577030 2.5980919726 0.3393298771 6.1995193736 0.3630437072 3.4586247928 0.1555158355 12.4811053147 .8930471228
0.01 0.002 0.7904 0.1976 0.2058531452 0.0223689535 3.5571226092 0.3429016158 6.0270418455 0.2552611960 3.4449994609 0.1800297660 13.2350170608 .8005615313
0.01 0.0025 0.79 0.1975 0.2112071732 0.0166118457 4.4407068018 0.1206776027 5.9857761939 0.5486757975 3.5249101913 0.4223941183 14.1626003602 1.1083593642
0.01 0.003 0.7896 0.1974 0.2128687681 0.0448383631 5.1637774190 0.6067575780 6.1195671736 0.7749566822 3.3433618499 0.2275715257 14.8395752106 1.6541241490
0.01 0.0035 0.7892 0.1973 0.2158227146 0.0393447763 6.0190059011 0.5270693547 5.9980269342 0.4175688789 3.3698760093 0.3110752679 15.6027315592 1.2950582778
0.01 0.004 0.7888 0.1972 0.2137918764 0.0246205281 7.1233595538 0.2883913426 5.8529523779 0.3285257697 3.3617744606 0.2846129856 16.5518782687 .9261506260
0.01 0.0045 0.7884 0.1971 0.2030838204 0.0237868363 7.4560328000 0.7390241303 5.9022777271 0.5399149476 3.3823965845 0.3907293084 16.9437909320 1.6934552226
0.001 0.0005 0.7988 0.1997 0.0234469502 0.0044615839 0.9200415346 0.0737676800 6.7672444706 0.7050333769 3.6954109663 0.3101374584 11.4061439217 1.0934000992
0.01 0.005 0.7879999999999999 0.19699999999999998 0.2121302815 0.0255125485 8.3406296965 1.1498476246 5.8316747763 0.2346966220 3.2634511195 0.1496862583 17.6478858738 1.5597430534
0.01 0.0055 0.7876 0.1969 0.2003144956 0.0295394648 9.3062429087 0.9943927699 5.8652031182 0.6250987545 3.2903335311 0.2527079671 18.6620940536 1.9017389563
0.01 0.006 0.7872 0.1968 0.2208074993 0.0730728685 10.3235040221 0.8022162287 5.7020748393 0.4739413585 3.2590320929 0.3526464418 19.5054184536 1.7018768975
0.01 0.0065 0.7868 0.1967 0.2082532267 0.0461568907 10.9574566921 0.7590619725 5.7304449748 0.2327274484 3.2888605222 0.1604565794 20.1850154158 1.1984028910
0.01 0.006999999999999999 0.7864 0.1966 0.1995760090 0.0172559531 11.5696362273 1.1889782636 5.5673166959 0.3615427614 3.1724928226 0.1483101217 20.5090217548 1.7160870998
0.01 0.0075 0.7859999999999999 0.1965 0.2019760905 0.0225026458 12.8122239686 1.0778167702 5.6276032337 0.2094221495 3.1747023359 0.2167551425 21.8165056287 1.5264967080
0.01 0.008 0.7856 0.1964 0.1927450077 0.0151974015 13.3469316519 1.6364600140 5.5470062580 0.3207874655 3.0749059859 0.3590714020 22.1615889035 2.3315162830
0.01 0.0085 0.7852 0.1963 0.1920065211 0.0227916162 14.1059532592 1.6218212606 5.4425525775 0.4410737814 3.0819027780 0.2046422316 22.8224151358 2.2903288898
0.01 0.009000000000000001 0.7848 0.1962 0.1990221440 0.0347873448 14.8588986428 0.9963277669 5.4744689798 0.5704112580 3.0852170479 0.2067151584 23.6176068145 1.8082415281
0.01 0.0095 0.7844 0.1961 0.2034530637 0.0392267799 14.7819331429 1.6508894596 5.4012869259 0.5785633343 3.0977376232 0.1950360514 23.4844107557 2.4637156252
0.001 0.001 0.7984 0.1996 0.0254777884 0.0092384647 1.7798271845 0.2517338394 6.5222296644 0.5368059665 3.5698369614 0.3860252904 11.8973715987 1.1838035610
0.01 0.01 0.784 0.196 0.1923757644 0.0251139745 16.1961742031 0.7774598831 5.3023138397 0.3824210909 2.9913127334 0.2189363938 24.6821765406 1.4039313423
0.001 0.0015 0.7979999999999999 0.1995 0.0234469502 0.0043060800 2.8725347419 0.4377482358 6.3771551081 0.5809977436 3.5996653907 0.2586903000 12.8728021909 1.2817423594
0.001 0.002 0.7976 0.1994 0.0214161120 0.0120443523 3.6305436452 0.2545898242 6.3323431896 0.3415401241 3.5352212533 0.0868325914 13.5195242001 .6950068920
0.001 0.0025 0.7972 0.1993 0.0245546801 0.0061343306 4.3100679928 0.7202069656 6.0931313656 0.5741546628 3.4497867397 0.2650044869 13.8775407782 1.5655004459
0.001 0.003 0.7968 0.1992 0.0219699769 0.0068484432 5.1328899486 0.4721481679 6.1266597075 0.2336758613 3.5112848594 0.1979539767 14.7928044924 .9106264491
0.001 0.0035 0.7964 0.1991 0.0217853553 0.0055509441 6.0919205852 0.5037568514 6.1015134511 0.2499735179 3.4777739079 0.1480795223 15.6929932995 .9073608357
0.0 0.0025 0.7979999999999999 0.1995 0.0000000000 0.0000000000 4.5966632094 0.1996491315 6.2272447332 0.3643548152 3.4740913858 0.1895465369 14.2979993284 .7535504836
0.001 0.004 0.7959999999999999 0.19899999999999998 0.0175390572 0.0086595232 6.9831000573 0.2957615700 6.1508388002 0.3957810161 3.4486819830 0.2932268231 16.6001598977 .9934289324
0.001 0.0045 0.7956 0.1989 0.0223392202 0.0099353213 7.7127532502 1.2574080628 5.9451553181 0.3352424981 3.4497867397 0.1922629256 17.1300345282 1.7948488078
0.001 0.005 0.7952 0.1988 0.0204930037 0.0090746755 8.3613901274 1.1870842908 5.7730001780 0.4480361451 3.3687712526 0.2603373865 17.5236545617 1.9045324979
0.001 0.0055 0.7948 0.1987 0.0203083820 0.0049539188 9.6617019936 1.0904588052 5.8922837021 0.2595220616 3.3985996820 0.2568320939 18.9728937597 1.6117668795
0.001 0.006 0.7944 0.1986 0.0227084636 0.0034242216 10.1412173119 0.8178711426 5.7352807933 0.5627566887 3.2601368495 0.2772584589 19.1593434183 1.6613105118
0.001 0.0065 0.794 0.1985 0.0184621655 0.0030893112 10.6961790741 1.1683917892 5.6737047039 0.4743525815 3.2391464733 0.1221887260 19.6274924168 1.7680224079
0.001 0.006999999999999999 0.7936 0.1984 0.0171698139 0.0064591199 11.6471080791 0.9500901075 5.5750540056 0.6988150266 3.1301438180 0.1425473830 20.3694757166 1.7979116370
0.001 0.0075 0.7932 0.1983 0.0164313273 0.0073292704 12.1929555058 0.9672833666 5.4286898976 0.5750858031 3.1459786632 0.1098009296 20.7840553939 1.6594993697
0.001 0.008 0.7928 0.1982 0.0217853553 0.0032189885 13.6963145132 0.9401329506 5.3703376872 0.2309935759 3.1573944819 0.2900873945 22.2458320376 1.4644329095
0.001 0.0085 0.7924 0.1981 0.0193852738 0.0050896678 13.9945558252 0.8245960145 5.2010840382 0.2744625134 3.0914773356 0.2661014042 22.3065024728 1.3702495999
0.0 0.003 0.7976 0.1994 0.0000000000 0.0000000000 5.4544234514 0.9349270541 6.4187431476 0.6035735264 3.5617354127 0.1260176079 15.4349020117 1.6645181884
0.001 0.009000000000000001 0.792 0.198 0.0197545171 0.0048985661 14.0725340290 0.6469553562 5.2368690954 0.3476017406 3.0575981319 0.3206764299 22.3867557734 1.3201320928
0.001 0.0095 0.7916 0.1979 0.0186467871 0.0092973090 15.3409457209 1.1599930249 5.2068870204 0.4196366197 3.0564933753 0.1782432015 23.6229729037 1.7671701551
0.001 0.01 0.7912 0.1978 0.0214161120 0.0065430081 16.2528856240 1.8205042828 5.3922600646 0.4848928409 3.0771154992 0.1716608396 24.7436772998 2.4836009714
0.0015 0.0 0.7988 0.1997 0.0326780329 0.0050358073 0.0000000000 0.0000000000 6.3416924388 0.5892397217 3.7561725816 0.3566005067 10.1305430533 .9508760357
0.0015 0.0005 0.7984 0.1996 0.0347088711 0.0109908048 0.8729508012 0.0951295083 6.3142894670 0.5637435307 3.5525291074 0.1436768941 10.7744782467 .8135407379
0.0015 0.001 0.7979999999999999 0.1995 0.0347088711 0.0074400465 1.8648943159 0.1530691210 6.2427193526 0.3597444545 3.6250747935 0.2530233065 11.7673973331 .7732769285
0.0015 0.0015 0.7976 0.1994 0.0348934928 0.0131794519 2.7368324132 0.1666505810 6.3349222928 0.4250241606 3.5447958109 0.1741081513 12.6514440097 .7789623448
0.0015 0.002 0.7972 0.1993 0.0310164380 0.0119420388 3.6102895663 0.5832330746 6.3987550976 0.6125526258 3.5565798817 0.2909388263 13.5966409836 1.4986665655
0.0015 0.0025 0.7968 0.1992 0.0324934113 0.0097971321 4.3991859400 0.5945150082 6.3852148057 0.2945037756 3.5230689302 0.1467955131 14.3399630872 1.0456114290
0.0015 0.003 0.7964 0.1991 0.0323087896 0.0038726565 5.1207375013 0.2233603440 6.1285940349 0.3837905784 3.4972912753 0.1537972207 14.7789316011 .7648207996
0.0 0.0035 0.7972 0.1993 0.0000000000 0.0000000000 6.3299060124 0.5686889480 6.1763074446 0.7481138929 3.4225360759 0.3810398030 15.9287495329 1.6978426439
0.0015 0.0035 0.7959999999999999 0.19899999999999998 0.0328626546 0.0146119613 5.8990004835 0.4414041823 6.0757224188 0.6435831572 3.3650887305 0.3385565938 15.3726742874 1.4381558946
0.0015 0.004 0.7956 0.1989 0.0299087081 0.0055509441 6.7400511104 0.5462634350 6.0628269027 0.3578848425 3.3934441510 0.1527248087 16.2262308722 1.0624240303
0.0015 0.0045 0.7952 0.1988 0.0306471947 0.0143673136 7.4600836158 1.0658034272 5.9245224924 0.5037453090 3.2310449246 0.3230090451 16.6462982275 1.9069250949
0.0015 0.005 0.7948 0.1987 0.0308318164 0.0131897928 8.1573302824 1.7226746020 5.7868628578 0.6517436457 3.2155783316 0.1589655706 17.1906032882 2.5465736111
0.0015 0.0055 0.7944 0.1986 0.0289855998 0.0079708676 9.2702919186 0.7904710582 5.7581703344 0.4692949223 3.2494575353 0.2296240806 18.3069053881 1.4973609287
0.0015 0.006 0.794 0.1985 0.0302779514 0.0035799467 10.0738724995 1.2802676819 5.5805345999 0.4889382169 3.2980668276 0.2522288424 18.9827518784 2.0250146879
0.0015 0.0065 0.7936 0.1984 0.0297240864 0.0098664687 10.6460502288 0.6245436453 5.7169046829 0.5975322154 3.1688103005 0.2422528653 19.5614892986 1.4741951947
0.0015 0.006999999999999999 0.7932 0.1983 0.0328626546 0.0105476987 12.0552277692 0.8362175560 5.6263136821 0.4467258804 3.2299401680 0.2851746666 20.9443442739 1.5786658017
0.0015 0.0075 0.7928 0.1982 0.0304625731 0.0035029496 12.3757485680 0.3647618472 5.6717703764 0.4498973721 3.1559214730 0.1437976564 21.2339029905 .9619598253
0.0015 0.008 0.7924 0.1981 0.0312010597 0.0100716147 12.9772947118 0.6037227586 5.4996152363 0.6607659187 3.1783848580 0.1880669500 21.6864958658 1.4626272420
0.0 0.004 0.7968 0.1992 0.0000000000 0.0000000000 6.8099276826 0.6981519598 5.9535374036 0.5041825228 3.4044917174 0.2123637434 16.1679568036 1.4146982260
0.0015 0.0085 0.792 0.198 0.0297240864 0.0128122640 14.0578498218 1.6393878435 5.5167017951 0.1763741760 3.1054709197 0.1219042764 22.7097466230 1.9504785599
0.0015 0.009000000000000001 0.7916 0.1979 0.0271393833 0.0061343306 14.2198824531 1.3409462237 5.3626003775 0.2290125305 3.1618135084 0.2057788626 22.7714357223 1.7818719474
0.0015 0.0095 0.7912 0.1978 0.0315703030 0.0112845975 15.7014683256 0.8087466645 5.3742063420 0.7471780443 3.0071475786 0.2206737373 24.1143925492 1.7878830436
0.0015 0.01 0.7908 0.1977 0.0275086266 0.0095147345 16.0138874928 1.9819327736 5.4609286879 0.3041633761 3.0922138400 0.1803999905 24.5945386473 2.4760108747
0.002 0.0 0.7984 0.1996 0.0443091972 0.0160525317 0.0000000000 0.0000000000 6.3233163283 0.5909095002 3.5632084216 0.3504507557 9.9308339471 .9574127876
0.002 0.0005 0.7979999999999999 0.1995 0.0478170086 0.0193068708 0.8861159525 0.0901818408 6.3645819799 0.8500033254 3.6180780014 0.2837884503 10.9165929424 1.2432804873
0.002 0.001 0.7976 0.1994 0.0415398724 0.0126839242 1.8162845266 0.0198964756 6.3242834920 0.4862250889 3.6077669394 0.2591051467 11.7898748304 .7779106354
0.002 0.0015 0.7972 0.1993 0.0448630621 0.0161625688 2.5656854463 0.2483211200 6.4567849201 0.6644244958 3.5606306561 0.2605123501 12.6279640846 1.1894205347
0.002 0.002 0.7968 0.1992 0.0402475208 0.0113568582 3.4092678331 0.6590874588 6.2939790291 0.6103156376 3.4519962530 0.3418951605 13.1954906360 1.6226551151
0.002 0.0025 0.7964 0.1991 0.0452323055 0.0143483218 4.4194400189 0.5299896869 6.2514238259 1.1931948670 3.5098118505 0.3540694768 14.2259080008 2.0916023525
0.0 0.0045 0.7964 0.1991 0.0000000000 0.0000000000 7.8287078520 0.8395334034 5.8800329617 0.4072993188 3.3393110755 0.3610569766 17.0480518892 1.6078896988
0.002 0.003 0.7959999999999999 0.19899999999999998 0.0456015488 0.0074400465 5.2615033497 0.3094701307 5.9802955996 0.2549026371 3.4103837528 0.2083461550 14.6977842509 .7801589693
0.002 0.0035 0.7956 0.1989 0.0439399539 0.0124998541 6.3253488446 0.5708327474 6.1692149107 0.2940375626 3.4744596380 0.2089908370 16.0129633472 1.0863610011
0.002 0.004 0.7952 0.1988 0.0408013857 0.0138355424 6.6610602026 0.5771524085 5.9254896561 0.4860386572 3.4273233546 0.2996278883 16.0546745990 1.3766544964
0.002 0.0045 0.7948 0.1987 0.0424629806 0.0050896678 7.7061706746 0.6736376936 5.9490239730 0.4798258488 3.3271587525 0.0633136836 17.0248163807 1.2218668938
0.002 0.005 0.7944 0.1986 0.0433860889 0.0115000175 8.1309999798 0.4855764937 6.1076388212 0.4281573526 3.4243773369 0.0728878957 17.7064022268 .9981217595
0.002 0.0055 0.794 0.1985 0.0470785220 0.0101793356 9.2353536325 0.9301585132 5.9644985923 0.0578288777 3.3223714737 0.2949845048 18.5693022205 1.2931512313
0.002 0.006 0.7936 0.1984 0.0384013042 0.0108031279 10.1938779171 1.0423060726 5.7752568933 0.5042517823 3.3547776685 0.2564474151 19.3623137831 1.8138083979
0.002 0.0065 0.7932 0.1983 0.0404321424 0.0054015639 11.2491154285 0.6850730741 5.8020150892 0.3804428600 3.2965938187 0.1699331353 20.3881564788 1.2408506333
0.002 0.006999999999999999 0.7928 0.1982 0.0371089526 0.0033841708 11.2481027245 1.2538542708 5.8016927013 0.5222739749 3.2339909423 0.0607604994 20.3208953207 1.8402729159
0.002 0.0075 0.7924 0.1981 0.0374781959 0.0171846963 11.9853511970 0.3271049421 5.5766659451 0.5595472772 3.1713880660 0.1821058395 20.7708834040 1.0859427551
