# Supplementary material for: Multipressure Sampling for Improving the Performance of MOF-based Electronic Noses
Source: ACS Sens. 2024 Jul 12;9(7):3531–9. doi: 10.1021/acssensors.4c00199 (PMC11287752; doi:10.1021/acssensors.4c00199)
Supplement: Supplementary file 2 — se4c00199_si_002.zip [file se4c00199_si_002.zip › Multiplex_Adsorption_Data/Methane_1bar/XAFXOT.csv]

methane_comp CO2_comp N2_comp O2_comp methane_mass methane_error CO2_mass CO2_error N2_mass N2_error O2_mass O2_error total_mass total_error
0.0 0.0 0.8 0.2 0.0000000000 0.0000000000 0.0000000000 0.0000000000 11.2938930890 0.6222198699 1.9497229816 0.0859251341 13.2436160706 .7081450040
0.0 0.0005 0.7996 0.1999 0.0000000000 0.0000000000 48.2398802427 3.6238538417 4.7977050419 0.7038692938 0.8189427684 0.1284139170 53.8565280530 4.4561370525
0.0 0.005 0.7959999999999999 0.19899999999999998 0.0000000000 0.0000000000 83.8131975797 4.3070106506 0.7986201752 0.2487346833 0.1163848284 0.0397250757 84.7282025833 4.5954704096
0.002 0.008 0.792 0.198 0.0008335576 0.0010800965 86.7536995791 2.4195609078 0.4706327885 0.1906981926 0.0799914773 0.0388670116 87.3051574025 2.6502062085
0.002 0.0085 0.7916 0.1979 0.0009261751 0.0013098094 87.1235484829 1.0395832397 0.4751612140 0.0846301181 0.0714935374 0.0069712525 87.6711294094 1.1324944197
0.002 0.009000000000000001 0.7912 0.1978 0.0009261751 0.0008283962 85.8699740732 3.2523331093 0.5210923865 0.2205615402 0.0823930690 0.0343711657 86.4743857038 3.5080942114
0.002 0.0095 0.7908 0.1977 0.0009261751 0.0015497873 86.1491388708 4.1093805293 0.5366184166 0.3266913090 0.0816541177 0.0461267815 86.7683375802 4.4837484071
0.002 0.01 0.7904 0.1976 0.0007409401 0.0016148414 86.5852862389 2.1537555287 0.4554302174 0.1473262362 0.0759272452 0.0488407115 87.1173846416 2.3515373178
0.0025 0.0 0.7979999999999999 0.1995 0.0722416567 0.0084480166 0.0000000000 0.0000000000 11.2384198772 0.5376374464 1.8798920846 0.0924752592 13.1905536185 .6385607222
0.0025 0.0005 0.7976 0.1994 0.0212094095 0.0056001052 50.9855511231 3.6751328084 4.6155976467 0.4760294003 0.7498508227 0.0839726378 56.3722090020 4.2407349517
0.0025 0.001 0.7972 0.1993 0.0123181286 0.0065647457 61.9227655828 3.4368487552 3.0815935233 0.5830426509 0.4904789195 0.0535166055 65.5071561542 4.0799727573
0.0025 0.0015 0.7968 0.1992 0.0079651057 0.0010800965 69.0616622819 5.4965377346 2.3413576906 0.1745018377 0.3770498963 0.0455130412 71.7880349745 5.7176327100
0.0025 0.002 0.7964 0.1991 0.0064832256 0.0030437219 74.8484259349 2.8388615188 1.6295862465 0.2510933394 0.2743356668 0.0737842032 76.7588310738 3.1667827833
0.0 0.0055 0.7956 0.1989 0.0000000000 0.0000000000 84.1622170810 2.2900833111 0.7184023528 0.2662768706 0.1106579558 0.0505709456 84.9912773896 2.6069311273
0.0025 0.0025 0.7959999999999999 0.19899999999999998 0.0044456404 0.0027846929 77.8011207552 4.9565410830 1.4478023103 0.4443867046 0.2336933458 0.0451456303 79.4870620517 5.4488581108
0.0025 0.003 0.7956 0.1989 0.0040751704 0.0039468536 79.7621328004 3.7979305486 1.1759350534 0.3195463503 0.2046895076 0.0437575234 81.1468325318 4.1651812759
0.0025 0.0035 0.7952 0.1988 0.0027785253 0.0025532885 79.5769543314 2.4187809051 1.1456916405 0.2464820956 0.1843683471 0.0517476990 80.9097928443 2.7195639882
0.0025 0.004 0.7948 0.1987 0.0034268478 0.0027223876 80.6257909550 3.4148707387 1.0897332403 0.3228496375 0.1864004632 0.0282207810 81.9053515063 3.7686635448
0.0025 0.0045 0.7944 0.1986 0.0034268478 0.0025262688 82.5951855646 2.2991819895 0.8730157363 0.1545125234 0.1426175992 0.0330592966 83.6142457479 2.4892800783
0.0025 0.005 0.794 0.1985 0.0016671152 0.0012563250 83.1049978929 1.9046219419 0.8320981777 0.0816693844 0.1459428800 0.0401353283 84.0847060658 2.0276829796
0.0025 0.0055 0.7936 0.1984 0.0020375852 0.0016148414 84.5739788071 2.0591544626 0.7331197355 0.2070253591 0.1163848284 0.0417850657 85.4255209562 2.3095797288
0.0025 0.006 0.7932 0.1983 0.0024080552 0.0014818801 84.3504437553 3.0913985537 0.6592093629 0.2112323232 0.1045616077 0.0346677642 85.1166227811 3.3387805212
0.0025 0.0065 0.7928 0.1982 0.0012966451 0.0017959201 85.1838738745 1.1875560160 0.5943558412 0.1711614505 0.1027142295 0.0132908561 85.8822405903 1.3738042427
0.0025 0.006999999999999999 0.7924 0.1981 0.0007409401 0.0011114101 86.3632752898 2.8012754731 0.5252973530 0.2160759124 0.0818388555 0.0365314082 86.9711524384 3.0549942038
0.0 0.006 0.7952 0.1988 0.0000000000 0.0000000000 83.9181066438 2.1142973865 0.7274592037 0.1785001178 0.1126900719 0.0451456303 84.7582559194 2.3379431346
0.0025 0.0075 0.792 0.198 0.0012966451 0.0010800965 85.1432311378 0.9111400555 0.6174831569 0.1063270172 0.1003126378 0.0259581293 85.8623235776 1.0445052985
0.0025 0.008 0.7916 0.1979 0.0022228202 0.0018890339 85.3197730253 1.0311687860 0.5721989024 0.1628338802 0.0940315518 0.0172668109 85.9882262997 1.2131585110
0.0025 0.0085 0.7912 0.1978 0.0019449677 0.0019777688 85.9096007415 2.5847826953 0.5602309208 0.2259874222 0.0982805217 0.0455310341 86.5700571517 2.8582789204
0.0025 0.009000000000000001 0.7908 0.1977 0.0008335576 0.0009074625 87.3508937913 1.0069317475 0.4347288438 0.0959621570 0.0733409156 0.0193260840 87.8597971083 1.1231274510
0.0025 0.0095 0.7904 0.1976 0.0009261751 0.0019427612 86.3993457186 1.7915512128 0.4664278220 0.1802522767 0.0746340804 0.0412656496 86.9413337961 2.0150119003
0.0025 0.01 0.79 0.1975 0.0014818801 0.0006930860 87.5447088418 1.9772156206 0.4031915951 0.1386186765 0.0580076764 0.0356960133 88.0073899934 2.1522233964
0.003 0.0 0.7976 0.1994 0.0849302553 0.0146159702 0.0000000000 0.0000000000 11.2793374358 0.8669808057 1.8728720474 0.0831984993 13.2371397385 .9647952752
0.003 0.0005 0.7972 0.1993 0.0288040452 0.0139775747 47.6210945767 6.0589179951 4.7768419389 0.9809798401 0.8000995105 0.1751423684 53.2268400713 7.2290177783
0.003 0.001 0.7968 0.1992 0.0163932990 0.0062706910 61.0715542663 2.8811150753 3.1694126312 0.4964474438 0.5335228322 0.0665322952 64.7908830287 3.4503655053
0.003 0.0015 0.7964 0.1991 0.0096322209 0.0065856194 70.1165953161 2.5190595371 2.0843695459 0.2845677893 0.3600540166 0.0416443472 72.5706510995 2.8518572930
0.0 0.0065 0.7948 0.1987 0.0000000000 0.0000000000 85.0733764341 2.1978199888 0.6715008034 0.2551773465 0.1108426937 0.0404402867 85.8557199312 2.4934376220
0.003 0.002 0.7959999999999999 0.19899999999999998 0.0075020182 0.0013611938 74.4661301929 1.2830387594 1.7968145294 0.2421431153 0.2758135694 0.0469335883 76.5462603099 1.5734766568
0.003 0.0025 0.7956 0.1989 0.0064832256 0.0044993429 75.9973452976 3.0820457916 1.5938440313 0.4393151451 0.2580787384 0.0211151372 77.8557512929 3.5469754168
0.003 0.003 0.7952 0.1988 0.0049087280 0.0048868354 81.0784494349 2.7065090356 1.1680103089 0.1749927927 0.1782719990 0.0537583890 82.4296404708 2.9401470527
0.003 0.0035 0.7948 0.1987 0.0029637603 0.0022382032 81.0715909730 1.8296438530 1.1172272520 0.0855584110 0.1803041150 0.0202505014 82.3720861003 1.9376909686
0.003 0.004 0.7944 0.1986 0.0036120828 0.0018890339 81.4305171414 2.2483543936 1.0093536884 0.2762600859 0.1572118872 0.0533556606 82.6006947998 2.5798591740
0.003 0.0045 0.794 0.1985 0.0025006727 0.0022382032 82.5979797528 4.1690615107 0.8832046935 0.1973640455 0.1392923184 0.0529318191 83.6229774374 4.4215955785
0.003 0.005 0.7936 0.1984 0.0029637603 0.0020792579 83.1105862692 1.7689908718 0.7834176040 0.2954110158 0.1315333298 0.0293866723 84.0285009633 2.0958678178
0.003 0.0055 0.7932 0.1983 0.0024080552 0.0009074625 84.9466218991 1.3114217974 0.6404487432 0.1227397836 0.1054852968 0.0161642956 85.6949639943 1.4512333391
0.003 0.006 0.7928 0.1982 0.0013892626 0.0011715291 84.6042068425 1.7381728015 0.7067578302 0.1732635333 0.1117663828 0.0330469064 85.4241203181 1.9456547703
0.003 0.0065 0.7924 0.1981 0.0020375852 0.0013861719 86.5624246995 1.9217164706 0.5146232073 0.2245946794 0.0849793985 0.0455669986 87.1640648905 2.1932643205
0.0 0.006999999999999999 0.7944 0.1986 0.0000000000 0.0000000000 85.7744636420 2.8024129395 0.5401764652 0.2152424355 0.0859030876 0.0487091670 86.4005431948 3.0663645420
0.003 0.006999999999999999 0.792 0.198 0.0018523502 0.0013098094 85.5717579928 1.5695703514 0.6093966829 0.1368755110 0.0907062710 0.0260316504 86.2737132969 1.7337873222
0.003 0.0075 0.7916 0.1979 0.0020375852 0.0020792579 84.8465391600 2.3263520475 0.6587241745 0.2050908372 0.1023447538 0.0336892100 85.6096456735 2.5672113526
0.003 0.008 0.7912 0.1978 0.0018523502 0.0020291479 85.7767497959 0.8280948250 0.5775359752 0.0689309185 0.0851641363 0.0172272353 86.4413022576 .9162821267
0.003 0.0085 0.7908 0.1977 0.0023154377 0.0010145740 85.3413644792 1.5116059097 0.5972669718 0.1049752658 0.0859030876 0.0169717664 86.0268499763 1.6345675159
0.003 0.009000000000000001 0.7904 0.1976 0.0013892626 0.0011715291 87.8568958630 1.0514307696 0.4020594888 0.0459197817 0.0622566463 0.0207235988 88.3226012607 1.1192456792
0.003 0.0095 0.79 0.1975 0.0016671152 0.0021601929 86.6416780361 2.4094565571 0.5028169552 0.1268247898 0.0768509343 0.0337297067 87.2230130408 2.5721712465
0.003 0.01 0.7896 0.1974 0.0023154377 0.0008283962 86.9127142863 1.8957237780 0.4607672902 0.1238193130 0.0770356721 0.0350826805 87.4528326863 2.0554541677
0.0035 0.0 0.7972 0.1993 0.1070658399 0.0130639942 0.0000000000 0.0000000000 11.0996559828 1.0528693031 1.9107433010 0.1618269585 13.1174651237 1.2277602558
0.0035 0.0005 0.7968 0.1992 0.0307490128 0.0090101176 51.1453278817 7.4477813940 4.5701516627 0.9181259400 0.7662924889 0.1248565305 56.5125210461 8.4997739821
0.0035 0.001 0.7964 0.1991 0.0169490041 0.0088370888 62.0599348191 3.9126225467 3.0033164547 0.5890755175 0.4939889381 0.1121308366 65.5741892160 4.6226659896
0.0 0.0075 0.794 0.1985 0.0000000000 0.0000000000 85.9568479229 1.0761670785 0.5304726964 0.1418101044 0.0831320203 0.0162317173 86.5704526396 1.2342089002
0.0035 0.0015 0.7959999999999999 0.19899999999999998 0.0105583960 0.0049496238 69.8724848788 4.3348642164 2.1841566355 0.3912770629 0.3593150653 0.0899883705 72.4265149756 4.8210792736
0.0035 0.002 0.7956 0.1989 0.0097248384 0.0044610500 73.7579305061 1.3096983951 1.8427457019 0.1577916228 0.3146085122 0.0581217017 75.9250095586 1.5300727696
0.0035 0.0025 0.7952 0.1988 0.0081503408 0.0043283205 74.6050775490 2.3861861118 1.6834421635 0.2912952233 0.2780304233 0.0302654459 76.5747004766 2.7120751015
0.0035 0.003 0.7948 0.1987 0.0055570505 0.0039728485 79.4349587701 1.2637467097 1.1835363390 0.1696344125 0.2033963429 0.0384751721 80.8274485025 1.4758291428
0.0035 0.0035 0.7944 0.1986 0.0045382579 0.0034851760 79.8665338303 3.0666471589 1.0979814438 0.0929875600 0.1943441896 0.0435229137 81.1633977216 3.2066428086
0.0035 0.004 0.794 0.1985 0.0029637603 0.0009445170 82.0353318667 1.4843570289 0.9912399866 0.0809966040 0.1439107639 0.0243797938 83.1734463775 1.5906779437
0.0035 0.0045 0.7936 0.1984 0.0041677879 0.0014348243 81.6022327039 1.2478840450 0.9734497437 0.2136063812 0.1538866064 0.0279583469 82.7337368419 1.4908835974
0.0035 0.005 0.7932 0.1983 0.0032416128 0.0019427612 83.7682365523 2.5804004187 0.7533359206 0.1000665139 0.1295012138 0.0193543179 84.6543152995 2.7017640117
0.0035 0.0055 0.7928 0.1982 0.0028711428 0.0017959201 83.4537633771 1.3199618454 0.7918275370 0.1776652634 0.1287622625 0.0314510379 84.3772243194 1.5308740668
0.0035 0.006 0.7924 0.1981 0.0039825529 0.0027846929 84.4286810234 1.3857552919 0.7534976501 0.2125876041 0.1117663828 0.0239447585 85.2979276092 1.6250723474
0.0 0.008 0.7936 0.1984 0.0000000000 0.0000000000 85.7132455199 0.7873635387 0.5068601922 0.0991410950 0.0914452223 0.0168101268 86.3115509344 .9033147605
0.0035 0.0065 0.792 0.198 0.0029637603 0.0015048564 84.4815165811 2.7541291194 0.6677810254 0.2194315650 0.1073326750 0.0311632502 85.2595940418 3.0062287910
0.0035 0.006999999999999999 0.7916 0.1979 0.0026859077 0.0021442503 84.7014953934 2.6487130231 0.6886441284 0.2470485445 0.1075174129 0.0515229780 85.5003428424 2.9494287959
0.0035 0.0075 0.7912 0.1978 0.0018523502 0.0021120041 86.3620052042 1.7530301752 0.5421172190 0.2224979186 0.0838709715 0.0394734196 86.9898457449 2.0171135175
0.0035 0.008 0.7908 0.1977 0.0013892626 0.0013098094 86.6907033372 0.9778918209 0.4491227676 0.0777755710 0.0720477509 0.0115664172 87.2132631183 1.0685436185
0.0035 0.0085 0.7904 0.1976 0.0025932902 0.0025262688 85.3284096068 1.9422004938 0.6186152633 0.1353705702 0.0888588928 0.0173062960 86.0384770531 2.0974036288
0.0035 0.009000000000000001 0.79 0.1975 0.0017597327 0.0013611938 86.4702164907 1.7102195755 0.4814686637 0.0957493162 0.0777746234 0.0291955905 87.0312195105 1.8365256760
0.0035 0.0095 0.7896 0.1974 0.0026859077 0.0024434177 85.5110479048 1.9345453034 0.5112268882 0.1474327222 0.0775898856 0.0314162949 86.1025505863 2.1158377382
0.0035 0.01 0.7892 0.1973 0.0015744976 0.0009445170 86.8563224892 2.5206671084 0.3818433037 0.1438698045 0.0711240618 0.0320188541 87.3108643523 2.6975002840
0.004 0.0 0.7968 0.1992 0.1164202082 0.0127879258 0.0000000000 0.0000000000 11.2570187674 0.5058792676 1.8534745760 0.0817418419 13.2269135516 .6004090353
0.004 0.0005 0.7964 0.1991 0.0360282108 0.0090253374 49.6796491899 3.1955220067 4.6540892631 0.3301700117 0.7794088743 0.0882374060 55.1491755381 3.6229547618
0.0 0.0085 0.7932 0.1983 0.0000000000 0.0000000000 86.0020629674 1.3105417688 0.5348393923 0.1145273131 0.0838709715 0.0274856109 86.6207733312 1.4525546928
0.004 0.001 0.7959999999999999 0.19899999999999998 0.0187087367 0.0075151561 63.5980083856 3.5967101212 3.0531291347 0.3519533755 0.4939889381 0.0591784195 67.1638351951 4.0153570723
0.004 0.0015 0.7956 0.1989 0.0155597414 0.0098645256 69.0202574939 3.4640456965 2.2375273641 0.2493425946 0.3824072932 0.0933246040 71.6557518926 3.8165774207
0.004 0.002 0.7952 0.1988 0.0101879259 0.0045749674 74.4023718997 2.0580312163 1.8204270336 0.2393998417 0.2835725580 0.0338428397 76.5165594172 2.3358488651
0.004 0.0025 0.7948 0.1987 0.0058349030 0.0016148414 79.0577433702 1.6857115527 1.3226236923 0.1133611758 0.2015489647 0.0348836670 80.5877509302 1.8355712369
0.004 0.003 0.7944 0.1986 0.0061127556 0.0036768101 78.1643652144 1.0798572744 1.2952914101 0.1680847886 0.2113400693 0.0264478502 79.6771094494 1.2780667233
0.004 0.0035 0.794 0.1985 0.0057422855 0.0015048564 80.7621981400 1.3959925907 1.1222408659 0.1630483441 0.1786414746 0.0443924642 82.0688227660 1.6049382554
0.004 0.004 0.7936 0.1984 0.0056496680 0.0030661851 80.5051328305 0.7858216909 1.0866603801 0.0769424498 0.1668182540 0.0187888447 81.7642611326 .8846191705
0.004 0.0045 0.7932 0.1983 0.0036120828 0.0015934519 82.6680884735 2.0239005309 0.8587835420 0.1841700452 0.1357822997 0.0187670352 83.6662663980 2.2284310632
0.004 0.005 0.7928 0.1982 0.0035194653 0.0033954139 84.0656905814 1.3807057586 0.8257907279 0.2375682210 0.1258064573 0.0296594834 85.0208072319 1.6513288769
0.004 0.0055 0.7924 0.1981 0.0036120828 0.0018890339 84.6349429121 1.1684791215 0.6651933537 0.0963158465 0.1095495289 0.0178193013 85.4132978775 1.2845033032
0.0 0.009000000000000001 0.7928 0.1982 0.0000000000 0.0000000000 86.4874896538 2.5807044700 0.4808217458 0.2035597942 0.0751882939 0.0211151372 87.0434996935 2.8053794014
0.004 0.006 0.792 0.198 0.0035194653 0.0027846929 84.7870991576 1.5701544949 0.7017442163 0.1444069482 0.1215574874 0.0211474381 85.6139203266 1.7384935741
0.004 0.0065 0.7916 0.1979 0.0032416128 0.0027474793 84.6857463330 1.3092411191 0.6909083411 0.0601894465 0.1145374501 0.0351487679 85.4944337370 1.4073268128
0.004 0.006999999999999999 0.7912 0.1978 0.0025932902 0.0026586226 86.4283036684 1.8870057891 0.5864310966 0.1850439710 0.0890436306 0.0229134485 87.1063716858 2.0976218312
0.004 0.0075 0.7908 0.1977 0.0033342303 0.0031761189 85.9441470677 1.4374450650 0.5099330523 0.1366000550 0.0899673197 0.0301207641 86.5473816700 1.6073420030
0.004 0.008 0.7904 0.1976 0.0031489953 0.0017959201 86.4468469171 2.1124697732 0.5252973530 0.0876245490 0.0912604845 0.0335674267 87.0665537499 2.2354576690
0.004 0.0085 0.79 0.1975 0.0021302027 0.0020792579 86.5337207667 2.6883120632 0.5180195264 0.2157827677 0.0779593612 0.0345138511 87.1318298570 2.9406879399
0.004 0.009000000000000001 0.7896 0.1974 0.0019449677 0.0026456852 86.2469354560 1.7038702410 0.5128441830 0.1127448214 0.0833167581 0.0321125140 86.8450413648 1.8513732616
0.004 0.0095 0.7892 0.1973 0.0024080552 0.0021442503 85.8935976639 1.3821923800 0.4914958915 0.1605881718 0.0816541177 0.0292936174 86.4691557283 1.5742184195
0.004 0.01 0.7888 0.1972 0.0021302027 0.0018149251 87.0623303608 2.4444210469 0.4575327006 0.1561988649 0.0705698483 0.0331829449 87.5925631124 2.6356177818
0.0045 0.0 0.7964 0.1991 0.1279973968 0.0098296808 0.0000000000 0.0000000000 11.3065079885 1.1607355356 1.8163422736 0.1201369819 13.2508476589 1.2907021983
0.0 0.0095 0.7924 0.1981 0.0000000000 0.0000000000 86.9208428337 0.8423997689 0.4151595767 0.0646076382 0.0783288369 0.0128203257 87.4143312473 .9198277328
0.0045 0.0005 0.7959999999999999 0.19899999999999998 0.0381584135 0.0101389736 48.9656071097 4.2446819060 4.8392695184 0.7894960722 0.7967742297 0.1340875936 54.6398092713 5.1784045454
0.0045 0.001 0.7956 0.1989 0.0197275293 0.0051931918 63.6013106080 2.9164232859 2.8444981047 0.3651686930 0.4446639394 0.0777094332 66.9102001814 3.3644946039
0.0045 0.0015 0.7952 0.1988 0.0150966539 0.0063251724 69.9552944548 3.4815890113 2.1815689638 0.3410941845 0.3487850094 0.0420391201 72.5007450819 3.8710474883
0.0045 0.002 0.7948 0.1987 0.0094469859 0.0046714494 75.0490994473 3.2424287478 1.6223084199 0.2405225698 0.2584482141 0.0479806485 76.9393030672 3.5356034155
0.0045 0.0025 0.7944 0.1986 0.0090765158 0.0030210917 74.6868710566 1.4826598675 1.6163244291 0.1599843848 0.2767372585 0.0302789744 76.5890092600 1.6759443184
0.0045 0.003 0.794 0.1985 0.0067610781 0.0017177989 79.1131190989 3.0436831870 1.1793313725 0.2073031297 0.1969305191 0.0364902797 80.4961420686 3.2891943953
0.0045 0.0035 0.7936 0.1984 0.0064832256 0.0016567924 80.3075075233 2.1879453294 1.0556083199 0.2036779753 0.1725451265 0.0266791095 81.5421441953 2.4199592066
0.0045 0.004 0.7932 0.1983 0.0062053731 0.0032402894 81.8349123715 1.7591659981 0.9462791910 0.1412349395 0.1503765877 0.0156929317 82.9377735233 1.9193341587
0.0045 0.0045 0.7928 0.1982 0.0041677879 0.0024851885 83.7331821919 2.8057540407 0.8204536551 0.3083950084 0.1339349215 0.0511293422 84.6917385564 3.1677635798
0.0045 0.005 0.7924 0.1981 0.0052791980 0.0044456404 82.4092450443 1.1161794828 0.9375457990 0.2151004524 0.1455734044 0.0307487213 83.4976434457 1.3664742969
0.0 0.001 0.7992 0.1998 0.0000000000 0.0000000000 63.1732917872 3.1593342397 2.8719921164 0.1355852616 0.4878925900 0.0407329095 66.5331764936 3.3356524108
0.0 0.01 0.792 0.198 0.0000000000 0.0000000000 86.7679245369 1.2708956793 0.4072348321 0.0584253205 0.0714935374 0.0172747152 87.2466529064 1.3465957150
0.0045 0.0055 0.792 0.198 0.0037973179 0.0023721657 83.2147332820 4.1422041985 0.8023399532 0.3015158062 0.1357822997 0.0652728688 84.1566528528 4.5113650392
0.0045 0.006 0.7916 0.1979 0.0046308754 0.0061155615 84.0410509223 2.1743274183 0.7192110002 0.1484976101 0.1171237796 0.0442970329 84.8820165775 2.3732376228
0.0045 0.0065 0.7912 0.1978 0.0035194653 0.0022382032 85.8933436468 2.4388436041 0.6105287893 0.2458245544 0.0975415704 0.0309919378 86.6049334718 2.7178982995
0.0045 0.006999999999999999 0.7908 0.1977 0.0028711428 0.0019777688 85.8880092876 2.5085211656 0.6330091871 0.1477233924 0.0938468140 0.0435699367 86.6177364315 2.7017922635
0.0045 0.0075 0.7904 0.1976 0.0032416128 0.0017572937 85.9223015967 3.1321581698 0.5607161092 0.3088154027 0.0842404472 0.0322821086 86.5704997659 3.4750129748
0.0045 0.008 0.79 0.1975 0.0029637603 0.0013861719 85.9182373230 2.2909732647 0.5421172190 0.1639448801 0.0851641363 0.0381902724 86.5484824386 2.4944945891
0.0045 0.0085 0.7896 0.1974 0.0019449677 0.0009074625 87.1273587395 1.2898133134 0.4449178011 0.1379786607 0.0716782752 0.0209854361 87.6458997835 1.4496848727
0.0045 0.009000000000000001 0.7892 0.1973 0.0014818801 0.0010800965 86.4707245249 2.3034007699 0.4581796185 0.1674493027 0.0781440990 0.0207893673 87.0085301225 2.4927195364
0.0045 0.0095 0.7888 0.1972 0.0022228202 0.0022228202 87.2751966942 2.1068093488 0.4521956277 0.0979359810 0.0674293053 0.0440125989 87.7970444474 2.2509807489
0.0045 0.01 0.7884 0.1971 0.0026859077 0.0016977070 86.0874127145 1.3464894424 0.4999058245 0.1963648997 0.0799914773 0.0297559821 86.6699959240 1.5743080312
0.0005 0.0 0.7996 0.1999 0.0158375940 0.0040328518 0.0000000000 0.0000000000 11.3495280303 0.4256668313 1.9011369342 0.1075447074 13.2665025585 .5372443905
0.005 0.0 0.7959999999999999 0.19899999999999998 0.1415195531 0.0108737846 0.0000000000 0.0000000000 11.1509242282 1.3632636775 1.8407276662 0.1036206288 13.1331714475 1.4777580909
0.005 0.0005 0.7956 0.1989 0.0481611044 0.0080102098 47.9055937335 4.1667142227 4.8526930653 0.6764941380 0.8231917383 0.1241537132 53.6296396415 4.9753722837
0.005 0.001 0.7952 0.1988 0.0260255199 0.0150531234 64.3608217498 6.0631997272 2.8815341558 0.6344221851 0.4781014854 0.1036351195 67.7464829109 6.8163101552
0.005 0.0015 0.7948 0.1987 0.0120402761 0.0037961882 71.6445081984 4.1845829466 1.9963887085 0.1907760843 0.3378854779 0.0236983419 73.9908226609 4.4028535610
0.005 0.002 0.7944 0.1986 0.0119476586 0.0057809947 75.3963408289 2.6464649342 1.6426863344 0.2988988334 0.2675003674 0.0404504124 77.3184751893 2.9915951747
0.005 0.0025 0.794 0.1985 0.0084281933 0.0040328518 77.2905463756 4.7775172318 1.4148094963 0.2155814545 0.2324001811 0.0641399505 78.9461842463 5.0612714886
0.005 0.003 0.7936 0.1984 0.0070389306 0.0030097128 78.0990828186 1.4325253101 1.1976068038 0.2037996816 0.1947136652 0.0287004344 79.4984422182 1.6680351389
0.005 0.0035 0.7932 0.1983 0.0077798707 0.0088332052 79.6833874981 3.2154895791 1.1238581607 0.3204471214 0.1827057067 0.0188902893 80.9977312362 3.5636601950
0.005 0.004 0.7928 0.1982 0.0062979906 0.0021601929 81.9487120342 3.2880260494 0.9200790151 0.2051030803 0.1564729359 0.0340359072 83.0315619758 3.5293252298
0.005 0.0045 0.7924 0.1981 0.0039825529 0.0034455705 83.1674861006 1.9119369153 0.7953855856 0.1931502354 0.1243285547 0.0414834118 84.0911827938 2.1500161330
0.0005 0.0005 0.7992 0.1998 0.0044456404 0.0019071112 49.0550211304 1.9658439993 4.7818555528 0.6017472155 0.8010231996 0.0794621780 54.6423455232 2.6489605040
0.005 0.005 0.792 0.198 0.0047234929 0.0039900844 83.7961784337 2.0478596170 0.7881077589 0.1411801102 0.1252522438 0.0270147090 84.7142619293 2.2200445206
0.005 0.0055 0.7916 0.1979 0.0043530229 0.0031326084 84.8622882205 1.8378957460 0.7685384918 0.2014933850 0.1117663828 0.0403558072 85.7469461180 2.0828775466
0.005 0.006 0.7912 0.1978 0.0042604054 0.0035822747 85.5407679060 1.1773517136 0.7064343712 0.2286276033 0.1095495289 0.0301660517 86.3610122115 1.4397276433
0.005 0.0065 0.7908 0.1977 0.0036120828 0.0037689750 85.5483884192 1.1430471643 0.5841668839 0.1778424316 0.0879352036 0.0332199496 86.2241025895 1.3578785205
0.005 0.006999999999999999 0.7904 0.1976 0.0039825529 0.0031869037 85.2471241335 1.7535317163 0.6089114944 0.0993182307 0.0953247166 0.0289136825 85.9553428974 1.8849505332
0.005 0.0075 0.79 0.1975 0.0028711428 0.0021442503 85.4307784999 1.1347594285 0.5733310087 0.1073815550 0.0925536492 0.0261624241 86.0995343006 1.2704476579
0.005 0.008 0.7896 0.1974 0.0033342303 0.0013611938 85.8468585167 3.0477842315 0.6089114944 0.0990016946 0.0940315518 0.0279778708 86.5531357932 3.1761249907
0.005 0.0085 0.7892 0.1973 0.0030563778 0.0026586226 86.3924872567 1.0671657316 0.5862693672 0.1602999433 0.0862725632 0.0322651893 87.0680855649 1.2623894868
0.005 0.009000000000000001 0.7888 0.1972 0.0025006727 0.0009445170 86.6216106848 1.5383814397 0.4740291076 0.0640040205 0.0683529944 0.0142140119 87.1664934595 1.6175439891
0.005 0.0095 0.7884 0.1971 0.0019449677 0.0021442503 87.5327700379 1.6366015890 0.4361844092 0.2253016470 0.0652124514 0.0367549351 88.0361118662 1.9008024214
0.0005 0.001 0.7988 0.1997 0.0024080552 0.0018890339 64.7339728760 4.0698377245 2.7484307933 0.4772619161 0.4666477403 0.1253628197 67.9514594648 4.6743514942
0.005 0.01 0.7879999999999999 0.19699999999999998 0.0013892626 0.0013098094 87.8246356908 1.3248745151 0.3590394469 0.0922113366 0.0526502795 0.0129052295 88.2377146798 1.4313008906
0.0055 0.0 0.7956 0.1989 0.1568014420 0.0224019526 0.0000000000 0.0000000000 11.2862918034 0.6643149401 1.8599403998 0.0664707121 13.3030336452 .7531876048
0.0055 0.0005 0.7952 0.1988 0.0443637866 0.0242396140 50.9197606931 7.6085959291 4.2709521236 0.9452030960 0.7315617782 0.1635112372 55.9666383815 8.7415498763
0.0055 0.001 0.7948 0.1987 0.0267664600 0.0041995683 62.8811721173 1.1800111339 2.9931274974 0.5671911682 0.5052579453 0.0787858625 66.4063240200 1.8301877329
0.0055 0.0015 0.7944 0.1986 0.0188939717 0.0084561358 70.9693307352 4.8804206760 2.1569860827 0.3629558356 0.3425039234 0.0539915053 73.4877147130 5.3058241527
0.0055 0.002 0.794 0.1985 0.0131516862 0.0072597004 74.1618177020 3.7298992800 1.6962187925 0.3948804697 0.2761830451 0.0655650123 76.1473712258 4.1976044624
0.0055 0.0025 0.7936 0.1984 0.0095396034 0.0046345786 77.3962174910 3.3516389414 1.4770753463 0.3054154940 0.2388660049 0.0371244893 79.1216984456 3.6988135033
0.0055 0.003 0.7932 0.1983 0.0108362485 0.0034950073 77.7096745977 1.9833343185 1.3143754888 0.2135627840 0.2148500879 0.0246913694 79.2497364229 2.2250834792
0.0055 0.0035 0.7928 0.1982 0.0076872532 0.0064858713 82.0724183640 3.6777299909 0.9587323610 0.2538784034 0.1549950333 0.0595692832 83.1938330115 3.9976635488
0.0055 0.004 0.7924 0.1981 0.0065758431 0.0033852935 81.4599831255 3.6607898108 1.0030462387 0.1965012524 0.1594287411 0.0409535046 82.6290339484 3.9016298613
0.0005 0.0015 0.7984 0.1996 0.0012040276 0.0011114101 71.4166548558 2.8446320205 2.1160685241 0.2041136254 0.3432428747 0.0323496975 73.8771702822 3.0822067535
0.0055 0.0045 0.792 0.198 0.0056496680 0.0044764065 82.0632737482 3.1913250030 0.9284889481 0.2869017168 0.1514850147 0.0312638406 83.1488973790 3.5139669669
0.0055 0.005 0.7916 0.1979 0.0044456404 0.0038678207 83.3676515788 2.5401500103 0.8337154725 0.2443239507 0.1287622625 0.0358334236 84.3345749542 2.8241752053
0.0055 0.0055 0.7912 0.1978 0.0046308754 0.0031544387 84.0545138288 1.1798074827 0.7028763227 0.0850358783 0.1143527123 0.0337701549 84.8763737392 1.3017679546
0.0055 0.006 0.7908 0.1977 0.0040751704 0.0017959201 84.7728741998 3.2943530650 0.6810428428 0.1615139133 0.1053005590 0.0390492236 85.5632927720 3.4967121220
0.0055 0.0065 0.7904 0.1976 0.0037047003 0.0025532885 84.7380738565 1.1258691427 0.6774847942 0.1425180885 0.1025294916 0.0229253609 85.5217928426 1.2938658806
0.0055 0.006999999999999999 0.79 0.1975 0.0047234929 0.0025800252 85.7416954355 2.0839471587 0.5149466662 0.1549682397 0.0962484057 0.0419546063 86.3576140003 2.2834500299
0.0055 0.0075 0.7896 0.1974 0.0029637603 0.0016148414 85.7919908222 1.2335101971 0.5544086595 0.1032163576 0.0866420389 0.0217771340 86.4360052809 1.3601185301
0.0055 0.008 0.7892 0.1973 0.0045382579 0.0017959201 86.1874954536 1.8414320643 0.5243269761 0.1701055885 0.0888588928 0.0157796815 86.8052195804 2.0291132544
0.0055 0.0085 0.7888 0.1972 0.0019449677 0.0019777688 86.3071375097 1.3598258524 0.4848649828 0.0655002400 0.0781440990 0.0284184181 86.8720915592 1.4557222793
0.0055 0.009000000000000001 0.7884 0.1971 0.0029637603 0.0030773552 86.4069662317 1.4019982493 0.5231948697 0.1103227430 0.0881199415 0.0376901380 87.0212448032 1.5530884855
0.0005 0.002 0.7979999999999999 0.1995 0.0008335576 0.0016977070 74.6147301989 2.4173121828 1.7410178586 0.4217339259 0.2793235880 0.0908534527 76.6359052031 2.9315972684
0.0055 0.0095 0.7879999999999999 0.19699999999999998 0.0027785253 0.0011715291 87.3420031926 1.4337249234 0.4454029896 0.1532301268 0.0724172265 0.0253999391 87.8626019340 1.6135265184
0.0055 0.01 0.7876 0.1969 0.0016671152 0.0018149251 87.6198979047 2.7091109833 0.3601715533 0.1726513526 0.0591161033 0.0119723793 88.0408526765 2.8955496403
0.006 0.0 0.7952 0.1988 0.1719907134 0.0094560617 0.0000000000 0.0000000000 11.0436975825 0.7308805566 1.8782294442 0.1850870167 13.0939177401 .9254236350
0.006 0.0005 0.7948 0.1987 0.0555705051 0.0094814276 50.5199377709 2.2824227130 4.6196408838 0.8585239437 0.7537303169 0.0323581362 55.9488794767 3.1827862205
0.006 0.001 0.7944 0.1986 0.0267664600 0.0060705107 65.0446357946 5.3377047318 2.8000224976 0.3471584236 0.4806878149 0.1085189660 68.3521125671 5.7994526321
0.006 0.0015 0.794 0.1985 0.0211167919 0.0065908275 69.3672448584 3.3540306871 2.2275001363 0.3435670179 0.3805599149 0.0480744468 71.9964217015 3.7522629793
0.006 0.002 0.7936 0.1984 0.0155597414 0.0071884553 72.5709085778 2.7916355411 1.7554117824 0.2771920629 0.2981668460 0.0511613715 74.6400469476 3.1271774308
0.006 0.0025 0.7932 0.1983 0.0109288660 0.0070923486 78.0335464057 3.7746290753 1.3869920256 0.3544575995 0.2190990578 0.0788066521 79.6505663551 4.2149856755
0.006 0.003 0.7928 0.1982 0.0082429583 0.0044379156 79.5655235617 2.0761540066 1.2131328340 0.2073127188 0.1976694704 0.0534910910 80.9845688244 2.3413957320
0.006 0.0035 0.7924 0.1981 0.0105583960 0.0026456852 79.9630603299 4.8047498512 1.1735091112 0.2420013509 0.1978542082 0.0626737869 81.3449820453 5.1120706742
0.0005 0.0025 0.7976 0.1994 0.0006483226 0.0009445170 76.1411189787 2.2234241202 1.5896390648 0.2987636885 0.2652835135 0.0490498924 77.9966898796 2.5721822181
0.006 0.004 0.792 0.198 0.0065758431 0.0016977070 82.1694528978 0.9577327450 0.9102135168 0.1155233125 0.1490834230 0.0227340139 83.2353256807 1.0976877784
0.006 0.0045 0.7916 0.1979 0.0073167832 0.0019777688 81.3469455141 3.0466861047 0.9356050453 0.2154610618 0.1612761193 0.0223402953 82.4511434619 3.2864652306
0.006 0.005 0.7912 0.1978 0.0052791980 0.0036861303 82.4811318848 5.3301448574 0.8451982656 0.2987146571 0.1442802396 0.0794364045 83.4758895880 5.7119820493
0.006 0.0055 0.7908 0.1977 0.0049087280 0.0020792579 84.7055596671 2.3239349492 0.7006121099 0.1875465154 0.1165695662 0.0238705287 85.5276500712 2.5374312512
0.006 0.006 0.7904 0.1976 0.0063906081 0.0054761938 83.0628310536 2.1903908896 0.8178659834 0.2098513395 0.1330112324 0.0334982196 84.0200988775 2.4392166425
0.006 0.0065 0.79 0.1975 0.0034268478 0.0019071112 86.0785221158 0.6503203009 0.6056769048 0.0824978894 0.0877504658 0.0199995225 86.7753763342 .7547248240
0.006 0.006999999999999999 0.7896 0.1974 0.0044456404 0.0031326084 85.3459367870 2.3220147981 0.5874014735 0.2127750319 0.0873809902 0.0460971770 86.0251648911 2.5840196154
0.006 0.0075 0.7892 0.1973 0.0038899354 0.0017177989 86.0226383529 2.9242593795 0.5618482156 0.1518756078 0.0825778068 0.0261154210 86.6709543107 3.1039682072
0.006 0.008 0.7888 0.1972 0.0050013455 0.0029521604 85.3357761029 1.7047246653 0.5794767290 0.1511096967 0.0947705031 0.0245527617 86.0150246805 1.8833392841
0.006 0.0085 0.7884 0.1971 0.0027785253 0.0014348243 87.1685095104 0.9187669090 0.4635166914 0.1429615426 0.0733409156 0.0282256179 87.7081456427 1.0913888938
0.0005 0.003 0.7972 0.1993 0.0008335576 0.0010800965 79.2736579088 4.0738439262 1.2619751371 0.3970537472 0.2056131968 0.0485210296 80.7420798003 4.5204987995
0.006 0.009000000000000001 0.7879999999999999 0.19699999999999998 0.0038899354 0.0017177989 87.3293023374 1.3630119457 0.4513869803 0.1404921945 0.0705698483 0.0303015084 87.8551491014 1.5355234475
0.006 0.0095 0.7876 0.1969 0.0027785253 0.0016567924 86.9056018074 1.4481354489 0.4198497316 0.0757363806 0.0774051477 0.0278311071 87.4056352120 1.5533597290
0.006 0.01 0.7872 0.1968 0.0021302027 0.0024574202 85.9332243322 0.7839736602 0.5181812558 0.1917907081 0.0792525260 0.0131358855 86.5327883167 .9913576740
0.0065 0.0 0.7948 0.1987 0.1919960952 0.0075833325 0.0000000000 0.0000000000 11.1421908362 0.4743218795 1.8220691461 0.0987378298 13.1562560775 .5806430418
0.0065 0.0005 0.7944 0.1986 0.0657584311 0.0154757178 47.2880781529 3.5768189496 4.8811574539 0.8032394584 0.8392639289 0.0693453720 53.0742579668 4.4648794978
0.0065 0.001 0.794 0.1985 0.0329718330 0.0117649758 62.8334169017 5.4096477311 3.0044485610 0.4894550818 0.4950973651 0.0767851821 66.3659346608 5.9876529708
0.0065 0.0015 0.7936 0.1984 0.0217651145 0.0061155615 69.6901005979 2.4428715965 2.1663663926 0.1300329162 0.3633792974 0.0337337537 72.2416114024 2.6127538279
0.0065 0.002 0.7932 0.1983 0.0149114189 0.0088719645 73.7444675996 4.7347113661 1.7528241107 0.4274086399 0.2771067342 0.1017903727 75.7893098634 5.2727823432
0.0065 0.0025 0.7928 0.1982 0.0118550411 0.0051266949 78.3886623175 2.5783971856 1.3931377459 0.2106445618 0.2118942827 0.0423787116 80.0055493872 2.8365471539
0.0065 0.003 0.7924 0.1981 0.0096322209 0.0072075228 79.9917642627 2.3264459056 1.1605707528 0.2744933807 0.1808583285 0.0369364786 81.3428255649 2.6450832877
0.0005 0.0035 0.7968 0.1992 0.0004630875 0.0005857646 81.4089256876 3.5226768914 1.0887628634 0.3735560310 0.1647861379 0.0569711797 82.6629377764 3.9537898667
0.0065 0.0035 0.792 0.198 0.0079651057 0.0046640986 82.2804583724 1.8167260679 0.9126394590 0.1304209636 0.1476055204 0.0360385567 83.3486684575 1.9878496868
0.0065 0.004 0.7916 0.1979 0.0098174559 0.0065856194 80.3402757298 2.7501588078 1.0725899153 0.3230602140 0.1734688156 0.0525695163 81.5961519166 3.1323741575
0.0065 0.0045 0.7912 0.1978 0.0069463131 0.0010145740 81.9814802406 2.3123638963 0.9760374154 0.1603717228 0.1542560820 0.0343830788 83.1187200511 2.5081332719
0.0065 0.005 0.7908 0.1977 0.0060201381 0.0044224254 82.4996751334 3.4770144796 0.8639588853 0.3114837580 0.1333807080 0.0488854119 83.5030348648 3.8418060749
0.0065 0.0055 0.7904 0.1976 0.0049087280 0.0030210917 83.7375004826 2.2060414314 0.7635248779 0.1812623153 0.1173085175 0.0189480137 84.6232426060 2.4092728521
0.0065 0.006 0.79 0.1975 0.0055570505 0.0031544387 85.6136708150 2.6224381382 0.5688025833 0.2389409540 0.0990194730 0.0356577498 86.2870499218 2.9001912807
0.0065 0.0065 0.7896 0.1974 0.0058349030 0.0031326084 84.0816936590 0.5783308447 0.6855712682 0.1584466949 0.1132442854 0.0320955053 84.8863441156 .7720056533
0.0065 0.006999999999999999 0.7892 0.1973 0.0063906081 0.0017959201 85.5910632927 1.8156001137 0.6102053303 0.1844640826 0.0919994357 0.0305482857 86.2996586668 2.0324084021
0.0065 0.0075 0.7888 0.1972 0.0032416128 0.0021120041 85.6451689359 1.5422947990 0.5464839149 0.0721639770 0.0823930690 0.0347660680 86.2772875326 1.6513368481
0.0065 0.008 0.7884 0.1971 0.0042604054 0.0043203859 86.0513422857 4.7952612915 0.5031404141 0.2902030825 0.0901520575 0.0549712218 86.6488951627 5.1447559817
0.0005 0.004 0.7964 0.1991 0.0007409401 0.0013861719 80.7906480557 2.9652950157 0.9608348442 0.1743482808 0.1596134789 0.0554632049 81.9118373189 3.1964926733
0.0065 0.0085 0.7879999999999999 0.19699999999999998 0.0044456404 0.0027846929 86.4303358053 1.4778019162 0.5029786847 0.0367378759 0.0853488741 0.0296180306 87.0231090045 1.5469425156
0.0065 0.009000000000000001 0.7876 0.1969 0.0043530229 0.0004537313 86.4864735853 2.4481888612 0.5052428974 0.2106793275 0.0746340804 0.0205516157 87.0707035860 2.6798735357
0.0065 0.0095 0.7872 0.1968 0.0034268478 0.0025932902 86.9688520664 1.8764024620 0.4502548740 0.2076052244 0.0746340804 0.0328064414 87.4971678686 2.1194074180
0.0065 0.01 0.7868 0.1967 0.0033342303 0.0010800965 86.6287231637 2.4596810813 0.4437856948 0.0954691740 0.0762967208 0.0237616219 87.1521398096 2.5799919737
0.006999999999999999 0.0 0.7944 0.1986 0.2057034865 0.0135538375 0.0000000000 0.0000000000 11.0805719041 0.6658232814 1.8730567852 0.0471628100 13.1593321758 .7265399289
0.006999999999999999 0.0005 0.794 0.1985 0.0574228553 0.0142642991 51.0289880479 4.7849893375 4.5106352138 0.5597690731 0.7649993241 0.1193892388 56.3620454411 5.4784119485
0.006999999999999999 0.001 0.7936 0.1984 0.0319530404 0.0190080373 63.9843684012 6.2153236044 2.9604581423 0.7142988995 0.4694188077 0.1280722187 67.4461983916 7.0767027599
0.006999999999999999 0.0015 0.7932 0.1983 0.0248214923 0.0125441175 69.3923925517 3.8677532165 2.3229205298 0.5181269393 0.3787125367 0.0980956099 72.1188471105 4.4965198832
0.006999999999999999 0.002 0.7928 0.1982 0.0185235017 0.0069555687 73.2140798858 1.5431174259 1.7135238469 0.1953943808 0.3024158159 0.0268372622 75.2485430503 1.7723046376
0.006999999999999999 0.0025 0.7924 0.1981 0.0131516862 0.0085609846 77.2046885943 4.0493153342 1.4410096721 0.2689342924 0.2277817355 0.0537533100 78.8866316881 4.3805639212
0.0 0.0015 0.7988 0.1997 0.0000000000 0.0000000000 69.9664712074 4.1609437678 2.2024320668 0.4270131198 0.3639335109 0.0971938675 72.5328367851 4.6851507551
0.0005 0.0045 0.7959999999999999 0.19899999999999998 0.0003704700 0.0010800965 82.6066163343 3.0997770414 0.9021270428 0.1160879747 0.1409549588 0.0346913825 83.6500688059 3.2516364951
0.006999999999999999 0.003 0.792 0.198 0.0089838983 0.0039555375 80.9486466946 1.3204720931 1.0680614899 0.1259306785 0.1775330477 0.0374138562 82.2032251305 1.4877721653
0.006999999999999999 0.0035 0.7916 0.1979 0.0086134283 0.0026586226 80.2645786327 2.9609571726 1.0360390527 0.1385084358 0.1766093586 0.0418242514 81.4858404723 3.1439484824
0.006999999999999999 0.004 0.7912 0.1978 0.0107436310 0.0044379156 80.4594097517 1.8651018677 0.9925338224 0.1975341392 0.1747619804 0.0350593258 81.6374491855 2.1021332483
0.006999999999999999 0.0045 0.7908 0.1977 0.0071315482 0.0029052977 82.8301513861 2.1446382357 0.8777058912 0.1326165962 0.1428023370 0.0279583469 83.8577911625 2.3081184765
0.006999999999999999 0.005 0.7904 0.1976 0.0077798707 0.0077577876 83.1362419968 3.4007046421 0.8545785755 0.2581020102 0.1304249029 0.0439877786 84.1290253459 3.7105522185
0.006999999999999999 0.0055 0.79 0.1975 0.0069463131 0.0013098094 84.5747408584 1.3604188568 0.7182406233 0.1053870794 0.1152764014 0.0317706090 85.4152041962 1.4988863546
0.006999999999999999 0.006 0.7896 0.1974 0.0051865805 0.0031761189 85.2707477242 2.3839108849 0.6438450623 0.2902643655 0.1067784616 0.0403151942 86.0265578286 2.7176665635
0.006999999999999999 0.0065 0.7892 0.1973 0.0044456404 0.0016148414 85.5285750850 1.0384664117 0.6200708286 0.1238531078 0.0945857653 0.0176267378 86.2476773193 1.1815610987
0.006999999999999999 0.006999999999999999 0.7888 0.1972 0.0052791980 0.0026586226 85.2214684059 2.2457738242 0.5911212516 0.1732514558 0.0907062710 0.0115309555 85.9085751265 2.4332148581
0.006999999999999999 0.0075 0.7884 0.1971 0.0054644330 0.0043599145 85.7924988564 3.1491608408 0.6084263060 0.1989748539 0.0918146979 0.0319676512 86.4982042933 3.3844632604
0.0005 0.005 0.7956 0.1989 0.0005557051 0.0010800965 83.8302167257 1.7067292606 0.7646569843 0.2400789024 0.1219269630 0.0270500587 84.7173563781 1.9749383182
0.006999999999999999 0.008 0.7879999999999999 0.19699999999999998 0.0044456404 0.0022382032 85.0675340407 1.5834476847 0.5872397440 0.1340556924 0.0988347352 0.0229848302 85.7580541603 1.7427264105
0.006999999999999999 0.0085 0.7876 0.1969 0.0046308754 0.0025532885 85.6906379976 3.1035695456 0.6191004517 0.2696115331 0.0908910088 0.0469481292 86.4052603335 3.4226824964
0.006999999999999999 0.009000000000000001 0.7872 0.1968 0.0038899354 0.0017177989 87.7499546621 1.3737759789 0.4099842333 0.2674870668 0.0600397924 0.0407764544 88.2238686232 1.6837572990
0.006999999999999999 0.0095 0.7868 0.1967 0.0037973179 0.0013611938 86.9287173639 0.9968990499 0.4517104393 0.1517177698 0.0707545861 0.0397697242 87.4549797072 1.1897477377
0.006999999999999999 0.01 0.7864 0.1966 0.0045382579 0.0025800252 86.2946906716 1.0255875705 0.5139762893 0.1219813448 0.0836862337 0.0208221736 86.8968914525 1.1709711141
0.0075 0.0 0.794 0.1985 0.2156135599 0.0238989068 0.0000000000 0.0000000000 10.9529673439 0.3919561927 1.8797073468 0.1011108431 13.0482882506 .5169659426
0.0075 0.0005 0.7936 0.1984 0.0707597765 0.0251224032 48.8754310377 5.3882260008 4.5019018219 0.7160072251 0.7677703915 0.1358213781 54.2158630276 6.2651770072
0.0075 0.001 0.7932 0.1983 0.0372322384 0.0098819019 63.2987762367 6.2800433289 2.8834749096 0.4862454325 0.4897399682 0.0989712088 66.7092233529 6.8751418721
0.0075 0.0015 0.7928 0.1982 0.0292671327 0.0155133636 67.4798977735 7.2254963094 2.3077179586 0.6748918323 0.4143669365 0.0954692467 70.2312498013 8.0113707520
0.0075 0.002 0.7924 0.1981 0.0160228290 0.0118839488 73.8582672623 2.3423944004 1.7062460203 0.3324742759 0.2918857600 0.0570358394 75.8724218716 2.7437884645
0.0005 0.0055 0.7952 0.1988 0.0003704700 0.0006930860 83.9216628833 1.6928128269 0.7851966283 0.0828332867 0.1304249029 0.0256353269 84.8376548845 1.8019745265
0.0075 0.0025 0.792 0.198 0.0135221562 0.0065333102 79.0077020006 2.5136132120 1.2105451623 0.2321727949 0.2091232154 0.0188975145 80.4408925345 2.7712168316
0.0075 0.003 0.7916 0.1979 0.0107436310 0.0037231778 80.4238473571 2.2185253012 1.1203001121 0.2508352815 0.1808583285 0.0460645900 81.7357494287 2.5191483505
0.0075 0.0035 0.7912 0.1978 0.0104657785 0.0046345786 80.4286736821 2.5322845750 1.1550719504 0.4071789488 0.1838141337 0.0448270048 81.7780255447 2.9889251072
0.0075 0.004 0.7908 0.1977 0.0086134283 0.0027223876 81.6002005671 1.5015882459 1.0156611381 0.1049174430 0.1511155390 0.0260368940 82.7755906725 1.6352649705
0.0075 0.0045 0.7904 0.1976 0.0070389306 0.0018890339 82.3586956405 3.2942436141 0.9270333828 0.1508879716 0.1461276178 0.0330345115 83.4388955717 3.4800551311
0.0075 0.005 0.79 0.1975 0.0057422855 0.0044456404 83.7916061259 1.4919948430 0.8557106818 0.1359967037 0.1346738728 0.0192836557 84.7877329660 1.6517208428
0.0075 0.0055 0.7896 0.1974 0.0069463131 0.0031544387 84.4368095708 2.1244763608 0.6608266577 0.2287300884 0.1119511206 0.0359627179 85.2165336622 2.3923236058
0.0075 0.006 0.7892 0.1973 0.0047234929 0.0034851760 85.3952161053 3.9456232081 0.6160275916 0.2593374456 0.0990194730 0.0413977635 86.1149866628 4.2498435932
0.0075 0.0065 0.7888 0.1972 0.0064832256 0.0021120041 85.4617685866 1.6615277238 0.5975904308 0.1575547317 0.0958789300 0.0140400745 86.1617211730 1.8352345341
0.0075 0.006999999999999999 0.7884 0.1971 0.0057422855 0.0031869037 84.3146273436 1.9866131912 0.6393166368 0.1823362006 0.1091800533 0.0229372671 85.0688663192 2.1950735626
0.0005 0.006 0.7948 0.1987 0.0004630875 0.0008283962 84.8587319810 2.1743173285 0.6653550832 0.1044446932 0.1069631994 0.0268830033 85.6315133511 2.3064734212
0.0075 0.0075 0.7879999999999999 0.19699999999999998 0.0030563778 0.0019950422 87.0440411293 2.8471077415 0.4863205482 0.2396121458 0.0788830503 0.0458596529 87.6123011056 3.1345745824
0.0075 0.008 0.7876 0.1969 0.0035194653 0.0015048564 86.9205888166 1.8767820610 0.4302004184 0.1926306066 0.0624413841 0.0088674155 87.4167500844 2.0797849395
0.0075 0.0085 0.7872 0.1968 0.0045382579 0.0036768101 86.7796093237 1.6130653351 0.5036256026 0.1723019465 0.0742646048 0.0313641084 87.3620377890 1.8204082001
0.0075 0.009000000000000001 0.7868 0.1967 0.0029637603 0.0030210917 87.4065235371 0.9553793677 0.4389338103 0.2180948281 0.0687224701 0.0284903818 87.9171435778 1.2049856693
0.0075 0.0095 0.7864 0.1966 0.0037047003 0.0017572937 86.7503973567 1.4728466346 0.4594734544 0.1139172683 0.0762967208 0.0440374053 87.2898722322 1.6325586019
0.0075 0.01 0.7859999999999999 0.1965 0.0039825529 0.0019071112 86.9388780481 0.5973225035 0.4091755859 0.1009067544 0.0711240618 0.0092737651 87.4231602487 .7094101342
0.008 0.0 0.7936 0.1984 0.2362672643 0.0216209816 0.0000000000 0.0000000000 10.9503796722 0.4947670394 1.8603098754 0.1626238565 13.0469568119 .6790118775
0.008 0.0005 0.7932 0.1983 0.0754832695 0.0168655440 48.2779828084 3.4065429141 4.5981308628 0.4622288539 0.7834731064 0.1123315341 53.7350700471 3.9979688461
0.008 0.001 0.7928 0.1982 0.0421409664 0.0134980288 61.0939077714 4.1081769039 3.1771756463 0.3227011796 0.5289043866 0.0734931547 64.8421287707 4.5178692670
0.008 0.0015 0.7924 0.1981 0.0253771973 0.0087942751 68.6707299584 2.6224499485 2.1689540643 0.2168560160 0.3691061699 0.0627847737 71.2341673899 2.9108850133
0.0005 0.0065 0.7944 0.1986 0.0004630875 0.0008283962 85.5148581614 2.8706985324 0.5851372608 0.2593499518 0.0883046793 0.0472235551 86.1887631890 3.1781004355
0.008 0.002 0.792 0.198 0.0178751791 0.0033445053 74.3066074514 3.0709722002 1.7453845546 0.1391497744 0.2778456855 0.0217457684 76.3477128706 3.2352122483
0.008 0.0025 0.7916 0.1979 0.0138926263 0.0050389372 77.7957863960 4.1255016678 1.3992834661 0.2967806036 0.2061674102 0.0332199496 79.4151298986 4.4605411582
0.008 0.003 0.7912 0.1978 0.0161154465 0.0030661851 77.0723456830 2.6209107166 1.3460744670 0.0740191150 0.2224243386 0.0487567879 78.6569599351 2.7467528046
0.008 0.0035 0.7908 0.1977 0.0089838983 0.0026586226 81.6441455261 0.9883264642 0.9542039355 0.0746412654 0.1553645090 0.0283655287 82.7626978689 1.0939918809
0.008 0.004 0.7904 0.1976 0.0084281933 0.0035340589 82.1864720438 2.3947315358 0.9250926290 0.2893050654 0.1461276178 0.0353308369 83.2661204839 2.7229014970
0.008 0.0045 0.79 0.1975 0.0087060458 0.0037689750 82.2784262356 1.5824400366 0.9823448651 0.2421785435 0.1605371680 0.0171875686 83.4300143145 1.8455751237
0.008 0.005 0.7896 0.1974 0.0079651057 0.0009074625 83.4646861126 1.0912492020 0.8026634122 0.1199967355 0.1270996221 0.0277869268 84.4024142526 1.2399403268
0.008 0.0055 0.7892 0.1973 0.0085208108 0.0057273277 82.9716389132 4.2828707823 0.8154400412 0.3445127975 0.1317180676 0.0511506973 83.9273178328 4.6842616048
0.008 0.006 0.7888 0.1972 0.0069463131 0.0054949586 85.0787107933 0.7884235899 0.7274592037 0.1376605770 0.1006821134 0.0161473962 85.9137984235 .9477265217
0.008 0.0065 0.7884 0.1971 0.0065758431 0.0031761189 83.9056598057 2.5738083006 0.7352222188 0.2130546368 0.1224811765 0.0423948148 84.7699390441 2.8324338711
0.0005 0.006999999999999999 0.794 0.1985 0.0002778525 0.0007409401 85.7937689419 1.9117163234 0.5665383705 0.2227117715 0.0871962524 0.0237616219 86.4477814173 2.1589306569
0.008 0.006999999999999999 0.7879999999999999 0.19699999999999998 0.0054644330 0.0022228202 86.1549812642 2.7925786008 0.5324134501 0.1961708600 0.0835014959 0.0412854937 86.7763606432 3.0322577747
0.008 0.0075 0.7876 0.1969 0.0052791980 0.0030773552 84.6545022291 1.6941402974 0.5793149995 0.1063073354 0.0962484057 0.0285095414 85.3353448323 1.8320345294
0.008 0.008 0.7872 0.1968 0.0035194653 0.0023865862 86.5024766629 1.9590609339 0.4507400624 0.1430244674 0.0772204099 0.0271407464 87.0339566005 2.1316127339
0.008 0.0085 0.7868 0.1967 0.0055570505 0.0042240083 86.3579409306 2.1534355412 0.4656191746 0.1146496626 0.0785135747 0.0255713451 86.9076307304 2.2978805572
0.008 0.009000000000000001 0.7864 0.1966 0.0050939630 0.0043441462 87.1575867749 1.7750104550 0.4565623237 0.0879046965 0.0727867022 0.0381366168 87.6920297638 1.9053959145
0.008 0.0095 0.7859999999999999 0.1965 0.0051865805 0.0036768101 86.5352448694 1.5561848266 0.4468585549 0.1388675284 0.0814693798 0.0259528699 87.0687593846 1.7246820350
0.008 0.01 0.7856 0.1964 0.0036120828 0.0025126500 86.8492100103 0.8642221872 0.4850267123 0.1484088088 0.0698308970 0.0169958797 87.4076797024 1.0321395257
0.0085 0.0 0.7932 0.1983 0.2465478077 0.0285442293 0.0000000000 0.0000000000 11.1679058236 0.3456860867 1.8078443337 0.0960167614 13.2222979650 .4702470774
0.0085 0.0005 0.7928 0.1982 0.0734456843 0.0269744419 49.7472177396 3.6702771683 4.6097753854 0.5297450063 0.7718346236 0.0894146330 55.2022734329 4.3164112495
0.0085 0.001 0.7924 0.1981 0.0384362660 0.0113734904 63.2632138421 2.0438048887 2.9216430670 0.2552560566 0.4952821029 0.0418894795 66.7185752780 2.3523239152
0.0005 0.0075 0.7936 0.1984 0.0000926175 0.0003704700 84.5704225676 4.2063562307 0.6184535338 0.3217163219 0.1073326750 0.0344901112 85.2963013939 4.5629331338
0.0085 0.0015 0.792 0.198 0.0269516950 0.0038589394 69.7246469241 1.8266359903 2.1417835115 0.1592476211 0.3567287358 0.0609847506 72.2501108664 2.0507273014
0.0085 0.002 0.7916 0.1979 0.0165785340 0.0071116739 75.5705965624 3.6446094400 1.6069441192 0.4088198821 0.2527213416 0.0740667360 77.4468405572 4.1346077320
0.0085 0.0025 0.7912 0.1978 0.0158375940 0.0025800252 78.0007781992 3.2878776875 1.3958871470 0.3087134079 0.2163279905 0.0586105308 79.6288309307 3.6577816514
0.0085 0.003 0.7908 0.1977 0.0105583960 0.0033342303 79.4771256094 3.9858058166 1.1739942996 0.2395243638 0.1902799575 0.0353810310 80.8519582625 4.2640454417
0.0085 0.0035 0.7904 0.1976 0.0117624236 0.0072832939 80.6590671957 3.8250014662 1.1146395803 0.3456543058 0.1745772425 0.0531967950 81.9600464421 4.2311358609
0.0085 0.004 0.79 0.1975 0.0111141010 0.0036108952 81.4274689362 4.0654833722 0.9593792789 0.2460130280 0.1513002769 0.0473073131 82.5492625930 4.3624146085
0.0085 0.0045 0.7896 0.1974 0.0070389306 0.0039468536 82.9726549816 2.8375371050 0.8392142748 0.1775975278 0.1344891350 0.0655400224 83.9533973220 3.0846215088
0.0085 0.005 0.7892 0.1973 0.0078724882 0.0056184562 84.2762707609 3.3713114866 0.7242246141 0.2830341691 0.1125053341 0.0368624872 85.1208731973 3.6968265991
0.0085 0.0055 0.7888 0.1972 0.0087986633 0.0041003519 83.9882153646 2.3155873762 0.7811533913 0.2133677123 0.1213727496 0.0157883303 84.8995401688 2.5488437707
0.0085 0.006 0.7884 0.1971 0.0044456404 0.0033954139 85.8049456945 1.8755193221 0.5576432491 0.1625058594 0.0932926005 0.0368921016 86.4603271845 2.0783126970
0.0005 0.008 0.7932 0.1983 0.0003704700 0.0006930860 85.0962379735 1.5713643435 0.6116608956 0.1714137187 0.1016058025 0.0372236399 85.8098751416 1.7806947881
0.0085 0.0065 0.7879999999999999 0.19699999999999998 0.0062979906 0.0033954139 84.4827866666 2.2158851848 0.6263782784 0.1019568095 0.1125053341 0.0263961841 85.2279682697 2.3476335923
0.0085 0.006999999999999999 0.7876 0.1969 0.0052791980 0.0030210917 84.8048803549 2.8178043073 0.6213646645 0.2340636299 0.1073326750 0.0407329095 85.5388568924 3.0956219384
0.0085 0.0075 0.7872 0.1968 0.0065758431 0.0019777688 85.7792899670 2.7114397308 0.5927385464 0.2735533570 0.0947705031 0.0385496094 86.4733748596 3.0255204660
0.0085 0.008 0.7868 0.1967 0.0076872532 0.0056367475 84.7649996695 3.2138762024 0.5479394803 0.2033592431 0.0859030876 0.0490304066 85.4065294906 3.4719025996
0.0085 0.0085 0.7864 0.1966 0.0039825529 0.0037323822 86.8921389009 1.3483515026 0.4568857827 0.1728675571 0.0755577695 0.0266022465 87.4285650060 1.5515536884
0.0085 0.009000000000000001 0.7859999999999999 0.1965 0.0049087280 0.0019071112 86.8664831734 2.7709419001 0.4562388648 0.2151704832 0.0794372638 0.0487091670 87.4070680300 3.0367286615
0.0085 0.0095 0.7856 0.1964 0.0054644330 0.0032296829 86.5680130758 2.6907831267 0.4365078681 0.1094916945 0.0836862337 0.0355657494 87.0936716106 2.8390702535
0.0085 0.01 0.7852 0.1963 0.0042604054 0.0022987061 86.4128086251 1.0273200405 0.4751612140 0.1020747516 0.0877504658 0.0180627873 86.9799807103 1.1497562855
0.009000000000000001 0.0 0.7928 0.1982 0.2603478165 0.0099476551 0.0000000000 0.0000000000 10.7584067788 0.6272789188 1.8527356247 0.1740359720 12.8714902200 .8112625459
0.009000000000000001 0.0005 0.7924 0.1981 0.0888201907 0.0304507438 47.9713841635 6.4388621971 4.8305361265 0.9512303877 0.8036095291 0.1547613477 53.6943500098 7.5753046763
0.0005 0.0085 0.7928 0.1982 0.0001852350 0.0007409401 86.8903607812 1.0702340810 0.4919810800 0.1442119207 0.0762967208 0.0225228668 87.4588238170 1.2377098086
0.009000000000000001 0.001 0.792 0.198 0.0401959987 0.0137673364 64.3445646551 4.2522070548 2.7726902153 0.5473288834 0.4474350068 0.1059409806 67.6048858759 4.9192442552
0.009000000000000001 0.0015 0.7916 0.1979 0.0301006903 0.0030995747 70.9215755196 2.6080607935 2.1734824897 0.3598550359 0.3637487731 0.0491333153 73.4889074727 3.0201487194
0.009000000000000001 0.002 0.7912 0.1978 0.0208389394 0.0051065770 74.8692553374 4.3511537029 1.7368128921 0.3231052271 0.2737814534 0.0555517415 76.9006886223 4.7349172485
0.009000000000000001 0.0025 0.7908 0.1977 0.0198201468 0.0050184675 77.1383901301 1.5616300569 1.4676950364 0.1699222008 0.2460707799 0.0264530113 78.8719760932 1.7630237365
0.009000000000000001 0.003 0.7904 0.1976 0.0155597414 0.0063791885 77.7388865647 2.8143795696 1.3457510080 0.3821136134 0.2052437211 0.0605804870 79.3054410352 3.2634528585
0.009000000000000001 0.0035 0.79 0.1975 0.0125959812 0.0075333968 80.8818401961 1.6952816083 1.0950703131 0.2475621428 0.1740230291 0.0522465215 82.1635295195 2.0026236694
0.009000000000000001 0.004 0.7896 0.1974 0.0101879259 0.0035630667 83.0580047286 1.4949545178 0.9184617203 0.2121540671 0.1420633857 0.0320699752 84.1287177605 1.7427416268
0.009000000000000001 0.0045 0.7892 0.1973 0.0094469859 0.0050931209 82.6497992420 2.9032607765 0.7973263393 0.2244977633 0.1304249029 0.0407496631 83.5869974701 3.1736013238
0.009000000000000001 0.005 0.7888 0.1972 0.0100026909 0.0050593241 82.4935787229 3.0944969594 0.8288635881 0.2094481071 0.1444649774 0.0331829449 83.4769099793 3.3421873355
0.009000000000000001 0.0055 0.7884 0.1971 0.0081503408 0.0045221631 83.9315695503 1.0426386942 0.7077282071 0.1540473090 0.1171237796 0.0456328599 84.7645718778 1.2468410262
0.0005 0.009000000000000001 0.7924 0.1981 0.0002778525 0.0007409401 87.4928893526 1.1873984369 0.4340819259 0.1795106897 0.0591161033 0.0208024960 87.9863652343 1.3884525627
0.009000000000000001 0.006 0.7879999999999999 0.19699999999999998 0.0063906081 0.0033852935 84.9252844623 3.1600827952 0.6674575664 0.2215176762 0.1101037424 0.0313161943 85.7092363792 3.4163019592
0.009000000000000001 0.0065 0.7876 0.1969 0.0053718155 0.0034455705 84.4728799996 2.1278863485 0.6550043964 0.2127784740 0.1027142295 0.0399888050 85.2359704410 2.3840991980
0.009000000000000001 0.006999999999999999 0.7872 0.1968 0.0072241657 0.0030210917 84.6941288974 2.2016009293 0.5799619174 0.1216412140 0.0940315518 0.0252868225 85.3753465323 2.3515500575
0.009000000000000001 0.0075 0.7868 0.1967 0.0068536956 0.0039031440 86.0378793791 1.4270647460 0.5094478639 0.1767252602 0.0847946607 0.0256885233 86.6389755993 1.6333816735
0.009000000000000001 0.008 0.7864 0.1966 0.0075020182 0.0033342303 85.7124834685 3.4211464946 0.5346776629 0.3037732592 0.0884894171 0.0487847785 86.3431525667 3.7770387626
0.009000000000000001 0.0085 0.7859999999999999 0.1965 0.0051865805 0.0018890339 85.7897046682 1.2964676658 0.5099330523 0.0911592059 0.0897825819 0.0074263686 86.3946068829 1.3969422742
0.009000000000000001 0.009000000000000001 0.7856 0.1964 0.0043530229 0.0029052977 86.8591166773 2.2926355085 0.4749994845 0.1887532012 0.0740798669 0.0269337355 87.4125490516 2.5112277429
0.009000000000000001 0.0095 0.7852 0.1963 0.0049087280 0.0039986745 86.8657211220 1.0009390491 0.4824390406 0.1812946359 0.0744493426 0.0386556997 87.4275182332 1.2248880592
0.009000000000000001 0.01 0.7848 0.1962 0.0045382579 0.0037689750 86.0683614317 1.1062092296 0.4780723446 0.1125032861 0.0683529944 0.0238018035 86.6193250286 1.2462832942
0.0095 0.0 0.7924 0.1981 0.2747035303 0.0281557226 0.0000000000 0.0000000000 10.9786823313 0.9483955745 1.8460850630 0.1055989577 13.0994709246 1.0821502548
0.0 0.002 0.7984 0.1996 0.0000000000 0.0000000000 73.4345667324 4.6041847378 1.8530963887 0.2727021865 0.3120221827 0.0631943782 75.5996853038 4.9400813025
0.0005 0.0095 0.792 0.198 0.0002778525 0.0007409401 87.1786701945 1.7373366098 0.4884230314 0.2272860294 0.0694614214 0.0361897576 87.7368324998 2.0015533369
0.0095 0.0005 0.792 0.198 0.0911356284 0.0046640986 47.1610696008 2.9878076201 4.7922062396 0.3358158350 0.8069348099 0.0120632525 52.8513462787 3.3403508062
0.0095 0.001 0.7916 0.1979 0.0469570768 0.0165015188 62.6965016824 5.0740919607 2.8962515385 0.3345926162 0.4849367848 0.0888049145 66.1246470825 5.5139910102
0.0095 0.0015 0.7912 0.1978 0.0292671327 0.0094886626 71.1867693765 2.7941929505 2.0586545585 0.2542239282 0.3576524249 0.0688197362 73.6323434926 3.1267252775
0.0095 0.002 0.7908 0.1977 0.0242657872 0.0074232803 75.2871134740 4.6742889375 1.6727680178 0.3468795375 0.2883757414 0.0663658897 77.2725230204 5.0949576450
0.0095 0.0025 0.7904 0.1976 0.0200053818 0.0060137227 76.4073289040 2.2495938327 1.4529776537 0.1764242553 0.2277817355 0.0510170815 78.1080936750 2.4830488922
0.0095 0.003 0.79 0.1975 0.0148188014 0.0074785412 79.3826312466 2.8394355971 1.1940487552 0.2180641235 0.1947136652 0.0518504803 80.7862124684 3.1168287421
0.0095 0.0035 0.7896 0.1974 0.0125033637 0.0029288228 81.1135037953 3.7647948982 0.9635842454 0.2306641168 0.1651556136 0.0430466877 82.2547470180 4.0414345255
0.0095 0.004 0.7892 0.1973 0.0101879259 0.0050047746 82.6675804393 1.4804411474 0.9588940905 0.2423448136 0.1496376365 0.0185106930 83.7863000922 1.7463014286
0.0095 0.0045 0.7888 0.1972 0.0099100734 0.0060478595 83.6290351791 2.1265940591 0.7724199993 0.1901581093 0.1293164759 0.0521078565 84.5406817277 2.3749078844
0.0095 0.005 0.7884 0.1971 0.0085208108 0.0050253000 84.0148871605 3.2550747261 0.7433086928 0.1781357542 0.1258064573 0.0508267436 84.8925231214 3.4890625239
0.0005 0.01 0.7916 0.1979 0.0001852350 0.0004537313 87.7217587635 1.0017818854 0.3857248112 0.0904239925 0.0587466276 0.0068726443 88.1664154373 1.0995322535
0.0095 0.0055 0.7879999999999999 0.19699999999999998 0.0078724882 0.0038411151 84.6677111186 3.2029923124 0.7009355689 0.2615469239 0.1053005590 0.0364453594 85.4818197347 3.5048257108
0.0095 0.006 0.7876 0.1969 0.0078724882 0.0073396089 85.0492448092 1.4280358141 0.6464327339 0.2649671884 0.0934773383 0.0229967056 85.7970273696 1.7233393170
0.0095 0.0065 0.7872 0.1968 0.0055570505 0.0046493620 86.2306783613 2.5960466535 0.5743013856 0.1463715239 0.0960636678 0.0162317173 86.9066004652 2.7632992567
0.0095 0.006999999999999999 0.7868 0.1967 0.0055570505 0.0065490468 85.0756625881 1.2273852039 0.5916064400 0.1123506660 0.0999431621 0.0273362044 85.7727692407 1.3736211211
0.0095 0.0075 0.7864 0.1966 0.0058349030 0.0057273277 85.8783566376 0.8654096942 0.5579667081 0.1754925096 0.0931078627 0.0253138009 86.5352661114 1.0719433324
0.0095 0.008 0.7859999999999999 0.1965 0.0060201381 0.0036580985 86.1509169906 3.2140146498 0.5097713228 0.2284330299 0.0829472824 0.0344505083 86.7496557339 3.4805562865
0.0095 0.0085 0.7856 0.1964 0.0062979906 0.0045974122 86.2527778494 2.0104519071 0.5204454686 0.1558978239 0.0816541177 0.0437107022 86.8611754263 2.2146578454
0.0095 0.009000000000000001 0.7852 0.1963 0.0053718155 0.0041667587 87.3061867809 1.7861572451 0.4386103514 0.1114061409 0.0642887623 0.0211474381 87.8144577101 1.9228775828
0.0095 0.0095 0.7848 0.1962 0.0039825529 0.0022382032 86.7112787226 0.9149821624 0.4211435675 0.0724389214 0.0722324887 0.0104110868 87.2086373317 1.0000703738
0.0095 0.01 0.7844 0.1961 0.0039825529 0.0037780679 86.7511594080 2.7717438537 0.4551067584 0.1234766190 0.0713087996 0.0353694541 87.2815575189 2.9343679947
0.001 0.0 0.7992 0.1998 0.0311194829 0.0121945995 0.0000000000 0.0000000000 11.5086698392 0.6766812492 1.8882052866 0.0399888050 13.4279946087 .7288646537
0.01 0.0 0.792 0.198 0.2812793735 0.0077842798 0.0000000000 0.0000000000 10.8721026036 1.3133606510 1.8590167106 0.0668801949 13.0123986877 1.3880251257
0.01 0.0005 0.7916 0.1979 0.0912282459 0.0222898615 48.2619797308 3.8708402918 4.5250291376 0.7247035766 0.7766378070 0.1004769980 53.6548749213 4.7183107279
0.01 0.001 0.7912 0.1978 0.0505691597 0.0125276950 62.3624691903 0.6705435726 3.0283845242 0.3451369261 0.5015631888 0.0624949242 65.9429860630 1.0907031179
0.01 0.0015 0.7908 0.1977 0.0316751879 0.0061602828 69.1127197199 2.4365870408 2.1629700735 0.1984293527 0.3530339793 0.0394041922 71.6603989606 2.6805808685
0.01 0.002 0.7904 0.1976 0.0204684694 0.0099648864 76.2102116310 3.3482017547 1.5462955640 0.3721766092 0.2534602929 0.0555763100 78.0304359573 3.7859195603
0.01 0.0025 0.79 0.1975 0.0167637690 0.0054131745 79.0463126005 3.7473706614 1.2973938933 0.4129173771 0.2065368859 0.0713920266 80.5670071487 4.2370932396
0.01 0.003 0.7896 0.1974 0.0141704788 0.0086803904 78.7277751517 3.3610022021 1.2585788180 0.1324034128 0.2017337025 0.0478124898 80.2022581510 3.5498984951
0.01 0.0035 0.7892 0.1973 0.0174120916 0.0047443313 79.5380897144 3.2822192406 1.1384138139 0.0827283840 0.1908341709 0.0690296798 80.8847497908 3.4387216357
0.01 0.004 0.7888 0.1972 0.0101879259 0.0036108952 81.3245920089 2.1024290926 0.9503224280 0.1683087243 0.1544408198 0.0289608577 82.4395431826 2.3033095698
0.01 0.0045 0.7884 0.1971 0.0107436310 0.0050525376 82.3721585470 2.2518891229 0.8667082865 0.1953820648 0.1404007453 0.0311763891 83.3900112098 2.4835001144
0.001 0.0005 0.7988 0.1997 0.0100026909 0.0033445053 48.0168532252 2.2012055865 4.6348434549 0.4911856125 0.7812562525 0.0996927181 53.4429556235 2.7954284224
0.01 0.005 0.7879999999999999 0.19699999999999998 0.0115771886 0.0093355508 82.6658023196 3.6752988246 0.8785145386 0.2969515341 0.1498223743 0.0730254383 83.7057164211 4.0546113478
0.01 0.0055 0.7876 0.1969 0.0074094007 0.0037961882 83.9442704055 1.5640496298 0.7866521936 0.1189977339 0.1174932553 0.0470613938 84.8558252551 1.7339049457
0.01 0.006 0.7872 0.1968 0.0076872532 0.0031326084 83.8388533073 1.3011485084 0.7179171644 0.1221262133 0.1193406335 0.0309654979 84.6837983584 1.4573728280
0.01 0.0065 0.7868 0.1967 0.0074094007 0.0038411151 85.2471241335 1.6805648758 0.6148954852 0.1093970533 0.1017905404 0.0359627179 85.9712195598 1.8297657621
0.01 0.006999999999999999 0.7864 0.1966 0.0075946357 0.0024574202 84.4586550417 2.2463217266 0.6558130438 0.1053553058 0.1012363269 0.0444999633 85.2232990481 2.3986344159
0.01 0.0075 0.7859999999999999 0.1965 0.0064832256 0.0050047746 86.7430308607 1.7055579298 0.5175343379 0.2010629853 0.0794372638 0.0504574426 87.3464856880 1.9620831323
0.01 0.008 0.7856 0.1964 0.0066684606 0.0038232077 85.9141730494 2.2814778383 0.5238417877 0.0763349442 0.0820235933 0.0389336879 86.5267068910 2.4005696781
0.01 0.0085 0.7852 0.1963 0.0062979906 0.0086009707 85.1645685746 3.6380362667 0.5387208999 0.1739397368 0.0905215332 0.0448726612 85.8001089983 3.8654496354
0.01 0.009000000000000001 0.7848 0.1962 0.0049087280 0.0018149251 86.1900356246 1.3678339675 0.5227096813 0.0695594717 0.0833167581 0.0244357237 86.8009707920 1.4636440880
0.01 0.0095 0.7844 0.1961 0.0039825529 0.0031326084 87.0780794212 1.1556627016 0.4382868924 0.1190267448 0.0659514027 0.0201559039 87.5863002692 1.2979779587
0.001 0.001 0.7984 0.1996 0.0040751704 0.0039468536 62.7183471534 6.0051284014 2.9447703827 0.3988822152 0.4958363163 0.1050987746 66.1630290228 6.5130562448
0.01 0.01 0.784 0.196 0.0053718155 0.0029052977 87.1695255788 2.3600512489 0.4329498196 0.1142620783 0.0648429758 0.0223647243 87.6726901897 2.4995833492
0.001 0.0015 0.7979999999999999 0.1995 0.0032416128 0.0026196187 70.3863614808 3.8697758359 2.1696009822 0.3404334497 0.3552508332 0.0278605217 72.9144549090 4.2406894260
0.001 0.002 0.7976 0.1994 0.0028711428 0.0012287101 74.5956789161 2.7997904896 1.7390771049 0.1445271684 0.2809862284 0.0616858374 76.6186133922 3.0072322055
0.001 0.0025 0.7972 0.1993 0.0017597327 0.0009074625 77.5041747603 2.2280317346 1.4102810708 0.2835999190 0.2357254619 0.0681219312 79.1519410257 2.5806610473
0.001 0.003 0.7968 0.1992 0.0012966451 0.0018890339 81.2143485857 3.3867676707 1.1382520844 0.4577425464 0.1810430663 0.0725245965 82.5349403815 3.9189238475
0.001 0.0035 0.7964 0.1991 0.0008335576 0.0009074625 80.4507731701 1.5549419214 1.0404057487 0.3060109825 0.1671877296 0.0446897556 81.6592002060 1.9065501220
0.0 0.0025 0.7979999999999999 0.1995 0.0000000000 0.0000000000 77.1866533799 4.7041974490 1.3797141990 0.3429021996 0.2336933458 0.0806185360 78.8000609247 5.1277181846
0.001 0.004 0.7959999999999999 0.19899999999999998 0.0012966451 0.0017959201 81.8996867331 2.2574307837 1.0455810921 0.0604876906 0.1533323929 0.0396562877 83.0998968632 2.3593706821
0.001 0.0045 0.7956 0.1989 0.0007409401 0.0012563250 83.4436026930 2.0108026065 0.7934448318 0.2244031366 0.1252522438 0.0219706014 84.3630407087 2.2584326695
0.001 0.005 0.7952 0.1988 0.0007409401 0.0009445170 82.7404833483 2.8111353931 0.8113968042 0.2787844731 0.1350433485 0.0589241261 83.6876644411 3.1497885093
0.001 0.0055 0.7948 0.1987 0.0007409401 0.0007409401 84.0804235734 1.8695317883 0.7479988478 0.1025778076 0.1237743413 0.0198625379 84.9529377026 1.9927130739
0.001 0.006 0.7944 0.1986 0.0007409401 0.0009445170 84.3788936710 1.8254522417 0.6697217791 0.1273393475 0.1187864200 0.0317963794 85.1681428102 1.9855324856
0.001 0.0065 0.794 0.1985 0.0004630875 0.0005857646 84.8188512956 0.7868989072 0.6493438646 0.1310068691 0.1058547725 0.0274159892 85.5745130202 .9459075301
0.001 0.006999999999999999 0.7936 0.1984 0.0004630875 0.0008283962 86.3180602452 1.0621810794 0.5041107910 0.1373562299 0.0766661965 0.0160626323 86.8993003202 1.2164283378
0.001 0.0075 0.7932 0.1983 0.0004630875 0.0005857646 85.1673627627 1.6361687917 0.6050299869 0.1637175318 0.1025294916 0.0258368906 85.8753853287 1.8263089787
0.001 0.008 0.7928 0.1982 0.0005557051 0.0003704700 87.2177888286 1.3843353293 0.4866440071 0.1742342252 0.0733409156 0.0331417801 87.7783294564 1.5920818046
0.001 0.0085 0.7924 0.1981 0.0006483226 0.0004537313 87.1855286564 1.1315640616 0.4720883539 0.0854654234 0.0650277136 0.0244413097 87.7232930465 1.2419245260
0.0 0.003 0.7976 0.1994 0.0000000000 0.0000000000 80.9654118235 2.9700029182 1.0475218458 0.2422934332 0.1745772425 0.0514752642 82.1875109118 3.2637716156
0.001 0.009000000000000001 0.792 0.198 0.0005557051 0.0009074625 87.2139785720 1.1465572375 0.4245398866 0.0687226606 0.0738951291 0.0199995225 87.7129692928 1.2361868831
0.001 0.0095 0.7916 0.1979 0.0005557051 0.0010800965 86.8631809510 2.6955672744 0.4785575331 0.1731741400 0.0770356721 0.0291066151 87.4193298613 2.8989281260
0.001 0.01 0.7912 0.1978 0.0005557051 0.0013611938 87.8129509040 1.9102374037 0.3892828598 0.1924882509 0.0642887623 0.0322440276 88.2670782312 2.1363308760
0.0015 0.0 0.7988 0.1997 0.0472349294 0.0051733325 0.0000000000 0.0000000000 11.1413821888 0.5015078641 1.8843257924 0.1163818960 13.0729429106 .6230630926
0.0015 0.0005 0.7984 0.1996 0.0115771886 0.0047946895 49.7431534660 1.6072057041 4.4504718471 0.4893471213 0.7672161780 0.0509635372 54.9724186797 2.1523110521
0.0015 0.001 0.7979999999999999 0.1995 0.0071315482 0.0020792579 61.5412318921 2.0690934189 3.1493581757 0.3798744235 0.5172659038 0.0667617035 65.2149875198 2.5178088038
0.0015 0.0015 0.7976 0.1994 0.0042604054 0.0021442503 72.0778613783 5.9462305265 2.1024832478 0.5744279633 0.3216285495 0.0986672934 74.5062335810 6.6214700335
0.0015 0.002 0.7972 0.1993 0.0037973179 0.0015934519 72.4190063494 3.9695200141 1.9637193534 0.1345472642 0.3192269578 0.0609757961 74.7057499785 4.1666365263
0.0015 0.0025 0.7968 0.1992 0.0021302027 0.0017177989 78.4656295001 2.7090470559 1.3801993874 0.3705919445 0.2142958744 0.0573223335 80.0622549646 3.1386791328
0.0015 0.003 0.7964 0.1991 0.0022228202 0.0014818801 77.8887566562 2.4865965676 1.3255348230 0.2196746001 0.2244564547 0.0616592753 79.4409707541 2.7694123231
0.0 0.0035 0.7972 0.1993 0.0000000000 0.0000000000 80.0296128112 2.7302849289 1.0973345258 0.3067151737 0.1864004632 0.0542814928 81.3133478002 3.0912815954
0.0015 0.0035 0.7959999999999999 0.19899999999999998 0.0018523502 0.0017572937 80.8554224173 3.1023326816 1.0604602043 0.1639416892 0.1658945649 0.0306152434 82.0836295367 3.2986469079
0.0015 0.004 0.7956 0.1989 0.0012966451 0.0012287101 82.6848536024 2.8110489958 0.9567916072 0.1702002819 0.1492681608 0.0334288693 83.7922100155 3.0159068571
0.0015 0.0045 0.7952 0.1988 0.0017597327 0.0017959201 83.2764594383 2.8851148646 0.8183511718 0.2401277068 0.1357822997 0.0520029588 84.2323526425 3.1790414503
0.0015 0.005 0.7948 0.1987 0.0017597327 0.0013611938 83.3325972184 1.0412711079 0.7992670931 0.1243513566 0.1402160075 0.0187815777 84.2738400517 1.1857652360
0.0015 0.0055 0.7944 0.1986 0.0010187926 0.0013611938 84.5084423942 2.0119050115 0.7137121979 0.2576378545 0.1158306149 0.0348680100 85.3390039996 2.3057720698
0.0015 0.006 0.794 0.1985 0.0017597327 0.0025126500 83.5132033795 1.9143353226 0.7172702464 0.2012138339 0.1258064573 0.0405313268 84.3580398159 2.1585931333
0.0015 0.0065 0.7936 0.1984 0.0006483226 0.0004537313 85.3766728567 1.5625379803 0.5940323822 0.1049553305 0.0962484057 0.0311851453 86.0676019672 1.6991321874
0.0015 0.006999999999999999 0.7932 0.1983 0.0009261751 0.0019427612 85.1828578061 3.3388066939 0.6613118462 0.3096423152 0.1051158212 0.0541682043 85.9502116486 3.7045599746
0.0015 0.0075 0.7928 0.1982 0.0008335576 0.0006930860 85.9057904849 2.1155031245 0.5576432491 0.1743278763 0.0884894171 0.0302970029 86.5527567087 2.3208210897
0.0015 0.008 0.7924 0.1981 0.0007409401 0.0012563250 85.4035986697 2.0488639832 0.5849755313 0.1965198870 0.0846099228 0.0267863473 86.0739250639 2.2734265425
0.0 0.004 0.7968 0.1992 0.0000000000 0.0000000000 81.6309366367 1.2236223020 0.9891375033 0.1724112120 0.1692198457 0.0406826075 82.7892939857 1.4367161215
0.0015 0.0085 0.792 0.198 0.0011114101 0.0019071112 86.7435388949 1.3094413941 0.4458881780 0.0768349512 0.0713087996 0.0177732764 87.2618472826 1.4059567329
0.0015 0.009000000000000001 0.7916 0.1979 0.0010187926 0.0022987061 86.2840219532 1.4176727134 0.5589370849 0.2693024595 0.0847946607 0.0162485291 86.9287724914 1.7055224081
0.0015 0.0095 0.7912 0.1978 0.0010187926 0.0013611938 87.2289655812 0.8748588039 0.4481523907 0.0687028661 0.0692766835 0.0151439950 87.7474134480 .9600668588
0.0015 0.01 0.7908 0.1977 0.0011114101 0.0012563250 87.2530972061 1.3224556895 0.4549450289 0.1633278792 0.0770356721 0.0181607710 87.7861893172 1.5052006647
0.002 0.0 0.7984 0.1996 0.0552000351 0.0074417462 0.0000000000 0.0000000000 11.0294653882 0.9262418909 1.9072332824 0.1217779621 12.9918987057 1.0554615992
0.002 0.0005 0.7979999999999999 0.1995 0.0185235017 0.0030995747 47.9891653608 6.4725363386 4.8779228643 0.6626579252 0.8069348099 0.0776479243 53.6925465367 7.2159417628
0.002 0.001 0.7976 0.1994 0.0096322209 0.0036768101 65.3989896551 4.3678181328 2.7358158938 0.3149689835 0.4751456802 0.0720676430 68.6195834500 4.7585315694
0.002 0.0015 0.7972 0.1993 0.0069463131 0.0010145740 70.6553655943 4.3800936436 2.2223247929 0.5871500978 0.3864715253 0.0591922586 73.2711082256 5.0274505740
0.002 0.002 0.7968 0.1992 0.0043530229 0.0029052977 75.9020888835 3.0536628343 1.6287775991 0.2234991415 0.2702714347 0.0538294443 77.8054909402 3.3338967178
0.002 0.0025 0.7964 0.1991 0.0034268478 0.0019071112 77.2349166298 1.7671540372 1.4596085624 0.1670501918 0.2506892255 0.0430657110 78.9486412655 1.9791770512
0.0 0.0045 0.7964 0.1991 0.0000000000 0.0000000000 82.6581818065 1.1543219199 0.8270845638 0.1473049298 0.1428023370 0.0260630959 83.6280687073 1.3276899456
0.002 0.003 0.7959999999999999 0.19899999999999998 0.0033342303 0.0014818801 79.6983745072 3.7275237433 1.2631072435 0.2981231948 0.1972999947 0.0591461156 81.1621159757 4.0862749338
0.002 0.0035 0.7956 0.1989 0.0025932902 0.0027846929 81.2946179906 3.7125958147 1.0098388768 0.2594120703 0.1705130104 0.0648700755 82.4775631680 4.0396626534
0.002 0.004 0.7952 0.1988 0.0023154377 0.0034654298 82.4321065837 1.9638064797 0.8924232739 0.1654536062 0.1379991536 0.0243573859 83.4648444489 2.1570829016
0.002 0.0045 0.7948 0.1987 0.0022228202 0.0009074625 82.4996751334 1.9588470982 0.8057362723 0.0591814998 0.1368907267 0.0248237046 83.4445249526 2.0437597651
0.002 0.005 0.7944 0.1986 0.0013892626 0.0008283962 84.4812625640 2.6513294418 0.6909083411 0.1667135225 0.1176779931 0.0401625295 85.2912381608 2.8590338900
0.002 0.0055 0.794 0.1985 0.0017597327 0.0016977070 85.5118099561 3.2888004053 0.6800724659 0.2695560347 0.1030837051 0.0398040350 86.2967258598 3.5998581820
0.002 0.006 0.7936 0.1984 0.0020375852 0.0023865862 84.0042184421 3.3351091912 0.7190492707 0.1666281501 0.1243285547 0.0582741692 84.8496338527 3.5623980967
0.002 0.0065 0.7932 0.1983 0.0025932902 0.0026586226 83.1080460982 1.5894806456 0.7690236802 0.1090157476 0.1243285547 0.0053029731 84.0039916233 1.7064579889
0.002 0.006999999999999999 0.7928 0.1982 0.0011114101 0.0017177989 85.4277302946 0.4426217247 0.5728458203 0.1064794279 0.0914452223 0.0109604189 86.0931327473 .5617793704
0.002 0.0075 0.7924 0.1981 0.0021302027 0.0009445170 86.5647108535 1.9849011608 0.4534894636 0.1866260101 0.0860878254 0.0229074900 87.1064183452 2.1953791779
