# Supplementary material for: Multipressure Sampling for Improving the Performance of MOF-based Electronic Noses
Source: ACS Sens. 2024 Jul 12;9(7):3531–9. doi: 10.1021/acssensors.4c00199 (PMC11287752; doi:10.1021/acssensors.4c00199)
Supplement: Supplementary file 2 — se4c00199_si_002.zip [file se4c00199_si_002.zip › Multiplex_Adsorption_Data/Methane_1bar/VETTIZ.csv]

methane_comp CO2_comp N2_comp O2_comp methane_mass methane_error CO2_mass CO2_error N2_mass N2_error O2_mass O2_error total_mass total_error
0.0 0.0 0.8 0.2 0.0000000000 0.0000000000 0.0000000000 0.0000000000 19.2075718547 1.3715549639 6.6351424792 0.5112449061 25.8427143339 1.8827998700
0.0 0.0005 0.7996 0.1999 0.0000000000 0.0000000000 0.4520684564 0.0540253069 19.1177240886 1.4984105913 6.5384794323 0.2072346294 26.1082719773 1.7596705276
0.0 0.005 0.7959999999999999 0.19899999999999998 0.0000000000 0.0000000000 5.0113142131 0.5989089402 18.7854963024 0.7649234300 6.5742805608 0.4534903821 30.3710910763 1.8173227523
0.002 0.008 0.792 0.198 0.1340172657 0.0257056496 7.2872450624 0.9145669106 18.2035753058 1.1072367017 6.2640041139 0.4616757224 31.8888417478 2.5091849843
0.002 0.0085 0.7916 0.1979 0.1238463125 0.0275083934 7.9025832516 0.6862344870 17.6566531483 1.1222799368 6.2556505173 0.2967729046 31.9387332297 2.1327957218
0.002 0.009000000000000001 0.7912 0.1978 0.1295300805 0.0303068682 8.6089914929 0.6683649207 18.0494759395 0.6987250920 6.1989653972 0.6483574594 32.9869629101 2.0457543403
0.002 0.0095 0.7908 0.1977 0.1328206830 0.0376210634 8.9962443266 0.8923398603 17.9805230028 0.6328701984 6.0987222374 0.2535288426 33.2083102498 1.8163599647
0.002 0.01 0.7904 0.1976 0.1337181200 0.0239764845 9.2062797619 0.5987470705 17.6331464653 0.4340947937 6.1094625759 0.1057598704 33.0826069231 1.1625782191
0.0025 0.0 0.7979999999999999 0.1995 0.1830771576 0.0286055859 0.0000000000 0.0000000000 19.4280123041 1.0496537839 6.5933744960 0.3734126160 26.2044639577 1.4516719858
0.0025 0.0005 0.7976 0.1994 0.1779916810 0.0098309303 0.5136022753 0.0921538420 19.3313737185 0.7620642459 6.6238054552 0.4033064172 26.6467731300 1.2673554354
0.0025 0.001 0.7972 0.1993 0.1711113303 0.0326384254 0.9541844188 0.1013647105 18.6219942630 0.8032859449 6.2813079927 0.3138724407 26.0285980048 1.2511615215
0.0025 0.0015 0.7968 0.1992 0.1833763033 0.0227508109 1.4702480468 0.2526456014 18.6637839216 0.8168742598 6.3887113781 0.3448119339 26.7061196498 1.4370826060
0.0025 0.002 0.7964 0.1991 0.1729062044 0.0331822553 1.9822094203 0.1720522941 18.4804317943 0.7555915248 6.5062584166 0.6546202596 27.1418058356 1.6154463338
0.0 0.0055 0.7956 0.1989 0.0000000000 0.0000000000 5.4059511052 0.4340611851 18.2605137157 1.5518107380 6.3576837334 0.5366057198 30.0241485543 2.5224776429
0.0025 0.0025 0.7959999999999999 0.19899999999999998 0.1714104760 0.0357776235 2.5007344011 0.1606576144 18.8142266927 1.2609367319 6.5104352150 0.3420918088 27.9968067848 1.7994637786
0.0025 0.003 0.7956 0.1989 0.1750002242 0.0209828893 2.9076780569 0.4419908531 18.7410947901 0.4452682736 6.4310760468 0.2790192134 28.2548491180 1.1872612294
0.0025 0.0035 0.7952 0.1988 0.1794874094 0.0474124673 3.2883672833 0.3394168862 18.6136363312 0.3027335576 6.2681809122 0.3320060073 28.3496719361 1.0215689184
0.0025 0.004 0.7948 0.1987 0.1770942440 0.0221125121 3.9545734295 0.3734629138 18.6909471997 0.6482820735 6.3481367658 0.2855973801 29.1707516390 1.3294548795
0.0025 0.0045 0.7944 0.1986 0.1744019328 0.0143589928 4.2220404291 0.2324295605 18.6946037949 0.6417689595 6.2866781619 0.4019800561 29.3777243187 1.2905375689
0.0025 0.005 0.794 0.1985 0.1615386685 0.0372673573 4.9653689617 0.5886608130 18.1659646130 1.0393282181 6.4919379653 0.0503483755 29.7848102085 1.7156047639
0.0025 0.0055 0.7936 0.1984 0.1699147476 0.0126351431 5.2065815319 0.6986157641 17.9528373539 0.9934639913 6.3063687826 0.3159031205 29.6357024160 2.0206180190
0.0025 0.006 0.7932 0.1983 0.1657267080 0.0306474715 5.7973061935 0.8348046776 18.2432754815 1.0191419534 6.3451533385 0.3625845097 30.5514617215 2.2471786122
0.0025 0.0065 0.7928 0.1982 0.1758976612 0.0384306161 6.0475437238 0.2900917683 18.4762528284 0.4608600805 6.4817943122 0.1894643165 31.1814885256 .9788467814
0.0025 0.006999999999999999 0.7924 0.1981 0.1750002242 0.0454858855 6.7564133178 0.4068973374 18.4255828673 0.6323197931 6.3600704753 0.1611448523 31.7170668846 1.2458478683
0.0 0.006 0.7952 0.1988 0.0000000000 0.0000000000 5.8219197211 0.6511796501 18.0661918030 0.6258690281 6.4149655390 0.1549269447 30.3030770631 1.4319756229
0.0025 0.0075 0.792 0.198 0.1675215821 0.0356473222 7.1526911117 0.4769523313 18.6037112873 1.4490432318 6.2783245653 0.4613054091 32.2022485464 2.4229482944
0.0025 0.008 0.7916 0.1979 0.1678207278 0.0256219630 7.5867096478 0.5341028357 17.8384381634 1.1373554831 6.3505235077 0.4503706705 31.9434920467 2.1474509523
0.0025 0.0085 0.7912 0.1978 0.1600429401 0.0333651383 7.6383980557 0.6442081141 17.9167937733 0.6913820862 6.2287996709 0.2676824412 31.9440344400 1.6366377798
0.0025 0.009000000000000001 0.7908 0.1977 0.1642309796 0.0179885828 8.4785397968 0.5471220492 18.5196095993 0.9794617009 6.3421699111 0.2338337216 33.5045502868 1.7784060545
0.0025 0.0095 0.7904 0.1976 0.1672224364 0.0224976647 8.9699898972 0.5080863819 17.6994875484 0.8099650897 6.1643576396 0.1560717519 33.0010575216 1.4966208882
0.0025 0.01 0.79 0.1975 0.1597437944 0.0432842198 9.2645317771 0.5533660153 17.9914927882 0.5373222265 6.1673410670 0.1097901274 33.5831094267 1.2437625890
0.003 0.0 0.7976 0.1994 0.1971370047 0.0360665994 0.0000000000 0.0000000000 18.8027345366 1.3494363827 6.5325125775 0.3080099437 25.5323841188 1.6935129258
0.003 0.0005 0.7972 0.1993 0.1992310245 0.0168586574 0.4881682968 0.0472739235 18.7666909560 1.3510224044 6.2914516457 0.4047867820 25.7455419230 1.8199417673
0.003 0.001 0.7968 0.1992 0.2028207727 0.0300101422 0.9960274156 0.1978222692 19.1015305959 0.9501726918 6.3558936770 0.2493145850 26.6562724612 1.4273196882
0.003 0.0015 0.7964 0.1991 0.2162823284 0.0193498934 1.5227569056 0.2298668630 18.7839291902 0.7717691259 6.5522031982 0.1475346314 27.0751716224 1.1685205137
0.0 0.0065 0.7948 0.1987 0.0000000000 0.0000000000 6.4233102447 0.7373001253 18.2777519499 0.6318051882 6.3344129999 0.4805063338 31.0354751945 1.8496116473
0.003 0.002 0.7959999999999999 0.19899999999999998 0.2076071036 0.0228919755 2.0486659447 0.1018945872 18.7593777658 0.9060902460 6.3833412089 0.2219990742 27.3989920230 1.2528758829
0.003 0.0025 0.7956 0.1989 0.2016241899 0.0228919755 2.5310910851 0.1488615440 18.4548356284 0.9645595035 6.5044683602 0.3289117391 27.6920192636 1.4652247621
0.003 0.003 0.7952 0.1988 0.2049147924 0.0242289536 2.8814236275 0.4214786616 18.5190872285 0.3678113191 6.4316727323 0.1991321001 28.0370983807 1.0126510344
0.003 0.0035 0.7948 0.1987 0.2138891629 0.0305069934 3.6485452367 0.1710477839 18.5311017554 0.9663209106 6.4203357083 0.3133138554 28.8138718633 1.4811895433
0.003 0.004 0.7944 0.1986 0.1968378590 0.0190703906 4.0776410673 0.3892086336 18.4741633455 0.8100041683 6.3654406446 0.1645208043 29.1140829164 1.3828039968
0.003 0.0045 0.794 0.1985 0.1983335874 0.0286680845 4.3656193399 0.3882874448 18.1617856471 0.6765908994 6.2980151860 0.4173728527 29.0237537604 1.5109192814
0.003 0.005 0.7936 0.1984 0.2117951431 0.0207771698 4.8464035784 0.4908628327 18.0139547297 1.1960761356 6.3015952988 0.2683997123 29.3737487500 1.9761158504
0.003 0.0055 0.7932 0.1983 0.1911540910 0.0246971893 5.3600058537 0.3219096451 18.0614904664 0.6818360928 6.3188991776 0.5043739647 29.9315495887 1.5328168919
0.003 0.006 0.7928 0.1982 0.2225643877 0.0479902777 5.7891016843 0.6387599013 18.2505886718 1.2453239394 6.1989653972 0.3761182645 30.4612201410 2.3081923829
0.003 0.0065 0.7924 0.1981 0.2013250442 0.0304247484 6.2608609628 0.1433701301 18.1560395691 1.0551506074 6.2675842268 0.3112937344 30.8858098029 1.5402392203
0.0 0.006999999999999999 0.7944 0.1986 0.0000000000 0.0000000000 7.0115735536 0.5556191514 18.4328960576 0.6669886773 6.1918051715 0.1877654570 31.6362747827 1.4103732857
0.003 0.006999999999999999 0.792 0.198 0.1857694688 0.0219337237 6.6202184653 0.4672221266 17.7522469924 0.7457536999 6.0981255519 0.3832374752 30.6563604784 1.6181470254
0.003 0.0075 0.7916 0.1979 0.1848720317 0.0198971236 7.2093022251 0.3881209824 17.9873138223 0.6710900691 6.3111422664 0.4284284812 31.6926303455 1.5075366563
0.003 0.008 0.7912 0.1978 0.2091028320 0.0170696626 7.6572684269 1.0047707039 18.3023033743 0.6634116536 6.4030318295 0.2956912182 32.5717064627 1.9809432383
0.003 0.0085 0.7908 0.1977 0.1875643428 0.0324183391 8.0937483158 0.8802333397 17.9800006320 1.1199121728 6.1876283731 0.3259235673 32.4489416637 2.3584874189
0.003 0.009000000000000001 0.7904 0.1976 0.1908549454 0.0563347794 8.7361613853 0.9519719979 17.7370982412 1.2747258778 6.2783245653 0.5194057091 32.9424391372 2.8024383642
0.003 0.0095 0.79 0.1975 0.1806839922 0.0430354102 9.0380873235 0.7969345169 17.8838844171 0.8638022013 6.1548106720 0.4311026747 33.2574664048 2.1348748031
0.003 0.01 0.7896 0.1974 0.1833763033 0.0281642125 9.1545913540 0.8602239105 17.7997827291 0.8179198135 6.1888217441 0.2415684663 33.3265721305 1.9478764028
0.0035 0.0 0.7972 0.1993 0.2506840818 0.0451937749 0.0000000000 0.0000000000 19.1919007327 0.9935266133 6.4137721681 0.4656502250 25.8563569826 1.5043706132
0.0035 0.0005 0.7968 0.1992 0.2605558893 0.0522743706 0.5168840790 0.0944053482 19.5721866264 0.7387629824 6.4788108848 0.2201955353 26.8284374795 1.1056382365
0.0035 0.001 0.7964 0.1991 0.2470943336 0.0301173003 1.0231022960 0.0993525073 18.6334864191 0.6472120682 6.4668771753 0.3749274498 26.3705602240 1.1516093256
0.0 0.0075 0.794 0.1985 0.0000000000 0.0000000000 7.1781250902 0.3848745667 18.2025305643 0.3562001559 6.2830980491 0.6030952500 31.6637537036 1.3441699726
0.0035 0.0015 0.7959999999999999 0.19899999999999998 0.2497866448 0.0392325884 1.5260387093 0.2417756242 18.6078902532 1.2068577396 6.3385897982 0.3448738810 26.7223054055 1.8327398332
0.0035 0.002 0.7956 0.1989 0.2575644325 0.0262431080 2.1019952544 0.3349048090 18.7823620780 1.0448010147 6.5707004479 0.3654833698 27.7126222128 1.7714323015
0.0035 0.0025 0.7952 0.1988 0.2518806646 0.0619339939 2.4580709533 0.3448783761 18.6993051315 1.2851237335 6.3958716038 0.3782327052 27.8051283532 2.0701688087
0.0035 0.003 0.7948 0.1987 0.2464960423 0.0378108782 3.0783318480 0.2730314709 18.6768431899 0.5644447219 6.4263025630 0.2430788533 28.4279736432 1.1183659243
0.0035 0.0035 0.7944 0.1986 0.2195729309 0.0366083921 3.6477247858 0.2916653974 18.6240837459 0.9297647315 6.4418163854 0.2863692461 28.9331978480 1.5444077671
0.0035 0.004 0.794 0.1985 0.2180772025 0.0454228856 3.6953109391 0.4485218404 18.4731186040 0.4973386380 6.4113854262 0.3986644947 28.7978921718 1.3899478587
0.0035 0.0045 0.7936 0.1984 0.2345302150 0.0347524377 4.2958810118 0.2955628175 18.6042336580 1.4072748987 6.3427665966 0.2406647852 29.4774114814 1.9782549391
0.0035 0.005 0.7932 0.1983 0.2291455927 0.0262431080 4.6905179038 0.2939276152 18.4950581748 0.6201348089 6.2234295016 0.4351306068 29.6381511729 1.3754361389
0.0035 0.0055 0.7928 0.1982 0.2497866448 0.0166019116 5.1754043969 0.7728386362 18.2683492767 0.6575284411 6.3910981200 0.3549029828 30.0846384384 1.8018719717
0.0035 0.006 0.7924 0.1981 0.2458977509 0.0310074276 5.7628472549 0.5509473010 18.2396188864 0.5770586718 6.2383466385 0.4731230466 30.4867105307 1.6321364470
0.0 0.008 0.7936 0.1984 0.0000000000 0.0000000000 7.9083264081 0.5791802403 18.2014858228 1.2432572695 6.2944350731 0.2289406822 32.4042473040 2.0513781920
0.0035 0.0065 0.792 0.198 0.2246584075 0.0229700255 6.1944044383 0.3375634610 18.2270819888 0.5889747968 6.2974185005 0.3139132737 30.9435633351 1.2634215570
0.0035 0.006999999999999999 0.7916 0.1979 0.2171797654 0.0164285187 6.9803964187 0.6320476130 17.9873138223 0.7167596523 6.1369101078 0.2244996885 31.3218001142 1.5897354725
0.0035 0.0075 0.7912 0.1978 0.2225643877 0.0454622708 7.1510502098 0.6824534219 18.6700523704 0.5111594476 6.1703244944 0.3435250475 32.2139914623 1.5826001878
0.0035 0.008 0.7908 0.1977 0.2369233804 0.0333973078 7.5112281633 0.5453129363 17.6300122409 1.0897259485 6.2455068642 0.4338457373 31.6236706488 2.1022819299
0.0035 0.0085 0.7904 0.1976 0.2384191089 0.0459400509 8.0445212606 0.9536590586 18.0264916273 0.7491779791 6.2031421955 0.3380927525 32.5125741923 2.0868698411
0.0035 0.009000000000000001 0.79 0.1975 0.2318379038 0.0546708684 8.4572080729 0.9310379280 18.0954445640 1.0125285893 6.1196062290 0.4137814796 32.9040967697 2.4120188653
0.0035 0.0095 0.7896 0.1974 0.2282481557 0.0460567786 8.6861138793 0.9072065316 17.8953765733 0.9236991735 6.1130426888 0.2045508824 32.9227812971 2.0815133661
0.0035 0.01 0.7892 0.1973 0.2279490100 0.0229076068 9.4770285652 0.9726880775 17.7559035875 0.7838095825 6.1697278089 0.1728947002 33.6306089716 1.9522999670
0.004 0.0 0.7968 0.1992 0.2826926698 0.0568219330 0.0000000000 0.0000000000 18.8163161757 1.1187098254 6.6070982619 0.3402174791 25.7061071074 1.5157492375
0.004 0.0005 0.7964 0.1991 0.3039320133 0.0297586059 0.5012955115 0.0542739290 19.0414579616 0.5980868875 6.4370429016 0.2937632335 26.2837283880 .9758826559
0.0 0.0085 0.7932 0.1983 0.0000000000 0.0000000000 8.0748779446 0.3804132851 17.9408228270 0.8874769754 6.1482471318 0.2913731930 32.1639479034 1.5592634535
0.004 0.001 0.7959999999999999 0.19899999999999998 0.2928636230 0.0650571367 0.9065982655 0.1644998978 18.8549716099 1.4846176921 6.4561368368 0.2598152462 26.5105703352 1.9739899728
0.004 0.0015 0.7956 0.1989 0.2811969414 0.0356473222 1.5637794516 0.1246869470 18.8643742831 0.7211335065 6.4561368368 0.2607727155 27.1654875129 1.1422404912
0.004 0.002 0.7952 0.1988 0.2635473462 0.0499277639 2.0905089416 0.2463867522 18.7421395316 1.4347210549 6.6023247781 0.4430605617 27.6985205975 2.1740961327
0.004 0.0025 0.7948 0.1987 0.2683336771 0.0551142940 2.3883326252 0.3732970537 18.4214039015 0.8349177435 6.3630539027 0.3800731914 27.4411241065 1.6434022826
0.004 0.003 0.7944 0.1986 0.2794020673 0.0331714661 2.9052167041 0.1974135170 19.0963068886 1.0939425981 6.3266560888 0.1972711124 28.6075817488 1.5217986936
0.004 0.0035 0.794 0.1985 0.2674362400 0.0296984023 3.4196394303 0.2425317308 18.0317153346 0.1460547075 6.2276062999 0.2838266662 27.9463973048 .7021115068
0.004 0.004 0.7936 0.1984 0.2656413660 0.0453913529 3.9266780982 0.6956611035 18.6522917655 0.9765935654 6.2293963564 0.2780579921 29.0740075861 1.9957040139
0.004 0.0045 0.7932 0.1983 0.2802995044 0.0200762192 4.3844897110 0.3780988219 18.5164753749 1.2746727892 6.2896615893 0.5867745617 29.4709261796 2.2596223920
0.004 0.005 0.7928 0.1982 0.2794020673 0.0373345317 4.7594357810 0.4724372685 18.4976700285 0.4690225993 6.2956284441 0.3582777052 29.8321363209 1.3370721047
0.004 0.0055 0.7924 0.1981 0.2862824180 0.0359771656 5.3608263046 0.4862831353 18.7076630632 1.6405920902 6.3612638463 0.2652506874 30.7160356321 2.4281030785
0.0 0.009000000000000001 0.7928 0.1982 0.0000000000 0.0000000000 8.5400736157 0.8024395876 18.0186560663 0.7722780928 6.1428769625 0.2712918293 32.7016066445 1.8460095097
0.004 0.006 0.792 0.198 0.2761114648 0.0344524408 5.7858198807 0.3747081176 18.4501342918 0.9732202757 6.2801146217 0.3723049609 30.7921802590 1.7546857950
0.004 0.0065 0.7916 0.1979 0.2551712671 0.0279729207 6.2838335885 0.8997081387 18.4851331309 1.2502443431 6.2103024212 0.3005447342 31.2344404077 2.4784701367
0.004 0.006999999999999999 0.7912 0.1978 0.2767097562 0.0552893736 6.7162112228 0.9754109067 18.3169297549 0.6091837232 6.3517168787 0.3726681760 31.6615676126 2.0125521795
0.004 0.0075 0.7908 0.1977 0.2749148821 0.0415973877 7.1797659920 0.4264261587 18.0672365445 1.0191162494 6.2711643396 0.2188461421 31.7930817582 1.7059859379
0.004 0.008 0.7904 0.1976 0.2584618696 0.0204996659 7.1953545595 0.2755054151 17.7438890607 0.6763085283 6.2103024212 0.3238545800 31.4080079110 1.2961681893
0.004 0.0085 0.79 0.1975 0.2518806646 0.0390771750 8.3005019473 0.5587409306 17.8755264854 0.9928507467 6.2765345089 0.4162350595 32.7044436062 2.0069039118
0.004 0.009000000000000001 0.7896 0.1974 0.2659405116 0.0620437088 8.2520953431 0.9524102992 17.4994195576 0.4223521630 6.1094625759 0.2403805774 32.1269179882 1.6771867484
0.004 0.0095 0.7892 0.1973 0.2587610153 0.0381220065 8.7386227381 0.7418328291 17.6801598313 0.9250794855 6.1571974139 0.3577008738 32.8347409986 2.0627351949
0.004 0.01 0.7888 0.1972 0.2512823732 0.0403569589 9.0782894185 0.8682371214 17.8828396757 0.5999527362 6.1882250586 0.2110074225 33.4006365260 1.7195542390
0.0045 0.0 0.7964 0.1991 0.3060260331 0.0537996689 0.0000000000 0.0000000000 18.6643062923 0.8440256746 6.4627003770 0.3162185326 25.4330327024 1.2140438761
0.0 0.0095 0.7924 0.1981 0.0000000000 0.0000000000 8.9724512500 0.8816606957 18.3686444574 0.8938335665 6.2264129290 0.1866013981 33.5675086364 1.9620956603
0.0045 0.0005 0.7959999999999999 0.19899999999999998 0.3120089467 0.0576536854 0.5193454317 0.0823072175 18.7546764292 1.0254529992 6.4627003770 0.4938076126 26.0487311846 1.6592215147
0.0045 0.001 0.7956 0.1989 0.2994448281 0.0645323179 1.0009501212 0.1593450027 18.3858826916 0.5264978739 6.4233191357 0.2508067157 26.1095967766 1.0011819102
0.0045 0.0015 0.7952 0.1988 0.3129063838 0.0744241753 1.4587617340 0.1100261085 19.0613080495 0.5513721449 6.5659269641 0.4220620869 27.3989031314 1.1578845156
0.0045 0.002 0.7948 0.1987 0.3018379935 0.0192385796 2.0806635305 0.2056306010 18.8790006636 1.1248057508 6.5629435368 0.3968276926 27.8244457244 1.7465026240
0.0045 0.0025 0.7944 0.1986 0.2955559342 0.0462119568 2.6147770788 0.2372564755 18.5013266236 0.9037200888 6.4609103206 0.2175931212 27.8725699572 1.4047816423
0.0045 0.003 0.794 0.1985 0.3069234701 0.0536597649 3.0003890107 0.3073615453 18.6810221558 1.3331842652 6.3672307010 0.1870739811 28.3555653376 1.8812795565
0.0045 0.0035 0.7936 0.1984 0.3517953225 0.0328461414 3.6116249454 0.1527537722 18.2516334132 0.5446701294 6.4125787971 0.3669416769 28.6276324782 1.0972117199
0.0045 0.004 0.7932 0.1983 0.3123080924 0.0517236639 3.8003286567 0.6401115796 18.6152034434 1.0202498197 6.1846449458 0.1445408214 28.9124851383 1.8566258846
0.0045 0.0045 0.7928 0.1982 0.3179918604 0.0606786618 4.3746443000 0.3963924366 18.5556531799 1.0177444321 6.3564903625 0.2253418067 29.6047797028 1.7001573372
0.0045 0.005 0.7924 0.1981 0.3015388478 0.0497913588 4.7487699191 0.5632286503 18.4025985551 0.3283448078 6.4197390228 0.3479940079 29.8726463448 1.2893588248
0.0 0.001 0.7992 0.1998 0.0000000000 0.0000000000 0.9517230660 0.1098301580 18.7390053072 0.6419985188 6.4728440301 0.3025989656 26.1635724033 1.0544276424
0.0 0.01 0.792 0.198 0.0000000000 0.0000000000 9.5295374240 1.4606054298 17.9742545540 1.4502516863 6.1452637044 0.2036577647 33.6490556824 3.1145148808
0.0045 0.0055 0.792 0.198 0.3072226158 0.0568408285 5.4248214763 0.2267533983 18.4381197649 0.2699115408 6.2789212508 0.3962386927 30.4490851078 .9497444603
0.0045 0.006 0.7916 0.1979 0.3182910060 0.0387921712 5.6750590066 0.3690606747 18.0311929639 1.2601487768 6.0909653262 0.3862099455 30.1155083027 2.0542115682
0.0045 0.0065 0.7912 0.1978 0.2979490996 0.0208459685 6.2108134567 0.2774046353 18.0400732663 0.5119979374 6.2264129290 0.3148554959 30.7752487516 1.1251040371
0.0045 0.006999999999999999 0.7908 0.1977 0.2922653317 0.0441926368 6.6276025235 0.5984816894 18.2464097059 0.6064901931 6.1625675832 0.5046788179 31.3288451443 1.7538433372
0.0045 0.0075 0.7904 0.1976 0.2764106105 0.0508160383 7.2724769459 0.7157680777 17.8060511779 0.6915099490 6.1052857776 0.2143288910 31.4602245119 1.6724229560
0.0045 0.008 0.79 0.1975 0.2970516626 0.0213716509 7.6982909728 0.4677750387 18.0181336955 1.4631774874 6.2222361307 0.2872679615 32.2357124616 2.2395921385
0.0045 0.0085 0.7896 0.1974 0.2937610601 0.0308917710 7.9854487945 0.3016136486 18.2213359107 0.9591079452 6.1500371882 0.3327044584 32.6505829535 1.6243178232
0.0045 0.009000000000000001 0.7892 0.1973 0.3015388478 0.0588519239 8.4227491343 0.5115930899 18.5342359798 0.5078711675 6.1213962854 0.2486797227 33.3799202473 1.3269959040
0.0045 0.0095 0.7888 0.1972 0.2797012130 0.0368325969 8.9338900568 0.7521239641 17.2795014790 0.6153642528 6.0527774558 0.5654538628 32.5458702046 1.9697746766
0.0045 0.01 0.7884 0.1971 0.2958550799 0.0265819177 9.0224987560 0.3393375479 17.7527693631 0.8694797693 6.2449101787 0.4840645621 33.3160333777 1.7194637970
0.0005 0.0 0.7996 0.1999 0.0364957732 0.0138514465 0.0000000000 0.0000000000 18.9672813175 1.5324544749 6.5569766820 0.3903508897 25.5607537727 1.9366568111
0.005 0.0 0.7959999999999999 0.19899999999999998 0.3706415005 0.0707756179 0.0000000000 0.0000000000 19.0048920103 0.4764937437 6.6822806317 0.4451833499 26.0578141425 .9924527115
0.005 0.0005 0.7956 0.1989 0.3616671300 0.0477659879 0.5053977661 0.0317335313 18.9944445956 1.2755544591 6.4752307720 0.2214209673 26.3367402637 1.5764749456
0.005 0.001 0.7952 0.1988 0.3562825077 0.0387460066 1.0362295107 0.1222003737 18.9328048491 0.8617401016 6.5050650457 0.2818377378 26.8303819132 1.3045242197
0.005 0.0015 0.7948 0.1987 0.3520944682 0.0478109300 1.5416272768 0.1750004693 19.1777967229 0.6773245132 6.5050650457 0.2820145383 27.5765835136 1.1821504508
0.005 0.002 0.7944 0.1986 0.3392312038 0.0404632549 1.9961570859 0.1665818460 18.5943086141 0.6832433465 6.4352528452 0.2350971059 27.3649497490 1.1253855533
0.005 0.0025 0.794 0.1985 0.3464107002 0.0294685070 2.5138616158 0.2143497704 18.7619896194 0.9739411453 6.3111422664 0.3064803368 27.9334042018 1.5242397595
0.005 0.003 0.7936 0.1984 0.3508978854 0.0475105128 2.9979276580 0.3866195954 18.8095253561 0.6572793968 6.4877611669 0.3591352671 28.6461120664 1.4505447721
0.005 0.0035 0.7932 0.1983 0.3401286409 0.0506466981 3.4024099610 0.3861387554 18.3477496281 1.2617968590 6.4394296435 0.0713631837 28.5297178735 1.7699454962
0.005 0.004 0.7928 0.1982 0.3461115545 0.0443543375 4.0390798741 0.4451836544 18.5514742140 0.7596384097 6.3457500239 0.5948568151 29.2824156665 1.8440332167
0.005 0.0045 0.7924 0.1981 0.3296585420 0.0338761848 4.5338117783 0.4494513706 18.4475224381 0.6565350220 6.2830980491 0.3474328953 29.5940908075 1.4872954727
0.0005 0.0005 0.7992 0.1998 0.0335043164 0.0126351431 0.4430434963 0.1054526814 18.8095253561 0.7553386874 6.6029214636 0.6051979313 25.8889946324 1.4786244432
0.005 0.005 0.792 0.198 0.3455132631 0.0509075290 4.7824084067 0.2295151873 18.2829756572 0.6609424588 6.2359598966 0.0960200237 29.6468572236 1.0373851988
0.005 0.0055 0.7916 0.1979 0.3350431643 0.0133782016 5.4084124579 0.4009512666 18.3749129062 0.5708286106 6.2192527033 0.2217744339 30.3376212317 1.2069325127
0.005 0.006 0.7912 0.1978 0.3371371840 0.0238267236 5.7341314728 0.7074057047 18.0197008077 1.0090785681 6.3385897982 0.2948519930 30.4295592627 2.0351629894
0.005 0.0065 0.7908 0.1977 0.3574790904 0.0441277907 6.1648682052 0.6937231523 17.8603777342 0.5254270634 6.2550538318 0.4445462964 30.6377788616 1.7078243028
0.005 0.006999999999999999 0.7904 0.1976 0.3311542704 0.0605605639 6.5357120206 0.3413470248 17.8859739001 0.5397381538 6.1762913491 0.1615861283 30.9291315402 1.1032318708
0.005 0.0075 0.79 0.1975 0.3395303495 0.0195706218 7.4833328320 0.7612865002 17.9930599004 0.9634136551 6.2962251295 0.5183490208 32.1121482114 2.2626197979
0.005 0.008 0.7896 0.1974 0.3266670852 0.0292245582 7.5940937061 0.4245910794 17.9100029538 0.5367714508 6.0533741413 0.1866013981 31.8841378864 1.1771884865
0.005 0.0085 0.7892 0.1973 0.3230773370 0.0239316546 7.9911919509 0.4672394150 17.6341912067 0.7291711672 6.1416835916 0.1875377796 32.0901440862 1.4078800164
0.005 0.009000000000000001 0.7888 0.1972 0.3356414556 0.0188817570 8.5515599286 1.1132717838 17.6885177630 0.9361699705 6.0754515039 0.1905884768 32.6511706511 2.2589119881
0.005 0.0095 0.7884 0.1971 0.3042311590 0.0258445250 9.0471122836 0.5567858249 17.8232894121 0.5972047812 6.1404902206 0.3527698187 33.3151230753 1.5326049498
0.0005 0.001 0.7988 0.1997 0.0338034621 0.0083760791 0.9697729862 0.1210936640 18.7828844487 0.4513307317 6.5874076412 0.3692899852 26.3738685382 .9500904600
0.005 0.01 0.7879999999999999 0.19699999999999998 0.3215816086 0.0244495556 9.4130333935 0.9302567611 17.8979884269 0.8939752060 6.1774847201 0.2269162774 33.8100881491 2.0755978001
0.0055 0.0 0.7956 0.1989 0.3772227055 0.0591189375 0.0000000000 0.0000000000 18.7066183217 0.7690418503 6.4495732965 0.4031651466 25.5334143237 1.2313259344
0.0055 0.0005 0.7952 0.1988 0.4035475255 0.0473142187 0.4947319041 0.0454147561 18.8408676001 1.7071491146 6.5080484731 0.4369041711 26.2471955028 2.2367822605
0.0055 0.001 0.7948 0.1987 0.3739321030 0.0769217510 1.0034114739 0.1459019198 18.8795230344 0.7239281923 6.5951645524 0.3724885244 26.8520311637 1.3192403875
0.0055 0.0015 0.7944 0.1986 0.3742312487 0.0310535697 1.4792730069 0.0890633390 18.5587874043 0.9889988680 6.6697502367 0.2609255845 27.0820418966 1.3700413612
0.0055 0.002 0.794 0.1985 0.3733338116 0.0771679904 2.0462045919 0.3571516241 18.8440018245 0.8961385255 6.5229656099 0.1170842262 27.7865058379 1.4475423662
0.0055 0.0025 0.7936 0.1984 0.3607696929 0.0650571367 2.6385701554 0.3001280785 18.1273091788 1.0398489783 6.3433632820 0.3001369457 27.4700123091 1.7051711392
0.0055 0.003 0.7932 0.1983 0.3565816534 0.0414767403 2.9109598605 0.2625750592 18.6397548679 1.1717491655 6.3970649748 0.4028294303 28.3043613566 1.8786303953
0.0055 0.0035 0.7928 0.1982 0.3634620041 0.0558690102 3.4778914456 0.3034736935 18.1717106911 0.8561884192 6.2616173720 0.2164381462 28.2746815128 1.4319692691
0.0055 0.004 0.7924 0.1981 0.3676500436 0.0473520308 3.9586756841 0.6384352414 18.7222894437 0.7393079601 6.5474297144 0.2737115360 29.5960448858 1.6988067683
0.0005 0.0015 0.7984 0.1996 0.0394872301 0.0157840103 1.4702480468 0.1752464726 18.7870634146 0.8916303794 6.5187888116 0.4426907616 26.8155875031 1.5253516239
0.0055 0.0045 0.792 0.198 0.3500004484 0.0356473222 4.3836692601 0.2777247569 18.3493167403 0.8877143094 6.2108991066 0.1159720811 29.2938855554 1.3170584696
0.0055 0.005 0.7916 0.1979 0.3670517523 0.0472081838 4.7742038976 0.2636904237 17.9235845929 0.9336540658 6.4221257647 0.3656781468 29.4869660075 1.6102308201
0.0055 0.0055 0.7912 0.1978 0.3562825077 0.0658501122 5.3608263046 0.5561519616 17.6085950408 1.1311824547 6.2019488245 0.4232245950 29.5276526776 2.1764091235
0.0055 0.006 0.7908 0.1977 0.3703423548 0.0254959182 5.6307546570 0.4711017460 17.8823173049 1.0910652849 6.2926450167 0.5413144308 30.1760593334 2.1289773799
0.0055 0.0065 0.7904 0.1976 0.3658551695 0.0715352344 6.3650582295 0.4216064095 18.3362574720 0.6929290599 6.3069654681 0.2685217230 31.3741363391 1.4545924268
0.0055 0.006999999999999999 0.79 0.1975 0.3514961768 0.0324955388 6.7359020448 0.3720543644 18.0693260274 0.9172830073 6.2180593323 0.5204711972 31.3747835813 1.8423041077
0.0055 0.0075 0.7896 0.1974 0.3718380832 0.0781589300 6.9516806365 0.4794017652 18.5091621846 1.2446401078 6.2562472027 0.4206357520 32.0889281070 2.2228365550
0.0055 0.008 0.7892 0.1973 0.3718380832 0.0797906272 7.5809664914 0.5879834652 18.2798414328 1.3441580528 6.2264129290 0.4001620322 32.4590589364 2.4120941774
0.0055 0.0085 0.7888 0.1972 0.3329491445 0.0539325735 7.8205381597 0.6834430025 17.9961941248 0.6325941929 6.2359598966 0.0629665759 32.3856413256 1.4329363448
0.0055 0.009000000000000001 0.7884 0.1971 0.3748295400 0.0563665406 8.2955792418 0.6478009461 17.8729146318 0.6407681416 6.3821478379 0.2774786346 32.9254712515 1.6224142629
0.0005 0.002 0.7979999999999999 0.1995 0.0344017535 0.0084611176 1.9895934785 0.1550630532 18.6538588777 0.4689597621 6.4358495306 0.3029000218 27.1137036403 .9353839547
0.0055 0.0095 0.7879999999999999 0.19699999999999998 0.3652568782 0.0775335750 8.8904061581 0.8880205393 17.5908344359 0.8914895917 6.0772415603 0.2007205948 32.9237390325 2.0577643008
0.0055 0.01 0.7876 0.1969 0.3419235150 0.0388013976 9.2210478784 0.8986750632 17.4127060159 1.2080184338 6.0187663838 0.3550474122 32.9944437931 2.5005423068
0.006 0.0 0.7952 0.1988 0.4140176244 0.0370457839 0.0000000000 0.0000000000 18.5075950724 1.0539831188 6.3940815474 0.2958597402 25.3156942442 1.3868886429
0.006 0.0005 0.7948 0.1987 0.4128210417 0.0494450803 0.5111409225 0.0649349455 18.7886305268 0.8343658821 6.3827445234 0.2320362438 26.0953370144 1.1807821517
0.006 0.001 0.7944 0.1986 0.4077355651 0.0361756071 0.9459799096 0.0789681346 18.9521325663 0.9159135879 6.4871644815 0.5822941015 26.7930125225 1.6133514311
0.006 0.0015 0.794 0.1985 0.4448296297 0.0424154400 1.4973229271 0.1999612432 18.5300570139 0.7680420281 6.5915844395 0.4646276039 27.0637940102 1.4750463152
0.006 0.002 0.7936 0.1984 0.4173082269 0.0539126587 1.9625185982 0.1675488540 18.5561755506 0.8470695257 6.3230759759 0.3210722347 27.2590783516 1.3896032731
0.006 0.0025 0.7932 0.1983 0.4220945578 0.0408155755 2.5278092814 0.1772173985 18.5065503310 1.3153149839 6.5378827468 0.2743351912 27.9943369170 1.8076831491
0.006 0.003 0.7928 0.1982 0.4250860147 0.0508864304 2.8371192778 0.2521655599 18.3707339404 0.9916330258 6.2914516457 0.4340885804 27.9243908786 1.7287735965
0.006 0.0035 0.7924 0.1981 0.4149150615 0.0348141833 3.4614824272 0.4168149070 18.7849739317 1.2398242385 6.4012417731 0.3118924690 29.0626131935 2.0033457978
0.0005 0.0025 0.7976 0.1994 0.0350000448 0.0097578369 2.5220661250 0.3397657543 18.8137043220 1.0521713663 6.6106783747 0.4053317413 27.9814488665 1.8070266988
0.006 0.004 0.792 0.198 0.4146159158 0.0395234735 3.8446330064 0.3004419122 18.2312609546 1.0629206043 6.3081588390 0.3124171300 28.7986687158 1.7153031200
0.006 0.0045 0.7916 0.1979 0.4041458169 0.0333329377 4.4214100024 0.3943766841 17.9831348564 0.6264303285 6.3475400804 0.3347527826 29.1562307561 1.3888927329
0.006 0.005 0.7912 0.1978 0.4119236046 0.0292245582 4.9194237102 0.3957738219 18.2464097059 0.2097303856 6.4197390228 0.4317529676 29.9974960435 1.0664817333
0.006 0.0055 0.7908 0.1977 0.4011543601 0.0537597335 5.3083174458 0.5359246698 18.2453649644 1.0187198983 6.3099488955 0.2554482924 30.2647856658 1.8638525940
0.006 0.006 0.7904 0.1976 0.3858979303 0.0825338546 5.7603859022 0.1935568747 18.2464097059 0.6629870406 6.2150759050 0.2371597711 30.6077694434 1.1762375410
0.006 0.0065 0.79 0.1975 0.4035475255 0.0469344227 6.1599454997 0.4459994137 17.7658286315 0.9294794211 6.3344129999 0.2520358762 30.6637346566 1.6744491337
0.006 0.006999999999999999 0.7896 0.1974 0.3975646119 0.0558177307 6.8868650139 0.4785529226 18.0264916273 0.9741753410 6.3224792904 0.3682550166 31.6334005435 1.8768010109
0.006 0.0075 0.7892 0.1973 0.3957697378 0.0350192156 7.0698255689 0.5485522819 17.8624672171 0.8322269138 6.1524239301 0.2864438324 31.4804864539 1.7022422437
0.006 0.008 0.7888 0.1972 0.4062398367 0.0813896186 7.4578988535 0.3837395511 18.3310337646 0.7249978869 6.3141256938 0.4050013374 32.5092981486 1.5951283940
0.006 0.0085 0.7884 0.1971 0.3966671748 0.0300578152 8.1922024260 0.7357574024 18.3660326038 1.2999010704 6.2037388810 0.2961051293 33.1586410856 2.3618214173
0.0005 0.003 0.7972 0.1993 0.0320085880 0.0061597866 2.9741345813 0.3774430928 18.6987827607 0.8063847682 6.2848881055 0.3626473479 27.9898140355 1.5526349955
0.006 0.009000000000000001 0.7879999999999999 0.19699999999999998 0.3817098907 0.0202360501 8.6811911738 0.6531201589 17.7590378119 0.5044987200 6.1190095435 0.6367056211 32.9409484199 1.8145605501
0.006 0.0095 0.7876 0.1969 0.3981629032 0.0250569109 8.5942233763 0.5906334934 17.4273323964 0.5230660681 6.1166228016 0.5331230284 32.5363414775 1.6718795008
0.006 0.01 0.7872 0.1968 0.3882910957 0.0734364571 9.3260655961 0.5843223567 17.8776159683 0.6504168033 6.3141256938 0.4571031357 33.9060983539 1.7652787528
0.0065 0.0 0.7948 0.1987 0.4885048993 0.0662889553 0.0000000000 0.0000000000 19.0210855030 0.7608386662 6.5629435368 0.2454227635 26.0725339391 1.0725503850
0.0065 0.0005 0.7944 0.1986 0.4555988743 0.0244934376 0.4848864931 0.1124227344 18.9631023517 0.5955997704 6.5844242138 0.2525044340 26.4880119329 .9850203764
0.0065 0.001 0.794 0.1985 0.4319663654 0.0462816173 1.0025910230 0.0814852754 18.9119100198 0.8757613499 6.3338163144 0.4896312440 26.6802837226 1.4931594866
0.0065 0.0015 0.7936 0.1984 0.4421373186 0.0152064905 1.4956820253 0.1094125980 18.6282627118 1.4688834664 6.4263025630 0.2255123791 26.9923846187 1.8190149340
0.0065 0.002 0.7932 0.1983 0.4337612394 0.0397762530 2.0749203741 0.1363430462 18.9892208883 1.0759650290 6.4650871189 0.3811694813 27.9629896207 1.6332538095
0.0065 0.0025 0.7928 0.1982 0.4451287754 0.1014028853 2.4974525974 0.2272160277 18.9322824784 0.7190417487 6.5080484731 0.3347527826 28.3829123243 1.3824134443
0.0065 0.003 0.7924 0.1981 0.4442313383 0.0751326282 2.8986530968 0.3289425020 18.6982603900 1.0934256398 6.5110319004 0.3913565371 28.5521767255 1.8888573071
0.0005 0.0035 0.7968 0.1992 0.0385897930 0.0159868110 3.6452634330 0.2298200040 18.9275811418 0.3411588821 6.4507666675 0.5463814715 29.0622010353 1.1333471686
0.0065 0.0035 0.792 0.198 0.4496159606 0.0782733414 3.3023149489 0.2680251292 18.3294666524 0.6378178737 6.3964682893 0.4609100802 28.4778658512 1.4450264245
0.0065 0.004 0.7916 0.1979 0.4433339013 0.0593666647 3.7527425034 0.2230298905 18.1805909935 0.7918933568 6.3391864837 0.3061967545 28.7158538819 1.3804866665
0.0065 0.0045 0.7912 0.1978 0.4484193779 0.0366083921 4.4041805331 0.4193973044 18.6407996094 1.0486050891 6.2198493888 0.3866116698 29.7132489092 1.8912224554
0.0065 0.005 0.7908 0.1977 0.4238894319 0.0750038825 5.1105887743 0.3857829667 18.1607409057 0.6768231621 6.3916948055 0.3349016496 30.0869139174 1.4725116609
0.0065 0.0055 0.7904 0.1976 0.4283766172 0.0629657250 5.5766048963 0.5617686816 18.1633527593 0.3488779562 6.2586339446 0.2348668027 30.4269682174 1.2084791655
0.0065 0.006 0.79 0.1975 0.4493168149 0.0613533136 5.9540123191 0.4790927583 18.6977380193 0.9092096330 6.4304793614 0.6865316933 31.5315465147 2.1361873982
0.0065 0.0065 0.7896 0.1974 0.4463253581 0.0629372942 6.0204688435 0.3039258522 18.0604457249 1.1824165880 6.0951421245 0.1947060683 30.6223820510 1.7439858027
0.0065 0.006999999999999999 0.7892 0.1973 0.4301714913 0.0738980664 6.8761991520 0.3333656756 18.2714835011 1.0487279072 6.2216394452 0.2972811352 31.7994935896 1.7532727844
0.0065 0.0075 0.7888 0.1972 0.4355561135 0.0380938271 7.3093972372 0.6572912873 17.9230622221 0.6688091832 6.2234295016 0.2252280201 31.8914450744 1.5894223177
0.0065 0.008 0.7884 0.1971 0.4262825974 0.0477884642 7.8098722978 0.3173947014 17.8462737244 0.8778588984 6.2180593323 0.4863100098 32.3004879519 1.7293520738
0.0005 0.004 0.7964 0.1991 0.0317094423 0.0100825853 4.0070822883 0.3632068665 18.8863138539 0.8762261064 6.6405126485 0.4221464342 29.5656182330 1.6716619924
0.0065 0.0085 0.7879999999999999 0.19699999999999998 0.4265817431 0.0423647745 8.1528207819 1.2294461812 17.5662830114 0.3828460769 6.1124460033 0.1538199141 32.2581315397 1.8084769467
0.0065 0.009000000000000001 0.7876 0.1969 0.4436330470 0.0714601370 8.4383377017 0.4035084053 17.9643295100 0.7585067677 6.1768880346 0.1092830709 33.0231882933 1.3427583809
0.0065 0.0095 0.7872 0.1968 0.4316672197 0.0269961369 8.7706203239 0.8641182894 18.0641023201 0.6000527885 6.2550538318 0.1559896065 33.5214436955 1.6471568213
0.0065 0.01 0.7868 0.1967 0.4095304392 0.0578025014 8.9478377224 0.8895655615 17.5918791774 0.9899309926 5.8731751279 0.1824960354 32.8224224669 2.1197950909
0.006999999999999999 0.0 0.7944 0.1986 0.4702570127 0.0793858471 0.0000000000 0.0000000000 18.7541540584 1.0140054217 6.4060152569 0.3936930582 25.6304263280 1.4870843270
0.006999999999999999 0.0005 0.794 0.1985 0.4831202770 0.0420084052 0.5012955115 0.0777309593 19.1459321082 1.1510500443 6.6309656809 0.3824116196 26.7613135776 1.6532010284
0.006999999999999999 0.001 0.7936 0.1984 0.4977784155 0.0476909902 1.0567407836 0.2092133756 18.6820668973 0.7601483195 6.3863246362 0.3214490359 26.6229107326 1.3385017212
0.006999999999999999 0.0015 0.7932 0.1983 0.4968809784 0.0632436706 1.4948615744 0.1048894438 18.8298978147 0.9031099597 6.4233191357 0.4115486401 27.2449595032 1.4827917142
0.006999999999999999 0.002 0.7928 0.1982 0.4891031907 0.0496617873 2.0380000828 0.2305686054 18.6460233167 1.0146532131 6.4209323938 0.4438698288 27.5940589840 1.7387534346
0.006999999999999999 0.0025 0.7924 0.1981 0.4753424893 0.0451858538 2.4482255422 0.1336504222 18.6005770629 1.0677063554 6.4459931837 0.2653097399 27.9701382781 1.5118523713
0.0 0.0015 0.7988 0.1997 0.0000000000 0.0000000000 1.5563953933 0.2447420356 19.2786142744 1.2822276773 6.5581700530 0.5574128273 27.3931797207 2.0843825402
0.0005 0.0045 0.7959999999999999 0.19899999999999998 0.0308120053 0.0148492012 4.3697215945 0.6367544901 18.5493847311 0.1289314254 6.3636505882 0.6064156488 29.3135689191 1.3869507655
0.006999999999999999 0.003 0.792 0.198 0.4663681188 0.0544872325 2.7632786951 0.2364037887 18.6235613752 0.6022606079 6.3463467094 0.3543608486 28.1995548985 1.2475124777
0.006999999999999999 0.0035 0.7916 0.1979 0.4882057536 0.0394418789 3.4130758230 0.1604395915 18.3822260965 0.6005764266 6.2878715329 0.2217423239 28.5713792060 1.0222002209
0.006999999999999999 0.004 0.7912 0.1978 0.4714535954 0.0798085697 4.0357980705 0.4425996227 18.4861778724 0.8942974745 6.3159157502 0.2792844990 29.3093452885 1.6959901659
0.006999999999999999 0.0045 0.7908 0.1977 0.4807271116 0.0441926368 4.3664397908 0.2262184196 18.5253556773 0.7221378164 6.2675842268 0.2825644370 29.6401068065 1.2751133098
0.006999999999999999 0.005 0.7904 0.1976 0.4415390272 0.0340763568 4.7315404498 0.4469341901 17.9361214905 0.7424826995 6.3206892340 0.1456010372 29.4298902015 1.3690942836
0.006999999999999999 0.0055 0.79 0.1975 0.4681629929 0.0773856982 5.3600058537 0.4559404544 17.9204503685 1.3754107703 6.3529102496 0.2391093736 30.1015294647 2.1478462965
0.006999999999999999 0.006 0.7896 0.1974 0.4552997286 0.0854447211 5.6660340465 0.3803708149 18.5112516676 1.2537794298 6.1512305592 0.2547336879 30.7838160019 1.9743286537
0.006999999999999999 0.0065 0.7892 0.1973 0.4523082718 0.0485538417 5.9983166687 0.5540662450 18.0870866323 1.1363406603 6.1392968497 0.3177460804 30.6770084225 2.0567068274
0.006999999999999999 0.006999999999999999 0.7888 0.1972 0.4615817879 0.0409993318 6.6161162107 0.5037702265 18.0082086516 0.6183722275 6.2126891631 0.2062357697 31.2985958133 1.3693775555
0.006999999999999999 0.0075 0.7884 0.1971 0.4765390720 0.0659912934 6.9836782224 0.2307553762 17.5960581432 0.1766818137 6.1542139865 0.3606152970 31.2104894241 .8340437803
0.0005 0.005 0.7956 0.1989 0.0352991905 0.0085870965 4.9932642929 0.6349123990 18.3775247599 0.4608885000 6.5122252714 0.3199569729 29.9183135147 1.4243449684
0.006999999999999999 0.008 0.7879999999999999 0.19699999999999998 0.4732484695 0.0340343132 7.6178867828 0.4392593387 18.1346223690 0.3888684361 6.2741477670 0.3812255205 32.4999053883 1.2433876085
0.006999999999999999 0.0085 0.7876 0.1969 0.4358552592 0.0323077337 7.5916323533 0.6582573389 17.6159082311 0.2698710992 6.0521807704 0.2762750402 31.6955766140 1.2367112120
0.006999999999999999 0.009000000000000001 0.7872 0.1968 0.4457270667 0.0501281054 8.6426299806 0.9298775140 17.5297170601 0.7042564950 6.1440703335 0.6617841801 32.7621444409 2.3460462945
0.006999999999999999 0.0095 0.7868 0.1967 0.4555988743 0.0695820831 9.0487531855 0.1243626069 17.5265828357 0.8510802818 6.0879818989 0.2660601731 33.1189167944 1.3110851449
0.006999999999999999 0.01 0.7864 0.1966 0.4430347556 0.0271811346 9.1463868448 0.3751749006 17.6775479776 0.6923444233 5.9459707559 0.3193243028 33.2129403339 1.4140247613
0.0075 0.0 0.794 0.1985 0.5001715809 0.0559842173 0.0000000000 0.0000000000 18.5984875800 0.9100615721 6.5480263999 0.2370696796 25.6466855608 1.2031154690
0.0075 0.0005 0.7936 0.1984 0.5205134873 0.0576661014 0.4930910023 0.1112187723 18.6601273265 0.6862337220 6.1953852843 0.3050831301 25.8691171004 1.1602017258
0.0075 0.001 0.7932 0.1983 0.4870091709 0.1073695490 1.0370499616 0.0969938173 18.7907200097 0.9888222721 6.3797610960 0.2160166243 26.6945402382 1.4092022627
0.0075 0.0015 0.7928 0.1982 0.5088468057 0.0475029780 1.4251232463 0.1552886248 18.9557891614 1.3349269680 6.3678273865 0.1796647609 27.2575865999 1.7173833317
0.0075 0.002 0.7924 0.1981 0.5447442876 0.0554639007 1.9764662638 0.3318680865 18.7557211706 0.8283027660 6.5301258356 0.4064194677 27.8070575576 1.6220542209
0.0005 0.0055 0.7952 0.1988 0.0341026078 0.0091520980 5.4010283997 0.5736260505 18.5060279602 0.6787169990 6.3481367658 0.4628895013 30.2892957335 1.7243846488
0.0075 0.0025 0.792 0.198 0.5160263021 0.1063377698 2.4408414840 0.3296947079 18.3294666524 0.7555395194 6.3475400804 0.1278968557 27.6338745189 1.3194688528
0.0075 0.003 0.7916 0.1979 0.5157271564 0.0758533414 2.9093189587 0.1588711635 18.6240837459 0.9253873835 6.4280926195 0.5072823253 28.4772224805 1.6673942137
0.0075 0.0035 0.7912 0.1978 0.5019664550 0.0591249919 3.4237416849 0.2714490104 18.3164073841 0.6060707240 6.3284461452 0.3282833124 28.5705616692 1.2649280387
0.0075 0.004 0.7908 0.1977 0.5109408255 0.0501495231 4.0333367177 0.2459930231 18.6084126239 1.0884060235 6.3463467094 0.1513935804 29.4990368765 1.5359421501
0.0075 0.0045 0.7904 0.1976 0.4974792698 0.0672272935 4.5567844040 0.6470107367 18.2610360864 0.6485951581 6.3063687826 0.2867419837 29.6216685428 1.6495751720
0.0075 0.005 0.79 0.1975 0.5330776060 0.0550167867 4.8340968146 0.1988540147 18.2793190621 0.6701558448 6.2813079927 0.5264592159 29.9278014754 1.4504858621
0.0075 0.0055 0.7896 0.1974 0.4914963561 0.0928335379 5.2837039182 0.1861537867 18.2129779790 0.5669530002 6.2443134932 0.2521375651 30.2324917465 1.0980778899
0.0075 0.006 0.7892 0.1973 0.4756416350 0.0820772022 5.9745235920 0.6980605482 18.1800686228 1.0905849947 6.2180593323 0.2263444378 30.8482931821 2.0970671829
0.0075 0.0065 0.7888 0.1972 0.5178211762 0.0550102801 6.2854744903 0.8201620694 17.9434346807 0.6141533835 6.3350096854 0.3002365730 31.0817400326 1.7895623060
0.0075 0.006999999999999999 0.7884 0.1971 0.5109408255 0.0433750924 6.6735477750 0.8015498958 18.2140227204 0.7677648585 6.2097057357 0.3344548500 31.6082170566 1.9471446967
0.0005 0.006 0.7948 0.1987 0.0352991905 0.0058620342 6.0409801165 0.7025781396 18.1649198715 0.7964151292 6.4149655390 0.3698371903 30.6561647175 1.8746924933
0.0075 0.0075 0.7879999999999999 0.19699999999999998 0.4959835414 0.0351212829 7.0911572928 0.5310694573 17.5286723187 0.6313938938 6.1792747765 0.3639761832 31.2950879294 1.5615608172
0.0075 0.008 0.7876 0.1969 0.5082485144 0.0695254725 7.7983859849 1.3055846585 18.1508158617 0.5971097356 6.2204460742 0.2272737298 32.6778964352 2.1994935964
0.0075 0.0085 0.7872 0.1968 0.5154280107 0.0586386584 8.3423449442 0.3056485262 18.4057327795 0.8160561126 6.1828548893 0.3172122754 33.4463606237 1.4975555726
0.0075 0.009000000000000001 0.7868 0.1967 0.4705561584 0.0577157387 8.4243900361 0.9151702482 17.9549268368 0.8457929071 6.2496836625 0.2159111152 33.0995566938 2.0345900092
0.0075 0.0095 0.7864 0.1966 0.5285904208 0.0435809163 9.0889552805 0.4927789684 17.5203143869 0.5376918035 6.1034957212 0.4464132596 33.2413558094 1.5204649478
0.0075 0.01 0.7859999999999999 0.1965 0.4777356548 0.0541974048 9.3112974795 0.5015203801 17.8164985926 0.9531546909 6.1064791486 0.3612466130 33.7120108755 1.8701190888
0.008 0.0 0.7936 0.1984 0.5567101149 0.0471247033 0.0000000000 0.0000000000 19.1542900400 1.1097672482 6.2705676541 0.3556846069 25.9815678090 1.5125765584
0.008 0.0005 0.7932 0.1983 0.6021802586 0.0630793201 0.5136022753 0.0765089728 19.1746624985 0.8242381180 6.5152086988 0.2433540580 26.8056537312 1.2071804689
0.008 0.001 0.7928 0.1982 0.5659836311 0.0828498536 1.0198204923 0.1338718479 18.9103429076 1.1542591945 6.5874076412 0.4309539929 27.0835546722 1.8019348889
0.008 0.0015 0.7924 0.1981 0.5273938380 0.0676519135 1.4407118137 0.1789561255 18.6778879314 0.8733213822 6.3648439591 0.3324475305 27.0108375422 1.4523769517
0.0005 0.0065 0.7944 0.1986 0.0358974819 0.0148973348 6.5086371403 1.1104747875 18.0228350321 0.9473714232 6.3069654681 0.5221867288 30.8743351224 2.5949302743
0.008 0.002 0.792 0.198 0.5602998631 0.0403392157 2.0757408250 0.2353993648 18.6423667216 1.1603715410 6.4847777396 0.1588394217 27.7631851493 1.5949495432
0.008 0.0025 0.7916 0.1979 0.5737614188 0.0887127100 2.4867867354 0.1407163023 19.1375741765 0.7930640658 6.4424130709 0.3275710872 28.6405354016 1.3500641653
0.008 0.003 0.7912 0.1978 0.5453425790 0.0622510593 2.9667505230 0.2486602526 18.4480448089 1.1353720373 6.2669875413 0.3283960843 28.2271254522 1.7746794335
0.008 0.0035 0.7908 0.1977 0.5522229297 0.0611136399 3.5148117369 0.3735854588 18.3289442817 0.4855586997 6.3564903625 0.2652560563 28.7524693108 1.1855138547
0.008 0.004 0.7904 0.1976 0.5387613740 0.0777180253 3.7995082058 0.5040908134 18.2631255693 0.6251239176 6.2323797837 0.4896167009 28.8337749328 1.6965494572
0.008 0.0045 0.79 0.1975 0.5420519765 0.0537996689 4.4484848827 0.5540468061 18.5640111116 0.9490405256 6.4197390228 0.3670930083 29.9742869936 1.9239800089
0.008 0.005 0.7896 0.1974 0.5294878578 0.0452096129 4.5912433426 0.5959750054 18.2573794913 1.0643418735 6.3063687826 0.4964394463 29.6844794743 2.2019659381
0.008 0.0055 0.7892 0.1973 0.5124365539 0.0413903484 5.2804221146 0.4747682286 18.4214039015 0.3100788447 6.4054185714 0.3650427910 30.6196811414 1.1912802127
0.008 0.006 0.7888 0.1972 0.5318810233 0.0463666158 5.7874607825 0.1829734315 18.2056647887 0.6343705970 6.1142360597 0.2910112811 30.6392426542 1.1547219254
0.008 0.0065 0.7884 0.1971 0.5420519765 0.0685976991 6.1542023433 0.3485284774 17.8854515293 1.4498790928 6.3266560888 0.2792743004 30.9083619379 2.1462795697
0.0005 0.006999999999999999 0.794 0.1985 0.0341026078 0.0099034843 6.8425606643 0.6644943374 17.7282179387 1.4923304475 6.1715178653 0.5320427267 30.7763990761 2.6987709959
0.008 0.006999999999999999 0.7879999999999999 0.19699999999999998 0.5543169494 0.0969638173 6.6226798180 0.5369937446 18.3148402719 1.1120113522 6.2962251295 0.3065500299 31.7880621688 2.0525189440
0.008 0.0075 0.7876 0.1969 0.4971801241 0.0727508523 7.3364721175 0.2842883153 17.9596281734 0.9481246097 6.1166228016 0.1740604247 31.9099032166 1.4792242020
0.008 0.008 0.7872 0.1968 0.5238040898 0.0495318769 7.5161508688 0.5859283425 17.5281499479 0.4930582056 6.1345233659 0.5184561600 31.7026282724 1.6469745850
0.008 0.0085 0.7868 0.1967 0.5220092157 0.0775474239 8.0034987147 0.4261608779 18.1278315495 0.3702514231 6.2144792195 0.5442478085 32.8678186994 1.4182075334
0.008 0.009000000000000001 0.7864 0.1966 0.5079493687 0.0744770624 8.5917620236 0.4564716404 18.0970116762 0.9039845514 6.0820150441 0.4923953238 33.2787381126 1.9273285780
0.008 0.0095 0.7859999999999999 0.1965 0.5567101149 0.0767913434 8.6418095296 0.4774037450 17.9643295100 0.4429999488 6.0307000933 0.1694250554 33.1935492478 1.1666200926
0.008 0.01 0.7856 0.1964 0.5001715809 0.0582712447 9.1570527068 0.7612688157 17.6697124166 0.3875892278 6.0867885279 0.1855835716 33.4137252322 1.3927128598
0.0085 0.0 0.7932 0.1983 0.5815392065 0.0461266734 0.0000000000 0.0000000000 18.8685532490 0.3757207556 6.4650871189 0.2183249240 25.9151795744 .6401723530
0.0085 0.0005 0.7928 0.1982 0.5979922191 0.0776719537 0.4520684564 0.0719755737 18.8534044977 1.1523484164 6.3075621536 0.3487911150 26.2110273268 1.6507870588
0.0085 0.001 0.7924 0.1981 0.5785477497 0.0588458413 1.0592021364 0.1164231129 18.7468408682 0.4909351203 6.3690207575 0.2213823732 26.7536115118 .8875864477
0.0005 0.0075 0.7936 0.1984 0.0361966276 0.0107692446 7.0312643757 0.5067969889 18.3153626427 1.3208135464 6.4334627887 0.2654170746 31.8162864347 2.1037968545
0.0085 0.0015 0.792 0.198 0.5893169943 0.0458776747 1.4243027954 0.2172197071 18.4114788575 1.4810381194 6.5146120133 0.5263645282 26.9397106605 2.2705000294
0.0085 0.002 0.7916 0.1979 0.5594024260 0.0571360422 1.9534936381 0.2758179790 18.3158850134 0.8833386403 6.5193854971 0.2943879481 27.3481665746 1.5106806096
0.0085 0.0025 0.7912 0.1978 0.5722656904 0.0681789697 2.5064775575 0.4003934983 18.4752080870 1.1788258286 6.6363358501 0.4579124659 28.1902871850 2.1053107625
0.0085 0.003 0.7908 0.1977 0.5689750879 0.0422039326 2.9733141304 0.2629234788 18.3576746720 1.3245105237 6.3451533385 0.3938196458 28.2451172288 2.0234575809
0.0085 0.0035 0.7904 0.1976 0.5480348901 0.0814994948 3.4155371757 0.2571874812 18.3414811793 0.6346974229 6.2228328161 0.4575671193 28.5278860612 1.4309515182
0.0085 0.004 0.79 0.1975 0.5408553937 0.0360268785 3.7576652089 0.3268238199 18.0029849443 1.2364699525 6.3200925485 0.3705335125 28.6215980954 1.9698541634
0.0085 0.0045 0.7896 0.1974 0.5839323720 0.0363237268 4.3057264228 0.4146841726 18.1696212081 0.9118660083 6.2747444524 0.3953175241 29.3340244553 1.7581914318
0.0085 0.005 0.7892 0.1973 0.5668810681 0.0417519934 5.0859752468 0.4488818869 17.9261964465 0.7256675254 6.2103024212 0.3626866163 29.7893551826 1.5789880220
0.0085 0.0055 0.7888 0.1972 0.5683767965 0.0496257352 5.4330259855 0.4165305769 18.3691668282 0.6319433783 6.1750979782 0.1372843484 30.5456675884 1.2353840388
0.0085 0.006 0.7884 0.1971 0.5567101149 0.0627607356 5.6602908901 0.5166470054 17.8823173049 1.1578526114 6.3218826050 0.6267299738 30.4212009149 2.3639903262
0.0005 0.008 0.7932 0.1983 0.0335043164 0.0122027974 7.7729520064 0.4822800048 18.0458193444 1.1144967811 6.1058824631 0.3287428321 31.9581581303 1.9377224154
0.0085 0.0065 0.7879999999999999 0.19699999999999998 0.5725648361 0.0535930156 5.8670445216 0.2535392470 17.4701667966 1.0086133451 6.1154294307 0.2265331159 30.0252055850 1.5422787236
0.0085 0.006999999999999999 0.7876 0.1969 0.5803426238 0.0397312318 6.6029889960 0.4411127489 17.8896304952 0.7025806741 6.2216394452 0.5298970166 31.2946015602 1.7133216714
0.0085 0.0075 0.7872 0.1968 0.5656844854 0.0451858538 6.9754737132 0.6599934842 17.8849291586 0.7401947207 6.3928881764 0.3366363864 31.8189755336 1.7820104451
0.0085 0.008 0.7868 0.1967 0.5785477497 0.0460878560 7.5366621418 0.5253039124 18.1518606032 0.6377836472 6.1637609541 0.3739842537 32.4308314488 1.5831596693
0.0085 0.0085 0.7864 0.1966 0.5797443324 0.0628803940 7.8279222180 0.3044923171 17.7726194510 1.3330532659 6.0855951570 0.3068007942 32.2658811584 2.0072267712
0.0085 0.009000000000000001 0.7859999999999999 0.1965 0.5169237391 0.0415629527 8.5121782844 0.3500163243 17.7532917339 0.8482464356 6.0414404318 0.2774940314 32.8238341892 1.5173197440
0.0085 0.0095 0.7856 0.1964 0.5429494135 0.0435151586 8.9371718605 1.0858828313 17.8640343293 1.2379485451 6.1631642687 0.2816810503 33.5073198720 2.6490275853
0.0085 0.01 0.7852 0.1963 0.5264964010 0.0558369660 9.2021775073 0.8121618741 17.7653062607 0.8568752708 6.0539708268 0.3477278995 33.5479509958 2.0726020104
0.009000000000000001 0.0 0.7928 0.1982 0.6144452316 0.0382812979 0.0000000000 0.0000000000 18.5107292968 1.3170307782 6.4095953697 0.4151250243 25.5347698981 1.7704371004
0.009000000000000001 0.0005 0.7924 0.1981 0.6231204564 0.0502208494 0.4889887477 0.0957364627 18.6663957753 0.9066490124 6.5850208993 0.3848394657 26.3635258787 1.4374457902
0.0005 0.0085 0.7928 0.1982 0.0290171312 0.0109668619 8.1766138586 1.1564039601 17.8196328170 0.9929859568 6.1267664547 0.5830395720 32.1520302615 2.7433963508
0.009000000000000001 0.001 0.792 0.198 0.6458555283 0.1278076954 1.0239227469 0.0840872138 18.9897432590 0.8517853482 6.6214187133 0.4524843431 27.2809402475 1.5161646005
0.009000000000000001 0.0015 0.7916 0.1979 0.6255136218 0.0542238168 1.4776321051 0.1636300862 18.5002818822 0.9357256555 6.3755842977 0.3909815437 26.9790119068 1.5445611022
0.009000000000000001 0.002 0.7912 0.1978 0.6458555283 0.0463588951 2.0486659447 0.1474622162 18.3320785061 0.9096357023 6.5360926904 0.4155159304 27.5626926695 1.5189727440
0.009000000000000001 0.0025 0.7908 0.1977 0.6231204564 0.0503276494 2.5146820667 0.2481508024 18.3393916964 0.7836299245 6.3576837334 0.2155678541 27.8348779529 1.2976762304
0.009000000000000001 0.003 0.7904 0.1976 0.6024794043 0.0777180253 2.9806981887 0.2700567511 18.5624439994 0.5835608247 6.4937280217 0.2151578654 28.6393496141 1.1464934665
0.009000000000000001 0.0035 0.79 0.1975 0.6231204564 0.0375829854 3.3564647096 0.3431957080 18.4966252870 0.1835715108 6.3547003061 0.1772065451 28.8309107591 .7415567493
0.009000000000000001 0.004 0.7896 0.1974 0.5976930734 0.0339816855 3.9972368773 0.3318761998 18.1769343984 0.5967257433 6.4215290792 0.3221129041 29.1933934283 1.2846965327
0.009000000000000001 0.0045 0.7892 0.1973 0.6225221650 0.0905260506 4.3705420454 0.3266837343 18.1340999983 0.7303407925 6.2890649038 0.1627103414 29.4162291125 1.3102609188
0.009000000000000001 0.005 0.7888 0.1972 0.6171375427 0.1067174707 4.8866056735 0.5649899299 18.1811133643 0.7817780217 6.3099488955 0.1361698483 29.9948054760 1.5896552706
0.009000000000000001 0.0055 0.7884 0.1971 0.5952999079 0.0441683307 5.3345718752 0.3875308529 17.9993283492 0.7577696459 6.1900151150 0.3728477411 30.1192152473 1.5623165706
0.0005 0.009000000000000001 0.7924 0.1981 0.0293162769 0.0048605420 8.1856388187 0.6161275037 17.5067327479 0.4942234505 6.1446670190 0.2125607733 31.8663548625 1.3277722695
0.009000000000000001 0.006 0.7879999999999999 0.19699999999999998 0.6395734689 0.0710078849 5.7095179452 0.7365693798 18.4945358041 0.6400949448 6.2216394452 0.3092788373 31.0652666634 1.7569510468
0.009000000000000001 0.0065 0.7876 0.1969 0.6162401057 0.0749895638 6.1878408310 0.5135419830 17.8138867389 0.6267630363 6.1810648329 0.4214035985 30.7990325085 1.6366981816
0.009000000000000001 0.006999999999999999 0.7872 0.1968 0.6261119132 0.0424154400 6.6538569529 0.5475057770 17.7632167778 0.8216876687 6.1709211798 0.3049664073 31.2141068237 1.7165752930
0.009000000000000001 0.0075 0.7868 0.1967 0.5857272461 0.0760701061 7.2675542403 0.5416616719 17.7976932462 0.6592509053 6.3009986133 0.3721901878 31.9519733459 1.6491728711
0.009000000000000001 0.008 0.7864 0.1966 0.6012828216 0.1082725554 7.3372925685 0.3358681962 18.2202911692 0.8091386075 6.1583907849 0.1502605203 32.3172573442 1.4035398794
0.009000000000000001 0.0085 0.7859999999999999 0.1965 0.5857272461 0.0367157913 8.1052346286 0.4232890686 17.9021673928 0.7336763427 6.1810648329 0.3425910067 32.7741941004 1.5362722093
0.009000000000000001 0.009000000000000001 0.7856 0.1964 0.5890178486 0.0641986428 8.6861138793 1.0204457047 17.7266508265 0.5178799360 6.0832084151 0.1778483092 33.0849909695 1.7803725927
0.009000000000000001 0.0095 0.7852 0.1963 0.5911118684 0.0860666615 8.9059947256 0.6609800282 17.7214271192 0.5973601118 6.0390536899 0.3308544286 33.2575874031 1.6752612301
0.009000000000000001 0.01 0.7848 0.1962 0.5704708163 0.0349168499 9.2825816974 0.6813478114 17.8394829048 0.4413510293 6.1422802771 0.2953056637 33.8348156956 1.4529213543
0.0095 0.0 0.7924 0.1981 0.7020949165 0.0218683474 0.0000000000 0.0000000000 18.6669181460 0.3127775191 6.3839378943 0.5604322065 25.7529509568 .8950780730
0.0 0.002 0.7984 0.1996 0.0000000000 0.0000000000 2.0109252024 0.2553909657 18.8027345366 1.1490256440 6.5175954407 0.3831742970 27.3312551797 1.7875909067
0.0005 0.0095 0.792 0.198 0.0344017535 0.0068215711 8.8854834526 0.7269028457 18.4898344675 0.8700532664 6.0826117296 0.2705927511 33.4923314032 1.8743704343
0.0095 0.0005 0.792 0.198 0.6524367333 0.0547493809 0.5012955115 0.1214045596 18.5676677067 0.7127173907 6.3159157502 0.2274929398 26.0373157017 1.1163642710
0.0095 0.001 0.7916 0.1979 0.6431632171 0.0807582540 1.0017705721 0.1557906461 18.5927415019 0.4691529014 6.3266560888 0.1943986259 26.5643313799 .9001004274
0.0095 0.0015 0.7912 0.1978 0.6593170840 0.0431185063 1.4645048904 0.1613599826 18.9014626052 0.8964307946 6.4752307720 0.4472451190 27.5005153516 1.5481544025
0.0095 0.002 0.7908 0.1977 0.6620093951 0.0952881134 1.9247778559 0.1127814168 18.6460233167 0.3794152358 6.2138825340 0.2222491201 27.4466931017 .8097338861
0.0095 0.0025 0.7904 0.1976 0.6641034149 0.1464164562 2.4711981680 0.4008841067 18.4940134334 1.1014835670 6.4173522809 0.4709961655 28.0466672972 2.1197802954
0.0095 0.003 0.79 0.1975 0.6261119132 0.0857792094 2.8477851398 0.1488072710 18.3712563111 1.1630201649 6.4430097563 0.1471576875 28.2881631204 1.5447643328
0.0095 0.0035 0.7896 0.1974 0.6407700516 0.0814335869 3.4204598812 0.2663826115 18.4454329552 0.2870929779 6.3033853552 0.2231444128 28.8100482432 .8580535891
0.0095 0.004 0.7892 0.1973 0.6712829113 0.0369490332 3.8872964541 0.2941107705 18.1549948276 0.5475282607 6.3505235077 0.4666004109 29.0640977007 1.3451884753
0.0095 0.0045 0.7888 0.1972 0.6258127675 0.0797008537 4.5141209562 0.4966432777 18.3702115696 0.3999818320 6.2753411379 0.1953851120 29.7854864312 1.1717110754
0.0095 0.005 0.7884 0.1971 0.6503427135 0.0359174194 5.1352023019 0.4644476925 18.1811133643 1.2676033812 6.4042252005 0.2255944605 30.3708835802 1.9935629536
0.0005 0.01 0.7916 0.1979 0.0251282373 0.0069257233 9.1874093908 0.4998856028 17.8436618707 0.3692891391 6.1822582039 0.2244489341 33.2384577027 1.1005493993
0.0095 0.0055 0.7879999999999999 0.19699999999999998 0.6371803035 0.0717450888 5.3230855624 0.2656842536 17.9836572272 0.9958233209 6.2717610251 0.4269767188 30.2156841182 1.7602293821
0.0095 0.006 0.7876 0.1969 0.6572230642 0.0512439261 5.7620268040 0.5854732239 18.2991691499 0.3567971835 6.2592306301 0.2706348520 30.9776496482 1.2641491855
0.0095 0.0065 0.7872 0.1968 0.6650008519 0.0820466684 6.3076266651 0.5183172301 18.1215631007 0.6753944512 6.2276062999 0.2660601731 31.3217969176 1.5418185228
0.0095 0.006999999999999999 0.7868 0.1967 0.6102571920 0.0747744538 6.8991717777 0.6757129369 18.0374614127 0.7796949728 6.2544571463 0.3291324867 31.8013475287 1.8593148502
0.0095 0.0075 0.7864 0.1966 0.6225221650 0.0714050154 7.2987313753 0.4811900924 17.6754584947 0.8783884052 6.2031421955 0.5890273983 31.7998542305 2.0200109113
0.0095 0.008 0.7859999999999999 0.1965 0.6311973898 0.0520891580 7.4759487738 0.9255850053 17.6869506508 0.7128429578 6.0396503754 0.2554371421 31.8337471898 1.9459542632
0.0095 0.0085 0.7856 0.1964 0.6084623180 0.0505688943 8.2791702235 0.5762206184 17.8008274706 1.1088078959 6.0939487536 0.2658191935 32.7824087657 2.0014166021
0.0095 0.009000000000000001 0.7852 0.1963 0.6255136218 0.0570545402 8.3193723185 0.9581096419 17.8546316561 0.6597523747 6.0044459324 0.3476910376 32.8039635288 2.0226075944
0.0095 0.0095 0.7848 0.1962 0.6078640266 0.0956256034 8.6738071155 0.8737644359 17.7370982412 1.1842364571 6.2472969206 0.2296115174 33.2660663039 2.3832380138
0.0095 0.01 0.7844 0.1961 0.6135477946 0.0869150779 9.5877894392 0.5264303622 17.7893353145 0.6197087240 6.2085123648 0.5810625970 34.1991849131 1.8141167611
0.001 0.0 0.7992 0.1998 0.0768804404 0.0169855751 0.0000000000 0.0000000000 18.9939222249 0.8335989474 6.6536397289 0.3102167726 25.7244423942 1.1608012951
0.01 0.0 0.792 0.198 0.6829495929 0.0374876211 0.0000000000 0.0000000000 18.9907880005 0.9374015215 6.5575733675 0.1797994629 26.2313109609 1.1546886055
0.01 0.0005 0.7916 0.1979 0.6787615533 0.0695254725 0.5095000207 0.0634246238 19.2577194451 1.5149954465 6.3696174429 0.1482376169 26.8155984620 1.7961831597
0.01 0.001 0.7912 0.1978 0.7032914993 0.1183105101 1.0772520566 0.0981253811 19.2164521572 1.1360793672 6.4632970625 0.4799458449 27.4602927756 1.8324611033
0.01 0.0015 0.7908 0.1977 0.6775649706 0.1206414148 1.5317818657 0.1805439485 18.5457281359 0.8052076713 6.4346561597 0.2532759403 27.1897311319 1.3596689749
0.01 0.002 0.7904 0.1976 0.6754709508 0.0610315845 2.0576909048 0.1685103129 18.5023713651 1.3841621936 6.4919379653 0.1198134924 27.7274711860 1.7335175834
0.01 0.0025 0.79 0.1975 0.6805564274 0.0551921757 2.5458592016 0.2814804371 18.4031209258 0.2109239617 6.3648439591 0.3815167918 27.9943805139 .9291133663
0.01 0.003 0.7896 0.1974 0.6605136667 0.0350192156 2.9544437593 0.2060883868 18.1304434032 1.2186702088 6.4453964982 0.6391456840 28.1907973274 2.0989234952
0.01 0.0035 0.7892 0.1973 0.6730777853 0.0625493521 3.4007690592 0.2722611704 18.3148402719 0.8381040805 6.3183024921 0.2580662954 28.7069896085 1.4309808984
0.01 0.004 0.7888 0.1972 0.6733769310 0.0330633802 4.0136458957 0.2792234478 18.1539500861 0.8184707617 6.2819046781 0.3149142911 29.1228775909 1.4456718808
0.01 0.0045 0.7884 0.1971 0.6847444670 0.0180878035 4.2860356008 0.1205141585 18.1032801250 0.6691191880 6.0897719553 0.3465587044 29.1638321481 1.1542798544
0.001 0.0005 0.7988 0.1997 0.0673077785 0.0153703835 0.5012955115 0.0706541159 18.7787054829 0.5816348885 6.4453964982 0.3801144061 25.7927052711 1.0477737940
0.01 0.005 0.7879999999999999 0.19699999999999998 0.6895307979 0.0711690149 4.8332763637 0.2689978184 18.1074590909 1.0974928297 6.2544571463 0.4068082368 29.8847233988 1.8444678998
0.01 0.0055 0.7876 0.1969 0.6853427583 0.0727951211 5.4305646327 0.4510361302 17.8081406609 0.4229254885 6.3612638463 0.2412085810 30.2853118982 1.1879653208
0.01 0.006 0.7872 0.1968 0.6745735138 0.0640758600 5.9712417884 0.3531409850 18.3033481158 1.0819426557 6.4036285150 0.3690315152 31.3527919330 1.8681910159
0.01 0.0065 0.7868 0.1967 0.7059838104 0.0484579072 6.2329656315 0.4729271538 17.7167257826 0.8769881224 6.2765345089 0.3387870623 30.9322097334 1.7371602457
0.01 0.006999999999999999 0.7864 0.1966 0.6611119581 0.0935518039 6.8245107441 0.5619603690 17.9293306709 0.5916097048 6.2365565821 0.4709447604 31.6515099552 1.7180666381
0.01 0.0075 0.7859999999999999 0.1965 0.6566247728 0.0346286163 6.8967104250 0.4801537861 18.1931278911 0.5148848030 6.0939487536 0.1725896619 31.8404118425 1.2022568673
0.01 0.008 0.7856 0.1964 0.6368811578 0.0418547466 7.7893610248 0.4553731730 17.6451609921 0.6929983642 6.1774847201 0.3653274734 32.2488878948 1.5555537572
0.01 0.0085 0.7852 0.1963 0.6946162745 0.0374398479 7.9427853467 0.6441537765 17.7015770313 0.6472727772 6.1327333095 0.2433599100 32.4717119620 1.5722263116
0.01 0.009000000000000001 0.7848 0.1962 0.6467529653 0.0753372136 8.4752579931 0.2577835375 18.0473864566 1.0753653374 6.0527774558 0.3304668043 33.2221748708 1.7389528928
0.01 0.0095 0.7844 0.1961 0.6596162296 0.0824904729 8.7484681491 0.6057039686 17.5751633139 1.2281823555 6.0647111653 0.4283420461 33.0479588579 2.3447188431
0.001 0.001 0.7984 0.1996 0.0747864206 0.0217370047 1.0222818451 0.2285158335 19.1229477960 0.7106438660 6.5605567949 0.3754095400 26.7805728566 1.3363062442
0.01 0.01 0.784 0.196 0.6081631723 0.0427097908 9.5689190681 0.5195624883 17.7694852266 0.9502703282 5.9895287955 0.2511925375 33.9360962625 1.7637351448
0.001 0.0015 0.7979999999999999 0.1995 0.0697009440 0.0204297010 1.5375250222 0.1472612268 19.2483167719 0.8863361491 6.6279822535 0.3002365730 27.4835249916 1.3542636499
0.001 0.002 0.7976 0.1994 0.0646154674 0.0114146717 2.0445636901 0.2269907619 18.9092981661 0.9971202146 6.5241589809 0.2625253351 27.5426363045 1.4980509833
0.001 0.0025 0.7972 0.1993 0.0580342624 0.0130257250 2.4211506619 0.2254314876 18.4746857162 0.4610921218 6.6005347217 0.3398614869 27.5544053622 1.0394108213
0.001 0.003 0.7968 0.1992 0.0747864206 0.0140311762 3.0282843420 0.2903237193 18.4548356284 1.1861538386 6.3254627178 0.3935121480 27.8833691088 1.8840208821
0.001 0.0035 0.7964 0.1991 0.0664103415 0.0191640112 3.3704123752 0.3286149189 18.6246061166 0.9965727457 6.4328661033 0.6750873197 28.4942949366 2.0194389955
0.0 0.0025 0.7979999999999999 0.1995 0.0000000000 0.0000000000 2.5261683795 0.3568499375 18.5169977456 0.9171532978 6.4346561597 0.2781706470 27.4778222848 1.5521738823
0.001 0.004 0.7959999999999999 0.19899999999999998 0.0700000897 0.0168586574 4.0686161072 0.2183941101 18.9928774834 0.6017783396 6.4788108848 0.2814079025 29.6103045651 1.1184390096
0.001 0.0045 0.7956 0.1989 0.0700000897 0.0097210840 4.4640734502 0.4789466129 19.0085486054 0.7838722442 6.4973081345 0.3699911865 30.0399302798 1.6425311276
0.001 0.005 0.7952 0.1988 0.0658120501 0.0214885737 5.1073069707 0.5807030819 18.1946950033 0.7000578620 6.3606671608 0.2400426434 29.7284811849 1.5422921610
0.001 0.0055 0.7948 0.1987 0.0643163217 0.0255239819 5.3148810532 0.5686760697 18.2093213838 0.7045416078 6.3403798547 0.5822671978 29.9288986134 1.8810088572
0.001 0.006 0.7944 0.1986 0.0667094872 0.0112885389 6.0713368005 0.5977028586 18.5911743897 0.3204138789 6.3314295725 0.5529107965 31.0606502499 1.4823160729
0.001 0.0065 0.794 0.1985 0.0658120501 0.0317150861 6.1779954199 0.5799607319 18.1758896569 1.1390077925 6.2687775977 0.2797532343 30.6884747246 2.0304368448
0.001 0.006999999999999999 0.7936 0.1984 0.0679060699 0.0144831004 6.7941540601 0.5021910307 18.3931958819 0.4817085269 6.3547003061 0.2764914557 31.6099563180 1.2748741137
0.001 0.0075 0.7932 0.1983 0.0595299908 0.0210169802 7.1190526240 0.8000570250 18.5681900775 0.5340397095 6.3242693469 0.2868909432 32.0710420392 1.6420046579
0.001 0.008 0.7928 0.1982 0.0634188847 0.0178085925 7.5555325129 0.5859513189 18.2213359107 0.5310904991 6.3463467094 0.2584523004 32.1866340177 1.3933027109
0.001 0.0085 0.7924 0.1981 0.0664103415 0.0102933938 7.9846283435 0.6423161380 17.7485903973 0.8193637637 6.1524239301 0.3169832266 31.9520530124 1.7889565221
0.0 0.003 0.7976 0.1994 0.0000000000 0.0000000000 2.9249075262 0.2574699957 18.9463864882 0.6260782672 6.3988550312 0.3188869393 28.2701490456 1.2024352022
0.001 0.009000000000000001 0.792 0.198 0.0601282822 0.0151829327 8.6893956829 0.7692207588 17.9026897635 0.8369129081 6.3111422664 0.4440494657 32.9633559950 2.0653660653
0.001 0.0095 0.7916 0.1979 0.0565385340 0.0271152089 8.5605848887 0.3400825966 17.6237437921 0.6256736751 6.2085123648 0.2175407553 32.4493795796 1.2104122359
0.001 0.01 0.7912 0.1978 0.0613248649 0.0148973348 9.6813208440 0.9794960778 17.8269460072 0.7107513715 6.1661476960 0.3403179272 33.7357394121 2.0454627113
0.0015 0.0 0.7988 0.1997 0.0999146579 0.0188627899 0.0000000000 0.0000000000 19.3209263038 1.1247776096 6.7222585585 0.4402455258 26.1430995202 1.5838859253
0.0015 0.0005 0.7984 0.1996 0.1070941543 0.0221125121 0.4996546097 0.0574081181 18.9176560979 0.9756173736 6.7395624373 0.2620257829 26.2639672992 1.3171637867
0.0015 0.001 0.7979999999999999 0.1995 0.0957266184 0.0246681849 1.0165386886 0.1519407763 18.9756392492 0.9172116098 6.4209323938 0.3058477273 26.5088369500 1.3996682983
0.0015 0.0015 0.7976 0.1994 0.0981197838 0.0085870965 1.5317818657 0.0845661651 19.1245149082 1.1591188812 6.5641369077 0.3637217680 27.3185534654 1.6159939108
0.0015 0.002 0.7972 0.1993 0.0966240554 0.0138514465 1.9584163436 0.3461330643 18.4736409748 0.7486431022 6.5140153278 0.3939498078 27.0426967016 1.5025774208
0.0015 0.0025 0.7968 0.1992 0.1085898827 0.0206041678 2.5737545328 0.2912589207 18.9944445956 1.1743126448 6.5062584166 0.1410703783 28.1830474277 1.6272461116
0.0015 0.003 0.7964 0.1991 0.1002138036 0.0154863880 3.0200798328 0.2431858598 18.9218350637 0.7736139488 6.4949213926 0.1847606488 28.5370500927 1.2170468454
0.0 0.0035 0.7972 0.1993 0.0000000000 0.0000000000 3.5673205957 0.3387021730 19.1349623228 1.0562713397 6.5277390937 0.1611713629 29.2300220122 1.5561448756
0.0015 0.0035 0.7959999999999999 0.19899999999999998 0.0990172209 0.0144583641 3.5706023994 0.3749595345 18.9066863125 1.6542695150 6.4746340865 0.2810736948 29.0509400193 2.3247611084
0.0015 0.004 0.7956 0.1989 0.1005129493 0.0280878521 3.8889373560 0.2654510593 18.3278995402 0.9226161516 6.6148551731 0.2372498283 28.9322050186 1.4534048913
0.0015 0.0045 0.7952 0.1988 0.1005129493 0.0224976647 4.3926942202 0.3408339166 18.9077310539 1.3680705002 6.4089986843 0.5192521427 29.8099369077 2.2506542242
0.0015 0.005 0.7948 0.1987 0.1011112406 0.0241993881 4.8472240293 0.4590010448 18.3942406233 1.1789091574 6.4084019988 0.3844618200 29.7509778920 2.0465714103
0.0015 0.0055 0.7944 0.1986 0.0969232011 0.0281515002 5.4248214763 0.3571591630 18.4835660187 1.2422296744 6.4770208284 0.2451208332 30.4823315245 1.8726611708
0.0015 0.006 0.794 0.1985 0.1026069691 0.0158969967 5.8809921873 0.5568341818 18.3837932087 0.2795849969 6.3893080636 0.1789499431 30.7567004287 1.0312661185
0.0015 0.0065 0.7936 0.1984 0.1041026975 0.0251424783 6.1213843065 0.5673203051 18.3414811793 1.1262807259 6.3600704753 0.1457867592 30.9270386586 1.8645302685
0.0015 0.006999999999999999 0.7932 0.1983 0.1011112406 0.0298306899 6.7096476154 0.7276914024 17.9429123100 1.3021494350 6.2622140575 0.3054423562 31.0158852235 2.3651138835
0.0015 0.0075 0.7928 0.1982 0.0999146579 0.0099034843 7.1822273448 0.7655541312 18.4595369650 0.8559397935 6.4185456519 0.3871858896 32.1602246196 2.0185832986
0.0015 0.008 0.7924 0.1981 0.1026069691 0.0197164012 7.7852587702 0.3210218016 18.2093213838 1.2478359882 6.3183024921 0.3561647537 32.4154896152 1.9447389447
0.0 0.004 0.7968 0.1992 0.0000000000 0.0000000000 4.0456434815 0.5365121717 19.0388461079 0.7868685897 6.3535069351 0.2657924045 29.4379965245 1.5891731659
0.0015 0.0085 0.792 0.198 0.0987180752 0.0268232108 8.0190872821 0.9718988309 18.2296938424 0.7762829825 6.3218826050 0.4416923672 32.6693818047 2.2166973914
0.0015 0.009000000000000001 0.7916 0.1979 0.1088890284 0.0352128905 8.4088014686 1.1367246073 17.9956717540 0.3150029792 6.3487334513 0.4414988688 32.8620957023 1.9284393458
0.0015 0.0095 0.7912 0.1978 0.0999146579 0.0163192127 8.7394431890 0.9121495697 17.7146362996 0.6293698101 6.0778382458 0.2085976919 32.6318323923 1.7664362844
0.0015 0.01 0.7908 0.1977 0.0990172209 0.0110966517 9.4384673720 1.0702831767 18.0724602518 0.7848060065 6.2651974849 0.2665788771 33.8751423296 2.1327647120
0.002 0.0 0.7984 0.1996 0.1447865103 0.0212709199 0.0000000000 0.0000000000 18.8831796295 1.0906790682 6.6572198418 0.1968013067 25.6851859816 1.3087512948
0.002 0.0005 0.7979999999999999 0.1995 0.1307266632 0.0288547682 0.4742206312 0.0738588127 18.9845195517 1.4373820235 6.6918275993 0.4356539543 26.2812944454 1.9757495587
0.002 0.001 0.7976 0.1994 0.1417950534 0.0363631234 1.0066932776 0.1459019198 18.8800454051 1.0370268197 6.5366893759 0.3308673416 26.5652231120 1.5501592045
0.002 0.0015 0.7972 0.1993 0.1343164114 0.0190516113 1.4882979670 0.1792567913 19.0111604591 1.2407482663 6.4537500949 0.3596266471 27.0875249324 1.7986833160
0.002 0.002 0.7968 0.1992 0.1411967621 0.0176064453 2.0445636901 0.2089558187 18.8549716099 0.8290535356 6.4794075703 0.4957217533 27.5201396324 1.5513375529
0.002 0.0025 0.7964 0.1991 0.1286326434 0.0219010599 2.4219711128 0.3052518489 18.5833388287 0.9004132070 6.4066119424 0.5147511214 27.5405545273 1.7423172372
0.0 0.0045 0.7964 0.1991 0.0000000000 0.0000000000 4.3689011436 0.4125815919 18.7823620780 1.0478574621 6.3535069351 0.4377020453 29.5047701567 1.8981410993
0.002 0.003 0.7959999999999999 0.19899999999999998 0.1187608359 0.0331822553 2.8773213729 0.3623236107 18.5253556773 0.7230894112 6.3332196290 0.2953297756 27.8546575151 1.4139250528
0.002 0.0035 0.7956 0.1989 0.1486754041 0.0298306899 3.5459888718 0.3035712749 18.9495207126 1.5117463165 6.4579268932 0.2659530980 29.1021118817 2.1111013793
0.002 0.004 0.7952 0.1988 0.1408976164 0.0139544327 3.8667851812 0.4078095014 19.0748896885 0.3310759167 6.5659269641 0.1039945926 29.6484994502 .8568344434
0.002 0.0045 0.7948 0.1987 0.1376070139 0.0336854510 4.4164872969 0.2641597148 18.2286491010 0.8514572445 6.4794075703 0.4212852993 29.2621509821 1.5705877096
0.002 0.005 0.7944 0.1986 0.1337181200 0.0235243417 4.8185082472 0.1388090454 18.0411180078 0.8243572905 6.2240261871 0.2015490128 29.2173705621 1.1882396904
0.002 0.0055 0.794 0.1985 0.1465813844 0.0154863880 5.2549881361 0.2855829255 18.2756624669 0.5847137148 6.4585235787 0.4970415075 30.1357555661 1.3828245358
0.002 0.006 0.7936 0.1984 0.1352138484 0.0318614728 5.7193633562 0.5047847199 18.0223126614 1.1023750364 6.1858383167 0.3311383980 30.0627281827 1.9701596271
0.002 0.0065 0.7932 0.1983 0.1385044509 0.0514878300 6.1558432451 0.4525320489 18.5478176189 0.8729351059 6.2467002351 0.2858216849 31.0888655500 1.6627766697
0.002 0.006999999999999999 0.7928 0.1982 0.1367095768 0.0420765178 6.9164012470 0.6573650192 17.7454561729 1.1275921312 6.1392968497 0.3727331351 30.9378638464 2.1997668033
0.002 0.0075 0.7924 0.1981 0.1414959078 0.0108024318 7.5629165712 0.6512664770 18.3608088964 0.5114476334 6.3612638463 0.2036927256 32.4264852217 1.3772092678
