# Supplementary material for: Multipressure Sampling for Improving the Performance of MOF-based Electronic Noses
Source: ACS Sens. 2024 Jul 12;9(7):3531–9. doi: 10.1021/acssensors.4c00199 (PMC11287752; doi:10.1021/acssensors.4c00199)
Supplement: Supplementary file 2 — se4c00199_si_002.zip [file se4c00199_si_002.zip › Multiplex_Adsorption_Data/Methane_1bar/HIFTOG.csv]

methane_comp CO2_comp N2_comp O2_comp methane_mass methane_error CO2_mass CO2_error N2_mass N2_error O2_mass O2_error total_mass total_error
0.0 0.0 0.8 0.2 0.0000000000 0.0000000000 0.0000000000 0.0000000000 9.2562837859 0.4117082087 3.9344994551 0.3450718249 13.1907832410 .7567800336
0.0 0.0005 0.7996 0.1999 0.0000000000 0.0000000000 0.6803561471 0.1785854523 9.5705340178 0.2510610796 3.9204736450 0.2402444355 14.1713638099 .6698909674
0.0 0.005 0.7959999999999999 0.19899999999999998 0.0000000000 0.0000000000 6.5714189532 0.8491910504 9.1237165751 0.6671479007 3.7617742017 0.2344010079 19.4569097300 1.7507399590
0.002 0.008 0.792 0.198 0.0506548539 0.0148334402 9.5382003252 1.1578918008 8.7742212014 0.4581393884 3.7025541149 0.0744499496 22.0656304954 1.7053145790
0.002 0.0085 0.7916 0.1979 0.0526081260 0.0072922155 10.6281987298 1.0912002305 8.8867782671 0.3710498593 3.5939839556 0.1483788529 23.1615690785 1.6179211582
0.002 0.009000000000000001 0.7912 0.1978 0.0523476897 0.0075750699 10.7553414009 1.3672218359 8.8544891695 0.6420738496 3.7267096766 0.2599791855 23.3888879367 2.2768499409
0.002 0.0095 0.7908 0.1977 0.0531289985 0.0058583690 11.6428401019 1.0096787100 8.7355652394 0.2395534590 3.6256718968 0.2092160357 24.0572062366 1.4643065737
0.002 0.01 0.7904 0.1976 0.0532592166 0.0090368007 11.6864114667 1.1612972739 8.8610834218 0.2681844709 3.6680090642 0.0769208179 24.2687631693 1.5154393634
0.0025 0.0 0.7979999999999999 0.1995 0.0609420865 0.0135226375 0.0000000000 0.0000000000 9.4866278416 0.4365873508 3.9521615862 0.1302358801 13.4997315143 .5803458684
0.0025 0.0005 0.7976 0.1994 0.0640673217 0.0066193862 0.6957132674 0.1160487291 9.1860208903 0.6600280850 3.8773572660 0.1770455489 13.8231587454 .9597417492
0.0025 0.001 0.7972 0.1993 0.0700573558 0.0071132959 1.3578551554 0.0551712664 9.2037571552 0.2817865049 3.8906038644 0.2044077489 14.5222735308 .5484788161
0.0025 0.0015 0.7968 0.1992 0.0635464492 0.0098001582 2.1821396633 0.1157934541 9.2635602022 0.4931445751 3.8960583461 0.2226904005 15.4053046608 .8414285879
0.0025 0.002 0.7964 0.1991 0.0652392849 0.0046149424 2.6321390046 0.6739002357 9.1323573196 0.2531456719 3.8750196310 0.0755366576 15.7047552401 1.0071975076
0.0 0.0055 0.7956 0.1989 0.0000000000 0.0000000000 7.0374896996 0.9891153507 9.1089363544 0.3964994953 3.7519041873 0.1294732090 19.8983302413 1.5150880550
0.0025 0.0025 0.7959999999999999 0.19899999999999998 0.0596399052 0.0040847832 3.2835666226 0.4870950116 9.2292246125 0.4711369855 3.8100853252 0.2806479626 16.3825164655 1.2429647429
0.0025 0.003 0.7956 0.1989 0.0631557948 0.0189421512 4.1360653749 0.3234960489 9.4002203972 0.4155891504 3.8378772081 0.1713352413 17.4373187750 .9293625918
0.0025 0.0035 0.7952 0.1988 0.0661508118 0.0044043769 4.6757074422 0.4831944407 8.9979710048 0.3076431226 3.8181371791 0.2136486681 17.5579664379 1.0088906083
0.0025 0.004 0.7948 0.1987 0.0687551745 0.0170302220 4.9285642149 1.0198424329 9.1475923164 0.5050336367 3.8828117477 0.1723716096 18.0277234535 1.7142779012
0.0025 0.0045 0.7944 0.1986 0.0657601574 0.0107695986 5.8524914340 0.8766766998 9.0561823357 0.2408965379 3.7690468440 0.0956510316 18.7434807711 1.2239938679
0.0025 0.005 0.794 0.1985 0.0597701233 0.0068609017 6.5592761139 0.8918764432 8.9074705762 0.5373359138 3.7890466102 0.2261629710 19.3155634236 1.6622362297
0.0025 0.0055 0.7936 0.1984 0.0652392849 0.0084551588 6.9424898387 0.9486318927 9.0116142855 0.4720268421 3.7254109905 0.1583638958 19.7447543996 1.5874777894
0.0025 0.006 0.7932 0.1983 0.0608118684 0.0099034294 7.4071320158 0.6762355948 9.0714173325 0.5575550334 3.7794363329 0.0971208847 20.3187975496 1.3408149423
0.0025 0.0065 0.7928 0.1982 0.0618536134 0.0102533861 8.0017740026 1.0314799887 9.1164401588 0.5507628674 3.7347615305 0.3327532887 20.9148293053 1.9252495309
0.0025 0.006999999999999999 0.7924 0.1981 0.0588585964 0.0105661404 8.9942725499 0.8821933284 9.0484511433 0.4123482064 3.7500860267 0.1453749029 21.8516683163 1.4504825781
0.0 0.006 0.7952 0.1988 0.0000000000 0.0000000000 7.4621319353 1.1509282855 9.1446362722 0.4700972038 3.8093061136 0.2421742845 20.4160743211 1.8631997738
0.0025 0.0075 0.792 0.198 0.0634162310 0.0037379636 9.1546294580 0.4576586366 9.0379912948 0.5024145190 3.7345017933 0.1458474812 21.9905387771 1.1096586004
0.0025 0.008 0.7916 0.1979 0.0619838316 0.0126626673 9.9899853782 1.4819136484 8.9881933203 0.4224073689 3.6983983193 0.2278794132 22.7385608494 2.1448630978
0.0025 0.0085 0.7912 0.1978 0.0641975398 0.0202672300 10.5017703435 0.9813527925 9.0618670360 0.1964485033 3.7303459977 0.1875554556 23.3581809170 1.3856239814
0.0025 0.009000000000000001 0.7908 0.1977 0.0645881942 0.0051034877 11.1003408959 1.1292960339 8.9852372761 0.2872730542 3.7952803035 0.1297709136 23.9454466697 1.5514434894
0.0025 0.0095 0.7904 0.1976 0.0612025228 0.0092811827 10.9539125388 1.0751192075 8.4792989504 0.1990028375 3.6095681890 0.3023885694 23.1039822010 1.5857917971
0.0025 0.01 0.79 0.1975 0.0617233953 0.0071986016 11.9831967466 2.0795200571 8.6336954103 0.3657157107 3.6589182614 0.2222209435 24.3375338136 2.6746553129
0.003 0.0 0.7976 0.1994 0.0796934977 0.0068212430 0.0000000000 0.0000000000 9.4211400942 0.5503064242 3.9095646817 0.1267730530 13.4103982736 .6839007202
0.003 0.0005 0.7972 0.1993 0.0795632796 0.0051695123 0.7185703768 0.2408061157 9.4575221761 0.7707569477 3.9693042430 0.0981875414 14.2249600755 1.1149201171
0.003 0.001 0.7968 0.1992 0.0763078263 0.0137908320 1.4432121734 0.2366255963 9.2858442274 0.3678477446 3.9422915718 0.2327952731 14.7476557989 .8510594460
0.003 0.0015 0.7964 0.1991 0.0796934977 0.0075750699 1.9467828649 0.2752026762 9.3790733121 0.4159612320 3.9513823746 0.2512914343 15.3569320493 .9500304124
0.0 0.0065 0.7948 0.1987 0.0000000000 0.0000000000 8.4210591032 0.5343135793 9.1355407517 0.7491023938 3.7422939100 0.1808979790 21.2988937649 1.4643139521
0.003 0.002 0.7959999999999999 0.19899999999999998 0.0837302599 0.0182788414 2.8160673069 0.4265302321 9.2610589341 0.3355914271 3.9433305207 0.0701309742 16.1041870216 .8505314748
0.003 0.0025 0.7956 0.1989 0.0772193532 0.0114887527 3.5407091034 0.5222510319 9.2212660321 0.5430254241 3.8659288282 0.3402276063 16.7051233169 1.4169928150
0.003 0.003 0.7952 0.1988 0.0800841521 0.0163266746 4.0082084191 0.4870593974 8.9593150428 0.2544609010 3.8869675433 0.2408031626 16.9345751573 .9986501356
0.003 0.0035 0.7948 0.1987 0.0772193532 0.0210228698 4.5628504645 1.0003132823 9.0748281527 0.1664592071 3.7976179385 0.1427694974 17.5125159089 1.3305648566
0.003 0.004 0.7944 0.1986 0.0817769879 0.0088548331 5.2857065493 0.8760083394 9.1976176789 0.4196979074 3.8277474564 0.2258883723 18.3928486725 1.5304494522
0.003 0.0045 0.794 0.1985 0.0763078263 0.0102003281 5.6349917524 0.3070227831 9.2396844610 0.3274715799 3.8002153108 0.1496447108 18.7511993505 .7943394019
0.003 0.005 0.7936 0.1984 0.0772193532 0.0056220463 6.6017760516 1.3794906413 9.0691434524 0.2582567287 3.7007359543 0.1240946061 19.4488748115 1.7674640224
0.003 0.0055 0.7932 0.1983 0.0750056449 0.0086533844 7.1342752723 0.7289953077 9.0559549477 0.1769330066 3.8370979964 0.1553619454 20.1023338613 1.0699436441
0.003 0.006 0.7928 0.1982 0.0785215345 0.0195691471 7.5192747088 0.5788236125 8.8167427596 0.4052751017 3.6643727431 0.2075077722 20.0789117460 1.2111756335
0.003 0.0065 0.7924 0.1981 0.0757869537 0.0092298848 8.2992735671 0.6472483344 8.9252068411 0.4888522837 3.8173579675 0.2312834183 21.1176253294 1.3766139212
0.0 0.006999999999999999 0.7944 0.1986 0.0000000000 0.0000000000 8.6321302228 0.6400484873 8.8797292388 0.4994124093 3.7604755156 0.2089850281 21.2723349772 1.3484459247
0.003 0.006999999999999999 0.792 0.198 0.0770891351 0.0119800683 8.8239156564 1.0801311585 8.7171468105 0.4886449329 3.7368394283 0.1764195181 21.3549910303 1.7571756778
0.003 0.0075 0.7916 0.1979 0.0800841521 0.0061077719 9.0378439147 0.5914837762 8.8635846899 0.3623255118 3.7277486255 0.2320638350 21.7092613822 1.1919808949
0.003 0.008 0.7912 0.1978 0.0743545543 0.0116877576 10.0249853270 0.6441327105 8.7819523938 0.3596568224 3.6830738231 0.1928433002 22.5643660982 1.2083205907
0.003 0.0085 0.7908 0.1977 0.0777402257 0.0133459294 10.5642702520 1.1978300465 9.0066117492 0.4454911271 3.6659311664 0.2419290153 23.3145533933 1.8985961183
0.003 0.009000000000000001 0.7904 0.1976 0.0772193532 0.0176943397 10.7267700141 1.6108140788 8.8258382800 0.4011459662 3.7558002456 0.1464328345 23.3856278929 2.1760872192
0.003 0.0095 0.79 0.1975 0.0780006620 0.0131616976 11.5971258831 0.6910555591 8.7965052265 0.4235158943 3.7576184062 0.1649656517 24.2292501778 1.2926988027
0.003 0.01 0.7896 0.1974 0.0768286988 0.0126251165 12.0531966441 1.1400135479 8.8156058195 0.4324281524 3.6581390497 0.1834737855 24.6037702121 1.7685406023
0.0035 0.0 0.7972 0.1993 0.0977938183 0.0143924914 0.0000000000 0.0000000000 9.4950411980 0.2580452214 3.9308631340 0.1857468034 13.5236981503 .4581845162
0.0035 0.0005 0.7968 0.1992 0.0912829116 0.0075661106 0.6871418514 0.1313079825 9.3590631671 0.3180910404 3.8693054121 0.1653414617 14.0067933422 .6223065952
0.0035 0.001 0.7964 0.1991 0.0919340023 0.0093321986 1.3260694877 0.0875574331 9.2412761771 0.5779689774 3.8030724202 0.1534482143 14.4623520873 .8283068234
0.0 0.0075 0.794 0.1985 0.0000000000 0.0000000000 8.8507013315 1.1187043388 8.8604012578 0.7338856395 3.7298265233 0.0928828445 21.4409291126 1.9454728228
0.0035 0.0015 0.7959999999999999 0.19899999999999998 0.0987053452 0.0094118078 2.0435684375 0.2917710799 9.5275576836 0.5584308841 3.9869663741 0.1583332206 15.6567978404 1.0179469924
0.0035 0.002 0.7956 0.1989 0.0964916370 0.0151948437 2.6082104682 0.1985993990 9.3724790598 0.4256484928 3.8885259666 0.1493559047 15.9657071316 .7887986402
0.0035 0.0025 0.7952 0.1988 0.0891994215 0.0183047978 3.3114237247 0.3405842328 9.1787444739 0.5102465380 3.8617730326 0.2569881615 16.4411406527 1.1261237301
0.0035 0.003 0.7948 0.1987 0.0953196738 0.0177899132 3.7782087558 0.1762330058 9.2531003537 0.2747223624 3.8615132954 0.1346190740 16.9881420787 .6033643554
0.0035 0.0035 0.7944 0.1986 0.0837302599 0.0199467659 4.7299930770 0.5747147051 9.3747529399 0.2120670871 3.8002153108 0.1102510321 17.9886915876 .9169795902
0.0035 0.004 0.794 0.1985 0.0890692033 0.0079593005 4.9339213499 0.7970437583 9.1196235909 0.2637285330 3.7347615305 0.2077534121 17.8773756746 1.2764850039
0.0035 0.0045 0.7936 0.1984 0.0910224753 0.0075661106 5.4999919500 0.3256072754 9.0077486893 0.2659619457 3.7703455301 0.3580584782 18.3691086447 .9571938099
0.0035 0.005 0.7932 0.1983 0.0915433479 0.0077957063 6.2049909181 0.4607075206 9.0757377047 0.2997336273 3.8147605952 0.1671755614 19.1870325659 .9354124156
0.0035 0.0055 0.7928 0.1982 0.0869857132 0.0138937318 6.8760613645 1.0023798811 9.1548687327 0.2882089002 3.8132021719 0.2451093811 19.9311179823 1.5495918942
0.0035 0.006 0.7924 0.1981 0.0856835319 0.0097307020 7.6892744599 0.9783379566 8.8588095417 0.4621370308 3.7960595152 0.2020682147 20.4298270487 1.6522739041
0.0 0.008 0.7936 0.1984 0.0000000000 0.0000000000 9.6303430475 0.7042100636 8.8813209548 0.2782865119 3.6139837218 0.1582258107 22.1256477241 1.1407223862
0.0035 0.0065 0.792 0.198 0.0949290194 0.0205794095 8.2649879030 1.1766950552 9.0684612883 0.0445216204 3.7869687124 0.3352602917 21.2153469231 1.5770563768
0.0035 0.006999999999999999 0.7916 0.1979 0.0933664018 0.0079251402 8.3192735378 1.3582915091 9.0159346577 0.2718023984 3.6607364220 0.1360031324 21.0893110193 1.7740221801
0.0035 0.0075 0.7912 0.1978 0.0860741863 0.0072455598 9.4774861284 0.6972772157 8.9256616171 0.6757788076 3.7765792235 0.0999229048 22.2658011553 1.4802244879
0.0035 0.008 0.7908 0.1977 0.0923246567 0.0115123436 9.7831999666 0.7852019312 8.7335187473 0.5140409654 3.7030735893 0.2124936240 22.3121169599 1.5232488642
0.0035 0.0085 0.7904 0.1976 0.0865950588 0.0200890752 10.1785565308 1.2799156144 8.8003708227 0.1950909631 3.6503469330 0.0888194971 22.7158693453 1.5839151498
0.0035 0.009000000000000001 0.79 0.1975 0.0886785489 0.0116587052 10.3671276834 0.8746724199 8.9850098881 0.4714174123 3.7295667861 0.1950514139 23.1703829065 1.5527999513
0.0035 0.0095 0.7896 0.1974 0.0895900759 0.0194997035 11.2967691799 1.5166391420 8.6796277886 0.4746376021 3.6347626997 0.2036869836 23.7007497441 2.2144634312
0.0035 0.01 0.7892 0.1973 0.0845115687 0.0165822452 11.5449831023 0.7544902097 8.9488551943 0.4613500465 3.6332042763 0.1585767540 24.2115541416 1.3909992554
0.004 0.0 0.7968 0.1992 0.1072997420 0.0132387724 0.0000000000 0.0000000000 9.4595686682 0.3619840028 3.8415135292 0.1480274314 13.4083819394 .5232502066
0.004 0.0005 0.7964 0.1991 0.1043047250 0.0171057268 0.7067846798 0.1373285421 9.2769760949 0.3105510925 3.9534602724 0.2246773522 14.0415257721 .6896627136
0.0 0.0085 0.7932 0.1983 0.0000000000 0.0000000000 10.6135558941 0.8098633788 8.8742719265 0.5540669010 3.6952814726 0.1312801448 23.1831092932 1.4952104246
0.004 0.001 0.7959999999999999 0.19899999999999998 0.1041745068 0.0212379349 1.3532123051 0.1185884655 9.3072187005 0.4723641014 3.8602146093 0.3376527956 14.6248201217 .9498432974
0.004 0.0015 0.7956 0.1989 0.1050860338 0.0197588587 1.9582114196 0.2023658097 9.1762432058 0.3860536846 3.7711247418 0.3558054887 15.0106654010 .9639838417
0.004 0.002 0.7952 0.1988 0.1028723255 0.0194892657 2.6857103548 0.3907992358 9.1071172503 0.3235705038 3.7430731217 0.1846101384 15.6387730523 .9184691437
0.004 0.0025 0.7948 0.1987 0.1056069063 0.0081279484 3.1735667836 0.5693722555 9.0461772632 0.2630658185 3.7913842452 0.1024774443 16.1167351983 .9430434667
0.004 0.003 0.7944 0.1986 0.1102947591 0.0154647397 4.0307083862 0.3869972978 9.1996641710 0.5854410720 3.8799546382 0.1172747359 17.2206219545 1.1051778454
0.004 0.0035 0.794 0.1985 0.1022212348 0.0234247909 4.8146358102 0.2388574768 9.2601493821 0.5002213766 3.8381369453 0.1712501700 18.0151433724 .9337538143
0.004 0.004 0.7936 0.1984 0.1061277788 0.0185074741 5.5089205083 0.9788124060 9.1419076161 0.3273073305 3.7825531796 0.2880559579 18.5395090828 1.6126831685
0.004 0.0045 0.7932 0.1983 0.1017003623 0.0191274437 5.9385627366 0.4083035107 8.9361214656 0.4752972982 3.8095658508 0.0837240689 18.7859504153 .9864523215
0.004 0.005 0.7928 0.1982 0.0979240364 0.0166882553 6.1457052906 0.6493338741 9.0825593451 0.5880494903 3.7399562750 0.1122281230 19.0661449471 1.3662997427
0.004 0.0055 0.7924 0.1981 0.1026118892 0.0147463053 7.0721325061 0.8959009246 9.1539591807 0.2082188930 3.7560599828 0.1314424334 20.0847635588 1.2503085563
0.0 0.009000000000000001 0.7928 0.1982 0.0000000000 0.0000000000 10.6271273028 1.2851535531 8.8699515543 0.4990917704 3.7056709616 0.1535009631 23.2027498187 1.9377462866
0.004 0.006 0.792 0.198 0.0993564359 0.0139910280 7.4974890264 0.8133616951 8.8165153715 0.4171230872 3.7189175599 0.1445278365 20.1322783937 1.3890036468
0.004 0.0065 0.7916 0.1979 0.1018305804 0.0166882553 8.5828445806 0.5891207599 9.1050707582 0.2435095232 3.7898258218 0.2623186506 21.5795717410 1.1116371890
0.004 0.006999999999999999 0.7912 0.1978 0.1020910167 0.0124737825 8.6524873359 0.6396761187 8.8578999896 0.3362145329 3.6324250646 0.2301746662 21.2449034068 1.2185391003
0.004 0.0075 0.7908 0.1977 0.0970125095 0.0027314786 9.4828432634 1.4092577662 8.8599464818 0.4677883739 3.6911256771 0.3183000984 22.1309279318 2.1980777171
0.004 0.008 0.7904 0.1976 0.1014399260 0.0175557999 10.3956990701 1.3357096569 8.9458991501 0.2837109932 3.7454107567 0.1707325297 23.1884489029 1.8077089797
0.004 0.0085 0.79 0.1975 0.1010492716 0.0121988748 10.0253424693 0.5896349637 8.8688146142 0.5406837475 3.7022943777 0.2784276421 22.6975007328 1.4209452281
0.004 0.009000000000000001 0.7896 0.1974 0.0946685831 0.0084230098 10.7778413680 0.5446840958 8.7846810499 0.2825129272 3.6280095319 0.2199813279 23.2852005329 1.0556013607
0.004 0.0095 0.7892 0.1973 0.1022212348 0.0150287749 11.2889120485 1.2031200287 8.8397089487 0.3220347341 3.6937230493 0.1581149145 23.9245652813 1.6982984522
0.004 0.01 0.7888 0.1972 0.0996168722 0.0260826629 11.8431969515 1.8101436408 8.9679557872 0.2046916517 3.7163201877 0.3401927057 24.6270897986 2.3811106611
0.0045 0.0 0.7964 0.1991 0.1195402466 0.0185367697 0.0000000000 0.0000000000 9.4877647816 0.4142383020 3.9178762728 0.1357846980 13.5251813010 .5685597697
0.0 0.0095 0.7924 0.1981 0.0000000000 0.0000000000 11.3139120119 0.6164959487 8.5632051267 0.3161311664 3.5132056793 0.2005628878 23.3903228179 1.1331900029
0.0045 0.0005 0.7959999999999999 0.19899999999999998 0.1110760679 0.0155085369 0.6849989974 0.1429747422 9.2849346753 0.4230800677 3.9550186957 0.2979338798 14.0360284363 .8794972266
0.0045 0.001 0.7956 0.1989 0.1256604989 0.0161176176 1.3474980277 0.2399890193 9.4693463527 0.3887268388 3.9100841561 0.2266206899 14.8525890354 .8714541656
0.0045 0.0015 0.7952 0.1988 0.1156337026 0.0144676976 2.0853540906 0.2636610389 9.2994875081 0.3095037356 3.9589147540 0.2811388792 15.4593900553 .8687713513
0.0045 0.002 0.7948 0.1987 0.1204517735 0.0054005214 2.6667818111 0.3433666776 8.9743226516 0.3660865069 3.8326824636 0.3848650113 15.5942386998 1.0997187172
0.0045 0.0025 0.7944 0.1986 0.1218841730 0.0136921132 3.3399951114 0.5597166751 9.2692449025 0.3029415987 3.8261890331 0.2394512374 16.5573132200 1.1158016244
0.0045 0.003 0.794 0.1985 0.1204517735 0.0166353347 4.0782083167 0.8427421002 9.0664147962 0.4191115753 3.9544992213 0.2141973999 17.2195741077 1.4926864101
0.0045 0.0035 0.7936 0.1984 0.1203215554 0.0181821076 4.7985644052 0.2086200412 8.9704570554 0.3134558379 3.8495653831 0.2880784404 17.7389083991 .8283364271
0.0045 0.004 0.7932 0.1983 0.1224050455 0.0143830630 5.2521351699 0.5755441522 9.1457732123 0.2449356279 3.8542406532 0.1586175901 18.3745540809 .9934804332
0.0045 0.0045 0.7928 0.1982 0.1175869746 0.0167288495 6.1146339075 0.3457270616 9.1532770166 0.3759911481 3.8009945224 0.2428308289 19.1864924211 .9812778881
0.0045 0.005 0.7924 0.1981 0.1156337026 0.0246879295 6.5271333038 1.0663468718 9.0257123422 0.4117232789 3.7651507856 0.1218319865 19.4336301342 1.6245900667
0.0 0.001 0.7992 0.1998 0.0000000000 0.0000000000 1.3214266373 0.1756472331 9.4861730655 0.8067444653 3.9147594261 0.2043628581 14.7223591289 1.1867545565
0.0 0.01 0.792 0.198 0.0000000000 0.0000000000 11.7903398860 1.2506074088 8.9827360080 0.4884078528 3.6887880421 0.1637671513 24.4618639361 1.9027824129
0.0045 0.0055 0.792 0.198 0.1118573767 0.0070558525 7.3514178116 0.3759160167 8.9015584879 0.2661959108 3.7568391945 0.1654051013 20.1216728707 .8145728813
0.0045 0.006 0.7916 0.1979 0.1070393058 0.0145145036 7.8471313718 0.9798038360 8.8535796174 0.3186659436 3.7680078951 0.1830777122 20.5757581901 1.4960619954
0.0045 0.0065 0.7912 0.1978 0.1222748274 0.0128487757 8.0032025719 0.5322614319 8.8460758130 0.3016937658 3.7807350190 0.2494851406 20.7522882313 1.0962891140
0.0045 0.006999999999999999 0.7908 0.1977 0.1106854135 0.0125712778 8.5064161211 0.2856031319 8.8267478321 0.5729827775 3.7108657060 0.2018985402 21.1547150727 1.0730557274
0.0045 0.0075 0.7904 0.1976 0.1186287197 0.0214350281 9.3960576761 1.2336616453 8.8458484250 0.2217871374 3.7121643921 0.2390858212 22.0726992129 1.7159696320
0.0045 0.008 0.79 0.1975 0.1188891559 0.0154427946 10.3839133731 1.2750971695 8.7965052265 0.5271989944 3.6363211230 0.0975312408 22.9356288785 1.9152701993
0.0045 0.0085 0.7896 0.1974 0.1101645410 0.0188236156 10.5610559710 0.6883325318 8.7885466461 0.1716139368 3.6287887435 0.2369418562 23.0885559016 1.1157119404
0.0045 0.009000000000000001 0.7892 0.1973 0.1139408669 0.0073200662 10.4446275699 0.9095707816 8.9270259452 0.4295874110 3.6596974731 0.0980968040 23.1452918551 1.4445750628
0.0045 0.0095 0.7888 0.1972 0.1149826119 0.0098691257 11.6349829705 1.3511740030 8.7533015043 0.1294714671 3.6051526562 0.1807517289 24.1084197429 1.6712663247
0.0045 0.01 0.7884 0.1971 0.1101645410 0.0190029264 11.8364112472 1.0183445074 8.6941806213 0.1592949995 3.6230745246 0.1437865480 24.2638309341 1.3404289813
0.0005 0.0 0.7996 0.1999 0.0135426859 0.0050365977 0.0000000000 0.0000000000 9.3276836215 0.4892667216 3.8480069598 0.2134464809 13.1892332672 .7077498002
0.005 0.0 0.7959999999999999 0.19899999999999998 0.1283950797 0.0142265918 0.0000000000 0.0000000000 9.2069405874 0.4998089876 4.0080050892 0.1174334003 13.3433407563 .6314689797
0.005 0.0005 0.7956 0.1989 0.1265720258 0.0160247686 0.6857132821 0.0497954273 9.3138129528 0.5532589106 3.9186554845 0.0282910953 14.0447537452 .6473702018
0.005 0.001 0.7952 0.1988 0.1257907170 0.0207435484 1.4299979070 0.1656370550 9.3297301136 0.5700050992 3.9643692357 0.0965523999 14.8498879733 .8529381025
0.005 0.0015 0.7948 0.1987 0.1385520941 0.0109692837 2.1332111635 0.3907900970 9.2567385619 0.3079690041 3.8004750480 0.1394438174 15.3289768675 .8491722022
0.005 0.002 0.7944 0.1986 0.1270928983 0.0050365977 2.9114243101 0.3308734358 9.2592398300 0.3288725632 3.9194346961 0.3210503377 16.2171917345 .9858329344
0.005 0.0025 0.794 0.1985 0.1343851138 0.0141117049 3.4546378008 0.6102416147 9.2533277417 0.4717704514 3.8064490041 0.2139452842 16.6487996604 1.3100690552
0.005 0.003 0.7936 0.1984 0.1345153320 0.0177708396 4.0521369263 0.7824902969 9.1178044868 0.3959127626 3.8796949010 0.2538556336 17.1841516461 1.4500295327
0.005 0.0035 0.7932 0.1983 0.1235770087 0.0222120228 4.4253506657 0.7349131912 9.1746514897 0.3224378039 3.7617742017 0.1409452021 17.4853533658 1.2205082200
0.005 0.004 0.7928 0.1982 0.1252698445 0.0099376146 5.3521350235 0.5335969426 8.9995627208 0.6383516585 3.8391758942 0.1989078440 18.3161434830 1.3807940597
0.005 0.0045 0.7924 0.1981 0.1227956999 0.0088164504 5.6989202302 0.6070058190 9.0482237553 0.5305047591 3.7708650045 0.1497096153 18.6408046899 1.2960366438
0.0005 0.0005 0.7992 0.1998 0.0130218134 0.0044350698 0.7142846688 0.1371352157 9.2283150605 0.6459026813 3.8976167694 0.2441717785 13.8532383121 1.0316447453
0.005 0.005 0.792 0.198 0.1250094082 0.0231040879 6.4049906254 0.7956804198 9.0582288278 0.4627117524 3.7316446839 0.1420133308 19.3198735453 1.4235095909
0.005 0.0055 0.7916 0.1979 0.1290461703 0.0223034432 6.9696326561 0.8476034276 8.9177030367 0.6939375463 3.7856700263 0.2483011778 19.8020518894 1.8121455949
0.005 0.006 0.7912 0.1978 0.1291763885 0.0137218034 7.8260599740 0.4617097644 8.8574452136 0.2156261897 3.7306057350 0.0750743923 20.5432873111 .7661321498
0.005 0.0065 0.7908 0.1977 0.1267022439 0.0243002529 7.9999882909 0.4095412053 8.8260656680 0.3685201395 3.6654116920 0.0699190220 20.6181678948 .8722806197
0.005 0.006999999999999999 0.7904 0.1976 0.1254000626 0.0178849759 8.8782012912 1.1264054079 8.9866016042 0.3658061835 3.7269694138 0.1905940345 21.7171723718 1.7006906018
0.005 0.0075 0.79 0.1975 0.1303483517 0.0215612290 9.4407004679 1.8811787577 8.9768239197 0.5798128556 3.7965789896 0.2040192487 22.3444517289 2.6865720910
0.005 0.008 0.7896 0.1974 0.1216237367 0.0109072748 9.6207002045 1.5942612993 8.9395322858 0.3156925307 3.6550222031 0.2387243673 22.3368784301 2.1595854721
0.005 0.0085 0.7892 0.1973 0.1272231165 0.0147922297 10.3874847964 1.0545149818 8.8699515543 0.4142422963 3.6277497946 0.1979572553 23.0124092618 1.6815067631
0.005 0.009000000000000001 0.7888 0.1972 0.1333433687 0.0142741884 10.5717702410 0.4801533966 8.9340749735 0.2735885081 3.6511261447 0.0398542203 23.2903147279 .8078703134
0.005 0.0095 0.7884 0.1971 0.1251396263 0.0159569027 11.1278408557 0.8630456649 8.7321544193 0.4519123781 3.6189187290 0.1056795403 23.6040536303 1.4365944860
0.0005 0.001 0.7988 0.1997 0.0138031222 0.0027806984 1.4092836516 0.1719691333 9.4964055261 0.4266846213 3.9506031629 0.1155524170 14.8700954628 .7169868700
0.005 0.01 0.7879999999999999 0.19699999999999998 0.1220143911 0.0114887527 11.8196255574 0.8179261236 8.7771772456 0.3757892184 3.6487885097 0.1661392656 24.3676057038 1.3713433603
0.0055 0.0 0.7956 0.1989 0.1425888562 0.0154735091 0.0000000000 0.0000000000 9.4215948703 0.6268414021 3.9386552506 0.1272489742 13.5028389771 .7695638854
0.0055 0.0005 0.7952 0.1988 0.1493601992 0.0199297567 0.6496419063 0.1425244044 9.1814731301 0.3720406990 3.8693054121 0.3629881359 13.8497806477 .8974829960
0.0055 0.001 0.7948 0.1987 0.1467558365 0.0080102677 1.4199979216 0.1108269692 9.3729338358 0.6149153730 3.8882662294 0.2103005538 14.8279538233 .9440531637
0.0055 0.0015 0.7944 0.1986 0.1481882360 0.0192194201 1.9635685546 0.1022600227 9.2892550475 0.6669342709 3.8386564198 0.1203051676 15.2396682579 .9087188813
0.0055 0.002 0.794 0.1985 0.1415471112 0.0088164504 2.6867817818 0.7172947506 9.3358695899 0.4059410365 3.8796949010 0.1571493914 16.0438933839 1.2892016289
0.0055 0.0025 0.7936 0.1984 0.1390729666 0.0160670392 3.4832091875 0.7138366719 9.0166168217 0.6387905176 3.8004750480 0.2058626829 16.4393740238 1.5745569116
0.0055 0.003 0.7932 0.1983 0.1427190744 0.0089235058 3.8842800291 0.4612940865 9.1923877546 0.3782807168 3.8737209449 0.1436738979 17.0931078030 .9921722070
0.0055 0.0035 0.7928 0.1982 0.1433701650 0.0139861792 4.4746363079 0.7804729417 9.3433733943 0.4168810530 3.8513835437 0.2645221825 17.8127634109 1.4758623564
0.0055 0.004 0.7924 0.1981 0.1414168930 0.0221967494 5.2428494692 1.1893965807 9.1603260450 0.1775607740 3.8259292958 0.1006092058 18.3705217030 1.4897633099
0.0005 0.0015 0.7984 0.1996 0.0135426859 0.0036274574 2.0164256201 0.4496783657 8.9738678755 0.4089571965 3.8607340837 0.2013417549 14.8645702652 1.0636047745
0.0055 0.0045 0.792 0.198 0.1421982018 0.0250966527 5.8796342515 0.9460554156 9.0893809854 0.2807725439 3.7638520995 0.1721914790 18.8750655382 1.4241160912
0.0055 0.005 0.7916 0.1979 0.1355570770 0.0128487757 6.9153470213 0.8333427938 9.0229836860 0.4915356766 3.7126838666 0.0857589222 19.7865716509 1.4234861683
0.0055 0.0055 0.7912 0.1978 0.1408960205 0.0037379636 7.2914178994 0.7424486642 9.0104773454 0.3465333614 3.7981374130 0.0965104674 20.2409286783 1.1892304566
0.0055 0.006 0.7908 0.1977 0.1397240573 0.0172282085 7.4017748807 0.7597383708 8.9167934846 0.5052588223 3.7454107567 0.2117200938 20.2037031793 1.4939454954
0.0055 0.0065 0.7904 0.1976 0.1388125304 0.0128223542 8.2357022316 0.8208091250 8.8797292388 0.5110929879 3.7485276034 0.1799707205 21.0027716042 1.5246951876
0.0055 0.006999999999999999 0.79 0.1975 0.1350362045 0.0187188284 8.7949871273 0.2881623015 8.9966066767 0.4113498779 3.6939827865 0.1408973290 21.6206127950 .8591283368
0.0055 0.0075 0.7896 0.1974 0.1389427485 0.0120083432 9.5024860918 0.7833478908 8.7573944885 0.3172681294 3.6651519548 0.2356800088 22.0639752836 1.3483043722
0.0055 0.008 0.7892 0.1973 0.1437608194 0.0206452217 9.9399854514 1.2923748937 8.7071417380 0.4962137859 3.6407366558 0.0911170617 22.4316246646 1.9003509630
0.0055 0.0085 0.7888 0.1972 0.1451932189 0.0137069663 9.7074857917 0.8527266675 8.9481730302 0.2581814392 3.6807361881 0.2437126973 22.4815882289 1.3683277703
0.0055 0.009000000000000001 0.7884 0.1971 0.1369894765 0.0202001863 10.9996267576 1.6216848305 8.6482482430 0.5330056477 3.5620362772 0.1613166815 23.3469007543 2.3362073460
0.0005 0.002 0.7979999999999999 0.1995 0.0115894139 0.0056700989 2.7932101975 0.3824552533 9.2305889406 0.3961733499 3.9352786667 0.2015493907 15.9706672187 .9858480928
0.0055 0.0095 0.7879999999999999 0.19699999999999998 0.1372499128 0.0148334402 11.2660549391 1.7939967258 8.7642161289 0.3165241121 3.6472300864 0.2359157609 23.8147510672 2.3612700390
0.0055 0.01 0.7876 0.1969 0.1416773293 0.0061409966 12.0603394908 1.0428370254 8.6300572021 0.3929422745 3.6742427576 0.2342559057 24.5063167798 1.6761762022
0.006 0.0 0.7952 0.1988 0.1565221965 0.0175982473 0.0000000000 0.0000000000 9.4502457597 0.4583614417 3.9903429580 0.3878446450 13.5971109142 .8638043340
0.006 0.0005 0.7948 0.1987 0.1593869955 0.0266155162 0.7114275302 0.0815536691 9.3961274130 0.5535403282 3.9690445057 0.1081630127 14.2359864444 .7698725262
0.006 0.001 0.7944 0.1986 0.1515739074 0.0134421449 1.3660694291 0.2143449161 9.3081282525 0.6414163996 3.9217723311 0.3134605401 14.7475439201 1.1826640007
0.006 0.0015 0.794 0.1985 0.1608193949 0.0141692648 2.0917826527 0.3698491248 9.1871578304 0.4979321888 3.8498251204 0.1830850819 15.2895849984 1.0650356603
0.006 0.002 0.7936 0.1984 0.1522249981 0.0200789437 2.7192817342 0.2772988872 9.1803361900 0.3958239462 3.9430707834 0.3022984228 15.9949137057 .9955001999
0.006 0.0025 0.7932 0.1983 0.1535271794 0.0171848472 3.3267808451 0.4503563421 9.3285931735 0.1961661497 3.8326824636 0.2555233496 16.6415836616 .9192306886
0.006 0.003 0.7928 0.1982 0.1490997629 0.0337764854 4.0174941198 0.3616453681 9.1471375403 0.4928408413 3.8295656170 0.2797957073 17.1432970400 1.1680584021
0.006 0.0035 0.7924 0.1981 0.1604287405 0.0251101623 4.6514217634 1.0345776667 9.1582795529 0.5481539749 3.7752805373 0.1355519769 17.7454105941 1.7433937808
0.0005 0.0025 0.7976 0.1994 0.0115894139 0.0066602470 3.5328519720 0.4810833184 9.1444088842 0.2987951152 3.8303448286 0.0720292110 16.5191950987 .8585678916
0.006 0.004 0.792 0.198 0.1566524147 0.0177899132 5.2321351992 0.5281216232 9.0452677112 0.3837576750 3.8604743465 0.1836002310 18.2945296716 1.1132694424
0.006 0.0045 0.7916 0.1979 0.1455838733 0.0256050045 5.9553484264 0.9632387641 9.0873344933 0.4033850507 3.8267085075 0.1741409757 19.0149753005 1.5663697950
0.006 0.005 0.7912 0.1978 0.1515739074 0.0142027337 6.9017756126 1.6342327471 8.8565356616 0.5239592172 3.6898269909 0.0937273565 19.5997121725 2.2661220545
0.006 0.0055 0.7908 0.1977 0.1505321624 0.0177670225 7.0035611779 1.2203862417 8.9577233267 0.5921742659 3.8207345514 0.2350815587 19.9325512184 2.0654090888
0.006 0.006 0.7904 0.1976 0.1470162728 0.0143924914 7.6324888288 1.1755124961 9.0163894337 0.6120305363 3.6555416775 0.2271559056 20.4514362128 2.0290914294
0.006 0.0065 0.79 0.1975 0.1571732872 0.0150648368 7.6957030220 0.8619010010 9.0152524936 0.2502036994 3.7082683338 0.2794009619 20.5763971366 1.4065704991
0.006 0.006999999999999999 0.7896 0.1974 0.1432399469 0.0220680360 9.0342724913 1.8193875130 8.9856920521 0.7164311738 3.7274888883 0.0382228719 21.8906933786 2.5961095947
0.006 0.0075 0.7892 0.1973 0.1424586381 0.0151277382 8.7824871456 0.8245654697 8.9534029545 0.3023046434 3.8176177047 0.2510926903 21.6959664429 1.3930905416
0.006 0.008 0.7888 0.1972 0.1493601992 0.0061409966 10.1135566259 1.8726108425 8.7926396303 0.3716012704 3.6739830203 0.1245872579 22.7295394757 2.3749403674
0.006 0.0085 0.7884 0.1971 0.1466256184 0.0169463780 9.9199854807 0.6117104879 8.8369802926 0.6703722531 3.7111254432 0.2437248769 22.6147168349 1.5427539959
0.0005 0.003 0.7972 0.1993 0.0127613771 0.0038276158 4.0289226745 0.6706573912 9.2292246125 0.5015059993 3.8786559521 0.2166874810 17.1495646162 1.3926784873
0.006 0.009000000000000001 0.7879999999999999 0.19699999999999998 0.1513134712 0.0109134916 10.6696272406 1.5896340713 8.9115635604 0.3375571776 3.6643727431 0.1292082390 23.3968770153 2.0673129795
0.006 0.0095 0.7876 0.1969 0.1532667432 0.0123425910 10.8692698056 1.0485601624 8.8867782671 0.2725645376 3.6763206553 0.0806006078 23.5856354712 1.4140678988
0.006 0.01 0.7872 0.1968 0.1526156525 0.0143972033 11.5978401678 0.7990333244 8.6741704763 0.2320365140 3.7067099104 0.1545678734 24.1313362070 1.2000349151
0.0065 0.0 0.7948 0.1987 0.1644655027 0.0106301394 0.0000000000 0.0000000000 9.2965314639 0.4177245885 3.8547601276 0.1873956814 13.3157570942 .6157504093
0.0065 0.0005 0.7944 0.1986 0.1713670637 0.0146030217 0.6532133296 0.1432029428 9.4761679930 0.3089144596 3.8729417332 0.1643740608 14.1736901195 .6310944849
0.0065 0.001 0.794 0.1985 0.1713670637 0.0200789437 1.4717835601 0.2151100033 9.2621958742 0.2786986801 3.9425513090 0.1679791127 14.8478978070 .6818667398
0.0065 0.0015 0.7936 0.1984 0.1751433896 0.0177211523 2.0107113428 0.2611684973 9.4343285989 0.4596816112 3.8568380254 0.1241141757 15.4770213567 .8626854365
0.0065 0.002 0.7932 0.1983 0.1690231373 0.0048443946 2.6921389168 0.4137774084 9.3799828642 0.4262816313 3.8804741127 0.0892680221 16.1216190310 .9341714564
0.0065 0.0025 0.7928 0.1982 0.1665489928 0.0145797796 3.3389236844 0.4540817247 9.1548687327 0.3214864428 3.9116425794 0.1513356651 16.5719839893 .9414836122
0.0065 0.003 0.7924 0.1981 0.1687627011 0.0070558525 3.9521370726 0.3694543804 8.9297546013 0.4228057358 3.8417732664 0.1975055234 16.8924276414 .9968214921
0.0005 0.0035 0.7968 0.1992 0.0152355216 0.0061959753 4.4557077642 0.4114143282 9.3101747446 0.3316168634 3.9656679218 0.0996606005 17.7467859522 .8488877674
0.0065 0.0035 0.792 0.198 0.1622517944 0.0131616976 4.8060643942 0.7258573316 8.9729583235 0.3486486333 3.8968375577 0.3597622143 17.8381120698 1.4474298768
0.0065 0.004 0.7916 0.1979 0.1649863752 0.0170898588 5.3128493667 0.4974950415 9.1671476853 0.3694309979 3.8209942886 0.2799933532 18.4659777158 1.1640092514
0.0065 0.0045 0.7912 0.1978 0.1623820125 0.0279238206 5.7614201388 0.5385090605 9.1760158178 0.7095721507 3.8778767404 0.2126358095 18.9776947095 1.4886408413
0.0065 0.005 0.7908 0.1977 0.1688929192 0.0209905815 6.3160621841 0.5971522359 9.0898357614 0.3204928958 3.8898246527 0.2730894505 19.4646155174 1.2117251637
0.0065 0.0055 0.7904 0.1976 0.1623820125 0.0185367697 7.1514181043 1.1533572043 9.1125745626 0.3006306867 3.8160592814 0.1773120842 20.2424339608 1.6498367449
0.0065 0.006 0.79 0.1975 0.1652468115 0.0207271930 7.5957031683 0.6897808252 8.6514316752 0.2810743937 3.7132033410 0.1798792319 20.1255849960 1.1714616438
0.0065 0.0065 0.7896 0.1974 0.1571732872 0.0184266711 8.2410593666 0.7400692389 8.8792744627 0.5230881185 3.7760597490 0.1870944750 21.0535668655 1.4686785035
0.0065 0.006999999999999999 0.7892 0.1973 0.1627726669 0.0141931792 8.2114165529 1.0316768333 8.8149236555 0.2990040817 3.7389173261 0.2340346246 20.9280302014 1.5789087188
0.0065 0.0075 0.7888 0.1972 0.1597776499 0.0335508228 9.1674865821 0.8189528381 8.7742212014 0.4506566510 3.6339834880 0.1474740286 21.7354689214 1.4506343405
0.0065 0.008 0.7884 0.1971 0.1644655027 0.0232007643 10.1510565711 0.4679660416 8.9154291566 0.2872140125 3.6942425237 0.1374655419 22.9251937541 .9158463603
0.0005 0.004 0.7964 0.1991 0.0084641787 0.0041994086 5.4960633843 0.6416463351 8.9624984750 0.5147634696 3.8225527119 0.2907553745 18.2895787499 1.4513645878
0.0065 0.0085 0.7879999999999999 0.19699999999999998 0.1600380861 0.0093321986 9.6710572736 1.2548324886 8.8001434347 0.3231323658 3.6861906698 0.3064749550 22.3174294642 1.8937720080
0.0065 0.009000000000000001 0.7876 0.1969 0.1665489928 0.0061299417 11.1374836987 1.8438619207 8.8415280528 0.5944717644 3.6908659398 0.1657847984 23.8364266841 2.6102484252
0.0065 0.0095 0.7872 0.1968 0.1674605197 0.0275792047 11.6410543902 0.6104898759 8.8085567911 0.4666954890 3.7012554288 0.1424440231 24.3183271298 1.2472085927
0.0065 0.01 0.7868 0.1967 0.1660281203 0.0096396606 12.1428393701 1.1212972594 8.8051459710 0.3277121197 3.6843725093 0.1293376622 24.7983859707 1.5879867019
0.006999999999999999 0.0 0.7944 0.1986 0.1834773502 0.0189134835 0.0000000000 0.0000000000 9.4795788132 0.6213735130 3.9344994551 0.1640470363 13.5975556185 .8043340328
0.006999999999999999 0.0005 0.794 0.1985 0.1807427694 0.0283696275 0.6810704317 0.0714498922 9.2747022148 0.4056505255 3.8706040982 0.2078196461 14.0071195141 .7132896913
0.006999999999999999 0.001 0.7936 0.1984 0.1797010243 0.0149835754 1.3974979546 0.2530080590 9.2110335716 0.4221698339 3.8238513981 0.2618305809 14.6120839486 .9519920492
0.006999999999999999 0.0015 0.7932 0.1983 0.1790499336 0.0329943047 2.0560684192 0.3293200925 9.0066117492 0.6050442487 3.8121632230 0.0904929853 15.0538933250 1.0578516312
0.006999999999999999 0.002 0.7928 0.1982 0.1722785907 0.0186825586 2.8710672264 0.4925374782 9.2055762593 0.2891188269 3.8363187848 0.1990814229 16.0852408612 .9994202866
0.006999999999999999 0.0025 0.7924 0.1981 0.1769664435 0.0234016152 3.3332094071 0.5689249363 9.3174511610 0.4723881822 3.8461887992 0.2074297305 16.6738158108 1.2721444642
0.0 0.0015 0.7988 0.1997 0.0000000000 0.0000000000 2.0285684595 0.2476724796 9.2599219941 0.7156715357 3.8778767404 0.2749045812 15.1663671940 1.2382485965
0.0005 0.0045 0.7959999999999999 0.19899999999999998 0.0118498502 0.0039839088 5.7982057992 0.5950595787 8.8926903554 0.3361302472 3.7300862605 0.1176744355 18.4328322653 1.0528481702
0.006999999999999999 0.003 0.792 0.198 0.1798312424 0.0071037543 3.8717800474 0.5909660011 9.1903412625 0.6841962818 3.8056697924 0.2638224507 17.0476223447 1.5460884879
0.006999999999999999 0.0035 0.7916 0.1979 0.1768362254 0.0176751630 4.5478504864 0.5534180630 9.0634587521 0.4487936625 3.7830726540 0.2162287032 17.5712181179 1.2361155917
0.006999999999999999 0.004 0.7912 0.1978 0.1770966616 0.0335649711 5.0003498241 0.3081987291 9.0968847898 0.4324281524 3.7672286834 0.2431528873 18.0415599589 1.0173447399
0.006999999999999999 0.0045 0.7908 0.1977 0.1838680046 0.0155957622 5.9932055138 0.6705432690 9.0291231623 0.4415441931 3.7628131506 0.2460006329 18.9690098313 1.3736838572
0.006999999999999999 0.005 0.7904 0.1976 0.1759246984 0.0108761378 6.4032049137 0.7891678732 9.2001189470 0.3553980783 3.8163190186 0.1693725700 19.5955675777 1.3248146593
0.006999999999999999 0.0055 0.79 0.1975 0.1782686248 0.0131100627 6.8678470908 1.0164423933 9.2949397478 0.4966741348 3.7796960701 0.1157693996 20.1207515335 1.6419959904
0.006999999999999999 0.006 0.7896 0.1974 0.1817845144 0.0167855164 8.0842738818 0.8181518993 8.9970614527 0.2686090606 3.7573586689 0.2160501653 21.0204785178 1.3195966416
0.006999999999999999 0.0065 0.7892 0.1973 0.1793103699 0.0084230098 8.1882023011 0.9405032644 8.9547672826 0.4320812612 3.7537223478 0.2114816135 21.0760023014 1.5924891489
0.006999999999999999 0.006999999999999999 0.7888 0.1972 0.1724088088 0.0157644635 8.5839160076 1.5916772479 8.8492592452 0.6321723704 3.6565806264 0.1762588355 21.2621646880 2.4158729173
0.006999999999999999 0.0075 0.7884 0.1971 0.1799614606 0.0283815792 9.0371296300 0.6717861550 8.8483496932 0.5220179025 3.7545015595 0.1368595825 21.8199423433 1.3590452192
0.0005 0.005 0.7956 0.1989 0.0121102864 0.0044807150 6.2867765127 0.3746189866 9.0714173325 0.5530801940 3.7035930638 0.1574478971 19.0738971954 1.0896277927
0.006999999999999999 0.008 0.7879999999999999 0.19699999999999998 0.1714972819 0.0187911580 9.2982006765 1.2302669604 8.8726802104 0.4408513479 3.6506066703 0.2307367255 21.9929848391 1.9206461918
0.006999999999999999 0.0085 0.7876 0.1969 0.1824356051 0.0364275773 10.6799843683 1.0904916456 8.7601231447 0.3400405060 3.6358016485 0.1577749170 23.2583447666 1.6247346459
0.006999999999999999 0.009000000000000001 0.7872 0.1968 0.1791801518 0.0198581586 10.8942697690 0.9461896904 8.7148729304 0.4911210477 3.5599583794 0.1643740608 23.3482812306 1.6215429575
0.006999999999999999 0.0095 0.7868 0.1967 0.1754038259 0.0090817230 11.3378405483 1.0773307294 8.7046404699 0.5676060255 3.6098279262 0.0924547771 23.8277127703 1.7464732550
0.006999999999999999 0.01 0.7864 0.1966 0.1746225171 0.0059044986 11.8431969515 0.6242022519 8.7753581415 0.2046926622 3.6035942329 0.1854705653 24.3967718430 1.0202699780
0.0075 0.0 0.794 0.1985 0.1993639625 0.0162725782 0.0000000000 0.0000000000 9.5082297027 0.7081652725 3.9293047106 0.1848234306 13.6368983758 .9092612813
0.0075 0.0005 0.7936 0.1984 0.2026194158 0.0125280402 0.7224989425 0.2842332476 9.3631561513 0.3164947071 3.9119023167 0.3133184617 14.2001768263 .9265744566
0.0075 0.001 0.7932 0.1983 0.1914206563 0.0186534920 1.3464266007 0.2393546503 9.5275576836 0.5630432056 3.8402148431 0.0751354737 14.9056197837 .8961868216
0.0075 0.0015 0.7928 0.1982 0.1894673843 0.0149155195 2.0364255908 0.3493472775 9.1912508146 0.4931089254 3.8615132954 0.0811877237 15.2786570851 .9385594461
0.0075 0.002 0.7924 0.1981 0.1954574184 0.0229479675 2.6217818769 0.4352063276 8.9745500396 0.2168361395 3.8776170032 0.2587973517 15.6694063381 .9337877863
0.0005 0.0055 0.7952 0.1988 0.0140635584 0.0058583690 6.5749903766 0.6642962626 9.0900631494 0.3081133567 3.7459302311 0.1108880233 19.4250473155 1.0891560116
0.0075 0.0025 0.792 0.198 0.1963689454 0.0196037767 3.2778523453 0.6709737886 9.1842017862 0.4531815117 3.8537211787 0.1980799046 16.5121442556 1.3418389816
0.0075 0.003 0.7916 0.1979 0.1940250190 0.0177784715 4.0228512548 0.1794888081 9.0968847898 0.6233275707 3.8487861715 0.1313828824 17.1625472351 .9519777327
0.0075 0.0035 0.7912 0.1978 0.1914206563 0.0118204789 4.5232076654 0.7160432158 9.0025187650 0.3132195369 3.8633314560 0.1824191305 17.5804785427 1.2235023621
0.0075 0.004 0.7908 0.1977 0.1970200361 0.0260123556 5.1735638563 0.4983301582 9.2710640066 0.3841137472 3.8215137630 0.1694203609 18.4631616620 1.0778766219
0.0075 0.0045 0.7904 0.1976 0.1899882568 0.0259836573 5.9810626744 0.9588419687 9.1457732123 0.3234554301 3.7742415884 0.1026326913 19.0910657319 1.4109137474
0.0075 0.005 0.79 0.1975 0.1871234579 0.0114887527 6.6664188142 0.6758484385 9.1093911304 0.5751890209 3.8173579675 0.2056659624 19.7802913700 1.4681921745
0.0075 0.0055 0.7896 0.1974 0.1966293817 0.0298310390 6.8367757077 0.5851452094 9.0166168217 0.7662464518 3.8230721864 0.2521212377 19.8730940975 1.6333439379
0.0075 0.006 0.7892 0.1973 0.1933739283 0.0216647913 7.5289175518 0.6944757356 9.1480470924 0.1112705989 3.7337225816 0.1784906940 20.6040611541 1.0059018198
0.0075 0.0065 0.7888 0.1972 0.1951969822 0.0261268334 8.6714158796 0.6283553747 8.9513564624 0.6896396117 3.7747610629 0.1168598150 21.5927303871 1.4609816348
0.0075 0.006999999999999999 0.7884 0.1971 0.1963689454 0.0164837847 9.0567724584 1.6177552766 8.9606793709 0.7672943541 3.6898269909 0.1961413340 21.9036477656 2.5976747494
0.0005 0.006 0.7948 0.1987 0.0122405046 0.0068112922 7.5807031903 1.2681005347 8.8294764882 0.3792052181 3.7524236617 0.0648324088 20.1748438448 1.7189494538
0.0075 0.0075 0.7879999999999999 0.19699999999999998 0.1908997838 0.0147876437 9.8239141927 1.5418866590 8.8981476677 0.5851354100 3.6737232831 0.1758280959 22.5866849273 2.3176378086
0.0075 0.008 0.7876 0.1969 0.1971502542 0.0103978996 9.4257004899 0.7297724500 8.9559042226 0.2889649857 3.7654105229 0.0877527503 22.3441654896 1.1168880856
0.0075 0.0085 0.7872 0.1968 0.1945458915 0.0194439701 10.6771272296 1.2442510897 8.7814976178 0.7425329665 3.6261913713 0.2577577553 23.2793621102 2.2639857816
0.0075 0.009000000000000001 0.7868 0.1967 0.1912904382 0.0185879259 10.6314130108 1.6868473302 8.8724528224 0.2556852562 3.7199565088 0.0984756953 23.4151127802 2.0595962076
0.0075 0.0095 0.7864 0.1966 0.1894673843 0.0109259145 11.4381975443 0.8892416693 8.8499414092 0.3576720181 3.6763206553 0.0910992903 24.1539269931 1.3489388922
0.0075 0.01 0.7859999999999999 0.1965 0.1847795315 0.0102003281 11.3942690372 1.3552022710 8.8228822359 0.3727371585 3.5846334156 0.0949573143 23.9865642202 1.8330970719
0.008 0.0 0.7936 0.1984 0.2075677049 0.0141548968 0.0000000000 0.0000000000 9.1312203795 0.1697515091 3.9196944334 0.1217211878 13.2584825178 .3056275937
0.008 0.0005 0.7932 0.1983 0.2099116313 0.0213430659 0.6942846981 0.0636234810 9.3793007001 0.4584417516 3.9235904917 0.1710120607 14.2070875212 .7144203592
0.008 0.001 0.7928 0.1982 0.2054842147 0.0310411189 1.3424980351 0.2335328573 9.1398611240 0.5169885349 3.8165787558 0.2614014821 14.5044221296 1.0429639932
0.008 0.0015 0.7924 0.1981 0.2092605406 0.0175209938 2.0860683753 0.5348146536 9.2781130350 0.3186893075 3.8272279820 0.2583778375 15.4006699329 1.1294027924
0.0005 0.0065 0.7944 0.1986 0.0117196320 0.0021789661 7.4899890373 0.4322844678 9.0429938310 0.4780675986 3.7373589028 0.2188362791 20.2820614031 1.1313673116
0.008 0.002 0.792 0.198 0.2091303225 0.0319859846 2.7885673471 0.5845912750 9.2874359435 0.3918137600 3.8332019381 0.2041316462 16.1183355512 1.2125226658
0.008 0.0025 0.7916 0.1979 0.2088698862 0.0222120228 3.4282092680 0.5787795384 9.3556523469 0.7085264490 3.8365785220 0.2067377770 16.8293100231 1.5162557872
0.008 0.003 0.7912 0.1978 0.1914206563 0.0108948307 3.9132085582 0.6414125195 9.0047926451 0.4056092255 3.7770986979 0.1508856430 16.8865205575 1.2088022187
0.008 0.0035 0.7908 0.1977 0.2009265801 0.0312805533 4.6682074531 0.6227538311 9.1012051620 0.7047781281 3.8204748142 0.1776070900 17.7908140094 1.5364196025
0.008 0.004 0.7904 0.1976 0.1989733081 0.0269472891 5.5057062273 0.8430568535 8.9856920521 0.3496236905 3.8757988427 0.1504109531 18.5661704302 1.3700387862
0.008 0.0045 0.79 0.1975 0.2138181753 0.0358759820 6.0164197655 0.7714188444 9.0186633138 0.5979510954 3.7734623768 0.2454130557 19.0223636314 1.6506589775
0.008 0.005 0.7896 0.1974 0.1872536760 0.0172085123 6.6124903217 0.7285878690 8.9370310177 0.3401548331 3.7041125382 0.1082378332 19.4408875536 1.1941890476
0.008 0.0055 0.7892 0.1973 0.2049633422 0.0209711847 7.1914180458 1.1293276586 8.9167934846 0.4545540382 3.7254109905 0.1639318474 20.0385858631 1.7687847289
0.008 0.006 0.7888 0.1972 0.2043122515 0.0111532421 7.3717749246 1.1920561569 9.0234384621 0.3162757173 3.8599548721 0.1610823165 20.4594805103 1.6805674328
0.008 0.0065 0.7884 0.1971 0.2043122515 0.0134421449 8.0317739586 1.1004004495 8.7555753845 0.4409146773 3.7516444500 0.1054725032 20.7433060446 1.6602297749
0.0005 0.006999999999999999 0.794 0.1985 0.0128915952 0.0038098541 8.7224872334 0.4279071933 8.8972381156 0.6247017064 3.7061904360 0.1170075110 21.3388073802 1.1734262648
0.008 0.006999999999999999 0.7879999999999999 0.19699999999999998 0.2032705065 0.0207598909 8.2728450344 0.3578943986 8.8301586522 0.3979396748 3.7233330927 0.2051101944 21.0296072858 .9817041587
0.008 0.0075 0.7876 0.1969 0.2043122515 0.0182936782 9.1614151624 0.8178188271 8.9252068411 0.2699983456 3.6641130059 0.2469695375 21.9550472609 1.3530803884
0.008 0.008 0.7872 0.1968 0.2142088297 0.0119346891 9.6985572334 1.4159140153 8.8492592452 0.4998826387 3.6760609181 0.0583247438 22.4380862264 1.9860560869
0.008 0.0085 0.7868 0.1967 0.2019683251 0.0105917864 10.6056987628 1.2486615394 8.7894561982 0.5541523752 3.6963204215 0.2263108773 23.2934437076 2.0397165783
0.008 0.009000000000000001 0.7864 0.1966 0.2028798521 0.0262847165 10.9399839878 1.4027259741 8.7050952459 0.4142123386 3.6555416775 0.1792179311 23.5035007633 2.0224409603
0.008 0.0095 0.7859999999999999 0.1965 0.1996243987 0.0230541267 11.5921258904 1.7876243592 8.6819016687 0.4828650681 3.5937242184 0.1166726191 24.0673761762 2.4102161731
0.008 0.01 0.7856 0.1964 0.1938948008 0.0165002356 12.2889105849 1.9308032867 8.5411484896 0.4566087159 3.6900867282 0.2693042908 24.7140406035 2.6732165290
0.0085 0.0 0.7932 0.1983 0.2194175550 0.0057650025 0.0000000000 0.0000000000 9.1862482783 0.6595293533 3.9415123601 0.2202596155 13.3471781934 .8855539713
0.0085 0.0005 0.7928 0.1982 0.2217614814 0.0235201491 0.6871418514 0.0858747239 9.3347326499 0.3839602619 3.8706040982 0.0811877237 14.1142400809 .5745428586
0.0085 0.001 0.7924 0.1981 0.2250169348 0.0165248812 1.4460693120 0.1685378856 9.2856168394 0.2615867573 3.9716418780 0.1605957582 14.9283449642 .6072452823
0.0005 0.0075 0.7936 0.1984 0.0122405046 0.0035327294 8.6239159491 0.8801529190 8.9211138569 0.4223510582 3.6555416775 0.1136023035 21.2128119881 1.4196390101
0.0085 0.0015 0.792 0.198 0.2264493342 0.0204968471 2.0224970398 0.2393930156 9.2544646818 0.6253830121 3.8711235726 0.1882863777 15.3745346284 1.0735592525
0.0085 0.002 0.7916 0.1979 0.2278817337 0.0194892657 2.6617818184 0.2942610107 9.2674257984 0.1621925389 3.8519030181 0.2163160457 16.0089923686 .6922588610
0.0085 0.0025 0.7912 0.1978 0.2276212974 0.0233319501 3.2585666592 0.4254127418 9.0072939132 0.4406275110 3.7386575889 0.1137091474 16.2321394587 1.0030813503
0.0085 0.003 0.7908 0.1977 0.2230636628 0.0177899132 3.8346372446 0.6093840439 8.9959245127 0.2629911193 3.7596963040 0.1979395330 16.8133217241 1.0881046094
0.0085 0.0035 0.7904 0.1976 0.2106929401 0.0098691257 4.6796360078 0.2946162343 9.0923370295 0.2060662375 3.6978788449 0.1888316407 17.6805448223 .6993832382
0.0085 0.004 0.79 0.1975 0.2147297022 0.0159993526 5.3414207535 0.5949369583 8.8094663432 0.4307033873 3.7308654722 0.1546464171 18.0964822711 1.1962861153
0.0085 0.0045 0.7896 0.1974 0.2157714473 0.0222455872 6.0182054772 0.6752933541 9.0118416735 0.3467606787 3.7529431362 0.2725751275 18.9987617342 1.3168747475
0.0085 0.005 0.7892 0.1973 0.2173340649 0.0299942991 6.8807042148 1.1302150488 8.9795525758 0.5471297669 3.8259292958 0.2375765138 19.9035201513 1.9449156286
0.0085 0.0055 0.7888 0.1972 0.2221521358 0.0279456731 6.7003473359 0.9257674926 9.0245754021 0.2945692113 3.7908647707 0.2378205984 19.7379396445 1.4861029754
0.0085 0.006 0.7884 0.1971 0.2209801726 0.0225032609 7.5439175298 0.8637665853 8.8694967782 0.4485216856 3.7539820850 0.0467700128 20.3883765656 1.3815615446
0.0005 0.008 0.7932 0.1983 0.0141937766 0.0054877327 9.1360580567 0.8813051383 8.8337968604 0.2508468032 3.6763206553 0.1280522949 21.6603693490 1.2656919691
0.0085 0.0065 0.7879999999999999 0.19699999999999998 0.2160318835 0.0155260212 7.9424883750 1.0779154423 8.8385720087 0.2137157006 3.5983994884 0.2207210183 20.5954917556 1.5278781824
0.0085 0.006999999999999999 0.7876 0.1969 0.2069166142 0.0128751430 8.8110585323 0.8597548770 8.9979710048 0.3080932186 3.7181383483 0.1667747609 21.7340844996 1.3474979995
0.0085 0.0075 0.7872 0.1968 0.2155110110 0.0211739650 9.0682010131 1.0289651839 8.6195973536 0.3231266053 3.7085280710 0.1651945074 21.6118374487 1.5384602616
0.0085 0.008 0.7868 0.1967 0.2169434105 0.0300733416 9.3899862564 0.8005235287 8.7855906020 0.2889406498 3.6547624658 0.0815492157 22.0472827347 1.2010867358
0.0085 0.0085 0.7864 0.1966 0.2096511950 0.0310345630 10.5485559893 1.3081951621 8.7542110564 0.5185192602 3.6028150212 0.1318216946 23.1152332619 1.9895706799
0.0085 0.009000000000000001 0.7859999999999999 0.1965 0.2145994841 0.0228026788 10.8681983786 0.2249985369 8.8201535797 0.2407883366 3.7108657060 0.2065431966 23.6138171484 .6951327489
0.0085 0.0095 0.7856 0.1964 0.2172038468 0.0167085647 11.5878401824 1.2708635850 8.6411992146 0.2545104759 3.5628154889 0.1306929983 24.0090587327 1.6727756239
0.0085 0.01 0.7852 0.1963 0.2135577390 0.0306828852 11.9992681517 1.2626940853 8.6443826468 0.3103805544 3.6316458530 0.1642525298 24.4888543905 1.7680100547
0.009000000000000001 0.0 0.7928 0.1982 0.2290536969 0.0116295802 0.0000000000 0.0000000000 9.3886236086 0.3797703841 3.8841104338 0.1147721156 13.5017877393 .5061720799
0.009000000000000001 0.0005 0.7924 0.1981 0.2317882777 0.0184340315 0.6674990230 0.0859341158 9.1137115026 0.3974778865 3.8807338499 0.2726642144 13.8937326532 .7745102482
0.0005 0.0085 0.7928 0.1982 0.0141937766 0.0048303732 10.1671279761 0.5357639754 8.9906945884 0.3550499062 3.7570989317 0.1669445721 22.9291152728 1.0625888269
0.009000000000000001 0.001 0.792 0.198 0.2437683460 0.0368643833 1.3985693816 0.2071844216 9.3724790598 0.5067347832 3.9139802145 0.2418620805 14.9287970019 .9926456686
0.009000000000000001 0.0015 0.7916 0.1979 0.2272306430 0.0202906429 1.9607114159 0.2052496716 9.2337723727 0.3899915870 3.8617730326 0.2158827301 15.2834874642 .8314146316
0.009000000000000001 0.002 0.7912 0.1978 0.2280119518 0.0126358567 2.6642818147 0.2871122292 9.2608315461 0.2861932649 3.8464485365 0.3558661580 15.9995738491 .9418075088
0.009000000000000001 0.0025 0.7908 0.1977 0.2403826745 0.0167045048 3.2292809878 0.6546394635 9.1207605310 0.2794464520 3.8846299082 0.0984318406 16.4750541015 1.0492222609
0.009000000000000001 0.003 0.7904 0.1976 0.2280119518 0.0135176207 3.9371370946 0.5352961968 9.0655052442 0.6030038536 3.8165787558 0.1312678109 17.0472330464 1.2830854820
0.009000000000000001 0.0035 0.79 0.1975 0.2340019860 0.0172478821 4.5749933038 0.5267964443 9.1525948526 0.1126468367 3.7202162460 0.1254678662 17.6818063884 .7821590293
0.009000000000000001 0.004 0.7896 0.1974 0.2338717678 0.0182751304 5.3299921988 0.8200081327 8.9606793709 0.3160107659 3.8030724202 0.1158975314 18.3276157577 1.2701915604
0.009000000000000001 0.0045 0.7892 0.1973 0.2308767508 0.0196383452 5.8492771530 0.4397441803 9.1071172503 0.6944481991 3.8152800697 0.2188362791 19.0025512238 1.3726670037
0.009000000000000001 0.005 0.7888 0.1972 0.2178549374 0.0120646943 6.1564195606 0.5073261858 8.9636354150 0.3640396136 3.8041113691 0.1827885829 19.1420212821 1.0662190766
0.009000000000000001 0.0055 0.7884 0.1971 0.2308767508 0.0137957493 7.0703467944 0.9408937676 8.8731349864 0.4012444291 3.7622936762 0.2375708345 19.9366522078 1.5935047805
0.0005 0.009000000000000001 0.7924 0.1981 0.0123707227 0.0098484862 11.0699837975 0.8810243188 8.8631299139 0.2998060703 3.6519053564 0.1297646751 23.5973897905 1.3204435504
0.009000000000000001 0.006 0.7879999999999999 0.19699999999999998 0.2256680254 0.0140152465 7.2657036513 0.5967821692 8.8613108098 0.4717476543 3.7220344066 0.2439428990 20.0747168931 1.3264879690
0.009000000000000001 0.0065 0.7876 0.1969 0.2213708270 0.0224187072 7.7910600252 0.6565399124 8.7676269491 0.4963388097 3.6919048887 0.1961688483 20.4719626900 1.3714662776
0.009000000000000001 0.006999999999999999 0.7872 0.1968 0.2319184958 0.0133154011 8.4749875957 0.8774835257 9.1894317105 0.5398971009 3.7565794573 0.2732879968 21.6529172593 1.7039840245
0.009000000000000001 0.0075 0.7868 0.1967 0.2263191161 0.0201329195 9.2910578298 0.7073113542 8.9161113206 0.5282912088 3.6526845680 0.0884114375 22.0861728345 1.3441469200
0.009000000000000001 0.008 0.7864 0.1966 0.2315278414 0.0304899580 9.9842711009 1.0615491026 8.7876370941 0.4294020159 3.6786582904 0.1712659271 22.6820943268 1.6927070036
0.009000000000000001 0.0085 0.7859999999999999 0.1965 0.2239751897 0.0248167203 10.9235554404 1.9693637929 8.8472127531 0.4889351994 3.6254121596 0.3382995320 23.6201555428 2.8214152446
0.009000000000000001 0.009000000000000001 0.7856 0.1964 0.2276212974 0.0196210686 10.7781985103 0.4486958681 8.7801332897 0.6542543863 3.6441132397 0.2151088422 23.4300663371 1.3376801652
0.009000000000000001 0.0095 0.7852 0.1963 0.2277515156 0.0189493113 11.3867690481 1.4801515763 8.6821290567 0.1540046477 3.6856711954 0.0931874030 23.9823208158 1.7462929383
0.009000000000000001 0.01 0.7848 0.1962 0.2203290820 0.0183713744 11.7889113167 1.2518364079 8.5527452782 0.5912850875 3.6020358095 0.2643027581 24.1640214864 2.1257956279
0.0095 0.0 0.7924 0.1981 0.2622593210 0.0358835436 0.0000000000 0.0000000000 9.2101240195 0.2795093543 3.8965778205 0.0811212200 13.3689611610 .3965141179
0.0 0.002 0.7984 0.1996 0.0000000000 0.0000000000 2.7360674239 0.1383464488 9.2828881832 0.5582982790 3.8560588137 0.1838337790 15.8750144208 .8804785068
0.0005 0.0095 0.792 0.198 0.0139333403 0.0059730250 11.4610546537 0.7868694261 8.7708103812 0.4057983553 3.6633337942 0.0709876609 23.9091321694 1.2696284673
0.0095 0.0005 0.792 0.198 0.2429870372 0.0151053035 0.6492847640 0.0691640041 9.3351874259 0.3739392912 3.8056697924 0.1024115907 14.0331290195 .5606201895
0.0095 0.001 0.7916 0.1979 0.2517116521 0.0336315904 1.3289266264 0.1074850101 9.3310944417 0.4863858801 3.9134607400 0.1310538386 14.8251934602 .7585563192
0.0095 0.0015 0.7912 0.1978 0.2492375076 0.0228294338 2.0778541016 0.3478910995 9.1600986570 0.4669010704 3.7945010918 0.2782628283 15.2816913580 1.1158844320
0.0095 0.002 0.7908 0.1977 0.2527533972 0.0179379910 2.7453531246 0.3515674021 9.2444596093 0.2099913205 3.8646301421 0.1282418181 16.1071962732 .7077385317
0.0095 0.0025 0.7904 0.1976 0.2397315839 0.0334475612 3.2403524001 0.2053813749 8.9333928095 0.4156105492 3.7537223478 0.2182138963 16.1671991413 .8726533816
0.0095 0.003 0.79 0.1975 0.2521023065 0.0387639065 3.9421370873 0.5670385633 9.2169456599 0.2538098425 3.7947608291 0.3758210035 17.2059458828 1.2354333158
0.0095 0.0035 0.7896 0.1974 0.2440287823 0.0195136120 4.5564219025 0.2844485677 9.0912000895 0.6478146769 3.7833323913 0.2106492899 17.6749831656 1.1624261465
0.0095 0.004 0.7892 0.1973 0.2304860964 0.0371886210 5.2442780385 0.7329145473 8.9208864688 0.6387694722 3.8207345514 0.1302006507 18.2163851551 1.5390732912
0.0095 0.0045 0.7888 0.1972 0.2484561988 0.0160670392 5.8678485544 0.6287449971 9.0750555407 0.3551128121 3.7867089752 0.1449082324 18.9780692691 1.1448330808
0.0095 0.005 0.7884 0.1971 0.2380387481 0.0266562594 6.3171336111 0.6176419160 8.8908712513 0.3092510396 3.7077488593 0.2103326309 19.1537924698 1.1638818459
0.0005 0.01 0.7916 0.1979 0.0122405046 0.0047596465 12.0678394799 1.4607514416 8.7046404699 0.4123326574 3.5960618534 0.1804080230 24.3807823078 2.0582517685
0.0095 0.0055 0.7879999999999999 0.19699999999999998 0.2468935812 0.0273941321 6.9228470103 0.9135737215 9.0327613705 0.3536081716 3.7648910484 0.2294936746 19.9673930104 1.5240696998
0.0095 0.006 0.7876 0.1969 0.2410337652 0.0247811643 7.6953458796 0.4129875112 8.7655804570 0.6104314073 3.6882685676 0.1868881067 20.3902286694 1.2350881895
0.0095 0.0065 0.7872 0.1968 0.2409035471 0.0165535881 8.1610594837 1.2386392298 8.9281628852 0.3200356814 3.7272291511 0.2992461393 21.0573550671 1.8744746386
0.0095 0.006999999999999999 0.7868 0.1967 0.2548368873 0.0329696268 8.6053445477 1.0637111364 9.0580014398 0.3695261580 3.7360602167 0.2101747644 21.6542430915 1.6763816856
0.0095 0.0075 0.7864 0.1966 0.2402524564 0.0327363312 9.3099863735 1.0840328281 8.8442567090 0.3328544206 3.6178797802 0.1313294689 22.0123753191 1.5809530488
0.0095 0.008 0.7859999999999999 0.1965 0.2500188164 0.0303494865 9.4985575261 1.0242862075 8.7176015865 0.1986262590 3.6467106119 0.3151416464 22.1128885409 1.5684035994
0.0095 0.0085 0.7856 0.1964 0.2494979439 0.0314621671 10.2892706545 1.2433950252 8.9465813142 0.2845204704 3.6378795463 0.1686924779 23.1232294589 1.7280701406
0.0095 0.009000000000000001 0.7852 0.1963 0.2463727087 0.0315719229 10.8456984115 1.6088151854 8.7874097061 0.2444394683 3.6716453853 0.0970930953 23.5511262116 1.9819196719
0.0095 0.0095 0.7848 0.1962 0.2354343854 0.0110677753 11.2653406544 0.8412035656 8.7958230625 0.3076068175 3.5958021162 0.0563192719 23.8924002185 1.2161974303
0.0095 0.01 0.7844 0.1961 0.2311371870 0.0101536749 12.1264108227 0.9205391993 8.7010022617 0.5558974209 3.6158018824 0.2463393614 24.6743521538 1.7329296565
0.001 0.0 0.7992 0.1998 0.0263040630 0.0049139017 0.0000000000 0.0000000000 9.5764461061 0.5064743198 4.0274853809 0.2606778465 13.6302355500 .7720660680
0.01 0.0 0.792 0.198 0.2580923407 0.0362801835 0.0000000000 0.0000000000 9.2458239373 0.5907213190 3.8539809159 0.1704762860 13.3578971939 .7974777885
0.01 0.0005 0.7916 0.1979 0.2790574602 0.0472646982 0.6817847164 0.1492393506 9.1603260450 0.3019760736 3.8134619091 0.2217650952 13.9346301307 .7202452176
0.01 0.001 0.7912 0.1978 0.2666867375 0.0306895162 1.3139266483 0.1211212831 9.2321806566 0.3871728134 3.8376174709 0.0991502410 14.6504115133 .6381338537
0.01 0.0015 0.7908 0.1977 0.2433776916 0.0132899073 2.2257110281 0.2411448738 9.0307148784 0.5045042598 3.8583964487 0.1466906066 15.3582000468 .9056296475
0.01 0.002 0.7904 0.1976 0.2647334655 0.0317005609 2.7378531356 0.4317163956 9.3304122776 0.3977681269 3.8472277481 0.1056923071 16.1802266268 .9668773905
0.01 0.0025 0.79 0.1975 0.2605664852 0.0135426859 3.5014234466 0.4996491461 9.2280876724 0.3391806046 3.9061880978 0.1969582413 16.8962657020 1.0493306779
0.01 0.003 0.7896 0.1974 0.2481957625 0.0267299483 3.7728516208 0.4047757378 9.0605027079 0.5739183320 3.7630728879 0.1049235510 16.8446229791 1.1103475691
0.01 0.0035 0.7892 0.1973 0.2544462329 0.0272576136 4.6764217268 0.6086627507 9.1316751555 0.3773391521 3.8293058797 0.1037207193 17.8918489949 1.1169802357
0.01 0.004 0.7888 0.1972 0.2450705273 0.0374213476 5.3778492716 0.3930681989 8.9108813963 0.4759456509 3.8085269019 0.1413371501 18.3423280971 1.0477723475
0.01 0.0045 0.7884 0.1971 0.2612175759 0.0303874554 6.2521337063 1.2100273229 9.1591891049 0.3524294119 3.7222941438 0.1260986099 19.3948345309 1.7189428001
0.001 0.0005 0.7988 0.1997 0.0277364624 0.0108823723 0.7478560483 0.1100647548 9.4748036650 0.3557517234 3.9576160679 0.1556916134 14.2080122436 .6323904639
0.01 0.005 0.7879999999999999 0.19699999999999998 0.2433776916 0.0153502824 6.6217760224 0.3689983814 8.9943327966 0.5076775373 3.7934621430 0.1623222575 19.6529486536 1.0543484586
0.01 0.0055 0.7876 0.1969 0.2537951423 0.0271329098 6.8257042953 0.9648703674 8.9490825823 0.4037284230 3.8459290620 0.1099348344 19.8745110819 1.5056665346
0.01 0.006 0.7872 0.1968 0.2508001252 0.0154384018 7.6092745770 1.2205333923 8.7960504505 0.3486432944 3.6402171813 0.1033741096 20.2963423340 1.6879891981
0.01 0.0065 0.7868 0.1967 0.2497583801 0.0220465107 8.5564160479 0.9976043473 8.7767224695 0.5329474403 3.7072293849 0.1023061367 21.2901262824 1.6549044350
0.01 0.006999999999999999 0.7864 0.1966 0.2563995049 0.0268565233 8.7903442769 0.7314135499 9.0500428594 0.5074473114 3.7760597490 0.1378967398 21.8728463902 1.4036141244
0.01 0.0075 0.7859999999999999 0.1965 0.2524929609 0.0270076302 9.0928438342 0.9982546714 8.7478441921 0.4140195593 3.6409963930 0.2080662147 21.7341773802 1.6473480756
0.01 0.008 0.7856 0.1964 0.2565297231 0.0105789712 9.9060569296 0.6087725496 8.7930944064 0.4711071337 3.6132045101 0.0794880780 22.5688855692 1.1699467325
0.01 0.0085 0.7852 0.1963 0.2539253604 0.0130997112 10.3842705154 1.4451223410 8.7287435991 0.3885890140 3.6560611519 0.2343595593 23.0230006268 2.0811706255
0.01 0.009000000000000001 0.7848 0.1962 0.2541857967 0.0212953434 10.4281990226 1.4593333992 8.7071417380 0.2400321464 3.6103474007 0.1767892971 22.9998739580 1.8974501861
0.01 0.0095 0.7844 0.1961 0.2508001252 0.0337604167 11.4853403324 1.2235331515 8.7903657502 0.2986483361 3.6700869620 0.3324514701 24.1965931698 1.8883933744
0.001 0.001 0.7984 0.1996 0.0296897344 0.0024151866 1.4324979033 0.1284203584 9.5825855824 0.5130945861 3.8495653831 0.2340542257 14.8943386032 .8779843568
0.01 0.01 0.784 0.196 0.2532742697 0.0363586192 11.8899825973 0.8263523493 8.7230588988 0.3512054766 3.6394379697 0.1333299755 24.5057537355 1.3472464206
0.001 0.0015 0.7979999999999999 0.1995 0.0279968987 0.0061077719 2.0699969703 0.2757120317 9.1826100701 0.3430488616 3.9347591923 0.2657120678 15.2153631314 .8905807330
0.001 0.002 0.7976 0.1994 0.0253925360 0.0059956931 2.6414247053 0.1780761962 9.2542372938 0.6044563603 3.9841092647 0.2411805226 15.9051637998 1.0297087722
0.001 0.0025 0.7972 0.1993 0.0261738448 0.0063473827 3.1846381960 0.3651566864 9.2408214011 0.1892239911 3.9433305207 0.0888377246 16.3949639626 .6495657848
0.001 0.003 0.7968 0.1992 0.0270853718 0.0085429447 3.9160656969 0.4973237463 9.0443581591 0.3836029689 3.8113840113 0.2552274752 16.7988932391 1.1446971351
0.001 0.0035 0.7964 0.1991 0.0272155899 0.0114532752 4.5042791216 0.4823648510 9.1978450669 0.5554731228 3.8269682447 0.1698721154 17.5563080231 1.2191633644
0.0 0.0025 0.7979999999999999 0.1995 0.0000000000 0.0000000000 3.3210665677 0.4991843195 9.4109076337 0.4553636688 3.9059283605 0.1689897561 16.6379025619 1.1235377444
0.001 0.004 0.7959999999999999 0.19899999999999998 0.0240903547 0.0081944358 5.2074923781 0.4835628077 9.2337723727 0.4986025443 3.7802155446 0.1772801211 18.2455706501 1.1676399089
0.001 0.0045 0.7956 0.1989 0.0264342811 0.0031468634 5.7978486569 0.3957833238 9.2901645996 0.2284379393 3.8269682447 0.1323120892 18.9414157823 .7596802157
0.001 0.005 0.7952 0.1988 0.0251320998 0.0073015108 6.3324907315 0.5068573271 8.9993353328 0.5076685747 3.7482678661 0.1488491458 19.1052260302 1.1706765584
0.001 0.0055 0.7948 0.1987 0.0261738448 0.0089235058 6.9203470139 0.6230617999 9.1678298494 0.4096585460 3.7963192524 0.1120235532 19.9106699605 1.1536674049
0.001 0.006 0.7944 0.1986 0.0248716635 0.0081279484 7.5817746173 0.9643091703 8.8326599204 0.3686559300 3.7165799249 0.1674159034 20.1558861261 1.5085089521
0.001 0.0065 0.794 0.1985 0.0230486096 0.0059730250 8.2489164980 0.6200246022 9.0768746448 0.7147924692 3.6939827865 0.2268658565 21.0428225389 1.5676559529
0.001 0.006999999999999999 0.7936 0.1984 0.0235694822 0.0103978996 8.6560587592 1.2466909430 8.9431704940 0.5460816717 3.6781388159 0.2089127051 21.3009375513 2.0120832194
0.001 0.0075 0.7932 0.1983 0.0239601366 0.0080440664 8.9032012546 0.9718823994 8.9220234089 0.4631410975 3.7721636907 0.1133668925 21.6213484908 1.5564344558
0.001 0.008 0.7928 0.1982 0.0265644992 0.0068112922 9.7053429377 1.2880891718 8.8424376049 0.1481243975 3.6425548163 0.1135666665 22.2168998581 1.5565915280
0.001 0.0085 0.7924 0.1981 0.0236997003 0.0048443946 10.2678421144 0.9465632948 8.8665407341 0.4282618831 3.7069696477 0.2376253508 22.8650521965 1.6172949233
0.0 0.003 0.7976 0.1994 0.0000000000 0.0000000000 4.0753511780 0.4923458058 9.1250809032 0.4253043388 3.7630728879 0.2448957032 16.9635049691 1.1625458478
0.001 0.009000000000000001 0.792 0.198 0.0247414454 0.0081112414 10.7153414594 1.4884167196 8.9954697366 0.4545212772 3.6828140859 0.2624986157 23.4183667273 2.2135478539
0.001 0.0095 0.7916 0.1979 0.0285177712 0.0071513352 11.3706976431 0.6939436389 8.5932203442 0.2967126906 3.6147629335 0.2976030973 23.6071986920 1.2954107620
0.001 0.01 0.7912 0.1978 0.0248716635 0.0040681445 12.0849823119 1.2235940307 8.8597190937 0.6287837301 3.6763206553 0.2495608440 24.6458937244 2.1060067493
0.0015 0.0 0.7988 0.1997 0.0423208934 0.0085190928 0.0000000000 0.0000000000 9.4698011287 0.5503098066 4.0438488260 0.1770135377 13.5559708481 .7358424371
0.0015 0.0005 0.7984 0.1996 0.0403676214 0.0063793596 0.6735704427 0.0791664613 9.4284165106 0.7509237676 3.9539797468 0.2186648068 14.0963343215 1.0551343953
0.0015 0.001 0.7979999999999999 0.1995 0.0351588961 0.0039497115 1.3092837980 0.2111481541 9.4063598735 0.6975656416 3.8921622877 0.2577818335 14.6429648553 1.1704453407
0.0015 0.0015 0.7976 0.1994 0.0442741654 0.0032942872 2.0121399121 0.3059223783 9.3661121954 0.5352541847 3.8861883316 0.1433843576 15.3087146045 .9878552078
0.0015 0.002 0.7972 0.1993 0.0348984598 0.0046296164 2.7789245041 0.5705762090 9.4088611416 0.2729967094 3.8586561859 0.2328694494 16.0813402914 1.0810719842
0.0015 0.0025 0.7968 0.1992 0.0364610774 0.0081112414 3.4453521001 0.4212257272 9.0645956921 0.3453166780 3.7537223478 0.2341706450 16.3001312174 1.0088242916
0.0015 0.003 0.7964 0.1991 0.0436230747 0.0092811827 4.0446369372 0.5098461696 9.3097199686 0.4119442451 3.7924231941 0.1439272366 17.1904031746 1.0749988340
0.0 0.0035 0.7972 0.1993 0.0000000000 0.0000000000 4.6421360627 0.5741738113 9.3156320569 0.3288838829 3.8482666970 0.1244290408 17.8060348166 1.0274867350
0.0015 0.0035 0.7959999999999999 0.19899999999999998 0.0388050038 0.0097654919 4.6478503401 0.5174468640 9.3338230978 0.4089410129 3.8152800697 0.2327767254 17.8357585114 1.1689300942
0.0015 0.004 0.7956 0.1989 0.0380236950 0.0142313586 5.3249922061 0.9065029479 9.2289972245 0.3208302219 3.8965778205 0.3045848390 18.4885909461 1.5461493674
0.0015 0.0045 0.7952 0.1988 0.0407582758 0.0073478113 5.6614202851 0.6015048832 8.8347064125 0.3535590376 3.6472300864 0.1523451257 18.1841150598 1.1147568578
0.0015 0.005 0.7948 0.1987 0.0401071851 0.0131925816 6.6357045734 1.1749320605 9.0348078626 0.3465488786 3.8773572660 0.2235104832 19.5879768871 1.7581840039
0.0015 0.0055 0.7944 0.1986 0.0376330406 0.0055491874 6.9982040428 1.2964374964 8.9895576483 0.6814153656 3.7272291511 0.1111481102 19.7526238828 2.0945501596
0.0015 0.006 0.794 0.1985 0.0402374033 0.0046149424 7.8621313498 1.2215800738 8.8792744627 0.6707405212 3.7708650045 0.1954052690 20.5525082203 2.0923408064
0.0015 0.0065 0.7936 0.1984 0.0385445675 0.0085350015 8.5224875261 1.0288491507 8.9866016042 0.4917081601 3.7999555735 0.2309529874 21.3475892713 1.7600452997
0.0015 0.006999999999999999 0.7932 0.1983 0.0425813297 0.0051167608 8.7492729085 0.5535249944 9.0079760773 0.5209776447 3.7121643921 0.0779315557 21.5119947076 1.1575509556
0.0015 0.0075 0.7928 0.1982 0.0377632587 0.0113521537 9.5935573870 1.3464722611 8.8185618637 0.2900765255 3.7345017933 0.1407056735 22.1843843027 1.7886066138
0.0015 0.008 0.7924 0.1981 0.0377632587 0.0108323956 9.8535570065 0.7974789202 8.8792744627 0.2295443402 3.7306057350 0.1985833335 22.5012004629 1.2364389895
0.0 0.004 0.7968 0.1992 0.0000000000 0.0000000000 5.3342779068 0.4611170886 9.1739693257 0.3639032373 3.8363187848 0.0679896601 18.3445660173 .8930099860
0.0015 0.0085 0.792 0.198 0.0354193323 0.0072549149 10.2314135963 1.5275718714 9.0006996609 0.2375594285 3.7825531796 0.1170674593 23.0500857691 1.8894536741
0.0015 0.009000000000000001 0.7916 0.1979 0.0334660603 0.0059730250 10.7835556453 1.1169123900 8.8592643177 0.4262525198 3.6347626997 0.1345569179 23.3110487230 1.6836948527
0.0015 0.0095 0.7912 0.1978 0.0368517318 0.0074395478 11.8703397689 1.5899768153 8.8685872262 0.5266349547 3.6529443053 0.2904898130 24.4287230322 2.4145411308
0.0015 0.01 0.7908 0.1977 0.0299501707 0.0082357179 12.0235538304 1.1678967171 8.7985517186 0.5065568007 3.6822946115 0.2298790349 24.5343503312 1.9125682706
0.002 0.0 0.7984 0.1996 0.0515663809 0.0091856872 0.0000000000 0.0000000000 9.4409228512 0.7280045146 3.9526810607 0.1867407675 13.4451702928 .9239309693
0.002 0.0005 0.7979999999999999 0.1995 0.0557333612 0.0175016272 0.7046418258 0.0673324602 9.4943590340 0.4981539418 3.9222918056 0.2099820837 14.1770260266 .7929701129
0.002 0.001 0.7976 0.1994 0.0569053244 0.0068212430 1.3014266666 0.1340383301 9.5316506678 0.5245829106 3.8570977626 0.1863096387 14.7470804214 .8517521224
0.002 0.0015 0.7972 0.1993 0.0523476897 0.0136474568 2.0653541199 0.2895858398 9.1819279061 0.3736089519 3.9090452072 0.2350585993 15.2086749229 .9119008478
0.002 0.002 0.7968 0.1992 0.0506548539 0.0061850187 2.5674962421 0.4589322076 9.3456472744 0.5494985500 3.9272268128 0.1928013154 15.8910251832 1.2074170917
0.002 0.0025 0.7964 0.1991 0.0523476897 0.0071132959 3.3614236515 0.4057212371 9.2462787134 0.5839235589 3.8711235726 0.3356761712 16.5311736272 1.3324342631
0.0 0.0045 0.7964 0.1991 0.0000000000 0.0000000000 5.7835629635 0.6171989948 9.0755103167 0.3917403812 3.8739806821 0.1897539966 18.7330539623 1.1986933726
0.002 0.003 0.7959999999999999 0.19899999999999998 0.0507850721 0.0129957436 3.9199942625 0.6945051213 9.2628780382 0.1656808410 3.8755391054 0.2896152733 17.1091964782 1.1627969792
0.002 0.0035 0.7956 0.1989 0.0554729249 0.0149699890 4.4214221000 0.5509121650 9.0343530866 0.4499649670 3.8770975288 0.2790530467 17.3883456403 1.2949001677
0.002 0.004 0.7952 0.1988 0.0550822705 0.0105339951 5.0353497729 0.6506557019 8.9829633960 0.3756048008 3.8228124492 0.2002882215 17.8962078886 1.2370827193
0.002 0.0045 0.7948 0.1987 0.0502641995 0.0051695123 5.9160627696 0.6119423123 9.1380420199 0.2242862028 3.8776170032 0.2794241409 18.9819859922 1.1208221683
0.002 0.005 0.7944 0.1986 0.0466180918 0.0177899132 6.5517761248 0.6892051303 8.9422609419 0.3763320366 3.7285278372 0.0925335502 19.2691829957 1.1758606303
0.002 0.0055 0.794 0.1985 0.0502641995 0.0120590710 7.1324895606 0.7338467664 9.0273040582 0.3883504989 3.8170982303 0.0849686171 20.0271560486 1.2192249534
0.002 0.006 0.7936 0.1984 0.0543009617 0.0133713164 7.6196317047 0.9764692042 9.1603260450 0.2153353664 3.7461899684 0.1273676766 20.5804486798 1.3325435636
0.002 0.0065 0.7932 0.1983 0.0519570353 0.0066602470 7.7221315547 0.4033944406 9.2437774452 0.6604165274 3.7389173261 0.2524506850 20.7567833613 1.3229219000
0.002 0.006999999999999999 0.7928 0.1982 0.0472691825 0.0074849945 8.7749871566 1.0792886255 9.1932973067 0.3856918961 3.6742427576 0.1872804443 21.6897964034 1.6597459604
0.002 0.0075 0.7924 0.1981 0.0527383441 0.0027314786 9.6385573212 0.5444826692 8.9743226516 0.2744851162 3.6591779986 0.1728499993 22.3247963155 .9945492633
