# Supplementary material for: Multipressure Sampling for Improving the Performance of MOF-based Electronic Noses
Source: ACS Sens. 2024 Jul 12;9(7):3531–9. doi: 10.1021/acssensors.4c00199 (PMC11287752; doi:10.1021/acssensors.4c00199)
Supplement: Supplementary file 2 — se4c00199_si_002.zip [file se4c00199_si_002.zip › Multiplex_Adsorption_Data/Methane_1bar/RUTNOK.csv]

methane_comp CO2_comp N2_comp O2_comp methane_mass methane_error CO2_mass CO2_error N2_mass N2_error O2_mass O2_error total_mass total_error
0.0 0.0 0.8 0.2 0.0000000000 0.0000000000 0.0000000000 0.0000000000 8.9072593058 0.4522302886 2.8387571680 0.3933415468 11.7460164738 .8455718354
0.0 0.0005 0.7996 0.1999 0.0000000000 0.0000000000 0.0429611906 0.0229637223 8.8799064586 0.3372738230 2.6936948913 0.2709872100 11.6165625405 .6312247553
0.0 0.005 0.7959999999999999 0.19899999999999998 0.0000000000 0.0000000000 0.3713074327 0.2434897211 8.8486460618 0.8083434809 2.7539515293 0.2948583963 11.9739050238 1.3466915983
0.002 0.008 0.792 0.198 0.0234962038 0.0286569737 0.6229372630 0.0688911669 8.9033517562 0.8747676206 2.7427928927 0.2237967446 12.2925781157 1.1961125058
0.002 0.0085 0.7916 0.1979 0.0268528043 0.0164439172 0.6996536747 0.1837097783 8.8076167911 0.6074448922 2.6758410727 0.3640931653 12.2099643428 1.1716917530
0.002 0.009000000000000001 0.7912 0.1978 0.0167830027 0.0122565722 0.6904477053 0.2108236227 9.1397585068 0.8089288335 2.9057089880 0.2491551410 12.7526982028 1.2811641694
0.002 0.0095 0.7908 0.1977 0.0346848723 0.0303540967 0.7640954606 0.2411581348 8.7333733487 0.6745476460 2.7740370753 0.3395160760 12.3061907569 1.2855759535
0.002 0.01 0.7904 0.1976 0.0234962038 0.0216956331 0.7733014300 0.2357878633 8.7099280511 0.4290482340 2.6535237993 0.3515661255 12.1602494842 1.0380978559
0.0025 0.0 0.7979999999999999 0.1995 0.0335660054 0.0187222233 0.0000000000 0.0000000000 8.7607261959 0.5988120552 2.8610744413 0.2932323266 11.6553666426 .9107666051
0.0025 0.0005 0.7976 0.1994 0.0257339375 0.0260962351 0.0368238776 0.0459274446 8.8681838098 0.6899232244 2.7628784387 0.4864141751 11.6936200636 1.2483610792
0.0025 0.001 0.7972 0.1993 0.0257339375 0.0181794345 0.0644417858 0.0710445336 8.8212932146 0.3820616484 2.7941226213 0.2782418975 11.7055915592 .7495275140
0.0025 0.0015 0.7968 0.1992 0.0346848723 0.0268528043 0.1288835717 0.1000965448 9.0127631449 0.9719985441 2.9815877174 0.3284204970 12.1579193063 1.4273683902
0.0025 0.002 0.7964 0.1991 0.0324471386 0.0192497131 0.1411581975 0.0997195320 8.9775951985 0.8670006377 2.7450246200 0.2960720880 11.8962251546 1.2820419708
0.0 0.0055 0.7956 0.1989 0.0000000000 0.0000000000 0.5278089125 0.1266727117 9.0557461905 0.7810213229 2.8275985313 0.1843574284 12.4111536343 1.0920514630
0.0025 0.0025 0.7959999999999999 0.19899999999999998 0.0234962038 0.0216956331 0.2639044563 0.1015906057 8.9033517562 0.3687617306 2.6758410727 0.1906266190 11.8665934890 .6826745884
0.0025 0.003 0.7956 0.1989 0.0246150706 0.0134264022 0.2301492351 0.1097875914 9.0909141368 0.6109538455 2.7851957120 0.3383404628 12.1308741545 1.0725083019
0.0025 0.0035 0.7952 0.1988 0.0279716712 0.0070763353 0.2700417692 0.0922640443 8.9013979814 0.7263629161 2.7383294380 0.3201887135 11.9377408598 1.1458920092
0.0025 0.004 0.7948 0.1987 0.0391603397 0.0223773369 0.3835820585 0.0970394380 8.5868402388 0.5572883616 2.7963543487 0.3042360900 11.8059369857 .9809412265
0.0025 0.0045 0.7944 0.1986 0.0324471386 0.0164439172 0.3344835550 0.1508331280 8.7802639439 0.5981742474 2.6178161620 0.1979077881 11.7650107995 .9633590807
0.0025 0.005 0.794 0.1985 0.0425169402 0.0195081101 0.4173372797 0.1154728538 8.8525536114 0.4169192449 2.6379017080 0.1484392296 11.9503095393 .7003394384
0.0025 0.0055 0.7936 0.1984 0.0268528043 0.0130481175 0.4357492185 0.1037913796 9.0264395685 0.6092520209 2.7918908940 0.2855913487 12.2809324853 1.0116828667
0.0025 0.006 0.7932 0.1983 0.0302094049 0.0241011295 0.4695044396 0.0661008833 8.8037092415 0.9263777416 2.9570387167 0.1722916628 12.2604618027 1.1888714172
0.0025 0.0065 0.7928 0.1982 0.0335660054 0.0158231667 0.5431521949 0.1857487950 8.6337308340 0.4848196795 2.7985860760 0.4371907707 12.0090351103 1.1235824119
0.0025 0.006999999999999999 0.7924 0.1981 0.0234962038 0.0164439172 0.5646327901 0.1944666463 9.0479310913 0.1274604105 2.7249390740 0.3198151702 12.3609991592 .6581861442
0.0 0.006 0.7952 0.1988 0.0000000000 0.0000000000 0.4449551879 0.1478060684 8.9385197026 0.4784155812 2.7182438920 0.4294205276 12.1017187825 1.0556421772
0.0025 0.0075 0.792 0.198 0.0290905380 0.0334913312 0.6965850183 0.1037913796 8.9951791717 0.9521440396 2.7874274393 0.2320996427 12.5082821673 1.3215263931
0.0025 0.008 0.7916 0.1979 0.0268528043 0.0148434461 0.6106626372 0.1404895145 8.8720913594 0.2662873922 2.8142081673 0.2880225484 12.3238149682 .7096429012
0.0025 0.0085 0.7912 0.1978 0.0313282717 0.0296868922 0.6689671101 0.2148936108 8.9424272521 0.8936763268 2.6825362547 0.1714803286 12.3252588886 1.3097371584
0.0025 0.009000000000000001 0.7908 0.1977 0.0391603397 0.0070763353 0.7057909877 0.2765198338 8.7802639439 0.7426811750 2.8030495307 0.3191916267 12.3282648020 1.3454689708
0.0025 0.0095 0.7904 0.1976 0.0190207364 0.0219252229 0.7088596442 0.2057602239 8.9756414237 0.8288611824 2.9882828994 0.1150151812 12.6918047037 1.1715618104
0.0025 0.01 0.79 0.1975 0.0246150706 0.0167456656 0.8837730628 0.1917357855 8.8271545390 0.6885053600 2.7651101660 0.5209828722 12.5006528384 1.4179696833
0.003 0.0 0.7976 0.1994 0.0335660054 0.0070763353 0.0000000000 0.0000000000 8.9228895042 0.5481165380 2.9012455334 0.5629971781 11.8577010430 1.1181900514
0.003 0.0005 0.7972 0.1993 0.0302094049 0.0288311818 0.0368238776 0.0569150988 8.8720913594 0.8082490295 2.6579872540 0.2873300190 11.5971118959 1.1813253291
0.003 0.001 0.7968 0.1992 0.0369226060 0.0321175206 0.1104716329 0.0450998553 9.2941067159 0.6846133949 2.7427928927 0.1921878786 12.1842938475 .9540186494
0.003 0.0015 0.7964 0.1991 0.0447546739 0.0223773369 0.1258149152 0.0938828353 8.8232469894 0.4493512140 2.6557555267 0.1856496692 11.6495721052 .7512610554
0.0 0.0065 0.7948 0.1987 0.0000000000 0.0000000000 0.5216715996 0.2668143419 8.9502423513 1.1753477894 2.8275985313 0.3214307224 12.2995124822 1.7635928537
0.003 0.002 0.7959999999999999 0.19899999999999998 0.0335660054 0.0339369118 0.1565014799 0.1015906057 8.7704950699 0.6519170063 2.9057089880 0.2282916348 11.8662715432 1.0157361586
0.003 0.0025 0.7956 0.1989 0.0302094049 0.0270386391 0.1841193881 0.0910310618 8.8427847374 0.9158516045 2.7673418933 0.3082693294 11.8244554237 1.3421906348
0.003 0.003 0.7952 0.1988 0.0279716712 0.0158231667 0.2884537080 0.1186899834 8.8974904318 0.2794376117 2.9324897160 0.1233723415 12.1464055270 .5373231033
0.003 0.0035 0.7948 0.1987 0.0503490081 0.0393993673 0.3130029598 0.1000965448 8.7196969251 0.3873404733 2.7740370753 0.2048331820 11.8570859683 .7316695674
0.003 0.004 0.7944 0.1986 0.0369226060 0.0134264022 0.3314148986 0.1296121449 8.9248432790 0.6718940347 2.8097447127 0.2679560205 12.1029254963 1.0828886023
0.003 0.0045 0.794 0.1985 0.0413980734 0.0207518886 0.3989253409 0.1552631007 8.9639187749 0.7254373982 2.6758410727 0.0497029277 12.0800832619 .9511553152
0.003 0.005 0.7936 0.1984 0.0313282717 0.0230388785 0.3743760891 0.0741574344 8.7275120243 0.7530122833 2.6512920720 0.5280476268 11.7845084571 1.3782562230
0.003 0.0055 0.7932 0.1983 0.0335660054 0.0291764778 0.4449551879 0.1680772369 8.8720913594 0.4078478568 2.6936948913 0.3566856072 12.0443074440 .9617871787
0.003 0.006 0.7928 0.1982 0.0447546739 0.0291764778 0.5001910043 0.1559891987 8.7861252683 0.8360329980 2.6825362547 0.1637546564 12.0136072012 1.1849533309
0.003 0.0065 0.7924 0.1981 0.0335660054 0.0255140897 0.5278089125 0.1595701363 8.8115243407 0.6942914067 2.6245113440 0.3769968146 11.9974106026 1.2563724473
0.0 0.006999999999999999 0.7944 0.1986 0.0000000000 0.0000000000 0.5400835384 0.1751017436 8.8955366570 0.7686657604 2.8008178033 0.2625482801 12.2364379987 1.2063157841
0.003 0.006999999999999999 0.792 0.198 0.0425169402 0.0313282717 0.5799760725 0.1457531066 9.0166706945 0.4055200677 2.8900868967 0.0988027809 12.5292506039 .6814042269
0.003 0.0075 0.7916 0.1979 0.0369226060 0.0313282717 0.6444178583 0.0889381140 9.1163132092 0.6436672451 2.7048535280 0.1443567083 12.5025072015 .9082903391
0.003 0.008 0.7912 0.1978 0.0324471386 0.0303540967 0.6536238277 0.1785103698 8.6337308340 0.1749255941 2.8409888953 0.4997474882 12.1607906956 .8835375488
0.003 0.0085 0.7908 0.1977 0.0302094049 0.0241011295 0.5891820419 0.1653661359 8.7822177187 0.4815965709 2.5664864333 0.2692909882 11.9680955988 .9403548245
0.003 0.009000000000000001 0.7904 0.1976 0.0335660054 0.0100074493 0.7640954606 0.1593339110 8.8095705659 0.3807405323 2.8075129853 0.1631452213 12.4147450172 .7132271139
0.003 0.0095 0.79 0.1975 0.0313282717 0.0305186187 0.7947820253 0.2473268582 8.8095705659 0.4612563968 2.7093169827 0.2542210751 12.3449978456 .9933229488
0.003 0.01 0.7896 0.1974 0.0358037391 0.0336405138 0.8131939641 0.3866994208 8.7060205015 0.4078478568 2.8454523500 0.2970797100 12.4004705547 1.1252675014
0.0035 0.0 0.7972 0.1993 0.0313282717 0.0151770483 0.0000000000 0.0000000000 9.0323008929 0.4594653607 2.9190993520 0.3968711533 11.9827285166 .8715135623
0.0035 0.0005 0.7968 0.1992 0.0425169402 0.0270386391 0.0368238776 0.0459274446 9.1143594344 0.2944955026 2.7785005300 0.2567941495 11.9722007822 .6242557358
0.0035 0.001 0.7964 0.1991 0.0469924076 0.0358037391 0.0889910376 0.0655285705 8.7470497723 0.6946871521 2.7517198020 0.2873993470 11.6347530195 1.0834188087
0.0 0.0075 0.794 0.1985 0.0000000000 0.0000000000 0.5983880113 0.2730931855 8.9385197026 0.2678881037 2.9012455334 0.1102391982 12.4381532473 .6512204874
0.0035 0.0015 0.7959999999999999 0.19899999999999998 0.0469924076 0.0134264022 0.1442268540 0.0715727530 8.7783101691 0.5624157189 2.6825362547 0.4294205276 11.6520656854 1.0768354017
0.0035 0.002 0.7956 0.1989 0.0436358070 0.0311680238 0.1534328234 0.1148186114 8.8877215578 0.3293487166 2.6669141633 0.3095591649 11.7517043515 .7848945167
0.0035 0.0025 0.7952 0.1988 0.0346848723 0.0216956331 0.2424238610 0.0938828353 8.9385197026 0.5121722907 2.8253668040 0.3583017209 12.0409952399 .9860524800
0.0035 0.003 0.7948 0.1987 0.0413980734 0.0151770483 0.2117372963 0.1034278360 8.8095705659 0.4431926147 2.8409888953 0.2928924258 11.9036948309 .8546899248
0.0035 0.0035 0.7944 0.1986 0.0346848723 0.0192497131 0.3068656468 0.0643686811 8.9443810269 0.4173219064 2.7963543487 0.3817754314 12.0822858947 .8827157320
0.0035 0.004 0.794 0.1985 0.0425169402 0.0498366957 0.2731104257 0.0978126728 9.0283933433 0.8289532852 2.8008178033 0.3237158769 12.1448385125 1.3003185306
0.0035 0.0045 0.7936 0.1984 0.0380414728 0.0311680238 0.3743760891 0.1157985889 8.8212932146 0.7751341436 2.7427928927 0.2900902170 11.9765036692 1.2121909733
0.0035 0.005 0.7932 0.1983 0.0380414728 0.0148434461 0.4019939973 0.0832505631 9.0576999653 0.4594321275 2.7807322573 0.0929856632 12.2784676927 .6505117999
0.0035 0.0055 0.7928 0.1982 0.0525867418 0.0378435106 0.4142686232 0.2126027566 8.8642762602 0.5510337716 2.8320619860 0.1837078994 12.1631936112 .9851879382
0.0035 0.006 0.7924 0.1981 0.0313282717 0.0181794345 0.5001910043 0.3736207395 9.0303471181 0.6515890213 2.7829639847 0.2152662689 12.3448303788 1.2586554642
0.0 0.008 0.7936 0.1984 0.0000000000 0.0000000000 0.6260059195 0.1895625122 8.9580574505 0.7361350537 2.8342937133 0.1996117610 12.4183570833 1.1253093269
0.0035 0.0065 0.792 0.198 0.0302094049 0.0230388785 0.5124656302 0.1090992612 8.9131206302 0.5849067925 2.7294025287 0.4145489840 12.1851981940 1.1315939162
0.0035 0.006999999999999999 0.7916 0.1979 0.0413980734 0.0343767173 0.5093969737 0.1248758446 8.6278695096 0.9531057368 2.8432206227 0.2948583963 12.0218851794 1.4072166950
0.0035 0.0075 0.7912 0.1978 0.0358037391 0.0089509348 0.5707701031 0.1662747479 8.9209357294 0.6561193511 2.7896591667 0.4073743016 12.3171687383 1.2387193354
0.0035 0.008 0.7908 0.1977 0.0290905380 0.0295177347 0.6720357665 0.1616806340 8.8115243407 0.4882091903 2.7762688027 0.3244535517 12.2889194479 1.0038611107
0.0035 0.0085 0.7904 0.1976 0.0402792065 0.0319612300 0.6413492019 0.0736477552 8.9404734774 0.4156354541 2.6200478893 0.3935440914 12.2421497751 .9147885307
0.0035 0.009000000000000001 0.79 0.1975 0.0380414728 0.0334913312 0.7119283006 0.1785103698 8.8212932146 0.6708023370 2.7673418933 0.2340655374 12.3386048813 1.1168695754
0.0035 0.0095 0.7896 0.1974 0.0313282717 0.0114102478 0.6812417359 0.2444161279 8.8252007642 0.3734930669 2.7896591667 0.2765901695 12.3274299385 .9059096121
0.0035 0.01 0.7892 0.1973 0.0436358070 0.0327352218 0.7579581476 0.3108898864 8.7333733487 0.2492881896 2.6713776180 0.2372778546 12.2063449213 .8301911524
0.004 0.0 0.7968 0.1992 0.0402792065 0.0356636065 0.0000000000 0.0000000000 9.0830990376 0.4854491522 2.8052812580 0.5653983310 11.9286595021 1.0865110897
0.004 0.0005 0.7964 0.1991 0.0391603397 0.0381072317 0.0583044729 0.0595034566 8.9287508286 0.8476771187 2.7249390740 0.2995506864 11.7511547152 1.2448384934
0.0 0.0085 0.7932 0.1983 0.0000000000 0.0000000000 0.6965850183 0.1190069132 8.7470497723 0.6365349119 2.8052812580 0.3660577110 12.2489160486 1.1215995361
0.004 0.001 0.7959999999999999 0.19899999999999998 0.0525867418 0.0151770483 0.0583044729 0.0407103285 9.1045905604 0.6287391799 2.8990138060 0.3031865445 12.1144955811 .9878131012
0.004 0.0015 0.7956 0.1989 0.0346848723 0.0349545177 0.0797850682 0.0710445336 9.0479310913 0.5606210308 2.7896591667 0.3046941293 11.9520601985 .9713142114
0.004 0.002 0.7952 0.1988 0.0436358070 0.0259036403 0.1933253575 0.0631875041 8.7607261959 0.5846195679 2.7628784387 0.1989118929 11.7605657991 .8726226052
0.004 0.0025 0.7948 0.1987 0.0425169402 0.0503365747 0.2240119222 0.0741574344 8.8857677830 0.8311790622 2.7695736207 0.2128464242 11.9218702661 1.1685194955
0.004 0.003 0.7944 0.1986 0.0525867418 0.0321175206 0.2301492351 0.0845970207 8.9209357294 0.7507581457 2.7093169827 0.3385759120 11.9129886890 1.2060485990
0.004 0.0035 0.794 0.1985 0.0581810761 0.0328878344 0.2945910209 0.1278565946 8.8759989090 0.6353343999 2.7628784387 0.3335965833 11.9916494447 1.1296754122
0.004 0.004 0.7936 0.1984 0.0391603397 0.0464026335 0.3314148986 0.0814206569 9.0186244693 1.2592620437 2.7718053480 0.2908446792 12.1610050556 1.6779300133
0.004 0.0045 0.7932 0.1983 0.0402792065 0.0259036403 0.4081313103 0.1380554407 8.7275120243 0.5312830658 2.7427928927 0.2142458240 11.9187154338 .9094879708
0.004 0.005 0.7928 0.1982 0.0436358070 0.0083728328 0.3958566844 0.0897811481 8.6669450056 0.5715450855 2.6356699807 0.2907761726 11.7421074777 .9604752390
0.004 0.0055 0.7924 0.1981 0.0391603397 0.0200148986 0.4695044396 0.0814206569 8.7372808983 0.6972102240 2.7918908940 0.3432509819 12.0378365716 1.1418967614
0.0 0.009000000000000001 0.7928 0.1982 0.0000000000 0.0000000000 0.7671641170 0.1703035225 8.7744026195 0.8003707081 2.8811599873 0.2827872420 12.4227267238 1.2534614726
0.004 0.006 0.792 0.198 0.0391603397 0.0187222233 0.4265432491 0.1307694191 8.6591299064 0.3898943511 2.5888037067 0.3193788176 11.7136372019 .8587648111
0.004 0.0065 0.7916 0.1979 0.0425169402 0.0461863031 0.5707701031 0.2291446147 9.0713763888 0.6239366894 2.8164398947 0.3572437137 12.5011033268 1.2565113209
0.004 0.006999999999999999 0.7912 0.1978 0.0413980734 0.0416242528 0.6505551713 0.1205790674 8.8330158634 0.5316852701 2.7316342560 0.4235345768 12.2566033641 1.1174231671
0.004 0.0075 0.7908 0.1977 0.0525867418 0.0270386391 0.6014566678 0.0625885568 8.9209357294 0.7336834103 2.7651101660 0.2834908690 12.3400893050 1.1068014752
0.004 0.008 0.7904 0.1976 0.0481112744 0.0230388785 0.5953193548 0.2555658465 8.8994442066 0.6351421074 2.7316342560 0.3975733143 12.2745090918 1.3113201467
0.004 0.0085 0.79 0.1975 0.0402792065 0.0179018696 0.7579581476 0.1000965448 8.8037092415 0.4346698876 2.8142081673 0.3259850129 12.4161547629 .8786533149
0.004 0.009000000000000001 0.7896 0.1974 0.0559433424 0.0274065287 0.8070566511 0.0631875041 9.0596537401 0.5524175158 2.7874274393 0.3743452357 12.7100811729 1.0173567843
0.004 0.0095 0.7892 0.1973 0.0436358070 0.0259036403 0.6751044230 0.2981496265 8.8154318903 0.5463028249 2.6914631640 0.2788855629 12.2256352843 1.1492416546
0.004 0.01 0.7888 0.1972 0.0402792065 0.0130481175 0.8438805288 0.2508051810 8.8408309626 0.6333365258 2.7249390740 0.3684445975 12.4499297719 1.2656344218
0.0045 0.0 0.7964 0.1991 0.0391603397 0.0187222233 0.0000000000 0.0000000000 8.9521961261 1.1328255183 2.6914631640 0.6236709675 11.6828196298 1.7752187091
0.0 0.0095 0.7924 0.1981 0.0000000000 0.0000000000 0.7057909877 0.1412915544 8.6376383836 1.0891063466 2.9414166254 0.1799829637 12.2848459967 1.4103808647
0.0045 0.0005 0.7959999999999999 0.19899999999999998 0.0570622092 0.0492301413 0.0429611906 0.0407103285 8.9092130806 0.8446094107 2.8142081673 0.2114377626 11.8234446477 1.1459876431
0.0045 0.001 0.7956 0.1989 0.0604188098 0.0228204956 0.1074029764 0.0970394380 9.0537924157 0.5009289603 2.6356699807 0.2998830406 11.8572841826 .9206719345
0.0045 0.0015 0.7952 0.1988 0.0514678750 0.0277695449 0.1258149152 0.0450998553 8.7861252683 0.3569798389 2.7026218007 0.2286404381 11.6660298592 .6584896772
0.0045 0.002 0.7948 0.1987 0.0436358070 0.0164439172 0.2148059528 0.0867947119 8.8935828822 0.8193377724 2.7494880747 0.2304629946 11.9015127167 1.1530393961
0.0045 0.0025 0.7944 0.1986 0.0503490081 0.0430436670 0.2117372963 0.0854828776 8.9307046034 0.2138111734 2.6646824360 0.4713966027 11.8574733438 .8137343207
0.0045 0.003 0.794 0.1985 0.0514678750 0.0228204956 0.2025313269 0.1391425082 8.7978479171 0.3966884613 2.7316342560 0.3676326272 11.7834813750 .9262840923
0.0045 0.0035 0.7936 0.1984 0.0458735407 0.0349545177 0.3007283339 0.1535555206 8.8935828822 0.5463028249 2.8454523500 0.1609321467 12.0856371068 .8957450099
0.0045 0.004 0.7932 0.1983 0.0492301413 0.0130481175 0.2792477386 0.0958678927 8.6962516276 0.4372965273 2.7695736207 0.3662753434 11.7943031282 .9124878809
0.0045 0.0045 0.7928 0.1982 0.0581810761 0.0270386391 0.3682387762 0.0889381140 9.1241283084 1.1500417020 2.6490603447 0.3976234213 12.1996085054 1.6636418764
0.0045 0.005 0.7924 0.1981 0.0436358070 0.0259036403 0.3835820585 0.0613731294 8.5887940136 0.3462979714 2.7070852553 0.2789569896 11.7230971344 .7125317307
0.0 0.001 0.7992 0.1998 0.0000000000 0.0000000000 0.0981970070 0.0416252815 8.9131206302 1.0067231084 2.8900868967 0.4405047610 11.9014045339 1.4888531509
0.0 0.01 0.792 0.198 0.0000000000 0.0000000000 0.7548894912 0.2480871639 8.7040667267 0.4429513839 2.7249390740 0.0863191051 12.1838952919 .7773576529
0.0045 0.0055 0.792 0.198 0.0469924076 0.0207518886 0.4418865314 0.1483148687 8.8545073862 0.5122617193 2.6512920720 0.3266565812 11.9946783972 1.0079850578
0.0045 0.006 0.7916 0.1979 0.0469924076 0.0288311818 0.4817790655 0.2665318491 9.1632038044 0.5194249107 2.7204756193 0.1548760885 12.4124508968 .9696640301
0.0045 0.0065 0.7912 0.1978 0.0637754103 0.0503365747 0.5216715996 0.1097875914 9.1436660564 0.2947546276 2.7003900733 0.4175179531 12.4295031396 .8723967468
0.0045 0.006999999999999999 0.7908 0.1977 0.0581810761 0.0270386391 0.5278089125 0.1847320999 8.8877215578 0.7259423724 2.7070852553 0.4193272537 12.1807968017 1.3570403651
0.0045 0.0075 0.7904 0.1976 0.0380414728 0.0268528043 0.6198686066 0.1619134356 8.8681838098 0.4108319673 2.9280262614 0.2928924258 12.4541201506 .8924906330
0.0045 0.008 0.79 0.1975 0.0425169402 0.0181794345 0.7211342700 0.2416262519 8.9697800993 0.7845713495 2.7539515293 0.1826202172 12.4873828388 1.2269972531
0.0045 0.0085 0.7896 0.1974 0.0514678750 0.0259036403 0.6935163618 0.1761740239 8.6454534828 0.5684108126 2.7963543487 0.3045633312 12.1867920683 1.0750518080
0.0045 0.009000000000000001 0.7892 0.1973 0.0425169402 0.0321175206 0.7088596442 0.2029957424 8.8759989090 0.3385390562 2.8655378960 0.4394633236 12.4929133894 1.0131156428
0.0045 0.0095 0.7888 0.1972 0.0648942771 0.0288311818 0.7825073994 0.2523025387 8.6024704372 0.3060886138 2.6535237993 0.2123779085 12.1033959130 .7996002428
0.0045 0.01 0.7884 0.1971 0.0537056087 0.0321175206 0.7272715830 0.1753167243 8.7626799707 0.4292972773 2.6780728000 0.4151252804 12.2217299624 1.0518568026
0.0005 0.0 0.7996 0.1999 0.0067132011 0.0130481175 0.0000000000 0.0000000000 8.9170281798 0.3216081865 2.8454523500 0.5161035327 11.7691937309 .8507598367
0.005 0.0 0.7959999999999999 0.19899999999999998 0.0615376766 0.0418641640 0.0000000000 0.0000000000 9.2882453915 0.6567008833 2.7561832567 0.2448805974 12.1059663248 .9434456447
0.005 0.0005 0.7956 0.1989 0.0716074782 0.0130481175 0.0245492517 0.0312942784 9.2296321475 0.3582180958 2.7985860760 0.3219880635 12.1243749534 .7245485552
0.005 0.001 0.7952 0.1988 0.0548244755 0.0249183478 0.0552358164 0.0661008833 9.1124056596 0.4221962228 2.8655378960 0.5028869609 12.0880038475 1.0161024148
0.005 0.0015 0.7948 0.1987 0.0626565435 0.0334913312 0.1012656635 0.0981970070 8.6806214292 0.4850086071 2.7115487100 0.2357616867 11.5560923462 .8524586320
0.005 0.002 0.7944 0.1986 0.0637754103 0.0207518886 0.1503641669 0.0761620506 9.2022793003 0.7634235959 2.7450246200 0.3165593319 12.1614434975 1.1768968670
0.005 0.0025 0.794 0.1985 0.0682508777 0.0303540967 0.2025313269 0.1154728538 9.1124056596 0.6385466910 2.7941226213 0.2531215657 12.1773104855 1.0374952072
0.005 0.003 0.7936 0.1984 0.0436358070 0.0268528043 0.2915223645 0.1148186114 8.6806214292 0.5989650280 2.7941226213 0.2138735460 11.8099022220 .9545099897
0.005 0.0035 0.7932 0.1983 0.0514678750 0.0471519748 0.2669731127 0.0901997105 8.9795489733 0.8134275707 2.8766965327 0.2985514041 12.1746864937 1.2493306601
0.005 0.004 0.7928 0.1982 0.0425169402 0.0321175206 0.2915223645 0.0776315504 8.7196969251 0.6372541335 2.7093169827 0.2104934177 11.7630532125 .9574966222
0.005 0.0045 0.7924 0.1981 0.0570622092 0.0311680238 0.3897193715 0.1583854864 8.8369234130 0.5862105853 2.7383294380 0.1794286570 12.0220344317 .9551927525
0.0005 0.0005 0.7992 0.1998 0.0033566005 0.0054813057 0.0398925341 0.0312942784 8.8974904318 0.6100534710 2.7494880747 0.2004086175 11.6902276411 .8472376726
0.005 0.005 0.792 0.198 0.0514678750 0.0303540967 0.4296119055 0.1735894238 9.1514811556 0.4574337182 2.7316342560 0.2434117901 12.3641951921 .9047890288
0.005 0.0055 0.7916 0.1979 0.0592999429 0.0391443526 0.4541611573 0.1607460560 8.8857677830 0.4770732408 2.7494880747 0.3257404629 12.1487169579 1.0027041123
0.005 0.006 0.7912 0.1978 0.0581810761 0.0167456656 0.5186029431 0.2291446147 8.9170281798 0.8001799119 2.6936948913 0.2410265520 12.1875070903 1.2870967442
0.005 0.0065 0.7908 0.1977 0.0816772799 0.0445303383 0.5769074160 0.0535038537 8.8388771878 0.7818419905 2.6691458907 0.4437491116 12.1666077744 1.3236252941
0.005 0.006999999999999999 0.7904 0.1976 0.0537056087 0.0391443526 0.6106626372 0.2548278552 8.6903903032 0.1784685319 2.7271708013 0.3239004531 12.0819293504 .7963411928
0.005 0.0075 0.79 0.1975 0.0738452119 0.0540772782 0.5584954772 0.1281508564 8.9228895042 0.6464131167 2.6713776180 0.1832736011 12.2266078113 1.0119148524
0.005 0.008 0.7896 0.1974 0.0503490081 0.0374444466 0.6597611407 0.1861539182 9.0401159921 0.7669754434 2.8409888953 0.1907311006 12.5912150362 1.1813049088
0.005 0.0085 0.7892 0.1973 0.0570622092 0.0356636065 0.6137312936 0.1921282849 8.9561036757 0.5870955105 2.7405611653 0.3614020408 12.3674583438 1.1762894427
0.005 0.009000000000000001 0.7888 0.1972 0.0604188098 0.0311680238 0.6843103924 0.1380554407 8.8076167911 0.4772332412 2.8030495307 0.3638194727 12.3553955240 1.0102761784
0.005 0.0095 0.7884 0.1971 0.0682508777 0.0444177456 0.7671641170 0.1635337676 8.6571761316 0.4666864205 2.8320619860 0.2918020826 12.3246531123 .9664400163
0.0005 0.001 0.7988 0.1997 0.0100698016 0.0044754674 0.0705790988 0.0245492517 8.8252007642 0.5966663178 2.7249390740 0.1158780228 11.6307887386 .7415690597
0.005 0.01 0.7879999999999999 0.19699999999999998 0.0581810761 0.0134264022 0.7518208347 0.2169867798 8.5243194453 0.6985229915 2.7294025287 0.2642877807 12.0637238848 1.1932239542
0.0055 0.0 0.7956 0.1989 0.0716074782 0.0356636065 0.0000000000 0.0000000000 8.9639187749 0.3761409759 2.7450246200 0.2323570070 11.7805508731 .6441615894
0.0055 0.0005 0.7952 0.1988 0.0648942771 0.0416242528 0.0245492517 0.0416252815 8.8955366570 0.2062505214 2.8298302587 0.1251360382 11.8148104445 .4146360939
0.0055 0.001 0.7948 0.1987 0.0727263451 0.0245131444 0.1074029764 0.0548937957 8.7919865927 0.3510276013 2.7963543487 0.2247738337 11.7684702629 .6552083751
0.0055 0.0015 0.7944 0.1986 0.0772018125 0.0319612300 0.1565014799 0.1034278360 9.1045905604 0.8317667016 2.6713776180 0.3812532380 12.0096714708 1.3484090056
0.0055 0.002 0.794 0.1985 0.0604188098 0.0277695449 0.1595701363 0.0880870120 9.2530774451 0.5351203350 2.9748925354 0.3113559579 12.4479589266 .9623328498
0.0055 0.0025 0.7936 0.1984 0.0816772799 0.0207518886 0.2301492351 0.0970394380 8.9228895042 0.7938771482 2.7963543487 0.2430841833 12.0310703679 1.1547526581
0.0055 0.003 0.7932 0.1983 0.0548244755 0.0130481175 0.2240119222 0.0837017890 8.6141930860 0.8265552756 2.7405611653 0.1673646712 11.6335906490 1.0906698533
0.0055 0.0035 0.7928 0.1982 0.0772018125 0.0303540967 0.2884537080 0.0978126728 8.9600112253 0.7010104770 2.7651101660 0.2446364086 12.0907769118 1.0738136551
0.0055 0.004 0.7924 0.1981 0.0559433424 0.0331909545 0.3099343033 0.0978126728 9.1749264532 0.7619621519 2.8275985313 0.4376917448 12.3684026302 1.3306575240
0.0005 0.0015 0.7984 0.1996 0.0044754674 0.0130481175 0.1288835717 0.0901997105 8.8388771878 0.5591210570 2.7651101660 0.3259850129 11.7373463929 .9883538979
0.0055 0.0045 0.792 0.198 0.0559433424 0.0234695490 0.3743760891 0.1037913796 8.8916291074 0.8151152205 2.7651101660 0.3651858843 12.0870587049 1.3075620334
0.0055 0.005 0.7916 0.1979 0.0648942771 0.0270386391 0.3436895244 0.1090992612 8.7333733487 0.3278618073 2.7874274393 0.5730630820 11.9293845895 1.0370627896
0.0055 0.0055 0.7912 0.1978 0.0682508777 0.0356636065 0.4111999667 0.1662747479 8.9678263245 0.4494531423 2.8499158047 0.3211206706 12.2971929736 .9725121673
0.0055 0.006 0.7908 0.1977 0.0749640788 0.0537056087 0.5216715996 0.0970394380 9.0147169197 0.2509364948 2.7338659833 0.2674350668 12.3452185814 .6691166083
0.0055 0.0065 0.7904 0.1976 0.0648942771 0.0410183362 0.5677014466 0.1301920679 8.8408309626 0.5978678579 2.7472563473 0.3216785488 12.2206830336 1.0907568108
0.0055 0.006999999999999999 0.79 0.1975 0.0626565435 0.0179018696 0.5155342867 0.1266727117 8.7353271235 0.4947951553 2.6468286173 0.3317400938 11.9603465710 .9711098304
0.0055 0.0075 0.7896 0.1974 0.0548244755 0.0179018696 0.6505551713 0.1653661359 8.8916291074 0.3752875405 2.8052812580 0.2972808246 12.4022900122 .8558363706
0.0055 0.008 0.7892 0.1973 0.0704886114 0.0251184984 0.6045253242 0.1975414084 8.6669450056 0.3962648339 2.7316342560 0.4837034105 12.0735931972 1.1026281512
0.0055 0.0085 0.7888 0.1972 0.0637754103 0.0167456656 0.5615641337 0.1296121449 8.7157893755 0.6201073149 2.7851957120 0.1185969387 12.1263246315 .8850620641
0.0055 0.009000000000000001 0.7884 0.1971 0.0626565435 0.0444177456 0.7794387429 0.1983026498 8.8681838098 0.2974361455 2.7472563473 0.2502720765 12.4575354435 .7904286174
0.0005 0.002 0.7979999999999999 0.1995 0.0011188668 0.0044754674 0.1749134187 0.0459274446 8.7607261959 0.8233161564 2.8521475320 0.3035805493 11.7889060134 1.1772996177
0.0055 0.0095 0.7879999999999999 0.19699999999999998 0.0704886114 0.0450890846 0.7794387429 0.1685248468 8.9639187749 0.4778727071 2.7405611653 0.4419947111 12.5544072945 1.1334813496
0.0055 0.01 0.7876 0.1969 0.0827961467 0.0415037772 0.8469491852 0.2403759136 8.8037092415 0.7711249894 2.8700013507 0.1535843554 12.6034559241 1.2065890356
0.006 0.0 0.7952 0.1988 0.0749640788 0.0207518886 0.0000000000 0.0000000000 9.0674688392 1.0372612301 2.6222796167 0.3994729587 11.7647125347 1.4574860774
0.006 0.0005 0.7948 0.1987 0.0850338804 0.0295177347 0.0245492517 0.0245492517 8.9815027481 0.4294039659 2.7316342560 0.3532620645 11.8227201362 .8367330168
0.006 0.001 0.7944 0.1986 0.0794395462 0.0311680238 0.0583044729 0.0710445336 8.9092130806 0.4792128082 2.7160121647 0.2803817026 11.7629692644 .8618070682
0.006 0.0015 0.794 0.1985 0.0592999429 0.0321175206 0.1166089458 0.0880870120 8.6864827536 0.5431915601 2.7026218007 0.2442288847 11.5650134430 .9076249774
0.006 0.002 0.7936 0.1984 0.0783206793 0.0393993673 0.1810507316 0.0625885568 8.8076167911 0.5539356421 2.7718053480 0.3365693437 11.8387935500 .9924929099
0.006 0.0025 0.7932 0.1983 0.0592999429 0.0404033338 0.1779820752 0.0741574344 9.1495273808 1.1264727461 2.8298302587 0.1771940909 12.2166396576 1.4182276052
0.006 0.003 0.7928 0.1982 0.0760829456 0.0343767173 0.2884537080 0.0527951621 8.7685412951 0.5939732457 2.6602189813 0.2789569896 11.7932969300 .9601021147
0.006 0.0035 0.7924 0.1981 0.0716074782 0.0327352218 0.2976596774 0.1141606197 8.8232469894 0.3558660145 2.7785005300 0.3579122926 11.9710146750 .8606741486
0.0005 0.0025 0.7976 0.1994 0.0011188668 0.0044754674 0.2117372963 0.1444551902 8.7060205015 0.6285448697 2.8209033493 0.2498737441 11.7397800139 1.0273492714
0.006 0.004 0.792 0.198 0.0592999429 0.0260962351 0.3068656468 0.1330537739 8.8095705659 0.8520250386 2.8655378960 0.3560706798 12.0412740516 1.3672457274
0.006 0.0045 0.7916 0.1979 0.0626565435 0.0327352218 0.3958566844 0.1444551902 8.7529110967 0.8719178369 2.7070852553 0.2702510304 11.9185095799 1.3193592793
0.006 0.005 0.7912 0.1978 0.0693697445 0.0151770483 0.4326805620 0.2465642080 9.0108093701 0.4069483567 2.6669141633 0.3656220575 12.1797738399 1.0343116705
0.006 0.0055 0.7908 0.1977 0.0626565435 0.0179018696 0.5093969737 0.0625885568 8.9912716221 0.4366326063 2.7851957120 0.1581852364 12.3485208513 .6753082691
0.006 0.006 0.7904 0.1976 0.0570622092 0.0148434461 0.4971223478 0.1366844490 9.0557461905 0.2594918927 2.7695736207 0.3438308962 12.3795043682 .7548506840
0.006 0.0065 0.79 0.1975 0.0872716141 0.0305186187 0.5400835384 0.0854828776 9.1338971824 0.2900549614 2.8766965327 0.4635120913 12.6379488676 .8695685490
0.006 0.006999999999999999 0.7896 0.1974 0.0660131440 0.0466179601 0.5799760725 0.2129567997 8.8681838098 0.7367985001 2.7115487100 0.5745560240 12.2257217363 1.5709292839
0.006 0.0075 0.7892 0.1973 0.0604188098 0.0303540967 0.6781730795 0.1954327061 8.7939403675 0.5810829754 2.7785005300 0.1802042090 12.3110327868 .9870739872
0.006 0.008 0.7888 0.1972 0.0783206793 0.0353816764 0.6260059195 0.2075827592 8.8408309626 0.3731658719 2.7070852553 0.1484392296 12.2522428167 .7645695371
0.006 0.0085 0.7884 0.1971 0.0861527472 0.0456409911 0.6229372630 0.0837017890 8.7431422227 0.7080108944 2.6401334353 0.3743984513 12.0923656682 1.2117521258
0.0005 0.003 0.7972 0.1993 0.0044754674 0.0083728328 0.2577671433 0.1391425082 8.8388771878 1.1946753775 2.8610744413 0.4585860283 11.9621942398 1.8007767468
0.006 0.009000000000000001 0.7879999999999999 0.19699999999999998 0.0738452119 0.0536122887 0.7886447123 0.1774522077 9.0147169197 0.2130958447 2.8365254407 0.0815726106 12.7137322846 .5257329517
0.006 0.0095 0.7876 0.1969 0.0592999429 0.0181794345 0.7119283006 0.2209432657 8.8779526838 0.6869289925 2.7227073467 0.2868442536 12.3718882740 1.2128959463
0.006 0.01 0.7872 0.1968 0.0827961467 0.0572265119 0.7242029265 0.0897811481 9.0674688392 0.6439044194 2.6289747987 0.1543606924 12.5034427111 .9452727718
0.0065 0.0 0.7948 0.1987 0.0682508777 0.0642350412 0.0000000000 0.0000000000 8.9443810269 0.4373314426 2.8655378960 0.2147102638 11.8781698006 .7162767476
0.0065 0.0005 0.7944 0.1986 0.0671320108 0.0274065287 0.0306865647 0.0336154474 9.1651575792 0.8510388256 2.7963543487 0.2207493099 12.0593305034 1.1328101116
0.0065 0.001 0.794 0.1985 0.0794395462 0.0356636065 0.0889910376 0.0595034566 8.8662300350 0.9001454185 2.8075129853 0.2278548797 11.8421736041 1.2231673613
0.0065 0.0015 0.7936 0.1984 0.0581810761 0.0207518886 0.1350208846 0.0357863765 9.0479310913 0.4452549460 2.7985860760 0.3638194727 12.0397191280 .8656126838
0.0065 0.002 0.7932 0.1983 0.0816772799 0.0404033338 0.1841193881 0.0548937957 8.9131206302 0.5027848788 2.8655378960 0.3083985557 12.0444551942 .9064805640
0.0065 0.0025 0.7928 0.1982 0.0648942771 0.0151770483 0.1933253575 0.1055903243 9.1456198312 0.9610030176 2.8409888953 0.3516227886 12.2448283611 1.4333931788
0.0065 0.003 0.7924 0.1981 0.0850338804 0.0444177456 0.2362865481 0.0569150988 9.1475736060 0.5044523944 2.8521475320 0.2269788485 12.3210415665 .8327640873
0.0005 0.0035 0.7968 0.1992 0.0078320679 0.0054813057 0.2823163951 0.0459274446 8.7040667267 0.6107538770 2.7985860760 0.1435262697 11.7928012657 .8056888970
0.0065 0.0035 0.792 0.198 0.0839150136 0.0308450303 0.2884537080 0.1052329956 8.9209357294 0.2031925790 2.7360977107 0.3632714690 12.0294021617 .7025420739
0.0065 0.004 0.7916 0.1979 0.0783206793 0.0308450303 0.2853850515 0.1236634291 8.8466922870 0.2813978373 2.9057089880 0.1737883776 12.1161070058 .6096946743
0.0065 0.0045 0.7912 0.1978 0.0951036820 0.0274065287 0.3774447456 0.1366844490 9.1925104263 0.5631482609 2.8476840773 0.5605857404 12.5127429312 1.2878249790
0.0065 0.005 0.7908 0.1977 0.0648942771 0.0364963321 0.3191402727 0.1495792980 8.9365659278 0.4983313183 2.7227073467 0.4436593111 12.0433078243 1.1280662595
0.0065 0.0055 0.7904 0.1976 0.0604188098 0.0319612300 0.4541611573 0.1936903292 9.0498848661 0.4325923899 2.8499158047 0.1865061890 12.4143806379 .8447501381
0.0065 0.006 0.79 0.1975 0.0704886114 0.0404033338 0.4787104090 0.2207727190 8.3113579923 0.5276494311 2.5374739780 0.2665396344 11.3980309907 1.0553651183
0.0065 0.0065 0.7896 0.1974 0.0839150136 0.0412617706 0.5431521949 0.1535555206 8.7060205015 0.5429103905 2.6936948913 0.4397352407 12.0267826013 1.1774629224
0.0065 0.006999999999999999 0.7892 0.1973 0.0727263451 0.0596262609 0.6413492019 0.1628413138 8.7255582495 0.5039678680 2.6490603447 0.3377511217 12.0886941412 1.0641865644
0.0065 0.0075 0.7888 0.1972 0.0895093478 0.0485129105 0.6321432324 0.2503542274 8.8505998366 0.4217620133 2.5798767973 0.3563503238 12.1521292141 1.0769794750
0.0065 0.008 0.7884 0.1971 0.0850338804 0.0421027082 0.6075939807 0.1108120701 8.9365659278 0.7537013912 2.7405611653 0.3735994212 12.3697549542 1.2802155907
0.0005 0.004 0.7964 0.1991 0.0044754674 0.0044754674 0.2516298304 0.1037913796 8.8017554667 0.7656205029 2.7383294380 0.3103946837 11.7961902025 1.1842820336
0.0065 0.0085 0.7879999999999999 0.19699999999999998 0.0827961467 0.0482022590 0.6873790489 0.1729372383 8.9248432790 0.4998915233 2.7294025287 0.3830778007 12.4244210033 1.1041088213
0.0065 0.009000000000000001 0.7876 0.1969 0.0895093478 0.0579223005 0.7088596442 0.2066735006 9.0010404961 0.5079213279 2.7360977107 0.3552304269 12.5355071988 1.1277475559
0.0065 0.0095 0.7872 0.1968 0.0816772799 0.0151770483 0.7610268041 0.1000965448 8.6786676544 0.4423649900 2.7115487100 0.4780274512 12.2329204484 1.0356660343
0.0065 0.01 0.7868 0.1967 0.0716074782 0.0238924578 0.7947820253 0.3131834169 8.8818602334 0.7210884924 2.7941226213 0.2048331820 12.5423723582 1.2629975491
0.006999999999999999 0.0 0.7944 0.1986 0.0827961467 0.0421027082 0.0000000000 0.0000000000 8.7939403675 0.4605938622 2.7450246200 0.4029488611 11.6217611342 .9056454315
0.006999999999999999 0.0005 0.794 0.1985 0.0917470815 0.0445303383 0.0429611906 0.0357863765 8.8486460618 0.5141658233 2.7494880747 0.2918703484 11.7328424086 .8863528865
0.006999999999999999 0.001 0.7936 0.1984 0.0906282146 0.0396527421 0.0797850682 0.0761620506 8.7685412951 0.7164361915 2.7785005300 0.3488925800 11.7174551079 1.1811435642
0.006999999999999999 0.0015 0.7932 0.1983 0.0850338804 0.0563446947 0.1196776023 0.0357863765 8.9990867213 0.7497405544 2.8499158047 0.2225469724 12.0537140087 1.0644185980
0.006999999999999999 0.002 0.7928 0.1982 0.0760829456 0.0503365747 0.1871880446 0.0832505631 8.7724488447 0.6419570037 2.7160121647 0.3867011007 11.7517319996 1.1622452422
0.006999999999999999 0.0025 0.7924 0.1981 0.0995791494 0.0408960756 0.2055999834 0.0837017890 8.9189819546 0.8079278121 2.7070852553 0.1401553195 11.9312463427 1.0726809962
0.0 0.0015 0.7988 0.1997 0.0000000000 0.0000000000 0.1718447622 0.1202662807 9.1143594344 0.7934346570 2.8566109867 0.3053472793 12.1428151833 1.2190482170
0.0005 0.0045 0.7959999999999999 0.19899999999999998 0.0044754674 0.0083728328 0.3835820585 0.1316306979 8.8408309626 0.6835420118 2.8811599873 0.3391638199 12.1100484758 1.1627093624
0.006999999999999999 0.003 0.792 0.198 0.0783206793 0.0283053411 0.1933253575 0.0416252815 8.5379958689 0.1577605099 2.6289747987 0.3087859102 11.4386167044 .5364770427
0.006999999999999999 0.0035 0.7916 0.1979 0.0816772799 0.0195081101 0.2700417692 0.0880870120 8.5458109681 0.4154517316 2.6780728000 0.2452870385 11.5756028172 .7683338922
0.006999999999999999 0.004 0.7912 0.1978 0.0716074782 0.0356636065 0.3191402727 0.1495792980 8.7587724211 0.5067174359 2.7874274393 0.3005466462 11.9369476113 .9925069866
0.006999999999999999 0.0045 0.7908 0.1977 0.0928659483 0.0416242528 0.4204059361 0.1236634291 8.6474072576 1.4903293758 2.7584149840 0.4951015539 11.9190941260 2.1507186116
0.006999999999999999 0.005 0.7904 0.1976 0.0973414157 0.0270386391 0.4449551879 0.1588604065 8.7861252683 0.7192014613 2.7985860760 0.3241463912 12.1270079479 1.2292468981
0.006999999999999999 0.0055 0.79 0.1975 0.0861527472 0.0296868922 0.4541611573 0.1826817356 8.9248432790 0.7093682496 2.5664864333 0.2844029815 12.0316436168 1.2061398589
0.006999999999999999 0.006 0.7896 0.1974 0.0827961467 0.0432757101 0.5186029431 0.2635473942 9.2628463191 1.0070112397 2.7271708013 0.3933415468 12.5914162102 1.7071758908
0.006999999999999999 0.0065 0.7892 0.1973 0.0951036820 0.0529544443 0.4940536914 0.3137841914 8.8388771878 0.3067861957 2.7338659833 0.2030749247 12.1619005445 .8765997561
0.006999999999999999 0.006999999999999999 0.7888 0.1972 0.0962225489 0.0487189110 0.5615641337 0.0631875041 8.8525536114 0.8553339556 2.7718053480 0.4872326414 12.2821456420 1.4544730121
0.006999999999999999 0.0075 0.7884 0.1971 0.1085300842 0.0343767173 0.5370148819 0.2485422309 8.5907477884 0.7214272105 2.7271708013 0.4094717943 11.9634635558 1.4138179530
0.0005 0.005 0.7956 0.1989 0.0089509348 0.0134264022 0.4173372797 0.1322017665 8.9189819546 0.2635786306 2.8030495307 0.2845430470 12.1483196998 .6937498463
0.006999999999999999 0.008 0.7879999999999999 0.19699999999999998 0.0962225489 0.0396527421 0.6812417359 0.1266727117 8.8076167911 0.9186149633 2.5575595240 0.1820739395 12.1426405999 1.2670143566
0.006999999999999999 0.0085 0.7876 0.1969 0.0738452119 0.0408960756 0.6965850183 0.1984925040 8.8623224854 0.4714066279 2.5173884320 0.3029235900 12.1501411476 1.0137187975
0.006999999999999999 0.009000000000000001 0.7872 0.1968 0.0816772799 0.0288311818 0.7334088959 0.0761620506 8.8525536114 0.6634094042 2.8008178033 0.2284661030 12.4684575905 .9968687396
0.006999999999999999 0.0095 0.7868 0.1967 0.0861527472 0.0167456656 0.7917133688 0.0416252815 8.9053055310 0.5657991488 2.7316342560 0.2619405286 12.5148059030 .8861106245
0.006999999999999999 0.01 0.7864 0.1966 0.0917470815 0.0288311818 0.8039879947 0.1806080960 8.7177431503 0.3896984931 2.8499158047 0.2728189681 12.4633940312 .8719567390
0.0075 0.0 0.794 0.1985 0.0872716141 0.0450890846 0.0000000000 0.0000000000 8.8896753326 0.2787811403 2.7762688027 0.4237697040 11.7532157494 .7476399289
0.0075 0.0005 0.7936 0.1984 0.1051734837 0.0192497131 0.0460298470 0.0433973560 8.9639187749 0.4180530245 2.6669141633 0.3604084179 11.7820362689 .8411085115
0.0075 0.001 0.7932 0.1983 0.0727263451 0.0367697167 0.0797850682 0.0407103285 8.9482885765 0.6576999158 2.9101724427 0.4787354245 12.0109724325 1.2139153855
0.0075 0.0015 0.7928 0.1982 0.0962225489 0.0482022590 0.1043343199 0.1087534623 8.8838140082 0.1485896793 2.8008178033 0.3043670287 11.8851886803 .6099124293
0.0075 0.002 0.7924 0.1981 0.0928659483 0.0296868922 0.1411581975 0.0997195320 9.0928679116 0.4819768789 2.7918908940 0.4376462254 12.1187829514 1.0490295285
0.0005 0.0055 0.7952 0.1988 0.0044754674 0.0130481175 0.4971223478 0.1310571410 8.7646337455 0.7191802305 2.9659656260 0.4622208489 12.2321971867 1.3255063379
0.0075 0.0025 0.792 0.198 0.1096489510 0.0404033338 0.2148059528 0.1272660298 9.0791914880 0.7122681576 2.6267430713 0.3129515200 12.0303894631 1.1928890412
0.0075 0.003 0.7916 0.1979 0.0760829456 0.0241011295 0.2761790821 0.1257774870 8.8935828822 0.9381863020 2.8856234420 0.6325834965 12.1314683519 1.7206484150
0.0075 0.0035 0.7912 0.1978 0.0839150136 0.0441916996 0.3099343033 0.1263750081 8.7392346731 0.6214846769 2.7673418933 0.3810964405 11.9004258833 1.1731478251
0.0075 0.004 0.7908 0.1977 0.0939848152 0.0356636065 0.3130029598 0.1523241012 9.0323008929 0.8648493993 2.7985860760 0.4799822417 12.2378747439 1.5328193487
0.0075 0.0045 0.7904 0.1976 0.0928659483 0.0336405138 0.3436895244 0.1090992612 8.8838140082 0.4010905040 2.7628784387 0.3892685243 12.0832479196 .9330988033
0.0075 0.005 0.79 0.1975 0.0693697445 0.0296868922 0.4265432491 0.1616806340 8.8759989090 0.5243401596 2.7896591667 0.2262755816 12.1615710693 .9419832674
0.0075 0.0055 0.7896 0.1974 0.0872716141 0.0288311818 0.4111999667 0.0562494022 8.6884365284 0.6868400754 2.5508643420 0.2105880428 11.7377724512 .9825087022
0.0075 0.006 0.7892 0.1973 0.0951036820 0.0223773369 0.4725730961 0.1202662807 9.2022793003 0.4800087111 2.7695736207 0.4214125286 12.5395296991 1.0440648573
0.0075 0.0065 0.7888 0.1972 0.1074112173 0.0531432308 0.5830447290 0.1911455251 8.7763563943 0.4952886551 2.8320619860 0.3455647997 12.2988743266 1.0851422107
0.0075 0.006999999999999999 0.7884 0.1971 0.0783206793 0.0464026335 0.6935163618 0.2173336813 8.9013979814 0.6888157673 2.7427928927 0.1672455928 12.4160279152 1.1197976749
0.0005 0.006 0.7948 0.1987 0.0055943342 0.0100074493 0.4756417526 0.0433973560 8.7685412951 0.8497101147 2.7785005300 0.2117202447 12.0282779119 1.1148351647
0.0075 0.0075 0.7879999999999999 0.19699999999999998 0.1029357500 0.0336405138 0.5584954772 0.2166393227 8.8642762602 0.6712119317 2.6869997093 0.2803106389 12.2127071967 1.2018024071
0.0075 0.008 0.7876 0.1969 0.1163621521 0.0179018696 0.6413492019 0.1954327061 8.8271545390 0.3095608044 2.9079407154 0.4023551247 12.4928066084 .9252505048
0.0075 0.0085 0.7872 0.1968 0.0816772799 0.0270386391 0.7027223312 0.1740228563 8.6259157348 0.3921202170 2.6981583460 0.3272050209 12.1084736919 .9203867333
0.0075 0.009000000000000001 0.7868 0.1967 0.0895093478 0.0367697167 0.7487521782 0.2628318148 8.5809789144 0.3986083663 2.6691458907 0.1690229603 12.0883863311 .8672328581
0.0075 0.0095 0.7864 0.1966 0.0839150136 0.0660036614 0.7702327735 0.2526009451 8.8955366570 0.2573055393 2.7851957120 0.1938393623 12.5348801561 .7697495081
0.0075 0.01 0.7859999999999999 0.1965 0.0906282146 0.0665326059 0.8223999335 0.1927155353 8.9678263245 0.5066270286 2.6847679820 0.3158032178 12.5656224546 1.0816783876
0.008 0.0 0.7936 0.1984 0.0895093478 0.0346668213 0.0000000000 0.0000000000 8.7763563943 0.3712377772 2.7383294380 0.3933415468 11.6041951801 .7992461453
0.008 0.0005 0.7932 0.1983 0.0939848152 0.0526699958 0.0337552212 0.0300665702 8.6825752040 0.9096621038 2.7115487100 0.3295105920 11.5218639504 1.3219092618
0.008 0.001 0.7928 0.1982 0.0962225489 0.0455311450 0.0859223811 0.0569150988 9.1299896328 0.9782618897 2.7941226213 0.3794199014 12.1062571841 1.4601280349
0.008 0.0015 0.7924 0.1981 0.0783206793 0.0353816764 0.1043343199 0.0655285705 8.7783101691 0.8056188474 2.7115487100 0.2833502833 11.6725138783 1.1898793776
0.0005 0.0065 0.7944 0.1986 0.0044754674 0.0083728328 0.4756417526 0.1358552131 8.7353271235 0.5041193326 2.8722330780 0.4588031927 12.0876774215 1.1071505712
0.008 0.002 0.792 0.198 0.0872716141 0.0513217283 0.0981970070 0.0416252815 9.0616075148 0.7958940913 2.6959266187 0.5219761674 11.9430027546 1.4108172685
0.008 0.0025 0.7916 0.1979 0.0872716141 0.0270386391 0.2148059528 0.1114898261 8.9854102977 0.4885843511 2.7718053480 0.1537140172 12.0592932126 .7808268335
0.008 0.003 0.7912 0.1978 0.0772018125 0.0083728328 0.2485611739 0.1154728538 8.8447385122 0.5764926989 2.7896591667 0.1526736397 11.9601606653 .8530120252
0.008 0.0035 0.7908 0.1977 0.0805584130 0.0384994262 0.2884537080 0.1186899834 8.9346121530 1.0645903561 2.7450246200 0.2444734805 12.0486488940 1.4662532462
0.008 0.004 0.7904 0.1976 0.0895093478 0.0353816764 0.2178746092 0.0710445336 8.4637524265 0.1908708989 2.6222796167 0.1493757640 11.3934160002 .4466728729
0.008 0.0045 0.79 0.1975 0.0872716141 0.0378435106 0.3191402727 0.1983026498 8.9658725497 0.4137945581 2.7249390740 0.3138414916 12.0972235105 .9637822101
0.008 0.005 0.7896 0.1974 0.0939848152 0.0390162202 0.3743760891 0.1157985889 8.8232469894 0.7488235400 2.6825362547 0.3693087314 11.9741441484 1.2729470805
0.008 0.0055 0.7892 0.1973 0.0917470815 0.0602943631 0.4848477220 0.0601331403 8.8935828822 0.4345293542 2.7762688027 0.3596890943 12.2464464884 .9146459519
0.008 0.006 0.7888 0.1972 0.1051734837 0.0823413027 0.4695044396 0.1157985889 8.6864827536 0.6120525046 2.7093169827 0.2615599668 11.9704776596 1.0717523630
0.008 0.0065 0.7884 0.1971 0.0962225489 0.0408960756 0.6045253242 0.2200892105 8.9170281798 0.5846195679 2.6914631640 0.1031434744 12.3092392169 .9487483284
0.0005 0.006999999999999999 0.794 0.1985 0.0011188668 0.0044754674 0.6014566678 0.3002896344 9.0108093701 0.6925959428 2.7807322573 0.3371016565 12.3941171620 1.3344627011
0.008 0.006999999999999999 0.7879999999999999 0.19699999999999998 0.0951036820 0.0430436670 0.5646327901 0.1104716329 8.9365659278 0.4052187337 2.6803045273 0.1225622714 12.2766069272 .6812963050
0.008 0.0075 0.7876 0.1969 0.0984602826 0.0350974816 0.5953193548 0.0490985035 8.7099280511 0.6457040969 2.7427928927 0.3845830238 12.1465005812 1.1144831058
0.008 0.008 0.7872 0.1968 0.0861527472 0.0404033338 0.6014566678 0.1248758446 8.6591299064 0.6945772455 2.6736093453 0.3555667663 12.0203486667 1.2154231902
0.008 0.0085 0.7868 0.1967 0.0917470815 0.0550864409 0.6996536747 0.1927155353 8.8662300350 0.5851677835 2.7807322573 0.1516261238 12.4383630485 .9845958835
0.008 0.009000000000000001 0.7864 0.1966 0.0951036820 0.0374444466 0.7978506817 0.2819158514 8.5985628876 0.7071909126 2.6758410727 0.3727452345 12.1673583240 1.3992964451
0.008 0.0095 0.7859999999999999 0.1965 0.0883904809 0.0482022590 0.7027223312 0.3601719105 8.6395921584 0.2813978373 2.8342937133 0.2374457201 12.2649986838 .9272177269
0.008 0.01 0.7856 0.1964 0.0917470815 0.0450890846 0.8162626205 0.4141663220 8.8212932146 0.8427090711 2.8142081673 0.3518493497 12.5435110839 1.6538138274
0.0085 0.0 0.7932 0.1983 0.1219564864 0.0421027082 0.0000000000 0.0000000000 8.8603687106 0.3215132188 2.6959266187 0.3711920110 11.6782518157 .7348079380
0.0085 0.0005 0.7928 0.1982 0.1130055516 0.0432757101 0.0306865647 0.0433973560 8.7529110967 0.1832803221 2.7695736207 0.1787612201 11.6661768337 .4487146083
0.0085 0.001 0.7924 0.1981 0.0816772799 0.0364963321 0.1135402893 0.0922640443 9.0674688392 0.6215829431 2.5642547060 0.1249767307 11.8269411144 .8753200502
0.0005 0.0075 0.7936 0.1984 0.0033566005 0.0089509348 0.5953193548 0.1772398172 8.6552223568 1.1667814850 2.6914631640 0.3173136444 11.9453614761 1.6702858814
0.0085 0.0015 0.792 0.198 0.0928659483 0.0089509348 0.1043343199 0.0595034566 8.6220081852 0.5609205443 2.7160121647 0.2731838459 11.5352206181 .9025587816
0.0085 0.002 0.7916 0.1979 0.0995791494 0.0455311450 0.1779820752 0.0962599921 8.5125967965 0.3472226672 2.7918908940 0.2774531674 11.5820489151 .7664669717
0.0085 0.0025 0.7912 0.1978 0.0973414157 0.0296868922 0.1534328234 0.0643686811 8.8779526838 0.4065354207 2.7026218007 0.3484354654 11.8313487236 .8490264594
0.0085 0.003 0.7908 0.1977 0.1096489510 0.0513217283 0.2393552045 0.1266727117 8.8095705659 0.9895748809 2.7494880747 0.3097521770 11.9080627961 1.4773214979
0.0085 0.0035 0.7904 0.1976 0.0973414157 0.0522883241 0.2884537080 0.0625885568 9.1104518848 0.2028917756 2.6133527073 0.3526976576 12.1095997158 .6704663141
0.0085 0.004 0.79 0.1975 0.1074112173 0.0383691401 0.2823163951 0.1583854864 8.7900328179 0.4838739350 2.8008178033 0.4044293885 11.9805782336 1.0850579500
0.0085 0.0045 0.7896 0.1974 0.0951036820 0.0620945900 0.3314148986 0.1108120701 9.0069018205 0.3984934329 2.7294025287 0.4444668623 12.1628229298 1.0158669553
0.0085 0.005 0.7892 0.1973 0.1130055516 0.0449778906 0.4388178750 0.0459274446 8.8388771878 0.8527415681 2.8655378960 0.2095448170 12.2562385104 1.1531917203
0.0085 0.0055 0.7888 0.1972 0.1085300842 0.0391443526 0.4111999667 0.0595034566 8.9033517562 0.7725295718 2.8320619860 0.4123323863 12.2551437931 1.2835097673
0.0085 0.006 0.7884 0.1971 0.0850338804 0.0327352218 0.4572298138 0.1707452963 8.9053055310 0.8368544549 2.7182438920 0.2105880428 12.1658131172 1.2509230158
0.0005 0.008 0.7932 0.1983 0.0022377337 0.0054813057 0.6321432324 0.1557475422 8.7685412951 0.8831062089 2.9592704440 0.1798722390 12.3621927052 1.2242072958
0.0085 0.0065 0.7879999999999999 0.19699999999999998 0.1118866847 0.0274065287 0.5462208513 0.1141606197 8.7314195739 0.6522682358 2.7963543487 0.3032522475 12.1858814586 1.0970876317
0.0085 0.006999999999999999 0.7876 0.1969 0.1006980163 0.0324278420 0.4971223478 0.1174137100 9.0049480457 0.9314732768 2.7985860760 0.5662433657 12.4013544858 1.6475581945
0.0085 0.0075 0.7872 0.1968 0.0906282146 0.0277695449 0.5615641337 0.1806080960 8.7255582495 0.7466794599 2.7070852553 0.3910556916 12.0848358531 1.3461127924
0.0085 0.008 0.7868 0.1967 0.0839150136 0.0245131444 0.5861133854 0.1391425082 8.9307046034 0.8302416523 2.7182438920 0.1328580853 12.3189768944 1.1267553902
0.0085 0.0085 0.7864 0.1966 0.0906282146 0.0311680238 0.6536238277 0.2748803737 9.1299896328 1.1166707521 2.7807322573 0.2817285066 12.6549739324 1.7044476562
0.0085 0.009000000000000001 0.7859999999999999 0.1965 0.1051734837 0.0370410836 0.6751044230 0.2353081316 9.1534349304 0.4931878704 2.7160121647 0.1350886511 12.6497250018 .9006257367
0.0085 0.0095 0.7856 0.1964 0.1174810190 0.0579223005 0.7088596442 0.2120705836 8.7587724211 0.3541887105 2.7003900733 0.3906479171 12.2855031576 1.0148295117
0.0085 0.01 0.7852 0.1963 0.0928659483 0.0607081933 0.8101253076 0.2570354724 8.7587724211 0.5502018546 2.7182438920 0.1771940909 12.3800075690 1.0451396112
0.009000000000000001 0.0 0.7928 0.1982 0.0917470815 0.0472580536 0.0000000000 0.0000000000 8.8447385122 0.3060886138 2.7539515293 0.1574277609 11.6904371230 .5107744283
0.009000000000000001 0.0005 0.7924 0.1981 0.1208376195 0.0328878344 0.0429611906 0.0595034566 8.8701375846 0.7366534222 3.0039049907 0.1150151812 12.0378413854 .9440598944
0.0005 0.0085 0.7928 0.1982 0.0033566005 0.0089509348 0.6965850183 0.1994390640 8.7646337455 0.8024664716 2.7963543487 0.3638742277 12.2609297130 1.3747306981
0.009000000000000001 0.001 0.792 0.198 0.0973414157 0.0461863031 0.0644417858 0.0897811481 8.8408309626 0.4981167911 2.8543792593 0.1921878786 11.8569934234 .8262721209
0.009000000000000001 0.0015 0.7916 0.1979 0.1141244184 0.0428103663 0.1227462587 0.1045146732 9.0733301636 0.7658597842 2.8231350767 0.2967442162 12.1333359174 1.2099290399
0.009000000000000001 0.002 0.7912 0.1978 0.1241942201 0.0650099190 0.1657074493 0.0832505631 8.9424272521 0.6020163214 2.8186716220 0.2519381952 12.0510005435 1.0022149987
0.009000000000000001 0.0025 0.7908 0.1977 0.1006980163 0.0331909545 0.1841193881 0.1026968881 8.8584149358 0.4353718743 2.6825362547 0.4531230941 11.8257685949 1.0243828110
0.009000000000000001 0.003 0.7904 0.1976 0.1051734837 0.0179018696 0.3068656468 0.1114898261 8.9287508286 0.3439975506 2.9034772607 0.2561727472 12.2442672198 .7295619935
0.009000000000000001 0.0035 0.79 0.1975 0.1051734837 0.0396527421 0.2915223645 0.1114898261 9.0186244693 0.6514484058 2.6936948913 0.2835611356 12.1090152088 1.0861521096
0.009000000000000001 0.004 0.7896 0.1974 0.1018168831 0.0311680238 0.3498268374 0.0978126728 8.7470497723 1.0961077118 2.8409888953 0.3933415468 12.0396823881 1.6184299552
0.009000000000000001 0.0045 0.7892 0.1973 0.1152432853 0.0321175206 0.3866507150 0.1431455060 8.9209357294 0.6580944639 2.7360977107 0.1701975607 12.1589274404 1.0035550512
0.009000000000000001 0.005 0.7888 0.1972 0.1085300842 0.0251184984 0.4296119055 0.1148186114 8.7216506999 0.6952144623 2.8588427140 0.2290756953 12.1186354036 1.0642272674
0.009000000000000001 0.0055 0.7884 0.1971 0.0951036820 0.0447546739 0.4296119055 0.1940788759 8.9248432790 0.5581917844 2.8275985313 0.2406129142 12.2771573978 1.0376382484
0.0005 0.009000000000000001 0.7924 0.1981 0.0067132011 0.0130481175 0.7364775524 0.2416262519 8.7998016919 0.3849283454 2.6178161620 0.3566856072 12.1608086074 .9962883220
0.009000000000000001 0.006 0.7879999999999999 0.19699999999999998 0.1174810190 0.0490262889 0.5063283173 0.1148186114 8.8115243407 0.4853862417 2.6490603447 0.0793441057 12.0843940217 .7285752477
0.009000000000000001 0.0065 0.7876 0.1969 0.1029357500 0.0279492849 0.6413492019 0.2102869474 8.8212932146 0.6496411379 2.7539515293 0.3077518816 12.3195296958 1.1956292518
0.009000000000000001 0.006999999999999999 0.7872 0.1968 0.1141244184 0.0598776728 0.5799760725 0.2480871639 8.6806214292 0.4955968430 2.7785005300 0.1687870594 12.1532224501 .9723487391
0.009000000000000001 0.0075 0.7868 0.1967 0.1331451548 0.0295177347 0.6536238277 0.2243269736 8.9619650001 1.0234945832 2.7182438920 0.4013636123 12.4669778746 1.6787029038
0.009000000000000001 0.008 0.7864 0.1966 0.1185998858 0.0618521899 0.6751044230 0.3056357194 8.6845289788 0.8872805334 2.7829639847 0.2894714672 12.2611972723 1.5442399099
0.009000000000000001 0.0085 0.7859999999999999 0.1965 0.1074112173 0.0319612300 0.6536238277 0.1447157048 8.8212932146 0.5273020648 2.7204756193 0.3498619656 12.3028038789 1.0538409652
0.009000000000000001 0.009000000000000001 0.7856 0.1964 0.1096489510 0.0230388785 0.8254685899 0.2518542661 8.9404734774 0.7233084350 2.8990138060 0.5432594609 12.7746048243 1.5414610405
0.009000000000000001 0.0095 0.7852 0.1963 0.1141244184 0.0296868922 0.8009193382 0.1915392341 8.8681838098 0.5637444433 2.7628784387 0.4193272537 12.5461060051 1.2042978233
0.009000000000000001 0.01 0.7848 0.1962 0.0906282146 0.0334913312 0.8009193382 0.2173336813 9.1299896328 0.3277686515 2.7294025287 0.2495546204 12.7509397143 .8281482844
0.0095 0.0 0.7924 0.1981 0.1130055516 0.0249183478 0.0000000000 0.0000000000 8.9463348017 0.7668559861 2.7539515293 0.3044979111 11.8132918826 1.0962722450
0.0 0.002 0.7984 0.1996 0.0000000000 0.0000000000 0.1687761058 0.0845970207 9.0225320189 0.6938074112 2.7249390740 0.4123323863 11.9162471987 1.1907368182
0.0005 0.0095 0.792 0.198 0.0067132011 0.0083728328 0.7211342700 0.2204312296 8.7079742763 0.5205407550 2.7472563473 0.1455934852 12.1830780947 .8949383026
0.0095 0.0005 0.792 0.198 0.0984602826 0.0416242528 0.0245492517 0.0150332851 8.8525536114 0.5976635111 2.6133527073 0.2862880839 11.5889158530 .9406091329
0.0095 0.001 0.7916 0.1979 0.1051734837 0.0327352218 0.0736477552 0.0625885568 9.0557461905 0.6609421182 2.7494880747 0.3973728235 11.9840555041 1.1536387203
0.0095 0.0015 0.7912 0.1978 0.1107678179 0.0216956331 0.1135402893 0.0880870120 9.0010404961 0.4694917182 2.7517198020 0.3717283384 11.9770684053 .9510027017
0.0095 0.002 0.7908 0.1977 0.1096489510 0.0428103663 0.1565014799 0.1263750081 8.9072593058 0.3396197901 2.6468286173 0.3426700863 11.8202383540 .8514752508
0.0095 0.0025 0.7904 0.1976 0.1163621521 0.0466179601 0.1902567010 0.0631875041 8.9990867213 1.1781375437 2.7851957120 0.5259684678 12.0909012864 1.8139114757
0.0095 0.003 0.79 0.1975 0.0794395462 0.0130481175 0.2485611739 0.0407103285 8.8935828822 0.6591608804 2.7003900733 0.4780274512 11.9219736756 1.1909467776
0.0095 0.0035 0.7896 0.1974 0.1420960896 0.0483060314 0.2976596774 0.0569150988 8.8877215578 0.3835374885 2.7204756193 0.2109661185 12.0479529441 .6997247372
0.0095 0.004 0.7892 0.1973 0.1096489510 0.0181794345 0.3651701197 0.0562494022 8.8545073862 0.4285140823 2.7896591667 0.5396905511 12.1189856236 1.0426334701
0.0095 0.0045 0.7888 0.1972 0.1163621521 0.0540772782 0.3467581809 0.0981970070 8.8466922870 0.7008144176 2.8610744413 0.2574140518 12.1708870613 1.1105027546
0.0095 0.005 0.7884 0.1971 0.1096489510 0.0270386391 0.4204059361 0.1190069132 9.0889603620 0.9844078375 2.8052812580 0.2720877447 12.4242965071 1.4025411345
0.0005 0.01 0.7916 0.1979 0.0055943342 0.0100074493 0.8714984370 0.1293212081 8.9854102977 0.5227068789 2.8320619860 0.3827656362 12.6945650549 1.0448011725
0.0095 0.0055 0.7879999999999999 0.19699999999999998 0.1096489510 0.0450890846 0.5186029431 0.1070077075 8.9502423513 0.4615873076 2.8097447127 0.3287236637 12.3882389581 .9424077634
0.0095 0.006 0.7876 0.1969 0.0973414157 0.0230388785 0.4940536914 0.1364085972 8.9346121530 0.5910096104 2.7003900733 0.3246377085 12.2263973334 1.0750947946
0.0095 0.0065 0.7872 0.1968 0.1141244184 0.0404033338 0.5554268207 0.1087534623 8.5887940136 0.6194914323 2.7227073467 0.1520197881 11.9810525994 .9206680165
0.0095 0.006999999999999999 0.7868 0.1967 0.1096489510 0.0321175206 0.5584954772 0.0790737458 8.7665875203 0.4644234069 2.6646824360 0.3806779979 12.0994143845 .9562926712
0.0095 0.0075 0.7864 0.1966 0.1062923505 0.0308450303 0.6321432324 0.2503542274 8.9580574505 0.5394683214 2.6981583460 0.1069367730 12.3946513794 .9276043521
0.0095 0.008 0.7859999999999999 0.1965 0.1185998858 0.0521924701 0.6413492019 0.2434897211 8.7978479171 0.1163111527 2.6289747987 0.2775249628 12.1867718035 .6895183067
0.0095 0.0085 0.7856 0.1964 0.1018168831 0.0383691401 0.6290745760 0.1735894238 8.8955366570 0.6458223209 2.7383294380 0.1749309828 12.3647575541 1.0327118676
0.0095 0.009000000000000001 0.7852 0.1963 0.0984602826 0.0350974816 0.7149969571 0.2243269736 9.2061868499 0.4041245148 2.7941226213 0.2956006889 12.8137667109 .9591496589
0.0095 0.0095 0.7848 0.1962 0.1085300842 0.0397788243 0.8807044064 0.1221309854 8.7919865927 0.4284071721 2.6445968900 0.3454494769 12.4258179733 .9357664587
0.0095 0.01 0.7844 0.1961 0.1040546168 0.0445303383 0.9021850016 0.2518542661 8.6063779868 0.8213293732 2.8209033493 0.2668384457 12.4335209545 1.3845524233
0.001 0.0 0.7992 0.1998 0.0111886685 0.0158231667 0.0000000000 0.0000000000 8.7118818259 0.4896769284 2.7383294380 0.2511461838 11.4613999324 .7566462789
0.01 0.0 0.792 0.198 0.1130055516 0.0487189110 0.0000000000 0.0000000000 9.0518386409 0.7197320259 2.6936948913 0.1917727856 11.8585390838 .9602237225
0.01 0.0005 0.7916 0.1979 0.1264319538 0.0422214749 0.0276179082 0.0229637223 8.9131206302 0.5957699797 2.8119764400 0.3121228456 11.8791469322 .9730780225
0.01 0.001 0.7912 0.1978 0.1163621521 0.0390162202 0.0920596940 0.0613731294 8.9912716221 0.4060092583 2.8856234420 0.2706193705 12.0853169102 .7770179784
0.01 0.0015 0.7908 0.1977 0.1029357500 0.0461863031 0.1166089458 0.0741574344 9.0283933433 0.3795355270 2.7851957120 0.3487783575 12.0331337511 .8486576220
0.01 0.002 0.7904 0.1976 0.1230753532 0.0283053411 0.1779820752 0.1221309854 9.0459773165 0.7406842462 2.7851957120 0.2189368875 12.1322304569 1.1100574602
0.01 0.0025 0.79 0.1975 0.0973414157 0.0488215853 0.2055999834 0.1174137100 8.7001591772 0.7086144844 2.7048535280 0.4335758601 11.7079541043 1.3084256398
0.01 0.003 0.7896 0.1974 0.1331451548 0.0356636065 0.2301492351 0.1080585449 8.6395921584 0.3763438895 2.8566109867 0.4129600222 11.8594975350 .9330260631
0.01 0.0035 0.7892 0.1973 0.1163621521 0.0259036403 0.2546984869 0.1485686155 8.6493610324 0.3353670234 2.6936948913 0.2680303598 11.7141165627 .7778696390
0.01 0.004 0.7888 0.1972 0.1208376195 0.0416242528 0.3559641503 0.0832505631 8.9639187749 0.4373314426 2.8566109867 0.2567941495 12.2973315314 .8190004080
0.01 0.0045 0.7884 0.1971 0.1096489510 0.0296868922 0.4050626538 0.0880870120 8.9521961261 0.8066605923 2.8142081673 0.4286775849 12.2811158982 1.3531120814
0.001 0.0005 0.7988 0.1997 0.0134264022 0.0207518886 0.0613731294 0.0336154474 9.0205782441 0.6966625074 2.7093169827 0.2233512002 11.8046947584 .9743810436
0.01 0.005 0.7879999999999999 0.19699999999999998 0.1197187527 0.0378435106 0.3283462421 0.1956253456 8.7333733487 0.4796905084 2.6758410727 0.4665110917 11.8572794162 1.1796704563
0.01 0.0055 0.7876 0.1969 0.1062923505 0.0331909545 0.5001910043 0.0312942784 8.5301807697 0.4775211068 2.8499158047 0.3809918729 11.9865799292 .9229982126
0.01 0.006 0.7872 0.1968 0.1219564864 0.0192497131 0.4756417526 0.0194078876 8.7157893755 0.5839662593 2.6981583460 0.4873961697 12.0115459605 1.1100200297
0.01 0.0065 0.7868 0.1967 0.0995791494 0.0390162202 0.5554268207 0.2291446147 8.7998016919 0.5707430666 2.7160121647 0.3841165169 12.1708198267 1.2230204184
0.01 0.006999999999999999 0.7864 0.1966 0.1074112173 0.0259036403 0.5462208513 0.1676284317 8.6825752040 0.7417554332 2.8298302587 0.2739121432 12.1660375313 1.2091996484
0.01 0.0075 0.7859999999999999 0.1965 0.1264319538 0.0461863031 0.6996536747 0.1190069132 8.8115243407 0.7868644567 2.8142081673 0.1730991943 12.4518181365 1.1251568673
0.01 0.008 0.7856 0.1964 0.1264319538 0.0433912662 0.6075939807 0.1485686155 8.7783101691 0.5687599181 2.8320619860 0.3344316198 12.3443980896 1.0951514196
0.01 0.0085 0.7852 0.1963 0.1230753532 0.0381072317 0.7119283006 0.1887660275 8.7138356007 0.3984934329 2.7316342560 0.2978833536 12.2804735105 .9232500457
0.01 0.009000000000000001 0.7848 0.1962 0.1096489510 0.0493317516 0.7456835218 0.2183710795 8.7411884479 0.5110381743 2.7941226213 0.3504877863 12.3906435420 1.1292287917
0.01 0.0095 0.7844 0.1961 0.1152432853 0.0673554125 0.7825073994 0.1725010781 8.8584149358 0.5808201490 2.7405611653 0.3998717339 12.4967267858 1.2205483735
0.001 0.001 0.7984 0.1996 0.0134264022 0.0195081101 0.0675104423 0.0601331403 8.9717338741 0.6487709197 2.7472563473 0.3897288644 11.7999270659 1.1181410345
0.01 0.01 0.784 0.196 0.1152432853 0.0590354695 0.8837730628 0.1630724585 8.6141930860 0.9737092993 2.7985860760 0.4613580129 12.4117955101 1.6571752402
0.001 0.0015 0.7979999999999999 0.1995 0.0111886685 0.0122565722 0.1319522281 0.0741574344 8.6923440780 0.7957789751 2.7227073467 0.4907770871 11.5581923213 1.3729700688
0.001 0.002 0.7976 0.1994 0.0156641359 0.0216956331 0.1350208846 0.0710445336 8.7998016919 0.9126784553 2.8588427140 0.3660032827 11.8093294264 1.3714219047
0.001 0.0025 0.7972 0.1993 0.0134264022 0.0151770483 0.1994626704 0.1148186114 8.7450959975 0.7268882535 2.8766965327 0.3299335451 11.8346816028 1.1868174583
0.001 0.003 0.7968 0.1992 0.0134264022 0.0151770483 0.2731104257 0.1483148687 8.6493610324 0.6309936449 2.6803045273 0.3080753883 11.6162023876 1.1025609502
0.001 0.0035 0.7964 0.1991 0.0134264022 0.0134264022 0.2976596774 0.1236634291 9.1553887052 0.7541064545 2.7740370753 0.4140681243 12.2405118601 1.3052644101
0.0 0.0025 0.7979999999999999 0.1995 0.0000000000 0.0000000000 0.1994626704 0.1412915544 8.7783101691 0.5399775475 2.7093169827 0.2862880839 11.6870898222 .9675571858
0.001 0.004 0.7959999999999999 0.19899999999999998 0.0089509348 0.0134264022 0.3222089292 0.0930769591 8.7763563943 0.9511171576 2.7338659833 0.4634261204 11.8413822416 1.5210466393
0.001 0.0045 0.7956 0.1989 0.0100698016 0.0148434461 0.3467581809 0.1055903243 8.8154318903 0.2883655115 2.6602189813 0.2471480587 11.8324788541 .6559473406
0.001 0.005 0.7952 0.1988 0.0145452690 0.0114102478 0.4296119055 0.1528178597 8.6005166624 0.3088200500 2.7695736207 0.3748770519 11.8142474576 .8479252094
0.001 0.0055 0.7948 0.1987 0.0145452690 0.0134264022 0.5063283173 0.2212839649 8.7040667267 0.7178626992 2.7963543487 0.4955439861 12.0212946617 1.4481170524
0.001 0.006 0.7944 0.1986 0.0011188668 0.0044754674 0.4787104090 0.1015906057 9.0518386409 0.3235488820 2.8856234420 0.2330419223 12.4172913587 .6626568774
0.001 0.0065 0.794 0.1985 0.0100698016 0.0083728328 0.5216715996 0.0800207705 9.0166706945 0.5481722494 2.7918908940 0.2720145143 12.3403029897 .9085803670
0.001 0.006999999999999999 0.7936 0.1984 0.0123075353 0.0164439172 0.5707701031 0.2403759136 8.8701375846 0.3766277849 2.8209033493 0.3621729740 12.2741185723 .9956205897
0.001 0.0075 0.7932 0.1983 0.0123075353 0.0083728328 0.5922506984 0.0837017890 8.8603687106 0.7783776025 2.6289747987 0.2631546279 12.0939017430 1.1336068522
0.001 0.008 0.7928 0.1982 0.0111886685 0.0141526705 0.7119283006 0.1523241012 8.9033517562 0.6868400754 2.7851957120 0.1771940909 12.4116644373 1.0305109380
0.001 0.0085 0.7924 0.1981 0.0156641359 0.0238924578 0.6198686066 0.1665011262 8.9717338741 0.4639299867 2.7829639847 0.3409798927 12.3902306013 .9953034634
0.0 0.003 0.7976 0.1994 0.0000000000 0.0000000000 0.2117372963 0.0229637223 8.8173856651 0.2813978373 2.7360977107 0.4279799049 11.7652206721 .7323414645
0.001 0.009000000000000001 0.792 0.198 0.0123075353 0.0083728328 0.7733014300 0.2317597592 8.9697800993 0.3493707732 2.8052812580 0.3311991639 12.5606703226 .9207025291
0.001 0.0095 0.7916 0.1979 0.0179018696 0.0083728328 0.8592238111 0.1399522677 8.8369234130 0.7473131140 2.8655378960 0.2569492653 12.5795869897 1.1525874798
0.001 0.01 0.7912 0.1978 0.0190207364 0.0167456656 0.8377432158 0.1571919089 8.6474072576 1.1060091174 2.6869997093 0.3607951520 12.1911709191 1.6407418439
0.0015 0.0 0.7988 0.1997 0.0145452690 0.0207518886 0.0000000000 0.0000000000 8.7685412951 0.7987666041 2.8543792593 0.2904333973 11.6374658234 1.1099518900
0.0015 0.0005 0.7984 0.1996 0.0167830027 0.0158231667 0.0306865647 0.0388157752 8.7665875203 0.7882797340 2.7918908940 0.3025287296 11.6059479817 1.1454474055
0.0015 0.001 0.7979999999999999 0.1995 0.0167830027 0.0122565722 0.0644417858 0.0997195320 8.9932253969 0.4439155205 2.8275985313 0.1697286960 11.9020487167 .7256203207
0.0015 0.0015 0.7976 0.1994 0.0190207364 0.0054813057 0.1380895411 0.0582236628 8.8330158634 0.5614375093 2.6602189813 0.2193913968 11.6503451222 .8445338746
0.0015 0.002 0.7972 0.1993 0.0156641359 0.0164439172 0.1565014799 0.1248758446 8.9893178473 0.4018131559 2.7651101660 0.3151085194 11.9265936291 .8582414371
0.0015 0.0025 0.7968 0.1992 0.0179018696 0.0148434461 0.1718447622 0.0595034566 8.9482885765 0.8686720930 2.7472563473 0.2951960334 11.8852915556 1.2382150291
0.0015 0.003 0.7964 0.1991 0.0201396033 0.0114102478 0.2055999834 0.1236634291 8.9365659278 0.2705537226 2.7762688027 0.3087213848 11.9385743172 .7143487843
0.0 0.0035 0.7972 0.1993 0.0000000000 0.0000000000 0.3130029598 0.1523241012 9.0381622173 0.3517662874 2.9168676247 0.3129515200 12.2680328018 .8170419086
0.0015 0.0035 0.7959999999999999 0.19899999999999998 0.0201396033 0.0207518886 0.2516298304 0.0859223811 8.7490035471 1.1168074800 2.8878551693 0.4152212520 11.9086281501 1.6387030017
0.0015 0.004 0.7956 0.1989 0.0179018696 0.0286569737 0.3436895244 0.2349877664 8.9326583782 0.3216556599 2.6579872540 0.3080753883 11.9522370262 .8933757883
0.0015 0.0045 0.7952 0.1988 0.0201396033 0.0151770483 0.3682387762 0.0672308948 8.8584149358 0.6644443111 2.8030495307 0.2514632877 12.0498428460 .9983155419
0.0015 0.005 0.7948 0.1987 0.0167830027 0.0122565722 0.4019939973 0.0876583622 9.1495273808 0.7328713181 2.8052812580 0.4882537949 12.3735856388 1.3210400474
0.0015 0.0055 0.7944 0.1986 0.0234962038 0.0179018696 0.5431521949 0.1281508564 8.8564611610 0.6725754460 2.7360977107 0.4204659584 12.1592072704 1.2390941304
0.0015 0.006 0.794 0.1985 0.0156641359 0.0109626115 0.4909850349 0.1703035225 8.8955366570 0.4140158978 2.6936948913 0.4342645499 12.0958807191 1.0295465817
0.0015 0.0065 0.7936 0.1984 0.0190207364 0.0207518886 0.4633671267 0.1186899834 9.1729726784 0.2480601615 2.8209033493 0.2965427377 12.4762638908 .6840447712
0.0015 0.006999999999999999 0.7932 0.1983 0.0201396033 0.0296868922 0.5799760725 0.1520766208 9.0225320189 0.5327181153 2.7918908940 0.3806779979 12.4145385887 1.0951596262
0.0015 0.0075 0.7928 0.1982 0.0156641359 0.0044754674 0.5677014466 0.2424044383 8.6063779868 0.6266715534 2.8142081673 0.2569492653 12.0039517366 1.1305007244
0.0015 0.008 0.7924 0.1981 0.0179018696 0.0130481175 0.6843103924 0.2991585960 8.9287508286 0.3830594607 2.9436483527 0.3201264865 12.5746114433 1.0153926607
0.0 0.004 0.7968 0.1992 0.0000000000 0.0000000000 0.3590328068 0.1583854864 9.0557461905 0.6832068600 2.8298302587 0.3741322975 12.2446092560 1.2157246439
0.0015 0.0085 0.792 0.198 0.0179018696 0.0083728328 0.7548894912 0.2496008275 8.7822177187 0.6216566326 2.9124041700 0.4952222565 12.4674132495 1.3748525494
0.0015 0.009000000000000001 0.7916 0.1979 0.0123075353 0.0109626115 0.6689671101 0.1742391682 8.9111668554 0.2702713958 2.8409888953 0.1550046697 12.4334303961 .6104778452
0.0015 0.0095 0.7912 0.1978 0.0067132011 0.0109626115 0.7518208347 0.2044747837 8.8076167911 0.3745137090 2.8097447127 0.4256460457 12.3758955396 1.0155971499
0.0015 0.01 0.7908 0.1977 0.0134264022 0.0167456656 0.7334088959 0.0761620506 8.8974904318 0.3685132109 2.7762688027 0.3087213848 12.4205945326 .7701423119
0.002 0.0 0.7984 0.1996 0.0257339375 0.0230388785 0.0000000000 0.0000000000 8.7548648715 0.5373981801 2.7316342560 0.5040740433 11.5122330650 1.0645111019
0.002 0.0005 0.7979999999999999 0.1995 0.0190207364 0.0181794345 0.0429611906 0.0407103285 8.9502423513 0.3456359598 2.6780728000 0.4765665475 11.6902970783 .8810922703
0.002 0.001 0.7976 0.1994 0.0313282717 0.0288311818 0.0859223811 0.0368238776 9.1084981100 0.4080724221 2.7896591667 0.2117202447 12.0154079295 .6854477262
0.002 0.0015 0.7972 0.1993 0.0290905380 0.0216956331 0.1166089458 0.0859223811 9.0069018205 0.3081766227 2.8499158047 0.2835611356 12.0025171090 .6993557725
0.002 0.002 0.7968 0.1992 0.0179018696 0.0148434461 0.1104716329 0.0625885568 9.0069018205 0.6449232749 2.7227073467 0.3891149566 11.8579826697 1.1114702344
0.002 0.0025 0.7964 0.1991 0.0313282717 0.0230388785 0.1994626704 0.0672308948 8.8017554667 0.4962741826 2.7093169827 0.1289003669 11.7418633915 .7154443228
0.0 0.0045 0.7964 0.1991 0.0000000000 0.0000000000 0.3835820585 0.0336154474 9.0850528124 0.8120749257 2.8967820787 0.4075209886 12.3654169496 1.2532113617
0.002 0.003 0.7959999999999999 0.19899999999999998 0.0190207364 0.0181794345 0.2577671433 0.1248758446 8.8525536114 0.3815417548 2.8409888953 0.4714388634 11.9703303864 .9960358973
0.002 0.0035 0.7956 0.1989 0.0201396033 0.0114102478 0.2700417692 0.0498597660 8.9170281798 0.6981731615 2.9347214434 0.1802042090 12.1419309957 .9396473843
0.002 0.004 0.7952 0.1988 0.0290905380 0.0192497131 0.3007283339 0.1665011262 8.9287508286 0.5769427840 2.5575595240 0.4015621106 11.8161292245 1.1642557339
0.002 0.0045 0.7948 0.1987 0.0145452690 0.0151770483 0.3467581809 0.0962599921 9.1788340028 0.5872515354 2.7651101660 0.3179408710 12.3052476187 1.0166294468
0.002 0.005 0.7944 0.1986 0.0223773369 0.0070763353 0.4296119055 0.0970394380 8.8173856651 0.3718542127 2.6423651627 0.3732793302 11.9117400702 .8492493162
0.002 0.0055 0.794 0.1985 0.0179018696 0.0109626115 0.4602984702 0.1008463421 8.9561036757 0.9447385055 2.7985860760 0.2530428465 12.2328900915 1.3095903056
0.002 0.006 0.7936 0.1984 0.0201396033 0.0054813057 0.5339462255 0.2324089474 8.8369234130 0.8474609389 2.5464008873 0.1730991943 11.9374101291 1.2584503863
0.002 0.0065 0.7932 0.1983 0.0212584701 0.0216956331 0.4879163784 0.1593339110 8.7079742763 0.8530280114 2.8655378960 0.4381012065 12.0826870208 1.4721587620
0.002 0.006999999999999999 0.7928 0.1982 0.0167830027 0.0234695490 0.5584954772 0.1559891987 9.0596537401 0.3825808356 2.7829639847 0.4977502478 12.4178962047 1.0597898311
0.002 0.0075 0.7924 0.1981 0.0223773369 0.0200148986 0.5554268207 0.1545335911 8.9482885765 0.6374218351 2.7896591667 0.3059990352 12.3157519008 1.1179693600
