# Supplementary material for: Multipressure Sampling for Improving the Performance of MOF-based Electronic Noses
Source: ACS Sens. 2024 Jul 12;9(7):3531–9. doi: 10.1021/acssensors.4c00199 (PMC11287752; doi:10.1021/acssensors.4c00199)
Supplement: Supplementary file 2 — se4c00199_si_002.zip [file se4c00199_si_002.zip › Multiplex_Adsorption_Data/Methane_1bar/HABQUY.csv]

methane_comp CO2_comp N2_comp O2_comp methane_mass methane_error CO2_mass CO2_error N2_mass N2_error O2_mass O2_error total_mass total_error
0.0 0.0 0.8 0.2 0.0000000000 0.0000000000 0.0000000000 0.0000000000 10.3926338875 0.3086460732 3.2872494271 0.2297648384 13.6798833146 .5384109116
0.0 0.0005 0.7996 0.1999 0.0000000000 0.0000000000 0.0848783153 0.0383355012 10.3261697296 0.6246958758 3.3000209552 0.2646230549 13.7110690001 .9276544319
0.0 0.005 0.7959999999999999 0.19899999999999998 0.0000000000 0.0000000000 0.6868314247 0.1724821660 10.1957260552 0.1978139739 3.3894216519 0.2224620592 14.2719791318 .5927581991
0.002 0.008 0.792 0.198 0.0309475935 0.0065976132 1.1443938368 0.1332845656 9.9857738554 0.9949693738 3.3319497755 0.2151828312 14.4930650612 1.3500343838
0.002 0.0085 0.7916 0.1979 0.0305918740 0.0126067300 1.3424432391 0.1641118803 10.2510093267 0.6196627949 3.2631254296 0.2118821408 14.8871698694 1.0082635460
0.002 0.009000000000000001 0.7912 0.1978 0.0334376298 0.0128059008 1.3443944647 0.1587103473 10.4336304709 0.9732423210 3.3127924833 0.1939184053 15.1242550487 1.3386769744
0.002 0.0095 0.7908 0.1977 0.0273903989 0.0116032178 1.3541505929 0.2011371998 10.0957192381 0.4465378310 3.2311966093 0.3142950689 14.7084568392 .9735733175
0.002 0.01 0.7904 0.1976 0.0277461183 0.0102110696 1.4097605236 0.1114079784 10.1665315185 0.2415858644 3.2361633147 0.1466787815 14.8402014751 .5098836939
0.0025 0.0 0.7979999999999999 0.1995 0.0412634580 0.0085372672 0.0000000000 0.0000000000 10.2615690527 0.7042983336 3.3163401300 0.0997791006 13.6191726407 .8126147014
0.0025 0.0005 0.7976 0.1994 0.0362833855 0.0128453643 0.0751221871 0.0280053564 10.2665383355 0.4365232840 3.3191782474 0.3302963862 13.6971221555 .8076703909
0.0025 0.001 0.7972 0.1993 0.0377062634 0.0126067300 0.1375614075 0.0217279291 10.3547431059 0.4034770020 3.4490221164 0.2459683515 13.9790328932 .6837800126
0.0025 0.0015 0.7968 0.1992 0.0423306164 0.0128059008 0.2048786920 0.0404614760 10.4317669898 0.3797805088 3.4156742374 0.1308615258 14.0946505356 .5639094114
0.0025 0.002 0.7964 0.1991 0.0423306164 0.0130020209 0.2487812689 0.0889895809 10.3783471993 0.6036016875 3.2184250812 0.2922158487 13.8878841658 .9978091380
0.0 0.0055 0.7956 0.1989 0.0000000000 0.0000000000 0.7502462579 0.1438359052 10.3187158053 0.2798560063 3.2226822573 0.1842373232 14.2916443205 .6079292347
0.0025 0.0025 0.7959999999999999 0.19899999999999998 0.0401962996 0.0128453643 0.4000012558 0.1019503726 10.4410843951 0.6309888623 3.4561174098 0.2787430054 14.3373993603 1.0245276046
0.0025 0.003 0.7956 0.1989 0.0398405802 0.0102110696 0.4195135122 0.1026945458 10.5323949672 0.8181924564 3.3482689502 0.2119771594 14.3400180098 1.1430752312
0.0025 0.0035 0.7952 0.1988 0.0341490687 0.0179135746 0.4995137634 0.0916453107 10.3764837183 0.5592375354 3.3489784796 0.2083649816 14.2591250300 .8771614023
0.0025 0.004 0.7948 0.1987 0.0409077386 0.0081116519 0.5931725940 0.0560786458 10.1416851043 0.6216893576 3.3546547143 0.3185652408 14.1304201512 1.0044448961
0.0025 0.0045 0.7944 0.1986 0.0369948244 0.0162855815 0.6253678171 0.0645380969 10.2783403823 0.9152506416 3.3567833023 0.2943443787 14.2974863261 1.2904186987
0.0025 0.005 0.794 0.1985 0.0394848607 0.0149909485 0.7570755476 0.0406492333 10.4075417360 0.4820300404 3.4241885895 0.0653999792 14.6282907338 .6030702014
0.0025 0.0055 0.7936 0.1984 0.0355719466 0.0152586652 0.8321977347 0.0918527941 10.1715008013 0.5226760805 3.2737683697 0.2589694609 14.3130388523 .8887570007
0.0025 0.006 0.7932 0.1983 0.0387734218 0.0101613804 0.8282952834 0.1411641290 10.1485178682 0.5102990150 3.3262735407 0.3351082355 14.3418601141 .9967327599
0.0025 0.0065 0.7928 0.1982 0.0423306164 0.0126067300 0.9658566909 0.0768198302 10.1640468771 0.4610265373 3.2766064870 0.1489403320 14.4488406714 .6993934295
0.0025 0.006999999999999999 0.7924 0.1981 0.0330819103 0.0231190288 0.9961006883 0.1538130267 10.2975963533 0.7461746767 3.2801541337 0.1468297209 14.6069330856 1.0699364531
0.0 0.006 0.7952 0.1988 0.0000000000 0.0000000000 0.8361001860 0.1545784546 10.2510093267 0.4845464853 3.2922161325 0.1792176167 14.3793256452 .8183425566
0.0025 0.0075 0.792 0.198 0.0401962996 0.0091662494 1.1395157727 0.1231901945 10.1857874895 0.3620805458 3.3071162486 0.1563156098 14.6726158104 .6507525995
0.0025 0.008 0.7916 0.1979 0.0377062634 0.0085372672 1.1931744778 0.1696107866 10.1131117280 0.5102354981 3.2524824895 0.1732995453 14.5964749587 .8616830972
0.0025 0.0085 0.7912 0.1978 0.0423306164 0.0164402439 1.2663454392 0.1860941494 10.1286407369 0.4086158815 3.2574491949 0.3022761535 14.6947659874 .9134264283
0.0025 0.009000000000000001 0.7908 0.1977 0.0394848607 0.0124043616 1.2117111213 0.1186242488 10.1174598505 0.6219871896 3.2411300201 0.3118895992 14.6097858526 1.0649053992
0.0025 0.0095 0.7904 0.1976 0.0426863359 0.0204963568 1.4107361364 0.1722612897 10.1460332268 0.4820044254 3.3745215358 0.2482095487 14.9739772349 .9229716206
0.0025 0.01 0.79 0.1975 0.0405520191 0.0072552820 1.4224434903 0.2427374886 9.8932209626 0.6302448579 3.2900875445 0.1288611548 14.6463040165 1.0090987833
0.003 0.0 0.7976 0.1994 0.0423306164 0.0065204455 0.0000000000 0.0000000000 10.1833028481 0.4485345542 3.2709302523 0.0505710783 13.4965637168 .5056260780
0.003 0.0005 0.7972 0.1993 0.0458878111 0.0215085298 0.0800002512 0.0293333533 10.2777192219 0.6027675555 3.4291552949 0.2886869024 13.8327625791 .9422963410
0.003 0.001 0.7968 0.1992 0.0448206527 0.0151588255 0.1463419229 0.0282759458 10.1683949996 0.4062787608 3.3269830701 0.2088187155 13.6865406453 .6585322476
0.003 0.0015 0.7964 0.1991 0.0430420553 0.0156516565 0.2282933997 0.0835616793 10.2994598343 0.4367848382 3.2226822573 0.1700858892 13.7934775466 .7060840632
0.0 0.0065 0.7948 0.1987 0.0000000000 0.0000000000 0.9268321782 0.1630178665 10.4187226223 0.4379880899 3.2688016643 0.1282345469 14.6143564648 .7292405033
0.003 0.002 0.7959999999999999 0.19899999999999998 0.0473106889 0.0082967324 0.2907326201 0.0631063898 10.1951048948 0.5761690050 3.3567833023 0.2511132492 13.8899315061 .8986853764
0.003 0.0025 0.7956 0.1989 0.0391291412 0.0038967115 0.3912207405 0.0895015098 10.1814393670 0.4999380083 3.3021495432 0.2628286690 13.9139387919 .8561648986
0.003 0.003 0.7952 0.1988 0.0473106889 0.0156839613 0.4341477045 0.0921424860 10.0770844275 0.6061914050 3.2397109614 0.2482095487 13.7982537823 .9622274010
0.003 0.0035 0.7948 0.1987 0.0473106889 0.0262943825 0.4975625377 0.0921424860 10.3205792864 0.2815713788 3.2808636631 0.1386326641 14.1463161761 .5386409114
0.003 0.004 0.7944 0.1986 0.0483778473 0.0245832779 0.5365870505 0.1159297359 10.1100059263 0.3847465429 3.2262299040 0.1091476618 13.9212007281 .6344072185
0.003 0.0045 0.794 0.1985 0.0387734218 0.0068976564 0.6653679426 0.0984547545 10.2758557409 0.7399331389 3.2666730763 0.2460911249 14.2466701816 1.0913766747
0.003 0.005 0.7936 0.1984 0.0412634580 0.0141216596 0.7346364528 0.0829213505 10.1851663291 0.5373464320 3.3645881250 0.1864645263 14.3256543649 .8208539684
0.003 0.0055 0.7932 0.1983 0.0483778473 0.0191428638 0.8175635424 0.1039107805 10.1224291334 0.3865474446 3.3326593048 0.2762102120 14.3210298279 .7858113009
0.003 0.006 0.7928 0.1982 0.0483778473 0.0179135746 0.9121979859 0.1125977236 10.2081492622 0.4945060662 3.2695111936 0.2121291008 14.4382362890 .8371464652
0.003 0.0065 0.7924 0.1981 0.0423306164 0.0133856436 0.9307346294 0.1049679600 10.3255485692 0.2889724491 3.3440117742 0.0767604505 14.6426255892 .4840865032
0.0 0.006999999999999999 0.7944 0.1986 0.0000000000 0.0000000000 0.9765884319 0.1562686900 10.2876577876 0.4106353873 3.3007304845 0.0912621338 14.5649767040 .6581662111
0.003 0.006999999999999999 0.792 0.198 0.0508678836 0.0097027334 1.0370764267 0.1354099984 10.4684154507 0.4450318086 3.2950542498 0.1561222535 14.8514140108 .7462667939
0.003 0.0075 0.7916 0.1979 0.0437534943 0.0136106282 1.1219547420 0.2289678277 10.2087704226 0.7236771386 3.3319497755 0.2192158612 14.7064284344 1.1854714557
0.003 0.008 0.7912 0.1978 0.0512236031 0.0130020209 1.1795158983 0.0997608832 10.4504018004 0.3414325854 3.4057408267 0.2799540596 15.0868821285 .7341495491
0.003 0.0085 0.7908 0.1977 0.0423306164 0.0117764098 1.2165891854 0.2623364638 10.1168386902 0.4775523464 3.2659635469 0.1252153447 14.6417220389 .8768805647
0.003 0.009000000000000001 0.7904 0.1976 0.0505121641 0.0281535721 1.3082967904 0.0322985314 9.9497465549 0.2955209147 3.2907970738 0.3120187033 14.5993525832 .6679917215
0.003 0.0095 0.79 0.1975 0.0430420553 0.0099091977 1.4282971672 0.2589622679 10.1224291334 0.4913908441 3.3234354234 0.2095887696 14.9172037793 .9698510793
0.003 0.01 0.7896 0.1974 0.0544250782 0.0150246740 1.4478094236 0.3965551093 10.4702789318 0.9488874524 3.3362069515 0.2790390451 15.3087203851 1.6395062808
0.0035 0.0 0.7972 0.1993 0.0622509065 0.0197416292 0.0000000000 0.0000000000 10.1311253783 0.4701982842 3.2347442560 0.1271147108 13.4281205408 .6170546242
0.0035 0.0005 0.7968 0.1992 0.0533579199 0.0267145082 0.0731709614 0.0457602974 10.2025588191 0.4015598715 3.2751874283 0.2445314403 13.6042751287 .7185661174
0.0035 0.001 0.7964 0.1991 0.0590494313 0.0194054668 0.1502443741 0.0483494657 10.4448113572 0.2581816231 3.3482689502 0.1625054548 14.0023741128 .4884420104
0.0 0.0075 0.794 0.1985 0.0000000000 0.0000000000 1.0809790036 0.2232938835 10.2143608658 0.4832196397 3.3205973060 0.4543204507 14.6159371754 1.1608339739
0.0035 0.0015 0.7959999999999999 0.19899999999999998 0.0572708340 0.0117764098 0.2409763663 0.0383355012 10.1596987546 0.4930683093 3.2730588403 0.1663146457 13.7310047952 .7094948660
0.0035 0.002 0.7956 0.1989 0.0494450057 0.0111130314 0.3073180380 0.0222473952 10.4038147738 0.3275677217 3.3156306007 0.2415569683 14.0762084182 .6024851166
0.0035 0.0025 0.7952 0.1988 0.0505121641 0.0128453643 0.3619523559 0.1153370779 10.0901287949 0.4578318424 3.2872494271 0.1013013104 13.7898427420 .6873155950
0.0035 0.003 0.7948 0.1987 0.0650966622 0.0116032178 0.4565867993 0.0654751782 10.2106339037 0.3336874348 3.2233917866 0.1672804764 13.9557091518 .5780463072
0.0035 0.0035 0.7944 0.1986 0.0547807977 0.0096504272 0.5170747941 0.0981449040 10.1106270866 0.5059861067 3.3702643598 0.2152109040 14.0527470382 .8289923419
0.0035 0.004 0.794 0.1985 0.0544250782 0.0155217650 0.6312214940 0.1743701522 10.5317738068 0.3694729458 3.3411736569 0.3171016722 14.5585940359 .8764665352
0.0035 0.0045 0.7936 0.1984 0.0508678836 0.0169256690 0.6800021349 0.1737138829 9.9795622519 0.5832745340 3.2758969577 0.1679412629 13.9863292281 .9418553488
0.0035 0.005 0.7932 0.1983 0.0515793225 0.0125261750 0.7600023861 0.1283069958 10.2770980616 0.5232958022 3.3241449527 0.2615460270 14.4128247229 .9256750000
0.0035 0.0055 0.7928 0.1982 0.0540693588 0.0146839341 0.7824414809 0.0718517481 10.0677670222 0.1970400539 3.3156306007 0.2711330619 14.2199084626 .5547087980
0.0035 0.006 0.7924 0.1981 0.0579822729 0.0128453643 0.8234172193 0.1690261527 10.0037875057 0.3365978493 3.2425490788 0.1648186409 14.1277360767 .6832880072
0.0 0.008 0.7936 0.1984 0.0000000000 0.0000000000 1.1297596445 0.2247385064 10.0497533719 0.9367328809 3.3291116581 0.2766836927 14.5086246745 1.4381550800
0.0035 0.0065 0.792 0.198 0.0554922366 0.0219741363 0.9404907576 0.0645380969 10.2199513090 0.5261576538 3.3617500077 0.1765345498 14.5776843109 .7892044368
0.0035 0.006999999999999999 0.7916 0.1979 0.0569151145 0.0185520576 1.0331739754 0.0793551737 10.2715076184 0.4260526146 3.2844113097 0.1561867322 14.6460080180 .6801465781
0.0035 0.0075 0.7912 0.1978 0.0554922366 0.0281355884 1.0429301036 0.2296651427 10.2087704226 0.5164379633 3.3560737730 0.2754948106 14.6632665358 1.0497335050
0.0035 0.008 0.7908 0.1977 0.0597608702 0.0116032178 1.2458575700 0.1370866202 10.1510025097 0.4439380513 3.3354974221 0.1415079735 14.7921183720 .7341358628
0.0035 0.0085 0.7904 0.1976 0.0554922366 0.0161294362 1.2995162751 0.3161105978 10.2901424290 0.6426341424 3.3291116581 0.1578666904 14.9742625988 1.1327408668
0.0035 0.009000000000000001 0.79 0.1975 0.0526464809 0.0184974122 1.3063455648 0.1989293438 10.2267840729 0.6064434062 3.2056535531 0.2562019957 14.7914296717 1.0800721579
0.0035 0.0095 0.7896 0.1974 0.0547807977 0.0192746126 1.3970775570 0.1719515864 10.2646748545 0.4440666641 3.2971828378 0.2295456264 15.0137160470 .8648384895
0.0035 0.01 0.7892 0.1973 0.0530022004 0.0210326184 1.5541512208 0.3214847794 10.0360878441 0.2180830224 3.4248981188 0.3947585575 15.0681393841 .9553589777
0.004 0.0 0.7968 0.1992 0.0505121641 0.0160034230 0.0000000000 0.0000000000 10.2131185451 0.4918491873 3.3241449527 0.3342478174 13.5877756619 .8421004277
0.004 0.0005 0.7964 0.1991 0.0583379924 0.0192746126 0.0760977999 0.0383355012 10.5193505997 0.7606919504 3.3248544821 0.2201325494 13.9786408741 1.0384346136
0.0 0.0085 0.7932 0.1983 0.0000000000 0.0000000000 1.2380526675 0.1535653006 10.2963540326 0.2496230090 3.3794882412 0.3379803366 14.9138949413 .7411686462
0.004 0.001 0.7959999999999999 0.19899999999999998 0.0586937118 0.0202479070 0.1336589562 0.0352302961 10.3771048786 0.4112325498 3.3610404783 0.1885052679 13.9304980249 .6552160208
0.004 0.0015 0.7956 0.1989 0.0650966622 0.0124450986 0.2039030792 0.0570212100 10.3920127271 1.0979050995 3.3354974221 0.2356406649 13.9965098906 1.4030120730
0.004 0.002 0.7952 0.1988 0.0544250782 0.0104559742 0.2760984278 0.0378356689 10.1590775943 0.4235384506 3.2077821411 0.1104133437 13.6973832414 .5822434374
0.004 0.0025 0.7948 0.1987 0.0640295038 0.0134986046 0.3736597097 0.1200598506 10.4516441211 0.5679376155 3.4972701114 0.1766371829 14.3866034460 .8781332536
0.004 0.003 0.7944 0.1986 0.0597608702 0.0222260627 0.4156110609 0.1395365097 10.3205792864 0.3874367895 3.3298211874 0.2019156447 14.1257724049 .7511150066
0.004 0.0035 0.794 0.1985 0.0782582824 0.0307651070 0.5278065351 0.0995698800 10.1975895362 0.2469876044 3.2709302523 0.1560964546 14.0745846060 .5334190460
0.004 0.004 0.7936 0.1984 0.0682981374 0.0272398438 0.5600017582 0.1450221464 10.2131185451 0.4451531713 3.3475594209 0.1532057705 14.1889778616 .7706209320
0.004 0.0045 0.7932 0.1983 0.0604723092 0.0224976744 0.6809777477 0.1064446791 10.5286680051 0.5881571873 3.3276925994 0.2449264035 14.5978106614 .9620259443
0.004 0.005 0.7928 0.1982 0.0682981374 0.0120315240 0.6868314247 0.1027686667 10.1317465387 0.4585055509 3.2758969577 0.1285482327 14.1627730585 .7018539743
0.004 0.0055 0.7924 0.1981 0.0615394676 0.0094383040 0.8341489603 0.1940464221 10.3578489076 0.3629405453 3.2879589564 0.1373191341 14.5414962919 .7037444055
0.0 0.009000000000000001 0.7928 0.1982 0.0000000000 0.0000000000 1.3492725288 0.1280396583 9.9068864904 0.6706967240 3.3276925994 0.3805882569 14.5838516186 1.1793246392
0.004 0.006 0.792 0.198 0.0629623454 0.0130408910 0.8536612167 0.0809229520 10.3007021550 0.5201987113 3.2666730763 0.0892316012 14.4839987934 .7033941555
0.004 0.0065 0.7916 0.1979 0.0636737844 0.0141216596 0.9463444345 0.1267545971 10.0454052494 0.4813347497 3.2907970738 0.2576519780 14.3462205421 .8798629844
0.004 0.006999999999999999 0.7912 0.1978 0.0583379924 0.0222032784 1.0663448113 0.1007482628 10.1845451688 0.6641874544 3.3333688341 0.1514874217 14.6425968066 .9386264173
0.004 0.0075 0.7908 0.1977 0.0608280286 0.0088287250 1.1492719009 0.0858539281 10.2087704226 0.4838356720 3.2531920188 0.2022345325 14.6720623709 .7807528576
0.004 0.008 0.7904 0.1976 0.0636737844 0.0224300798 1.2175647983 0.0833792300 10.2013164983 0.3489041730 3.3397545982 0.1963538319 14.8223096792 .6510673147
0.004 0.0085 0.79 0.1975 0.0608280286 0.0131952265 1.2097598957 0.1693187220 9.9596851205 0.4099545398 3.2659635469 0.1836900066 14.4962365917 .7761584949
0.004 0.009000000000000001 0.7896 0.1974 0.0608280286 0.0146494242 1.4263459415 0.2230379787 10.2820673444 0.2291938617 3.3390450688 0.3240739818 15.1082863833 .7909552464
0.004 0.0095 0.7892 0.1973 0.0562036756 0.0042686336 1.3629311083 0.1951810918 10.2690229770 0.5546040233 3.3220163647 0.1732530594 15.0101741256 .9273068081
0.004 0.01 0.7888 0.1972 0.0647409428 0.0275171483 1.5063461927 0.1785558042 10.5094120341 0.6580595191 3.2695111936 0.1769333439 15.3500103632 1.0410658155
0.0045 0.0 0.7964 0.1991 0.0686538569 0.0204469084 0.0000000000 0.0000000000 10.0447840891 0.8385011389 3.3106638953 0.1365101995 13.4241018413 .9954582468
0.0 0.0095 0.7924 0.1981 0.0000000000 0.0000000000 1.4156142005 0.1367807781 10.2708864580 0.4448653145 3.3404641275 0.2076194874 15.0269647860 .7892655800
0.0045 0.0005 0.7959999999999999 0.19899999999999998 0.0700767347 0.0292123444 0.0643904461 0.0322985314 10.4205861034 0.7441013640 3.3582023610 0.2069394348 13.9132556452 1.0125516746
0.0045 0.001 0.7956 0.1989 0.0704324542 0.0201978502 0.1385370203 0.0688757776 10.0541014944 0.5163243889 3.4043217680 0.2327688831 13.6673927369 .8381668998
0.0045 0.0015 0.7952 0.1988 0.0757682462 0.0247065031 0.2126835946 0.0397973504 10.2230571107 0.1889634731 3.3993550626 0.0584059452 13.9108640141 .3118732718
0.0045 0.002 0.7948 0.1987 0.0718553321 0.0126468151 0.3014643611 0.0576850416 10.1298830576 0.4036032123 3.3731024771 0.1751488658 13.8763052279 .6490839348
0.0045 0.0025 0.7944 0.1986 0.0618951870 0.0243765183 0.3619523559 0.0411148754 10.1516236700 0.5102536466 3.3213068354 0.3974225776 13.8967780483 .9731676179
0.0045 0.003 0.794 0.1985 0.0821711966 0.0174846159 0.4058549328 0.0662842579 10.0205588353 0.4433292424 3.2624159002 0.1548400464 13.7710008649 .6819381626
0.0045 0.0035 0.7936 0.1984 0.0665195401 0.0223396356 0.5092698916 0.0721162015 10.1149752091 0.5599325627 3.2893780151 0.1856961772 13.9801426559 .8400845770
0.0045 0.004 0.7932 0.1983 0.0714996126 0.0260817820 0.5658554351 0.0647148332 10.4050570946 0.5484589157 3.3518165969 0.2135388635 14.3942287392 .8527943944
0.0045 0.0045 0.7928 0.1982 0.0754125267 0.0189034023 0.6721972324 0.1367807781 10.2274052332 0.4904099352 3.3766501238 0.2482906656 14.3516651161 .8943847812
0.0045 0.005 0.7924 0.1981 0.0618951870 0.0068976564 0.7014656169 0.1074769373 10.1242926144 0.3046448012 3.3142115420 0.3446706282 14.2018649603 .7636900231
0.0 0.001 0.7992 0.1998 0.0000000000 0.0000000000 0.1717078562 0.0602672925 10.3920127271 0.4080224545 3.3269830701 0.1586175015 13.8907036534 .6269072485
0.0 0.01 0.792 0.198 0.0000000000 0.0000000000 1.5287852875 0.1372254140 10.2845519858 0.6210932653 3.2851208391 0.3740505164 15.0984581124 1.1323691957
0.0045 0.0055 0.792 0.198 0.0668752595 0.0189034023 0.7473194194 0.1346769803 10.1746066031 0.6100667530 3.1978487304 0.2145830695 14.1866500124 .9782302051
0.0045 0.006 0.7916 0.1979 0.0700767347 0.0137953127 0.8536612167 0.1668269394 10.3330024935 0.7550918880 3.4071598854 0.1877023625 14.6639003303 1.1234165026
0.0045 0.0065 0.7912 0.1978 0.0761239657 0.0296252602 0.9375639192 0.2081876377 10.4516441211 0.4954726362 3.3958074160 0.1697777838 14.8611394220 .9030633179
0.0045 0.006999999999999999 0.7908 0.1977 0.0718553321 0.0120315240 1.0243934601 0.2015532027 10.1926202534 0.5465138099 3.2496443721 0.1292044939 14.5385134177 .8893030305
0.0045 0.0075 0.7904 0.1976 0.0682981374 0.0116032178 1.0682960369 0.2843706364 10.2305110350 0.8075180168 3.3631690664 0.1037951940 14.7302742757 1.2072870650
0.0045 0.008 0.79 0.1975 0.0739896489 0.0301502414 1.1541499650 0.0992251477 10.2013164983 0.4679048852 3.2815731924 0.1018366181 14.7110293046 .6991168924
0.0045 0.0085 0.7896 0.1974 0.0665195401 0.0079858822 1.2682966648 0.1401626644 10.0820537103 0.8056753904 3.2084916705 0.4475909932 14.6253615857 1.4014149302
0.0045 0.009000000000000001 0.7892 0.1973 0.0729224905 0.0184151401 1.2897601469 0.2114718147 10.2373437989 0.3485014065 3.2815731924 0.2596140606 14.8815996287 .8380024219
0.0045 0.0095 0.7888 0.1972 0.0675866985 0.0209844337 1.3863458160 0.2163486045 10.1472755475 0.3839032310 3.2702207230 0.1806947099 14.8714287850 .8019309791
0.0045 0.01 0.7884 0.1971 0.0793254408 0.0069706495 1.4156142005 0.1095817769 9.9224154993 0.7848222807 3.3170496593 0.2895714323 14.7344047999 1.1909461394
0.0005 0.0 0.7996 0.1999 0.0074701088 0.0096504272 0.0000000000 0.0000000000 10.4634461679 0.5541920135 3.4688889379 0.2374284913 13.9398052146 .8012709320
0.005 0.0 0.7959999999999999 0.19899999999999998 0.0803925992 0.0121986366 0.0000000000 0.0000000000 10.1590775943 0.2806655168 3.3454308329 0.1247642329 13.5849010264 .4176283863
0.005 0.0005 0.7956 0.1989 0.0775468435 0.0191692860 0.0780490255 0.0254408697 10.1888932913 0.3433977591 3.3858740052 0.2276516895 13.7303631655 .6156596043
0.005 0.001 0.7952 0.1988 0.0743453683 0.0191428638 0.1346345690 0.0447507549 10.0472687305 0.4166314712 3.1545674407 0.1413655970 13.4108161085 .6218906869
0.005 0.0015 0.7948 0.1987 0.0722110515 0.0193008544 0.2273177869 0.0412073725 10.2006953380 0.4027419033 3.2432586081 0.3768235437 13.7434827845 .8400736739
0.005 0.002 0.7944 0.1986 0.0835940744 0.0098065089 0.2643910740 0.0479541241 10.1907567723 0.2931561011 3.3936788279 0.1890386436 13.9324207486 .5399553777
0.005 0.0025 0.794 0.1985 0.0761239657 0.0309619008 0.3180497790 0.0455100113 10.1764700842 0.2834452096 3.2233917866 0.1319495670 13.7940356155 .4918666887
0.005 0.003 0.7936 0.1984 0.0814597576 0.0340748799 0.4107329968 0.0475554961 10.1988318569 0.5263306881 3.3681357717 0.1800919088 14.0591603830 .7880529729
0.005 0.0035 0.7932 0.1983 0.0761239657 0.0275906254 0.5297577608 0.0833792300 10.3125042018 0.5992134039 3.3255640114 0.1174137074 14.2439499397 .8275969667
0.005 0.004 0.7928 0.1982 0.0811040382 0.0134234029 0.5512212428 0.0915205948 10.1187021712 0.4496960731 3.3567833023 0.1975704797 14.1078107545 .7522105505
0.005 0.0045 0.7924 0.1981 0.0789697214 0.0189034023 0.6917094887 0.1192325001 9.9242789803 0.6811566389 3.2624159002 0.1863564998 13.9573740906 1.0056490411
0.0005 0.0005 0.7992 0.1998 0.0064029504 0.0073247121 0.0780490255 0.0395093079 10.2348591575 0.3631020997 3.3319497755 0.3851744567 13.6512609089 .7951105764
0.005 0.005 0.792 0.198 0.0718553321 0.0094383040 0.7239047118 0.1564148038 10.3584700680 0.5102506219 3.2453871961 0.1503398743 14.3996173080 .8264436040
0.005 0.0055 0.7916 0.1979 0.0761239657 0.0244801164 0.7795146425 0.1310956470 10.1187021712 0.4038402279 3.3596214197 0.2082683150 14.3339621991 .7676843063
0.005 0.006 0.7912 0.1978 0.0779025630 0.0151588255 0.8243928321 0.1218540021 10.1112482470 0.4816392632 3.2617063709 0.2116539219 14.2752500130 .8303060127
0.005 0.0065 0.7908 0.1977 0.0768354046 0.0161294362 1.0039055909 0.1746755675 10.1429274250 0.3595525960 3.2716397816 0.2110250474 14.4953082021 .7613826471
0.005 0.006999999999999999 0.7904 0.1976 0.0736339294 0.0036276410 1.0224422344 0.2161901653 10.0572072962 0.2499010786 3.2496443721 0.0908640901 14.4029278321 .5605829750
0.005 0.0075 0.79 0.1975 0.0857283912 0.0211526001 1.0907351318 0.1051853603 10.1342311801 0.5550824612 3.2879589564 0.3625521354 14.5986536595 1.0439725570
0.005 0.008 0.7896 0.1974 0.0782582824 0.0292469767 1.1258571933 0.1461987630 10.1541083114 0.5257028008 3.3021495432 0.2331060353 14.6603733303 .9342545758
0.005 0.0085 0.7892 0.1973 0.0714996126 0.0341490687 1.1521987394 0.0525021123 10.2187089883 0.6630595107 3.3213068354 0.3164023554 14.7637141757 1.0661130471
0.005 0.009000000000000001 0.7888 0.1972 0.0761239657 0.0072552820 1.2741503418 0.1217602321 10.0360878441 0.2268247644 3.2375823734 0.2195004440 14.6239445250 .5753407225
0.005 0.0095 0.7884 0.1971 0.0757682462 0.0248087232 1.4048824595 0.1725483737 10.5075485530 0.7203574963 3.2404204907 0.1250544202 15.2286197494 1.0427690134
0.0005 0.001 0.7988 0.1997 0.0046243531 0.0048252136 0.1492687613 0.0312196102 10.4038147738 0.3250372537 3.3127924833 0.2691876139 13.8705003715 .6302696914
0.005 0.01 0.7879999999999999 0.19699999999999998 0.0782582824 0.0197416292 1.4917120004 0.1900217294 9.9950912607 0.2624033083 3.2241013159 0.2212275614 14.7891628594 .6933942283
0.0055 0.0 0.7956 0.1989 0.0807483187 0.0079858822 0.0000000000 0.0000000000 10.5255622033 0.7081010084 3.3106638953 0.2550913394 13.9169744173 .9711782300
0.0055 0.0005 0.7952 0.1988 0.0882184275 0.0156839613 0.0624392204 0.0340207815 10.4050570946 0.4151173333 3.3007304845 0.1850552631 13.8564452270 .6498773392
0.0055 0.001 0.7948 0.1987 0.0928427805 0.0323215719 0.1395126331 0.0158518320 10.3547431059 0.2748029133 3.2404204907 0.1583761034 13.8275190102 .4813524206
0.0055 0.0015 0.7944 0.1986 0.0864398302 0.0122400582 0.2224397228 0.0488196499 10.3920127271 0.3736680966 3.3326593048 0.0750358726 14.0335515849 .5097636773
0.0055 0.002 0.794 0.1985 0.0796811603 0.0210326184 0.2975619098 0.0667421856 10.3423198988 0.6964091325 3.2844113097 0.2936251531 14.0039742786 1.0778090896
0.0055 0.0025 0.7936 0.1984 0.0917756221 0.0099601450 0.3590255174 0.1308340078 10.3895280857 0.6361167291 3.2567396655 0.1650018067 14.0970688907 .9419126886
0.0055 0.003 0.7932 0.1983 0.0960442557 0.0319752031 0.4770746685 0.1113054086 10.3050502775 0.6256783938 3.3085353073 0.2952733432 14.1867045090 1.0642323487
0.0055 0.0035 0.7928 0.1982 0.0846612328 0.0238729903 0.5258553095 0.1198694304 10.1205656523 0.6302693457 3.3177591887 0.2765672188 14.0488413833 1.0505789852
0.0055 0.004 0.7924 0.1981 0.0853726718 0.0112488372 0.5482944043 0.1148740077 10.1273984162 0.4201983370 3.4036122387 0.2151921892 14.1646777310 .7615133711
0.0005 0.0015 0.7984 0.1996 0.0074701088 0.0115595144 0.2282933997 0.0459263971 10.2659171752 0.4608423791 3.3326593048 0.1430084501 13.8343399885 .6613367407
0.0055 0.0045 0.792 0.198 0.0843055134 0.0242933217 0.6380507837 0.1950640183 10.2802038633 0.3998265946 3.3035686019 0.3747336062 14.3061287623 .9939175408
0.0055 0.005 0.7916 0.1979 0.0793254408 0.0128453643 0.7365876784 0.1122590831 10.4547499229 0.7077347448 3.2716397816 0.1955728527 14.5423028237 1.0284120449
0.0055 0.0055 0.7912 0.1978 0.0811040382 0.0272398438 0.8136610911 0.1085344597 10.3075349189 0.6824559655 3.2659635469 0.1111585900 14.4682635951 .9293888590
0.0055 0.006 0.7908 0.1977 0.0729224905 0.0230532562 0.8682954090 0.0730081782 10.1106270866 0.4699454744 3.3284021288 0.2393291998 14.3802471149 .8053361086
0.0055 0.0065 0.7904 0.1976 0.0800368798 0.0219280206 0.9326858551 0.1281585438 10.3050502775 0.4831813113 3.2907970738 0.2232752533 14.6085700862 .8565431290
0.0055 0.006999999999999999 0.79 0.1975 0.0896413053 0.0354722053 1.0439057164 0.2007961927 10.1075212849 0.5238499788 3.3049876606 0.3289829781 14.5460559672 1.0891013549
0.0055 0.0075 0.7896 0.1974 0.1010243283 0.0068976564 1.1678085445 0.1425329928 10.3907704064 0.7326701578 3.2801541337 0.1999110717 14.9397574129 1.0820118787
0.0055 0.008 0.7892 0.1973 0.0971114141 0.0160034230 1.1385401599 0.2220114100 10.0646612204 0.7638868305 3.3000209552 0.2710513517 14.6003337496 1.2729530152
0.0055 0.0085 0.7888 0.1972 0.0768354046 0.0139412989 1.2009793803 0.1543072858 10.0478898908 0.6631293360 3.2808636631 0.2262230569 14.6065683388 1.0576009776
0.0055 0.009000000000000001 0.7884 0.1971 0.0786140019 0.0165934647 1.3356139494 0.2201861088 10.2292687143 0.6066240698 3.2042344945 0.1403649179 14.8477311601 .9837685612
0.0005 0.002 0.7979999999999999 0.1995 0.0078258282 0.0042686336 0.2663422996 0.0847380251 10.2423130817 0.3866073302 3.3560737730 0.2038214880 13.8725549825 .6794354769
0.0055 0.0095 0.7879999999999999 0.19699999999999998 0.0811040382 0.0431345606 1.3726872365 0.2202033993 10.0460264098 0.4915666975 3.2099107292 0.1575985894 14.7097284137 .9125032468
0.0055 0.01 0.7876 0.1969 0.0853726718 0.0112488372 1.4731753569 0.2788273445 9.9404291496 0.6524206614 3.2489348428 0.2274215863 14.7479120211 1.1699184294
0.006 0.0 0.7952 0.1988 0.0899970248 0.0136106282 0.0000000000 0.0000000000 10.2857943065 0.5824934327 3.2397109614 0.2596295734 13.6155022927 .8557336343
0.006 0.0005 0.7948 0.1987 0.1020914866 0.0297275930 0.0673172845 0.0278690765 10.3646816715 0.6637109286 3.2482253135 0.1855985537 13.7823157561 .9069061518
0.006 0.001 0.7944 0.1986 0.0914199027 0.0172221130 0.1414638588 0.0423015638 10.2236782711 0.4664480007 3.2553206069 0.2082006216 13.7118826395 .7341722991
0.006 0.0015 0.794 0.1985 0.0917756221 0.0141574560 0.2136592074 0.0424811891 10.2944905515 0.4240592179 3.2808636631 0.3229535628 13.8807890441 .8036514258
0.006 0.002 0.7936 0.1984 0.1074272786 0.0360384375 0.3043911996 0.0833792300 10.3808318407 0.8033656839 3.4681794085 0.2629512284 14.2608297274 1.1857345798
0.006 0.0025 0.7932 0.1983 0.0903527443 0.0173392716 0.3960988046 0.1022114495 10.2447977231 0.6503593405 3.2425490788 0.3063655337 13.9737983508 1.0762755953
0.006 0.003 0.7928 0.1982 0.0935542195 0.0289512816 0.4575624122 0.0986093146 10.1857874895 0.4338101377 3.2716397816 0.1675090428 14.0085439028 .7288797767
0.006 0.0035 0.7924 0.1981 0.0921313416 0.0205456863 0.5112211172 0.0602672925 10.1491390286 0.7107486041 3.2453871961 0.1704879561 13.9978786835 .9620495390
0.0005 0.0025 0.7976 0.1994 0.0081815477 0.0073247121 0.3453669380 0.0756713378 10.1205656523 0.5978209379 3.3872930639 0.3173238590 13.8614072019 .9981408468
0.006 0.004 0.792 0.198 0.0931985000 0.0236600245 0.6000018838 0.0923488524 10.3578489076 0.4829416895 3.3383355395 0.1347732256 14.3893848309 .7337237920
0.006 0.0045 0.7916 0.1979 0.0875069886 0.0291082002 0.7131729708 0.1425062787 10.1752277635 0.3612868548 3.2915066031 0.1666049828 14.2674143260 .6995063165
0.006 0.005 0.7912 0.1978 0.0928427805 0.0165934647 0.7004900041 0.0451741395 9.9199308579 0.4532853579 3.2191346106 0.1966612594 13.9323982531 .7117142215
0.006 0.0055 0.7908 0.1977 0.0949770973 0.0137953127 0.8058561886 0.0920184440 10.3901492461 0.6903391850 3.2751874283 0.2942417398 14.5661699603 1.0903946815
0.006 0.006 0.7904 0.1976 0.0821711966 0.0280454966 0.8975637936 0.1576754519 10.1193233316 0.4644751211 3.2872494271 0.1255365750 14.3863077489 .7757326446
0.006 0.0065 0.79 0.1975 0.0935542195 0.0226769416 0.9268321782 0.1223217735 10.0261492784 0.4441431188 3.3248544821 0.2662163157 14.3713901582 .8553581496
0.006 0.006999999999999999 0.7896 0.1974 0.1028029256 0.0200469302 1.0429301036 0.2136035145 10.0975827192 0.6012934900 3.2013963771 0.2729835178 14.4447121255 1.1079274525
0.006 0.0075 0.7892 0.1973 0.0935542195 0.0227882674 1.0721984882 0.1005212668 10.3081560793 0.7637090142 3.2858303684 0.1199419421 14.7597391554 1.0069604905
0.006 0.008 0.7888 0.1972 0.0946213779 0.0131952265 1.1590280291 0.1877237265 10.3044291172 0.6536472504 3.2468062548 0.1782825716 14.8048847790 1.0328487750
0.006 0.0085 0.7884 0.1971 0.0999571699 0.0320858169 1.3092724032 0.2701302594 10.2590844113 0.8961895282 3.3773596531 0.2577457492 15.0456736375 1.4561513537
0.0005 0.003 0.7972 0.1993 0.0074701088 0.0068976564 0.4204891250 0.0918113349 10.2429342421 0.4169462244 3.2964733085 0.2009559452 13.9673667844 .7166111609
0.006 0.009000000000000001 0.7879999999999999 0.19699999999999998 0.0931985000 0.0199456824 1.2741503418 0.2331204324 10.0659035411 0.5304723973 3.2617063709 0.2601022686 14.6949587538 1.0436407807
0.006 0.0095 0.7876 0.1969 0.0996014504 0.0207418309 1.2839064700 0.2583735158 10.1019308417 0.5769051662 3.1347006192 0.2004140946 14.6201393813 1.0564346075
0.006 0.01 0.7872 0.1968 0.0839497939 0.0113384708 1.3970775570 0.1018756563 10.1777124049 0.5806968992 3.2844113097 0.2302813514 14.9431510655 .9241923777
0.0065 0.0 0.7948 0.1987 0.0978228531 0.0268090731 0.0000000000 0.0000000000 10.0820537103 0.6027803576 3.3042781312 0.1887721441 13.4841546946 .8183615748
0.0065 0.0005 0.7944 0.1986 0.0921313416 0.0207905779 0.0663416717 0.0368156517 10.0801902293 0.4967667555 3.2723493110 0.1790827313 13.5110125536 .7334557164
0.0065 0.001 0.794 0.1985 0.0967556947 0.0164710021 0.1219516024 0.0390245128 10.1137328884 0.7562723612 3.2986018965 0.3142950689 13.6310420820 1.1260629450
0.0065 0.0015 0.7936 0.1984 0.1049372424 0.0261399355 0.2400007535 0.0659964395 10.0683881825 0.2013709516 3.3205973060 0.0998396278 13.7339234844 .3933469544
0.0065 0.002 0.7932 0.1983 0.1067158397 0.0131182857 0.3112204893 0.0853647279 10.2062857812 0.6503569674 3.3603309490 0.2239866239 13.9845530592 .9728266049
0.0065 0.0025 0.7928 0.1982 0.0953328168 0.0193008544 0.3746353225 0.0754193513 10.0249069577 0.2115012240 3.2851208391 0.2324399055 13.7799959361 .5386613352
0.0065 0.003 0.7924 0.1981 0.0999571699 0.0387326068 0.4195135122 0.0238975359 10.0435417684 0.5694709235 3.2340347267 0.1574835492 13.7970471772 .7895846154
0.0005 0.0035 0.7968 0.1992 0.0064029504 0.0085963493 0.4946356993 0.1666671106 10.1441697458 0.5308417635 3.3943883573 0.1626912249 14.0395967528 .8687964483
0.0065 0.0035 0.792 0.198 0.0946213779 0.0228769381 0.5229284710 0.0560107128 10.3093984000 0.3194624743 3.2560301362 0.1808061192 14.1829783851 .5791562444
0.0065 0.004 0.7916 0.1979 0.0988900115 0.0300661870 0.5463431787 0.1052577272 10.2833096651 0.5209013843 3.2567396655 0.1978047672 14.1852825208 .8540300657
0.0065 0.0045 0.7912 0.1978 0.0985342920 0.0304010101 0.6712216195 0.0865165615 10.2187089883 0.2257949928 3.2013963771 0.2641355789 14.1898612769 .6068481433
0.0065 0.005 0.7908 0.1977 0.0960442557 0.0248494936 0.6868314247 0.1360831260 10.5392277311 0.5104199776 3.4348315296 0.4270258573 14.7569349411 1.0983784545
0.0065 0.0055 0.7904 0.1976 0.0978228531 0.0098065089 0.8068318014 0.1245731888 10.0857806725 0.3071975521 3.3028590726 0.0713773819 14.2932943996 .5129546317
0.0065 0.006 0.79 0.1975 0.1028029256 0.0272212563 0.8965881808 0.1169759363 10.0901287949 0.8905143404 3.2595777829 0.3471157921 14.3490976842 1.3818273251
0.0065 0.0065 0.7896 0.1974 0.0999571699 0.0061200291 0.9004906320 0.1484214631 10.3224427674 0.5715431405 3.3135020126 0.1468571478 14.6363925819 .8729417805
0.0065 0.006999999999999999 0.7892 0.1973 0.1095615954 0.0236600245 1.0029299780 0.0518453540 10.0659035411 0.6932661603 3.3638785957 0.2825815838 14.5422737102 1.0513531226
0.0065 0.0075 0.7888 0.1972 0.0928427805 0.0306332089 1.0780521651 0.1443115718 10.1118694073 0.3592734785 3.1907534370 0.1037563848 14.4735177899 .6379746440
0.0065 0.008 0.7884 0.1971 0.0939099389 0.0137585741 1.1629304804 0.1155349683 10.1031731624 0.4414698117 3.2460967254 0.3673142314 14.6061103071 .9380775855
0.0005 0.004 0.7964 0.1991 0.0053357920 0.0044995349 0.5960994325 0.1262127797 10.3081560793 0.2721788303 3.2929256618 0.1765231424 14.2025169656 .5794142873
0.0065 0.0085 0.7879999999999999 0.19699999999999998 0.0974671336 0.0128059008 1.2146379598 0.2786907649 9.9224154993 0.4323811516 3.2531920188 0.4049417648 14.4877126115 1.1288195821
0.0065 0.009000000000000001 0.7876 0.1969 0.1020914866 0.0210566695 1.3863458160 0.1671005759 10.3149888432 0.5840545906 3.2688016643 0.1379190714 15.0722278101 .9101309074
0.0065 0.0095 0.7872 0.1968 0.1042258034 0.0378201899 1.4282971672 0.1519452367 10.1696373203 0.3586543524 3.3014400139 0.3686167100 15.0036003048 .9170364890
0.0065 0.01 0.7868 0.1967 0.1109844733 0.0353292293 1.4751265825 0.1678054049 10.3274120503 0.7097272850 3.2595777829 0.1371724099 15.1731008890 1.0500343291
0.006999999999999999 0.0 0.7944 0.1986 0.1088501565 0.0204221392 0.0000000000 0.0000000000 10.2789615426 0.6785687174 3.3610404783 0.1981912441 13.7488521774 .8971821007
0.006999999999999999 0.0005 0.794 0.1985 0.1113401928 0.0253136330 0.0819514768 0.0225870697 10.2006953380 0.7131245508 3.3752310651 0.3258771779 13.7692180727 1.0869024314
0.006999999999999999 0.001 0.7936 0.1984 0.1099173149 0.0508268225 0.1307321178 0.0310974195 10.1857874895 0.6036400401 3.3064067193 0.1210782244 13.7328436415 .8066425065
0.006999999999999999 0.0015 0.7932 0.1983 0.1138302290 0.0112488372 0.2243909484 0.0349045853 10.0050298264 0.2001871750 3.2539015482 0.2619076452 13.5971525520 .5082482427
0.006999999999999999 0.002 0.7928 0.1982 0.1106287538 0.0099091977 0.3082936508 0.0424811891 10.4193437827 0.7186414581 3.4277362362 0.0763395538 14.2660024235 .8473713987
0.006999999999999999 0.0025 0.7924 0.1981 0.1163202653 0.0215320492 0.3921963533 0.0671969929 10.1230502937 0.4422836202 3.3461403622 0.2176023648 13.9777072745 .7486150271
0.0 0.0015 0.7988 0.1997 0.0000000000 0.0000000000 0.2136592074 0.0624392204 10.3007021550 0.6872021393 3.2886684858 0.3340067443 13.8030298482 1.0836481040
0.0005 0.0045 0.7959999999999999 0.19899999999999998 0.0081815477 0.0062021808 0.7034168426 0.0668561775 10.3789683597 0.5016022745 3.3582023610 0.1443399634 14.4487691110 .7190005962
0.006999999999999999 0.003 0.792 0.198 0.1084944370 0.0235957600 0.4351233173 0.0786322144 10.1553506321 0.8874849077 3.2340347267 0.1041438259 13.9330031131 1.0938567080
0.006999999999999999 0.0035 0.7916 0.1979 0.0974671336 0.0294539154 0.5053674403 0.0699725946 10.1137328884 0.5131942491 3.3560737730 0.1476775852 14.0726412353 .7602983443
0.006999999999999999 0.004 0.7912 0.1978 0.1159645458 0.0261786327 0.5970750453 0.1366693930 10.1826816877 0.6444831288 3.2375823734 0.2310321665 14.1333036522 1.0383633210
0.006999999999999999 0.0045 0.7908 0.1977 0.1120516317 0.0466521706 0.6546362016 0.0397015684 10.3783471993 0.1736851435 3.2638349589 0.3013286816 14.4088699915 .5613675641
0.006999999999999999 0.005 0.7904 0.1976 0.1081387176 0.0235313199 0.7160998092 0.1051491581 10.0435417684 0.5702563301 3.2553206069 0.2374793743 14.1231009021 .9364161824
0.006999999999999999 0.0055 0.79 0.1975 0.1120516317 0.0274619114 0.7746365784 0.0913957088 10.3814530011 0.4717973575 3.2957637792 0.2129060984 14.5639049904 .8035610761
0.006999999999999999 0.006 0.7896 0.1974 0.1106287538 0.0249916659 0.8839052141 0.1153370779 10.4696577714 0.3958892313 3.3333688341 0.2107481303 14.7975605734 .7469661054
0.006999999999999999 0.0065 0.7892 0.1973 0.1038700840 0.0266765884 0.9102467602 0.0858539281 10.0149683921 0.4578015022 3.2886684858 0.2345528430 14.3177537221 .8048848617
0.006999999999999999 0.006999999999999999 0.7888 0.1972 0.1131187901 0.0400306906 1.1229303548 0.1239297121 10.0447840891 0.3154711938 3.2922161325 0.2192893373 14.5730493665 .6987209338
0.006999999999999999 0.0075 0.7884 0.1971 0.1060044008 0.0272398438 1.1482962881 0.1202183037 10.1006885210 0.2699411679 3.3014400139 0.2431771426 14.6564292238 .6605764580
0.0005 0.005 0.7956 0.1989 0.0113830229 0.0088858694 0.7258559374 0.0459263971 10.1665315185 0.1152482649 3.3461403622 0.2745942710 14.2499108410 .4446548024
0.006999999999999999 0.008 0.7879999999999999 0.19699999999999998 0.1092058760 0.0269596871 1.0858570677 0.1176574498 9.8919786419 0.2778191332 3.3284021288 0.2302813514 14.4154437144 .6527176215
0.006999999999999999 0.0085 0.7876 0.1969 0.1127630706 0.0393934214 1.2829308571 0.2042738484 10.2373437989 0.3626087080 3.2439681374 0.2132179935 14.8770058640 .8194939713
0.006999999999999999 0.009000000000000001 0.7872 0.1968 0.0992457309 0.0278644392 1.3180529186 0.0605823354 10.2727499391 0.4656068192 3.3837454172 0.0961824531 15.0737940058 .6502360469
0.006999999999999999 0.0095 0.7868 0.1967 0.1180988626 0.0116032178 1.3668335596 0.1090593755 10.0683881825 0.4244557373 3.2539015482 0.1485206093 14.8072221529 .6936389399
0.006999999999999999 0.01 0.7864 0.1966 0.1056486813 0.0391356083 1.4946388389 0.1247259082 9.8267568047 0.2025020863 3.3773596531 0.3044203360 14.8044039780 .6707839388
0.0075 0.0 0.794 0.1985 0.1166759847 0.0289512816 0.0000000000 0.0000000000 10.3858011236 0.3647644852 3.4476030577 0.2148081764 13.9500801660 .6085239432
0.0075 0.0005 0.7936 0.1984 0.1191660210 0.0181382050 0.0751221871 0.0421211725 10.2957328722 0.3987056013 3.2617063709 0.0761017765 13.7517274512 .5350667553
0.0075 0.001 0.7932 0.1983 0.1216560573 0.0196902854 0.1580492767 0.0488196499 10.0627977393 0.4981380735 3.2368728440 0.2937005831 13.5793759173 .8603485919
0.0075 0.0015 0.7928 0.1982 0.1180988626 0.0295568415 0.2107323689 0.0828754234 10.1665315185 0.8197678908 3.2773160164 0.2805791583 13.7726787664 1.2127793140
0.0075 0.002 0.7924 0.1981 0.1259246908 0.0421733894 0.3141473278 0.0258859333 10.2764769012 0.7579724335 3.3695548304 0.1161896268 14.0861037502 .9422213830
0.0005 0.0055 0.7952 0.1988 0.0110273034 0.0075960891 0.7346364528 0.1491890331 9.9590639602 0.7193305102 3.3298211874 0.3783222145 14.0345489038 1.2544378469
0.0075 0.0025 0.792 0.198 0.1156088263 0.0322117676 0.3424400995 0.1220725184 10.0410571269 0.1646719413 3.2758969577 0.1943955011 13.7750030104 .5133517284
0.0075 0.003 0.7916 0.1979 0.1166759847 0.0283327819 0.4595136378 0.0420306866 10.0870229932 0.5620234720 3.3390450688 0.0587497148 14.0022576845 .6911366553
0.0075 0.0035 0.7912 0.1978 0.1209446183 0.0299312090 0.5424407274 0.1230046204 10.3510161437 0.5383048884 3.3539451850 0.1590738827 14.3683466744 .8503146005
0.0075 0.004 0.7908 0.1977 0.1255689714 0.0042686336 0.5629285966 0.1028057071 10.1124905677 0.5437477517 3.3674262424 0.3868178001 14.1684143781 1.0376398925
0.0075 0.0045 0.7904 0.1976 0.1202331794 0.0299818970 0.6400020093 0.1085344597 10.3243062485 0.3236573297 3.2205536692 0.2695613923 14.3050951064 .7317350787
0.0075 0.005 0.79 0.1975 0.1177431431 0.0187420617 0.7365876784 0.0969741475 10.2926270704 0.4648836466 3.3688453011 0.1182681336 14.5158031930 .6988679894
0.0075 0.0055 0.7896 0.1974 0.1259246908 0.0256907287 0.7931732219 0.1365300340 10.1833028481 0.8068239384 3.2588682535 0.1206283347 14.3612690143 1.0896730358
0.0075 0.006 0.7892 0.1973 0.1195217405 0.0289337936 0.8478075398 0.0467480436 10.2379649593 0.5179240845 3.3042781312 0.2783164444 14.5095723708 .8719223661
0.0075 0.0065 0.7888 0.1972 0.1237903741 0.0274250250 0.8282952834 0.1101016997 9.8609206242 0.5860146747 3.2013963771 0.3305097028 14.0144026588 1.0540511022
0.0075 0.006999999999999999 0.7884 0.1971 0.1127630706 0.0481260962 0.9843933345 0.1408941649 9.8149547580 0.3390739081 3.1872057903 0.1979370679 14.0993169534 .7260312371
0.0005 0.006 0.7948 0.1987 0.0074701088 0.0113384708 0.9092711474 0.1265441660 10.2342379971 0.5559076317 3.3333688341 0.1907882042 14.4843480874 .8845784727
0.0075 0.0075 0.7879999999999999 0.19699999999999998 0.1099173149 0.0299650105 1.1561011906 0.1321946370 10.1149752091 0.5732391379 3.3184687180 0.0932268632 14.6994624326 .8286256486
0.0075 0.008 0.7876 0.1969 0.1223674962 0.0333239089 1.1765890598 0.1745665519 10.0572072962 0.4957062006 3.3305307168 0.2977116114 14.6866945690 1.0013082728
0.0075 0.0085 0.7872 0.1968 0.1166759847 0.0201978502 1.2556136982 0.1559272253 10.3653028319 0.5880732113 3.3149210713 0.1465551700 15.0525135861 .9107534568
0.0075 0.009000000000000001 0.7868 0.1967 0.1052929618 0.0170448653 1.4380532954 0.1251525312 10.1280195765 0.5058091640 3.2964733085 0.0903529270 14.9678391422 .7383594875
0.0075 0.0095 0.7864 0.1966 0.1166759847 0.0286878431 1.3736628493 0.2041433398 10.1199444919 0.7615496875 3.2893780151 0.2794645032 14.8996613410 1.2738453736
0.0075 0.01 0.7859999999999999 0.1965 0.1106287538 0.0207905779 1.4107361364 0.0769188887 10.1218079730 0.5579527717 3.2553206069 0.2010160606 14.8984934701 .8566782989
0.008 0.0 0.7936 0.1984 0.1330390802 0.0374030180 0.0000000000 0.0000000000 10.0888864742 0.6370041076 3.2822827217 0.1897191764 13.5042082761 .8641263020
0.008 0.0005 0.7932 0.1983 0.1273475687 0.0280635381 0.0634148332 0.0254408697 10.3503949834 0.4817514038 3.1637913221 0.1735317882 13.7049487074 .7087875998
0.008 0.001 0.7928 0.1982 0.1284147271 0.0309619008 0.1297565049 0.0378356689 10.4578557247 0.5341603448 3.3333688341 0.1502192754 14.0493957908 .7531771899
0.008 0.0015 0.7924 0.1981 0.1177431431 0.0168957385 0.2243909484 0.1082886282 10.0416782873 0.4666795559 3.3929692986 0.2538727306 13.7767816774 .8457366532
0.0005 0.0065 0.7944 0.1986 0.0078258282 0.0028457557 0.9873201729 0.2269301422 10.3224427674 0.5403966565 3.3326593048 0.1434302634 14.6502480733 .9136028178
0.008 0.002 0.792 0.198 0.1170317042 0.0269409064 0.2897570073 0.0393161072 10.2516304870 0.5197802146 3.3553642436 0.3706813785 14.0137834421 .9567186067
0.008 0.0025 0.7916 0.1979 0.1234346546 0.0301502414 0.3892695148 0.1016511779 10.0497533719 0.3892133481 3.3269830701 0.2300188626 13.8894406114 .7510336300
0.008 0.003 0.7912 0.1978 0.1198774599 0.0218818076 0.4439038327 0.1527698777 10.5547567399 0.5050549378 3.3120829540 0.1258569853 14.4306209865 .8055636084
0.008 0.0035 0.7908 0.1977 0.1255689714 0.0374841233 0.5180504069 0.0800716056 10.1708796410 0.4473976176 3.3383355395 0.2780051486 14.1528345588 .8429584951
0.008 0.004 0.7904 0.1976 0.1373077137 0.0142997455 0.6117092376 0.0869555119 10.1510025097 0.5732283684 3.2460967254 0.1100113742 14.1461161864 .7844950000
0.008 0.0045 0.79 0.1975 0.1344619580 0.0247065031 0.6673191683 0.0833335553 10.2398284403 0.7080356181 3.2354537854 0.2078811988 14.2770633520 1.0239568753
0.008 0.005 0.7896 0.1974 0.1305490439 0.0111584836 0.6887826503 0.1277121525 9.7814120989 0.7552104270 3.3660071837 0.1034453870 13.9667509768 .9975264501
0.008 0.0055 0.7892 0.1973 0.1220117767 0.0277004757 0.8546368295 0.1452844403 10.1938625741 0.6069267517 3.4021931800 0.3344586138 14.5727043603 1.1143702815
0.008 0.006 0.7888 0.1972 0.1380191527 0.0099601450 0.8712222475 0.0829213505 10.4193437827 0.4316487951 3.3582023610 0.1560061247 14.7867875439 .6805364153
0.008 0.0065 0.7884 0.1971 0.1287704466 0.0223396356 0.9863445601 0.1166500066 10.0932345967 0.3696483464 3.2617063709 0.2338047210 14.4700559743 .7424427096
0.0005 0.006999999999999999 0.794 0.1985 0.0060472309 0.0028457557 1.0117104934 0.0596960256 10.4317669898 0.8998330512 3.2758969577 0.0666504534 14.7254216718 1.0290252859
0.008 0.006999999999999999 0.7879999999999999 0.19699999999999998 0.1369519943 0.0295910706 1.0321983626 0.1614454988 9.8714803502 0.4351776917 3.1900439077 0.1836242189 14.2306746148 .8098384800
0.008 0.0075 0.7876 0.1969 0.1209446183 0.0357847418 1.0536618446 0.1454939349 9.9317329046 0.3977056479 3.2886684858 0.1005430863 14.3950078533 .6795274109
0.008 0.008 0.7872 0.1968 0.1241460935 0.0405832106 1.1775646727 0.2079314517 10.2938693911 0.5841893423 3.2539015482 0.2966613356 14.8494817055 1.1293653402
0.008 0.0085 0.7868 0.1967 0.1163202653 0.0415811559 1.2858576956 0.1692737443 9.9901219779 0.3407131075 3.2652540176 0.2284904811 14.6575539564 .7800584888
0.008 0.009000000000000001 0.7864 0.1966 0.1205888989 0.0088287250 1.2956138238 0.3208920928 10.0062721471 0.4140377412 3.2248108453 0.1619841651 14.6472857151 .9057427241
0.008 0.0095 0.7859999999999999 0.1965 0.1060044008 0.0235528195 1.4107361364 0.2366861632 9.8019103905 0.4622201074 3.2638349589 0.2760060008 14.5824858866 .9984650909
0.008 0.01 0.7856 0.1964 0.1205888989 0.0312061478 1.4097605236 0.2598135886 10.1385793026 0.3724808147 3.3518165969 0.2412149317 15.0207453220 .9047154828
0.0085 0.0 0.7932 0.1983 0.1326833607 0.0215320492 0.0000000000 0.0000000000 10.3839376425 0.4101276800 3.3291116581 0.3477301875 13.8457326613 .7793899167
0.0085 0.0005 0.7928 0.1982 0.1415763473 0.0176574499 0.0858539281 0.0373291445 10.2323745161 0.5558409968 3.3411736569 0.2873865358 13.8009784484 .8982141270
0.0085 0.001 0.7924 0.1981 0.1458449809 0.0247474418 0.1531712126 0.0464211301 10.0081356282 0.6671921505 3.3958074160 0.2355551918 13.7029592377 .9739159142
0.0005 0.0075 0.7936 0.1984 0.0088929866 0.0050306329 1.1063449369 0.1443643269 10.3131253621 0.7721660329 3.1914629664 0.3977315425 14.6198262520 1.3192925352
0.0085 0.0015 0.792 0.198 0.1376634332 0.0321803262 0.2273177869 0.0227550057 10.2615690527 0.4363004859 3.4057408267 0.1988201988 14.0322910995 .6900560166
0.0085 0.002 0.7916 0.1979 0.1294818855 0.0441665506 0.2878057816 0.0534365148 10.4777328560 0.7447564998 3.2929256618 0.2302813514 14.1879461849 1.0726409166
0.0085 0.0025 0.7912 0.1978 0.1422877863 0.0425081041 0.3824402251 0.0901795612 10.4423267158 0.7463690776 3.2680921350 0.0221664052 14.2351468622 .9012231481
0.0085 0.003 0.7908 0.1977 0.1326833607 0.0391356083 0.4575624122 0.0918113349 10.3100195603 0.8307457192 3.3028590726 0.0914164605 14.2031244058 1.0531091229
0.0085 0.0035 0.7904 0.1976 0.1330390802 0.0200469302 0.4760990557 0.0584065426 10.2379649593 0.3782167815 3.2758969577 0.1512878948 14.1230000529 .6079581491
0.0085 0.004 0.79 0.1975 0.1309047634 0.0356146073 0.5873189171 0.0729038062 10.2615690527 0.4471836887 3.2964733085 0.2291417283 14.2762660417 .7848438305
0.0085 0.0045 0.7896 0.1974 0.1397977500 0.0271467794 0.6614654914 0.2119214299 10.0609342583 0.6555122612 3.3028590726 0.1499777868 14.1650565723 1.0445582573
0.0085 0.005 0.7892 0.1973 0.1351733970 0.0267145082 0.7492706451 0.1392907265 10.1876509706 0.5484870550 3.3766501238 0.1934505426 14.4487451365 .9079428323
0.0085 0.0055 0.7888 0.1972 0.1373077137 0.0303009516 0.8400026373 0.1246953793 10.2354803178 0.3698194906 3.3142115420 0.3085726698 14.5270022108 .8333884913
0.0085 0.006 0.7884 0.1971 0.1277032882 0.0205456863 0.8273196706 0.1078658993 10.1100059263 0.7506886715 3.3631690664 0.1393281501 14.4281979515 1.0184284072
0.0005 0.008 0.7932 0.1983 0.0103158645 0.0101613804 1.1678085445 0.2108407425 10.3535007851 0.2277414787 3.3312402461 0.1750108447 14.8628654402 .6237544463
0.0085 0.0065 0.7879999999999999 0.19699999999999998 0.1234346546 0.0369400578 0.9131735987 0.0916037576 10.1491390286 0.4962041039 3.2333251973 0.1725542676 14.4190724792 .7973021869
0.0085 0.006999999999999999 0.7876 0.1969 0.1380191527 0.0255127992 1.0780521651 0.1319063168 10.2112550640 0.5644895326 3.2780255457 0.2889448796 14.7053519275 1.0108535282
0.0085 0.0075 0.7872 0.1968 0.1291261660 0.0182217275 1.0643935857 0.0913957088 10.2938693911 0.6622583201 3.2489348428 0.1360669354 14.7363239856 .9079426918
0.0085 0.008 0.7868 0.1967 0.1262804103 0.0351424908 1.2175647983 0.2156611942 10.1298830576 0.6319322897 3.2773160164 0.1827447875 14.7510442826 1.0654807622
0.0085 0.0085 0.7864 0.1966 0.1358848359 0.0307321856 1.1502475137 0.2086443303 10.2907635894 0.5510725179 3.2609968416 0.2407553390 14.8378927806 1.0312043728
0.0085 0.009000000000000001 0.7859999999999999 0.1965 0.1252132519 0.0167754826 1.2770771802 0.1225394557 10.0764632671 0.4062521685 3.3248544821 0.3192535125 14.8036081813 .8648206193
0.0085 0.0095 0.7856 0.1964 0.1358848359 0.0276089642 1.3395164006 0.1633211993 9.9292482632 0.4160383484 3.2716397816 0.1731251587 14.6762892813 .7800936706
0.0085 0.01 0.7852 0.1963 0.1344619580 0.0304010101 1.4712241312 0.0648910882 10.1690161599 0.4095778956 3.2993114259 0.1865940755 15.0740136750 .6914640694
0.009000000000000001 0.0 0.7928 0.1982 0.1284147271 0.0334754509 0.0000000000 0.0000000000 10.3448045402 0.7475984211 3.4128361201 0.2511773946 13.8860553874 1.0322512666
0.009000000000000001 0.0005 0.7924 0.1981 0.1341062386 0.0169256690 0.0624392204 0.0285439703 10.2783403823 0.3938881593 3.4021931800 0.1506476328 13.8770790213 .5900054314
0.0005 0.0085 0.7928 0.1982 0.0085372672 0.0041483662 1.2331746034 0.2153785451 10.0230434767 0.6934598141 3.3688453011 0.2571434565 14.6336006484 1.1701301819
0.009000000000000001 0.001 0.792 0.198 0.1444221031 0.0141216596 0.1502443741 0.0888611378 10.2131185451 0.6819265738 3.3347878928 0.2262942578 13.8425729151 1.0112036290
0.009000000000000001 0.0015 0.7916 0.1979 0.1447778225 0.0324933717 0.2263421740 0.0666279988 10.1329888594 0.4501865828 3.3518165969 0.2114540283 13.8559254528 .7607619816
0.009000000000000001 0.002 0.7912 0.1978 0.1412206279 0.0331869295 0.3170741662 0.0711595699 10.0280127595 0.2066663137 3.3248544821 0.3010077350 13.8111620357 .6120205481
0.009000000000000001 0.0025 0.7908 0.1977 0.1316162023 0.0284575573 0.3980500302 0.0550508498 10.2354803178 0.7061322931 3.3191782474 0.3128565812 14.0843247977 1.1024972814
0.009000000000000001 0.003 0.7904 0.1976 0.1369519943 0.0129239300 0.4282940276 0.0701899013 10.2857943065 0.2540963465 3.3716834184 0.1290173313 14.2227237468 .4662275091
0.009000000000000001 0.0035 0.79 0.1975 0.1280590076 0.0248494936 0.4917088608 0.1214471428 9.9932277797 0.4915980933 3.2311966093 0.2737496235 13.8441922574 .9116443532
0.009000000000000001 0.004 0.7896 0.1974 0.1465564199 0.0104559742 0.5814652402 0.0589902982 10.1230502937 0.2550421178 3.3085353073 0.2828380100 14.1596072611 .6073264002
0.009000000000000001 0.0045 0.7892 0.1973 0.1454892615 0.0096504272 0.6926851016 0.0689862440 10.1379581422 0.7574835951 3.2631254296 0.1502058696 14.2392579349 .9863261359
0.009000000000000001 0.005 0.7888 0.1972 0.1373077137 0.0124043616 0.7092705195 0.0961065289 10.1000673606 0.4912746207 3.3269830701 0.2710884957 14.2736286639 .8708740069
0.009000000000000001 0.0055 0.7884 0.1971 0.1401534695 0.0142997455 0.7619536117 0.1189127557 10.1503813493 0.3524864724 3.2382919027 0.2170927892 14.2907803332 .7027917628
0.0005 0.009000000000000001 0.7924 0.1981 0.0074701088 0.0041483662 1.2790284059 0.0862521190 10.0565861358 0.2005107163 3.4007741213 0.3620852726 14.7438587718 .6529964741
0.009000000000000001 0.006 0.7879999999999999 0.19699999999999998 0.1497578950 0.0237454401 0.8370757988 0.0926780829 10.0118625903 0.4235129421 3.2915066031 0.1233357117 14.2902028872 .6632721768
0.009000000000000001 0.0065 0.7876 0.1969 0.1330390802 0.0252936302 0.9600030140 0.0367120913 10.1634257167 0.5275198594 3.3518165969 0.3404084856 14.6082844078 .9299340665
0.009000000000000001 0.006999999999999999 0.7872 0.1968 0.1305490439 0.0222260627 1.0009787524 0.1168130852 10.2311321954 0.2212028684 3.3532356556 0.1427829735 14.7158956473 .5030249898
0.009000000000000001 0.0075 0.7868 0.1967 0.1266361298 0.0184700289 1.0702472626 0.0949106317 10.1510025097 0.7296833897 3.3227258940 0.1578028981 14.6706117961 1.0008669484
0.009000000000000001 0.008 0.7864 0.1966 0.1348176775 0.0219741363 1.1902476393 0.2352016158 10.0721151447 0.7277073162 3.3177591887 0.3293744936 14.7149396502 1.3142575619
0.009000000000000001 0.0085 0.7859999999999999 0.1965 0.1348176775 0.0226546107 1.1980525419 0.1957654093 10.0845383517 0.6137868990 3.3092448366 0.2124990027 14.7266534077 1.0447059217
0.009000000000000001 0.009000000000000001 0.7856 0.1964 0.1319719218 0.0181939292 1.3239065955 0.2431292916 10.0944769174 0.1626159370 3.1637913221 0.1154942906 14.7141467568 .5394334484
0.009000000000000001 0.0095 0.7852 0.1963 0.1497578950 0.0156516565 1.4741509697 0.1588062738 10.2025588191 0.3022952027 3.2943447205 0.1840185919 15.1208124043 .6607717249
0.009000000000000001 0.01 0.7848 0.1962 0.1422877863 0.0103097296 1.5512243824 0.2145461098 10.3485315023 0.6041435112 3.2915066031 0.2548939094 15.3335502741 1.0838932600
0.0095 0.0 0.7924 0.1981 0.1497578950 0.0212719051 0.0000000000 0.0000000000 10.2274052332 0.3329326787 3.2092011998 0.1962512491 13.5863643280 .5504558329
0.0 0.002 0.7984 0.1996 0.0000000000 0.0000000000 0.3112204893 0.0491306062 10.3659239922 0.4727777099 3.3922597693 0.0673716695 14.0694042508 .5892799856
0.0005 0.0095 0.792 0.198 0.0092487061 0.0068976564 1.3043943392 0.1057269051 10.2249205918 0.5068211735 3.3269830701 0.2833643795 14.8655467072 .9028101145
0.0095 0.0005 0.792 0.198 0.1380191527 0.0088858694 0.0692685102 0.0361898443 10.2721287787 0.2671596169 3.2347442560 0.2741906338 13.7141606976 .5864259644
0.0095 0.001 0.7916 0.1979 0.1558051260 0.0085963493 0.1551224382 0.0271774283 10.1634257167 0.4083173859 3.2106202585 0.1336479076 13.6849735394 .5777390711
0.0095 0.0015 0.7912 0.1978 0.1369519943 0.0192220214 0.2273177869 0.0801191400 10.2118762244 0.8405380701 3.2439681374 0.2020153513 13.8201141430 1.1418945828
0.0095 0.002 0.7908 0.1977 0.1565165649 0.0320542519 0.2790252663 0.0853647279 10.1621833960 0.4318025143 3.3326593048 0.2063547488 13.9303845320 .7555762429
0.0095 0.0025 0.7904 0.1976 0.1572280038 0.0120315240 0.3687816456 0.1368086101 10.1112482470 0.6535905802 3.3461403622 0.1218574036 13.9833982586 .9242881179
0.0095 0.003 0.79 0.1975 0.1419320668 0.0327107211 0.4243915763 0.0872614633 10.1621833960 0.7219583022 3.3291116581 0.2116539219 14.0576186972 1.0535844085
0.0095 0.0035 0.7896 0.1974 0.1422877863 0.0074616345 0.5180504069 0.1049679600 10.1876509706 0.7626918365 3.3156306007 0.0994961534 14.1636197645 .9746175844
0.0095 0.004 0.7892 0.1973 0.1415763473 0.0387456722 0.6175629145 0.1234988650 10.0304974009 0.3093503293 3.2993114259 0.2109582386 14.0889480886 .6825531051
0.0095 0.0045 0.7888 0.1972 0.1483350172 0.0272398438 0.7297583887 0.1358310940 10.2000741776 0.1933954608 3.3049876606 0.2039992479 14.3831552441 .5604656465
0.0095 0.005 0.7884 0.1971 0.1458449809 0.0419085239 0.7151241964 0.1439946353 10.1671526789 0.5063215180 3.3099543659 0.2662011867 14.3380762221 .9584258639
0.0005 0.01 0.7916 0.1979 0.0081815477 0.0134234029 1.4468338107 0.2245690331 10.2920059101 0.5373148370 3.3511070676 0.2080554902 15.0981283361 .9833627632
0.0095 0.0055 0.7879999999999999 0.19699999999999998 0.1625637958 0.0226769416 0.7814658681 0.1049679600 10.2056646208 0.3899581183 3.3816168292 0.1206950909 14.5313111139 .6382981108
0.0095 0.006 0.7876 0.1969 0.1433549447 0.0286878431 0.8839052141 0.1707071543 10.1180810109 0.2969484344 3.2815731924 0.0662565168 14.4269143621 .5625999486
0.0095 0.0065 0.7872 0.1968 0.1440663836 0.0323685168 0.9541493371 0.1409211846 10.3025656361 0.5235081094 3.3745215358 0.1989923068 14.7753028926 .8957901176
0.0095 0.006999999999999999 0.7868 0.1967 0.1387305916 0.0319752031 1.1043937112 0.0822297509 10.4317669898 0.5936083428 3.2581587242 0.2127925686 14.9330500168 .9206058654
0.0095 0.0075 0.7864 0.1966 0.1440663836 0.0245420653 1.1004912600 0.1472626068 9.9795622519 0.6380426605 3.2986018965 0.3246017242 14.5227217920 1.1344490568
0.0095 0.008 0.7859999999999999 0.1965 0.1572280038 0.0331105849 1.1434182240 0.1664385176 10.1683949996 0.7549385771 3.2588682535 0.2490276150 14.7279094809 1.2035152946
0.0095 0.0085 0.7856 0.1964 0.1397977500 0.0148552810 1.1619548676 0.1956486854 10.0969615588 0.5340100790 3.2013963771 0.1666774880 14.6001105535 .9111915334
0.0095 0.009000000000000001 0.7852 0.1963 0.1554494065 0.0274250250 1.3375651750 0.2366861632 9.9044018490 0.4938127149 3.2695111936 0.1395880639 14.6669276241 .8975119670
0.0095 0.0095 0.7848 0.1962 0.1554494065 0.0230093033 1.4731753569 0.1378344465 10.1081424452 0.6306854928 3.4369601176 0.1522696910 15.1737273262 .9437989336
0.0095 0.01 0.7844 0.1961 0.1380191527 0.0421853892 1.4936632261 0.2184501458 10.0354666838 0.3166918921 3.3411736569 0.1765801718 15.0083227195 .7539075989
0.001 0.0 0.7992 0.1998 0.0234774847 0.0068976564 0.0000000000 0.0000000000 10.4870502613 0.3454143101 3.3837454172 0.1482491898 13.8942731632 .5005611563
0.01 0.0 0.792 0.198 0.1462007004 0.0391873066 0.0000000000 0.0000000000 10.2516304870 0.1437231373 3.4071598854 0.2006651333 13.8049910728 .3835755772
0.01 0.0005 0.7916 0.1979 0.1568722844 0.0215085298 0.0780490255 0.0469917361 10.2249205918 0.4167870260 3.3397545982 0.2013663764 13.7995964999 .6866536683
0.01 0.001 0.7912 0.1978 0.1686110267 0.0563520713 0.1541468254 0.0434558583 10.1888932913 0.5354041940 3.2489348428 0.0848355008 13.7605859862 .7200476244
0.01 0.0015 0.7908 0.1977 0.1486907366 0.0139775572 0.2321958509 0.0532938270 10.1808182067 0.7912422419 3.3085353073 0.1631362101 13.8702401015 1.0216498362
0.01 0.002 0.7904 0.1976 0.1600737596 0.0391614660 0.2897570073 0.0651837874 10.2833096651 0.6392823513 3.3461403622 0.0533611350 14.0792807942 .7969887397
0.01 0.0025 0.79 0.1975 0.1575837233 0.0252134600 0.3765865482 0.0630460298 10.2249205918 0.4316666723 3.3106638953 0.3641316734 14.0697547586 .8840578355
0.01 0.003 0.7896 0.1974 0.1597180401 0.0282253926 0.4302452532 0.0639454480 10.0342243630 0.5206702295 3.2269394333 0.2851778394 13.8511270896 .8980189095
0.01 0.0035 0.7892 0.1973 0.1454892615 0.0117764098 0.4634160891 0.0981449040 10.4224495845 0.4341977524 3.1765628502 0.1293291184 14.2079177853 .6734481846
0.01 0.004 0.7888 0.1972 0.1547379676 0.0309291888 0.5804896274 0.1997506196 10.3013233154 0.5966425469 3.3198877767 0.1960870049 14.3564386871 1.0234093602
0.01 0.0045 0.7884 0.1971 0.1465564199 0.0236600245 0.6224409786 0.0749636411 10.1746066031 0.3767530856 3.1914629664 0.2564769454 14.1350669680 .7318536966
0.001 0.0005 0.7988 0.1997 0.0156516565 0.0099091977 0.0819514768 0.0095590144 10.1845451688 0.5903625127 3.2546110775 0.1148122834 13.5367593796 .7246430082
0.01 0.005 0.7879999999999999 0.19699999999999998 0.1611409179 0.0363182432 0.8282952834 0.1831867328 10.2112550640 0.5136571740 3.4064503560 0.2103081346 14.6071416213 .9434702846
0.01 0.0055 0.7876 0.1969 0.1593623206 0.0240840730 0.8087830270 0.1316752061 10.1621833960 0.2500430837 3.2758969577 0.2465897738 14.4062257013 .6523921366
0.01 0.006 0.7872 0.1968 0.1678995878 0.0315449166 0.9317102423 0.1191686199 10.2267840729 0.8160297786 3.3809072998 0.2375811076 14.7073012028 1.2043244227
0.01 0.0065 0.7868 0.1967 0.1689667462 0.0354293731 0.9668323037 0.1239297121 10.2392072800 0.6533166054 3.3113734246 0.2509207145 14.6863797545 1.0635964051
0.01 0.006999999999999999 0.7864 0.1966 0.1586508817 0.0099091977 1.0000031396 0.1753933706 10.2628113734 0.8397628539 3.3780691825 0.2361102136 14.7995345772 1.2611756358
0.01 0.0075 0.7859999999999999 0.1965 0.1540265286 0.0225650665 1.1151254522 0.2655818083 9.8745861520 0.6337613588 3.2524824895 0.1625674018 14.3962206223 1.0844756354
0.01 0.008 0.7856 0.1964 0.1518922118 0.0315449166 1.1717109958 0.1201866298 10.2957328722 0.1988877468 3.2056535531 0.0701824589 14.8249896329 .4208017521
0.01 0.0085 0.7852 0.1963 0.1611409179 0.0370085034 1.2965894366 0.2282517030 9.9603062809 0.2831564772 3.2531920188 0.1054313804 14.6712286542 .6538480640
0.01 0.009000000000000001 0.7848 0.1962 0.1476235783 0.0116901345 1.3121992417 0.1805279191 10.0348455234 0.6226865339 3.2177155519 0.1309076823 14.7123838953 .9458122698
0.01 0.0095 0.7844 0.1961 0.1444221031 0.0072552820 1.4165898133 0.2030212536 10.1864086498 0.3905592345 3.2929256618 0.2621382045 15.0403462280 .8629739746
0.001 0.001 0.7984 0.1996 0.0138730592 0.0052279871 0.1180491511 0.0310974195 10.2528728078 0.5968753084 3.3177591887 0.1629385889 13.7025542068 .7961393039
0.01 0.01 0.784 0.196 0.1515364924 0.0317687556 1.5258584491 0.0459263971 9.9267636218 0.2038087609 3.3759405945 0.1687785225 14.9800991578 .4502824361
0.001 0.0015 0.7979999999999999 0.1995 0.0156516565 0.0047191520 0.2078055305 0.0362948949 9.9634120827 0.2206999435 3.3113734246 0.1089630099 13.4982426943 .3706770003
0.001 0.002 0.7976 0.1994 0.0149402176 0.0102110696 0.2936594586 0.0502795675 10.1702584806 0.1557911777 3.3156306007 0.3000428353 13.7944887575 .5163246501
0.001 0.0025 0.7972 0.1993 0.0128059008 0.0068976564 0.3551230662 0.0633472548 10.3851799632 1.1228916241 3.2822827217 0.1881203010 14.0353916519 1.3812568363
0.001 0.003 0.7968 0.1992 0.0142287786 0.0071143893 0.4400013814 0.0679855847 10.1410639440 0.7353069488 3.2446776668 0.2559660895 13.8399717708 1.0663730123
0.001 0.0035 0.7964 0.1991 0.0142287786 0.0077934230 0.5453675659 0.0798335094 10.4131321792 0.5686301514 3.2531920188 0.2260271388 14.2259205425 .8822842226
0.0 0.0025 0.7979999999999999 0.1995 0.0000000000 0.0000000000 0.3609767431 0.0809229520 10.1770912445 0.7230840147 3.3638785957 0.1516070118 13.9019465833 .9556139785
0.001 0.004 0.7959999999999999 0.19899999999999998 0.0128059008 0.0072552820 0.5531724684 0.0570879406 10.2839308255 0.7542268068 3.3170496593 0.1665203534 14.1669588540 .9850903828
0.001 0.0045 0.7956 0.1989 0.0167188149 0.0085963493 0.6721972324 0.1031384724 10.2920059101 0.3768022402 3.2737683697 0.3397275080 14.2546903271 .8282645699
0.001 0.005 0.7952 0.1988 0.0142287786 0.0098065089 0.6975631657 0.0555328552 10.3261697296 0.5510837203 3.3035686019 0.1994471701 14.3415302758 .8158702545
0.001 0.0055 0.7948 0.1987 0.0152959370 0.0048252136 0.8243928321 0.1196468905 10.3746202372 0.5757000487 3.3830358879 0.1837448116 14.5973448942 .8839169644
0.001 0.006 0.7944 0.1986 0.0149402176 0.0065976132 0.8780515372 0.1452320194 10.0808113896 0.4590942349 3.2971828378 0.1539269896 14.2709859822 .7648508571
0.001 0.0065 0.794 0.1985 0.0152959370 0.0085963493 0.9092711474 0.1612095018 10.3435622195 0.3438469035 3.3120829540 0.2588216762 14.5802122579 .7724744308
0.001 0.006999999999999999 0.7936 0.1984 0.0170745344 0.0130408910 0.9648810781 0.1399451892 10.2019376587 0.7037875650 3.4241885895 0.2140098572 14.6080818607 1.0707835024
0.001 0.0075 0.7932 0.1983 0.0131616202 0.0116032178 1.0878082933 0.0931697472 10.1584564339 0.6353034246 3.2517729602 0.2404289136 14.5111993076 .9805053032
0.001 0.008 0.7928 0.1982 0.0156516565 0.0041483662 1.2614673751 0.1403798027 10.3125042018 0.2135057444 3.3603309490 0.1622574305 14.9499541824 .5202913438
0.001 0.0085 0.7924 0.1981 0.0181416927 0.0068976564 1.3034187263 0.1841196198 10.2342379971 0.3755508995 3.3880025932 0.1205782434 14.9438010093 .6871464191
0.0 0.003 0.7976 0.1994 0.0000000000 0.0000000000 0.4380501558 0.0795947008 10.1044154831 0.3319019680 3.3475594209 0.1629509473 13.8900250598 .5744476161
0.001 0.009000000000000001 0.792 0.198 0.0149402176 0.0076624318 1.2048818316 0.1333416835 10.2000741776 0.5379607294 3.3120829540 0.1563928854 14.7319791808 .8353577301
0.001 0.0095 0.7916 0.1979 0.0131616202 0.0091662494 1.4126873621 0.2164541661 10.3298966917 0.4725720046 3.2730588403 0.2448688444 15.0288045143 .9430612645
0.001 0.01 0.7912 0.1978 0.0106715840 0.0050306329 1.4478094236 0.1146749767 10.4000878117 0.3989493953 3.3894216519 0.1848374997 15.2479904712 .7034925046
0.0015 0.0 0.7988 0.1997 0.0216988874 0.0113384708 0.0000000000 0.0000000000 10.4783540164 0.6707082295 3.3631690664 0.1326649110 13.8632219702 .8147116113
0.0015 0.0005 0.7984 0.1996 0.0206317290 0.0109293322 0.0858539281 0.0258859333 10.5081697134 0.9939854493 3.3589118903 0.3412651726 13.9735672608 1.3720658874
0.0015 0.001 0.7979999999999999 0.1995 0.0249003626 0.0107895056 0.1307321178 0.0455100113 10.1553506321 0.2943382611 3.2262299040 0.3058260762 13.5372130165 .6564638542
0.0015 0.0015 0.7976 0.1994 0.0220546069 0.0048252136 0.2146348202 0.0395093079 10.0360878441 0.7190515343 3.3546547143 0.2361613806 13.6274319855 .9995474364
0.0015 0.002 0.7972 0.1993 0.0213431679 0.0050306329 0.3034155867 0.0356599498 10.4336304709 0.4193011834 3.3929692986 0.2682208601 14.1513585241 .7282126262
0.0015 0.0025 0.7968 0.1992 0.0256118015 0.0065976132 0.3404888739 0.0866924083 10.0398148062 0.3638027541 3.3205973060 0.2399006729 13.7265127876 .6969934485
0.0015 0.003 0.7964 0.1991 0.0266789599 0.0107895056 0.4400013814 0.0764223122 10.4280400277 0.6042150365 3.2872494271 0.2218728988 14.1819697961 .9132997531
0.0 0.0035 0.7972 0.1993 0.0000000000 0.0000000000 0.5346358249 0.0362948949 10.2479035249 0.7934296904 3.2468062548 0.0925548319 14.0293456046 .9222794172
0.0015 0.0035 0.7959999999999999 0.19899999999999998 0.0241889237 0.0130408910 0.5443919531 0.0362948949 10.3249274089 0.6581087690 3.3936788279 0.1516866862 14.2871871136 .8591312411
0.0015 0.004 0.7956 0.1989 0.0273903989 0.0053239215 0.5385382761 0.1995217664 10.0497533719 0.4594638787 3.3780691825 0.2750705332 13.9937512294 .9393800998
0.0015 0.0045 0.7952 0.1988 0.0245446431 0.0099091977 0.6663435555 0.0472341715 10.0876441535 0.6012883565 3.3461403622 0.1465414289 14.1246727143 .8049731546
0.0015 0.005 0.7948 0.1987 0.0298804351 0.0156516565 0.7287827759 0.0713198996 10.2336168368 0.3045333267 3.3766501238 0.1951605558 14.3689301716 .5866654386
0.0015 0.0055 0.7944 0.1986 0.0231217653 0.0103097296 0.8390270244 0.2131217215 10.4000878117 0.6796141524 3.2922161325 0.1728108194 14.5544527339 1.0758564229
0.0015 0.006 0.794 0.1985 0.0241889237 0.0153578558 0.8926857295 0.1526452185 10.0603130979 0.6170020537 3.3198877767 0.1752638005 14.2970755278 .9602689285
0.0015 0.0065 0.7936 0.1984 0.0231217653 0.0169853717 1.0126861062 0.1214784881 10.2162243469 0.4099394807 3.2993114259 0.1532977504 14.5513436443 .7017010909
0.0015 0.006999999999999999 0.7932 0.1983 0.0216988874 0.0061200291 1.0292715242 0.1511412880 10.2441765628 0.5839383093 3.3511070676 0.2485824672 14.6462540420 .9897820936
0.0015 0.0075 0.7928 0.1982 0.0213431679 0.0095449549 1.1112230010 0.1173009604 10.2317533557 0.5887813827 3.2737683697 0.1522696910 14.6380878943 .8678969890
0.0015 0.008 0.7924 0.1981 0.0209874485 0.0141216596 1.2234184752 0.2227646897 10.3634393508 0.5956458184 3.4043217680 0.1936690192 15.0121670425 1.0262011869
0.0 0.004 0.7968 0.1992 0.0000000000 0.0000000000 0.6165873017 0.1158640347 10.2659171752 0.7133517580 3.3667167131 0.2162842818 14.2492211900 1.0455000745
0.0015 0.0085 0.792 0.198 0.0206317290 0.0076624318 1.2907357597 0.1776151301 10.3385929366 0.5579583039 3.2829922511 0.2570259625 14.9329526764 1.0002618283
0.0015 0.009000000000000001 0.7916 0.1979 0.0263232405 0.0124043616 1.3404920135 0.1487801552 10.3416987384 0.7517364628 3.3347878928 0.1235477830 15.0433018852 1.0364687626
0.0015 0.0095 0.7912 0.1978 0.0224103263 0.0132335291 1.3804921390 0.1662554168 10.2870366272 0.6431622810 3.2780255457 0.1544754713 14.9679646382 .9771266982
0.0015 0.01 0.7908 0.1977 0.0249003626 0.0081116519 1.4751265825 0.1612095018 10.0286339199 0.4176119777 3.2744778990 0.1601085615 14.8031387640 .7470416929
0.002 0.0 0.7984 0.1996 0.0266789599 0.0147527117 0.0000000000 0.0000000000 10.2255417522 0.3373215293 3.2886684858 0.1840404767 13.5408891979 .5361147177
0.002 0.0005 0.7979999999999999 0.1995 0.0313033130 0.0097027334 0.0682928973 0.0213746059 10.0640400601 0.5053146163 3.3674262424 0.3023427650 13.5310625128 .8387347206
0.002 0.001 0.7976 0.1994 0.0337933492 0.0184151401 0.1619517280 0.0495165556 10.6013437665 1.2058359272 3.3603309490 0.3071336069 14.1574197927 1.5809012298
0.002 0.0015 0.7972 0.1993 0.0330819103 0.0184974122 0.2234153356 0.0433681572 10.6858215747 0.6066113488 3.3766501238 0.2328034853 14.3189689444 .9012804035
0.002 0.002 0.7968 0.1992 0.0313033130 0.0153578558 0.2975619098 0.0782925488 10.4149956602 0.6000113224 3.3454308329 0.3051801080 14.0892917159 .9988418350
0.002 0.0025 0.7964 0.1991 0.0355719466 0.0142287786 0.3736597097 0.0593762803 9.9503677152 0.5926195327 3.2900875445 0.2551386999 13.6496869160 .9213632915
0.0 0.0045 0.7964 0.1991 0.0000000000 0.0000000000 0.6448800734 0.1176250864 10.1472755475 0.4082380022 3.1992677891 0.1740532016 13.9914234100 .6999162902
0.002 0.003 0.7959999999999999 0.19899999999999998 0.0366391050 0.0163166313 0.4673185404 0.0817188579 10.0994462002 0.5730237094 3.4298648242 0.1497359086 14.0332686698 .8207951072
0.002 0.0035 0.7956 0.1989 0.0330819103 0.0124450986 0.5180504069 0.0563495587 10.1659103582 0.5595879150 3.2837017804 0.1615235397 14.0007444558 .7899061120
0.002 0.004 0.7952 0.1988 0.0313033130 0.0111584836 0.6029287222 0.1013135277 10.4292823484 0.5309231640 3.3887121226 0.3384804487 14.4522265062 .9818756240
0.002 0.0045 0.7948 0.1987 0.0334376298 0.0068976564 0.6770752965 0.0744028715 10.2876577876 0.3183978545 3.2950542498 0.2715338281 14.2932249637 .6712322105
0.002 0.005 0.7944 0.1986 0.0249003626 0.0038967115 0.7190266477 0.1955708308 10.0131049110 0.7016857874 3.3766501238 0.1673286216 14.1336820451 1.0684819513
0.002 0.0055 0.794 0.1985 0.0263232405 0.0072552820 0.8204903809 0.0645380969 10.0851595121 0.4978343515 3.2084916705 0.3423609567 14.1404648040 .9119886871
0.002 0.006 0.7936 0.1984 0.0337933492 0.0138684979 0.8848808269 0.1775079199 10.2180878279 0.5192395287 3.2986018965 0.0771268509 14.4353639005 .7877427974
0.002 0.0065 0.7932 0.1983 0.0355719466 0.0095449549 0.9658566909 0.1142758746 10.1864086498 0.3261985025 3.3546547143 0.1317968652 14.5424920016 .5818161972
0.002 0.006999999999999999 0.7928 0.1982 0.0341490687 0.0158125205 0.9756128191 0.1680774484 10.1037943227 0.5650770545 3.2482253135 0.2236807418 14.3617815240 .9726477652
0.002 0.0075 0.7924 0.1981 0.0323704714 0.0137585741 1.1024424856 0.1408401099 10.0913711156 0.5263306881 3.3447213036 0.1716063851 14.5709053762 .8525357572
