# Supplementary material for: Multipressure Sampling for Improving the Performance of MOF-based Electronic Noses
Source: ACS Sens. 2024 Jul 12;9(7):3531–9. doi: 10.1021/acssensors.4c00199 (PMC11287752; doi:10.1021/acssensors.4c00199)
Supplement: Supplementary file 2 — se4c00199_si_002.zip [file se4c00199_si_002.zip › Multiplex_Adsorption_Data/Methane_1bar/NAYZOE.csv]

methane_comp CO2_comp N2_comp O2_comp methane_mass methane_error CO2_mass CO2_error N2_mass N2_error O2_mass O2_error total_mass total_error
0.0 0.0 0.8 0.2 0.0000000000 0.0000000000 0.0000000000 0.0000000000 9.9214036782 0.6390394209 3.1475924640 0.1205328830 13.0689961422 .7595723039
0.0 0.0005 0.7996 0.1999 0.0000000000 0.0000000000 0.0521126385 0.0173302612 9.7126340521 0.7068124797 3.0969175667 0.0841288963 12.8616642573 .8082716372
0.0 0.005 0.7959999999999999 0.19899999999999998 0.0000000000 0.0000000000 0.5785088407 0.0266016088 9.5377894902 0.3082577343 3.1141640653 0.2371333284 13.2304623962 .5719926715
0.002 0.008 0.792 0.198 0.0289282714 0.0067647234 0.9345142811 0.0783524075 9.6337862379 0.5300014470 3.0577403352 0.2094048018 13.6549691256 .8245233797
0.002 0.0085 0.7916 0.1979 0.0344790837 0.0071639473 1.0059495833 0.0422803495 9.5894226924 0.2921428751 3.0858457404 0.1057643295 13.7156970998 .4473515014
0.002 0.009000000000000001 0.7912 0.1978 0.0373612362 0.0051857216 1.0533779396 0.0336160481 9.4663977342 0.3798676830 3.1173578614 0.0417973970 13.6744947714 .4604668497
0.002 0.0095 0.7908 0.1977 0.0303159745 0.0090928878 1.1628730340 0.0218774029 9.8785313443 0.4991946424 3.1109702693 0.2186527086 14.1826906221 .7488176417
0.002 0.01 0.7904 0.1976 0.0323441559 0.0110646121 1.2003472909 0.1485921920 9.6738625501 0.1472528998 3.0355966826 0.1405567026 13.9421506795 .4474664065
0.0025 0.0 0.7979999999999999 0.1995 0.0421648237 0.0051857216 0.0000000000 0.0000000000 9.6460887338 0.6384726190 3.0815873457 0.1916684498 12.7698409032 .8353267904
0.0025 0.0005 0.7976 0.1994 0.0432322876 0.0095476873 0.0556258501 0.0099713062 9.6170101073 0.1868058771 3.0685992417 0.1346124309 12.7844674867 .3409373015
0.0025 0.001 0.7972 0.1993 0.0419513309 0.0081742925 0.1270611523 0.0274265618 9.7070420085 0.4098855610 3.0700896799 0.1737685961 12.9461441716 .6192550114
0.0025 0.0015 0.7968 0.1992 0.0399231495 0.0068317689 0.1686341560 0.0121982610 9.6401238873 0.1823939874 3.0979821654 0.0973860520 12.9466633582 .2988100693
0.0025 0.002 0.7964 0.1991 0.0463279329 0.0114651784 0.2418260640 0.0315537777 9.6764721704 0.2425758339 3.1077764732 0.0983255874 13.0724026405 .3839203774
0.0 0.0055 0.7956 0.1989 0.0000000000 0.0000000000 0.6601910100 0.0753727411 9.4196109697 0.2573755217 3.0085558761 0.1094415730 13.0883578558 .4421898358
0.0025 0.0025 0.7959999999999999 0.19899999999999998 0.0425918092 0.0062023235 0.2904254909 0.0343724661 9.8282029523 0.5073495523 3.0639150075 0.0960360068 13.2251352599 .6439603487
0.0025 0.003 0.7956 0.1989 0.0416310917 0.0084052191 0.3691799838 0.0448383927 9.7044323882 0.4377896738 3.0952142088 0.1398842158 13.2104576725 .6309175014
0.0025 0.0035 0.7952 0.1988 0.0461144401 0.0091727390 0.4078253113 0.0339711392 9.7713505094 0.3082550291 3.0447522313 0.0357299366 13.2700424921 .3871288439
0.0025 0.004 0.7948 0.1987 0.0433390340 0.0088128826 0.4813099869 0.0547530265 9.6423607047 0.2816831245 3.0096204747 0.0953347971 13.1766302003 .4405838307
0.0025 0.0045 0.7944 0.1986 0.0428053020 0.0018365343 0.5471827041 0.0482631681 9.6569000180 0.3835969785 3.0754126733 0.1324175898 13.3223006974 .5661142707
0.0025 0.005 0.794 0.1985 0.0444064979 0.0077976027 0.6022230189 0.1200075915 9.6652880833 0.3176482012 3.1224679351 0.1124490390 13.4343855352 .5579024344
0.0025 0.0055 0.7936 0.1984 0.0433390340 0.0078558380 0.6312070144 0.0681186671 9.6216701436 0.3302086858 3.0519915023 0.0637110502 13.3482076943 .4698942411
0.0025 0.006 0.7932 0.1983 0.0423783165 0.0074752965 0.7260637272 0.0693556572 9.6634240688 0.3558766444 3.0309124484 0.1246699149 13.4627785609 .5573775130
0.0025 0.0065 0.7928 0.1982 0.0396029104 0.0022794791 0.7934002825 0.0720232176 9.6945531113 0.3405782546 3.0662571246 0.1298873220 13.5938134288 .5447682733
0.0025 0.006999999999999999 0.7924 0.1981 0.0393894176 0.0112646526 0.8355588215 0.0863024158 9.5802890213 0.1987056963 3.0705155194 0.1214381888 13.5257527798 .4177109535
0.0 0.006 0.7952 0.1988 0.0000000000 0.0000000000 0.7392382706 0.0520764411 10.0690336281 0.3551925520 3.1233196140 0.1261620859 13.9315915127 .5334310790
0.0025 0.0075 0.792 0.198 0.0408838670 0.0084214715 0.9058230532 0.0585359577 9.5143029073 0.3045336537 2.9932256550 0.1265151802 13.4542354825 .4980062631
0.0025 0.008 0.7916 0.1979 0.0417378381 0.0088644505 0.9670114882 0.0304590919 9.6843010314 0.4647155303 3.0692380009 0.1511280231 13.7622883586 .6551670958
0.0025 0.0085 0.7912 0.1978 0.0434457804 0.0096095469 1.0135615417 0.0863461041 9.6703209225 0.4144310895 3.0869103391 0.0627098327 13.8142385837 .5730965732
0.0025 0.009000000000000001 0.7908 0.1977 0.0409906134 0.0076798074 1.0659669478 0.0780630730 9.4910027258 0.4643119110 3.0494364655 0.2389206129 13.6473967525 .7889754043
0.0025 0.0095 0.7904 0.1976 0.0418445845 0.0134788188 1.1385733205 0.0819414709 9.5709689487 0.5357300956 3.1226808548 0.1427572451 13.8740677085 .7739076304
0.0025 0.01 0.79 0.1975 0.0399231495 0.0096285006 1.1795607890 0.0212251485 9.6843010314 0.3437424722 3.0483718668 0.0953880419 13.9521568367 .4699841632
0.003 0.0 0.7976 0.1994 0.0494235781 0.0110233415 0.0000000000 0.0000000000 9.5465503585 0.4563646613 3.0749868338 0.0986772148 12.6709607704 .5660652176
0.003 0.0005 0.7972 0.1993 0.0531597018 0.0056726441 0.0673365553 0.0249797881 9.9076099708 0.4161899888 3.0639150075 0.0835991325 13.0920212354 .5304415535
0.003 0.001 0.7968 0.1992 0.0530529554 0.0161550706 0.1127155383 0.0249797881 9.6524263831 0.1177821201 3.0622116496 0.2086204919 12.8804065264 .3675374707
0.003 0.0015 0.7964 0.1991 0.0512382668 0.0043228993 0.1741967410 0.0349854258 9.7532695686 0.4048859229 3.1601547284 0.1413030084 13.1388593048 .5854972564
0.0 0.0065 0.7948 0.1987 0.0000000000 0.0000000000 0.7749559217 0.0256301299 9.7624032398 0.4184230580 3.0811615062 0.1509623455 13.6185206677 .5950155334
0.003 0.002 0.7959999999999999 0.19899999999999998 0.0521989843 0.0127632261 0.2412405287 0.0221731621 9.7871946329 0.3208215383 3.0705155194 0.0843699661 13.1511496653 .4401278926
0.003 0.0025 0.7956 0.1989 0.0566823326 0.0081965658 0.2992085198 0.0298909874 9.7139388623 0.2546945130 3.1145899048 0.1065501079 13.1844196195 .3993321741
0.003 0.003 0.7952 0.1988 0.0518787451 0.0052901425 0.3422453617 0.0327271787 9.7150572710 0.0987428154 3.1022405601 0.2178659001 13.2114219379 .3546260367
0.003 0.0035 0.7948 0.1987 0.0461144401 0.0140743404 0.4268552073 0.0565458532 9.6199925305 0.5310150436 3.0922333325 0.1301746065 13.1851955104 .7318098437
0.003 0.004 0.7944 0.1986 0.0476088895 0.0093888289 0.4590596468 0.0469378741 9.6032163998 0.2193095269 3.0566757365 0.0972500262 13.1665606726 .3728862561
0.003 0.0045 0.794 0.1985 0.0531597018 0.0104502480 0.5287383432 0.0531322842 9.8967986866 0.2436072295 3.1469537048 0.0376332246 13.6256504364 .3448229863
0.003 0.005 0.7936 0.1984 0.0516652523 0.0126736333 0.5811437494 0.0337382147 9.8097492085 0.4293025755 3.0964917272 0.0729243104 13.5390499374 .5486387339
0.003 0.0055 0.7932 0.1983 0.0511315204 0.0124925204 0.6206673797 0.0288639785 9.5023732144 0.3763714427 3.0364483615 0.1765432055 13.2106204760 .5942711471
0.003 0.006 0.7928 0.1982 0.0508112812 0.0085236841 0.7014712461 0.1010858420 9.5484143730 0.3500140823 3.0460297497 0.1936020049 13.3467266500 .6532256133
0.003 0.0065 0.7924 0.1981 0.0541204193 0.0111057293 0.7629524488 0.0730019480 9.6619328572 0.4415211045 3.1020276404 0.0677526527 13.5810333657 .5933814345
0.0 0.006999999999999999 0.7944 0.1986 0.0000000000 0.0000000000 0.8370226597 0.0502810829 9.6824370169 0.5296234395 3.0832907036 0.1928841291 13.6027503802 .7727886515
0.003 0.006999999999999999 0.792 0.198 0.0470751576 0.0079423905 0.8452201533 0.0565458532 9.6964171258 0.4332466998 3.0743480746 0.0919793546 13.6630605113 .5897142981
0.003 0.0075 0.7916 0.1979 0.0544406584 0.0087245176 0.8856220865 0.0494075197 9.8830049791 0.3834255664 3.0875490983 0.1378391790 13.9106168223 .5793967827
0.003 0.008 0.7912 0.1978 0.0532664482 0.0150720458 0.9620344385 0.0587697751 9.5541928180 0.5948320048 3.0473072681 0.0700321464 13.6168009728 .7387059721
0.003 0.0085 0.7908 0.1977 0.0473953968 0.0121597210 1.0252722470 0.0800407644 9.4425383483 0.6458175221 3.1226808548 0.1980103180 13.6378868469 .9360283255
0.003 0.009000000000000001 0.7904 0.1976 0.0530529554 0.0049886095 1.0612826657 0.0497877161 9.7433902917 0.5073865325 3.0645537667 0.0400515551 13.9222796795 .6022144132
0.003 0.0095 0.79 0.1975 0.0504910420 0.0065664215 1.1333035031 0.0469305692 9.7702321007 0.3902304490 3.1099056706 0.1250504277 14.0639323164 .5687778674
0.003 0.01 0.7896 0.1974 0.0505977884 0.0039017229 1.1722415982 0.0804637097 9.4617376979 0.3187780931 3.0079171168 0.1147919789 13.6924942013 .5179355046
0.0035 0.0 0.7972 0.1993 0.0552946295 0.0087401764 0.0000000000 0.0000000000 9.8697704760 0.4533924020 3.0664700444 0.2234241375 12.9915351499 .6855567159
0.0035 0.0005 0.7968 0.1992 0.0634073551 0.0081687147 0.0550403148 0.0127748713 9.6843010314 0.6102299578 3.0694509207 0.1517052749 12.8721996220 .7828788187
0.0035 0.001 0.7964 0.1991 0.0560418543 0.0177083219 0.1156432146 0.0161420932 9.7959555011 0.2796185807 3.0145176287 0.1213351099 12.9821581987 .4348041057
0.0 0.0075 0.794 0.1985 0.0000000000 0.0000000000 0.9301227666 0.0853074844 9.6884018634 0.3825698966 3.1169320219 0.2449202688 13.7354566519 .7127976498
0.0035 0.0015 0.7959999999999999 0.19899999999999998 0.0573228109 0.0089971440 0.1780027202 0.0051045781 9.6287533987 0.3838284264 3.0977692456 0.1365504585 12.9618481754 .5344806070
0.0035 0.002 0.7956 0.1989 0.0602049634 0.0136100600 0.2356779437 0.0535052371 9.8446062800 0.7421029248 3.0911687338 0.2700527421 13.2316579209 1.0792709640
0.0035 0.0025 0.7952 0.1988 0.0591374996 0.0097461265 0.3030144990 0.0337382147 9.7946506909 0.1692927500 3.1003242825 0.1192000676 13.2571269720 .3319771588
0.0035 0.003 0.7948 0.1987 0.0628736232 0.0041835870 0.3516139259 0.0354430256 9.4315406627 0.6291026633 3.0743480746 0.2872772547 12.9203762864 .9560065306
0.0035 0.0035 0.7944 0.1986 0.0602049634 0.0072209810 0.4256841368 0.0671300284 9.6406830917 0.3314006036 3.0675346431 0.1046612590 13.1941068350 .5104128720
0.0035 0.004 0.794 0.1985 0.0567890790 0.0085557081 0.4757474019 0.0566185654 9.5379758917 0.6275806646 3.0854199009 0.1625312735 13.1559322735 .8552862116
0.0035 0.0045 0.7936 0.1984 0.0578565429 0.0117827900 0.5474754717 0.0816186592 9.7128204535 0.4020945041 3.1201258180 0.1376548738 13.4382782861 .6331508271
0.0035 0.005 0.7932 0.1983 0.0628736232 0.0078847944 0.6057362304 0.0369119498 9.5558704311 0.5071092523 3.0532690207 0.1491289591 13.2777493054 .7010349556
0.0035 0.0055 0.7928 0.1982 0.0592442459 0.0112767847 0.6449670931 0.0380192335 9.6345318438 0.2816934857 3.0911687338 0.1576388479 13.4299119166 .4886283518
0.0035 0.006 0.7924 0.1981 0.0591374996 0.0042377106 0.7093759721 0.0840523583 9.5761881893 0.3665970202 3.0585920141 0.1094332879 13.4032936751 .5643203770
0.0 0.008 0.7936 0.1984 0.0000000000 0.0000000000 0.9462249864 0.0479853204 9.7377982481 0.3817498094 3.0754126733 0.1035884606 13.7594359078 .5333235904
0.0035 0.0065 0.792 0.198 0.0590307532 0.0147696273 0.7524128140 0.0570408727 9.7842122096 0.2949551927 3.0977692456 0.1128787913 13.6934250224 .4796444840
0.0035 0.006999999999999999 0.7916 0.1979 0.0580700357 0.0072838280 0.8355588215 0.0670533755 9.6065716260 0.1371823508 3.0119625918 0.1931331071 13.5121630750 .4046526614
0.0035 0.0075 0.7912 0.1978 0.0575363037 0.0075902613 0.9207542024 0.1092615706 9.7469319192 0.1769184483 3.0215439800 0.1201546653 13.7467664053 .4139249455
0.0035 0.008 0.7908 0.1977 0.0597779779 0.0061506673 0.9148988497 0.0612437418 9.7504735468 0.2966335334 3.1071377140 0.1144993576 13.8322880884 .4785273001
0.0035 0.0085 0.7904 0.1976 0.0565755862 0.0114572248 1.0109266330 0.0777814783 9.6926890967 0.6040067465 3.0585920141 0.1983836154 13.8187833300 .8916290650
0.0035 0.009000000000000001 0.79 0.1975 0.0590307532 0.0095619981 1.0624537362 0.0590317127 9.9350109842 0.3814165438 3.0915945733 0.0893755798 14.1480900469 .5393858344
0.0035 0.0095 0.7896 0.1974 0.0588172604 0.0132537582 1.1619947311 0.0513604886 9.6209245378 0.7051903701 3.1005372022 0.1674778519 13.9422737315 .9372824688
0.0035 0.01 0.7892 0.1973 0.0561486007 0.0151775198 1.2249397719 0.0698825973 9.6727441414 0.2077706540 3.0815873457 0.1099672209 14.0354198597 .4027979920
0.004 0.0 0.7968 0.1992 0.0649018046 0.0093450352 0.0000000000 0.0000000000 9.8065803838 0.7057868893 3.0871232588 0.1305557432 12.9586054472 .8456876677
0.004 0.0005 0.7964 0.1991 0.0628736232 0.0089412448 0.0518198708 0.0081974937 9.8311853755 0.5042310529 3.0788193891 0.1834819691 13.0246982586 .7048517605
0.0 0.0085 0.7932 0.1983 0.0000000000 0.0000000000 1.0109266330 0.0501855303 9.5787978096 0.3769359997 3.1586642903 0.1192654656 13.7483887329 .5463869956
0.004 0.001 0.7959999999999999 0.19899999999999998 0.0705593632 0.0065594766 0.1258900817 0.0130929665 9.8535535497 0.4890168108 3.1650518824 0.1206035728 13.2150548770 .6292728267
0.004 0.0015 0.7956 0.1989 0.0683176890 0.0041066156 0.1703907618 0.0253611809 9.8142228434 0.2054154149 3.0854199009 0.0910679393 13.1383511951 .3259511507
0.004 0.002 0.7952 0.1988 0.0717335735 0.0031376902 0.2251383089 0.0374651068 9.8822593733 0.2676127675 3.0664700444 0.0726252960 13.2456013001 .3808408605
0.004 0.0025 0.7948 0.1987 0.0674637179 0.0043544154 0.2860339764 0.0185717165 9.7109564390 0.3275399722 3.0990467641 0.1355280536 13.1635008974 .4859941577
0.004 0.003 0.7944 0.1986 0.0661827612 0.0123198467 0.3621535607 0.0514671841 9.7394758612 0.2090257710 3.0886136970 0.0588429415 13.2564258801 .3316557433
0.004 0.0035 0.794 0.1985 0.0647950582 0.0095619981 0.4259769044 0.0421422710 9.7722825167 0.4499676996 3.0903170549 0.1103688508 13.3533715342 .6120408195
0.004 0.004 0.7936 0.1984 0.0709863487 0.0094275858 0.4657933024 0.0552206632 9.7609120281 0.3466846523 3.0355966826 0.0985852869 13.3332883618 .5099181882
0.004 0.0045 0.7932 0.1983 0.0715200807 0.0148680515 0.5498176127 0.0530418682 9.6843010314 0.3450640800 3.0703025996 0.0588059489 13.3759413244 .4717799486
0.004 0.005 0.7928 0.1982 0.0704526168 0.0096662967 0.5928544546 0.0759617766 9.5827122401 0.1432232874 3.1071377140 0.0834862604 13.3531570255 .3123376211
0.004 0.0055 0.7924 0.1981 0.0672502251 0.0063691018 0.6552139602 0.0455288968 9.6401238873 0.3257230835 3.0483718668 0.1434617729 13.4109599394 .5210828550
0.0 0.009000000000000001 0.7928 0.1982 0.0000000000 0.0000000000 1.0803125618 0.1084900620 9.7184124971 0.2692364917 3.0581661747 0.1522255506 13.8568912336 .5299521043
0.004 0.006 0.792 0.198 0.0754696971 0.0112078625 0.7348467561 0.0681086001 9.7359342336 0.5389799190 3.0890395364 0.0830397891 13.6352902232 .7013361707
0.004 0.0065 0.7916 0.1979 0.0675704643 0.0070030838 0.7843244859 0.1151645309 9.6263301799 0.3030284552 3.1309847245 0.1199401652 13.6092098546 .5451362351
0.004 0.006999999999999999 0.7912 0.1978 0.0677839571 0.0057682572 0.8472695268 0.0570528927 9.8367774191 0.3002593561 3.0950012891 0.0838525392 13.8468321921 .4469330452
0.004 0.0075 0.7908 0.1977 0.0663962540 0.0060610897 0.9110928705 0.0656374323 9.7838394067 0.6308135793 3.0984080048 0.0963809357 13.8597365360 .7988930370
0.004 0.008 0.7904 0.1976 0.0702391240 0.0090728151 0.9503237332 0.0596671639 9.6841146300 0.2359480151 3.0649796062 0.1778000917 13.7696570934 .4824880858
0.004 0.0085 0.79 0.1975 0.0668232396 0.0089412448 1.0399106286 0.0883285331 9.6934347026 0.3972155021 3.0873361785 0.1466088063 13.8875047493 .6410940863
0.004 0.009000000000000001 0.7896 0.1974 0.0674637179 0.0099817863 1.0747499768 0.0690931611 9.7055507969 0.4546707027 3.0355966826 0.0968408023 13.8833611742 .6305864524
0.004 0.0095 0.7892 0.1973 0.0674637179 0.0111466949 1.1496984905 0.1104258034 9.7128204535 0.3127516417 3.0379387997 0.1115146666 13.9679214616 .5458388066
0.004 0.01 0.7888 0.1972 0.0681041962 0.0029116533 1.1658007103 0.1147798479 9.4937987476 0.1946074008 3.0466685089 0.1041645481 13.7743721630 .4164634501
0.0045 0.0 0.7964 0.1991 0.0796328063 0.0087869851 0.0000000000 0.0000000000 9.6546632006 0.2071657384 3.0745609944 0.1873984003 12.8088570013 .4033511238
0.0 0.0095 0.7924 0.1981 0.0000000000 0.0000000000 1.1420865321 0.0669254256 9.6239069610 0.3648843534 3.0732834759 0.1301105106 13.8392769690 .5619202896
0.0045 0.0005 0.7959999999999999 0.19899999999999998 0.0807002702 0.0061654704 0.0608956674 0.0117982086 9.8837505849 0.4427219310 3.0862715799 0.0709121822 13.1116181024 .5315977922
0.0045 0.001 0.7956 0.1989 0.0718403199 0.0089208309 0.1179853557 0.0108915855 9.7405942699 0.4175715384 3.0330416458 0.1396662588 12.9634615913 .5770502136
0.0045 0.0015 0.7952 0.1988 0.0731212765 0.0080733022 0.1832725376 0.0282880806 9.8216789015 0.3703743846 3.0998984430 0.2040806518 13.1779711586 .6108164192
0.0045 0.002 0.7948 0.1987 0.0783518496 0.0092666687 0.2462175784 0.0320924608 9.7618440354 0.7916669579 3.0487977062 0.1059424936 13.1352111696 .9389685810
0.0045 0.0025 0.7944 0.1986 0.0788855815 0.0139735875 0.3027217314 0.0139056921 9.6589504340 0.8564237781 3.1105444298 0.2063032935 13.1511021767 1.0906063512
0.0045 0.003 0.794 0.1985 0.0755764435 0.0180852453 0.3659595399 0.0515470608 9.7383574525 0.4263036659 3.0798839878 0.1976464082 13.2597774237 .6935823802
0.0045 0.0035 0.7936 0.1984 0.0742954868 0.0141196060 0.4046048673 0.0423289756 9.7802977791 0.3696588472 3.1475924640 0.1044878523 13.4067905972 .5305952811
0.0045 0.004 0.7932 0.1983 0.0789923279 0.0125580220 0.4698920492 0.0432266228 9.8775993370 0.2577289770 3.1043697575 0.1823169925 13.5308534716 .4958306143
0.0045 0.0045 0.7928 0.1982 0.0758966826 0.0117207341 0.5422056543 0.0558442267 9.6164509029 0.3079180473 3.1090539917 0.2016141920 13.3436072315 .5770972001
0.0045 0.005 0.7924 0.1981 0.0819812268 0.0115286100 0.5990025749 0.0475474825 9.6988403447 0.2967300351 3.0809485865 0.1238087532 13.4607727329 .4796148808
0.0 0.001 0.7992 0.1998 0.0000000000 0.0000000000 0.1124227707 0.0229332569 9.5700369414 0.2434588500 3.0879749378 0.1926593032 12.7704346499 .4590514101
0.0 0.01 0.792 0.198 0.0000000000 0.0000000000 1.2293312864 0.0254151984 9.7463727149 0.3232409715 3.1088410719 0.1623079763 14.0845450732 .5109641462
0.0045 0.0055 0.792 0.198 0.0729077837 0.0137300922 0.6499441429 0.0753727411 9.7614712325 0.4430909544 3.0409196760 0.0734570005 13.5252428351 .6056507882
0.0045 0.006 0.7916 0.1979 0.0722673054 0.0094902283 0.7073265987 0.0652392450 9.6276349900 0.2980068983 3.0994726035 0.0489733908 13.5067014976 .4217097624
0.0045 0.0065 0.7912 0.1978 0.0756831899 0.0053330479 0.7825678801 0.0960456333 9.7504735468 0.2148599980 3.1096927509 0.1419649428 13.7184173677 .4582036220
0.0045 0.006999999999999999 0.7908 0.1977 0.0780316104 0.0107044862 0.8191638341 0.0756361083 9.7144980666 0.4628200533 3.0675346431 0.2757638579 13.6792281542 .8249245057
0.0045 0.0075 0.7904 0.1976 0.0747224724 0.0103053121 0.8920629745 0.0455665333 9.4880203026 0.6366862415 2.9910964577 0.0891683859 13.4459022072 .7817264728
0.0045 0.008 0.79 0.1975 0.0758966826 0.0097227152 0.9661331853 0.0540154297 9.6947395127 0.4825630831 3.0798839878 0.1604742591 13.8166533684 .7067754871
0.0045 0.0085 0.7896 0.1974 0.0774978785 0.0035339343 1.0041929775 0.0910125999 9.6380734713 0.2580200112 3.0905299746 0.1063661423 13.8102943019 .4589326877
0.0045 0.009000000000000001 0.7892 0.1973 0.0787788351 0.0145832915 1.0735789062 0.0670329199 9.7443222989 0.2933425890 3.0306995286 0.1035446870 13.9273795688 .4785034874
0.0045 0.0095 0.7888 0.1972 0.0730145301 0.0137599367 1.1511623287 0.0758172079 9.6897066735 0.2443056818 3.0460297497 0.0934851011 13.9599132820 .4273679275
0.0045 0.01 0.7884 0.1971 0.0751494579 0.0106189857 1.2328444980 0.0898448484 9.7409670728 0.2142744485 3.0590178536 0.0984011735 14.1079788823 .4131394561
0.0005 0.0 0.7996 0.1999 0.0084329647 0.0031952673 0.0000000000 0.0000000000 9.8024795519 0.3849352007 3.1265134101 0.1156873481 12.9374259267 .5038178161
0.005 0.0 0.7959999999999999 0.19899999999999998 0.0890264885 0.0096992474 0.0000000000 0.0000000000 9.8423694626 0.4836082840 3.0192018629 0.1748692050 12.9505978140 .6681767364
0.005 0.0005 0.7956 0.1989 0.0830486907 0.0078325959 0.0582607588 0.0203173143 9.6440383178 0.3301518605 3.1126736272 0.0552509280 12.8980213945 .4135526987
0.005 0.001 0.7952 0.1988 0.0833689299 0.0119708353 0.1171070528 0.0200283876 9.7103972347 0.3300693413 3.1448245074 0.1190676408 13.0556977248 .4811362050
0.005 0.0015 0.7948 0.1987 0.0850768721 0.0181230095 0.1730256705 0.0256167495 9.7355614307 0.3906707626 3.0826519443 0.2002287964 13.0763159176 .6346393180
0.005 0.002 0.7944 0.1986 0.0830486907 0.0105587234 0.2383128524 0.0220179946 9.8177644710 0.3346578389 3.0945754496 0.1575456423 13.2337014637 .5247801992
0.005 0.0025 0.794 0.1985 0.0818744804 0.0087662121 0.2939387024 0.0191891261 9.8990355040 0.4129562519 3.0594436931 0.1925218326 13.3342923799 .6334334227
0.005 0.003 0.7936 0.1984 0.0864645752 0.0123567879 0.3422453617 0.0428842126 9.6813186082 0.3062380144 3.0458168299 0.2843702307 13.1558453750 .6458492456
0.005 0.0035 0.7932 0.1983 0.0831554371 0.0082519861 0.4089963818 0.0340719141 9.6349046467 0.4001052347 3.0877620180 0.1560955815 13.2148184836 .5985247164
0.005 0.004 0.7928 0.1982 0.0843296474 0.0013502469 0.4982905095 0.0302331312 9.9215900797 0.5059206002 3.0915945733 0.1864671260 13.5958048099 .7239711043
0.005 0.0045 0.7924 0.1981 0.0835824227 0.0087662121 0.5261034346 0.0413455899 9.5103884768 0.4349851117 3.0779677101 0.1915728690 13.1980420442 .6766697827
0.0005 0.0005 0.7992 0.1998 0.0083262183 0.0025796431 0.0544547795 0.0098676157 9.9053731534 0.1411392603 3.0779677101 0.0938529331 13.0461218613 .2474394522
0.005 0.005 0.792 0.198 0.0772843857 0.0078558380 0.5902195459 0.0905480638 9.6861650459 0.2828795418 3.0805227470 0.1230933911 13.4341917245 .5043768347
0.005 0.0055 0.7916 0.1979 0.0881725174 0.0109569852 0.6637042216 0.0942984500 9.5482279715 0.6109185236 3.0994726035 0.1530453084 13.3995773140 .8692192672
0.005 0.006 0.7912 0.1978 0.0859308432 0.0114373164 0.7120108808 0.0424906606 9.5571752412 0.4017590884 3.0079171168 0.1996210818 13.3630340820 .6553081472
0.005 0.0065 0.7908 0.1977 0.0848633793 0.0114173734 0.7796402038 0.0483412467 9.9007131171 0.4012128337 3.0281444918 0.0844150901 13.7933611920 .5453865439
0.005 0.006999999999999999 0.7904 0.1976 0.0842229010 0.0171247294 0.8174072283 0.0540661842 9.8272709450 0.5183293163 3.1469537048 0.2039099756 13.8758547791 .7934302055
0.005 0.0075 0.79 0.1975 0.0857173504 0.0076560308 0.8911846716 0.0693408254 9.6488847556 0.2218644015 3.0413455155 0.0716296931 13.6671322931 .3704909508
0.005 0.008 0.7896 0.1974 0.0891332349 0.0217616070 0.9746234467 0.0465270315 9.5719009559 0.4473221636 3.1814467021 0.2399846299 13.8171043396 .7555954320
0.005 0.0085 0.7892 0.1973 0.0842229010 0.0128166811 1.0276143880 0.0958741359 9.5512103948 0.3816289205 3.1077764732 0.1308540331 13.7708241570 .6211737706
0.005 0.009000000000000001 0.7888 0.1972 0.0859308432 0.0148680515 1.0970003168 0.1226077846 9.5651905037 0.4717938213 2.9887543406 0.1489987914 13.7368760043 .7582684488
0.005 0.0095 0.7884 0.1971 0.0846498865 0.0151805226 1.1145663747 0.0614839909 9.5623944819 0.1171870809 2.9917352169 0.1113828708 13.7533459600 .3052344652
0.0005 0.001 0.7988 0.1997 0.0083262183 0.0041397786 0.1220841025 0.0157768889 9.9156252332 0.4623312171 3.1324751627 0.2208896295 13.1785107167 .7031375141
0.005 0.01 0.7879999999999999 0.19699999999999998 0.0881725174 0.0092666687 1.1921497972 0.0848642419 9.4729217850 0.4648973287 3.0194147826 0.0907188008 13.7726588822 .6497470401
0.0055 0.0 0.7956 0.1989 0.0941503152 0.0098438462 0.0000000000 0.0000000000 9.8354726089 0.1369663865 3.1109702693 0.1325271005 13.0405931934 .2793373332
0.0055 0.0005 0.7952 0.1988 0.0902006988 0.0132812414 0.0588462940 0.0216252054 9.6962307243 0.3277117771 3.0551852983 0.1478429774 12.9004630154 .5104612013
0.0055 0.001 0.7948 0.1987 0.0941503152 0.0179079595 0.1302815962 0.0237123709 9.7327654089 0.1295156134 3.0990467641 0.0881703688 13.0562440844 .2593063126
0.0055 0.0015 0.7944 0.1986 0.0929761049 0.0204039238 0.1709762970 0.0158635757 9.7049915926 0.4419074852 3.0975563259 0.1934764518 13.0665003204 .6716514365
0.0055 0.002 0.794 0.1985 0.0932963441 0.0157087748 0.2362634790 0.0156678558 9.5778658024 0.1952206175 3.1218291759 0.1492541535 13.0292548014 .3758514016
0.0055 0.0025 0.7936 0.1984 0.0938300760 0.0179054142 0.2807641590 0.0418319768 9.5161669218 0.6167546050 3.0181372642 0.0676535501 12.9088984210 .7441455461
0.0055 0.003 0.7932 0.1983 0.0908411771 0.0085236841 0.3472224115 0.0382798577 9.7581160064 0.3116440517 3.1893247323 0.1524326878 13.3855043273 .5108802813
0.0055 0.0035 0.7928 0.1982 0.0862510824 0.0052987514 0.4084108465 0.0586705166 9.6061988231 0.3947716957 3.0869103391 0.1708969728 13.1877710911 .6296379365
0.0055 0.004 0.7924 0.1981 0.0898804596 0.0144577335 0.4719414226 0.0490453509 9.6399374859 0.1880287169 3.0751997536 0.1042967720 13.2769591217 .3558285733
0.0005 0.0015 0.7984 0.1996 0.0090734431 0.0045789100 0.1853219110 0.0275014638 9.9734096833 0.7451583098 3.1590901297 0.1599173224 13.3268951671 .9371560060
0.0055 0.0045 0.792 0.198 0.0937233296 0.0174438102 0.5369358369 0.0877599972 9.5650041022 0.3659291715 3.0918074930 0.0665373325 13.2874707617 .5376703114
0.0055 0.005 0.7916 0.1979 0.0953245255 0.0067714578 0.5960748986 0.0140284278 9.6388190772 0.3875769866 3.0387904786 0.1941407715 13.3690089799 .6025176437
0.0055 0.0055 0.7912 0.1978 0.0961784966 0.0121784485 0.6402828110 0.0555981073 9.5379758917 0.3059628658 3.0975563259 0.1128000456 13.3719935252 .4865394672
0.0055 0.006 0.7908 0.1977 0.0969257213 0.0045589582 0.7251854243 0.0261597340 9.6281941944 0.3166205207 3.0377258800 0.1153042451 13.4880312200 .4626434580
0.0055 0.0065 0.7904 0.1976 0.0939368224 0.0153951832 0.7395310382 0.0858643094 9.6149596913 0.2394416438 3.1122477877 0.1301885362 13.5606753396 .4708896726
0.0055 0.006999999999999999 0.79 0.1975 0.0920153874 0.0053415876 0.8373154273 0.0207017978 9.6759129661 0.2600347689 3.0607212115 0.0301113979 13.6659649923 .3161895522
0.0055 0.0075 0.7896 0.1974 0.0894534741 0.0242537568 0.9105073353 0.0519775930 9.6157052971 0.3461779595 3.0575274154 0.1130922534 13.6731935219 .5355015627
0.0055 0.008 0.7892 0.1973 0.0960717502 0.0108860384 0.9473960569 0.1055166389 9.4923075360 0.0983337888 3.0473072681 0.1106248664 13.5830826112 .3253613325
0.0055 0.0085 0.7888 0.1972 0.0934030905 0.0087245176 1.0065351185 0.1014954064 9.5719009559 0.5597935709 3.1028793193 0.1748567606 13.7747184842 .8448702555
0.0055 0.009000000000000001 0.7884 0.1971 0.0925491193 0.0132915330 1.0697729270 0.0578584695 9.7111428405 0.2580016965 3.0434747128 0.1404069655 13.9169395996 .4695586645
0.0005 0.002 0.7979999999999999 0.1995 0.0085397111 0.0033756172 0.2301153587 0.0103757113 9.7650128601 0.4093752743 3.1277909285 0.2144388228 13.1314588584 .6375654256
0.0055 0.0095 0.7879999999999999 0.19699999999999998 0.1013023232 0.0123825811 1.1529189345 0.1122121466 9.6114180637 0.3807951276 3.1067118746 0.1139659726 13.9723511960 .6193558279
0.0055 0.01 0.7876 0.1969 0.0885995029 0.0085129827 1.1895148885 0.0938794004 9.6624920615 0.3513943746 3.0843553022 0.0379308010 14.0249617551 .4917175587
0.006 0.0 0.7952 0.1988 0.1063194035 0.0135597329 0.0000000000 0.0000000000 9.8108676172 0.4713717910 3.1373723166 0.0985245675 13.0545593373 .5834560914
0.006 0.0005 0.7948 0.1987 0.0999146202 0.0092173514 0.0594318293 0.0075440941 9.5737649704 0.4065028913 3.0147305484 0.1515138999 12.7478419683 .5747782367
0.006 0.001 0.7944 0.1986 0.1065328963 0.0075360229 0.1124227707 0.0373275860 9.6509351715 0.3003111934 3.1039439180 0.2023190180 12.9738347565 .5474938203
0.006 0.0015 0.794 0.1985 0.1014090696 0.0109486624 0.1867857492 0.0172310603 9.6628648644 0.6386565311 3.0360225221 0.1546764801 12.9870822053 .8215127339
0.006 0.002 0.7936 0.1984 0.1003416057 0.0080450243 0.2383128524 0.0268581394 9.6662200906 0.2138491825 3.0947883693 0.2075896456 13.0996629180 .4563419918
0.006 0.0025 0.7932 0.1983 0.0964987357 0.0134246052 0.3217516275 0.0225564114 9.7875674358 0.4772322764 3.1267263298 0.1689837056 13.3325441288 .6821969986
0.006 0.003 0.7928 0.1982 0.0983134244 0.0071575822 0.3562982080 0.0395658964 9.8075123911 0.6356480828 3.0786064694 0.1332707476 13.3407304929 .8156423090
0.006 0.0035 0.7924 0.1981 0.1023697871 0.0124925204 0.4139734315 0.0254825593 9.8375230249 0.2913339606 3.0439005523 0.1872987041 13.3977667958 .5166077444
0.0005 0.0025 0.7976 0.1994 0.0080059792 0.0017862087 0.2959880759 0.0270489408 9.9577519613 0.6418908229 3.1290684469 0.0959075203 13.3908144633 .7666334927
0.006 0.004 0.792 0.198 0.1064261499 0.0111875105 0.4669643729 0.0473885811 9.6253981726 0.3247444988 3.0575274154 0.1215471482 13.2563161108 .5048677386
0.006 0.0045 0.7916 0.1979 0.1008753377 0.0148986758 0.5489393098 0.0283848750 9.6708801269 0.4396602961 3.0632762483 0.1444506245 13.3839710227 .6273944714
0.006 0.005 0.7912 0.1978 0.1000213666 0.0122753706 0.6019302512 0.0450291465 9.7517783570 0.2472231431 3.1160803430 0.1420351798 13.5698103178 .4465628400
0.006 0.0055 0.7908 0.1977 0.1063194035 0.0132020730 0.6698523418 0.0471928346 9.8595183962 0.3847578829 3.0928720917 0.1358648163 13.7285622332 .5810176068
0.006 0.006 0.7904 0.1976 0.1047182077 0.0123641629 0.7172806982 0.0659864730 9.7204629131 0.4607300942 3.0758385128 0.1412118622 13.6183003318 .6802925923
0.006 0.0065 0.79 0.1975 0.0967122285 0.0064544061 0.8153578549 0.0410292711 9.7353750292 0.1363439660 3.0673217233 0.0917819908 13.7147668359 .2756096340
0.006 0.006999999999999999 0.7896 0.1974 0.1036507438 0.0055013241 0.8402431036 0.0664266467 9.5679865254 0.3661315520 3.0815873457 0.0859584164 13.5934677185 .5240179392
0.006 0.0075 0.7892 0.1973 0.1053586860 0.0189347755 0.8867931571 0.0678665430 9.6440383178 0.2734849172 3.0713671983 0.2171990047 13.7075573592 .5774852404
0.006 0.008 0.7888 0.1972 0.0987404099 0.0082409319 0.9883835254 0.0658408303 9.6507487701 0.5898543103 3.0602953720 0.1209758904 13.7981680774 .7849119629
0.006 0.0085 0.7884 0.1971 0.0999146202 0.0128521943 0.9731596085 0.0773350008 9.5599712630 0.5162581288 3.0481589470 0.0937949503 13.6812044387 .7002402742
0.0005 0.003 0.7972 0.1993 0.0083262183 0.0038547125 0.3665450752 0.0586880450 9.7711641080 0.4109668018 3.1729299126 0.2144202178 13.3189653141 .6879297771
0.006 0.009000000000000001 0.7879999999999999 0.19699999999999998 0.1011955769 0.0091727390 1.0890955907 0.0906918330 9.6969763301 0.5770919110 3.0019553642 0.1194963532 13.8892228619 .7964528362
0.006 0.0095 0.7876 0.1969 0.1063194035 0.0124925204 1.1283264534 0.0496636086 9.3821442779 0.4346881858 3.0057879195 0.1382018037 13.6225780543 .6350461185
0.006 0.01 0.7872 0.1968 0.1038642366 0.0172467284 1.1962485440 0.0531967730 9.5760017879 0.2616550584 3.0496493852 0.1194599269 13.9257639537 .4515584867
0.0065 0.0 0.7948 0.1987 0.1153928466 0.0096521405 0.0000000000 0.0000000000 9.7253093508 0.1422300487 3.0971304864 0.1629658231 12.9378326838 .3148480123
0.0065 0.0005 0.7944 0.1986 0.1163535641 0.0158042346 0.0597245969 0.0217831710 9.6112316623 0.5933197743 3.0734963957 0.1299124498 12.8608062190 .7608196297
0.0065 0.001 0.794 0.1985 0.1069598819 0.0198857951 0.1100806296 0.0205688796 9.6324814278 0.3626462163 3.0692380009 0.0869484538 12.9187599402 .4900493448
0.0065 0.0015 0.7936 0.1984 0.1124039477 0.0069376941 0.1765388820 0.0222657435 9.7812297864 0.3594705484 3.1318364035 0.1749334871 13.2020090196 .5636074731
0.0065 0.002 0.7932 0.1983 0.1087745705 0.0197915981 0.2333358026 0.0323690334 9.6969763301 0.2594601081 2.9923739761 0.1009374301 13.0314606793 .4125581697
0.0065 0.0025 0.7928 0.1982 0.1122972013 0.0154631273 0.2842773706 0.0248697444 9.6362094568 0.3955514353 3.0377258800 0.0595353434 13.0705099087 .4954196504
0.0065 0.003 0.7924 0.1981 0.1135781580 0.0115444135 0.3715221249 0.0384585695 9.6101132536 0.4958116042 3.1248100522 0.1626595306 13.2200235887 .7084741178
0.0005 0.0035 0.7968 0.1992 0.0090734431 0.0032377783 0.4277335102 0.0195431989 9.7344430220 0.4252349485 3.0813744259 0.1647321899 13.2526244012 .6127481156
0.0065 0.0035 0.792 0.198 0.1106960055 0.0169400836 0.4417863566 0.0583599799 9.6574592223 0.4779690894 3.0392163181 0.1168104920 13.2491579025 .6700796449
0.0065 0.004 0.7916 0.1979 0.1088813169 0.0065802894 0.4634511613 0.0289588480 9.5924051156 0.5561057317 2.9917352169 0.0896328870 13.1564728107 .6812777561
0.0065 0.0045 0.7912 0.1978 0.1085610777 0.0128734552 0.5413273514 0.0717465895 9.5409583149 0.4528458218 3.0492235457 0.1485831971 13.2400702897 .6860490636
0.0065 0.005 0.7908 0.1977 0.1088813169 0.0093791146 0.6048579275 0.0475474825 9.7303421900 0.4073942645 3.0805227470 0.1809171370 13.5246041814 .6452379986
0.0065 0.0055 0.7904 0.1976 0.1196627022 0.0149505930 0.6610693129 0.0382888131 9.6451567265 0.4658580647 3.0398550773 0.1415594430 13.4657438189 .6606569138
0.0065 0.006 0.79 0.1975 0.1080273458 0.0145520035 0.7140602542 0.0470400242 9.6962307243 0.2844405535 3.1107573496 0.0601926769 13.6290756739 .4062252581
0.0065 0.0065 0.7896 0.1974 0.1150726074 0.0119174109 0.7670511956 0.0582894400 9.6846738343 0.3671538945 3.0898912154 0.2301291041 13.6566888527 .6674898495
0.0065 0.006999999999999999 0.7892 0.1973 0.1058924180 0.0074752965 0.8499044355 0.0645843007 9.4770226169 0.1964306955 3.0324028865 0.0830834529 13.4652223569 .3515737456
0.0065 0.0075 0.7888 0.1972 0.1147523683 0.0172784125 0.9348070487 0.0607829602 9.8390142365 0.4558838414 3.1348172798 0.1557990614 14.0233909333 .6897442755
0.0065 0.008 0.7884 0.1971 0.1085610777 0.0077153348 0.9555935506 0.0642863323 9.5431951323 0.4418124946 3.0277186523 0.2404730246 13.6350684129 .7542871863
0.0005 0.004 0.7964 0.1991 0.0109948781 0.0039711952 0.4458851034 0.0478780266 9.8395734408 0.6475948071 3.0800969075 0.1421398324 13.3765503298 .8415838613
0.0065 0.0085 0.7879999999999999 0.19699999999999998 0.1112297374 0.0106232771 1.0276143880 0.1094810030 9.4967811708 0.1278262821 3.0922333325 0.1402596542 13.7278586287 .3881902164
0.0065 0.009000000000000001 0.7876 0.1969 0.1124039477 0.0140094215 1.0715295328 0.0516799143 9.6824370169 0.1204009097 3.0649796062 0.1276169215 13.9313501036 .3137071670
0.0065 0.0095 0.7872 0.1968 0.1095217952 0.0081965658 1.1207144950 0.0592114845 9.3599625051 0.3393292906 2.9921610564 0.1658566848 13.5823598517 .5725940257
0.0065 0.01 0.7868 0.1967 0.1073868674 0.0059777978 1.2164495106 0.1586681725 9.6891474692 0.7077435093 3.0511398233 0.1146370618 14.0641236705 .9870265414
0.006999999999999999 0.0 0.7944 0.1986 0.1176345208 0.0065664215 0.0000000000 0.0000000000 9.7549471817 0.5370090927 3.0072783576 0.1039728736 12.8798600601 .6475483878
0.006999999999999999 0.0005 0.794 0.1985 0.1178480136 0.0065246411 0.0553330824 0.0128817758 9.7130068550 0.2774355026 3.1284296877 0.1167110946 13.0146176387 .4135530141
0.006999999999999999 0.001 0.7936 0.1984 0.1115499766 0.0145895410 0.1133010736 0.0152239169 9.7747057356 0.3839062688 3.1258746508 0.0600629934 13.1254314366 .4737827201
0.006999999999999999 0.0015 0.7932 0.1983 0.1158198322 0.0185750986 0.1759533468 0.0136569118 9.6930618996 0.2395745282 3.0475201878 0.1597471384 13.0323552664 .4315536770
0.006999999999999999 0.002 0.7928 0.1982 0.1217976300 0.0113452883 0.2330430350 0.0223272512 9.6960443229 0.4460795107 2.9904576985 0.1267900828 13.0413426864 .6065421330
0.006999999999999999 0.0025 0.7924 0.1981 0.1173142816 0.0075299723 0.2983302169 0.0240995958 9.6807594038 0.3190112590 3.0811615062 0.1592058833 13.1775654085 .5098467104
0.0 0.0015 0.7988 0.1997 0.0000000000 0.0000000000 0.1706835294 0.0388664882 9.8772265341 0.3398347437 3.1546188153 0.1992792242 13.2025288788 .5779804561
0.0005 0.0045 0.7959999999999999 0.19899999999999998 0.0093936822 0.0014479785 0.5553801977 0.0347691609 9.7970739098 0.5180490399 3.0852069812 0.1292126362 13.4470547709 .6834788155
0.006999999999999999 0.003 0.792 0.198 0.1100555272 0.0208021298 0.3814762244 0.0443463241 9.7773153559 0.5198436732 3.0494364655 0.1640593201 13.3182835730 .7490514472
0.006999999999999999 0.0035 0.7916 0.1979 0.1141118899 0.0129405509 0.4303684189 0.0400139565 9.8285757552 0.2515400399 3.1527025376 0.2402980111 13.5257586016 .5447925584
0.006999999999999999 0.004 0.7912 0.1978 0.1174210280 0.0172520131 0.4883364100 0.0465712237 9.6404966902 0.2150054898 3.0964917272 0.1907152399 13.3427458554 .4695439665
0.006999999999999999 0.0045 0.7908 0.1977 0.1188087311 0.0149840907 0.5193697790 0.0452569899 9.6952987171 0.4623261067 3.0560369773 0.0728994393 13.3895142045 .5954666266
0.006999999999999999 0.005 0.7904 0.1976 0.1097352880 0.0163931316 0.5837786580 0.0451432119 9.5273510089 0.4210900801 3.0183501839 0.1405231547 13.2392151388 .6231495783
0.006999999999999999 0.0055 0.79 0.1975 0.1203031805 0.0072900828 0.6584344042 0.1088119261 9.6453431280 0.2219383077 3.0590178536 0.1787339125 13.4830985663 .5167742291
0.006999999999999999 0.006 0.7896 0.1974 0.1200896877 0.0191311449 0.7061555282 0.0318888332 9.6846738343 0.4213751494 3.0536948602 0.1278554208 13.5646139104 .6002505483
0.006999999999999999 0.0065 0.7892 0.1973 0.1243595433 0.0111956557 0.8001339380 0.0672881677 9.7316470002 0.3466217071 3.0728576365 0.2139757546 13.7289981180 .6390812851
0.006999999999999999 0.006999999999999999 0.7888 0.1972 0.1188087311 0.0187533690 0.8226770457 0.0789278948 9.6542903977 0.1995265381 3.0937237706 0.1638458530 13.6894999451 .4610536549
0.006999999999999999 0.0075 0.7884 0.1971 0.1233988258 0.0113653578 0.9315866048 0.0758172079 9.7128204535 0.4482458466 3.0756255930 0.1685216336 13.8434314771 .7039500459
0.0005 0.005 0.7956 0.1989 0.0082194720 0.0043544154 0.6004664131 0.0792183986 9.6255845741 0.4604914225 3.1128865469 0.1222166706 13.3471570061 .6662809071
0.006999999999999999 0.008 0.7879999999999999 0.19699999999999998 0.1195559558 0.0203882809 0.9427117748 0.0997130624 9.5668681167 0.5335217250 3.0539077799 0.1939678933 13.6830436272 .8475909616
0.006999999999999999 0.0085 0.7876 0.1969 0.1185952383 0.0053756108 1.0314203672 0.0811045606 9.7545743788 0.5652796059 3.0703025996 0.3016524915 13.9748925839 .9534122688
0.006999999999999999 0.009000000000000001 0.7872 0.1968 0.1338599719 0.0137930214 1.0639175744 0.0386364546 9.7241909421 0.3224316258 3.0581661747 0.0823159928 13.9801346631 .4571770946
0.006999999999999999 0.0095 0.7868 0.1967 0.1169940424 0.0138260270 1.1429648350 0.0477633142 9.8865466067 0.2748783785 3.1139511456 0.1670626379 14.2604566297 .5035303576
0.006999999999999999 0.01 0.7864 0.1966 0.1208369125 0.0119174109 1.1974196145 0.1482109932 9.5372302859 0.5692701561 3.0598695325 0.1114561099 13.9153563454 .8408546701
0.0075 0.0 0.794 0.1985 0.1211571516 0.0113573342 0.0000000000 0.0000000000 9.7355614307 0.5302489338 3.0860586601 0.1134156904 12.9427772424 .6550219584
0.0075 0.0005 0.7936 0.1984 0.1260674855 0.0154011033 0.0603101322 0.0108600613 9.6268893842 0.4978843843 3.0947883693 0.1302261390 12.9080553712 .6543716879
0.0075 0.001 0.7932 0.1983 0.1318317905 0.0220011533 0.1220841025 0.0234652846 9.7007043592 0.2305917808 3.0619987299 0.1042341605 13.0166189821 .3802923792
0.0075 0.0015 0.7928 0.1982 0.1324722689 0.0170980927 0.1721473676 0.0327376531 9.6554088064 0.4002406836 3.1056472759 0.1474130540 13.0656757188 .5974894834
0.0075 0.002 0.7924 0.1981 0.1306575802 0.0232638565 0.2555861427 0.0367816829 9.8669744543 0.4354960274 3.0800969075 0.1169811338 13.3333150847 .6125227006
0.0005 0.0055 0.7952 0.1988 0.0081127256 0.0029736103 0.6569705660 0.0357320466 9.8155276535 0.2601208051 3.0958529680 0.1578078582 13.5764639131 .4566343202
0.0075 0.0025 0.792 0.198 0.1336464791 0.0178824895 0.3024289638 0.0325275248 9.5828986416 0.1287061194 3.0779677101 0.0645733294 13.0969417946 .2436894631
0.0075 0.003 0.7916 0.1979 0.1280956669 0.0096898443 0.3598114196 0.0181799035 9.8971714895 0.3668301011 3.0594436931 0.1293557056 13.4445222691 .5240555545
0.0075 0.0035 0.7912 0.1978 0.1295901164 0.0097227152 0.4148517344 0.0374742569 9.7629624441 0.3208691875 3.1358818785 0.2192209033 13.4432861734 .5872870629
0.0075 0.004 0.7908 0.1977 0.1263877247 0.0127632261 0.4660860700 0.0405924196 9.6328542307 0.4301531666 3.0860586601 0.1323422486 13.3113866855 .6158510609
0.0075 0.0045 0.7904 0.1976 0.1323655225 0.0044270805 0.5383996751 0.0650286933 9.6198061291 0.4502397328 3.0726447167 0.2333639165 13.3632160434 .7530594231
0.0075 0.005 0.79 0.1975 0.1210504052 0.0125834027 0.6104205125 0.0694050734 9.7707913051 0.3760611295 3.0632762483 0.0820733089 13.5655384711 .5401229145
0.0075 0.0055 0.7896 0.1974 0.1286293989 0.0178493242 0.6762932297 0.0545836965 9.6710665283 0.4163969794 3.0579532549 0.1335779080 13.5339424118 .6224079081
0.0075 0.006 0.7892 0.1973 0.1274551886 0.0107469813 0.7205011421 0.1168638030 9.7165484826 0.2390814989 3.0519915023 0.1909755918 13.6164963156 .5576678750
0.0075 0.0065 0.7888 0.1972 0.1280956669 0.0225636719 0.7881304651 0.0767162931 9.6971627316 0.1560375004 3.0818002654 0.1294958162 13.6951891290 .3848132816
0.0075 0.006999999999999999 0.7884 0.1971 0.1325790153 0.0110851898 0.8264830249 0.0751814510 9.4365735019 0.4764517373 3.0185631037 0.0959944564 13.4141986458 .6587128345
0.0005 0.006 0.7948 0.1987 0.0102476534 0.0020698893 0.7067410634 0.0830634968 9.6399374859 0.5007416107 3.0751997536 0.0937582093 13.4321259563 .6796332061
0.0075 0.0075 0.7879999999999999 0.19699999999999998 0.1348206894 0.0133257807 0.9333432106 0.0961883143 9.6047076115 0.4573709752 3.0837165430 0.2332170047 13.7565880545 .8001020749
0.0075 0.008 0.7876 0.1969 0.1276686814 0.0195016041 0.9608633680 0.0341723918 9.4973403752 0.4524042728 3.0685992417 0.1342819807 13.6544716663 .6403602494
0.0075 0.0085 0.7872 0.1968 0.1330060008 0.0171646069 1.0299565291 0.0902864239 9.4854106822 0.5660353789 3.0407067563 0.1767895536 13.6890799684 .8502759633
0.0075 0.009000000000000001 0.7868 0.1967 0.1216908836 0.0214663777 1.0589405246 0.0468647735 9.6742353530 0.3820547746 3.0436876326 0.1515773196 13.8985543938 .6019632454
0.0075 0.0095 0.7864 0.1966 0.1276686814 0.0068650461 1.1227638684 0.0472436616 9.6569000180 0.2514682015 3.0775418707 0.1182224254 13.9848744385 .4237993346
0.0075 0.01 0.7859999999999999 0.1965 0.1310845658 0.0138622424 1.2073737140 0.0928475054 9.6753537617 0.4620942747 3.1116090285 0.1083207056 14.1254210700 .6771247281
0.008 0.0 0.7936 0.1984 0.1310845658 0.0232756089 0.0000000000 0.0000000000 9.6224157494 0.3650073613 3.0483718668 0.1112704772 12.8018721820 .4995534474
0.008 0.0005 0.7932 0.1983 0.1309778194 0.0127131319 0.0638233438 0.0089951634 9.6725577399 0.2865043070 3.0786064694 0.1028065039 12.9459653725 .4110191062
0.008 0.001 0.7928 0.1982 0.1398377697 0.0161183513 0.1214985672 0.0298565574 9.6893338706 0.4082649688 3.1050085167 0.1375441722 13.0556787242 .5917840497
0.008 0.0015 0.7924 0.1981 0.1355679141 0.0233479513 0.1794665584 0.0284813405 9.6052668158 0.3233879858 3.0032328826 0.0694392600 12.9235341709 .4446565376
0.0005 0.0065 0.7944 0.1986 0.0097139214 0.0047451141 0.7310407769 0.0733580115 9.5784250067 0.3025988604 3.0932979312 0.1837367793 13.4124776362 .5644387653
0.008 0.002 0.792 0.198 0.1427199222 0.0154188499 0.2429971345 0.0238565204 9.7331382118 0.1889025826 3.0732834759 0.1248327188 13.1921387444 .3530106717
0.008 0.0025 0.7916 0.1979 0.1380230811 0.0256777768 0.2997940551 0.0467108899 9.8024795519 0.3212786787 3.0988338443 0.2045953713 13.3391305324 .5982627167
0.008 0.003 0.7912 0.1978 0.1370623636 0.0071575822 0.3562982080 0.0271248855 9.6719985356 0.4157990968 3.0637020878 0.1453067618 13.2290611950 .5953883263
0.008 0.0035 0.7908 0.1977 0.1400512625 0.0079194023 0.4151445021 0.0354043112 9.7335110147 0.3519318649 3.0854199009 0.1295798099 13.3741266802 .5248353883
0.008 0.004 0.7904 0.1976 0.1365286316 0.0107469813 0.4736980284 0.0758850088 9.7398486641 0.5719173223 3.0828648641 0.1988966671 13.4329401882 .8574459795
0.008 0.0045 0.79 0.1975 0.1362083925 0.0086826229 0.5196625467 0.0413621712 9.7922274721 0.7384797381 3.0862715799 0.0804825338 13.5343699912 .8690070660
0.008 0.005 0.7896 0.1974 0.1312980586 0.0125216745 0.6151047947 0.0271753975 9.6311766176 0.2960707624 3.0824390246 0.0514825657 13.4600184955 .3872504001
0.008 0.0055 0.7892 0.1973 0.1432536542 0.0162675333 0.6543356573 0.1013331327 9.8052755737 0.5085974460 3.0830777838 0.0352959019 13.6859426690 .6614940139
0.008 0.006 0.7888 0.1972 0.1352476750 0.0138950836 0.6985435698 0.0636700610 9.7853306183 0.3526021815 3.0818002654 0.1018762534 13.7009221285 .5320435795
0.008 0.0065 0.7884 0.1971 0.1353544214 0.0193984947 0.7682222661 0.0838440701 9.6097404507 0.2388831877 3.0281444918 0.0921389095 13.5414616300 .4342646620
0.0005 0.006999999999999999 0.794 0.1985 0.0085397111 0.0037589282 0.8622006760 0.0568904086 9.6818778125 0.0770034302 3.0692380009 0.1607565161 13.6218562005 .2984092831
0.008 0.006999999999999999 0.7879999999999999 0.19699999999999998 0.1312980586 0.0223709465 0.8411214065 0.0790711122 9.6343454423 0.4399112177 3.0562498970 0.1903430993 13.6630148044 .7316963757
0.008 0.0075 0.7876 0.1969 0.1330060008 0.0133906102 0.8952834184 0.0720136964 9.7400350655 0.3590744212 3.0981950851 0.1558037171 13.8665195698 .6002824449
0.008 0.008 0.7872 0.1968 0.1400512625 0.0227507585 0.9558863182 0.0386630668 9.7935322822 0.2550827421 3.1182095403 0.1842807711 14.0076794032 .5007773385
0.008 0.0085 0.7868 0.1967 0.1396242769 0.0159277632 1.0320059025 0.0468794028 9.5266054031 0.3532779141 3.0562498970 0.1412054412 13.7544854795 .5572905213
0.008 0.009000000000000001 0.7864 0.1966 0.1373826028 0.0242161424 1.0885100555 0.0769839711 9.6583912296 0.3770454922 3.0711542786 0.1686582377 13.9554381665 .6469038434
0.008 0.0095 0.7859999999999999 0.1965 0.1346071966 0.0239968162 1.1259843124 0.0591187673 9.4934259447 0.3838729614 3.0775418707 0.2147278388 13.8315593244 .6817163837
0.008 0.01 0.7856 0.1964 0.1364218853 0.0204507807 1.1918570295 0.0918450838 9.7195309058 0.3546619627 3.0413455155 0.1452505920 14.0891553361 .6122084192
0.0085 0.0 0.7932 0.1983 0.1426131758 0.0182458278 0.0000000000 0.0000000000 9.7180396942 0.4442740865 3.0413455155 0.1329096774 12.9019983855 .5954295917
0.0085 0.0005 0.7928 0.1982 0.1451750892 0.0160190732 0.0641161114 0.0111713008 9.8375230249 0.4720388500 3.1062860351 0.1274633648 13.1531002606 .6266925888
0.0085 0.001 0.7924 0.1981 0.1497651839 0.0040281737 0.1212057996 0.0314994027 9.7896178517 0.3087348290 3.0907428943 0.1298593964 13.1513317295 .4741218018
0.0005 0.0075 0.7936 0.1984 0.0074722472 0.0031666096 0.8829871779 0.0645258798 9.7981923185 0.3897546938 3.1454632666 0.0897865134 13.8341150102 .5472336966
0.0085 0.0015 0.792 0.198 0.1443211181 0.0107935327 0.1844436081 0.0166646258 9.8071395882 0.5293494056 3.0279315721 0.1340508571 13.1638358865 .6908584212
0.0085 0.002 0.7916 0.1979 0.1347139430 0.0147077777 0.2383128524 0.0212251485 9.6956715200 0.4222015517 3.0528431812 0.1127437650 13.1215414966 .5708782429
0.0085 0.0025 0.7912 0.1978 0.1420794439 0.0168969790 0.2956953082 0.0359997061 9.6127228739 0.2293359112 3.0841423825 0.0649038592 13.1346400085 .3471364555
0.0085 0.003 0.7908 0.1977 0.1406917408 0.0114293434 0.3428308970 0.0348577951 9.6052668158 0.4087627015 3.0483718668 0.1757360619 13.1371613204 .6307859019
0.0085 0.0035 0.7904 0.1976 0.1452818356 0.0232834406 0.4183649460 0.0298220876 9.7706049036 0.4360417254 3.0926591720 0.1541691810 13.4269108572 .6433164346
0.0085 0.004 0.79 0.1975 0.1447481036 0.0175454179 0.4757474019 0.0596556706 9.8472159004 0.5653867925 3.0760514325 0.0995645108 13.5437628384 .7421523918
0.0085 0.0045 0.7896 0.1974 0.1399445161 0.0083617248 0.5591861770 0.0822046468 9.5264190017 0.4750123465 3.0600824523 0.0721870132 13.2856321471 .6377657313
0.0085 0.005 0.7892 0.1973 0.1478437489 0.0175532095 0.5984170396 0.0344123413 9.7331382118 0.4386171527 3.0324028865 0.1005612499 13.5118018868 .5911439534
0.0085 0.0055 0.7888 0.1972 0.1484842272 0.0262726263 0.6560922631 0.0189192234 9.7476775251 0.6574529036 3.1350301995 0.1146402254 13.6872842149 .8172849787
0.0085 0.006 0.7884 0.1971 0.1422929367 0.0270521551 0.7161096277 0.0443385922 9.4218477872 0.3790076478 3.1099056706 0.1321571382 13.3901560222 .5825555333
0.0005 0.008 0.7932 0.1983 0.0081127256 0.0049794645 0.9409551690 0.0649759488 9.6951123156 0.4358376869 3.1329010021 0.0730584676 13.7770812123 .5788515678
0.0085 0.0065 0.7879999999999999 0.19699999999999998 0.1387703058 0.0114969380 0.7805185067 0.0186454141 9.5629536862 0.4587454479 3.0047233208 0.1218570735 13.4869658195 .6107448735
0.0085 0.006999999999999999 0.7876 0.1969 0.1508326478 0.0166551736 0.8217987428 0.0788974819 9.5197085494 0.4408516895 3.0751997536 0.1441615998 13.5675396936 .6805659448
0.0085 0.0075 0.7872 0.1968 0.1430401614 0.0148373641 0.8780101281 0.0764207643 9.6852330387 0.3456616783 3.0800969075 0.1553374612 13.7863802357 .5922572679
0.0085 0.008 0.7868 0.1967 0.1452818356 0.0168834862 0.9652548824 0.0669561558 9.5651905037 0.2180944782 3.0343191642 0.1114479746 13.7100463859 .4133820948
0.0085 0.0085 0.7864 0.1966 0.1437873861 0.0245340268 1.0191241267 0.0887699269 9.7124476506 0.3192856099 3.0724317970 0.1229489343 13.9477909604 .5555384979
0.0085 0.009000000000000001 0.7859999999999999 0.1965 0.1433604005 0.0147077777 1.0899738936 0.0454535302 9.4587552746 0.1152883562 3.0839294628 0.1444933008 13.7760190315 .3199429649
0.0085 0.0095 0.7856 0.1964 0.1484842272 0.0104240459 1.1043195076 0.0784398740 9.6347182452 0.5765763009 3.0505010641 0.1251460996 13.9380230441 .7905863204
0.0085 0.01 0.7852 0.1963 0.1415457119 0.0212572777 1.1901004237 0.0386187030 9.6335998365 0.2238140482 3.0777547904 0.1901791649 14.0430007625 .4738691938
0.009000000000000001 0.0 0.7928 0.1982 0.1585183878 0.0111139345 0.0000000000 0.0000000000 9.6444111207 0.4435931607 3.0647666865 0.1516933210 12.8676961950 .6064004162
0.009000000000000001 0.0005 0.7924 0.1981 0.1561699672 0.0167506820 0.0570896882 0.0114141836 9.5225045712 0.3254686783 3.0673217233 0.0802501237 12.8030859499 .4338836676
0.0005 0.0085 0.7928 0.1982 0.0098206678 0.0015976337 0.9895545959 0.0800279130 9.7184124971 0.4960388852 3.0645537667 0.1224434742 13.7823415275 .7001079061
0.009000000000000001 0.001 0.792 0.198 0.1587318806 0.0147387349 0.1100806296 0.0155360062 9.6002339766 0.6131430322 3.0675346431 0.1655666937 12.9365811299 .8089844670
0.009000000000000001 0.0015 0.7916 0.1979 0.1531810683 0.0092321742 0.1759533468 0.0227832667 9.6610008499 0.3890898025 3.0939366904 0.1434794681 13.0840719554 .5645847115
0.009000000000000001 0.002 0.7912 0.1978 0.1463492994 0.0126556387 0.2634908687 0.0495806976 9.6682705065 0.1848952073 3.0798839878 0.1369257673 13.1579946624 .3840573109
0.009000000000000001 0.0025 0.7908 0.1977 0.1600128372 0.0212465542 0.2874978145 0.0289588480 9.5536336136 0.4481528197 3.0564628168 0.1668236666 13.0576070821 .6651818885
0.009000000000000001 0.003 0.7904 0.1976 0.1553159961 0.0084592725 0.3387321501 0.0296606990 9.6414286975 0.4182748899 3.0832907036 0.1507820545 13.2187675473 .6071769159
0.009000000000000001 0.0035 0.79 0.1975 0.1567036992 0.0173783646 0.4122168257 0.0491500965 9.4457071730 0.4781644511 3.0717930378 0.2049195118 13.0864207357 .7496124240
0.009000000000000001 0.004 0.7896 0.1974 0.1529675756 0.0293550629 0.4675499082 0.0318888332 9.7318334016 0.2519176831 3.1009630417 0.1271214636 13.4533139271 .4402830428
0.009000000000000001 0.0045 0.7892 0.1973 0.1564902064 0.0177263299 0.5501103804 0.0370972520 9.7646400572 0.4182260427 3.0153693076 0.0931275002 13.4866099516 .5661771248
0.009000000000000001 0.005 0.7888 0.1972 0.1522203508 0.0124376722 0.6036868570 0.0787670081 9.6112316623 0.2307363880 3.0345320839 0.1418154138 13.4016709540 .4637564821
0.009000000000000001 0.0055 0.7884 0.1971 0.1552092497 0.0168834862 0.6575561013 0.0245924811 9.6699481196 0.3688707181 3.0903170549 0.1720855194 13.5730305255 .5824322048
0.0005 0.009000000000000001 0.7924 0.1981 0.0072587545 0.0034158845 1.0615754333 0.0872899349 9.4009708245 0.4680798413 3.1018147206 0.2131180853 13.5716197329 .7719037460
0.009000000000000001 0.006 0.7879999999999999 0.19699999999999998 0.1549957570 0.0210763981 0.7017640137 0.0771396877 9.5836442474 0.3668414671 3.0881878575 0.1465865406 13.5285918756 .6116440935
0.009000000000000001 0.0065 0.7876 0.1969 0.1571306847 0.0078905729 0.7729065483 0.0458066748 9.7540151744 0.1666082829 3.1188482995 0.0748509030 13.8029007069 .2951564336
0.009000000000000001 0.006999999999999999 0.7872 0.1968 0.1517933653 0.0205286378 0.8586874644 0.0268070297 9.5465503585 0.4066252719 3.0884007772 0.1025999213 13.6454319654 .5565608607
0.009000000000000001 0.0075 0.7868 0.1967 0.1586251342 0.0070290694 0.8622006760 0.0345416180 9.6102996550 0.4821965978 3.0613599707 0.1451269420 13.6924854359 .6688942272
0.009000000000000001 0.008 0.7864 0.1966 0.1547822642 0.0154984582 0.9342215134 0.1029676706 9.5625808833 0.1461054485 3.0705155194 0.3851656239 13.7221001803 .6497372012
0.009000000000000001 0.0085 0.7859999999999999 0.1965 0.1537148003 0.0093791146 0.9968737867 0.0799207375 9.6116044652 0.5669772077 3.0453909905 0.1767546751 13.8075840427 .8330317349
0.009000000000000001 0.009000000000000001 0.7856 0.1964 0.1496584375 0.0031376902 1.0964147815 0.0808590067 9.4924939374 0.4556179235 3.0396421576 0.1545357307 13.7782093140 .6941503511
0.009000000000000001 0.0095 0.7852 0.1963 0.1552092497 0.0123825811 1.1248132418 0.0840727510 9.7336974162 0.3149476352 3.0560369773 0.1182852979 14.0697568850 .5296882652
0.009000000000000001 0.01 0.7848 0.1962 0.1506191550 0.0124009720 1.1646296398 0.0367816829 9.5148621116 0.5808240527 3.0351708431 0.1118426659 13.8652817495 .7418493735
0.0095 0.0 0.7924 0.1981 0.1587318806 0.0251033375 0.0000000000 0.0000000000 9.6304310118 0.3570218009 3.0651925260 0.1210043674 12.8543554184 .5031295058
0.0 0.002 0.7984 0.1996 0.0000000000 0.0000000000 0.2459248108 0.0282031130 9.8770401327 0.2086850626 3.1352431192 0.2113082232 13.2582080627 .4481963988
0.0005 0.0095 0.792 0.198 0.0075789936 0.0017079422 1.1385733205 0.0793697316 9.6406830917 0.2314172336 3.0800969075 0.0972686711 13.8669323133 .4097635785
0.0095 0.0005 0.792 0.198 0.1571306847 0.0185087281 0.0585535264 0.0088800819 9.8742441109 0.4092258680 3.0430488734 0.0923060470 13.1329771954 .5289207250
0.0095 0.001 0.7916 0.1979 0.1651366639 0.0115877618 0.1217913349 0.0107010474 9.7829073995 0.2211026105 3.0952142088 0.1592241066 13.1650496071 .4026155263
0.0095 0.0015 0.7912 0.1978 0.1579846559 0.0289831681 0.1888351226 0.0170711398 9.7256821537 0.4320066687 3.1358818785 0.1894368326 13.2083838107 .6674978092
0.0095 0.002 0.7908 0.1977 0.1602263300 0.0235462307 0.2450465079 0.0293118743 9.7456271091 0.5286531837 3.0764772720 0.1436499891 13.2273772190 .7251612778
0.0095 0.0025 0.7904 0.1976 0.1580914022 0.0172043921 0.2930603995 0.0418729364 9.6513079744 0.5222735841 3.0822261049 0.0898046886 13.1846858810 .6711556012
0.0095 0.003 0.79 0.1975 0.1732493895 0.0091229139 0.3615680254 0.0485323615 9.8362182147 0.2963194514 3.1318364035 0.1023380058 13.5028720331 .4563127326
0.0095 0.0035 0.7896 0.1974 0.1621477650 0.0119898578 0.4046048673 0.0254286849 9.6283805958 0.2723436847 3.0820131851 0.1219864722 13.2771464132 .4317486996
0.0095 0.004 0.7892 0.1973 0.1678053237 0.0278409645 0.4851159661 0.0396524550 9.5689185327 0.5551171688 3.0945754496 0.1633215130 13.3164152721 .7859321013
0.0095 0.0045 0.7888 0.1972 0.1602263300 0.0137930214 0.5281528080 0.0517594627 9.6296854060 0.3479000214 3.0679604825 0.1245855222 13.3860250265 .5380380277
0.0095 0.005 0.7884 0.1971 0.1640692000 0.0174176615 0.5922689194 0.0631618602 9.6171965087 0.6932875185 3.0637020878 0.1262913813 13.4372367159 .9001584215
0.0005 0.01 0.7916 0.1979 0.0093936822 0.0029888989 1.2164495106 0.0888972897 9.7635216485 0.3512495860 3.1090539917 0.0810953111 14.0984188330 .5242310857
0.0095 0.0055 0.7879999999999999 0.19699999999999998 0.1618275259 0.0065246411 0.6575561013 0.0766000088 9.6306174133 0.4788426550 3.0573144957 0.0642918892 13.5073155362 .6262591941
0.0095 0.006 0.7876 0.1969 0.1588386270 0.0166003506 0.7038133871 0.0640726494 9.5167261262 0.5547665468 3.0547594589 0.1009032899 13.4341375992 .7363428367
0.0095 0.0065 0.7872 0.1968 0.1611870475 0.0178493242 0.7808112743 0.0453780385 9.6541039962 0.1374556207 3.0505010641 0.1913228084 13.6466033821 .3920057918
0.0095 0.006999999999999999 0.7868 0.1967 0.1606533156 0.0222790736 0.8455129210 0.0944800658 9.5640720949 0.5093344549 3.0732834759 0.1147667006 13.6435218074 .7408602949
0.0095 0.0075 0.7864 0.1966 0.1634287217 0.0162226418 0.9017243063 0.1183737414 9.6063852245 0.4489611986 3.0349579234 0.0760621302 13.7064961759 .6596197120
0.0095 0.008 0.7859999999999999 0.1965 0.1596925981 0.0090928878 0.9476888245 0.0871169433 9.6093676478 0.4928612305 3.0596566128 0.1792374479 13.7764056832 .7683085095
0.0095 0.0085 0.7856 0.1964 0.1602263300 0.0151173391 1.0129760064 0.0739955348 9.5523288035 0.4773499168 3.0466685089 0.1379312393 13.7721996488 .7043940300
0.0095 0.009000000000000001 0.7852 0.1963 0.1584116414 0.0244017669 1.0797270265 0.0740325928 9.5247413886 0.3510263522 3.1109702693 0.1131114933 13.8738503258 .5625722052
0.0095 0.0095 0.7848 0.1962 0.1665243670 0.0072398924 1.1221783331 0.0855883527 9.6144004870 0.2290096407 3.0596566128 0.1086683597 13.9627597999 .4305062455
0.0095 0.01 0.7844 0.1961 0.1640692000 0.0187776578 1.1786824861 0.1621879834 9.6861650459 0.6763834498 3.0575274154 0.1762841695 14.0864441474 1.0336332605
0.001 0.0 0.7992 0.1998 0.0179333934 0.0032797383 0.0000000000 0.0000000000 9.7732145240 0.5583430147 3.1179966206 0.2563765830 12.9091445380 .8179993360
0.01 0.0 0.792 0.198 0.1669513525 0.0215236300 0.0000000000 0.0000000000 9.6664064920 0.3299244617 3.0994726035 0.1447954402 12.9328304480 .4962435319
0.01 0.0005 0.7916 0.1979 0.1704739834 0.0111057293 0.0652871819 0.0213218468 9.6662200906 0.1722196091 3.0513527431 0.1053761265 12.9533339990 .3100233117
0.01 0.001 0.7912 0.1978 0.1719684328 0.0248368363 0.1056891151 0.0079425868 9.7391030583 0.4364765826 3.0668958838 0.0954336567 13.0836564900 .5646896624
0.01 0.0015 0.7908 0.1977 0.1735696287 0.0197454853 0.1832725376 0.0428442198 9.6007931810 0.2229454875 3.0223956589 0.1013014735 12.9800310062 .3868366661
0.01 0.002 0.7904 0.1976 0.1575576703 0.0193961450 0.2227961679 0.0362086220 9.7154300739 0.2967553265 3.0326158063 0.1701792212 13.1283997184 .5225393147
0.01 0.0025 0.79 0.1975 0.1695132659 0.0156389836 0.3156035072 0.0287210866 9.6744217545 0.2175821599 3.0805227470 0.1364787276 13.2400612746 .3984209577
0.01 0.003 0.7896 0.1974 0.1656703959 0.0116074121 0.3703510544 0.0642223021 9.5933371229 0.5076110951 3.0453909905 0.1868683368 13.1747495637 .7703091461
0.01 0.0035 0.7892 0.1973 0.1662041278 0.0189828578 0.4189504813 0.0444929750 9.7911090633 0.8648847392 3.0309124484 0.1388328117 13.4071761208 1.0671933837
0.01 0.004 0.7888 0.1972 0.1659906350 0.0067512344 0.4842376632 0.0441060049 9.7150572710 0.2729833830 3.0181372642 0.1510560117 13.3834228334 .4748966340
0.01 0.0045 0.7884 0.1971 0.1702604906 0.0216776660 0.5524525214 0.0308505412 9.7126340521 0.1255100649 3.0786064694 0.1298733599 13.5139535335 .3079116320
0.001 0.0005 0.7988 0.1997 0.0184671253 0.0051238267 0.0614812027 0.0092581254 9.8912066430 0.6281196805 3.1501475008 0.1655195907 13.1213024718 .8080212233
0.01 0.005 0.7879999999999999 0.19699999999999998 0.1707942225 0.0140484088 0.6294504086 0.0768368636 9.5814074300 0.4578842301 3.0998984430 0.1188343943 13.4815505041 .6676038968
0.01 0.0055 0.7876 0.1969 0.1753843173 0.0154925753 0.6461381636 0.0240426227 9.5105748783 0.3648912095 3.0317641273 0.0758233460 13.3638614865 .4802497535
0.01 0.006 0.7872 0.1968 0.1779462306 0.0088952478 0.7190373040 0.0688695018 9.6610008499 0.3244572016 3.0536948602 0.1253053905 13.6116792447 .5275273417
0.01 0.0065 0.7868 0.1967 0.1672715917 0.0043017603 0.7664656604 0.0197352313 9.4255758162 0.1783985574 2.9830055077 0.1808690186 13.3423185760 .3833045676
0.01 0.006999999999999999 0.7864 0.1966 0.1700469978 0.0085557081 0.8431707799 0.0691080460 9.5739513719 0.2944307554 3.1024534798 0.1769843359 13.6896226294 .5490788454
0.01 0.0075 0.7859999999999999 0.1965 0.1799744120 0.0130283082 0.8867931571 0.0536140593 9.7096516289 0.3608397033 3.0460297497 0.1420441166 13.8224489477 .5695261874
0.01 0.008 0.7856 0.1964 0.1723954184 0.0151414400 0.9473960569 0.0670022248 9.7333246133 0.5199639683 2.9983357287 0.2111433894 13.8514518173 .8132510225
0.01 0.0085 0.7852 0.1963 0.1667378598 0.0170339946 0.9719885380 0.0734374210 9.5372302859 0.3912885716 3.0394292378 0.1461070063 13.7153859215 .6278669935
0.01 0.009000000000000001 0.7848 0.1962 0.1678053237 0.0404150344 1.1051978105 0.0453553665 9.5236229799 0.2752830764 3.0243119366 0.0946034760 13.8209380507 .4556569533
0.01 0.0095 0.7844 0.1961 0.1750640781 0.0176696715 1.1529189345 0.0808505260 9.5152349145 0.3257188166 3.0351708431 0.1155352011 13.8783887702 .5397742152
0.001 0.001 0.7984 0.1996 0.0160119584 0.0022391311 0.1124227707 0.0043027879 9.7061100013 0.3409494021 3.0709413588 0.2328162191 12.9054860892 .5803075402
0.01 0.01 0.784 0.196 0.1607600620 0.0249832164 1.2322589627 0.0777991078 9.2162469857 0.1725944583 3.0377258800 0.1565653709 13.6469918904 .4319421534
0.001 0.0015 0.7979999999999999 0.1995 0.0161187048 0.0037831017 0.1733184381 0.0273138236 9.7346294234 0.4623498547 3.0717930378 0.1030549121 12.9958596041 .5965016921
0.001 0.002 0.7976 0.1994 0.0155849728 0.0060910953 0.2271876824 0.0107010474 9.6898930750 0.3168329035 3.1320493232 0.1927835072 13.0647150534 .5264085534
0.001 0.0025 0.7972 0.1993 0.0168659295 0.0043017603 0.3041855696 0.0207348942 9.7105836361 0.2660857058 3.0681734023 0.2446224465 13.0998085375 .5357448068
0.001 0.003 0.7968 0.1992 0.0172929150 0.0062096678 0.3551271375 0.0338700645 9.6367686612 0.5666572253 3.1282167679 0.1549353589 13.1374054816 .7616723165
0.001 0.0035 0.7964 0.1991 0.0172929150 0.0025796431 0.4447140329 0.0590026660 9.9146932259 0.3250725887 3.0892524562 0.1676499232 13.4659526300 .5543048210
0.0 0.0025 0.7979999999999999 0.1995 0.0000000000 0.0000000000 0.3033072667 0.0181799035 9.7420854815 0.2425150944 3.0815873457 0.0794918093 13.1269800939 .3401868072
0.001 0.004 0.7959999999999999 0.19899999999999998 0.0167591831 0.0021980427 0.4616945555 0.0403807126 9.7804841806 0.6118285156 3.1635614442 0.1773487206 13.4224993634 .8317559915
0.001 0.0045 0.7956 0.1989 0.0124893275 0.0043544154 0.5442550277 0.0623917979 9.7428310873 0.2766428654 3.0517785826 0.1757773324 13.3513540251 .5191664111
0.001 0.005 0.7952 0.1988 0.0177199006 0.0064896186 0.5858280315 0.0519578008 9.8984762996 0.4473675232 3.1252358916 0.1282307235 13.6272601233 .6340456661
0.001 0.0055 0.7948 0.1987 0.0190008573 0.0070678686 0.6584344042 0.0362086220 9.7377982481 0.5034956828 3.0794581483 0.3255586635 13.4946916579 .8723308369
0.001 0.006 0.7944 0.1986 0.0177199006 0.0067309503 0.7228432832 0.0341121407 9.7521511599 0.1942929136 3.0992596838 0.0910978032 13.5919740275 .3262338078
0.001 0.0065 0.794 0.1985 0.0173996614 0.0057126774 0.7585609343 0.0903964807 9.5933371229 0.3668130514 3.0649796062 0.0864569498 13.4342773248 .5493791593
0.001 0.006999999999999999 0.7936 0.1984 0.0177199006 0.0035339343 0.8223842781 0.1203185923 9.6380734713 0.4022703990 3.1297072061 0.1213485599 13.6078848561 .6474714855
0.001 0.0075 0.7932 0.1983 0.0170794223 0.0026147419 0.9113856382 0.0523915019 9.6457159309 0.1817566138 3.0541206997 0.1778276270 13.6283016911 .4145904846
0.001 0.008 0.7928 0.1982 0.0170794223 0.0060006284 0.9667187206 0.0832325557 9.9374342031 0.3223065990 3.0781806299 0.0851742819 13.9994129759 .4967140650
0.001 0.0085 0.7924 0.1981 0.0172929150 0.0046086757 1.0012653012 0.1099341483 9.5144893087 0.6716524137 3.0502881444 0.2335115125 13.5833356693 1.0197067502
0.0 0.003 0.7976 0.1994 0.0000000000 0.0000000000 0.3767919423 0.0371987747 9.8908338401 0.2974691528 3.1228937745 0.1745661386 13.3905195569 .5092340661
0.001 0.009000000000000001 0.792 0.198 0.0162254511 0.0031376902 1.0633320391 0.0536204537 9.6360230554 0.4104541347 3.0492235457 0.1429920506 13.7648040913 .6102043292
0.001 0.0095 0.7916 0.1979 0.0149444945 0.0047258641 1.1133953042 0.0809988097 9.5784250067 0.5992966407 3.0473072681 0.1393842265 13.7540720735 .8244055410
0.001 0.01 0.7912 0.1978 0.0159052120 0.0048402161 1.2217193280 0.0529771908 9.6507487701 0.4838392868 3.0519915023 0.1512023989 13.9403648124 .6928590926
0.0015 0.0 0.7988 0.1997 0.0231639664 0.0061728586 0.0000000000 0.0000000000 9.5931507214 0.2125793945 3.1299201258 0.2410492162 12.7462348136 .4598014693
0.0015 0.0005 0.7984 0.1996 0.0270068364 0.0135630939 0.0608956674 0.0054300307 9.6237205595 0.4110570868 3.1148028245 0.0891154948 12.8264258878 .5191657062
0.0015 0.001 0.7979999999999999 0.1995 0.0287147787 0.0084700418 0.1168142851 0.0203173143 10.1031450938 0.3385707224 3.1450374271 0.1374043499 13.3937115847 .5047624284
0.0015 0.0015 0.7976 0.1994 0.0240179375 0.0088025327 0.1797593260 0.0217043319 9.6511215730 0.1970128434 3.0428359536 0.1591375272 12.8977347901 .3866572352
0.0015 0.002 0.7972 0.1993 0.0271135828 0.0067983288 0.2145986742 0.0364539791 9.6813186082 0.2832752622 3.0456039102 0.0804194209 12.9686347754 .4069469910
0.0015 0.0025 0.7968 0.1992 0.0241246839 0.0072524725 0.2889616527 0.0228733788 9.5320110452 0.6942793265 3.1352431192 0.1832050300 12.9803405010 .9076102078
0.0015 0.003 0.7964 0.1991 0.0290350178 0.0085823035 0.3668378428 0.0527176880 9.8496391192 0.2315145053 3.0564628168 0.1347968602 13.3019747966 .4276113570
0.0 0.0035 0.7972 0.1993 0.0000000000 0.0000000000 0.4171938755 0.0426678064 9.7978195156 0.4228340987 3.0713671983 0.0907647643 13.2863805894 .5562666694
0.0015 0.0035 0.7959999999999999 0.19899999999999998 0.0257258798 0.0056646035 0.4224636929 0.0604719322 9.6811322067 0.4489460298 3.0745609944 0.1600386098 13.2038827738 .6751211753
0.0015 0.004 0.7956 0.1989 0.0224167417 0.0045789100 0.4810172192 0.0324747803 9.6569000180 0.5837462578 3.0509269036 0.1442232232 13.2112608825 .7650231713
0.0015 0.0045 0.7952 0.1988 0.0244449231 0.0102920349 0.5465971688 0.0550403148 9.6718121341 0.2133286236 3.1035180785 0.0976222480 13.3463723045 .3762832213
0.0015 0.005 0.7948 0.1987 0.0254056406 0.0024897322 0.5685547412 0.0455288968 9.6518671788 0.4468288142 3.0947883693 0.1071475074 13.3406159299 .6019949506
0.0015 0.0055 0.7944 0.1986 0.0272203292 0.0067849066 0.6683885037 0.0578051136 9.7799249762 0.3166161312 3.0726447167 0.1738468460 13.5481785258 .5550529974
0.0015 0.006 0.794 0.1985 0.0236976984 0.0088180529 0.7079121340 0.0679220906 9.7672496775 0.1892113385 3.1446115877 0.1156167893 13.6434710976 .3815682713
0.0015 0.0065 0.7936 0.1984 0.0287147787 0.0091677687 0.8004267057 0.0612829163 9.6988403447 0.5375212874 3.0950012891 0.0753073961 13.6229831182 .6832793685
0.0015 0.006999999999999999 0.7932 0.1983 0.0257258798 0.0062023235 0.8528321118 0.0915871492 9.6839282285 0.5879393739 3.1365206377 0.1317448504 13.6990068578 .8174736970
0.0015 0.0075 0.7928 0.1982 0.0229504737 0.0051857216 0.9031881445 0.0955517485 9.7629624441 0.3651249987 3.0392163181 0.1196252737 13.7283173804 .5854877425
0.0015 0.008 0.7924 0.1981 0.0236976984 0.0069704656 0.9629127414 0.0729784619 9.7603528238 0.5578875566 3.0468814286 0.0269660976 13.7938446922 .6648025817
0.0 0.004 0.7968 0.1992 0.0000000000 0.0000000000 0.4529115266 0.0340719141 9.4822418576 0.7330986870 3.0705155194 0.0960869758 13.0056689036 .8632575769
0.0015 0.0085 0.792 0.198 0.0244449231 0.0049334851 1.0047785127 0.0865642153 9.4732945879 0.3341166862 3.0049362405 0.1413479181 13.5074542642 .5669623047
0.0015 0.009000000000000001 0.7916 0.1979 0.0239111912 0.0068317689 1.1013918313 0.1161162343 9.8082579969 0.8161688413 3.1522766982 0.2243086939 14.0858377176 1.1634255384
0.0015 0.0095 0.7912 0.1978 0.0264731045 0.0014479785 1.1268626152 0.0912646451 9.6406830917 0.2821233852 3.0758385128 0.0861985772 13.8698573242 .4610345860
0.0015 0.01 0.7908 0.1977 0.0256191334 0.0075178565 1.2164495106 0.0628735104 9.6130956768 0.3570210223 3.0818002654 0.0387584107 13.9369645862 .4661707999
0.002 0.0 0.7984 0.1996 0.0325576487 0.0088798625 0.0000000000 0.0000000000 9.6667792949 0.5738888717 3.0858457404 0.1239083109 12.7851826840 .7066770451
0.002 0.0005 0.7979999999999999 0.1995 0.0354398012 0.0071639473 0.0606028998 0.0272509898 9.8552311628 0.5920720463 3.1414177916 0.2073379115 13.0926916554 .8338248949
0.002 0.001 0.7976 0.1994 0.0330913806 0.0038782889 0.1226696378 0.0147434012 9.7486095323 0.5698953013 3.0728576365 0.1373990708 12.9772281872 .7259160622
0.002 0.0015 0.7972 0.1993 0.0353330548 0.0032658115 0.1730256705 0.0319318101 9.6570864194 0.3955307043 3.0451780707 0.0283942659 12.9106232154 .4591225918
0.002 0.002 0.7968 0.1992 0.0349060692 0.0032095002 0.2312864292 0.0326537640 9.7018227679 0.4349199269 3.1086281522 0.1232141330 13.0766434185 .5939973241
0.002 0.0025 0.7964 0.1991 0.0342655909 0.0109153076 0.2898399556 0.0088800819 9.7898042532 0.7341207671 3.1165061824 0.2100498255 13.2304159821 .9639659821
0.0 0.0045 0.7964 0.1991 0.0000000000 0.0000000000 0.5310804843 0.0352003620 9.7750785385 0.3704212875 3.1105444298 0.1391550617 13.4167034526 .5447767112
0.002 0.003 0.7959999999999999 0.19899999999999998 0.0361870259 0.0047451141 0.3519066936 0.0426517327 9.7527103643 0.2681056865 3.0562498970 0.0774208486 13.1970539808 .3929233819
0.002 0.0035 0.7956 0.1989 0.0336251126 0.0044782623 0.4174866431 0.0471855691 9.5627672848 0.5394995167 3.0424101142 0.2359142993 13.0562891547 .8270776474
0.002 0.004 0.7952 0.1988 0.0343723373 0.0117827900 0.4953628332 0.0689988156 9.6578320252 0.3328956675 3.1582384508 0.1024548887 13.3458056465 .5161321618
0.002 0.0045 0.7948 0.1987 0.0340520981 0.0033348638 0.5700185793 0.0465712237 9.7081604173 0.4757169563 3.0145176287 0.1458001224 13.3267487234 .6714231662
0.002 0.005 0.7944 0.1986 0.0315969312 0.0094130707 0.5864135667 0.0599880806 9.5467367599 0.1777976743 3.0873361785 0.1671657245 13.2520834363 .4143645501
0.002 0.0055 0.794 0.1985 0.0337318590 0.0048402161 0.6604837776 0.0662043364 9.7780609617 0.5203126669 3.1405661127 0.1230373974 13.6128427110 .7143946168
0.002 0.006 0.7936 0.1984 0.0305294673 0.0055013241 0.6921026819 0.0426034750 9.8002427345 0.4465805346 3.0558240576 0.1435375943 13.5786989413 .6382229280
0.002 0.0065 0.7932 0.1983 0.0343723373 0.0073523392 0.7843244859 0.0776226324 9.7635216485 0.5126892558 3.0758385128 0.1237237730 13.6580569845 .7213880004
0.002 0.006999999999999999 0.7928 0.1982 0.0354398012 0.0072900828 0.8138940167 0.0756451736 9.8334221929 0.6693046724 3.0583790944 0.1954199566 13.7411351052 .9476598854
0.002 0.0075 0.7924 0.1981 0.0340520981 0.0056646035 0.9043592150 0.0530677170 9.6214837421 0.3712574147 3.1056472759 0.1375230760 13.6655423311 .5675128112
