# Supplementary material for: Multipressure Sampling for Improving the Performance of MOF-based Electronic Noses
Source: ACS Sens. 2024 Jul 12;9(7):3531–9. doi: 10.1021/acssensors.4c00199 (PMC11287752; doi:10.1021/acssensors.4c00199)
Supplement: Supplementary file 2 — se4c00199_si_002.zip [file se4c00199_si_002.zip › Multiplex_Adsorption_Data/Methane_1bar/XUKYEI.csv]

methane_comp CO2_comp N2_comp O2_comp methane_mass methane_error CO2_mass CO2_error N2_mass N2_error O2_mass O2_error total_mass total_error
0.0 0.0 0.8 0.2 0.0000000000 0.0000000000 0.0000000000 0.0000000000 8.9378731282 0.2264067316 2.8896415606 0.3662720752 11.8275146888 .5926788068
0.0 0.0005 0.7996 0.1999 0.0000000000 0.0000000000 0.0362527170 0.0226930639 9.0697682529 0.5146547091 2.8542366718 0.3221569316 11.9602576417 .8595047046
0.0 0.005 0.7959999999999999 0.19899999999999998 0.0000000000 0.0000000000 0.3231670772 0.0580782852 8.8818177002 0.6223521461 2.8693025819 0.2347769651 12.0742873593 .9152073964
0.002 0.008 0.792 0.198 0.0230373481 0.0093733105 0.5241107086 0.0922727249 8.8171890891 0.5043328784 2.7751406437 0.2255563489 12.1394777895 .8315352627
0.002 0.0085 0.7916 0.1979 0.0283246083 0.0119427035 0.5759003043 0.0789922920 9.0631734967 0.4825198866 2.8595097403 0.2481717153 12.5269081496 .8216265974
0.002 0.009000000000000001 0.7912 0.1978 0.0245479939 0.0177138919 0.6494415302 0.1269595294 8.8264217478 0.4261131204 2.7600747336 0.1089964194 12.2604860055 .6797829611
0.002 0.0095 0.7908 0.1977 0.0271916240 0.0203517123 0.6525489059 0.0766765909 8.7703663198 0.4102001994 2.7600747336 0.1549226885 12.2101815833 .6621511911
0.002 0.01 0.7904 0.1976 0.0245479939 0.0067558133 0.6743005361 0.1991739244 8.9154509570 0.4114070904 2.7374758684 0.1898185100 12.3517753554 .8071553381
0.0025 0.0 0.7979999999999999 0.1995 0.0309682384 0.0125483663 0.0000000000 0.0000000000 8.9431489332 0.2329134958 2.6892649560 0.0893854239 11.6633821276 .3348472860
0.0025 0.0005 0.7976 0.1994 0.0309682384 0.0111009340 0.0372885089 0.0178204379 9.0143723006 0.2227192808 2.8112988280 0.1563954678 11.8939278759 .4080361205
0.0025 0.001 0.7972 0.1993 0.0245479939 0.0053409394 0.0776843936 0.0376321891 9.1897928165 0.3955754464 2.8451971257 0.1116911427 12.1372223297 .5502397176
0.0025 0.0015 0.7968 0.1992 0.0328565456 0.0113549928 0.1004718157 0.0331453413 9.1555000840 0.3922765899 2.8225982605 0.2357514077 12.1114267058 .6725283317
0.0025 0.002 0.7964 0.1991 0.0275692854 0.0113549928 0.1595119548 0.0712817516 8.9860148487 0.1289877677 2.7548016650 0.2346899372 11.9278977539 .4463144493
0.0 0.0055 0.7956 0.1989 0.0000000000 0.0000000000 0.3811714244 0.0465991259 8.8237838453 0.7199468533 2.7834268942 0.1765349264 11.9883821639 .9430809056
0.0025 0.0025 0.7959999999999999 0.19899999999999998 0.0358778372 0.0213637575 0.1522614114 0.0324915228 9.1225263028 0.5629867347 2.7058374571 0.1011325519 12.0165030085 .7179745669
0.0025 0.003 0.7956 0.1989 0.0332342071 0.0091266012 0.2019794233 0.0680791916 9.0921904242 0.2533828587 2.8436905347 0.1778798518 12.1710945893 .5084685033
0.0025 0.0035 0.7952 0.1988 0.0283246083 0.0152941228 0.2309815969 0.0362379169 8.8653308096 0.1987463034 2.7864400763 0.1132852257 11.9110770911 .3635635688
0.0025 0.004 0.7948 0.1987 0.0336118685 0.0218130136 0.2713774815 0.0811891734 8.9306188963 0.5326113929 2.8602630358 0.1869994456 12.0958712821 .8226130255
0.0025 0.0045 0.7944 0.1986 0.0298352541 0.0044042514 0.2693058977 0.0334032855 8.9431489332 0.3339161550 2.8075323504 0.1650112677 12.0498224354 .5367349596
0.0025 0.005 0.794 0.1985 0.0309682384 0.0084784784 0.3614913781 0.0821873308 8.8290596503 0.4479116491 2.8143120100 0.0716858738 12.0358312768 .6102633321
0.0025 0.0055 0.7936 0.1984 0.0264363011 0.0071656221 0.3946367193 0.0411197649 8.9207267620 0.4598697114 2.7126171167 0.3112997666 12.0544168991 .8194548650
0.0025 0.006 0.7932 0.1983 0.0279469469 0.0077028123 0.4008514708 0.1503290592 9.0552597892 0.4439872802 2.8067790549 0.2052726798 12.2908372618 .8072918315
0.0025 0.0065 0.7928 0.1982 0.0305905770 0.0099633932 0.4402115635 0.0429572766 9.0400918499 0.3515097870 2.7502818920 0.1648598875 12.2611758824 .5692903443
0.0025 0.006999999999999999 0.7924 0.1981 0.0339895300 0.0128626853 0.4464263150 0.0504888797 9.0631734967 0.4978163037 2.8225982605 0.2522179149 12.3661876022 .8133857836
0.0 0.006 0.7952 0.1988 0.0000000000 0.0000000000 0.4215673091 0.0793175877 8.8890719321 0.5024909990 2.8173251920 0.2349026150 12.1279644332 .8167112017
0.0025 0.0075 0.792 0.198 0.0249256553 0.0093733105 0.5189317490 0.0855140169 8.8996235420 0.3528533553 2.7035775706 0.1096193798 12.1470585169 .5573600625
0.0025 0.008 0.7916 0.1979 0.0317235613 0.0120378660 0.5437907550 0.1263496322 8.8495033946 0.2893407494 2.8527300808 0.1560322131 12.2777477917 .5837604607
0.0025 0.0085 0.7912 0.1978 0.0343671914 0.0160938731 0.5676139690 0.1418089542 8.9048993470 0.5042742356 2.8030125774 0.2587391875 12.3098930848 .9209162504
0.0025 0.009000000000000001 0.7908 0.1977 0.0305905770 0.0087434946 0.6142246051 0.0447193488 8.9490842138 0.5412201977 2.7435022324 0.1049868030 12.3374016283 .6996698441
0.0025 0.0095 0.7904 0.1976 0.0332342071 0.0142514038 0.6173319809 0.0750931279 8.7281598799 0.2912762809 2.7774005302 0.2030603017 12.1561265981 .5836811143
0.0025 0.01 0.79 0.1975 0.0287022698 0.0125028185 0.6763721200 0.1041164101 8.8508223459 0.3694335120 2.7796604167 0.2377837851 12.3355571524 .7238365257
0.003 0.0 0.7976 0.1994 0.0411650974 0.0110494213 0.0000000000 0.0000000000 9.0031612150 0.4545810967 2.8881349696 0.1633383692 11.9324612820 .6289688872
0.003 0.0005 0.7972 0.1993 0.0411650974 0.0122725443 0.0424674685 0.0221184626 8.9543600188 0.4611540974 2.7977395088 0.2414967175 11.8357320935 .7370418218
0.003 0.001 0.7968 0.1992 0.0328565456 0.0132127543 0.0662906825 0.0257076792 8.9873338000 0.3778421257 2.8361575796 0.2213202195 11.9226386077 .6380827787
0.003 0.0015 0.7964 0.1991 0.0366331601 0.0250056370 0.0859707289 0.0475111327 8.8171890891 0.6041027093 2.7969862133 0.1768945730 11.7367791914 .8535140520
0.0 0.0065 0.7948 0.1987 0.0000000000 0.0000000000 0.4495336908 0.0685190248 8.9174293839 0.6100288542 2.8338976931 0.1042273556 12.2008607678 .7827752346
0.003 0.002 0.7959999999999999 0.19899999999999998 0.0422980818 0.0159514466 0.1315455731 0.0470573388 9.0236049593 0.2391124385 2.8030125774 0.0882867475 12.0004611916 .3904079714
0.003 0.0025 0.7956 0.1989 0.0366331601 0.0038514061 0.1657267063 0.0551990606 9.1310994860 0.7384643016 2.8406773527 0.2789594739 12.1741367051 1.0764742422
0.003 0.003 0.7952 0.1988 0.0362554986 0.0084109197 0.1760846254 0.0596817513 8.9649116288 0.6600741560 2.7743873482 0.1508548309 11.9516391010 .8790216579
0.003 0.0035 0.7948 0.1987 0.0324788842 0.0194633093 0.2351247645 0.0518310108 9.0862551435 0.7367449632 2.8971745156 0.1570327552 12.2510333078 .9650720385
0.003 0.004 0.7944 0.1986 0.0358778372 0.0137211217 0.2537690190 0.0937949471 8.7413493923 0.1869005577 2.7645945066 0.1841495538 11.7955907551 .4785661803
0.003 0.0045 0.794 0.1985 0.0358778372 0.0119427035 0.2610195624 0.0760020037 8.7914695397 0.5173652467 2.6847451830 0.1362111592 11.7731121223 .7415211131
0.003 0.005 0.7936 0.1984 0.0347448529 0.0148397402 0.3148807419 0.0700673229 8.8613739559 0.2176709164 2.7337093908 0.1982412734 11.9447089415 .5008192529
0.003 0.0055 0.7932 0.1983 0.0339895300 0.0092507783 0.4112093899 0.1073632170 9.0638329723 0.3134389889 2.7849334852 0.1793159787 12.2939653774 .6093689629
0.003 0.006 0.7928 0.1982 0.0309682384 0.0194925995 0.3853145921 0.1224864997 8.7921290154 0.3447638654 2.7246698448 0.2125628537 11.9330816907 .6993058183
0.003 0.0065 0.7924 0.1981 0.0343671914 0.0115542184 0.4049946385 0.0626290191 8.8851150783 0.4452627823 2.7856867808 0.2298032858 12.1101636890 .7492493056
0.0 0.006999999999999999 0.7944 0.1986 0.0000000000 0.0000000000 0.4516052746 0.0474207213 8.9629332019 0.5219015255 2.7442555279 0.1794425160 12.1587940044 .7487647628
0.003 0.006999999999999999 0.792 0.198 0.0385214673 0.0248912988 0.4474621069 0.1602768758 8.8211459428 0.6770011143 2.7269297313 0.2256368400 12.0340592483 1.0878061289
0.003 0.0075 0.7916 0.1979 0.0366331601 0.0103012308 0.5199675409 0.0832766393 8.8870935052 0.6961689069 2.8286246246 0.1639348257 12.2723188308 .9536816027
0.003 0.008 0.7912 0.1978 0.0317235613 0.0164445433 0.5489697145 0.0888610465 8.9128130545 0.5462910735 2.8610163313 0.2498671087 12.3545226616 .9014637720
0.003 0.0085 0.7908 0.1977 0.0426757432 0.0173230962 0.5634708013 0.1026218386 8.8152106622 0.3272115757 2.7111105257 0.2637352007 12.1324677324 .7108917112
0.003 0.009000000000000001 0.7904 0.1976 0.0321012228 0.0114550388 0.5852224315 0.0888610465 9.0519624111 0.4417482587 2.7404890504 0.1449462704 12.4097751158 .6870106144
0.003 0.0095 0.79 0.1975 0.0358778372 0.0141307973 0.6473699464 0.0777879038 8.8363138822 0.4659352797 2.7397357549 0.3850983372 12.2592974207 .9429523180
0.003 0.01 0.7896 0.1974 0.0411650974 0.0140091526 0.6970879583 0.1697687910 9.0328376180 0.4350260331 2.7683609841 0.1181497835 12.5394516578 .7369537602
0.0035 0.0 0.7972 0.1993 0.0422980818 0.0184397817 0.0000000000 0.0000000000 8.9108346276 0.2710308422 2.8482103077 0.2669430997 11.8013430171 .5564137236
0.0035 0.0005 0.7968 0.1992 0.0347448529 0.0191976869 0.0445390523 0.0297328214 8.8765418952 0.3238287212 2.7811670077 0.2869096798 11.7369928081 .6596689093
0.0035 0.001 0.7964 0.1991 0.0419204203 0.0102456981 0.0725054340 0.0236196897 9.2432103420 0.3776763409 2.8158186010 0.0992064728 12.1734547973 .5107482015
0.0 0.0075 0.794 0.1985 0.0000000000 0.0000000000 0.4940727431 0.1065607901 8.8092753816 0.2808653957 2.7947263268 0.0415338479 12.0980744515 .4289600337
0.0035 0.0015 0.7959999999999999 0.19899999999999998 0.0513619564 0.0176170057 0.0994360238 0.0411197649 8.8481844434 0.7726578066 2.8467037167 0.1998378120 11.8456861403 1.0312323892
0.0035 0.002 0.7956 0.1989 0.0370108215 0.0234758437 0.1450108680 0.0346642276 8.8673092365 0.3413867785 2.8060257594 0.3033826925 11.8553566854 .7029095423
0.0035 0.0025 0.7952 0.1988 0.0388991288 0.0123189435 0.1719414578 0.0400625246 8.8125727597 0.4615688688 2.7999993954 0.2343027557 11.8234127417 .7482530926
0.0035 0.003 0.7948 0.1987 0.0347448529 0.0070045763 0.2061225909 0.0436509799 8.9952475075 0.6947881639 2.7849334852 0.3044879699 12.0210484365 1.0499316900
0.0035 0.0035 0.7944 0.1986 0.0456970348 0.0117985207 0.2278742211 0.0536216179 9.0117343981 0.2913359993 2.7909598493 0.2805254663 12.0762655033 .6372816042
0.0035 0.004 0.794 0.1985 0.0494736492 0.0110494213 0.2403037241 0.0526524726 8.6496822806 0.5991059288 2.8075323504 0.1574802045 11.7469920043 .8202880272
0.0035 0.0045 0.7936 0.1984 0.0373884830 0.0127289276 0.3076301985 0.0565811703 8.8785203221 0.2565216071 2.7178901852 0.1293037825 11.9414291888 .4551354875
0.0035 0.005 0.7932 0.1983 0.0430534046 0.0200409809 0.3179881177 0.0350336614 9.1304400103 0.3032153888 2.8798487190 0.1897108591 12.3713302516 .5480008902
0.0035 0.0055 0.7928 0.1982 0.0358778372 0.0126389694 0.3687419215 0.0739413246 8.7604741854 0.3402127300 2.6967979111 0.3295614031 11.8618918552 .7563544271
0.0035 0.006 0.7924 0.1981 0.0422980818 0.0276080590 0.4101735980 0.0934282010 8.8429086384 0.7008882605 2.7510351875 0.2081932166 12.0464155057 1.0301177371
0.0 0.008 0.7936 0.1984 0.0000000000 0.0000000000 0.4971801188 0.0962785160 8.8270812234 0.2642843934 2.8497168988 0.2395716582 12.1739782410 .6001345676
0.0035 0.0065 0.792 0.198 0.0460746962 0.0257918159 0.4412473555 0.0981327430 8.9299594207 0.6053023516 2.8384174662 0.2594050487 12.2556989386 .9886319592
0.0035 0.006999999999999999 0.7916 0.1979 0.0468300191 0.0184088165 0.4868221997 0.0799642091 9.0097559712 0.6740679685 2.8489636032 0.1530951500 12.3923717932 .9255361441
0.0035 0.0075 0.7912 0.1978 0.0460746962 0.0116034904 0.5054664541 0.1546905896 8.8633523827 0.6396301636 2.8090389414 0.2647659572 12.2239324744 1.0706902008
0.0035 0.008 0.7908 0.1977 0.0373884830 0.0117985207 0.5510412984 0.1237066885 9.0519624111 0.5084107980 2.8022592819 0.1691815172 12.4426514744 .8130975244
0.0035 0.0085 0.7904 0.1976 0.0434310661 0.0217606414 0.5624350094 0.1356215162 8.8607144802 0.3144087644 2.9099805392 0.2141586135 12.3765610949 .6859495355
0.0035 0.009000000000000001 0.79 0.1975 0.0453193733 0.0160228181 0.5634708013 0.0633105301 8.8607144802 0.2197311026 2.7457621189 0.0517531008 12.2152667737 .3508175516
0.0035 0.0095 0.7896 0.1974 0.0404097745 0.0132127543 0.6359762353 0.0867595532 8.9708469094 0.4325395997 2.7653478021 0.2213407302 12.4125807213 .7538526374
0.0035 0.01 0.7892 0.1973 0.0441863890 0.0154056246 0.6836226634 0.0611029444 8.7690473685 0.3087191285 2.7239165493 0.2986472311 12.2207729702 .6838749286
0.004 0.0 0.7968 0.1992 0.0464523576 0.0108409229 0.0000000000 0.0000000000 9.1080178391 0.4312668057 2.7954796223 0.2093240007 11.9499498190 .6514317293
0.004 0.0005 0.7964 0.1991 0.0415427589 0.0230342523 0.0362527170 0.0173321138 9.1231857785 0.1241777014 2.8926547426 0.2663301802 12.0936359970 .4308742477
0.0 0.0085 0.7932 0.1983 0.0000000000 0.0000000000 0.5458623388 0.0526524726 8.8804987489 0.5080000273 2.8022592819 0.1467670207 12.2286203696 .7074195206
0.004 0.001 0.7959999999999999 0.19899999999999998 0.0475853420 0.0215498796 0.0735412259 0.0576332343 8.9919501293 0.2254982369 2.7578148470 0.1381963669 11.8708915442 .4428777177
0.004 0.0015 0.7956 0.1989 0.0472076805 0.0202674399 0.1211876540 0.0223116407 8.8745634683 0.2766529717 2.7593214380 0.1016921033 11.8022802408 .4209241556
0.004 0.002 0.7952 0.1988 0.0509842950 0.0222788245 0.1242950297 0.0449108672 8.7294788311 0.2348177769 2.7871933718 0.2953840642 11.6919515276 .5973915328
0.004 0.0025 0.7948 0.1987 0.0445640504 0.0185938343 0.1667624982 0.0525709041 8.9332567988 0.4032929344 2.8617696268 0.1883781059 12.0063529742 .6628357787
0.004 0.003 0.7944 0.1986 0.0506066335 0.0180962502 0.2030152152 0.0798030450 8.9827174706 0.4111744575 2.7743873482 0.1970468996 12.0107266675 .7061206523
0.004 0.0035 0.794 0.1985 0.0472076805 0.0229100775 0.2258026373 0.0344157353 8.9655711044 0.1774467422 2.7555549605 0.1558138538 11.9941363827 .3905864088
0.004 0.004 0.7936 0.1984 0.0362554986 0.0117985207 0.2672343139 0.0565811703 9.0671303505 0.3635475642 2.9273063359 0.1390967852 12.2979264989 .5710240404
0.004 0.0045 0.7932 0.1983 0.0415427589 0.0262739477 0.3034870309 0.0754352396 8.9444678844 0.5213545846 2.8354042841 0.2666027628 12.1249019583 .8896665347
0.004 0.005 0.7928 0.1982 0.0464523576 0.0188981726 0.3345607883 0.0534613137 8.9959069831 0.2179823827 2.8760822415 0.1349723936 12.2530023705 .4253142626
0.004 0.0055 0.7924 0.1981 0.0475853420 0.0240520237 0.3645987538 0.0685816278 8.9734848119 0.4212309884 2.8926547426 0.1556243612 12.2783236503 .6694890011
0.0 0.009000000000000001 0.7928 0.1982 0.0000000000 0.0000000000 0.6214751485 0.0749787438 8.9728253363 0.2874406041 2.8097922369 0.1137451270 12.4040927217 .4761644749
0.004 0.006 0.792 0.198 0.0438087275 0.0228352486 0.3666703376 0.0626290191 9.0381134230 0.3542311174 2.8210916695 0.1608599013 12.2696841576 .6005552864
0.004 0.0065 0.7916 0.1979 0.0464523576 0.0155896888 0.4567842342 0.0792634644 8.8316975528 0.5833224988 2.7065907526 0.1365606538 12.0415248972 .8147363058
0.004 0.006999999999999999 0.7912 0.1978 0.0536279251 0.0154056246 0.4640347776 0.0676364982 8.7835558323 0.2419260057 2.8030125774 0.2143069448 12.1042311124 .5392750733
0.004 0.0075 0.7908 0.1977 0.0521172793 0.0174869891 0.5075380380 0.0951576569 9.0216265324 0.2336815372 2.8451971257 0.1594853079 12.4264789754 .5058114911
0.004 0.008 0.7904 0.1976 0.0483406649 0.0084784784 0.5272180843 0.0706771457 8.7551983804 0.3499423991 2.9152536078 0.2449774431 12.2460107374 .6740754663
0.004 0.0085 0.79 0.1975 0.0498513106 0.0129950663 0.5023590784 0.0485829472 9.0071180687 0.2358157948 2.8112988280 0.1786184212 12.3706272857 .4760122295
0.004 0.009000000000000001 0.7896 0.1974 0.0517396179 0.0218391527 0.6618710332 0.1059144716 9.1212073516 0.3541427082 2.7736340527 0.2098762934 12.6084520554 .6917726259
0.004 0.0095 0.7892 0.1973 0.0536279251 0.0113549928 0.6463341545 0.0656401203 8.8528007727 0.1679993927 2.7254231403 0.1354759611 12.2781859926 .3804704669
0.004 0.01 0.7888 0.1972 0.0506066335 0.0138040295 0.6484057383 0.1135409376 8.8429086384 0.2883168297 2.8045191684 0.2111701080 12.3464401786 .6268319048
0.0045 0.0 0.7964 0.1991 0.0558938937 0.0211759995 0.0000000000 0.0000000000 8.7683878929 0.2647250485 2.8467037167 0.0755401789 11.6709855033 .3614412269
0.0 0.0095 0.7924 0.1981 0.0000000000 0.0000000000 0.6411551949 0.0739413246 8.9715063850 0.4310045307 2.8128054190 0.2234330853 12.4254669989 .7283789406
0.0045 0.0005 0.7959999999999999 0.19899999999999998 0.0521172793 0.0108409229 0.0290021736 0.0105630464 8.8297191259 0.4336000822 2.7698675751 0.2615834236 11.6807061539 .7165874751
0.0045 0.001 0.7956 0.1989 0.0456970348 0.0138040295 0.0517895957 0.0236196897 8.9912906537 0.4951322605 2.7359692774 0.2728385991 11.8247465616 .8053945788
0.0045 0.0015 0.7952 0.1988 0.0638247841 0.0157353900 0.0994360238 0.0323591738 9.1436295228 0.3868374057 2.7969862133 0.2343996110 12.1038765440 .6693315805
0.0045 0.002 0.7948 0.1987 0.0528726022 0.0274422433 0.1294739893 0.0414316766 9.0572382161 0.2480680477 2.7359692774 0.1780456596 11.9755540850 .4949876272
0.0045 0.0025 0.7944 0.1986 0.0498513106 0.0108409229 0.1905857122 0.0239803165 8.7598147098 0.2487753244 2.7886999628 0.1988814268 11.7889516954 .4824779906
0.0045 0.003 0.794 0.1985 0.0517396179 0.0123189435 0.2216594696 0.0513318241 9.0018422637 0.4263498432 2.8836151965 0.1004569761 12.1588565477 .5904575869
0.0045 0.0035 0.7936 0.1984 0.0513619564 0.0174543337 0.2423753079 0.0178204379 9.0057991174 0.5971864023 2.7774005302 0.2300994114 12.0769369119 .8625605853
0.0045 0.004 0.7932 0.1983 0.0562715552 0.0184088165 0.2444468918 0.0400625246 8.8422491628 0.4268718012 2.6877583650 0.1592716828 11.8307259748 .6446148251
0.0045 0.0045 0.7928 0.1982 0.0555162323 0.0100204905 0.3293818287 0.0669990052 9.0295402399 0.5044122077 2.7939730313 0.2095949143 12.2084113322 .7910266177
0.0045 0.005 0.7924 0.1981 0.0453193733 0.0132988318 0.3428471236 0.0367085590 8.7176082699 0.7452179596 2.7676076886 0.1735132437 11.8733824554 .9687385941
0.0 0.001 0.7992 0.1998 0.0000000000 0.0000000000 0.0507538038 0.0303046588 8.8402707359 0.2443799911 2.8263647381 0.1731334641 11.7173892778 .4478181140
0.0 0.01 0.792 0.198 0.0000000000 0.0000000000 0.6763721200 0.1378187215 8.7301383067 0.4101620292 2.7480220055 0.1971044871 12.1545324322 .7450852378
0.0045 0.0055 0.792 0.198 0.0589151853 0.0182532024 0.3759924649 0.0679530020 8.9886527512 0.5873110853 2.7932197358 0.1040093521 12.2167801372 .7775266418
0.0045 0.006 0.7916 0.1979 0.0490959877 0.0201262016 0.4081020142 0.0367085590 8.8448870653 0.2872044734 2.8090389414 0.2238897654 12.1111240086 .5679289994
0.0045 0.0065 0.7912 0.1978 0.0555162323 0.0187466211 0.4702495290 0.0612432499 8.7228840749 0.5558655837 2.8263647381 0.2830868074 12.0750145743 .9189422621
0.0045 0.006999999999999999 0.7908 0.1977 0.0524949407 0.0239331301 0.4816432401 0.0352778014 8.7730042223 0.5176711424 2.7713741661 0.1288465665 12.0785165692 .7057286404
0.0045 0.0075 0.7904 0.1976 0.0490959877 0.0248224431 0.5168601652 0.1437326905 8.7499225754 0.2338526970 2.8022592819 0.1110184826 12.1181380102 .5134263132
0.0045 0.008 0.79 0.1975 0.0524949407 0.0245218341 0.5717571366 0.0830185765 8.7512415267 0.6360709911 2.7201500717 0.1509901874 12.0956436757 .8946015891
0.0045 0.0085 0.7896 0.1974 0.0543832480 0.0187161635 0.5603634256 0.1299330670 8.9813985194 0.4133055325 2.7917131448 0.1199988155 12.3878583378 .6819535785
0.0045 0.009000000000000001 0.7892 0.1973 0.0468300191 0.0064975332 0.5893655992 0.0839949970 8.6899102937 0.4977464082 2.7472687100 0.0913446516 12.0733746220 .6795835900
0.0045 0.0095 0.7888 0.1972 0.0551385709 0.0127289276 0.6183677728 0.1018241931 8.8007021985 0.3775519544 2.8323911021 0.1982183725 12.3065996443 .6903234476
0.0045 0.01 0.7884 0.1971 0.0472076805 0.0121792156 0.6794794957 0.1075229838 8.8785203221 0.6337639661 2.7969862133 0.1120968510 12.4021937116 .8655630165
0.0005 0.0 0.7996 0.1999 0.0052872602 0.0037003113 0.0000000000 0.0000000000 9.1119746929 0.6176101006 2.7570615515 0.2539846142 11.8743235046 .8752950261
0.005 0.0 0.7959999999999999 0.19899999999999998 0.0592928467 0.0091266012 0.0000000000 0.0000000000 8.8706066146 0.9674972663 2.7502818920 0.1352076252 11.6801813533 1.1118314927
0.005 0.0005 0.7956 0.1989 0.0574045395 0.0173230962 0.0341811332 0.0213282609 9.0420702768 0.5781972981 2.7992460999 0.2492668374 11.9329020494 .8661154926
0.005 0.001 0.7952 0.1988 0.0551385709 0.0190185444 0.0714696421 0.0561242489 8.9345757501 0.3611277918 2.7480220055 0.0689748892 11.8092059686 .5052454743
0.005 0.0015 0.7948 0.1987 0.0611811540 0.0213102811 0.1025433995 0.0537814442 9.0605355942 0.3451370575 2.8158186010 0.2331860277 12.0400787487 .6534148105
0.005 0.002 0.7944 0.1986 0.0517396179 0.0159514466 0.1315455731 0.0595377661 8.9260025670 0.3070636346 2.7743873482 0.1440824122 11.8836751062 .5266352595
0.005 0.0025 0.794 0.1985 0.0547609094 0.0079218933 0.1833351688 0.0657054664 8.8066374791 0.4790971263 2.8075323504 0.2257173025 11.8522659077 .7784417885
0.005 0.003 0.7936 0.1984 0.0577822010 0.0154056246 0.2610195624 0.1003382486 8.8409302115 0.5015727254 2.7322027998 0.0809363352 11.8919347747 .6982529338
0.005 0.0035 0.7932 0.1983 0.0589151853 0.0182532024 0.2185520939 0.0601829865 8.8237838453 0.3174263823 2.8045191684 0.1496462808 11.9057702929 .5455088520
0.005 0.004 0.7928 0.1982 0.0600481696 0.0280996358 0.2496258513 0.0703728949 8.8620334315 0.1865092205 2.7517884830 0.1579838662 11.9234959354 .4429656174
0.005 0.0045 0.7924 0.1981 0.0574045395 0.0276080590 0.3045228228 0.1005091827 8.7842153079 0.5068103421 2.7563082560 0.1401534580 11.9024509262 .7750810418
0.0005 0.0005 0.7992 0.1998 0.0090638747 0.0028261595 0.0383243008 0.0250310426 8.8989640664 0.2515845484 2.9001876976 0.2228023482 11.8465399395 .5022440987
0.005 0.005 0.792 0.198 0.0638247841 0.0206024616 0.3117733662 0.0976944525 8.8231243697 0.6493260085 2.8369108752 0.2158898134 12.0356333952 .9835127360
0.005 0.0055 0.7916 0.1979 0.0577822010 0.0266619351 0.3842788002 0.1114427385 8.9767821900 0.2641724684 2.8459504212 0.1421794132 12.2647936124 .5444565552
0.005 0.006 0.7912 0.1978 0.0558938937 0.0191976869 0.3946367193 0.0622854673 8.8950072127 0.5166115012 2.8188317830 0.2067161459 12.1643696087 .8048108013
0.005 0.0065 0.7908 0.1977 0.0592928467 0.0173230962 0.4547126503 0.0451015724 8.8547791996 0.4747601612 2.6674193863 0.0505101348 12.0362040829 .5876949646
0.005 0.006999999999999999 0.7904 0.1976 0.0615588154 0.0127736691 0.4547126503 0.0877432530 8.9649116288 0.3577836078 2.7969862133 0.2007557256 12.2781693078 .6590562555
0.005 0.0075 0.79 0.1975 0.0600481696 0.0164445433 0.5323970439 0.0806056435 9.0018422637 0.4919705833 2.8813553100 0.1570761124 12.4756427872 .7460968825
0.005 0.008 0.7896 0.1974 0.0562715552 0.0120378660 0.5396475873 0.1343178915 8.8765418952 0.4315007011 2.7291896178 0.1366437351 12.2016506555 .7145001937
0.005 0.0085 0.7892 0.1973 0.0645801070 0.0229598280 0.5665781771 0.1112885991 8.7578362829 0.2089195461 2.7623346201 0.2489570419 12.1513291871 .5921250151
0.005 0.009000000000000001 0.7888 0.1972 0.0664684142 0.0312707325 0.6484057383 0.0545735553 8.8343354553 0.4393394730 2.8135587145 0.2137554810 12.3627683223 .7389392418
0.005 0.0095 0.7884 0.1971 0.0558938937 0.0129950663 0.6401194030 0.1365675043 8.7822368810 0.3863784329 2.7306962088 0.1310820763 12.2089463865 .6670230798
0.0005 0.001 0.7988 0.1997 0.0071755674 0.0055504670 0.0538611795 0.0374034198 8.8020211497 0.2805245282 2.7389824594 0.0879002576 11.6020403560 .4113786726
0.005 0.01 0.7879999999999999 0.19699999999999998 0.0638247841 0.0187161635 0.6515131140 0.1206864273 8.8356544065 0.4990901761 2.6892649560 0.1840262531 12.2402572606 .8225190200
0.0055 0.0 0.7956 0.1989 0.0694897057 0.0125028185 0.0000000000 0.0000000000 8.9655711044 0.2767598495 2.9039541752 0.2324255411 11.9390149853 .5216882091
0.0055 0.0005 0.7952 0.1988 0.0691120443 0.0174869891 0.0310737574 0.0292966195 8.8884124564 0.2465274777 2.8007526909 0.3047860055 11.7893509490 .5980970918
0.0055 0.001 0.7948 0.1987 0.0604258311 0.0170575924 0.0673264744 0.0574841183 8.7624526123 0.6315228926 2.7269297313 0.2510633457 11.6171346491 .9571279490
0.0055 0.0015 0.7944 0.1986 0.0751546274 0.0252101390 0.1077223591 0.0460432516 9.0044801662 0.6128852950 2.7517884830 0.1137052094 11.9391456357 .7978438950
0.0055 0.002 0.794 0.1985 0.0649577684 0.0123189435 0.1149729025 0.0441398079 8.8686281877 0.3198993829 2.7216566628 0.2265704514 11.7702155214 .6029285857
0.0055 0.0025 0.7936 0.1984 0.0766652732 0.0240757319 0.1646909144 0.0221184626 8.9774416656 0.6165106025 2.6907715470 0.1752185426 11.9095694002 .8379233396
0.0055 0.003 0.7932 0.1983 0.0676013985 0.0292925084 0.2061225909 0.0727712931 8.9016019689 0.1940965716 2.8964212201 0.2199829250 12.0717471784 .5161432981
0.0055 0.0035 0.7928 0.1982 0.0592928467 0.0296986966 0.2195878858 0.0660312268 8.9543600188 0.2429735889 2.7367225729 0.2071001017 11.9699633242 .5458036140
0.0055 0.004 0.7924 0.1981 0.0619364769 0.0216818458 0.2661985220 0.0475111327 8.9424894576 0.6158951561 2.7691142796 0.2209815189 12.0397387361 .9060696535
0.0005 0.0015 0.7984 0.1996 0.0064202446 0.0038514061 0.1087581510 0.0449108672 8.9510626407 0.3312274996 2.7661010976 0.1412182976 11.8323421339 .5212080705
0.0055 0.0045 0.792 0.198 0.0725109973 0.0310142605 0.3024512389 0.0630388099 8.9325973232 0.4820401423 2.6591331358 0.2520108431 11.9666926952 .8281040558
0.0055 0.005 0.7916 0.1979 0.0634471226 0.0220988425 0.3273102449 0.0587395394 8.9550194944 0.4421812334 2.8384174662 0.0614940180 12.1841943281 .5845136333
0.0055 0.0055 0.7912 0.1978 0.0668460756 0.0262304837 0.3604555861 0.0562006604 8.9279809938 0.4098650286 2.7126171167 0.1629905888 12.0678997722 .6552867615
0.0055 0.006 0.7908 0.1977 0.0600481696 0.0398535728 0.3801356325 0.0970775215 8.8765418952 0.3690000371 2.7563082560 0.1136852454 12.0730339533 .6196163768
0.0055 0.0065 0.7904 0.1976 0.0664684142 0.0306255257 0.4070662223 0.0875473973 8.9200672864 0.6181985139 2.7683609841 0.1978745416 12.1619629070 .9342459785
0.0055 0.006999999999999999 0.79 0.1975 0.0679790600 0.0209593595 0.4205315172 0.1046918703 8.7426683436 0.4680809133 2.7261764358 0.2634768816 11.9573553566 .8572090247
0.0055 0.0075 0.7896 0.1974 0.0691120443 0.0191976869 0.5178959571 0.1175521152 8.8725850415 0.2594146093 2.7615813246 0.1665038692 12.2211743675 .5626682806
0.0055 0.008 0.7892 0.1973 0.0577822010 0.0333199287 0.5914371830 0.1071231201 8.8369733578 0.1790570440 2.7630879156 0.0986328212 12.2492806574 .4181329140
0.0055 0.0085 0.7888 0.1972 0.0725109973 0.0279163089 0.6038666860 0.0647183477 8.8765418952 0.2779515688 2.8640295134 0.1734609098 12.4169490919 .5440471352
0.0055 0.009000000000000001 0.7884 0.1971 0.0710003515 0.0188981726 0.6577278655 0.0796954211 8.8646713340 0.1856678634 2.8369108752 0.1357939213 12.4303104262 .4200553784
0.0005 0.002 0.7979999999999999 0.1995 0.0064202446 0.0061362722 0.1356887408 0.0416383196 9.1310994860 0.5219681864 2.8708091729 0.2802988183 12.1440176443 .8500415965
0.0055 0.0095 0.7879999999999999 0.19699999999999998 0.0600481696 0.0160938731 0.6080098536 0.0880362196 8.6503417563 0.3558382826 2.7419956414 0.0809924047 12.0603954209 .5409607800
0.0055 0.01 0.7876 0.1969 0.0672237371 0.0255696600 0.6183677728 0.0669990052 8.8046590522 0.3821864653 2.7374758684 0.1752703517 12.2277264305 .6500254822
0.006 0.0 0.7952 0.1988 0.0736439816 0.0173888387 0.0000000000 0.0000000000 8.9273215182 0.3128056323 2.7841801897 0.2047190549 11.7851456895 .5349135259
0.006 0.0005 0.7948 0.1987 0.0751546274 0.0305322403 0.0321095493 0.0221184626 8.8725850415 0.3779986336 2.7969862133 0.2625794076 11.7768354315 .6932287441
0.006 0.001 0.7944 0.1986 0.0755322888 0.0149164319 0.0776843936 0.0196527698 9.0776819604 0.3963662466 2.8135587145 0.2065184050 12.0444573573 .6374538533
0.006 0.0015 0.794 0.1985 0.0785535804 0.0263390091 0.1046149833 0.0323591738 8.7532199536 0.7214386025 2.6787188189 0.1352076252 11.6151073362 .9153444106
0.006 0.002 0.7936 0.1984 0.0725109973 0.0190485185 0.1325813650 0.0591762706 8.8626929071 0.5276695207 2.8067790549 0.2876523767 11.8745643243 .8935466865
0.006 0.0025 0.7932 0.1983 0.0743993045 0.0268750634 0.1688340820 0.0475111327 9.0658113992 0.4129096903 2.7442555279 0.2029484905 12.0533003136 .6902443769
0.006 0.003 0.7928 0.1982 0.0687343828 0.0081350765 0.2040510071 0.0412239977 9.0855956679 0.4279097418 2.7291896178 0.1498736263 12.0875706756 .6271424423
0.006 0.0035 0.7924 0.1981 0.0728886587 0.0220988425 0.2237310535 0.0896782873 8.7176082699 0.4603385497 2.7480220055 0.2558810780 11.7622499876 .8279967575
0.0005 0.0025 0.7976 0.1994 0.0049095988 0.0116034904 0.1615835386 0.0605384709 9.0025017393 0.5956988955 2.8301312156 0.1568302628 11.9991260923 .8246711196
0.006 0.004 0.792 0.198 0.0626917997 0.0064975332 0.2465184756 0.0374034198 8.9016019689 0.1791833013 2.8225982605 0.1606904858 12.0334105047 .3837747401
0.006 0.0045 0.7916 0.1979 0.0728886587 0.0136377098 0.3190239096 0.1156381770 8.8303786015 0.3180013066 2.8760822415 0.1167583734 12.0983734113 .5640355668
0.006 0.005 0.7912 0.1978 0.0710003515 0.0274006326 0.3625271700 0.1054271324 8.9273215182 0.3247031888 2.7133704122 0.2954071161 12.0742194519 .7529380699
0.006 0.0055 0.7908 0.1977 0.0691120443 0.0248912988 0.3314534125 0.0677632771 9.0170102031 0.3056895380 2.7555549605 0.3182296842 12.1731306204 .7165737981
0.006 0.006 0.7904 0.1976 0.0725109973 0.0174869891 0.4101735980 0.0395233005 8.8165296134 0.2922422158 2.8263647381 0.3442684086 12.1255789468 .6935209140
0.006 0.0065 0.79 0.1975 0.0653354298 0.0280183052 0.4547126503 0.1102814417 8.9365541770 0.5432318118 2.8082856459 0.2816801462 12.2648879030 .9632117049
0.006 0.006999999999999999 0.7896 0.1974 0.0777982575 0.0177781894 0.4257104767 0.1159716959 8.9114941033 0.3082679988 2.7977395088 0.2891477479 12.2127423463 .7311656320
0.006 0.0075 0.7892 0.1973 0.0638247841 0.0164445433 0.5023590784 0.0536216179 8.8673092365 0.4845669640 2.7713741661 0.1601811645 12.2048672651 .7148142897
0.006 0.008 0.7888 0.1972 0.0725109973 0.0146462542 0.4868221997 0.1076426533 8.7756421248 0.8071141082 2.7457621189 0.2738102230 12.0807374407 1.2032132387
0.006 0.0085 0.7884 0.1971 0.0668460756 0.0070045763 0.5707213447 0.0842500689 8.9187483351 0.3977769786 2.7563082560 0.2291009302 12.3126240114 .7181325540
0.0005 0.003 0.7972 0.1993 0.0079308903 0.0107881687 0.2030152152 0.0672547275 9.0374539474 0.3607132728 2.8768355370 0.1710760464 12.1252355899 .6098322154
0.006 0.009000000000000001 0.7879999999999999 0.19699999999999998 0.0762876117 0.0113549928 0.6266541081 0.1347326016 8.8349949309 0.3467261688 2.7291896178 0.1325971283 12.2671262685 .6254108915
0.006 0.0095 0.7876 0.1969 0.0668460756 0.0136377098 0.6815510795 0.1635895529 8.8191675159 0.4443632685 2.7412423459 0.2142539811 12.3088070169 .8358445123
0.006 0.01 0.7872 0.1968 0.0725109973 0.0179697014 0.6504773221 0.1301310855 8.8290596503 0.5428826406 2.7254231403 0.2322594635 12.2774711100 .9232428910
0.0065 0.0 0.7948 0.1987 0.0845961635 0.0283019396 0.0000000000 0.0000000000 8.9767821900 0.7829683881 2.8082856459 0.2927054710 11.8696639994 1.1039757987
0.0065 0.0005 0.7944 0.1986 0.0876174551 0.0373560434 0.0341811332 0.0050743233 9.1198884004 0.4741515082 2.8790954235 0.2249618371 12.1207824122 .7415437120
0.0065 0.001 0.794 0.1985 0.0770429346 0.0228352486 0.0704338502 0.0331453413 8.9860148487 0.7618744666 2.7540483695 0.2632183089 11.8875400030 1.0810733654
0.0065 0.0015 0.7936 0.1984 0.0781759190 0.0237176198 0.0984002318 0.0503185964 9.2287018783 0.3776072423 2.8158186010 0.0947596643 12.2210966301 .5464031228
0.0065 0.002 0.7932 0.1983 0.0653354298 0.0146462542 0.1356887408 0.0469660538 8.9147914814 0.4991076038 2.8406773527 0.2232298164 11.9564930047 .7839497282
0.0065 0.0025 0.7928 0.1982 0.0770429346 0.0220730110 0.1615835386 0.0537814442 8.8870935052 0.5381967595 2.9077206527 0.2595100284 12.0334406311 .8735612431
0.0065 0.003 0.7924 0.1981 0.0789312418 0.0257696865 0.2340889726 0.0736505593 8.9029209201 0.5596147098 2.7563082560 0.1260864569 11.9722493905 .7851214125
0.0005 0.0035 0.7968 0.1992 0.0079308903 0.0050102452 0.2133731343 0.0336592532 8.9398515551 0.7751619103 2.8075323504 0.2389550236 11.9686879301 1.0527864323
0.0065 0.0035 0.792 0.198 0.0827078563 0.0348923205 0.2413395160 0.0669990052 8.8607144802 0.5363673810 2.7457621189 0.1916985361 11.9305239714 .8299572428
0.0065 0.004 0.7916 0.1979 0.0793089033 0.0139274659 0.2724132734 0.0573346145 9.0605355942 0.7177615868 2.7977395088 0.0605267197 12.2099972797 .8495503869
0.0065 0.0045 0.7912 0.1978 0.0702450286 0.0184088165 0.3200597015 0.0965900258 8.9240241401 0.2650271637 2.7999993954 0.2188760986 12.1143282656 .5989021046
0.0065 0.005 0.7908 0.1977 0.0861068093 0.0127736691 0.3221312853 0.0455748442 8.8956666883 0.2448564698 2.8964212201 0.1394716000 12.2003260030 .4426765831
0.0065 0.0055 0.7904 0.1976 0.0747769660 0.0070045763 0.3697777134 0.0887644059 8.9174293839 0.1661878572 2.7751406437 0.1596133457 12.1371247070 .4215701851
0.0065 0.006 0.79 0.1975 0.0770429346 0.0198981353 0.4236388929 0.0478710706 8.9312783720 0.4010262538 2.7367225729 0.0427723284 12.1686827724 .5115677881
0.0065 0.0065 0.7896 0.1974 0.0830855177 0.0253905359 0.4257104767 0.0509120965 8.9846958975 0.2541985555 2.8338976931 0.2953302692 12.3273895850 .6258314571
0.0065 0.006999999999999999 0.7892 0.1973 0.0774205961 0.0186550992 0.4712853210 0.0414316766 8.9418299819 0.6866835652 2.7344626864 0.1052459235 12.2249985854 .8520162645
0.0065 0.0075 0.7888 0.1972 0.0842185021 0.0100204905 0.4609274018 0.1008501817 8.9266620426 0.3025951278 2.7427489369 0.0767326784 12.2145568834 .4901984784
0.0065 0.008 0.7884 0.1971 0.0796865647 0.0160938731 0.5106454137 0.0913847925 8.9833769462 0.4907065899 2.7329560953 0.2100924825 12.3066650199 .8082777380
0.0005 0.004 0.7964 0.1991 0.0049095988 0.0056523189 0.2703416896 0.0691425046 8.9583168725 0.2809211346 2.7969862133 0.1549373391 12.0305543742 .5106532972
0.0065 0.0085 0.7879999999999999 0.19699999999999998 0.0747769660 0.0132127543 0.5935087668 0.0964121434 9.0367944718 0.5174022327 2.7743873482 0.1541294886 12.4794675528 .7811566190
0.0065 0.009000000000000001 0.7876 0.1969 0.0777982575 0.0115542184 0.5904013911 0.0965011256 8.8152106622 0.3132779933 2.8067790549 0.1993829626 12.2901893657 .6207162999
0.0065 0.0095 0.7872 0.1968 0.0743993045 0.0251194548 0.6784437038 0.1435235377 8.8923693102 0.4710410534 2.8625229224 0.2241228204 12.5077352409 .8638068663
0.0065 0.01 0.7868 0.1967 0.0830855177 0.0143312442 0.6556562817 0.1307889819 8.6496822806 0.2995326377 2.7404890504 0.1626560200 12.1289131304 .6073088838
0.006999999999999999 0.0 0.7944 0.1986 0.0785535804 0.0113549928 0.0000000000 0.0000000000 9.0902119973 0.4268065913 2.8195850785 0.1949042035 11.9883506562 .6330657876
0.006999999999999999 0.0005 0.794 0.1985 0.0872397936 0.0272754196 0.0300379655 0.0295881353 8.9596358238 0.4391612524 2.7487753010 0.2373251484 11.8256888839 .7333499557
0.006999999999999999 0.001 0.7936 0.1984 0.0785535804 0.0261215074 0.0683622663 0.0257076792 8.9128130545 0.4036508020 2.7902065538 0.1914852876 11.8499354550 .6469652762
0.006999999999999999 0.0015 0.7932 0.1983 0.0785535804 0.0232315514 0.1046149833 0.0487592924 8.9616142507 0.4640459634 2.7932197358 0.1706243421 11.9380025502 .7066611493
0.006999999999999999 0.002 0.7928 0.1982 0.0732663202 0.0266405285 0.1336171569 0.0400625246 8.8844556027 0.1922956738 2.7291896178 0.1700246531 11.8205286976 .4290233800
0.006999999999999999 0.0025 0.7924 0.1981 0.0732663202 0.0394940708 0.1916215041 0.0735339312 8.8165296134 0.3890436694 2.7216566628 0.1516052824 11.8030741005 .6536769538
0.0 0.0015 0.7988 0.1997 0.0000000000 0.0000000000 0.1170444863 0.0385336867 8.7743231735 0.4759568575 2.8482103077 0.2054384764 11.7395779675 .7199290206
0.0005 0.0045 0.7959999999999999 0.19899999999999998 0.0083085518 0.0077765251 0.3169523257 0.1065205101 8.7815774054 0.5447987161 2.6817320009 0.1194870103 11.7885702838 .7785827616
0.006999999999999999 0.003 0.792 0.198 0.0789312418 0.0383210073 0.2102657586 0.0337865098 8.8765418952 0.3996879316 2.8617696268 0.1094121204 12.0275085224 .5812075691
0.006999999999999999 0.0035 0.7916 0.1979 0.0800642262 0.0314707799 0.2444468918 0.0925049748 9.1271426322 0.3535429075 2.7013176841 0.1779691521 12.1529714343 .6554878143
0.006999999999999999 0.004 0.7912 0.1978 0.0796865647 0.0390583009 0.2775922330 0.0475111327 8.7789395029 0.1912524789 2.7653478021 0.3179371117 11.9015661027 .5957590242
0.006999999999999999 0.0045 0.7908 0.1977 0.0804418876 0.0219693813 0.2972722794 0.0817160393 8.8659902852 0.3247781866 2.8549899673 0.1774326761 12.0986944195 .6058962833
0.006999999999999999 0.005 0.7904 0.1976 0.0864844707 0.0197542568 0.3459544993 0.0612432499 9.0519624111 0.3511582301 2.7103572302 0.2476315043 12.1947586113 .6797872411
0.006999999999999999 0.0055 0.79 0.1975 0.0755322888 0.0106818787 0.3718492972 0.0727712931 9.1053799366 0.4290870937 2.8331443976 0.1553616053 12.3859059202 .6679018708
0.006999999999999999 0.006 0.7896 0.1974 0.0917717309 0.0219693813 0.4008514708 0.1141440810 8.8462060165 0.5751807114 2.7427489369 0.1388517956 12.0815781551 .8501459693
0.006999999999999999 0.0065 0.7892 0.1973 0.0864844707 0.0060425831 0.4132809738 0.0862634968 8.9754632388 0.5202924146 2.8354042841 0.1538199173 12.3106329674 .7664184118
0.006999999999999999 0.006999999999999999 0.7888 0.1972 0.0868621322 0.0256142454 0.4806074482 0.0509120965 8.8264217478 0.3767078083 2.6952913200 0.0992064728 12.0891826482 .5524406230
0.006999999999999999 0.0075 0.7884 0.1971 0.0845961635 0.0164445433 0.5427549630 0.0678898193 8.9622737263 0.1383956381 2.8798487190 0.2369997437 12.4694735718 .4597297444
0.0005 0.005 0.7956 0.1989 0.0079308903 0.0015106458 0.3345607883 0.0927829072 8.8818177002 0.5978589376 2.7442555279 0.2920455854 11.9685649067 .9841980760
0.006999999999999999 0.008 0.7879999999999999 0.19699999999999998 0.0864844707 0.0196093227 0.5986877264 0.0932442870 9.0981257048 0.3749256672 2.8338976931 0.1325971283 12.6171955950 .6203764052
0.006999999999999999 0.0085 0.7876 0.1969 0.0710003515 0.0232315514 0.5759003043 0.1127824726 8.7228840749 0.4862370615 2.7819203032 0.1244739622 12.1517050339 .7467250477
0.006999999999999999 0.009000000000000001 0.7872 0.1968 0.0800642262 0.0240757319 0.6225109404 0.1170765640 9.0203075812 0.2819163804 2.7804137122 0.2809862921 12.5032964600 .7040549684
0.006999999999999999 0.0095 0.7868 0.1967 0.0887504394 0.0117014119 0.6256183162 0.0682051476 8.8125727597 0.4280723277 2.8399240572 0.0807116676 12.3668655725 .5886905548
0.006999999999999999 0.01 0.7864 0.1966 0.0910164081 0.0203236604 0.6649784089 0.1296354721 8.7815774054 0.3783206517 2.7306962088 0.2025790757 12.2682684312 .7308588599
0.0075 0.0 0.794 0.1985 0.0736439816 0.0114550388 0.0000000000 0.0000000000 8.7960858691 0.1573150038 2.7442555279 0.1641147230 11.6139853786 .3328847656
0.0075 0.0005 0.7936 0.1984 0.0891281008 0.0198981353 0.0300379655 0.0189863794 8.9233646645 0.4253776249 2.7758939392 0.2834233673 11.8184246700 .7476855069
0.0075 0.001 0.7932 0.1983 0.0906387466 0.0287618387 0.0673264744 0.0449108672 8.9266620426 0.3353976581 2.7442555279 0.1960653255 11.8288827915 .6051356895
0.0075 0.0015 0.7928 0.1982 0.0845961635 0.0169569568 0.1046149833 0.0316891391 9.0763630092 0.5535605545 2.8248581471 0.2982136978 12.0904323031 .9004203482
0.0075 0.002 0.7924 0.1981 0.0857291478 0.0084784784 0.1491540356 0.0583731007 8.9438084088 0.4108824226 2.8406773527 0.1726608514 12.0193689449 .6503948531
0.0005 0.0055 0.7952 0.1988 0.0094415361 0.0104114075 0.3418113317 0.0749787438 8.8132322353 0.3930696012 2.8105455324 0.1451653408 11.9750306355 .6236250933
0.0075 0.0025 0.792 0.198 0.0940376996 0.0284025511 0.1491540356 0.0469660538 8.9945880318 0.2722092984 2.7819203032 0.1205837649 12.0197000702 .4681616682
0.0075 0.003 0.7916 0.1979 0.0989472984 0.0203517123 0.2050867990 0.0350336614 9.2352966345 0.2334729993 2.7457621189 0.2187412429 12.2850928508 .5075996159
0.0075 0.0035 0.7912 0.1978 0.0978143141 0.0254354352 0.2434110998 0.0711612414 8.8086159060 0.6471146352 2.7465154144 0.2144657574 11.8963567343 .9581770692
0.0075 0.004 0.7908 0.1977 0.0944153611 0.0340314665 0.2641269381 0.0658359640 8.7545389048 0.6294452141 2.6975512066 0.1660943992 11.8106324106 .8954070438
0.0075 0.0045 0.7904 0.1976 0.0917717309 0.0171576378 0.2910575279 0.0421504953 8.9220457132 0.3722481412 2.7442555279 0.1846788087 12.0491304999 .6162350830
0.0075 0.005 0.79 0.1975 0.0872397936 0.0351367245 0.2920933198 0.0835339047 8.8837961271 0.3396241838 2.8640295134 0.0980558137 12.1271587539 .5563506267
0.0075 0.0055 0.7896 0.1974 0.0830855177 0.0311427605 0.3739208810 0.0803390016 8.8831366514 0.3602451617 2.7570615515 0.2156057547 12.0972046016 .6873326785
0.0075 0.006 0.7892 0.1973 0.1012132671 0.0214437219 0.4070662223 0.0626975036 8.9596358238 0.5563316974 2.7239165493 0.1788597032 12.1918318625 .8193326261
0.0075 0.0065 0.7888 0.1972 0.0966813297 0.0246378870 0.4143167657 0.1415666491 8.8000427228 0.3605926838 2.8459504212 0.1026916129 12.1569912394 .6294888328
0.0075 0.006999999999999999 0.7884 0.1971 0.0895057623 0.0108409229 0.4671421533 0.1440309533 8.9312783720 0.0932266241 2.7254231403 0.2288134324 12.2133494279 .4769119327
0.0005 0.006 0.7948 0.1987 0.0075532289 0.0033779066 0.3884219678 0.0346642276 8.9424894576 0.5287168706 2.8843684920 0.1543355244 12.2228331463 .7210945292
0.0075 0.0075 0.7879999999999999 0.19699999999999998 0.0955483454 0.0136377098 0.4795716563 0.0663553879 8.9147914814 0.4126146674 2.7977395088 0.1458672672 12.2876509919 .6384750323
0.0075 0.008 0.7876 0.1969 0.0925270538 0.0253905359 0.5210033328 0.1327431088 8.5052571190 0.6518021667 2.7329560953 0.1929730787 11.8517436009 1.0029088901
0.0075 0.0085 0.7872 0.1968 0.0951706839 0.0194925995 0.5883298073 0.0902031447 8.8211459428 0.4989123784 2.7555549605 0.0971254718 12.2602013945 .7057335944
0.0075 0.009000000000000001 0.7868 0.1967 0.0793089033 0.0222788245 0.5986877264 0.0754352396 8.8943477370 0.4846064533 2.7585681425 0.2859190624 12.3309125092 .8682395798
0.0075 0.0095 0.7864 0.1966 0.0940376996 0.0287022698 0.6525489059 0.0507432334 8.6932076718 0.2356682070 2.7713741661 0.1480297547 12.2111684434 .4631434649
0.0075 0.01 0.7859999999999999 0.1965 0.0932823767 0.0203517123 0.6484057383 0.0469660538 8.6002216089 0.3211151981 2.7472687100 0.1786184212 12.0891784339 .5670513854
0.008 0.0 0.7936 0.1984 0.1068781887 0.0237176198 0.0000000000 0.0000000000 8.9319378476 0.6646572112 2.7774005302 0.2765158907 11.8162165665 .9648907217
0.008 0.0005 0.7932 0.1983 0.1019685899 0.0104114075 0.0372885089 0.0248590059 9.1297805347 0.6165218894 2.8263647381 0.2283665986 12.0954023716 .8801589014
0.008 0.001 0.7928 0.1982 0.1087664959 0.0108409229 0.0611117229 0.0239803165 8.7934479666 0.3222778497 2.7487753010 0.1733823792 11.7121014864 .5304814683
0.008 0.0015 0.7924 0.1981 0.0902610852 0.0087434946 0.0870065208 0.0288538239 8.8382923090 0.4609088297 2.7841801897 0.1610996015 11.7997401047 .6596057497
0.0005 0.0065 0.7944 0.1986 0.0067979060 0.0056523189 0.4557484422 0.0978261459 8.9227051889 0.5463547587 2.8007526909 0.2053942770 12.1860042280 .8552275005
0.008 0.002 0.792 0.198 0.0811972105 0.0302129155 0.1211876540 0.0082863353 9.0737251067 0.2735798678 2.7623346201 0.2342543130 12.0384445913 .5463334316
0.008 0.0025 0.7916 0.1979 0.1102771417 0.0231084369 0.1843709607 0.0082863353 8.9767821900 0.6365576288 2.8451971257 0.2016019192 12.1166274181 .8695543202
0.008 0.003 0.7912 0.1978 0.0879951165 0.0168218394 0.1802277931 0.0561242489 8.7347546361 0.5735542568 2.7864400763 0.1486418299 11.7894176220 .7951421750
0.008 0.0035 0.7908 0.1977 0.0966813297 0.0110494213 0.2423753079 0.0666135811 8.7057377087 0.1837275890 2.7585681425 0.2199106861 11.8033624888 .4813012775
0.008 0.004 0.7904 0.1976 0.0838408406 0.0232315514 0.3128091581 0.1045277764 8.8699471390 0.4653674211 2.8120521235 0.1684824171 12.0786492612 .7616091660
0.008 0.0045 0.79 0.1975 0.0925270538 0.0117014119 0.2941649036 0.0659662034 8.8251027966 0.3000027025 2.6666660908 0.2025790757 11.8784608448 .5802493935
0.008 0.005 0.7896 0.1974 0.1004579442 0.0208775400 0.3169523257 0.0703728949 8.8712660902 0.6000083043 2.7804137122 0.1079501635 12.0690900723 .7992089027
0.008 0.0055 0.7892 0.1973 0.0929047153 0.0149927312 0.3790998406 0.0426565218 8.6998024280 0.5411012563 2.7224099583 0.2268107595 11.8942169422 .8255612688
0.008 0.006 0.7888 0.1972 0.0989472984 0.0312889715 0.4122451819 0.0580782852 8.9827174706 0.4672029911 2.8595097403 0.2727054584 12.3534196912 .8292757062
0.008 0.0065 0.7884 0.1971 0.0944153611 0.0394651692 0.4547126503 0.0965900258 8.8554386752 0.6629826229 2.7344626864 0.1540116300 12.1390293730 .9530494479
0.0005 0.006999999999999999 0.794 0.1985 0.0067979060 0.0038514061 0.4547126503 0.0767884460 8.7565173317 0.1781121453 2.8278713291 0.1441454128 12.0458992171 .4028974102
0.008 0.006999999999999999 0.7879999999999999 0.19699999999999998 0.0993249598 0.0224827539 0.4795716563 0.0713419304 8.8363138822 0.3544618597 2.7450088234 0.1209408838 12.1602193217 .5692274278
0.008 0.0075 0.7876 0.1969 0.0842185021 0.0148397402 0.4899295754 0.0950674173 8.9464463113 0.5595121157 2.7532950740 0.2427435596 12.2738894628 .9121628328
0.008 0.008 0.7872 0.1968 0.0906387466 0.0293508795 0.5065022460 0.0938864097 8.7624526123 0.2788139400 2.8580031493 0.2331762936 12.2175967542 .6352275228
0.008 0.0085 0.7868 0.1967 0.0898834237 0.0300804436 0.5696855528 0.0270101486 8.7472846730 0.2822185846 2.7495285965 0.1129440950 12.1563822460 .4522532718
0.008 0.009000000000000001 0.7864 0.1966 0.0796865647 0.0182532024 0.6049024779 0.0739413246 8.5303171927 0.3256768137 2.7691142796 0.1467979483 11.9840205149 .5646692890
0.008 0.0095 0.7859999999999999 0.1965 0.0970589912 0.0179697014 0.6131888132 0.1286385170 8.7499225754 0.4502359429 2.7841801897 0.1228033415 12.2443505695 .7196475028
0.008 0.01 0.7856 0.1964 0.1012132671 0.0251194548 0.6794794957 0.0639847827 9.0005233125 0.4923169942 2.7578148470 0.2319563100 12.5390309223 .8133775417
0.0085 0.0 0.7932 0.1983 0.1095218188 0.0270232532 0.0000000000 0.0000000000 8.9767821900 0.2866284693 2.8165718965 0.1917222158 11.9028759053 .5053739383
0.0085 0.0005 0.7928 0.1982 0.1004579442 0.0096728526 0.0352169251 0.0178204379 8.9517221163 0.5559250428 2.8331443976 0.1626420647 11.9205413832 .7460603980
0.0085 0.001 0.7924 0.1981 0.1065005273 0.0260120745 0.0569685553 0.0307265537 8.7090350868 0.4713364140 2.8030125774 0.0927991579 11.6755167468 .6208742001
0.0005 0.0075 0.7936 0.1984 0.0071755674 0.0080646416 0.5199675409 0.0609623160 9.0480055574 0.3142593371 2.7156302987 0.1762775867 12.2907789644 .5595638814
0.0085 0.0015 0.792 0.198 0.0989472984 0.0299854625 0.0890781046 0.0077511569 8.6833155375 0.4663495291 2.8557432628 0.1794931059 11.7270842033 .6835792544
0.0085 0.002 0.7916 0.1979 0.1087664959 0.0291166932 0.1398319084 0.0424548350 8.9471057869 0.2320229817 2.7193967762 0.2063534761 11.9151009674 .5099479860
0.0085 0.0025 0.7912 0.1978 0.1000802827 0.0172240119 0.1501898276 0.0340395958 8.8976451152 0.3669340386 2.8233515560 0.1589864028 11.9712667815 .5771840491
0.0085 0.003 0.7908 0.1977 0.1121654489 0.0097316547 0.1947288799 0.0192110781 8.8185080403 0.3285909678 2.7992460999 0.1494033977 11.9246484690 .5069370983
0.0085 0.0035 0.7904 0.1976 0.1129207718 0.0422845917 0.2382321403 0.0536216179 8.8811582246 0.3465254184 2.7871933718 0.2195181172 12.0195045085 .6619497452
0.0085 0.004 0.79 0.1975 0.0861068093 0.0155896888 0.2941649036 0.0591037061 9.0064585931 0.4468617727 2.8436905347 0.2609927058 12.2304208407 .7825478734
0.0085 0.0045 0.7896 0.1974 0.0978143141 0.0274837910 0.2838069845 0.0598253899 8.9945880318 0.3386752459 2.8768355370 0.1555805994 12.2530448674 .5815650262
0.0085 0.005 0.7892 0.1973 0.1023462514 0.0159156408 0.3252386611 0.0784471351 8.9114941033 0.3931625312 2.8308845111 0.1587721065 12.1699635269 .6462974136
0.0085 0.0055 0.7888 0.1972 0.1083888345 0.0240757319 0.3480260832 0.0685190248 9.0176696787 0.2752281834 2.8677959909 0.0773513816 12.3418805873 .4451743217
0.0085 0.006 0.7884 0.1971 0.1121654489 0.0229846629 0.4029230546 0.1309201645 8.8719255658 0.4980783242 2.8075323504 0.2358476682 12.1945464197 .8878308198
0.0005 0.008 0.7932 0.1983 0.0060425831 0.0060425831 0.5489697145 0.0574841183 8.9141320058 0.4470952916 2.7721274616 0.1990183346 12.2412717650 .7096403276
0.0085 0.0065 0.7879999999999999 0.19699999999999998 0.1080111730 0.0201828155 0.4567842342 0.1404099897 8.7215651236 0.2124699052 2.7713741661 0.2265604330 12.0577346969 .5996231434
0.0085 0.006999999999999999 0.7876 0.1969 0.1019685899 0.0067558133 0.4526410665 0.1051418082 8.8033401010 0.4708378855 2.7819203032 0.1446327371 12.1398700606 .7273682441
0.0085 0.0075 0.7872 0.1968 0.1012132671 0.0223555160 0.5178959571 0.0690182592 8.8692876633 0.4629387357 2.7306962088 0.0846913223 12.2190930963 .6390038332
0.0085 0.008 0.7868 0.1967 0.1023462514 0.0196093227 0.5375760035 0.0465069416 8.8600550046 0.4188371169 2.7653478021 0.1601811645 12.2653250616 .6451345457
0.0085 0.0085 0.7864 0.1966 0.1042345586 0.0255473382 0.5779718881 0.0640518176 8.7723447467 0.3108530536 2.7284363223 0.3144988439 12.1829875157 .7149510533
0.0085 0.009000000000000001 0.7859999999999999 0.1965 0.1038568972 0.0250512262 0.5821150558 0.1525957390 8.6015405601 0.3298591331 2.7472687100 0.1387863921 12.0347812231 .6462924904
0.0085 0.0095 0.7856 0.1964 0.0966813297 0.0220730110 0.6794794957 0.0745194516 8.8066374791 0.2588775740 2.7427489369 0.1847893911 12.3255472414 .5402594277
0.0085 0.01 0.7852 0.1963 0.1095218188 0.0196964112 0.6960521663 0.0904407094 8.7934479666 0.3305913875 2.7171368897 0.2233416372 12.3161588414 .6640701453
0.009000000000000001 0.0 0.7928 0.1982 0.0997026213 0.0258801443 0.0000000000 0.0000000000 8.8633523827 0.4604443503 2.8843684920 0.1081602243 11.8474234960 .5944847189
0.009000000000000001 0.0005 0.7924 0.1981 0.0947930225 0.0266405285 0.0290021736 0.0192110781 9.0664708748 0.6349020866 2.8060257594 0.2049185322 11.9962918303 .8856722254
0.0005 0.0085 0.7928 0.1982 0.0090638747 0.0060425831 0.5531128822 0.0727712931 9.0229454837 0.4546576280 2.8655361044 0.1799982233 12.4506583450 .7134697275
0.009000000000000001 0.001 0.792 0.198 0.1125431104 0.0111009340 0.0611117229 0.0372885089 8.9715063850 0.4066649897 2.7291896178 0.1978515983 11.8743508361 .6529060309
0.009000000000000001 0.0015 0.7916 0.1979 0.1019685899 0.0375388637 0.1087581510 0.0358808844 8.9147914814 0.4797176365 2.7457621189 0.1281045398 11.8712803412 .6812419244
0.009000000000000001 0.002 0.7912 0.1978 0.0970589912 0.0373560434 0.1097939429 0.0281003302 8.9662305800 0.4158233063 2.7871933718 0.4004245696 11.9602768859 .8817042495
0.009000000000000001 0.0025 0.7908 0.1977 0.1061228658 0.0397101625 0.1843709607 0.0546521349 8.9517221163 0.2007840658 2.6915248425 0.3446308416 11.9337407853 .6397772048
0.009000000000000001 0.003 0.7904 0.1976 0.1110324646 0.0332170362 0.2299458050 0.0811891734 8.7380520142 0.5343299246 2.8662893999 0.2882672045 11.9453196837 .9370033387
0.009000000000000001 0.0035 0.79 0.1975 0.1140537562 0.0287221398 0.2454826837 0.0385336867 9.0374539474 0.3655755995 2.7864400763 0.2692291206 12.1834304636 .7020605466
0.009000000000000001 0.004 0.7896 0.1974 0.1061228658 0.0164445433 0.2806996087 0.0922727249 8.8719255658 0.2765586336 2.8195850785 0.1450245478 12.0783331188 .5303004496
0.009000000000000001 0.0045 0.7892 0.1973 0.1121654489 0.0203517123 0.3128091581 0.0451966232 8.9187483351 0.6421057823 2.7623346201 0.2096598814 12.1060575622 .9173139992
0.009000000000000001 0.005 0.7888 0.1972 0.1046122200 0.0174869891 0.3086659904 0.0809244542 8.7426683436 0.2888352663 2.7442555279 0.0710817239 11.9002020819 .4583284335
0.009000000000000001 0.0055 0.7884 0.1971 0.1121654489 0.0306441487 0.3511334589 0.0639847827 8.6536391344 0.4155764015 2.7299429133 0.2007444189 11.8468809555 .7109497518
0.0005 0.009000000000000001 0.7924 0.1981 0.0064202446 0.0070045763 0.6111172294 0.1088321110 8.9233646645 0.2596492129 2.7871933718 0.2441886133 12.3280955103 .6196745135
0.009000000000000001 0.006 0.7879999999999999 0.19699999999999998 0.1000802827 0.0265976635 0.3967083031 0.1439117223 8.9523815919 0.5372197074 2.7804137122 0.1832475510 12.2295838899 .8909766442
0.009000000000000001 0.0065 0.7876 0.1969 0.1038568972 0.0209593595 0.4712853210 0.0788835620 8.8132322353 0.6724504491 2.7871933718 0.1822290181 12.1755678253 .9545223887
0.009000000000000001 0.006999999999999999 0.7872 0.1968 0.1015909285 0.0184088165 0.4329610201 0.1325813650 8.9253430914 0.1778580204 2.7510351875 0.2033395607 12.2109302275 .5321877626
0.009000000000000001 0.0075 0.7868 0.1967 0.1072558502 0.0227099857 0.4961443269 0.1213955194 9.0328376180 0.3023420641 2.7615813246 0.2239404502 12.3978191197 .6703880194
0.009000000000000001 0.008 0.7864 0.1966 0.1129207718 0.0418096975 0.5044306622 0.0442369253 8.7868532104 0.3638106527 2.7796604167 0.2354816692 12.1838650611 .6853389447
0.009000000000000001 0.0085 0.7859999999999999 0.1965 0.1136760947 0.0295832120 0.5727929286 0.1167462015 8.8653308096 0.5981207596 2.8022592819 0.2028589971 12.3540591148 .9473091702
0.009000000000000001 0.009000000000000001 0.7856 0.1964 0.1076335116 0.0247072571 0.5883298073 0.0407001645 8.7202461724 0.3088318079 2.7156302987 0.1410091924 12.1318397900 .5152484219
0.009000000000000001 0.0095 0.7852 0.1963 0.1121654489 0.0250056370 0.6038666860 0.1198299782 8.9312783720 0.3083808431 2.8429372392 0.1756584333 12.4902477461 .6288748916
0.009000000000000001 0.01 0.7848 0.1962 0.1042345586 0.0286027125 0.6867300391 0.0939321077 8.8996235420 0.2628322703 2.8165718965 0.1240904306 12.5071600362 .5094575211
0.0095 0.0 0.7924 0.1981 0.1253835995 0.0271916240 0.0000000000 0.0000000000 8.9114941033 0.5738514211 2.8248581471 0.2751746312 11.8617358499 .8762176763
0.0 0.002 0.7984 0.1996 0.0000000000 0.0000000000 0.1284381974 0.0211260927 8.7380520142 0.3058715909 2.7879466673 0.0989544758 11.6544368789 .4259521594
0.0005 0.0095 0.792 0.198 0.0049095988 0.0018501557 0.6307972757 0.0862634968 8.7321167336 0.3503150404 2.8233515560 0.1910818355 12.1911751641 .6295105284
0.0095 0.0005 0.792 0.198 0.1193410164 0.0420138809 0.0331453413 0.0192110781 9.0269023374 0.3812339543 2.8858750830 0.0697602073 12.0652637781 .5122191206
0.0095 0.001 0.7916 0.1979 0.1136760947 0.0382464962 0.0559327634 0.0316891391 8.7974048204 0.4463631907 2.7962329178 0.1894115077 11.7632465963 .7057103337
0.0095 0.0015 0.7912 0.1978 0.1102771417 0.0229846629 0.0880423127 0.0262036930 9.0084370199 0.5542263902 2.7871933718 0.1458361423 11.9939498461 .7492508884
0.0095 0.002 0.7908 0.1977 0.1106548032 0.0163051802 0.1274024054 0.0877921487 8.7967453447 0.2980187783 2.7517884830 0.1108752724 11.7865910363 .5129913796
0.0095 0.0025 0.7904 0.1976 0.1246282766 0.0273380978 0.1812635850 0.0494583860 8.9701874338 0.5918197593 2.7246698448 0.1868172855 12.0007491402 .8554335286
0.0095 0.003 0.79 0.1975 0.1159420634 0.0450415701 0.1978362556 0.0565052733 8.8739039927 0.4538112396 2.8293779201 0.2457822120 12.0170602318 .8011402950
0.0095 0.0035 0.7896 0.1974 0.1083888345 0.0315612914 0.2340889726 0.0565052733 8.9959069831 0.8057637147 2.7819203032 0.1755420989 12.1203050934 1.0693723783
0.0095 0.004 0.7892 0.1973 0.1102771417 0.0197831163 0.2568763947 0.0650490517 8.9042398714 0.2388212462 2.8022592819 0.1498281848 12.0736526897 .4734815990
0.0095 0.0045 0.7888 0.1972 0.1110324646 0.0339811365 0.3076301985 0.1660629974 8.8785203221 0.6310130743 2.7984928044 0.1284584205 12.0956757896 .9595156287
0.0095 0.005 0.7884 0.1971 0.1250059380 0.0353794402 0.3521692508 0.0702508256 8.9794200925 0.5675231271 2.8256114426 0.1812548584 12.2822067239 .8544082513
0.0005 0.01 0.7916 0.1979 0.0083085518 0.0061362722 0.6183677728 0.1434637238 8.8560981509 0.3656945455 2.7728807572 0.1516651581 12.2556552327 .6669596996
0.0095 0.0055 0.7879999999999999 0.19699999999999998 0.1178303706 0.0159514466 0.3635629619 0.1129725663 9.0466866061 0.3062012859 2.7698675751 0.2809135804 12.2979475137 .7160388792
0.0095 0.006 0.7876 0.1969 0.1219846465 0.0409270716 0.4101735980 0.0601829865 8.7954263935 0.4783739989 2.8233515560 0.2802664250 12.1509361940 .8597504820
0.0095 0.0065 0.7872 0.1968 0.1072558502 0.0287022698 0.4267462687 0.0688937898 8.9886527512 0.3835858545 2.8331443976 0.1553616053 12.3557992677 .6365435194
0.0095 0.006999999999999999 0.7868 0.1967 0.1129207718 0.0254354352 0.4567842342 0.1363788317 8.7822368810 0.3996574631 2.7389824594 0.1416836509 12.0909243464 .7031553809
0.0095 0.0075 0.7864 0.1966 0.1129207718 0.0215498796 0.5158243733 0.1085557366 8.9418299819 0.3347486833 2.7615813246 0.1698109199 12.3321564516 .6346652194
0.0095 0.008 0.7859999999999999 0.1965 0.1163197248 0.0253455570 0.5303254601 0.1160086944 9.0974662291 0.4851159347 2.7442555279 0.2152686071 12.4883669419 .8417387932
0.0095 0.0085 0.7856 0.1964 0.1200963393 0.0127736691 0.5986877264 0.0863132307 8.8514818215 0.5541416349 2.7578148470 0.2036072890 12.3280807342 .8568358237
0.0095 0.009000000000000001 0.7852 0.1963 0.1083888345 0.0056523189 0.5676139690 0.0798568025 8.8593955290 0.3186953053 2.7781538257 0.1719494967 12.3135521582 .5761539234
0.0095 0.0095 0.7848 0.1962 0.1068781887 0.0142514038 0.6028308941 0.0465991259 8.7815774054 0.2832031283 2.7600747336 0.1188584778 12.2513612218 .4629121358
0.0095 0.01 0.7844 0.1961 0.1182080320 0.0291166932 0.6970879583 0.0918531953 8.8640118583 0.5976086449 2.7902065538 0.1205649398 12.4695144024 .8391434732
0.001 0.0 0.7992 0.1998 0.0117075048 0.0064975332 0.0000000000 0.0000000000 8.8765418952 0.6586837776 2.8956679246 0.2064854297 11.7839173246 .8716667405
0.01 0.0 0.792 0.198 0.1132984333 0.0172240119 0.0000000000 0.0000000000 8.9240241401 0.2227661412 2.8715624684 0.1670618550 11.9088850418 .4070520081
0.01 0.0005 0.7916 0.1979 0.1129207718 0.0174543337 0.0310737574 0.0092644045 8.9886527512 0.2507395355 2.8293779201 0.1105472384 11.9620252005 .3880055121
0.01 0.001 0.7912 0.1978 0.1155644019 0.0187161635 0.0569685553 0.0352778014 8.7584957586 0.3354235910 2.8105455324 0.3095448800 11.7415742482 .6989624359
0.01 0.0015 0.7908 0.1977 0.1242506151 0.0167878902 0.1035791914 0.0481392580 8.8046590522 0.4243129917 2.8112988280 0.1368926763 11.8437876867 .6261328162
0.01 0.002 0.7904 0.1976 0.1095218188 0.0196964112 0.1367245327 0.0374034198 8.9497436894 0.2997358425 2.7811670077 0.1903081493 11.9771570486 .5471438228
0.01 0.0025 0.79 0.1975 0.1246282766 0.0151064578 0.1791920012 0.0356408758 8.9715063850 0.4776242815 2.7774005302 0.2898220636 12.0527271930 .8181936787
0.01 0.003 0.7896 0.1974 0.1189633549 0.0305882456 0.2113015505 0.0598253899 9.0842767167 0.4301479993 2.7932197358 0.1153895292 12.2077613579 .6359511640
0.01 0.0035 0.7892 0.1973 0.1231176308 0.0219433974 0.2465184756 0.0695139084 8.7769610760 0.3925824655 2.7691142796 0.3222625996 11.9157114620 .8063023709
0.01 0.004 0.7888 0.1972 0.1121654489 0.0244285949 0.2817354007 0.0875473973 8.7914695397 0.4065152390 2.7992460999 0.2071987182 11.9846164892 .7256899494
0.01 0.0045 0.7884 0.1971 0.1129207718 0.0214171003 0.2962364875 0.0400625246 8.8976451152 0.2739992255 2.7834268942 0.2359631288 12.0902292687 .5714419792
0.001 0.0005 0.7988 0.1997 0.0139734734 0.0088085029 0.0310737574 0.0245113104 8.9932690806 0.0851311256 2.7585681425 0.1754774354 11.7968844539 .2939283743
0.01 0.005 0.7879999999999999 0.19699999999999998 0.1216069850 0.0233540170 0.3573482104 0.0655092326 8.8442275896 0.6816617715 2.7600747336 0.2345835260 12.0832575186 1.0051085471
0.01 0.0055 0.7876 0.1969 0.1261389224 0.0307185278 0.3811714244 0.0760020037 8.8303786015 0.4424486786 2.7525417785 0.1298992521 12.0902307268 .6790684622
0.01 0.006 0.7872 0.1968 0.1272719067 0.0159514466 0.4402115635 0.0551990606 8.8811582246 0.4427749001 2.7570615515 0.2034176845 12.2057032463 .7173430918
0.01 0.0065 0.7868 0.1967 0.1200963393 0.0204913963 0.4629989856 0.1214308653 9.0209670568 0.2404112032 2.8045191684 0.2421631237 12.4085815501 .6244965885
0.01 0.006999999999999999 0.7864 0.1966 0.1174527092 0.0190185444 0.4806074482 0.0879874596 8.9134725301 0.7996195647 2.7947263268 0.2304148593 12.3062590143 1.1370404280
0.01 0.0075 0.7859999999999999 0.1965 0.1189633549 0.0256142454 0.5406833792 0.1165622622 8.7637715635 0.4067077654 2.7487753010 0.1206590356 12.1721935986 .6695433086
0.01 0.008 0.7856 0.1964 0.1276495681 0.0262304837 0.5676139690 0.1442096149 8.7301383067 0.4698614567 2.7668543931 0.1494185894 12.1922562369 .7897201447
0.01 0.0085 0.7852 0.1963 0.1182080320 0.0100204905 0.5510412984 0.0688937898 8.6120921701 0.5288714917 2.7201500717 0.2878495799 12.0014915722 .8956353519
0.01 0.009000000000000001 0.7848 0.1962 0.1197186778 0.0173230962 0.6473699464 0.0944787589 8.6819965862 0.4029174790 2.6523534762 0.1852800701 12.1014386866 .6999994042
0.01 0.0095 0.7844 0.1961 0.1174527092 0.0055504670 0.6556562817 0.0793175877 8.8422491628 0.4574042297 2.7608280291 0.0858889024 12.3761861828 .6281611868
0.001 0.001 0.7984 0.1996 0.0124628277 0.0070045763 0.0745770178 0.0297328214 8.9088562008 0.5226676126 2.8881349696 0.3112268438 11.8840310159 .8706318541
0.01 0.01 0.784 0.196 0.1204740007 0.0160938731 0.7033027097 0.1071231201 8.6397901463 0.2191762051 2.7758939392 0.2424160650 12.2394607959 .5848092633
0.001 0.0015 0.7979999999999999 0.1995 0.0132181505 0.0092507783 0.1077223591 0.0248590059 8.8429086384 0.4063012138 2.8045191684 0.0871481838 11.7683683164 .5275591818
0.001 0.002 0.7976 0.1994 0.0105745204 0.0091266012 0.1191160701 0.0463220226 8.9794200925 0.4192813040 2.8685492864 0.0611237918 11.9776599694 .5358537196
0.001 0.0025 0.7972 0.1993 0.0117075048 0.0073231271 0.1553687871 0.0481392580 8.8758824196 0.5476491423 2.9257997448 0.1855249230 11.9687584563 .7886364504
0.001 0.003 0.7968 0.1992 0.0090638747 0.0037003113 0.1833351688 0.0282526367 9.0361349961 0.4495786130 2.7826735987 0.1230802794 12.0112076383 .6046118404
0.001 0.0035 0.7964 0.1991 0.0105745204 0.0200694280 0.2278742211 0.0696372695 8.9530410676 0.3865089807 2.7525417785 0.2454125310 11.9440315876 .7216282092
0.0 0.0025 0.7979999999999999 0.1995 0.0000000000 0.0000000000 0.1657267063 0.0641856773 8.8488439190 0.6448660055 2.7126171167 0.1946011770 11.7271877420 .9036528598
0.001 0.004 0.7959999999999999 0.19899999999999998 0.0086862132 0.0074006227 0.2485900594 0.0628342486 8.8877529808 0.3460733040 2.7856867808 0.2621035396 11.9307160342 .6784117149
0.001 0.0045 0.7956 0.1989 0.0151064578 0.0101337199 0.2910575279 0.0800714717 9.0763630092 0.3312274996 2.7570615515 0.1618446235 12.1395885464 .5832773147
0.001 0.005 0.7952 0.1988 0.0105745204 0.0070045763 0.3024512389 0.0602542512 8.7683878929 0.3216564890 2.7864400763 0.1902962219 11.8678537285 .5792115384
0.001 0.0055 0.7948 0.1987 0.0109521819 0.0064975332 0.3645987538 0.0550433506 8.8996235420 0.6998027686 2.8429372392 0.1756584333 12.1181117169 .9370020857
0.001 0.006 0.7944 0.1986 0.0113298433 0.0082741477 0.4101735980 0.0762275294 8.9240241401 0.2334804503 2.8022592819 0.1408481310 12.1477868633 .4588302584
0.001 0.0065 0.794 0.1985 0.0067979060 0.0077765251 0.4060304304 0.0606093176 8.8930287858 0.3634422755 2.7570615515 0.1905108014 12.0629186737 .6223389196
0.001 0.006999999999999999 0.7936 0.1984 0.0094415361 0.0079218933 0.4443547312 0.0811362987 8.8231243697 0.1905142783 2.7563082560 0.1541147612 12.0332288930 .4336872315
0.001 0.0075 0.7932 0.1983 0.0132181505 0.0158437866 0.4681779452 0.1259413932 8.9457868357 0.6912235794 2.7736340527 0.1722133040 12.2008169841 1.0052220632
0.001 0.008 0.7928 0.1982 0.0101968590 0.0061362722 0.5075380380 0.0664846098 8.8185080403 0.3613204292 2.8045191684 0.3410557362 12.1407621057 .7749970474
0.001 0.0085 0.7924 0.1981 0.0105745204 0.0140498179 0.5955803507 0.0799642091 8.9741442875 0.5281835745 2.8082856459 0.1859648457 12.3885848045 .8081624472
0.0 0.003 0.7976 0.1994 0.0000000000 0.0000000000 0.1968004637 0.0515820213 8.9147914814 0.1997939060 2.8165718965 0.2212381579 11.9281638416 .4726140852
0.001 0.009000000000000001 0.792 0.198 0.0154841192 0.0044042514 0.5841866396 0.0981327430 8.8429086384 0.3905833113 2.8474570122 0.1856839042 12.2900364094 .6788042099
0.001 0.0095 0.7916 0.1979 0.0098191975 0.0090638747 0.6711931604 0.1481725585 8.7393709655 0.5490323693 2.7766472347 0.2155741695 12.1970305581 .9218429720
0.001 0.01 0.7912 0.1978 0.0098191975 0.0093733105 0.6587636574 0.1135409376 8.6549580856 0.5163723612 2.7585681425 0.1879679847 12.0821090830 .8272545940
0.0015 0.0 0.7988 0.1997 0.0188830722 0.0075532289 0.0000000000 0.0000000000 8.9629332019 0.6154628468 2.7894532583 0.0965394554 11.7712695324 .7195555311
0.0015 0.0005 0.7984 0.1996 0.0143511349 0.0051228491 0.0321095493 0.0178204379 8.8752229440 0.2037171332 2.7344626864 0.1430864935 11.6561463146 .3697469137
0.0015 0.001 0.7979999999999999 0.1995 0.0181277493 0.0123189435 0.0756128097 0.0192110781 8.6470443781 0.2640077867 2.7871933718 0.1773047044 11.5279783089 .4728425127
0.0015 0.0015 0.7976 0.1994 0.0177500879 0.0210408609 0.1066865672 0.0550433506 8.9820579950 0.2559581136 2.7668543931 0.2725056254 11.8733490432 .6045479505
0.0015 0.002 0.7972 0.1993 0.0185054108 0.0064975332 0.1305097812 0.0675730195 8.9055588226 0.3683488684 2.8278713291 0.2717883504 11.8824453437 .7142077715
0.0015 0.0025 0.7968 0.1992 0.0185054108 0.0087434946 0.1605477467 0.0729479942 8.8686281877 0.4609654415 2.7374758684 0.1389335068 11.7851572136 .6815904371
0.0015 0.003 0.7964 0.1991 0.0147287963 0.0028261595 0.2030152152 0.0426565218 8.8996235420 0.4304107963 2.8670426954 0.1676586033 11.9844102489 .6435520809
0.0 0.0035 0.7972 0.1993 0.0000000000 0.0000000000 0.2102657586 0.0505738064 9.0064585931 0.4018929076 2.7811670077 0.1879679847 11.9978913594 .6404346987
0.0015 0.0035 0.7959999999999999 0.19899999999999998 0.0226596867 0.0167197849 0.2268384292 0.0395233005 8.9187483351 0.1570826084 2.7623346201 0.2105780964 11.9305810711 .4239037902
0.0015 0.004 0.7956 0.1989 0.0196383951 0.0113549928 0.2506616432 0.0304459400 8.8956666883 0.6125729881 2.7947263268 0.3365132152 11.9606930534 .9908871361
0.0015 0.0045 0.7952 0.1988 0.0181277493 0.0088085029 0.2910575279 0.0666135811 8.8257622722 0.4032541104 2.6681726818 0.2147935979 11.8031202312 .6934697923
0.0015 0.005 0.7948 0.1987 0.0158617807 0.0061362722 0.3242028691 0.0988299649 8.8936882614 0.3916063763 2.8444438302 0.2306806829 12.0781967414 .7272532963
0.0015 0.0055 0.7944 0.1986 0.0173724264 0.0060425831 0.3645987538 0.1114812400 8.9741442875 0.4126989812 2.8165718965 0.2348736249 12.1726873642 .7650964292
0.0015 0.006 0.794 0.1985 0.0143511349 0.0056523189 0.4101735980 0.0615926152 8.8303786015 0.4211979481 2.7932197358 0.3677933968 12.0481230702 .8562362790
0.0015 0.0065 0.7936 0.1984 0.0207713794 0.0128626853 0.4391757716 0.1228014205 8.9985448856 0.7406941797 2.7902065538 0.2034400001 12.2486985904 1.0797982856
0.0015 0.006999999999999999 0.7932 0.1983 0.0181277493 0.0103012308 0.4360683959 0.0952478110 9.0044801662 0.3974269537 2.9024475842 0.1502517710 12.3611238956 .6532277665
0.0015 0.0075 0.7928 0.1982 0.0203937180 0.0138040295 0.5189317490 0.1063188811 9.0361349961 0.3647466613 2.8308845111 0.2361362140 12.4063449742 .7210057859
0.0015 0.008 0.7924 0.1981 0.0173724264 0.0093733105 0.5479339226 0.1194353866 8.7426683436 0.1747100168 2.7962329178 0.1561049317 12.1042076104 .4596236456
0.0 0.004 0.7968 0.1992 0.0000000000 0.0000000000 0.2630911462 0.0545735553 9.1297805347 0.4898692181 2.8248581471 0.0972889239 12.2177298280 .6417316973
0.0015 0.0085 0.792 0.198 0.0203937180 0.0125028185 0.5779718881 0.1160086944 8.8079564303 0.4141884943 2.6606397268 0.1801368823 12.0669617632 .7228368895
0.0015 0.009000000000000001 0.7916 0.1979 0.0173724264 0.0096728526 0.6484057383 0.0778981631 9.1027420341 0.3698147377 2.8052724639 0.1331778733 12.5737926627 .5905636267
0.0015 0.0095 0.7912 0.1978 0.0188830722 0.0067558133 0.6535846979 0.1264175439 8.9602952994 0.2882625208 2.8504701943 0.1152714434 12.4832332638 .5367073214
0.0015 0.01 0.7908 0.1977 0.0162394421 0.0030212916 0.6577278655 0.1760236859 8.7881721616 0.2033667144 2.7178901852 0.2009252494 12.1800296544 .5833369413
0.002 0.0 0.7984 0.1996 0.0211490409 0.0044042514 0.0000000000 0.0000000000 8.9860148487 0.2649549501 2.7977395088 0.2482174419 11.8049033984 .5175766434
0.002 0.0005 0.7979999999999999 0.1995 0.0256809782 0.0138452972 0.0321095493 0.0257076792 8.9088562008 0.6588343016 2.8595097403 0.3129722995 11.8261564686 1.0113595775
0.002 0.001 0.7976 0.1994 0.0203937180 0.0115542184 0.0797559774 0.0258740737 9.0598761186 0.3002345618 2.7924664403 0.1220803628 11.9524922543 .4597432167
0.002 0.0015 0.7972 0.1993 0.0253033168 0.0061362722 0.0952928561 0.0417412575 8.9912906537 0.2932820895 2.7487753010 0.1352915373 11.8606621276 .4764511565
0.002 0.002 0.7968 0.1992 0.0211490409 0.0084109197 0.1325813650 0.0105630464 9.0183291543 0.4836074637 2.7344626864 0.1456804175 11.9065222466 .6482618473
0.002 0.0025 0.7964 0.1991 0.0196383951 0.0056523189 0.1947288799 0.0509963184 8.9391920795 0.3158605986 2.8278713291 0.2534657483 11.9814306836 .6259749842
0.0 0.0045 0.7964 0.1991 0.0000000000 0.0000000000 0.3231670772 0.0479606331 8.8706066146 0.4763660440 2.6757056369 0.1156842165 11.8694793287 .6400108936
0.002 0.003 0.7959999999999999 0.19899999999999998 0.0268139625 0.0187161635 0.2050867990 0.0890058107 8.9675495313 0.5510249353 2.7096039347 0.1331949158 11.9090542275 .7919418253
0.002 0.0035 0.7956 0.1989 0.0275692854 0.0108409229 0.2475542675 0.0509120965 8.9622737263 0.5272011641 2.7879466673 0.1964007668 12.0253439465 .7853549503
0.002 0.004 0.7952 0.1988 0.0200160565 0.0056523189 0.3014154470 0.1063188811 8.9668900556 0.2391488126 2.7502818920 0.0671067500 12.0386034511 .4182267626
0.002 0.0045 0.7948 0.1987 0.0256809782 0.0154056246 0.2993438632 0.0265292172 8.9510626407 0.2738086880 2.7992460999 0.3073371811 12.0753335820 .6230807109
0.002 0.005 0.7944 0.1986 0.0249256553 0.0060425831 0.3065944066 0.0426565218 8.9932690806 0.5447540100 2.8225982605 0.2324060087 12.1473874030 .8258591236
0.002 0.0055 0.794 0.1985 0.0162394421 0.0077765251 0.3573482104 0.0836365894 8.8290596503 0.4187665018 2.7261764358 0.2382320112 11.9288237386 .7484116275
0.002 0.006 0.7936 0.1984 0.0275692854 0.0118467766 0.3511334589 0.0659662034 8.8593955290 0.6178607374 2.8346509886 0.1391946603 12.0727492619 .8348683777
0.002 0.0065 0.7932 0.1983 0.0230373481 0.0115542184 0.3987798870 0.0804990927 9.0090964956 0.2474360977 2.7856867808 0.1835693205 12.2166005115 .5230587293
0.002 0.006999999999999999 0.7928 0.1982 0.0294575926 0.0116034904 0.4578200261 0.0447193488 9.0104154468 0.3767355152 2.8610163313 0.2611926569 12.3587093968 .6942510113
0.002 0.0075 0.7924 0.1981 0.0245479939 0.0104114075 0.5251465005 0.1007650401 8.7677284173 0.6304393808 2.8595097403 0.2147301840 12.1769326520 .9563460124
