# Supplementary material for: Multipressure Sampling for Improving the Performance of MOF-based Electronic Noses
Source: ACS Sens. 2024 Jul 12;9(7):3531–9. doi: 10.1021/acssensors.4c00199 (PMC11287752; doi:10.1021/acssensors.4c00199)
Supplement: Supplementary file 2 — se4c00199_si_002.zip [file se4c00199_si_002.zip › Multiplex_Adsorption_Data/Methane_1bar/AXUHEH.csv]

methane_comp CO2_comp N2_comp O2_comp methane_mass methane_error CO2_mass CO2_error N2_mass N2_error O2_mass O2_error total_mass total_error
0.0 0.0 0.8 0.2 0.0000000000 0.0000000000 0.0000000000 0.0000000000 15.4702423301 0.1913991156 5.5004107527 0.3614465866 20.9706530828 .5528457022
0.0 0.0005 0.7996 0.1999 0.0000000000 0.0000000000 1.9316684617 0.0605738859 15.2612433407 1.3616784816 5.1157707011 0.3418482301 22.3086825035 1.7641005976
0.0 0.005 0.7959999999999999 0.19899999999999998 0.0000000000 0.0000000000 13.9093690410 1.4186798253 12.0190925531 0.6520602607 4.2165367947 0.3549148746 30.1449983888 2.4256549606
0.002 0.008 0.792 0.198 0.1326304037 0.0156792778 18.9995926439 1.1611764577 11.0119358190 0.7578246468 3.7532862952 0.2657154490 33.8974451618 2.2003958313
0.002 0.0085 0.7916 0.1979 0.1128521856 0.0104222326 19.4622677245 0.7312794780 10.4890574238 0.4478255879 3.6479889055 0.1919010820 33.7121662394 1.3814283805
0.002 0.009000000000000001 0.7912 0.1978 0.1169241717 0.0174610614 19.8583335479 1.3154488392 10.6536155589 0.3371852252 3.5833020793 0.2756150362 34.2121753578 1.9457101620
0.002 0.0095 0.7908 0.1977 0.1147427506 0.0127247487 21.1570146363 0.3412265435 10.3252611320 0.2844323513 3.5455922703 0.1051114334 35.1426107892 .7434950769
0.002 0.01 0.7904 0.1976 0.1199781613 0.0236471594 21.5706302041 0.6575780685 10.3920493874 0.4547029120 3.5557449112 0.2129920376 35.6384026640 1.3489201775
0.0025 0.0 0.7979999999999999 0.1995 0.2613342494 0.0314555243 0.0000000000 0.0000000000 15.2795275779 0.3179790776 5.2892358224 0.2552822210 20.8300976497 .6047168229
0.0025 0.0005 0.7976 0.1994 0.2332666311 0.0395542975 2.0433486536 0.0993660443 14.8231834904 0.3038998018 5.1282439456 0.2598558021 22.2280427207 .7026759457
0.0025 0.001 0.7972 0.1993 0.2316669223 0.0349584408 3.7692064760 0.3801598472 14.5430791339 0.4694850202 4.9707329743 0.1906517471 23.5146855065 1.0752550553
0.0025 0.0015 0.7968 0.1992 0.2339937715 0.0295673551 5.2816753603 0.5702500931 14.1763785984 0.7767470572 4.9077866008 0.3220511695 24.5998343310 1.6986156749
0.0025 0.002 0.7964 0.1991 0.1862933631 0.0294526859 6.7127772477 0.4859522452 13.1453507769 0.8992395229 4.5620166600 0.3306788925 24.6064380477 1.7453233465
0.0 0.0055 0.7956 0.1989 0.0000000000 0.0000000000 14.5004763423 1.4822385499 12.0325517833 0.4425037718 4.1562011003 0.5857157130 30.6892292259 2.5104580347
0.0025 0.0025 0.7959999999999999 0.19899999999999998 0.1982184652 0.0364511341 8.2699182088 1.0785794182 13.2596272595 0.6242082956 4.6049478272 0.2292146794 26.3327117607 1.9684535273
0.0025 0.003 0.7956 0.1989 0.2121795603 0.0536580328 9.0572635616 0.7638126368 13.3584129301 0.4244912505 4.6098791099 0.2227401750 27.2377351619 1.4647020951
0.0025 0.0035 0.7952 0.1988 0.1899290650 0.0221012399 10.3387937634 0.6445443775 12.5881894368 0.6581823758 4.4926886266 0.2207975393 27.6096008918 1.5456255325
0.0025 0.004 0.7948 0.1987 0.1893473527 0.0390614501 11.6370759941 0.6443814546 12.5879354891 1.1015179250 4.3111013926 0.1480874256 28.7254602285 1.9330482553
0.0025 0.0045 0.7944 0.1986 0.1896382088 0.0418206236 12.9560988317 0.9120286971 12.1173703282 0.3114786780 4.2658496218 0.2379708022 29.5289569905 1.5032988009
0.0025 0.005 0.794 0.1985 0.1957461880 0.0261188174 13.9827588814 1.1732838103 11.9850635560 0.3923570646 4.0947051041 0.2510210472 30.2582737295 1.8427807395
0.0025 0.0055 0.7936 0.1984 0.1659334327 0.0178681338 15.0209858081 1.2110600571 11.8172041003 0.5000034299 3.9853466581 0.3061823019 30.9894699992 2.0351139227
0.0025 0.006 0.7932 0.1983 0.1596800255 0.0237471176 15.8430317919 1.5090229167 11.4532969899 0.6697067488 3.9044156065 0.1853761451 31.3604244138 2.3878529282
0.0025 0.0065 0.7928 0.1982 0.1641882958 0.0516578862 16.7249064499 0.7336972131 11.4296798502 0.9634679505 3.8701867030 0.2518255932 32.1889612989 2.0006486430
0.0025 0.006999999999999999 0.7924 0.1981 0.1620068747 0.0308554372 17.2462136313 1.0226528039 10.9558133687 0.4740561559 3.7767824069 0.0823323874 32.1408162816 1.6098967844
0.0 0.006 0.7952 0.1988 0.0000000000 0.0000000000 15.1657711997 0.8834627964 11.7692079776 0.5137608172 4.0390106170 0.2674074065 30.9739897943 1.6646310201
0.0025 0.0075 0.792 0.198 0.1689874223 0.0266827823 17.8113951738 1.6995451405 11.2016347803 0.7774982366 3.8327669695 0.1361761372 33.0147843459 2.6399022966
0.0025 0.008 0.7916 0.1979 0.1595345975 0.0287580110 19.3394195134 1.0176507121 10.8458539975 0.4087293400 3.7239886743 0.1525322545 34.0687967827 1.6076703176
0.0025 0.0085 0.7912 0.1978 0.1580803167 0.0191744586 19.2576536587 0.6276993311 10.6914537720 0.7126325604 3.6558209427 0.2942720762 33.7630086901 1.6537784263
0.0025 0.009000000000000001 0.7908 0.1977 0.1476094954 0.0197268238 19.7342887633 1.2417914355 10.6208563005 0.6368138448 3.6244927937 0.1321547603 34.1272473529 2.0304868644
0.0025 0.0095 0.7904 0.1976 0.1463006427 0.0285483866 20.5092695234 1.2839009833 10.4684876569 0.5076048792 3.6033172856 0.1512470217 34.7273751086 1.9713012708
0.0025 0.01 0.79 0.1975 0.1396109513 0.0135490272 21.4489785665 1.2290191564 10.3344032506 0.5689041523 3.5841723057 0.1391080421 35.5071650741 1.9505803780
0.003 0.0 0.7976 0.1994 0.3068532367 0.0521355083 0.0000000000 0.0000000000 15.1622037223 0.8745384979 5.3492814413 0.4665127605 20.8183384003 1.3931867667
0.003 0.0005 0.7972 0.1993 0.2761679130 0.0160208678 1.9715542445 0.2904890078 14.5151448826 0.6234395794 5.1375263601 0.3986164492 21.9003934002 1.3285659042
0.003 0.001 0.7968 0.1992 0.2619159617 0.0335103648 3.6483525541 0.2190539393 14.2787195373 0.5594569560 5.0299083668 0.0711010382 23.2188964199 .8831222983
0.003 0.0015 0.7964 0.1991 0.2344300557 0.0268880739 5.3778000969 0.6780752004 13.5811250975 0.5761715488 4.6298943162 0.2460305019 23.8232495663 1.5271653250
0.0 0.0065 0.7948 0.1987 0.0000000000 0.0000000000 16.9095776244 1.1949503617 11.3341955002 0.6660920920 3.9334231519 0.1579353628 32.1771962765 2.0189778165
0.003 0.002 0.7959999999999999 0.19899999999999998 0.2658425197 0.0597891585 6.6876492046 0.5648345113 13.6232804222 0.6955190485 4.7079246132 0.3033196282 25.2846967597 1.6234623465
0.003 0.0025 0.7956 0.1989 0.2565351230 0.0291640403 8.2619410523 1.0342173516 13.5702053447 0.6780425564 4.6501995979 0.0798503489 26.7388811179 1.8212742972
0.003 0.003 0.7952 0.1988 0.2523177088 0.0495139347 9.1182888093 0.5892057656 13.1600797457 0.4445481205 4.4532383649 0.1196096156 26.9839246287 1.2028774364
0.003 0.0035 0.7948 0.1987 0.2498454316 0.0287432988 10.4233516230 0.6140576570 12.9828242237 0.5427057478 4.4094369714 0.2730927525 28.0654582497 1.4585994561
0.003 0.004 0.7944 0.1986 0.2248318028 0.0361926039 11.7651093569 1.1456779925 12.2887850522 0.4547392185 4.3810095769 0.1654254306 28.6597357888 1.8020352455
0.003 0.0045 0.794 0.1985 0.2172695429 0.0567012853 12.2836245335 0.6701362294 12.1986336048 0.9460381906 4.1689644203 0.2017607719 28.8684921015 1.8746364772
0.003 0.005 0.7936 0.1984 0.2117432761 0.0347009792 13.7115355583 1.2071486037 11.7031815654 0.4715693962 4.0845524633 0.3430571193 29.7110128631 2.0564760984
0.003 0.0055 0.7932 0.1983 0.1980730371 0.0357244294 15.1366545782 0.9895565453 11.5878892918 0.8000851536 4.0276976743 0.1603988739 30.9503145814 1.9857650022
0.003 0.006 0.7928 0.1982 0.2134884130 0.0269195183 15.2419530449 0.5122701134 11.6333459371 0.4841338987 3.9270414919 0.3419378147 31.0158288869 1.3652613451
0.003 0.0065 0.7924 0.1981 0.2030175917 0.0264247253 17.0304315463 0.9889698951 11.2910243845 0.6900290477 3.9778046963 0.1864587326 32.5022782188 1.8918824007
0.0 0.006999999999999999 0.7944 0.1986 0.0000000000 0.0000000000 17.6155559802 0.9204546416 11.1056425348 0.2952860808 3.8202937250 0.2551938701 32.5414922400 1.4709345925
0.003 0.006999999999999999 0.792 0.198 0.2040355882 0.0203516185 17.2047324172 1.2894697914 11.1127530715 0.5606853241 3.8211639513 0.1954738397 32.3426850282 2.0659805737
0.003 0.0075 0.7916 0.1979 0.2021450232 0.0097772669 18.1954952623 0.6742721962 10.9817160381 0.6312538078 3.8260952340 0.2064799380 33.2054515576 1.5217832089
0.003 0.008 0.7912 0.1978 0.1855662228 0.0292653901 19.4850026207 1.1866984981 10.6845971831 0.4190719429 3.6439278491 0.2005309046 33.9990938757 1.8355667357
0.003 0.0085 0.7908 0.1977 0.1833848016 0.0240092898 19.4770254641 0.7491887915 10.5527983064 0.4879287126 3.6627827536 0.2547622249 33.8759913257 1.5158890188
0.003 0.009000000000000001 0.7904 0.1976 0.1924013422 0.0225596399 19.7215253128 1.6722506282 10.4651863363 0.5385057468 3.6764162999 0.1114040813 34.0555292912 2.3447200962
0.003 0.0095 0.79 0.1975 0.1743682610 0.0255788098 20.8056208897 0.6262835085 10.3026597832 0.4729486044 3.5670578539 0.1288875456 34.8497067878 1.2536984683
0.003 0.01 0.7896 0.1974 0.1782948190 0.0341356587 21.7146178801 0.7480242279 10.2721860545 0.3926922244 3.5223862340 0.1859164165 35.6874849876 1.3607685275
0.0035 0.0 0.7972 0.1993 0.3635701857 0.0585914533 0.0000000000 0.0000000000 15.3612987499 0.6390931774 5.4223804556 0.3585482805 21.1472493912 1.0562329112
0.0035 0.0005 0.7968 0.1992 0.3117977912 0.0630520854 1.9675656663 0.1360941252 14.6030108004 0.6781524960 5.1850987345 0.4266535641 22.0674729924 1.3039522707
0.0035 0.001 0.7964 0.1991 0.3123795035 0.0314420743 3.5590084006 0.3439681090 14.2106615432 0.9540372805 4.8634050564 0.1132320225 22.9454545037 1.4426794863
0.0 0.0075 0.794 0.1985 0.0000000000 0.0000000000 18.8663741292 1.0765183865 10.7140551208 0.5271407021 3.7518359179 0.2917438112 33.3322651679 1.8954028998
0.0035 0.0015 0.7959999999999999 0.19899999999999998 0.3132520720 0.0316405505 5.0982007594 0.5243765527 14.4092486753 0.6852099200 4.8430997746 0.2983769754 24.6638012813 1.5396039986
0.0035 0.002 0.7956 0.1989 0.2944918504 0.0170839305 6.8715226633 0.4152154053 13.6507067780 1.1980073355 4.6298943162 0.3228861655 25.4466156079 1.9531928368
0.0035 0.0025 0.7952 0.1988 0.2770404815 0.0450498525 7.7849070898 0.6186520213 12.9569215543 0.3726672475 4.5666578673 0.2180364261 25.5855269929 1.2544055474
0.0035 0.003 0.7948 0.1987 0.2640973829 0.0135615091 9.4585145367 0.8279750536 12.7446212442 0.5122331750 4.4338033095 0.0790582010 26.9010364733 1.4328279387
0.0035 0.0035 0.7944 0.1986 0.2546445580 0.0507074976 10.8138334368 0.6000847506 12.5346064638 0.7874712615 4.2913762617 0.2398375006 27.8944607203 1.6781010103
0.0035 0.004 0.794 0.1985 0.2582802599 0.0390159429 11.9800937263 1.1572195732 12.2547560551 1.0741065995 4.1854987211 0.1893230733 28.6786287624 2.4596651889
0.0035 0.0045 0.7936 0.1984 0.2526085650 0.0202474322 13.0354715395 0.6570272061 11.8542804703 0.4896307349 4.1498194403 0.2186591771 29.2921800151 1.3855645503
0.0035 0.005 0.7932 0.1983 0.2451917332 0.0287109053 13.3222503180 0.9364699358 11.9363055901 0.9860952580 4.1373461958 0.2004889397 29.6410938371 2.1517650388
0.0035 0.0055 0.7928 0.1982 0.2393746102 0.0316939794 14.1458917331 0.5268632611 11.6023643129 0.6346348604 4.1025371414 0.2254212913 30.0901677976 1.4186133922
0.0035 0.006 0.7924 0.1981 0.2325394907 0.0354963685 16.1254231342 0.6875383471 11.5254181479 0.3993137432 3.9429956419 0.1703471652 31.8263764147 1.2926956240
0.0 0.008 0.7936 0.1984 0.0000000000 0.0000000000 18.9114450638 0.7305847384 10.8397592518 0.7479422709 3.8672859485 0.2769003821 33.6184902641 1.7554273914
0.0035 0.0065 0.792 0.198 0.2293400731 0.0489866001 16.5354489815 2.1129221547 10.9619081144 0.6068626272 3.8640951185 0.0910559740 31.5907922875 2.8598273560
0.0035 0.006999999999999999 0.7916 0.1979 0.2273040801 0.0183400889 17.7659253814 0.6484481358 11.2806125272 0.4250038289 3.8368280258 0.1493322410 33.1106700145 1.2411242946
0.0035 0.0075 0.7912 0.1978 0.2145064095 0.0388377374 18.0072343674 1.5878281164 11.0627253669 0.5671002712 3.8110113104 0.1978867447 33.0954774542 2.3916528697
0.0035 0.008 0.7908 0.1977 0.2162515464 0.0250980376 18.8492232426 0.8962561717 10.7744946828 0.3968792896 3.7834541423 0.1248955902 33.6234236141 1.4431290891
0.0035 0.0085 0.7904 0.1976 0.2374840453 0.0235862638 18.8564026835 1.4302185249 10.6993261520 0.3378310596 3.7039734680 0.1448682237 33.4971863488 1.9365040720
0.0035 0.009000000000000001 0.79 0.1975 0.2117432761 0.0195198933 20.1885878296 2.6304513799 10.5093732430 0.5647318124 3.6065081156 0.2994983757 34.5162124643 3.5142014613
0.0035 0.0095 0.7896 0.1974 0.1970550406 0.0242825694 20.9292668164 1.4301922736 10.3270387662 0.6992309777 3.5154244231 0.1848616069 34.9687850463 2.3385674276
0.0035 0.01 0.7892 0.1973 0.1928376265 0.0180096098 21.4210585185 1.1853673504 10.0969621144 0.4562699604 3.5447220440 0.1598418405 35.2555803034 1.8194887611
0.004 0.0 0.7968 0.1992 0.3706961613 0.0409828596 0.0000000000 0.0000000000 15.3371737147 0.5242947731 5.1961216018 0.3805745733 20.9039914778 .9458522060
0.004 0.0005 0.7964 0.1991 0.3706961613 0.0345176529 1.8838055223 0.2867962522 14.4470868885 0.6638234708 4.9425956552 0.2932971259 21.6441842273 1.2784345018
0.0 0.0085 0.7932 0.1983 0.0000000000 0.0000000000 19.9057976294 1.1222093058 10.5571154180 0.2773713885 3.7112253544 0.1430092580 34.1741384018 1.5425899523
0.004 0.001 0.7959999999999999 0.19899999999999998 0.3497545186 0.0438894122 3.6068713399 0.2730309296 14.1377785420 0.4926811287 5.0742899112 0.3535285592 23.1686943117 1.1631300297
0.004 0.0015 0.7956 0.1989 0.3311397251 0.0343850528 5.4639533878 0.4975942838 13.7220660928 0.2437527929 4.7908861930 0.1166290920 24.3080453987 .8923612215
0.004 0.002 0.7952 0.1988 0.3459733887 0.0495941718 6.6689028866 0.4453154321 13.7563490376 0.5134594705 4.5892837527 0.4735374945 25.3605090656 1.4819065689
0.004 0.0025 0.7948 0.1987 0.3299763005 0.0433307334 8.0712870104 0.4151449007 13.1252889054 0.7025114349 4.5826120172 0.3972470812 26.1091642335 1.5582341502
0.004 0.003 0.7944 0.1986 0.3181966265 0.0301369641 9.6252371089 0.9496120557 12.7735712865 0.6342961834 4.4549788176 0.1780373396 27.1719838395 1.7920825428
0.004 0.0035 0.794 0.1985 0.3136883562 0.0445171465 10.4636362636 0.9330968382 12.6148539495 0.6525676236 4.3609943706 0.0651062708 27.7531729399 1.6952878791
0.004 0.004 0.7936 0.1984 0.2895472959 0.0246353613 12.3326840463 1.2844782720 12.2994508573 0.7101000009 4.3221242598 0.1118202309 29.2438064593 2.1310338651
0.004 0.0045 0.7932 0.1983 0.2928921416 0.0264407277 12.5121700690 1.0170702560 12.2771034562 0.5203215043 4.2351016237 0.1219559452 29.3172672905 1.6857884332
0.004 0.005 0.7928 0.1982 0.2814033237 0.0363512010 14.1203648321 0.9098072085 11.6874368056 0.6202162887 4.0938348778 0.3151271643 30.1830398392 1.8815018625
0.004 0.0055 0.7924 0.1981 0.2899835801 0.0266954612 14.5563164383 1.4055265431 11.8908489447 0.6934947776 4.0013008081 0.1855521780 30.7384497712 2.3112689599
0.0 0.009000000000000001 0.7928 0.1982 0.0000000000 0.0000000000 20.8766175831 2.8922340374 10.3651309271 0.5374422187 3.5574853639 0.1800469156 34.7992338741 3.6097231717
0.004 0.006 0.792 0.198 0.2559534107 0.0371112386 15.7564796432 1.0798618824 11.5020549559 0.6367024393 4.0555449179 0.2091393730 31.5700329277 1.9628149333
0.004 0.0065 0.7916 0.1979 0.2729684954 0.0405908487 16.6969864019 1.5620865456 11.4553285718 0.6500732779 3.9218201337 0.3024695637 32.3471036028 2.5552202359
0.004 0.006999999999999999 0.7912 0.1978 0.2576985476 0.0197611015 16.7380687582 1.2512393209 11.2630901332 0.4873060598 3.9113774174 0.1609163349 32.1702348564 1.9192228171
0.004 0.0075 0.7908 0.1977 0.2390837541 0.0175576923 18.0762367717 1.3333907275 10.5639720069 0.3953482678 3.6978818835 0.2511363316 32.5771744162 1.9974330192
0.004 0.008 0.7904 0.1976 0.2424285998 0.0234964247 18.1492277542 1.4900542680 10.8036986728 0.5332191424 3.6703247154 0.1881210325 32.8656797422 2.2348908676
0.004 0.0085 0.79 0.1975 0.2412651752 0.0674410053 19.3621544096 0.7382659075 10.4443626217 0.5141914360 3.7393626734 0.2219590955 33.7871448799 1.5418574443
0.004 0.009000000000000001 0.7896 0.1974 0.2444645928 0.0342963678 19.7985048736 1.4474365387 10.4611231725 0.4227185723 3.6300042273 0.1659109881 34.1340968662 2.0703624669
0.004 0.0095 0.7892 0.1973 0.2418468875 0.0281184345 20.9121159298 0.7945664404 10.4910890057 0.6889815113 3.5438518176 0.1854360514 35.1889036406 1.6971024376
0.004 0.01 0.7888 0.1972 0.2323940627 0.0278615293 20.9033410576 1.6686823477 10.0253488519 0.8395799541 3.5165847250 0.2034882926 34.6776686972 2.7396121237
0.0045 0.0 0.7964 0.1991 0.4562078690 0.0614016550 0.0000000000 0.0000000000 15.2744486231 0.6031685960 5.4435559638 0.5219017700 21.1742124559 1.1864720210
0.0 0.0095 0.7924 0.1981 0.0000000000 0.0000000000 21.2475553633 1.8753095584 10.4392836669 0.6943037080 3.5734395139 0.1871865691 35.2602785441 2.7567998355
0.0045 0.0005 0.7959999999999999 0.19899999999999998 0.4197054223 0.0607214022 1.9061415607 0.2952237764 14.9168902062 0.6481649788 5.0505037240 0.4301317234 22.2932409132 1.4342418808
0.0045 0.001 0.7956 0.1989 0.4023994815 0.0446310207 3.5885238799 0.4827372850 14.2137089161 0.9407225192 4.8738477727 0.1176090528 23.0784800502 1.5856998777
0.0045 0.0015 0.7952 0.1988 0.4048717587 0.0321182108 5.2090832356 0.3781205870 13.8221215021 0.7536326926 4.8694966409 0.4344536292 24.3055731373 1.5983251196
0.0045 0.002 0.7948 0.1987 0.3922195163 0.0476116501 6.6860537733 0.9698155709 13.5415092502 0.4993891171 4.6957414442 0.2682004452 25.3155239840 1.7850167833
0.0045 0.0025 0.7944 0.1986 0.3682238840 0.0572669093 8.1339076894 0.3130828164 13.2941641521 0.4065734237 4.5538945473 0.2936469221 26.3501902728 1.0705700715
0.0045 0.003 0.794 0.1985 0.3420468307 0.0145892702 9.5115626279 0.7133897568 12.8365503259 0.4343340874 4.5022611166 0.4260551794 27.1924209011 1.5883682938
0.0045 0.0035 0.7936 0.1984 0.3365205638 0.0340363837 10.3320131804 0.5096735116 12.1145769031 0.3070773194 4.2580175846 0.2596355183 27.0411282319 1.1104227330
0.0045 0.004 0.7932 0.1983 0.3213960441 0.0345494991 11.9625439818 0.8663816368 12.0386465290 0.8399298347 4.2449641891 0.1939249326 28.5675507440 1.9347859032
0.0045 0.0045 0.7928 0.1982 0.3218323283 0.0236041906 12.9453296704 0.5941102160 11.9220845167 0.5682839764 4.2406130573 0.3047719965 29.4298595727 1.4907703795
0.0045 0.005 0.7924 0.1981 0.3101980824 0.0394279085 13.8495403668 1.2345731611 11.8045067134 0.6740050481 4.0845524633 0.0855678338 30.0487976259 2.0335739515
0.0 0.001 0.7992 0.1998 0.0000000000 0.0000000000 3.6615148624 0.5586573092 14.2792274328 0.4072149990 4.9014049408 0.3207799113 22.8421472360 1.2866522195
0.0 0.01 0.792 0.198 0.0000000000 0.0000000000 21.8075517540 1.0516694271 10.2681228906 0.3717933670 3.5908440411 0.1475614717 35.6665186857 1.5710242658
0.0045 0.0055 0.792 0.198 0.2843118852 0.0621098772 15.1191048338 1.1918987800 11.4581219970 0.4556787738 3.9746138663 0.2914737282 30.8361525823 2.0011611592
0.0045 0.006 0.7916 0.1979 0.3107797947 0.0146759914 15.3384766393 1.7722172099 11.4375522301 0.5935088453 3.9928886199 0.1685136170 31.0796972840 2.5489156636
0.0045 0.0065 0.7912 0.1978 0.2899835801 0.0379386142 16.4684408664 1.2148934458 10.9509883616 0.5805149784 3.7982479905 0.2530043362 31.5076607986 2.0863513746
0.0045 0.006999999999999999 0.7908 0.1977 0.2847481694 0.0359957252 17.4659842946 1.3587114016 10.8844540539 0.4038149160 3.9012247765 0.2291662176 32.5364112944 2.0276882604
0.0045 0.0075 0.7904 0.1976 0.2648245232 0.0392645028 17.5820519226 0.8338834296 10.8641382348 0.4984610534 3.7274695798 0.2176687239 32.4384842604 1.5892777097
0.0045 0.008 0.79 0.1975 0.2736956358 0.0344465052 18.7866025636 0.4055142639 10.5527983064 0.7103622332 3.7329810134 0.1552638180 33.3460775192 1.3055868203
0.0045 0.0085 0.7896 0.1974 0.2542082738 0.0583860665 19.5671673333 1.1959899461 10.3506559059 1.1905154523 3.6236225674 0.2003881881 33.7956540804 2.6452796530
0.0045 0.009000000000000001 0.7892 0.1973 0.2686056532 0.0309266400 20.1738300899 1.4661210817 10.3638611884 0.6134557462 3.6163706810 0.2821383079 34.4226676125 2.3926417758
0.0045 0.0095 0.7888 0.1972 0.2719504989 0.0533623940 20.6807783895 1.3665313913 9.9682106105 0.8125797524 3.5244167622 0.3019126726 34.4453562611 2.5343862103
0.0045 0.01 0.7884 0.1971 0.2575531195 0.0483941280 21.0796362176 1.0890557181 10.1574016763 0.7580764954 3.5113633668 0.1252642408 35.0059543802 2.0207905823
0.0005 0.0 0.7996 0.1999 0.0517723944 0.0117572100 0.0000000000 0.0000000000 15.8222138968 0.4808807391 5.3614646104 0.2465375155 21.2354509016 .7391754646
0.005 0.0 0.7959999999999999 0.19899999999999998 0.4595527147 0.0608577830 0.0000000000 0.0000000000 15.0212627270 0.5114066131 5.0827020994 0.3395573254 20.5635175411 .9118217215
0.005 0.0005 0.7956 0.1989 0.4605707112 0.0604854925 1.9125232860 0.1566856514 14.4567369026 0.5673935875 5.0212061032 0.2963940964 21.8510370030 1.0809588278
0.005 0.001 0.7952 0.1988 0.4487910372 0.0328216698 3.6479536962 0.6069898053 14.0196928432 0.7747056117 4.8900919981 0.4269792439 23.0065295747 1.8414963307
0.005 0.0015 0.7948 0.1987 0.4378839316 0.0353171712 5.2804787869 0.1081309384 13.5341447657 0.7750674713 4.6852987278 0.2766875862 23.9378062120 1.1952031671
0.005 0.002 0.7944 0.1986 0.3951280778 0.0335255084 6.8156825674 0.3651638719 13.1849666242 0.5038108107 4.5817417909 0.3126631264 24.9775190603 1.2151633174
0.005 0.0025 0.794 0.1985 0.3773858527 0.0513754390 8.3030234086 0.8251311009 12.8964819923 0.6055157927 4.6090088835 0.1700089645 26.1859001371 1.6520312971
0.005 0.003 0.7936 0.1984 0.3951280778 0.0418024139 9.6300234028 1.3032374208 12.6707224521 0.6867133792 4.4271315741 0.1206323338 27.1230055068 2.1523855477
0.005 0.0035 0.7932 0.1983 0.3897472390 0.0574542132 10.3651183801 1.2434660028 12.5462880599 0.5661588152 4.4117575750 0.1054598824 27.7129112540 1.9725389136
0.005 0.004 0.7928 0.1982 0.3804398423 0.0527917931 11.5301820961 1.3394394152 12.4637550446 0.6484554404 4.2089948329 0.0885941914 28.5833718159 2.1292808401
0.005 0.0045 0.7924 0.1981 0.3608070522 0.0870986693 12.8260711798 1.2455317781 11.8441225607 1.0459527521 4.2435138119 0.1034622332 29.2745146046 2.4820454327
0.0005 0.0005 0.7992 0.1998 0.0504635418 0.0051703720 2.0333772079 0.1940040540 15.1149694428 0.7518688832 5.1827781309 0.1523556256 22.3815883234 1.1033989348
0.005 0.005 0.792 0.198 0.3510633713 0.0321971319 13.4622494157 0.8489831052 11.8243146370 0.4306480475 4.0807814824 0.2142289219 29.7184089064 1.5260572065
0.005 0.0055 0.7916 0.1979 0.3277948794 0.0482102292 14.8941490187 1.2648626335 11.4355206482 0.4466662812 3.9473467737 0.2044206816 30.6048113200 1.9641598255
0.005 0.006 0.7912 0.1978 0.3384111288 0.0606112392 15.2100444186 1.2026668760 11.3959048008 0.4778942911 3.9461864719 0.2418637931 30.8905468201 1.9830361994
0.005 0.0065 0.7908 0.1977 0.3296854443 0.0500204930 15.9080456179 0.7525228562 11.1904610798 0.5769486971 3.9487971509 0.2815591358 31.3769892929 1.6610511821
0.005 0.006999999999999999 0.7904 0.1976 0.3165969177 0.0441354439 17.1903735354 1.3459129852 10.9692725988 0.3698685837 3.7791030105 0.1987184120 32.2553460624 1.9586354248
0.005 0.0075 0.79 0.1975 0.3062715244 0.0461481572 17.7834751258 1.2786473747 10.6358392171 0.3484644192 3.7062940717 0.0412519524 32.4318799390 1.7145119035
0.005 0.008 0.7896 0.1974 0.3170332019 0.0364441710 18.6649509260 0.7531145594 10.7110077480 0.5639735064 3.6291340010 0.0973789822 33.3221258769 1.4509112190
0.005 0.0085 0.7892 0.1973 0.2966732715 0.0371226346 19.3681372771 1.4349248381 10.5611785818 0.6315708356 3.6302943028 0.1944760685 33.8562834332 2.2980943768
0.005 0.009000000000000001 0.7888 0.1972 0.3052535279 0.0283401969 19.7510407921 1.1953454358 10.4976916470 0.2812869877 3.5960653993 0.1753227177 34.1500513663 1.6802953381
0.005 0.0095 0.7884 0.1971 0.2768950534 0.0277062428 20.5774742120 1.8131050302 10.1640043175 0.4927198720 3.5015008014 0.1642083298 34.5198743843 2.4977394748
0.0005 0.001 0.7988 0.1997 0.0487184049 0.0107262448 3.8298328659 0.2781569408 14.6659898397 1.5432716482 5.0705189303 0.5694263168 23.6150600408 2.4015811506
0.005 0.01 0.7879999999999999 0.19699999999999998 0.2806761833 0.0223789189 21.4174687981 1.4052267915 10.0883278912 0.1834156775 3.4730734069 0.2204771912 35.2595462795 1.8314985791
0.0055 0.0 0.7956 0.1989 0.5232502112 0.0758103035 0.0000000000 0.0000000000 15.1398563213 0.9977769231 5.2718312952 0.3241034735 20.9349378277 1.3976907001
0.0055 0.0005 0.7952 0.1988 0.5105979687 0.0424630055 1.8187916964 0.3482739219 14.8457848392 0.6469081279 5.1540606610 0.3082212427 22.3292351653 1.3458662980
0.0055 0.001 0.7948 0.1987 0.4985274386 0.0524961105 3.7133663801 0.2120783746 14.1014640153 0.5988804907 4.9756642570 0.3516480291 23.2890220910 1.2151030049
0.0055 0.0015 0.7944 0.1986 0.4767132274 0.0612360995 5.1001950485 0.3410698567 13.8294859865 0.4023596578 4.7125658205 0.3711215877 24.1189600829 1.1757872017
0.0055 0.002 0.794 0.1985 0.4665332622 0.0498425951 6.5512398273 0.9748006984 13.5681737628 0.4021121122 4.5153145120 0.3750907804 25.1012613643 1.8018461861
0.0055 0.0025 0.7936 0.1984 0.4243591207 0.0417720468 7.9436525054 0.5940030965 13.2418509178 0.3303679529 4.4338033095 0.1523048069 26.0436658534 1.1184479031
0.0055 0.003 0.7932 0.1983 0.4585347181 0.0548524160 9.0357252389 0.7820437486 12.9904426559 0.5331509258 4.4854367402 0.3327487885 26.9701393531 1.7027958789
0.0055 0.0035 0.7928 0.1982 0.4448644792 0.0672965958 10.0615875729 0.8290311530 12.4495339712 0.4793155776 4.2322008692 0.3440397604 27.1881868925 1.7196830868
0.0055 0.004 0.7924 0.1981 0.4109797379 0.0381387724 11.4683591328 0.5279202417 12.2250441696 0.4615286205 4.1614224585 0.1341817688 28.2658054988 1.1617694034
0.0005 0.0015 0.7984 0.1996 0.0421741415 0.0093346247 5.3068034035 0.4570360769 14.0468652513 0.9690419465 4.9263514298 0.1462003308 24.3221942261 1.5816129789
0.0055 0.0045 0.792 0.198 0.3795672738 0.0083794844 12.9513125378 1.0285627010 12.3080850804 0.1567382234 4.1875292493 0.2641910666 29.8264941413 1.4578714754
0.0055 0.005 0.7916 0.1979 0.3724412982 0.0448088417 13.6983732499 1.0703857947 11.7793658872 0.6184094135 4.0677280869 0.1797026215 29.9179085222 1.9133066714
0.0055 0.0055 0.7912 0.1978 0.3670604594 0.0194982118 14.6528400327 1.2275561007 11.6605183452 0.7263910410 4.0770105015 0.1830281870 30.7574293388 2.1564735405
0.0055 0.006 0.7908 0.1977 0.3622613330 0.0333965686 15.6428051622 1.4524546779 11.4588838402 0.4628391053 4.0120335998 0.2002268801 31.4759839352 2.1489172319
0.0055 0.0065 0.7904 0.1976 0.3754952877 0.0274485618 16.2398953309 0.5758567823 11.3001665031 0.4008373413 3.8907820602 0.1210640253 31.8063391819 1.1252067107
0.0055 0.006999999999999999 0.79 0.1975 0.3512087993 0.0324275258 17.2761279684 0.7098073730 11.0827872383 0.5868393245 3.8681561748 0.0540194956 32.5782801808 1.3830937189
0.0055 0.0075 0.7896 0.1974 0.3555716416 0.0388268447 17.5936187996 1.5003396534 10.7480841179 0.8356669644 3.7837442178 0.2111414574 32.4810187769 2.5859749199
0.0055 0.008 0.7892 0.1973 0.3376839884 0.0609383544 18.5409061415 0.2852544633 10.8603290187 0.6050917610 3.7071642980 0.0674074441 33.4460834466 1.0186920228
0.0055 0.0085 0.7888 0.1972 0.3333211462 0.0427825568 18.9688805911 1.2818538528 10.6856129740 0.5183485805 3.6717750927 0.2434533312 33.6595898040 2.0864383213
0.0055 0.009000000000000001 0.7884 0.1971 0.3334665743 0.0637140957 19.4128093538 1.2319669151 10.6089207568 0.4857414218 3.5975157765 0.1714794974 33.9527124614 1.9529019300
0.0005 0.002 0.7979999999999999 0.1995 0.0472641241 0.0152526251 6.8842861138 0.5661477428 13.5689356060 0.8191483390 4.6066882799 0.2447549350 25.1071741238 1.6453036419
0.0055 0.0095 0.7879999999999999 0.19699999999999998 0.3061260963 0.0385206000 20.8897798914 1.1752016792 9.9720198266 0.3066300914 3.5908440411 0.1304810853 34.7587698554 1.6508334559
0.0055 0.01 0.7876 0.1969 0.3247408898 0.0362299833 21.1845358264 0.8351995302 10.2023504262 0.5730740229 3.4852565760 0.2251927321 35.1968837184 1.6696962685
0.006 0.0 0.7952 0.1988 0.6160333226 0.0460564076 0.0000000000 0.0000000000 14.9344126002 0.5686193274 5.3217242732 0.4881114062 20.8721701960 1.1027871412
0.006 0.0005 0.7948 0.1987 0.5465187031 0.0685063484 1.8662557779 0.0864850337 14.3670933506 0.9220338491 5.0861830048 0.1241360272 21.8660508364 1.2011612584
0.006 0.001 0.7944 0.1986 0.5482638400 0.0722120317 3.6730817394 0.3292778525 14.4315960764 0.9001197590 5.0278778386 0.2102724931 23.6808194944 1.5118821363
0.006 0.0015 0.794 0.1985 0.5052171300 0.0757310326 5.3750080921 0.4267100276 13.7334937411 0.9465910072 4.6887796333 0.3434934336 24.3024985965 1.7925255010
0.006 0.002 0.7936 0.1984 0.5034719931 0.0469045559 6.7139738212 0.1896081347 13.2111232413 0.8449991873 4.5785509609 0.1944102917 25.0071200165 1.2759221696
0.006 0.0025 0.7932 0.1983 0.4877657611 0.0570804728 8.2096906768 1.2796478068 13.3434300135 0.9477190816 4.5234366247 0.2003277128 26.5643230761 2.4847750740
0.006 0.003 0.7928 0.1982 0.4396290685 0.0678674042 9.2088295363 1.1393563584 12.4843248115 0.6614593296 4.4120476505 0.3263522895 26.5448310668 2.1950353817
0.006 0.0035 0.7924 0.1981 0.4426830580 0.0531352074 10.3176542985 0.7894346647 12.5681275654 0.8143029778 4.2864449790 0.2458539637 27.6149099009 1.9027268136
0.0005 0.0025 0.7976 0.1994 0.0440647065 0.0100166061 8.2168701177 0.9119896233 13.3914261362 0.5475447763 4.6516499752 0.1807279492 26.3040109356 1.6502789549
0.006 0.004 0.792 0.198 0.4323576648 0.0446215422 11.3949692924 0.6247208696 12.1089900528 0.9419942795 4.2600481127 0.1678371662 28.1963651227 1.7791738575
0.006 0.0045 0.7916 0.1979 0.4601344270 0.0177016495 12.4056750289 0.7855559352 12.1704454057 0.9221667305 4.1451782331 0.1840642472 29.1814330947 1.9094885624
0.006 0.005 0.7912 0.1978 0.4147608678 0.0607506524 13.3581475225 0.8024059966 11.7367026670 0.3174635213 4.0221862407 0.1146058713 29.5317972980 1.2952260416
0.006 0.0055 0.7908 0.1977 0.3986183515 0.0483416569 14.4139241936 1.0597243420 11.3240375906 0.6536135310 3.9316826992 0.1785451531 30.0682628349 1.9402246830
0.006 0.006 0.7904 0.1976 0.4021086253 0.1028084946 15.4573362721 1.0301020601 11.5861116576 0.6512745128 3.9981099781 0.1645686787 31.4436665331 1.9487537462
0.006 0.0065 0.79 0.1975 0.4063260395 0.0392645028 16.0340846916 2.0667579561 11.4380601256 0.2646783638 3.9128277947 0.1838666551 31.7912986514 2.5545674778
0.006 0.006999999999999999 0.7896 0.1974 0.3632793295 0.0502567106 17.2450170578 1.4816081784 11.0985319981 0.5378788169 3.7677900678 0.1874111934 32.4746184532 2.2571548993
0.006 0.0075 0.7892 0.1973 0.3810215546 0.0712330401 17.8504832410 1.3760592759 10.9522581003 0.4539051407 3.7364619188 0.0508551165 32.9202248147 1.9520525732
0.006 0.008 0.7888 0.1972 0.3600799119 0.0199061234 18.9860314777 1.1626398504 10.7168485460 0.4853084150 3.6946910535 0.2177429323 33.7576509891 1.8855973211
0.006 0.0085 0.7884 0.1971 0.3744772912 0.0229204980 19.2763999766 0.5842002408 10.5959694221 0.1636732089 3.6456683018 0.1724678488 33.8925149917 .9432617965
0.0005 0.003 0.7972 0.1993 0.0433375661 0.0092252308 9.7074018215 1.0401875693 12.9985689835 0.5226202520 4.4610704021 0.1346325150 27.2103787732 1.7066655671
0.006 0.009000000000000001 0.7879999999999999 0.19699999999999998 0.3791309896 0.0213060815 19.7610122378 0.8294148558 10.4253165413 0.3541076999 3.5000504241 0.1344448878 34.0655101928 1.3392735250
0.006 0.0095 0.7876 0.1969 0.3608070522 0.0593759871 20.6049954021 0.7120075876 10.4659481796 0.4695179860 3.5899738147 0.3528557753 35.0217244486 1.5937573360
0.006 0.01 0.7872 0.1968 0.3384111288 0.0721217688 22.0061829524 0.8222881464 9.8381893680 0.6074022235 3.5183251777 0.0590900146 35.7011086269 1.5609021533
0.0065 0.0 0.7948 0.1987 0.6558806149 0.1215416816 0.0000000000 0.0000000000 15.0817022890 0.3356009452 5.3411593286 0.3416423921 21.0787422325 .7987850189
0.0065 0.0005 0.7944 0.1986 0.6256315755 0.0521079160 1.9316684617 0.2494389381 14.9499034123 0.8748328230 5.1064882866 0.1879939606 22.6136917361 1.3643736377
0.0065 0.001 0.794 0.1985 0.5553898156 0.0659442156 3.6443639758 0.4813511720 14.1278745802 0.5259713197 4.9072064499 0.4384520948 23.2348348215 1.5117188021
0.0065 0.0015 0.7936 0.1984 0.5377930186 0.0456801596 5.2023026525 0.3472638679 13.3251457763 1.0201856662 4.6922605387 0.3655797823 23.7575019861 1.7787094760
0.0065 0.002 0.7932 0.1983 0.5418650047 0.0607492599 6.6018947715 0.3039558357 13.2944180998 0.6298587918 4.5486731891 0.2416131771 24.9868510651 1.2361770645
0.0065 0.0025 0.7928 0.1982 0.5469549873 0.0531670401 8.0254183602 0.7553882892 12.8355345349 0.5679815824 4.5031313429 0.3011391187 25.9110392253 1.6776760304
0.0065 0.003 0.7924 0.1981 0.4876203330 0.0982456790 9.7644384909 0.6858656969 12.6719921908 0.8306102222 4.3873912369 0.2227583070 27.3114422516 1.8374799051
0.0005 0.0035 0.7968 0.1992 0.0334484571 0.0130399606 10.7181075580 1.2005199235 12.6267894932 0.7425435371 4.3969637269 0.2694774424 27.7753092352 2.2255808636
0.0065 0.0035 0.792 0.198 0.4991091509 0.0409022761 10.0599921416 0.7512838449 12.6077434128 0.4807884646 4.3578035406 0.2681753452 27.5246482459 1.5411499308
0.0065 0.004 0.7916 0.1979 0.4896563260 0.0454852894 11.4747408580 1.1411946315 12.2159020510 0.6694467016 4.3177731280 0.2450407995 28.4980723630 2.1011674220
0.0065 0.0045 0.7912 0.1978 0.4357025105 0.0719032638 12.7821968187 0.5424736272 11.7742869324 0.6217458050 4.0656975588 0.3343974934 29.0578838204 1.5705201894
0.0065 0.005 0.7908 0.1977 0.4355570824 0.0505788723 13.4482893917 0.3981520230 11.6887065443 0.4310671430 4.1077584996 0.1569455648 29.6803115180 1.0367436031
0.0065 0.0055 0.7904 0.1976 0.4383202158 0.0529198355 14.1957489616 0.6742250066 11.4019995466 0.6124457160 4.0094229208 0.3236628584 30.0454916448 1.6632534165
0.0065 0.006 0.79 0.1975 0.4156334362 0.0433229232 15.6021216637 1.0942193283 11.3801600410 0.7375083072 3.8826599475 0.2912392225 31.2805750884 2.1662897812
0.0065 0.0065 0.7896 0.1974 0.4146154397 0.0292219975 16.2442827670 1.1410446225 11.2143321673 0.2855754960 3.7892556514 0.2415240066 31.6624860254 1.6973661226
0.0065 0.006999999999999999 0.7892 0.1973 0.4038537622 0.0460214948 17.6478634643 1.5754902388 10.7988736658 0.4384447249 3.7962174623 0.1721259933 32.6468083546 2.2320824518
0.0065 0.0075 0.7888 0.1972 0.3987637796 0.0392774280 18.0164080975 1.5521218118 10.8064920979 0.6536427355 3.7080345244 0.2106243442 32.9296984994 2.4556663195
0.0065 0.008 0.7884 0.1971 0.3961460743 0.0419115535 18.8811318689 1.2881183803 10.4613771202 0.2265293548 3.6764162999 0.2954922204 33.4150713633 1.8520515090
0.0005 0.004 0.7964 0.1991 0.0327213167 0.0091515751 11.7240270006 1.4044087149 12.6798645707 0.5685580804 4.4958794566 0.2772939275 28.9324923446 2.2594122979
0.0065 0.0085 0.7879999999999999 0.19699999999999998 0.4022540534 0.0493719209 19.1463723246 0.4499540598 10.6551392453 0.4892950217 3.6366759628 0.1279439931 33.8404415861 1.1165649955
0.0065 0.009000000000000001 0.7876 0.1969 0.3753498597 0.0330528292 19.9632331567 1.2273974638 10.3821454256 0.5126741340 3.5798211739 0.1877431442 34.3005496159 1.9608675712
0.0065 0.0095 0.7872 0.1968 0.3704053051 0.0738259141 20.9320588212 2.2876379379 10.3016439922 0.8124365674 3.5560349867 0.2139522296 35.1601431052 3.3878526490
0.0065 0.01 0.7868 0.1967 0.3770949966 0.0528014071 20.4618054418 1.3900579285 10.2681228906 0.7109401100 3.5809814757 0.0706737159 34.6880048047 2.2244731615
0.006999999999999999 0.0 0.7944 0.1986 0.6582074641 0.0611725178 0.0000000000 0.0000000000 14.4458171498 0.4630129621 5.1636331509 0.3127352422 20.2676577648 .8369207221
0.006999999999999999 0.0005 0.794 0.1985 0.6493363516 0.0422993248 1.8961701150 0.3828819096 14.1824733441 0.6263786622 5.0716792321 0.3587960160 21.7996590428 1.4103559126
0.006999999999999999 0.001 0.7936 0.1984 0.5920376903 0.0703931971 3.5546209645 0.4830535524 13.8579281333 0.2789821367 4.8236647192 0.2430091423 22.8282515073 1.0754380285
0.006999999999999999 0.0015 0.7932 0.1983 0.5763314583 0.0549756592 5.3642389308 0.4893671851 13.6192172584 0.8976842455 4.6823979733 0.2699204702 24.2421856208 1.7119475600
0.006999999999999999 0.002 0.7928 0.1982 0.5780765952 0.0694957539 6.4012692840 0.3919893891 13.5552224281 0.9233486720 4.5509937928 0.2538609383 25.0855621001 1.6386947533
0.006999999999999999 0.0025 0.7924 0.1981 0.5635337878 0.0740170324 8.1466711399 0.4336008381 13.3365734245 0.4330433726 4.4950092302 0.3087220601 26.5417875824 1.2493833032
0.0 0.0015 0.7988 0.1997 0.0000000000 0.0000000000 5.6386531165 0.2335086917 13.9513809014 0.5410424378 4.8645653582 0.2736258860 24.4545993761 1.0481770155
0.0005 0.0045 0.7959999999999999 0.19899999999999998 0.0389747239 0.0111364106 12.9002587358 0.9885901882 12.0808018537 0.6602320849 4.1155905368 0.3791746677 29.1356258502 2.0391333514
0.006999999999999999 0.003 0.792 0.198 0.5359024536 0.0408443232 9.1071207901 1.2718339733 12.3030061256 0.6167294301 4.3296662216 0.2480672637 26.2756955909 2.1774749903
0.006999999999999999 0.0035 0.7916 0.1979 0.5345936010 0.0374448346 10.2043786753 0.7804798779 12.5808249524 0.5155636971 4.3154525244 0.1393884242 27.6352497531 1.4728768338
0.006999999999999999 0.004 0.7912 0.1978 0.5226684989 0.0287844741 11.5764496042 0.8596488306 12.0396623200 0.5968560680 4.1747659294 0.2856829426 28.3135463525 1.7709723153
0.006999999999999999 0.0045 0.7908 0.1977 0.4985274386 0.0639394172 12.4292076408 0.9607576886 11.8718028643 0.6174814347 4.0819417842 0.1902912664 28.8814797279 1.8324698069
0.006999999999999999 0.005 0.7904 0.1976 0.4905288945 0.0349342330 13.9971177632 0.4186115042 11.7074986770 0.7672258408 4.1298042340 0.2638162495 30.3249495687 1.4845878275
0.006999999999999999 0.0055 0.79 0.1975 0.5092891161 0.0676801696 13.9644114213 1.2150400985 11.8989752724 1.1888111478 4.0842623878 0.1663627616 30.4569381976 2.6378941775
0.006999999999999999 0.006 0.7896 0.1974 0.4778766520 0.0339243520 15.1135208242 1.7057365687 11.4053008672 0.4555502520 3.9769344699 0.3305078527 30.9736328133 2.5257190254
0.006999999999999999 0.0065 0.7892 0.1973 0.4540264478 0.0420546209 16.3348234940 0.5430469471 10.8801369423 0.5486714719 3.7419733525 0.2438221802 31.4109602366 1.3775952201
0.006999999999999999 0.006999999999999999 0.7888 0.1972 0.4500998898 0.0295902357 16.7125418572 0.7447153112 10.9042619776 0.1839423256 3.7367519943 0.2584544619 31.8036557189 1.2167023344
0.006999999999999999 0.0075 0.7884 0.1971 0.4057443272 0.0469261941 17.6446726016 0.7789014295 10.8946119635 0.5404552039 3.7785228596 0.2314751229 32.7235517519 1.5977579504
0.0005 0.005 0.7956 0.1989 0.0330121729 0.0131883300 13.8112500153 1.2605159418 11.8118711978 0.7519471034 4.2168268701 0.1572048392 29.8729602561 2.1828562144
0.006999999999999999 0.008 0.7879999999999999 0.19699999999999998 0.4181057135 0.0674698501 18.6617600634 1.1702643652 10.7013577339 0.4618498880 3.7019429399 0.0620951211 33.4831664507 1.7616792244
0.006999999999999999 0.0085 0.7876 0.1969 0.4548990163 0.0327597518 18.8412460861 1.6287892590 10.5428943446 0.3710571885 3.7025230908 0.2100306541 33.5415625378 2.2426368534
0.006999999999999999 0.009000000000000001 0.7872 0.1968 0.4374476474 0.0661760061 19.6385628845 0.9480527557 10.3562427562 0.4414175677 3.6378362646 0.1531026928 34.0700895527 1.6087490223
0.006999999999999999 0.0095 0.7868 0.1967 0.3913469478 0.0380610582 20.7936551549 0.7609914692 10.2660913087 0.6039972811 3.5447220440 0.2964678990 34.9958154554 1.6995177075
0.006999999999999999 0.01 0.7864 0.1966 0.4131611590 0.0439895285 21.2619142451 1.2195885405 10.0951844802 0.4912339233 3.4840962741 0.1401805949 35.2543561584 1.8949925872
0.0075 0.0 0.794 0.1985 0.7072167251 0.0759050964 0.0000000000 0.0000000000 15.0248179954 1.0601921220 5.0243969332 0.3259157473 20.7564316537 1.4620129657
0.0075 0.0005 0.7936 0.1984 0.6776948261 0.0915758170 1.8128088289 0.1509559641 14.1619035772 0.7182988906 4.9309926371 0.3973860090 21.5833998693 1.3582166807
0.0075 0.001 0.7932 0.1983 0.6947099107 0.0790229981 3.5031683046 0.2956997548 14.2294536759 0.5890659256 4.8607943773 0.2105044610 23.2881262685 1.1742931395
0.0075 0.0015 0.7928 0.1982 0.6439555128 0.0746010584 5.2481713028 0.4026733993 13.8012977874 0.7671199237 4.8196036629 0.4531866182 24.5130282659 1.6975809996
0.0075 0.002 0.7924 0.1981 0.6230138701 0.0859990365 6.6541451470 0.8750057182 13.1539850000 0.7988819710 4.5231465492 0.2397055497 24.9542905663 1.9995922754
0.0005 0.0055 0.7952 0.1988 0.0375204432 0.0049188238 14.5559175804 1.4027606966 11.9500187680 0.3967980356 4.0712089924 0.0791007626 30.6146657840 1.8835783186
0.0075 0.0025 0.792 0.198 0.5977093852 0.0561510582 8.1079819306 0.4849402641 13.3505405502 0.4967456662 4.5457724346 0.2399988311 26.6020043006 1.2778358196
0.0075 0.003 0.7916 0.1979 0.5642609281 0.0554536908 9.2622764853 0.5582619117 12.6217105384 0.2221112350 4.3238647125 0.2200936872 26.7721126643 1.0559205247
0.0075 0.0035 0.7912 0.1978 0.5638246439 0.0765322063 11.1325208415 0.9542740015 12.2275836470 0.7968344307 4.3183532789 0.1558933606 28.2422824113 1.9835339991
0.0075 0.004 0.7908 0.1977 0.5206325059 0.0327907254 11.0898430538 0.9080877733 12.0328057310 0.3256263640 4.1205218195 0.1592194544 27.7638031102 1.4257243171
0.0075 0.0045 0.7904 0.1976 0.5536446787 0.0410777035 12.3059605719 1.0037551847 12.1079742618 0.3019497354 4.2545366791 0.2082458935 29.2221161915 1.5550285171
0.0075 0.005 0.79 0.1975 0.5044899896 0.0528478498 13.1866386564 0.9783695531 11.7372105625 0.4328848911 4.1109493295 0.2080275868 29.5392885380 1.6721298808
0.0075 0.0055 0.7896 0.1974 0.5059442704 0.0332569555 14.4781403040 0.9975063486 11.4141890381 0.8869483896 3.9952092235 0.1653745577 30.3934828360 2.0830862514
0.0075 0.006 0.7892 0.1973 0.5242682077 0.0316485706 14.9771114470 0.6803116298 11.5353221097 0.2769190354 3.9180491528 0.0970015093 30.9547509172 1.0858807451
0.0075 0.0065 0.7888 0.1972 0.4845663434 0.0303188762 16.0109509375 1.4944444365 11.1957939823 0.5516189171 3.8173929704 0.2417287712 31.5087042336 2.3181110010
0.0075 0.006999999999999999 0.7884 0.1971 0.4887837576 0.0444201239 16.7759602519 0.8091920038 10.9423541385 0.1728889936 3.7863548969 0.2198427495 31.9934530449 1.2463438708
0.0005 0.006 0.7948 0.1987 0.0318487483 0.0126580917 15.6663377740 0.6055318676 11.6168393340 0.5929383342 4.0120335998 0.4238811375 31.3270594561 1.6350094310
0.0075 0.0075 0.7879999999999999 0.19699999999999998 0.4612978516 0.0351153846 17.3455292305 0.6584832298 11.0645030011 0.4798066839 3.7469046352 0.1722335067 32.6182347184 1.3456388050
0.0075 0.008 0.7876 0.1969 0.4614432796 0.0485877786 18.3606224032 1.4545434492 10.7592578184 0.5019528728 3.7915762550 0.1826084308 33.3728997562 2.1876925314
0.0075 0.0085 0.7872 0.1968 0.4578075778 0.0452989193 18.9868291933 1.1941742094 10.5241022119 0.3830037076 3.6624926782 0.0961791525 33.6312316612 1.7186559888
0.0075 0.009000000000000001 0.7868 0.1967 0.4445736230 0.0606391475 20.2528039399 1.4857967519 10.3770664708 0.3881816934 3.6926605253 0.3918961248 34.7671045590 2.3265137176
0.0075 0.0095 0.7864 0.1966 0.4649335534 0.0953351741 20.6225451466 0.7032821563 10.3557348607 0.5024018280 3.5751799666 0.1713852585 35.0183935273 1.4724044169
0.0075 0.01 0.7859999999999999 0.1965 0.4160697205 0.0411271005 21.1837381108 0.7386192236 9.9849711613 0.5406723305 3.4533482761 0.1233281300 35.0381272687 1.4437467846
0.008 0.0 0.7936 0.1984 0.7560805581 0.0952055304 0.0000000000 0.0000000000 14.8727032995 1.0189114988 5.1439080201 0.1144324686 20.7726918777 1.2285494978
0.008 0.0005 0.7932 0.1983 0.7373203365 0.0672940816 1.8921815367 0.2379466931 14.5021935479 0.7564141092 4.9080766763 0.2133583346 22.0397720974 1.2750132185
0.008 0.001 0.7928 0.1982 0.7402288980 0.1060608451 3.6894349104 0.4070070047 14.2297076236 0.5035583249 4.8805195082 0.3897949285 23.5398909402 1.4064211032
0.008 0.0015 0.7924 0.1981 0.6820576683 0.0315548762 5.1468614144 0.6210225350 13.4714196741 0.7401095018 4.6638331443 0.2515782117 23.9641719011 1.6442651247
0.0005 0.0065 0.7944 0.1986 0.0308307517 0.0099742881 16.7687808110 0.8971219649 11.1861439682 1.0968324773 3.9096369647 0.3189806651 31.8953924956 2.3229093954
0.008 0.002 0.792 0.198 0.6609705975 0.0464368943 6.6800709058 0.8654703877 13.2360101198 0.7724944972 4.5683983200 0.3308050794 25.1454499431 2.0152068586
0.008 0.0025 0.7916 0.1979 0.6454097936 0.0622703927 7.8746501011 0.5945074605 12.9211149231 1.0425751988 4.5776807345 0.2610769327 26.0188555523 1.9604299847
0.008 0.003 0.7912 0.1978 0.5793854479 0.0335608170 9.2614787696 0.8230979973 12.6504066330 0.4112134583 4.3511318052 0.1357726662 26.8424026557 1.4036449388
0.008 0.0035 0.7908 0.1977 0.6187964560 0.0388268447 10.3687081005 0.4222425844 12.3517640916 0.5272566660 4.3601241443 0.1953601651 27.6993927924 1.1836862602
0.008 0.004 0.7904 0.1976 0.6011996590 0.0596602612 11.4703534219 0.8164517445 12.6158697404 0.7858201782 4.2481550191 0.1199103299 28.9355778404 1.7818425138
0.008 0.0045 0.79 0.1975 0.5689146265 0.0465242571 12.5412866905 1.1390798588 12.0929913452 0.6268899391 4.1089188014 0.2738226242 29.3121114636 2.0863166792
0.008 0.005 0.7896 0.1974 0.5487001242 0.0855611587 13.3489737925 1.5522111865 11.7839369465 0.7288160312 4.0836822369 0.1402909979 29.7652931001 2.5068793743
0.008 0.0055 0.7892 0.1973 0.5404107240 0.0266954612 14.4641802800 1.1828899382 11.4990075830 0.4211534724 3.9400948873 0.2410497349 30.4436934743 1.8717886067
0.008 0.006 0.7888 0.1972 0.5302307588 0.0523654166 15.2993885721 0.9262732631 11.2712164609 0.4629026375 3.8194234986 0.1682097508 30.9202592904 1.6097510680
0.008 0.0065 0.7884 0.1971 0.5321213237 0.0675725878 15.9774468800 1.5602053913 11.0782161790 0.5322017616 3.8846904757 0.2260251853 31.4724748584 2.3860049260
0.0005 0.006999999999999999 0.794 0.1985 0.0357753063 0.0131819138 16.9638222890 0.5358927672 11.2003650416 1.2123678912 3.8034693486 0.2938142181 32.0034319855 2.0552567903
0.008 0.006999999999999999 0.7879999999999999 0.19699999999999998 0.5119068214 0.0869752292 16.9159593496 0.6138856064 11.0449490251 0.3011164906 3.7825839160 0.3969266844 32.2553991121 1.3989040106
0.008 0.0075 0.7876 0.1969 0.5012905720 0.0624535273 17.8684318432 1.6872268849 10.8202052759 0.7304847221 3.7135459580 0.2013516508 32.9034736491 2.6815167851
0.008 0.008 0.7872 0.1968 0.4890746137 0.0395029338 19.4746323172 1.1735300190 10.4728047685 0.6266718124 3.5577754394 0.3088888188 33.9942871388 2.1485935840
0.008 0.0085 0.7868 0.1967 0.4732229536 0.0617985475 18.7846082745 1.2058690559 10.3691940909 0.6260305742 3.6503095091 0.2592203586 33.2773348281 2.1529185362
0.008 0.009000000000000001 0.7864 0.1966 0.4879111891 0.0581057502 19.6473377568 1.2532932991 10.4385218237 0.3636865006 3.5772104948 0.0732599901 34.1509812644 1.7483455400
0.008 0.0095 0.7859999999999999 0.1965 0.5034719931 0.0252827450 20.7130858736 1.8838429756 10.5355298601 0.2937050252 3.5864929093 0.2483452498 35.3385806361 2.4511759956
0.008 0.01 0.7856 0.1964 0.4905288945 0.0404551523 20.9687537414 0.9105378238 10.0814713023 0.3593316541 3.4286918625 0.1508057620 34.9694458007 1.4611303922
0.0085 0.0 0.7932 0.1983 0.7992726961 0.0645700650 0.0000000000 0.0000000000 14.6299292608 0.5870863117 5.0606563649 0.2611027150 20.4898583218 .9127590917
0.0085 0.0005 0.7928 0.1982 0.7986909838 0.0488655642 1.9276798834 0.2232121874 14.6832582860 0.8646404035 5.1653736037 0.2521795277 22.5750027569 1.3888976828
0.0085 0.001 0.7924 0.1981 0.7336846346 0.1172189973 3.5438518031 0.2590918559 13.8711334158 0.4010174941 4.8573134719 0.1251701632 23.0059833254 .9024985105
0.0005 0.0075 0.7936 0.1984 0.0309761798 0.0094963530 17.7451847743 0.7508237737 11.0439332342 0.3374406495 3.8693164766 0.2607157125 32.6894106649 1.3584764887
0.0085 0.0015 0.792 0.198 0.6803125314 0.0366824841 5.1835563346 0.3994747829 13.3167655009 0.5781791649 4.7581076667 0.3083577115 23.9387420336 1.3226941434
0.0085 0.002 0.7916 0.1979 0.7123067077 0.0874872861 6.4479356498 0.3485697952 13.3848234950 0.5304058287 4.6513598998 0.2949141658 25.1964257523 1.2613770758
0.0085 0.0025 0.7912 0.1978 0.6790036787 0.0905511382 7.8088385595 0.5943950598 12.9736821051 0.4355143758 4.4668719112 0.3942098734 25.9283962545 1.5146704472
0.0085 0.003 0.7908 0.1977 0.6659151520 0.0859006101 9.5382861023 1.0748412583 12.5389235754 1.1767724513 4.3348875798 0.1492285270 27.0780124095 2.4867428467
0.0085 0.0035 0.7904 0.1976 0.6314486984 0.0353913494 10.4875677333 1.1727326361 12.1168624327 0.4882046052 4.1872391739 0.2569158189 27.4231180383 1.9532444096
0.0085 0.004 0.79 0.1975 0.6199598806 0.0467419495 11.1077916561 0.8775321829 12.0630255120 0.3144057622 4.2429336610 0.2790676627 28.0337107097 1.5177475573
0.0085 0.0045 0.7896 0.1974 0.5897108411 0.0798822526 12.2963879840 0.7652434360 11.9576372002 0.4483068845 4.1431477049 0.2847447793 28.9868837302 1.5781773524
0.0085 0.005 0.7892 0.1973 0.5782220233 0.0803015848 13.5089157816 1.3413213381 11.5693511068 0.8875952670 4.0030412608 0.2252674502 29.6595301725 2.5344856401
0.0085 0.0055 0.7888 0.1972 0.5804034444 0.0253962558 14.3604772447 0.9814606650 11.5172918202 0.4656008356 3.9830260545 0.0944488528 30.4411985638 1.5669066092
0.0085 0.006 0.7884 0.1971 0.5649880685 0.0241953159 14.9747183000 1.6971996286 11.2971191303 0.5694104076 3.9545986600 0.2429620467 30.7914241588 2.5337673988
0.0005 0.008 0.7932 0.1983 0.0305398956 0.0122021001 19.0127549522 1.3716316511 10.7628130868 0.6745888319 3.7413932016 0.1666720145 33.5475011362 2.2250945976
0.0085 0.0065 0.7879999999999999 0.19699999999999998 0.5913105499 0.0847704723 16.1804655145 1.2965360687 11.3060073011 0.6518169187 3.9154384738 0.3578858737 31.9932218393 2.3910093334
0.0085 0.006999999999999999 0.7876 0.1969 0.5162696636 0.0509039809 16.8617146850 0.7659690489 11.0586622031 0.4202005645 3.8072403295 0.1540844113 32.2438868812 1.3911580056
0.0085 0.0075 0.7872 0.1968 0.5414287205 0.0220859237 17.3834207242 0.6783942037 10.8143644779 0.2970993199 3.7529962197 0.1111651495 32.4922101423 1.1087445968
0.0085 0.008 0.7868 0.1967 0.5116159652 0.0954371668 17.8684318432 1.5097607059 10.5286732712 0.6738396911 3.6923704499 0.2372341979 32.6010915295 2.5162717617
0.0085 0.0085 0.7864 0.1966 0.5108888249 0.0686235619 19.4598745775 0.7086274801 10.5007390198 0.5878503471 3.6007066065 0.2225890171 34.0722090287 1.5876904062
0.0085 0.009000000000000001 0.7859999999999999 0.1965 0.4922740314 0.0573879156 20.4637997310 1.5229045833 10.3765585753 0.6595828000 3.5722792121 0.2806575580 34.9049115498 2.5205328569
0.0085 0.0095 0.7856 0.1964 0.5167059478 0.0504331478 20.3824327340 0.6572450892 10.0035093463 0.1898782038 3.5557449112 0.1009295855 34.4583929393 .9984860263
0.0085 0.01 0.7852 0.1963 0.4962005894 0.0691638553 20.6616332137 1.2040766730 10.1314990069 0.7032865206 3.4640810678 0.1992005399 34.7534138778 2.1757275888
0.009000000000000001 0.0 0.7928 0.1982 0.8175966335 0.1358911551 0.0000000000 0.0000000000 14.5875199883 0.5839994149 5.0574655349 0.2871600485 20.4625821567 1.0070506185
0.009000000000000001 0.0005 0.7924 0.1981 0.8385382762 0.0741791529 1.8782215128 0.1634324514 14.7518241756 0.8245601365 5.0853127785 0.2509539971 22.5538967431 1.3131257379
0.0005 0.0085 0.7928 0.1982 0.0290856149 0.0132011528 19.7673939630 2.3403256249 10.6929774585 0.7028557783 3.7231184480 0.2531014304 34.2125754844 3.3094839864
0.009000000000000001 0.001 0.792 0.198 0.7956369943 0.0911238898 3.6926257730 0.3256654016 14.0125823065 0.4317661255 4.9283819580 0.2548044977 23.4292270318 1.1033599146
0.009000000000000001 0.0015 0.7916 0.1979 0.7530265685 0.0314689686 5.2306215583 0.3402180120 13.5582698009 0.4891906244 4.6890697087 0.3282290600 24.2309876364 1.1891066650
0.009000000000000001 0.002 0.7912 0.1978 0.7264132309 0.0401023024 6.5077643241 0.4283770212 13.3728879513 0.6610665002 4.5617265846 0.0814982978 25.1687920909 1.2110441216
0.009000000000000001 0.0025 0.7908 0.1977 0.7082347216 0.0609341896 8.1977249419 1.2007451788 12.8614372043 0.4997299217 4.5158946629 0.3243795917 26.2832915307 2.0857888818
0.009000000000000001 0.003 0.7904 0.1976 0.7205961080 0.0599050701 9.4469476597 0.8242684359 12.8126792384 0.2324663738 4.3963835760 0.1278097598 27.3766065821 1.2444496396
0.009000000000000001 0.0035 0.79 0.1975 0.7028538829 0.0895137854 10.4516705288 0.7024763967 12.5919986529 0.4559730486 4.2803533945 0.2770875073 28.0268764591 1.5250507380
0.009000000000000001 0.004 0.7896 0.1974 0.6413378075 0.1176332445 11.4691568484 0.8839790942 12.0259491420 0.3020052603 4.2623687164 0.1823686637 28.3988125143 1.4859862627
0.009000000000000001 0.0045 0.7892 0.1973 0.6452643655 0.0603594838 12.2975845575 1.1999950472 12.1699375102 0.4053235038 4.0836822369 0.3176695744 29.1964686701 1.9833476092
0.009000000000000001 0.005 0.7888 0.1972 0.6378475337 0.0504901477 13.4534745434 0.7688133367 11.4454246100 0.3567364707 4.0007206571 0.1781979575 29.5374673442 1.3542379126
0.009000000000000001 0.0055 0.7884 0.1971 0.5972731010 0.1003542230 14.1706209185 0.7671295974 11.5632563610 0.8465467397 3.9902779408 0.2912184198 30.3214283213 2.0052489799
0.0005 0.009000000000000001 0.7924 0.1981 0.0303944675 0.0074381875 19.5045466543 1.7713031407 10.5428943446 0.9276838480 3.6445080000 0.1389870133 33.7223434664 2.8454121895
0.009000000000000001 0.006 0.7879999999999999 0.19699999999999998 0.6273767124 0.0509903265 15.1115265351 1.6636198881 11.4532969899 0.7101305149 3.9496673773 0.1341566829 31.1418676147 2.5588974124
0.009000000000000001 0.0065 0.7876 0.1969 0.5939282553 0.0589613552 15.8338580618 1.0699523124 11.1165622876 0.6738664879 3.9519879809 0.1762207784 31.4963365856 1.9790009339
0.009000000000000001 0.006999999999999999 0.7872 0.1968 0.5443372820 0.0518801279 17.4548162754 0.6214947336 10.7361485742 0.4993638057 3.7225382971 0.1652218450 32.4578404287 1.3379605122
0.009000000000000001 0.0075 0.7868 0.1967 0.5505906891 0.0523492589 18.2585147992 2.0089445304 10.8951198590 0.6121470174 3.6572713200 0.1920606205 33.3614966673 2.8655014272
0.009000000000000001 0.008 0.7864 0.1966 0.5436101416 0.0426637491 18.4308213809 1.4375832130 10.6970406223 0.4659331363 3.6790269790 0.1141969258 33.3504991238 2.0603770242
0.009000000000000001 0.0085 0.7859999999999999 0.1965 0.5872385639 0.0620185521 19.1774832352 1.5850078137 10.3625914497 0.5388275556 3.5638670239 0.0976723294 33.6911802727 2.2835262508
0.009000000000000001 0.009000000000000001 0.7856 0.1964 0.5489909803 0.0680317443 20.0027200816 1.8340678258 10.3760506798 0.9648522369 3.5661876275 0.1074673771 34.4939493692 2.9744191841
0.009000000000000001 0.0095 0.7852 0.1963 0.5258679165 0.0259726561 20.3441423825 0.9264752192 10.0322054408 0.1598701364 3.5476227985 0.1706965268 34.4498385383 1.2830145385
0.009000000000000001 0.01 0.7848 0.1962 0.5385201590 0.0382848900 20.9508051392 0.3773928612 10.2919939781 0.3009451076 3.4814855951 0.1364230749 35.2628048714 .8530459337
0.0095 0.0 0.7924 0.1981 0.8590436347 0.0558610417 0.0000000000 0.0000000000 14.8620374945 0.3818394554 5.2190375626 0.1798523956 20.9401186918 .6175528927
0.0 0.002 0.7984 0.1996 0.0000000000 0.0000000000 6.6513531422 0.4063529414 13.9534124833 0.7074118026 4.7337413286 0.1952050475 25.3385069541 1.3089697915
0.0005 0.0095 0.792 0.198 0.0337393132 0.0088508248 20.6500663367 1.2288617440 10.5863194080 0.4409708715 3.6445080000 0.1885392267 34.9146330579 1.8672226670
0.0095 0.0005 0.792 0.198 0.8696598841 0.1057893033 1.7390201307 0.2623744881 14.3404288380 0.1932874302 4.9704428988 0.2453496530 21.9195517516 .8068008746
0.0095 0.001 0.7916 0.1979 0.8106160859 0.1092721428 3.4951911481 0.4443684354 14.1921233582 0.5038886307 4.8837103381 0.2675898500 23.3816409303 1.3251190589
0.0095 0.0015 0.7912 0.1978 0.8117795105 0.1004974286 5.2322169897 0.3220796102 13.2923865179 0.5424613794 4.7354817813 0.2050897052 24.0718647994 1.1701281234
0.0095 0.002 0.7908 0.1977 0.7774584850 0.0760654171 6.6246296677 0.8640125995 13.2710549078 0.7657345941 4.5628868864 0.0764831668 25.2360299469 1.7822957775
0.0095 0.0025 0.7904 0.1976 0.7665513794 0.0958917037 7.8515163471 0.9030127135 12.7997279037 0.3484755231 4.3621546724 0.2232533462 25.7799503026 1.5706332865
0.0095 0.003 0.79 0.1975 0.7188509711 0.0860688509 9.0819927469 0.7232514414 12.6491368943 0.9786026962 4.3467806734 0.1107769256 26.7967612857 1.8986999141
0.0095 0.0035 0.7896 0.1974 0.7379020488 0.0553956896 10.5118980609 0.7751850888 12.5823486388 0.3470253234 4.2826739981 0.2585508113 28.1148227466 1.4361569131
0.0095 0.004 0.7892 0.1973 0.6721685592 0.0850305402 11.6857366491 0.4947419381 12.4256628837 0.5777676631 4.2246589074 0.1049159247 29.0082269994 1.2624560661
0.0095 0.0045 0.7888 0.1972 0.6542809061 0.0439317969 12.8272677533 0.6357148169 12.0071570093 0.5469815014 4.1756361557 0.2833073564 29.6643418244 1.5099354716
0.0095 0.005 0.7884 0.1971 0.6803125314 0.0720748344 13.5591718679 0.5584978165 11.8288856963 0.6852204609 4.0097129962 0.2610588836 30.0780830918 1.5768519954
0.0005 0.01 0.7916 0.1979 0.0274859060 0.0051539841 21.7249881836 1.1733868555 10.5365456511 0.3387263051 3.5142641213 0.3948778303 35.8032838620 1.9121449750
0.0095 0.0055 0.7879999999999999 0.19699999999999998 0.6480274989 0.0746905904 14.0453795604 0.6392803882 11.5510668696 0.3993408744 4.0015908835 0.2490868310 30.2460648124 1.3623986840
0.0095 0.006 0.7876 0.1969 0.6205415929 0.0673983425 15.4569374142 0.7681326623 11.3364810299 1.0308719384 3.7927365569 0.2059576576 31.2066965939 2.0723606008
0.0095 0.0065 0.7872 0.1968 0.6201053086 0.0866458465 16.3587549637 1.5987849742 10.9690186511 0.4782946402 3.7663396906 0.1030711195 31.7142186140 2.2667965804
0.0095 0.006999999999999999 0.7868 0.1967 0.6294127054 0.0729788159 17.1233654202 0.7204189481 10.8321408196 0.5558544186 3.8530722512 0.2373136344 32.4379911964 1.5865658170
0.0095 0.0075 0.7864 0.1966 0.5936373991 0.0610423839 17.5672941830 1.7213613346 10.7158327550 0.3324314615 3.6520499618 0.1100147250 32.5288142989 2.2248499050
0.0095 0.008 0.7859999999999999 0.1965 0.5741500372 0.0465969342 18.3418760852 1.1328697041 10.5304509053 0.6114344392 3.6680041118 0.3263368192 33.1144811395 2.1172378967
0.0095 0.0085 0.7856 0.1964 0.5956733922 0.0492690055 18.9421571166 0.9032501652 10.3544651220 0.4573750361 3.6653934327 0.3461483892 33.5576890635 1.7560425960
0.0095 0.009000000000000001 0.7852 0.1963 0.5510269734 0.0976661859 20.1670495068 1.5115135116 10.2648215700 0.6628111888 3.5429815912 0.2316422777 34.5258796414 2.5036331640
0.0095 0.0095 0.7848 0.1962 0.5806943005 0.1168814761 20.0398138597 0.7001862551 10.1297213727 0.4577837508 3.5917142675 0.2266720201 34.3419438004 1.5015235021
0.0095 0.01 0.7844 0.1961 0.5424467170 0.0449370396 21.3991213380 1.9661650417 10.1566398331 0.4304994701 3.4707528033 0.1252776746 35.5689606914 2.5668792260
0.001 0.0 0.7992 0.1998 0.1017996520 0.0281094072 0.0000000000 0.0000000000 15.7879309520 0.7493601494 5.3353578195 0.2927181859 21.2250884235 1.0701877425
0.01 0.0 0.792 0.198 0.9385927913 0.1886811432 0.0000000000 0.0000000000 14.7378570500 1.3225338851 4.9907481806 0.3740196500 20.6671980219 1.8852346783
0.01 0.0005 0.7916 0.1979 0.8792581370 0.0600278049 1.8726375032 0.1115091218 14.0793705620 0.8969736123 4.9948092369 0.1915939039 21.8260754391 1.2601044429
0.01 0.001 0.7912 0.1978 0.9000543516 0.0584280704 3.4652768110 0.3301000978 14.3203669666 0.5721852272 4.8886416209 0.1628416528 23.5743397501 1.1235550482
0.01 0.0015 0.7908 0.1977 0.8411559815 0.0802330785 5.1400808313 0.5683834611 13.2598812073 0.4705179459 4.5962455636 0.1769698018 23.8373635837 1.2961042873
0.01 0.002 0.7904 0.1976 0.7815304711 0.0886438691 6.8894712656 0.6327982206 13.4132656418 0.7357815730 4.5185053420 0.4510896219 25.6027727205 1.9083132846
0.01 0.0025 0.79 0.1975 0.7842936045 0.1373032036 8.0776687357 0.3243437697 12.8581358837 0.4415379346 4.4781848539 0.2296591687 26.1982830778 1.1328440766
0.01 0.003 0.7896 0.1974 0.7851661729 0.0742874162 9.2323621482 0.6443281254 12.5455262166 0.7268277105 4.3192235053 0.2485186639 26.8822780430 1.6939619160
0.01 0.0035 0.7892 0.1973 0.7454643087 0.0661491549 10.3679103849 1.1984264727 12.4838169160 0.5710276794 4.3612844461 0.2447865614 27.9584760557 2.0803898684
0.01 0.004 0.7888 0.1972 0.7508451474 0.0956275569 11.1508683015 0.5792788979 12.0584544527 0.5527466418 4.2327810201 0.3446438213 28.1929489217 1.5722969179
0.01 0.0045 0.7884 0.1971 0.7437191718 0.1242823932 12.5995199334 0.6139944392 12.2059980892 0.7670197093 4.1312546113 0.2560142259 29.6804918057 1.7613107676
0.001 0.0005 0.7988 0.1997 0.0927831114 0.0200585332 2.0353714970 0.3010528580 14.8594980171 0.7353467126 5.2112055254 0.5230889726 22.1988581509 1.5795470764
0.01 0.005 0.7879999999999999 0.19699999999999998 0.6830756648 0.0890114860 13.2967234170 0.8660657477 11.3606060651 0.9878983550 3.9728734136 0.2433620688 29.3132785605 2.1863376575
0.01 0.0055 0.7876 0.1969 0.7067804409 0.0900245592 14.0473738496 0.2436939729 11.9058318614 0.6161393909 4.0851326142 0.3402405779 30.7451187661 1.2900985009
0.01 0.006 0.7872 0.1968 0.6631520186 0.1183001741 14.9101033318 1.0599495006 11.2950875483 0.6169489815 3.8527821758 0.1607091316 30.7211250745 1.9559077878
0.01 0.0065 0.7868 0.1967 0.6614068817 0.0369696357 15.8713506977 0.7595811450 11.2282992929 0.2141247824 3.8754080612 0.1969353852 31.6364649335 1.2076109483
0.01 0.006999999999999999 0.7864 0.1966 0.6228684421 0.0231883685 17.0946476566 1.0154873306 10.8019210386 0.4158867012 3.7793930860 0.2166022762 32.2988302233 1.6711646765
0.01 0.0075 0.7859999999999999 0.1965 0.6358115407 0.0418428692 17.6586326256 0.6871921047 10.7343709400 0.3189769613 3.6671338854 0.0770225440 32.6959489917 1.1250344792
0.01 0.008 0.7856 0.1964 0.5760406021 0.0627494756 18.1891135371 1.7301744593 10.4669639705 0.3504280055 3.6259431710 0.2377415664 32.8580612807 2.3810935068
0.01 0.0085 0.7852 0.1963 0.5965459606 0.0428319627 19.1619277799 1.4267554292 10.4339507644 0.4918269534 3.6041875120 0.2349933459 33.7966120169 2.1964076912
0.01 0.009000000000000001 0.7848 0.1962 0.6180693156 0.0687245750 19.7183344502 0.8770142666 10.2307925730 0.5721135409 3.5450121194 0.1880745091 34.1122084582 1.7059268916
0.01 0.0095 0.7844 0.1961 0.5846208585 0.0660762182 20.5439701544 2.4782017457 10.2178412383 0.6216325290 3.5157144986 0.1863540079 34.8621467498 3.3522645008
0.001 0.001 0.7984 0.1996 0.0868205603 0.0143259571 3.8820832414 0.3155527604 14.6159621351 0.4246170231 4.9614505597 0.2587980304 23.5463164965 1.0132937710
0.01 0.01 0.784 0.196 0.5844754305 0.0678349872 20.8060197475 0.9214441135 9.9661790286 0.2436787023 3.5044015559 0.2910507881 34.8610757625 1.5240085911
0.001 0.0015 0.7979999999999999 0.1995 0.0888565534 0.0055491816 5.0822464463 0.6805529152 14.0699744956 0.8581013982 4.8616646037 0.1733671083 24.1027420990 1.7175706033
0.001 0.002 0.7976 0.1994 0.0859479919 0.0206159363 6.9449125037 0.7471985854 13.1410336653 0.6815866491 4.7540466104 0.2518242567 24.9259407713 1.7012254275
0.001 0.0025 0.7972 0.1993 0.0802762970 0.0263156511 8.4517973785 0.9292959427 12.7745870775 0.3433854249 4.5591159055 0.2068431224 25.8657766585 1.5058401411
0.001 0.003 0.7968 0.1992 0.0783857320 0.0175576923 9.4601099680 1.6517715429 12.9101951703 1.2515090816 4.4155285559 0.1831348136 26.8642194262 3.1039731304
0.001 0.0035 0.7964 0.1991 0.0802762970 0.0192624960 10.6271679732 1.1128559417 12.6427882008 0.5394151268 4.2643992445 0.3062482507 27.6146317155 1.9777818152
0.0 0.0025 0.7979999999999999 0.1995 0.0000000000 0.0000000000 8.1370985521 0.7728106901 13.2804509742 0.9020020654 4.4860168912 0.3687040452 25.9035664175 2.0435168007
0.001 0.004 0.7959999999999999 0.19899999999999998 0.0791128724 0.0124898927 12.0538824245 1.0126760688 12.5815867956 0.2423273599 4.2406130573 0.1636539796 28.9551951498 1.4311473010
0.001 0.0045 0.7956 0.1989 0.0763497390 0.0095585084 12.8005442788 0.7486917359 12.4109339148 0.7960904796 4.3395287870 0.1446077779 29.6273567196 1.6989485018
0.001 0.005 0.7952 0.1988 0.0746046021 0.0165966504 13.8359792006 1.1252185818 11.8674857527 0.8128907992 4.0581555970 0.0920229803 29.8362251524 2.0467290117
0.001 0.0055 0.7948 0.1987 0.0680603388 0.0134424637 14.7625259354 1.8855028381 11.7212118549 0.4903845917 4.0137740526 0.3717160467 30.5655721817 2.7610459402
0.001 0.006 0.7944 0.1986 0.0689329072 0.0087932890 15.7126052821 1.1776898612 11.8024751315 0.6311802477 3.9807054508 0.1156320952 31.5647187716 1.9332954931
0.001 0.0065 0.794 0.1985 0.0695146195 0.0062109877 16.9414862506 0.5236138970 11.3357191866 0.7010992571 3.9630108482 0.2504250137 32.3097309049 1.4813491555
0.001 0.006999999999999999 0.7936 0.1984 0.0737320336 0.0178491857 17.0364144137 1.1380374942 10.7996355090 0.4815711625 3.9032553047 0.1881371341 31.8130372610 1.8255949765
0.001 0.0075 0.7932 0.1983 0.0596255104 0.0239493150 17.9896846230 1.1701012240 11.1714149993 0.8398714802 3.8710569294 0.1487948536 33.0917820621 2.1827168728
0.001 0.008 0.7928 0.1982 0.0650063492 0.0139671533 19.5432358636 0.6539886826 10.6922156153 0.4140123943 3.7469046352 0.3116204333 34.0473624633 1.3935886635
0.001 0.0085 0.7924 0.1981 0.0654426334 0.0102833177 19.6485343302 1.3741948262 10.4227770639 0.6516708698 3.7532862952 0.3008092245 33.8900403227 2.3369582382
0.0 0.003 0.7976 0.1994 0.0000000000 0.0000000000 9.2822193767 0.7347892237 12.9513347040 1.2343563448 4.3972538023 0.3972038681 26.6308078830 2.3663494366
0.001 0.009000000000000001 0.792 0.198 0.0556989524 0.0095850230 20.1510951937 1.1345261151 10.3882401713 0.3156749159 3.5229663849 0.2084106846 34.1180007023 1.6681967386
0.001 0.0095 0.7916 0.1979 0.0593346543 0.0175865780 20.9655628788 1.1299759830 10.4123652066 0.8407006551 3.5870730602 0.1900239995 35.0243357999 2.1782872156
0.001 0.01 0.7912 0.1978 0.0546809559 0.0039453648 21.5806016498 1.3135409913 10.1002634350 0.7024703080 3.4771344633 0.1686992652 35.2126805040 2.1886559293
0.0015 0.0 0.7988 0.1997 0.1492092042 0.0243937984 0.0000000000 0.0000000000 15.4458633471 0.7206419394 5.2976480105 0.2328465859 20.8927205618 .9778823237
0.0015 0.0005 0.7984 0.1996 0.1374295302 0.0193588748 1.9073381342 0.2711012921 14.9773297681 0.6064101863 5.2016330354 0.3476532227 22.2237304679 1.2445235759
0.0015 0.001 0.7979999999999999 0.1995 0.1356843933 0.0170987797 3.7420841437 0.5047126217 14.2032970588 0.5109514341 5.0783509676 0.3894390175 23.1594165634 1.4222018530
0.0015 0.0015 0.7976 0.1994 0.1387383828 0.0160735855 5.5185969103 0.6119233071 14.0328981257 0.6069858843 4.8239547947 0.2688296862 24.5141882135 1.5038124631
0.0015 0.002 0.7972 0.1993 0.1169241717 0.0272133195 6.8236597240 0.4950376818 13.3728879513 1.5072605932 4.6835582751 0.2727042522 24.9970301221 2.3022158467
0.0015 0.0025 0.7968 0.1992 0.1148881787 0.0293029450 8.1199476654 0.6176689198 13.3337799994 0.5256249545 4.6481690698 0.2282980436 26.2167849133 1.4008948629
0.0015 0.003 0.7964 0.1991 0.1233230070 0.0205378220 9.3380594726 0.6951147940 13.1821731990 1.3609603105 4.5521540946 0.2259954012 27.1957097732 2.3026083277
0.0 0.0035 0.7972 0.1993 0.0000000000 0.0000000000 10.6782217752 1.6584709937 12.6143460540 0.9703324177 4.4184293104 0.2653681532 27.7109971396 2.8941715646
0.0015 0.0035 0.7959999999999999 0.19899999999999998 0.1143064664 0.0335608170 10.8309843234 1.0681409659 12.8967359401 0.4798066839 4.4491773085 0.3183786568 28.2912040384 1.8998871236
0.0015 0.004 0.7956 0.1989 0.1100890522 0.0127645759 11.4460230944 0.6815993654 12.6146000017 0.5853490433 4.3372081834 0.3552807400 28.5079203317 1.6349937246
0.0015 0.0045 0.7952 0.1988 0.1042719292 0.0261058584 12.7462996141 1.2877848768 12.1379400951 0.8274326624 4.1132699332 0.2439877734 29.1017815716 2.3853111710
0.0015 0.005 0.7948 0.1987 0.1141610383 0.0114510180 13.8407654946 0.5415743232 12.0376307380 0.9271431291 4.1034073678 0.2488935293 30.0959646387 1.7290619996
0.0015 0.0055 0.7944 0.1986 0.1032539327 0.0157170008 15.0927802171 1.2163659775 11.9799846012 0.4794490276 4.1286439322 0.1591835140 31.3046626832 1.8707155199
0.0015 0.006 0.794 0.1985 0.0964188132 0.0282235393 15.6595571909 1.8625719349 11.4517733035 0.6430265661 3.9528582073 0.2051192430 31.1606075149 2.7389412833
0.0015 0.0065 0.7936 0.1984 0.0975822378 0.0041542567 16.6686674962 0.7740695024 11.1808110657 0.5423757768 3.7785228596 0.1971352442 31.7255836593 1.5177347801
0.0015 0.006999999999999999 0.7932 0.1983 0.0943828202 0.0185419369 17.2641622336 1.2217097964 11.0170147738 0.5422972960 3.8902019093 0.2841875008 32.2657617369 2.0667365301
0.0015 0.0075 0.7928 0.1982 0.0900199780 0.0165660387 18.4543539928 1.7625628065 10.9167054168 0.2804144247 3.7338512398 0.2381560106 33.1949306274 2.2976992805
0.0015 0.008 0.7924 0.1981 0.0936556798 0.0238502042 18.3897390246 1.5009956507 10.5944457356 0.1804023006 3.7170268634 0.1439709673 32.7948673034 1.8492191228
0.0 0.004 0.7968 0.1992 0.0000000000 0.0000000000 11.6015776474 0.4023255800 12.4594379330 0.7162741732 4.2632389427 0.3634338678 28.3242545231 1.4820336210
0.0015 0.0085 0.792 0.198 0.0959825290 0.0080709306 19.6281925810 1.4880046539 10.5035324450 0.4298020287 3.6912101481 0.2378547969 33.9189177031 2.1637324101
0.0015 0.009000000000000001 0.7916 0.1979 0.0859479919 0.0161261309 20.1147991314 1.6691395225 10.6129839206 0.5406871206 3.5966455502 0.3272143693 34.4103765941 2.5531671433
0.0015 0.0095 0.7912 0.1978 0.0862388480 0.0066706956 21.2276124719 0.8028539463 10.2742176364 0.8790225563 3.5528441567 0.1470725460 35.1409131130 1.8356197442
0.0015 0.01 0.7908 0.1977 0.0894382657 0.0262577224 20.4749677502 1.5669629168 10.3211979682 0.7308660056 3.5769204193 0.2126662624 34.4625244034 2.5367529072
0.002 0.0 0.7984 0.1996 0.1969096125 0.0391458232 0.0000000000 0.0000000000 15.2249288139 0.9118748124 5.4481971710 0.2167048083 20.8700355974 1.1677254439
0.002 0.0005 0.7979999999999999 0.1995 0.1753862576 0.0206364436 1.9811268324 0.2082419876 14.5608554757 0.5856600882 5.1964116772 0.2330690835 21.9137802429 1.0476076029
0.002 0.001 0.7976 0.1994 0.1734956926 0.0223902567 3.7333092715 0.4100211914 14.2266602508 0.6581208408 4.8529623401 0.1434158389 22.9864275550 1.2339481278
0.002 0.0015 0.7972 0.1993 0.1759679699 0.0186011546 5.4224721737 0.4779841387 13.9303032390 0.5498376147 4.7525962331 0.2242521534 24.2813396157 1.2706750614
0.002 0.002 0.7968 0.1992 0.1737865487 0.0311229670 6.4646876786 0.5564008089 13.6468975620 0.4440133705 4.8230845683 0.4027208527 25.1084563576 1.4342579991
0.002 0.0025 0.7964 0.1991 0.1561897518 0.0093073968 8.0800618826 0.5332154860 13.3312405220 0.5169951877 4.5248870019 0.1932729887 26.0923791583 1.2527910592
0.0 0.0045 0.7964 0.1991 0.0000000000 0.0000000000 12.6812857882 0.9005761078 12.1780638379 1.1090430139 4.1518499685 0.1638923746 29.0111995946 2.1735114963
0.002 0.003 0.7959999999999999 0.19899999999999998 0.1580803167 0.0243625666 9.5837558948 0.4185050806 12.5452722689 0.7031746410 4.4941390039 0.1297853467 26.7812474843 1.2758276349
0.002 0.0035 0.7956 0.1989 0.1606980221 0.0443114355 10.7216972785 1.5866550367 12.4584221421 0.5601868403 4.4114674996 0.1477233278 27.7522849423 2.3388766403
0.002 0.004 0.7952 0.1988 0.1489183480 0.0145544370 11.9952503237 0.8148242742 12.0267109853 0.5946703489 4.2092849083 0.1801216750 28.3801645653 1.6041707351
0.002 0.0045 0.7948 0.1987 0.1439737935 0.0130074824 12.9405433764 0.5676373316 12.2707547627 0.6453111369 4.2043536256 0.4551408660 29.5596255582 1.6810968169
0.002 0.005 0.7944 0.1986 0.1375749583 0.0262963557 13.7115355583 0.7647410053 11.7554947997 0.5420851030 4.0865829914 0.2258613244 29.6911883077 1.5589837884
0.002 0.0055 0.794 0.1985 0.1473186392 0.0260896506 14.5662878840 1.5637627966 12.0655649894 0.4964261967 4.2542466037 0.1955581917 31.0334181163 2.2818368356
0.002 0.006 0.7936 0.1984 0.1445555058 0.0201804707 15.5574495869 1.3540245177 11.2905164890 0.5506135150 3.9328430010 0.3448488438 30.9253645827 2.2696673472
0.002 0.0065 0.7932 0.1983 0.1220141543 0.0191479684 16.5438249959 1.2361442581 11.2260137633 1.1213458038 3.8864309284 0.2980282136 31.7782838419 2.6746662439
0.002 0.006999999999999999 0.7928 0.1982 0.1346663968 0.0102172926 17.2190912990 0.7651644331 10.9294028038 0.6198043951 3.7953472359 0.2052898231 32.0785077355 1.6004759439
0.002 0.0075 0.7924 0.1981 0.1201235893 0.0139307647 18.0917922270 1.0036245785 10.9603844280 0.5252336699 3.7361718434 0.0752632614 32.9084720877 1.6180522745
