# Supplementary material for: Multipressure Sampling for Improving the Performance of MOF-based Electronic Noses
Source: ACS Sens. 2024 Jul 12;9(7):3531–9. doi: 10.1021/acssensors.4c00199 (PMC11287752; doi:10.1021/acssensors.4c00199)
Supplement: Supplementary file 2 — se4c00199_si_002.zip [file se4c00199_si_002.zip › Multiplex_Adsorption_Data/Methane_1bar/MOF-177.csv]

methane_comp CO2_comp N2_comp O2_comp methane_mass methane_error CO2_mass CO2_error N2_mass N2_error O2_mass O2_error total_mass total_error
0.0 0.0 0.8 0.2 0.0000000000 0.0000000000 0.0000000000 0.0000000000 8.3288286346 0.3549636658 2.5473487541 0.1782778377 10.8761773887 .5332415035
0.0 0.0005 0.7996 0.1999 0.0000000000 0.0000000000 0.0402272068 0.0318240263 8.3605389208 0.2427945031 2.6420819864 0.3076149776 11.0428481140 .5822335070
0.0 0.005 0.7959999999999999 0.19899999999999998 0.0000000000 0.0000000000 0.4070610208 0.0761428497 8.3233403158 0.4189980276 2.6399922827 0.0560726331 11.3703936193 .5512135104
0.002 0.008 0.792 0.198 0.0286361463 0.0060888814 0.6819469337 0.1137474677 8.0763659713 0.4236406992 2.5633698154 0.0672467660 11.3503188667 .6107238143
0.002 0.0085 0.7916 0.1979 0.0254931547 0.0084393140 0.7624013472 0.1541299120 8.2501627323 0.2142311166 2.5981982097 0.1356430704 11.6362554439 .5124434130
0.002 0.009000000000000001 0.7912 0.1978 0.0268900398 0.0129917832 0.7336676281 0.1137152035 8.1306393458 0.3862308577 2.5097340883 0.1502779629 11.4009311020 .6632158073
0.002 0.0095 0.7908 0.1977 0.0237470482 0.0068433119 0.8668005267 0.2029973933 8.0952701804 0.4225789854 2.6058604564 0.1448727238 11.5916782117 .7772924144
0.002 0.01 0.7904 0.1976 0.0226993843 0.0118940488 0.9108588960 0.0868162060 8.1275902798 0.3401117957 2.5919290987 0.2023838401 11.6530776588 .6412058906
0.0025 0.0 0.7979999999999999 0.1995 0.0289853676 0.0116033998 0.0000000000 0.0000000000 7.9208636063 0.2890128567 2.6720344054 0.1798926178 10.6218833793 .4805088743
0.0025 0.0005 0.7976 0.1994 0.0279377037 0.0110433470 0.0421427880 0.0153246502 8.1391767305 0.6849654623 2.6072535922 0.2187090052 10.8165108144 .9300424647
0.0025 0.001 0.7972 0.1993 0.0314299167 0.0184790541 0.0938634824 0.0281531801 8.1007584992 0.4435216276 2.6448682579 0.1763624049 10.8709201562 .6665162667
0.0025 0.0015 0.7968 0.1992 0.0328268019 0.0145504217 0.1111037139 0.0585428716 8.3306580742 0.4450449963 2.5981982097 0.0745034630 11.0727867997 .5926417526
0.0025 0.002 0.7964 0.1991 0.0265408185 0.0155236624 0.1618666177 0.0532931098 8.3111440519 0.5646540915 2.6170055425 0.1715651083 11.1165570306 .8050359720
0.0 0.0055 0.7956 0.1989 0.0000000000 0.0000000000 0.4434570650 0.0598446721 8.2867515240 0.4357566543 2.6650687266 0.1300475638 11.3952773156 .6256488902
0.0025 0.0025 0.7959999999999999 0.19899999999999998 0.0286361463 0.0084393140 0.1800646398 0.0582916135 8.3489524700 0.3022705674 2.6163089747 0.0654032362 11.1739622308 .4344047311
0.0025 0.003 0.7956 0.1989 0.0282869250 0.0115612821 0.2394476593 0.0373415535 8.0873426088 0.2465516306 2.5424727789 0.2136999431 10.8975499720 .5091544093
0.0025 0.0035 0.7952 0.1988 0.0296838102 0.0082640842 0.3093663758 0.1101417589 8.2294290836 0.2423652664 2.6608893193 0.1793307221 11.2293685889 .5401018316
0.0025 0.004 0.7948 0.1987 0.0293345889 0.0131411190 0.3486357919 0.1019765948 8.3233403158 0.2821109475 2.5536178650 0.1211627727 11.2549285616 .5183914340
0.0025 0.0045 0.7944 0.1986 0.0237470482 0.0081451703 0.3812006736 0.0836299874 8.1782047751 0.2492159634 2.6560133441 0.1373210755 11.2391658410 .4783121966
0.0025 0.005 0.794 0.1985 0.0272392611 0.0182933302 0.4319635774 0.0727920884 8.1336884118 0.1225466616 2.6225780856 0.1409754279 11.2154693359 .3546075081
0.0025 0.0055 0.7936 0.1984 0.0258423760 0.0129541803 0.4645284590 0.0284126619 8.1897912258 0.6523462238 2.5835702841 0.1756898316 11.2637323449 .8694028976
0.0025 0.006 0.7932 0.1983 0.0282869250 0.0086674446 0.5085868284 0.1543678037 8.1964991710 0.1974665149 2.6887520347 0.1992232860 11.4221249591 .5597250492
0.0025 0.0065 0.7928 0.1982 0.0268900398 0.0084393140 0.5411517100 0.0904592566 8.0946603672 0.3978562620 2.5759080373 0.0428488343 11.2386101543 .5396036669
0.0025 0.006999999999999999 0.7924 0.1981 0.0265408185 0.0092130906 0.5890412419 0.1006364073 8.0153846517 0.5177655204 2.5828737162 0.2411211765 11.2138404283 .8687361948
0.0 0.006 0.7952 0.1988 0.0000000000 0.0000000000 0.5095446190 0.0836299874 8.1934501050 0.2263844740 2.6532270725 0.1726252065 11.3562217965 .4826396679
0.0025 0.0075 0.792 0.198 0.0317791380 0.0174470904 0.6426775176 0.1962325796 8.1513729945 0.1950487294 2.5710320622 0.1233062888 11.3968617123 .5320346882
0.0025 0.008 0.7916 0.1979 0.0254931547 0.0142454896 0.6388463550 0.0512574615 8.0867327957 0.3523095138 2.5445624825 0.1306580142 11.2956347879 .5484704791
0.0025 0.0085 0.7912 0.1978 0.0282869250 0.0104533316 0.6819469337 0.1194131023 7.9861136183 0.5853876359 2.5807840125 0.2445737036 11.2771314895 .9598277734
0.0025 0.009000000000000001 0.7908 0.1977 0.0268900398 0.0118117360 0.8246577386 0.3078309903 8.0599010150 0.4658525815 2.5968050739 0.2934395044 11.5082538673 1.0789348122
0.0025 0.0095 0.7904 0.1976 0.0286361463 0.0157110776 0.8169954135 0.1434257500 8.0141650253 0.2680571232 2.5473487541 0.1633952874 11.4071453392 .5905892382
0.0025 0.01 0.79 0.1975 0.0289853676 0.0126107093 0.8514758765 0.2284606746 8.2769945129 0.4293639242 2.5995913454 0.1986183655 11.7570471024 .8690536736
0.003 0.0 0.7976 0.1994 0.0338744658 0.0284224089 0.0000000000 0.0000000000 8.2349174023 0.3222999760 2.6100398637 0.1419085049 10.8788317318 .4926308898
0.003 0.0005 0.7972 0.1993 0.0328268019 0.0104533316 0.0402272068 0.0215023465 8.4471323946 0.4065327803 2.6929314420 0.2776292749 11.2131178453 .7161177333
0.003 0.001 0.7968 0.1992 0.0356205723 0.0068433119 0.0862011573 0.0234609834 8.1867421598 0.2828113482 2.6121295673 0.3470837777 10.9206934567 .6601994212
0.003 0.0015 0.7964 0.1991 0.0349221297 0.0166750884 0.1254705735 0.0365469614 8.2129641273 0.2528071053 2.5452590504 0.1661515185 10.9186158809 .4721806736
0.0 0.0065 0.7948 0.1987 0.0000000000 0.0000000000 0.5938301951 0.1462631291 8.1050271915 0.2933042994 2.5717286300 0.2404360229 11.2705860166 .6800034514
0.003 0.002 0.7959999999999999 0.19899999999999998 0.0345729084 0.0129541803 0.1771912679 0.0469219668 8.3471230305 0.4452154226 2.5926256666 0.2329329672 11.1515128734 .7380245369
0.003 0.0025 0.7956 0.1989 0.0394620065 0.0255290083 0.2183762653 0.0287975010 8.1977187974 0.3392359624 2.5961085060 0.1861596405 11.0516655752 .5797221122
0.003 0.003 0.7952 0.1988 0.0335252445 0.0060082304 0.2643502159 0.1383203555 8.1934501050 0.3008647993 2.5501350256 0.1237775847 11.0414605910 .5689709699
0.003 0.0035 0.7948 0.1987 0.0349221297 0.0122973508 0.3064930039 0.0626603003 8.1574711264 0.6125949177 2.6232746535 0.2874522226 11.1221609135 .9750047914
0.003 0.004 0.7944 0.1986 0.0370174574 0.0155236624 0.3266066073 0.0933342281 8.1861323466 0.4006133900 2.6037707527 0.2560339468 11.1535271640 .7655052273
0.003 0.0045 0.794 0.1985 0.0321283593 0.0140732283 0.3984409051 0.0672911829 7.8958612652 0.4431055596 2.5703354943 0.1768788727 10.8967660239 .7013488435
0.003 0.005 0.7936 0.1984 0.0352713510 0.0071227448 0.4080188115 0.0656348703 8.1879617862 0.1378015917 2.5264517175 0.1804420082 11.1577036662 .3910012150
0.003 0.0055 0.7932 0.1983 0.0359697936 0.0120164607 0.4693174122 0.0410846412 8.0403869927 0.3652165072 2.5598869760 0.1337700544 11.1055611745 .5520876635
0.003 0.006 0.7928 0.1982 0.0338744658 0.0157110776 0.5392361288 0.1329363720 8.2440646003 0.3887414442 2.6379025791 0.2023454771 11.4550777740 .7397343709
0.003 0.0065 0.7924 0.1981 0.0394620065 0.0140732283 0.5689276385 0.1109384547 8.0538028831 0.3633299571 2.6267574929 0.0787337431 11.2889500210 .5670753832
0.0 0.006999999999999999 0.7944 0.1986 0.0000000000 0.0000000000 0.5890412419 0.0976758630 8.1910108522 0.3451908990 2.5278448533 0.1604466669 11.3078969474 .6033134289
0.003 0.006999999999999999 0.792 0.198 0.0338744658 0.0126107093 0.6206483329 0.0479278282 8.0037982010 0.1381465813 2.5494384577 0.2229452543 11.2077594574 .4216303731
0.003 0.0075 0.7916 0.1979 0.0328268019 0.0102173343 0.6244794955 0.0725901682 8.0916113012 0.7429457056 2.5654595191 0.2803839322 11.3143771177 1.1061371403
0.003 0.008 0.7912 0.1978 0.0366682361 0.0101213948 0.6982293745 0.1291277978 8.0763659713 0.3172763768 2.5285414212 0.0947946743 11.3398050031 .5513202437
0.003 0.0085 0.7908 0.1977 0.0310806954 0.0067716522 0.7020605371 0.1603377000 8.1562515000 0.1493731169 2.5807840125 0.0813524492 11.4701767450 .3978349183
0.003 0.009000000000000001 0.7904 0.1976 0.0363190148 0.0104533316 0.7317520468 0.1577769305 8.1397865437 0.2620522769 2.6218815177 0.2713362153 11.5297391230 .7016187543
0.003 0.0095 0.79 0.1975 0.0324775806 0.0129917832 0.7805993693 0.1577304092 8.0873426088 0.2119695232 2.5766046052 0.1003057754 11.4770241639 .4829974910
0.003 0.01 0.7896 0.1974 0.0352713510 0.0067716522 0.9079855241 0.0659694598 8.2958987220 0.1680873501 2.5438659147 0.0663167746 11.7830215118 .3071452367
0.0035 0.0 0.7972 0.1993 0.0391127852 0.0137222197 0.0000000000 0.0000000000 7.8647607922 0.2111961914 2.6051638885 0.1877893275 10.5090374659 .4127077386
0.0035 0.0005 0.7968 0.1992 0.0440018834 0.0094741363 0.0459739506 0.0197221163 8.2538216114 0.4457897134 2.6009844812 0.1091101942 10.9447819266 .5840961602
0.0035 0.001 0.7964 0.1991 0.0394620065 0.0081451703 0.0900323199 0.0370455788 8.1647888848 0.4245876656 2.6030741848 0.0986670644 10.8973573960 .5684454791
0.0 0.0075 0.794 0.1985 0.0000000000 0.0000000000 0.6522554239 0.2057266511 8.2025973029 0.4499314003 2.6601927514 0.2617612767 11.5150454782 .9174193281
0.0035 0.0015 0.7959999999999999 0.19899999999999998 0.0377159000 0.0100245371 0.1494153394 0.0945063238 8.1507631813 0.2718809581 2.6504408010 0.2144705256 10.9883352217 .5908823446
0.0035 0.002 0.7956 0.1989 0.0380651213 0.0206484013 0.1838958023 0.0501721418 8.1135645763 0.2670953954 2.5536178650 0.1301967180 10.8891433649 .4681126565
0.0035 0.0025 0.7952 0.1988 0.0415573343 0.0060082304 0.2049671964 0.1085984231 7.9684290356 0.3118191395 2.5731217658 0.3036396857 10.7880753321 .7300654787
0.0035 0.003 0.7948 0.1987 0.0419065556 0.0105924064 0.2605190533 0.0261250455 8.1379571041 0.1564262971 2.5981982097 0.1398003241 11.0385809227 .3329440731
0.0035 0.0035 0.7944 0.1986 0.0436526621 0.0137931360 0.3323533511 0.0676175770 8.2251603912 0.2829322942 2.6302403323 0.2106999834 11.2314067367 .5750429906
0.0035 0.004 0.794 0.1985 0.0384143426 0.0144832139 0.3419312575 0.0827477898 8.3160225574 0.4363911176 2.5752114695 0.1616637870 11.2715796270 .6952859083
0.0035 0.0045 0.7936 0.1984 0.0401604491 0.0245947017 0.3639604421 0.1128405828 8.1745458959 0.3898800503 2.6539236404 0.1719267267 11.2325904275 .6992420615
0.0035 0.005 0.7932 0.1983 0.0419065556 0.0098774699 0.4606972965 0.0917481445 8.1910108522 0.3653915997 2.5933222345 0.1559192176 11.2869369388 .6229364317
0.0035 0.0055 0.7928 0.1982 0.0509863093 0.0121777627 0.4616550871 0.0540451986 7.9745271675 0.1752446528 2.5696389264 0.1073166764 11.0568074903 .3487842905
0.0035 0.006 0.7924 0.1981 0.0373666787 0.0068433119 0.5373205475 0.0153246502 8.0440458719 0.5017602863 2.6462613937 0.2749599708 11.2649944918 .7988882192
0.0 0.008 0.7936 0.1984 0.0000000000 0.0000000000 0.6809891431 0.0661915798 8.2038169293 0.2827745282 2.6232746535 0.0980553839 11.5080807259 .4470214919
0.0035 0.0065 0.792 0.198 0.0467956537 0.0181326243 0.6062814734 0.1375488733 8.0940505540 0.3234563244 2.5299345570 0.2272391920 11.2770622381 .7063770140
0.0035 0.006999999999999999 0.7916 0.1979 0.0453987686 0.0118940488 0.6244794955 0.0825257669 8.2526019850 0.5322184629 2.6197918141 0.1767910699 11.5422720632 .8034293485
0.0035 0.0075 0.7912 0.1978 0.0401604491 0.0201219360 0.6129860078 0.0561758702 7.9550131453 0.3343645293 2.5243620139 0.1250256887 11.1325216161 .5356880242
0.0035 0.008 0.7908 0.1977 0.0387635639 0.0117703638 0.6800313524 0.1664462668 8.1275902798 0.2907114527 2.6246677893 0.2168822025 11.4710529854 .6858102858
0.0035 0.0085 0.7904 0.1976 0.0314299167 0.0192547335 0.7461189064 0.0822585484 8.1678379508 0.4059799008 2.5717286300 0.1185066502 11.5171154039 .6259998329
0.0035 0.009000000000000001 0.79 0.1975 0.0474940963 0.0142112044 0.8016707633 0.0925842264 8.0556323226 0.7158178375 2.5069478168 0.1328528630 11.4117449990 .9554661313
0.0035 0.0095 0.7896 0.1974 0.0436526621 0.0280248731 0.8150798323 0.1538916526 8.2404057211 0.6520907899 2.5327208285 0.1773938369 11.6318590440 1.0114011525
0.0035 0.01 0.7892 0.1973 0.0405096704 0.0074573262 0.8323200637 0.1140374348 8.0153846517 0.2902967027 2.5828737162 0.1121971732 11.4710881020 .5239886369
0.004 0.0 0.7968 0.1992 0.0429542195 0.0180246911 0.0000000000 0.0000000000 7.9885528711 0.3983345356 2.5814805804 0.1700767170 10.6129876710 .5864359437
0.004 0.0005 0.7964 0.1991 0.0447003260 0.0193305896 0.0555518570 0.0323954189 8.1782047751 0.1909952065 2.6392957148 0.1189806460 10.9177526729 .3617018610
0.0 0.0085 0.7932 0.1983 0.0000000000 0.0000000000 0.7336676281 0.1084293456 8.2172328197 0.2605836751 2.6358128754 0.1738575392 11.5867133232 .5428705599
0.004 0.001 0.7959999999999999 0.19899999999999998 0.0527324158 0.0133254354 0.0794966229 0.0329569064 8.0452654983 0.2981132170 2.5710320622 0.0522007805 10.7485265992 .3965963393
0.004 0.0015 0.7956 0.1989 0.0436526621 0.0206010968 0.1082303420 0.0312421851 8.1830832807 0.3489794213 2.6218815177 0.0850155325 10.9568478025 .4858382357
0.004 0.002 0.7952 0.1988 0.0457479899 0.0111313432 0.1580354551 0.0160269028 8.1324687854 0.5694675812 2.5710320622 0.1761862406 10.9072842926 .7728120678
0.004 0.0025 0.7948 0.1987 0.0488909815 0.0076510553 0.2155028934 0.0296760575 8.1678379508 0.3750703146 2.5947153702 0.2276402604 11.0269471959 .6400376878
0.004 0.003 0.7944 0.1986 0.0541293010 0.0159269416 0.2394476593 0.0568253238 8.1373472909 0.4998891371 2.5905359629 0.1064997398 11.0214602141 .6791411423
0.004 0.0035 0.794 0.1985 0.0429542195 0.0092658881 0.2911683537 0.0486120031 8.0385575531 0.3152114914 2.5975016418 0.1568376385 10.9701817681 .5299270211
0.004 0.004 0.7936 0.1984 0.0426049982 0.0135433044 0.3352267230 0.0424031991 8.2830926449 0.1955818377 2.5375968037 0.2826246401 11.1985211698 .5341529813
0.004 0.0045 0.7932 0.1983 0.0558754075 0.0206010968 0.3744961392 0.0489879716 8.2263800176 0.2673458887 2.5577972723 0.2041597573 11.2145488366 .5410947144
0.004 0.005 0.7928 0.1982 0.0481925389 0.0240532110 0.4223856710 0.0842420289 8.0477047511 0.3472531436 2.5863565556 0.1635733620 11.1046395166 .6191217455
0.004 0.0055 0.7924 0.1981 0.0464464325 0.0188191076 0.4875154343 0.1041132080 8.0708776526 0.2202768170 2.5995913454 0.2006599177 11.2044308648 .5438690503
0.0 0.009000000000000001 0.7928 0.1982 0.0000000000 0.0000000000 0.7652747191 0.1616823223 8.0824641033 0.5727103740 2.5313276927 0.0606294223 11.3790665151 .7950221186
0.004 0.006 0.792 0.198 0.0453987686 0.0198780247 0.4923043875 0.0621900475 8.2093052481 0.7311616992 2.5173963350 0.1028847508 11.2644047392 .9161145222
0.004 0.0065 0.7916 0.1979 0.0436526621 0.0062470605 0.5689276385 0.1234621481 8.1318589722 0.5789179928 2.5375968037 0.1877686561 11.2820360765 .8963958575
0.004 0.006999999999999999 0.7912 0.1978 0.0429542195 0.0056741745 0.6091548453 0.1331845679 8.0800248505 0.5853063173 2.5856599877 0.2152653988 11.3177939030 .9394304585
0.004 0.0075 0.7908 0.1977 0.0502878667 0.0111313432 0.6263950767 0.1686799569 8.1855225334 0.4204369011 2.5550110008 0.1841681226 11.4172164776 .7844163238
0.004 0.008 0.7904 0.1976 0.0502878667 0.0162903407 0.6570443771 0.1495380827 7.9848939919 0.4835537955 2.5375968037 0.1780599739 11.2298230394 .8274421928
0.004 0.0085 0.79 0.1975 0.0440018834 0.0217976761 0.6848203056 0.1398505528 8.0300201684 0.3080275050 2.5389899395 0.2661582150 11.2978322969 .7358339489
0.004 0.009000000000000001 0.7896 0.1974 0.0485417602 0.0097281796 0.7748526255 0.0380232026 8.1727164563 0.5635756182 2.5877496914 0.2211534473 11.5838605334 .8324804477
0.004 0.0095 0.7892 0.1973 0.0460972112 0.0213682345 0.8141220416 0.0495835919 8.1812538411 0.1545320063 2.6448682579 0.2177752401 11.6863413518 .4432590728
0.004 0.01 0.7888 0.1972 0.0495894241 0.0169075050 0.8533914578 0.0504638427 8.1263706534 0.5415388399 2.6190952462 0.1833972099 11.6484467815 .7923073975
0.0045 0.0 0.7964 0.1991 0.0551769649 0.0116033998 0.0000000000 0.0000000000 8.2404057211 0.2730329202 2.4776919656 0.1638104937 10.7732746516 .4484468137
0.0 0.0095 0.7924 0.1981 0.0000000000 0.0000000000 0.7585701847 0.0530169778 8.0159944649 0.4135414818 2.6859657631 0.2993589124 11.4605304127 .7659173720
0.0045 0.0005 0.7959999999999999 0.19899999999999998 0.0530816371 0.0164690335 0.0517206944 0.0370455788 8.0324594212 0.3950836584 2.5257551497 0.2218281647 10.6630169024 .6704264354
0.0045 0.001 0.7956 0.1989 0.0534308584 0.0210230060 0.0794966229 0.0385978932 8.1745458959 0.4379970281 2.6114329995 0.1740249084 10.9189063767 .6716428357
0.0045 0.0015 0.7952 0.1988 0.0443511047 0.0120164607 0.1283439454 0.0627773131 8.0794150373 0.5623972241 2.6225780856 0.0973202810 10.8746881730 .7345112789
0.0045 0.002 0.7948 0.1987 0.0453987686 0.0159269416 0.1484575488 0.0843726030 8.1202725214 0.4380887137 2.6420819864 0.0761269350 10.9562108252 .6145151933
0.0045 0.0025 0.7944 0.1986 0.0443511047 0.0071909066 0.2375320780 0.0673456918 7.9324500570 0.1771861537 2.6149158389 0.2480955382 10.8292490786 .4998182903
0.0045 0.003 0.794 0.1985 0.0530816371 0.0089988033 0.2509411469 0.0582916135 8.2001580502 0.2943471715 2.6128261352 0.1349545224 11.1170069694 .4965921107
0.0045 0.0035 0.7936 0.1984 0.0534308584 0.0149146524 0.3131975384 0.0563714919 7.9800154863 0.6141566725 2.5961085060 0.2488064040 10.9427523891 .9342492208
0.0045 0.004 0.7932 0.1983 0.0523831945 0.0175307700 0.3313955605 0.0266809598 8.1318589722 0.3557255260 2.5870531235 0.2492662117 11.1026908507 .6492034675
0.0045 0.0045 0.7928 0.1982 0.0600660630 0.0207896691 0.3946097425 0.0893572981 8.0849033561 0.3263862422 2.5786943089 0.1673851322 11.1182734705 .6039183416
0.0045 0.005 0.7924 0.1981 0.0537800797 0.0158347888 0.4511193901 0.0788419371 8.2721160073 0.3767638931 2.6511373689 0.1316789689 11.4281528460 .6031195879
0.0 0.001 0.7992 0.1998 0.0000000000 0.0000000000 0.0756654603 0.0140765900 8.0464851247 0.3034885339 2.5626732475 0.0652546936 10.6848238325 .3828198175
0.0 0.01 0.792 0.198 0.0000000000 0.0000000000 0.8294466918 0.1106071955 8.3629781736 0.4507571511 2.6594961835 0.2629523006 11.8519210489 .8243166472
0.0045 0.0055 0.792 0.198 0.0523831945 0.0178068621 0.4549505527 0.0856673989 8.2190622592 0.5846782583 2.5355071000 0.3203303574 11.2619031064 1.0084828767
0.0045 0.006 0.7916 0.1979 0.0579707352 0.0182666441 0.5267848505 0.1345005445 8.2391860947 0.1914619218 2.5369002358 0.1947203163 11.3608419162 .5389494267
0.0045 0.0065 0.7912 0.1978 0.0513355306 0.0118117360 0.5947879857 0.1165832269 8.2562608642 0.2544726429 2.6037707527 0.2018653249 11.5061551332 .5847329307
0.0045 0.006999999999999999 0.7908 0.1977 0.0485417602 0.0148819089 0.5737165917 0.1426304307 8.4349361307 0.3765980378 2.5403830752 0.2739416494 11.5975775578 .8080520268
0.0045 0.0075 0.7904 0.1976 0.0534308584 0.0180246911 0.6369307737 0.0524603537 8.2263800176 0.3988383434 2.5912325308 0.0329676094 11.5079741805 .5022909976
0.0045 0.008 0.79 0.1975 0.0492402028 0.0046329440 0.7078072809 0.1007093058 8.0342888608 0.6521409723 2.5403830752 0.1749259351 11.3317194197 .9324091572
0.0045 0.0085 0.7896 0.1974 0.0569230713 0.0246541332 0.6943982120 0.1200872385 8.2093052481 0.5433924913 2.5250585818 0.1172222551 11.4856851132 .8053561181
0.0045 0.009000000000000001 0.7892 0.1973 0.0544785223 0.0268151023 0.7260053030 0.1479592794 8.1318589722 0.2600694211 2.5842668520 0.1036927340 11.4966096495 .5385365368
0.0045 0.0095 0.7888 0.1972 0.0474940963 0.0071227448 0.8524336671 0.1220572553 8.0037982010 0.4275829933 2.5954119381 0.1756345884 11.4991379025 .7323975818
0.0045 0.01 0.7884 0.1971 0.0537800797 0.0123764343 0.8562648297 0.1606577813 7.9812351127 0.4926988729 2.5640663833 0.1766263218 11.4553464054 .8423594103
0.0005 0.0 0.7996 0.1999 0.0059367620 0.0071909066 0.0000000000 0.0000000000 8.1788145883 0.3696413763 2.5773011731 0.0921999102 10.7620525234 .4690321931
0.005 0.0 0.7959999999999999 0.19899999999999998 0.0600660630 0.0228039100 0.0000000000 0.0000000000 8.2446744135 0.5553654186 2.6796966522 0.1695738684 10.9844371287 .7477431970
0.005 0.0005 0.7956 0.1989 0.0590183991 0.0092130906 0.0402272068 0.0261250455 8.1751557091 0.5040820785 2.6093432958 0.2305797525 10.8837446108 .7699999671
0.005 0.001 0.7952 0.1988 0.0600660630 0.0087235452 0.0948212731 0.0140765900 8.0751463449 0.1956578774 2.5661560870 0.0809218834 10.7961897680 .2993798960
0.005 0.0015 0.7948 0.1987 0.0618121695 0.0100245371 0.1245127828 0.0209841415 8.1452748625 0.2850535894 2.5591904081 0.0637502338 10.8907902229 .3798125018
0.005 0.002 0.7944 0.1986 0.0625106121 0.0187931681 0.1762334772 0.0591663489 8.2733356337 0.2661357815 2.6100398637 0.0803442064 11.1221195867 .4244395049
0.005 0.0025 0.794 0.1985 0.0670504890 0.0232278108 0.1829380117 0.0591663489 8.0818542901 0.6260331699 2.5062512489 0.1717347117 10.8380940397 .8801620413
0.005 0.003 0.7936 0.1984 0.0572722926 0.0177244860 0.2566878908 0.0467652987 8.1525926209 0.2106249229 2.5633698154 0.1461797122 11.0299226197 .4212944198
0.005 0.0035 0.7932 0.1983 0.0558754075 0.0165281684 0.3017040507 0.0881999854 8.0958799936 0.3479549425 2.6114329995 0.2115273787 11.0648924513 .6642104750
0.005 0.004 0.7928 0.1982 0.0509863093 0.0164393862 0.3256488167 0.0596604397 8.1843029071 0.2550565108 2.5689423585 0.1694021016 11.1298803916 .5005584383
0.005 0.0045 0.7924 0.1981 0.0569230713 0.0215953209 0.3859896268 0.1021922664 8.1410061701 0.4270434342 2.5696389264 0.1924545340 11.1535577946 .7432855555
0.0005 0.0005 0.7992 0.1998 0.0052383194 0.0049387349 0.0344804629 0.0280225382 8.2269898308 0.3088666215 2.5389899395 0.1717008045 10.8056985526 .5135286991
0.005 0.005 0.792 0.198 0.0551769649 0.0137222197 0.4233434616 0.0610586836 8.1379571041 0.3921245849 2.5027684095 0.2692611067 11.1192459401 .7361665949
0.005 0.0055 0.7916 0.1979 0.0639074973 0.0180246911 0.4750641561 0.0493610765 8.0141650253 0.2340793194 2.5375968037 0.1485895388 11.0907334824 .4500546258
0.005 0.006 0.7912 0.1978 0.0551769649 0.0277273793 0.4980511314 0.0368469415 8.1532024340 0.3066578310 2.6483510973 0.1001314820 11.3547816276 .4713636338
0.005 0.0065 0.7908 0.1977 0.0541293010 0.0175307700 0.5804211262 0.0969972884 8.2855318976 0.4211968755 2.5905359629 0.1143220488 11.5106182877 .6500469827
0.005 0.006999999999999999 0.7904 0.1976 0.0621613908 0.0095254870 0.5986191483 0.0986105815 8.0342888608 0.3102505169 2.5745149016 0.1184902717 11.2695843015 .5368768571
0.005 0.0075 0.79 0.1975 0.0625106121 0.0290000901 0.6369307737 0.0948164356 8.1471043021 0.1302204643 2.5591904081 0.2024317836 11.4057360960 .4564687736
0.005 0.008 0.7896 0.1974 0.0597168417 0.0127645042 0.6733268180 0.0573395906 8.1428356097 0.2670285575 2.5466521862 0.1608694839 11.4225314556 .4980021362
0.005 0.0085 0.7892 0.1973 0.0551769649 0.0190765629 0.8141220416 0.2352346284 8.1300295326 0.3315634598 2.6002879133 0.2272391920 11.5996164524 .8131138431
0.005 0.009000000000000001 0.7888 0.1972 0.0625106121 0.0189225101 0.8466869233 0.2169263644 8.2263800176 0.3919348686 2.5382933716 0.1108747038 11.6738709246 .7386584469
0.005 0.0095 0.7884 0.1971 0.0576215139 0.0151418746 0.8160376229 0.0356318714 8.2050365557 0.5941471027 2.5773011731 0.2689870642 11.6559968656 .9139079129
0.0005 0.001 0.7988 0.1997 0.0031429917 0.0026133329 0.1043991795 0.0286697953 8.0720972789 0.2700198847 2.6246677893 0.0946512477 10.8043072394 .3959542606
0.005 0.01 0.7879999999999999 0.19699999999999998 0.0611137269 0.0076510553 0.8390245982 0.0899303696 8.3391954589 0.7742754711 2.5118237920 0.1982662744 11.7511575760 1.0701231704
0.0055 0.0 0.7956 0.1989 0.0632090547 0.0111313432 0.0000000000 0.0000000000 8.2666276886 0.4030565384 2.6274540608 0.1944709752 10.9572908041 .6086588568
0.0055 0.0005 0.7952 0.1988 0.0680981528 0.0182131545 0.0440583693 0.0111696623 8.0117257725 0.2043957022 2.5807840125 0.1061894837 10.7046663071 .3399680027
0.0055 0.001 0.7948 0.1987 0.0680981528 0.0192547335 0.0852433667 0.0442660950 8.1342982250 0.3077086209 2.5424727789 0.1521008254 10.8301125234 .5233302748
0.0055 0.0015 0.7944 0.1986 0.0572722926 0.0233116660 0.1302595267 0.0458940653 8.0952701804 0.3175013357 2.6114329995 0.0719052422 10.8942349992 .4586123092
0.0055 0.002 0.794 0.1985 0.0673997102 0.0147502080 0.1714445241 0.0549875271 8.2367468419 0.1720754103 2.5926256666 0.1906408442 11.0682167428 .4324539896
0.0055 0.0025 0.7936 0.1984 0.0628598334 0.0082640842 0.1944314994 0.0439332625 8.0428262455 0.2793556848 2.5480453220 0.1250412112 10.8481629003 .4565942427
0.0055 0.003 0.7932 0.1983 0.0614629482 0.0215727198 0.2930839350 0.0621900475 8.2776043261 0.4413868187 2.5187894708 0.2190548184 11.1509406801 .7442044044
0.0055 0.0035 0.7928 0.1982 0.0625106121 0.0350197751 0.2988306788 0.0254130574 8.1910108522 0.5630342859 2.5856599877 0.2442799118 11.1380121308 .8677470302
0.0055 0.004 0.7924 0.1981 0.0653043825 0.0230168363 0.3151131196 0.0609985569 8.2428449739 0.2065674132 2.5626732475 0.1257223023 11.1859357235 .4163051087
0.0005 0.0015 0.7984 0.1996 0.0045398769 0.0075224569 0.1398374330 0.0273599731 8.1038075651 0.4986378034 2.6274540608 0.1873029465 10.8756389358 .7208231799
0.0055 0.0045 0.792 0.198 0.0572722926 0.0086674446 0.4032298583 0.1070671138 8.2830926449 0.2450083415 2.5731217658 0.0801991370 11.3167165616 .4409420369
0.0055 0.005 0.7916 0.1979 0.0670504890 0.0104998945 0.3917363706 0.0526000620 8.0903916748 0.1808011286 2.5062512489 0.1244188021 11.0554297833 .3683198872
0.0055 0.0055 0.7912 0.1978 0.0625106121 0.0320371286 0.5172069441 0.0503182036 8.1928402918 0.5261808068 2.5661560870 0.0851296014 11.3387139350 .6936657404
0.0055 0.006 0.7908 0.1977 0.0572722926 0.0215727198 0.5382783381 0.1064139450 8.0086767065 0.1805953313 2.5187894708 0.1468024047 11.1230168080 .4553844008
0.0055 0.0065 0.7904 0.1976 0.0583199565 0.0243555255 0.5392361288 0.0613584335 7.9659897828 0.5790926876 2.5320242606 0.2111416644 11.0955701287 .8759483110
0.0055 0.006999999999999999 0.79 0.1975 0.0680981528 0.0186105792 0.6254372861 0.1376821959 8.0251416628 0.3088329079 2.5083409525 0.1859927560 11.2270180542 .6511184390
0.0055 0.0075 0.7896 0.1974 0.0708919232 0.0242551726 0.6273528674 0.1322999782 8.2550412378 0.2071785926 2.5083409525 0.1502650474 11.4616269809 .5139987908
0.0055 0.008 0.7892 0.1973 0.0653043825 0.0041906556 0.7212163498 0.2138770298 8.0379477400 0.1655010995 2.5118237920 0.2738991372 11.3362922643 .6574679221
0.0055 0.0085 0.7888 0.1972 0.0712411445 0.0097281796 0.6876936775 0.1434257500 8.1806440279 0.3217364252 2.4769953977 0.1361001671 11.4165742476 .6109905219
0.0055 0.009000000000000001 0.7884 0.1971 0.0611137269 0.0234784779 0.7087650715 0.1339537921 8.2123543141 0.2092148123 2.5271482854 0.1804957800 11.5093813979 .5471428623
0.0005 0.002 0.7979999999999999 0.1995 0.0069844259 0.0073253277 0.1685711521 0.0639356638 8.1684477640 0.2576271308 2.6824829237 0.0893563842 11.0264862657 .4182445065
0.0055 0.0095 0.7879999999999999 0.19699999999999998 0.0649551612 0.0199270458 0.8543492484 0.0543836189 8.2001580502 0.3151642977 2.5696389264 0.1466701383 11.6891013862 .5361451007
0.0055 0.01 0.7876 0.1969 0.0680981528 0.0178068621 0.8284889012 0.1300621850 8.0647795206 0.3130427205 2.5369002358 0.2983588169 11.4982668104 .7592705845
0.006 0.0 0.7952 0.1988 0.0670504890 0.0102649678 0.0000000000 0.0000000000 8.1568613132 0.1695412295 2.5201826066 0.1010959762 10.7440944088 .2809021735
0.006 0.0005 0.7948 0.1987 0.0649551612 0.0135072369 0.0402272068 0.0177643699 8.0611206414 0.3258343243 2.6330266039 0.1310584654 10.7993296133 .4881643965
0.006 0.001 0.7944 0.1986 0.0632090547 0.0129541803 0.0814122042 0.0397223388 8.1830832807 0.1417812403 2.5995913454 0.0533409109 10.9272958850 .2477986703
0.006 0.0015 0.794 0.1985 0.0729872510 0.0278852713 0.1245127828 0.0121151997 8.2215015120 0.3767757371 2.5905359629 0.0870459055 11.0095375087 .5038221136
0.006 0.002 0.7936 0.1984 0.0778763491 0.0188191076 0.1599510364 0.0845029754 8.1977187974 0.3611535960 2.5731217658 0.0681640704 11.0086679487 .5326397494
0.006 0.0025 0.7932 0.1983 0.0680981528 0.0101213948 0.1982626619 0.0430899352 7.9733075411 0.4164983952 2.5118237920 0.0927665248 10.7514921478 .5624762500
0.006 0.003 0.7928 0.1982 0.0684473741 0.0111313432 0.2643502159 0.0783751364 8.0836837297 0.5004541887 2.5396865073 0.1518709692 10.9561678270 .7418316375
0.006 0.0035 0.7924 0.1981 0.0649551612 0.0131411190 0.2911683537 0.0973748581 7.8775668693 0.3344223575 2.5034649773 0.2015189069 10.7371553615 .6464572415
0.0005 0.0025 0.7976 0.1994 0.0034922130 0.0038255276 0.2135873121 0.0385978932 8.2556510510 0.1637027596 2.5410796431 0.2752844740 11.0138102192 .4814106544
0.006 0.004 0.792 0.198 0.0792732343 0.0317465017 0.3495935826 0.0782814423 8.2519921718 0.3719680548 2.5933222345 0.2022495379 11.2741812232 .6842455367
0.006 0.0045 0.7916 0.1979 0.0618121695 0.0212537814 0.3524669545 0.0530169778 8.1897912258 0.0892079799 2.5355071000 0.0823011979 11.1395774498 .2457799370
0.006 0.005 0.7912 0.1978 0.0708919232 0.0140732283 0.4520771808 0.1414939152 8.1080762575 0.5757928405 2.5710320622 0.3194627697 11.2020774237 1.0508227537
0.006 0.0055 0.7908 0.1977 0.0621613908 0.0144156927 0.4855998531 0.0455731238 8.3410248985 0.4658685464 2.6476545295 0.2780484014 11.5364406719 .8039057643
0.006 0.006 0.7904 0.1976 0.0719395871 0.0185317762 0.5095446190 0.1201788732 8.0562421358 0.2933042994 2.4951061627 0.1712253975 11.1328325046 .6032403463
0.006 0.0065 0.79 0.1975 0.0761302427 0.0129917832 0.5947879857 0.0813614818 7.9415972549 0.1574026972 2.5515281614 0.1202139753 11.1640436447 .3719699375
0.006 0.006999999999999999 0.7896 0.1974 0.0684473741 0.0194312705 0.5449828726 0.1016161250 8.1385669173 0.2213344697 2.5877496914 0.1246837056 11.3397468554 .4670655708
0.006 0.0075 0.7892 0.1973 0.0698442593 0.0264118447 0.6934404213 0.0813614818 7.9891626843 0.4889987038 2.6267574929 0.2266747917 11.3792048578 .8234468220
0.006 0.008 0.7888 0.1972 0.0698442593 0.0202427895 0.7135540247 0.0517561560 8.2105248745 0.2577252668 2.5355071000 0.1301669009 11.5294302585 .4598911132
0.006 0.0085 0.7884 0.1971 0.0743841362 0.0122177555 0.7394143719 0.1723597410 8.1727164563 0.1498503485 2.5752114695 0.2827962669 11.5617264339 .6172241119
0.0005 0.003 0.7972 0.1993 0.0069844259 0.0058435900 0.2873371912 0.2006337067 8.0586813886 0.7631100101 2.5069478168 0.1375893499 10.8599508225 1.1071766567
0.006 0.009000000000000001 0.7879999999999999 0.19699999999999998 0.0687965954 0.0109546440 0.7470766970 0.1286437981 8.0513636303 0.4828950487 2.5710320622 0.1918990793 11.4382689849 .8143925701
0.006 0.0095 0.7876 0.1969 0.0698442593 0.0211848128 0.8256155293 0.0981630274 8.0294103552 0.1066458502 2.5793908768 0.1787127684 11.5042610206 .4047064588
0.006 0.01 0.7872 0.1968 0.0796224556 0.0100245371 0.8600959922 0.1425274856 7.9312304306 0.2874646730 2.6142192710 0.1466171984 11.4851681494 .5866338941
0.0065 0.0 0.7948 0.1987 0.0799716769 0.0201703643 0.0000000000 0.0000000000 8.1769851487 0.1013391379 2.6135227031 0.1542296309 10.8704795287 .2757391331
0.0065 0.0005 0.7944 0.1986 0.0841623325 0.0190509740 0.0335226723 0.0181727996 8.2891907768 0.3691783102 2.6142192710 0.1849568098 11.0210950526 .5913588936
0.0065 0.001 0.794 0.1985 0.0726380297 0.0137222197 0.0862011573 0.0484607990 8.1934501050 0.3274736609 2.5668526548 0.0877786094 10.9191419468 .4774352890
0.0065 0.0015 0.7936 0.1984 0.0719395871 0.0239312159 0.1321751079 0.0404546094 8.1312491590 0.2829796069 2.5006787058 0.1521646127 10.8360425598 .4995300449
0.0065 0.002 0.7932 0.1983 0.0817177834 0.0121777627 0.1762334772 0.0650733983 7.9977000690 0.2958191181 2.5118237920 0.1674315057 10.7674751216 .5405017848
0.0065 0.0025 0.7928 0.1982 0.0764794640 0.0173067254 0.2001782432 0.0317085122 8.0800248505 0.5640425945 2.5055546810 0.2060522686 10.8622372387 .8191101007
0.0065 0.003 0.7924 0.1981 0.0810193408 0.0122177555 0.2633924252 0.0734444952 8.0330692344 0.1730236813 2.4958027306 0.1268136222 10.8732837310 .3854995542
0.0005 0.0035 0.7968 0.1992 0.0059367620 0.0064770902 0.2777592848 0.0200907859 8.2019874897 0.4414811695 2.6107364316 0.0852662827 11.0964199681 .5533153283
0.0065 0.0035 0.792 0.198 0.0796224556 0.0199515112 0.2978728882 0.0855388013 8.1928402918 0.3502473122 2.5738183337 0.0789307009 11.1441539693 .5346683256
0.0065 0.004 0.7916 0.1979 0.0778763491 0.0180246911 0.3313955605 0.1133920565 8.2800435789 0.3720280345 2.5933222345 0.1194040080 11.2826377230 .6228487901
0.0065 0.0045 0.7912 0.1978 0.0740349149 0.0129917832 0.3591714890 0.0957790637 8.1227117742 0.2477673343 2.5717286300 0.1406722249 11.1276468081 .4972104061
0.0065 0.005 0.7908 0.1977 0.0771779066 0.0156799973 0.4836842718 0.1206968224 7.8714687374 0.3219120632 2.5299345570 0.2717721889 10.9622654728 .7300610718
0.0065 0.0055 0.7904 0.1976 0.0813685621 0.0222626865 0.4788953186 0.0461333062 8.0757561581 0.2673347607 2.5905359629 0.1577014922 11.2265560017 .4934322456
0.0065 0.006 0.79 0.1975 0.0782255704 0.0314996835 0.5258270598 0.1636000615 8.0958799936 0.3750306536 2.5912325308 0.2289579538 11.2911651546 .7990883524
0.0065 0.0065 0.7896 0.1974 0.0701934806 0.0183996877 0.5555185696 0.1739913097 8.2215015120 0.3763214499 2.5884462593 0.1091101942 11.4356598215 .6778226415
0.0065 0.006999999999999999 0.7892 0.1973 0.0747333575 0.0199270458 0.5852100793 0.1216658039 8.1233215874 0.4321919546 2.5208791745 0.1969403265 11.3041441987 .7707251308
0.0065 0.0075 0.7888 0.1972 0.0761302427 0.0164690335 0.6311840299 0.0939221044 8.0416066191 0.4321265567 2.5466521862 0.1388530810 11.2955730779 .6813707756
0.0065 0.008 0.7884 0.1971 0.0768286853 0.0154606859 0.7422877438 0.0871536852 8.2757748865 0.4269633125 2.6030741848 0.1154370826 11.6979655004 .6450147662
0.0005 0.004 0.7964 0.1991 0.0055875407 0.0064013321 0.3218176541 0.0917481445 8.0153846517 0.3884735024 2.6302403323 0.1744704414 10.9730301788 .6610934204
0.0065 0.0085 0.7879999999999999 0.19699999999999998 0.0768286853 0.0120973806 0.7346254187 0.1535574684 8.0940505540 0.3621202003 2.6309369002 0.2357077035 11.5364415582 .7634827528
0.0065 0.009000000000000001 0.7876 0.1969 0.0680981528 0.0116871800 0.7700636723 0.0935305975 7.8421977040 0.4331476991 2.5334173964 0.1838517005 11.2137769255 .7222171771
0.0065 0.0095 0.7872 0.1968 0.0789240130 0.0205299356 0.7959240195 0.0715207352 8.0092865197 0.3140484676 2.5564041366 0.0433889670 11.4405386888 .4494881054
0.0065 0.01 0.7868 0.1967 0.0743841362 0.0346838462 0.8390245982 0.1381876486 8.0251416628 0.3416478092 2.6009844812 0.0850155325 11.5395348784 .5995348365
0.006999999999999999 0.0 0.7944 0.1986 0.0799716769 0.0240329215 0.0000000000 0.0000000000 8.4428637023 0.4708610904 2.6204883820 0.1695738684 11.1433237612 .6644678803
0.006999999999999999 0.0005 0.794 0.1985 0.0789240130 0.0228893182 0.0363960442 0.0231460566 8.2666276886 0.5573225560 2.7221872931 0.1614235018 11.1041350389 .7647814326
0.006999999999999999 0.001 0.7936 0.1984 0.0768286853 0.0248904402 0.0881167386 0.0274937635 8.1556416868 0.3236356252 2.6908417383 0.1317673737 11.0114288490 .5077872026
0.006999999999999999 0.0015 0.7932 0.1983 0.0789240130 0.0111313432 0.1168504577 0.0177643699 8.0952701804 0.7072150633 2.6079501600 0.1062260314 10.8989948111 .8423368078
0.006999999999999999 0.002 0.7928 0.1982 0.0813685621 0.0120164607 0.1858113836 0.0339441867 8.2135739405 0.2185616775 2.5466521862 0.2477824245 11.0274060724 .5123047494
0.006999999999999999 0.0025 0.7924 0.1981 0.0810193408 0.0267422350 0.2212496372 0.0380232026 7.9806252995 0.5466947246 2.5647629512 0.2157157265 10.8476572287 .8271758887
0.0 0.0015 0.7988 0.1997 0.0000000000 0.0000000000 0.1197238297 0.0428336995 8.2160131933 0.2889922688 2.6532270725 0.1115726943 10.9889640955 .4433986626
0.0005 0.0045 0.7959999999999999 0.19899999999999998 0.0066352046 0.0055875407 0.3562981170 0.0705391834 8.0391673663 0.2832738192 2.5132169277 0.1523940259 10.9153176156 .5117945692
0.006999999999999999 0.003 0.792 0.198 0.0834638899 0.0148819089 0.2806326567 0.0501721418 8.2599197434 0.3596967514 2.5522247293 0.1337265212 11.1762410193 .5584773233
0.006999999999999999 0.0035 0.7916 0.1979 0.0894006519 0.0171652125 0.2969150975 0.0971107134 8.0336790476 0.3949669263 2.5166997672 0.1822080989 10.9366945642 .6914509511
0.006999999999999999 0.004 0.7912 0.1978 0.0820670047 0.0044173388 0.3131975384 0.0582916135 8.1769851487 0.2090654519 2.5779977410 0.2160214131 11.1502474328 .4877958173
0.006999999999999999 0.0045 0.7908 0.1977 0.0824162260 0.0204107823 0.3974831144 0.1273537442 8.2568706774 0.4571077716 2.6086467279 0.1472380407 11.3454167457 .7521103388
0.006999999999999999 0.005 0.7904 0.1976 0.0852099964 0.0115612821 0.4204700897 0.0603939973 8.0446556851 0.4792464451 2.4930164591 0.1673735369 11.0433522303 .7185752614
0.006999999999999999 0.0055 0.79 0.1975 0.0799716769 0.0325657051 0.4990089220 0.0893162237 8.0714874657 0.4779535172 2.5473487541 0.1600954870 11.1978168187 .7599309330
0.006999999999999999 0.006 0.7896 0.1974 0.0803208982 0.0134348115 0.4798531092 0.0781406904 8.0397771795 0.6301397782 2.5682457906 0.1052347871 11.1681969775 .8269500672
0.006999999999999999 0.0065 0.7892 0.1973 0.0799716769 0.0316541704 0.5411517100 0.0739424297 7.9769664203 0.2669672747 2.5675492227 0.1925049504 11.1656390299 .5650688252
0.006999999999999999 0.006999999999999999 0.7888 0.1972 0.0789240130 0.0080850575 0.5603075228 0.1100417664 8.0263612892 0.3687348332 2.4700297189 0.2089889397 11.1356225439 .6958505968
0.006999999999999999 0.0075 0.7884 0.1971 0.0820670047 0.0101213948 0.6474664708 0.0941172471 8.0495341907 0.3289149454 2.5180929029 0.1801944512 11.2971605691 .6133480385
0.0005 0.005 0.7956 0.1989 0.0041906556 0.0027937704 0.4089766021 0.0361431152 8.1342982250 0.3535528415 2.6831794916 0.1960612785 11.2306449743 .5885510056
0.006999999999999999 0.008 0.7879999999999999 0.19699999999999998 0.0862576603 0.0160185643 0.6398041457 0.1573344229 8.0123355857 0.4049710622 2.5828737162 0.1345368170 11.3212711079 .7128608664
0.006999999999999999 0.0085 0.7876 0.1969 0.0845115538 0.0211387086 0.6896092588 0.0986105815 8.0135552121 0.3943638885 2.5745149016 0.0520145481 11.3621909263 .5661277267
0.006999999999999999 0.009000000000000001 0.7872 0.1968 0.0845115538 0.0100245371 0.7528234408 0.0603939973 8.1428356097 0.4323502452 2.5257551497 0.1674315057 11.5059257540 .6702002853
0.006999999999999999 0.0095 0.7868 0.1967 0.0778763491 0.0150773034 0.8275311106 0.1834762904 8.1562515000 0.3957119133 2.5584938402 0.1885422825 11.6201527999 .7828077896
0.006999999999999999 0.01 0.7864 0.1966 0.0806701195 0.0080850575 0.8600959922 0.0692264676 8.0672187734 0.2385733879 2.5898393950 0.0912051845 11.5978242801 .4070900975
0.0075 0.0 0.794 0.1985 0.0778763491 0.0129917832 0.0000000000 0.0000000000 8.1379571041 0.1187492793 2.5591904081 0.1795686618 10.7750238613 .3113097243
0.0075 0.0005 0.7936 0.1984 0.0817177834 0.0204107823 0.0383116255 0.0200907859 8.2019874897 0.1820882190 2.5501350256 0.1433915064 10.8721519242 .3659812936
0.0075 0.001 0.7932 0.1983 0.0869561029 0.0236234721 0.0929056918 0.0231460566 8.0580715754 0.2717167755 2.4714228547 0.1822613497 10.7093562248 .5007476539
0.0075 0.0015 0.7928 0.1982 0.0876545455 0.0262636705 0.1178082484 0.0395371520 8.2239407648 0.2820318458 2.6016810491 0.1794929879 11.0310846078 .5273256562
0.0075 0.002 0.7924 0.1981 0.0869561029 0.0143818132 0.1494153394 0.0526000620 8.0141650253 0.3762819208 2.5619766797 0.2106631349 10.8125131473 .6539269309
0.0005 0.0055 0.7952 0.1988 0.0080320898 0.0071909066 0.4741063654 0.0605759987 8.2251603912 0.5923869899 2.5961085060 0.1810326195 11.3034073524 .8411865147
0.0075 0.0025 0.792 0.198 0.0887022093 0.0247331530 0.2078405683 0.0345867204 8.0910014880 0.3491541358 2.6093432958 0.0809218834 10.9968875614 .4893958926
0.0075 0.003 0.7916 0.1979 0.0900990945 0.0109546440 0.2586034720 0.0200907859 8.2397959079 0.4335870458 2.5793908768 0.2738707920 11.1678893512 .7385032677
0.0075 0.0035 0.7912 0.1978 0.0890514306 0.0249882419 0.2978728882 0.0986849765 8.0855131693 0.2314206933 2.5975016418 0.1674894545 11.0699391299 .5225833662
0.0075 0.004 0.7908 0.1977 0.0834638899 0.0158347888 0.3658760234 0.1093056928 8.1501533681 0.4406717923 2.5348105322 0.1877066282 11.1343038136 .7535189021
0.0075 0.0045 0.7904 0.1976 0.0761302427 0.0178888588 0.3476780013 0.0592283357 8.0397771795 0.4642180677 2.6232746535 0.2596769199 11.0868600770 .8010121821
0.0075 0.005 0.79 0.1975 0.0873053242 0.0313910903 0.4396259025 0.0799970226 8.1721066431 0.4598557605 2.6100398637 0.1845365961 11.3090777335 .7557804695
0.0075 0.0055 0.7896 0.1974 0.0935913075 0.0210230060 0.5009245033 0.1890126476 8.1050271915 0.3847027223 2.4644571758 0.1913014350 11.1640001781 .7860398109
0.0075 0.006 0.7892 0.1973 0.0932420862 0.0387997276 0.4855998531 0.1408440821 8.0775855977 0.4906840578 2.6246677893 0.1369672823 11.2810953263 .8072951498
0.0075 0.0065 0.7888 0.1972 0.0918452010 0.0102649678 0.5823367074 0.0678883733 8.1135645763 0.3282585409 2.6434751222 0.1421408171 11.4312216069 .5485526991
0.0075 0.006999999999999999 0.7884 0.1971 0.0810193408 0.0279900379 0.5986191483 0.1024433093 7.9958706294 0.3535991183 2.5577972723 0.1651086305 11.2333063908 .6491410960
0.0005 0.006 0.7948 0.1987 0.0055875407 0.0067716522 0.5775477542 0.1111367363 8.2727258205 0.4266845111 2.5640663833 0.1464715148 11.4199274987 .6910644144
0.0075 0.0075 0.7879999999999999 0.19699999999999998 0.0900990945 0.0329528739 0.6656644929 0.1069985470 8.0940505540 0.3699028529 2.4679400152 0.0960758789 11.3177541566 .6059301527
0.0075 0.008 0.7876 0.1969 0.0918452010 0.0176140520 0.6790735618 0.1463132965 8.1361276646 0.4994157867 2.5773011731 0.1030355530 11.4843476005 .7663786882
0.0075 0.0085 0.7872 0.1968 0.0956866353 0.0183996877 0.6857780962 0.0742889981 7.9922117502 0.4407122965 2.5410796431 0.1012877730 11.3147561248 .6346887553
0.0075 0.009000000000000001 0.7868 0.1967 0.0834638899 0.0266325603 0.8227421574 0.0497313824 8.0379477400 0.3838511294 2.4756022620 0.3244361667 11.4197560493 .7846512388
0.0075 0.0095 0.7864 0.1966 0.0883529880 0.0182933302 0.8323200637 0.0861798705 8.0251416628 0.0987068889 2.5550110008 0.1067000130 11.5008257153 .3098801026
0.0075 0.01 0.7859999999999999 0.1965 0.0838131112 0.0130666644 0.8141220416 0.0963520243 8.0123355857 0.2553188157 2.5675492227 0.2213464335 11.4778199612 .5860839379
0.008 0.0 0.7936 0.1984 0.0921944223 0.0195563926 0.0000000000 0.0000000000 8.0910014880 0.5956173824 2.5626732475 0.1454076074 10.7458691578 .7605813824
0.008 0.0005 0.7932 0.1983 0.1009249547 0.0253179419 0.0459739506 0.0318240263 8.1885715994 0.5567243812 2.5306311248 0.1720734170 10.8661016295 .7859397664
0.008 0.001 0.7928 0.1982 0.1002265121 0.0176140520 0.0727920884 0.0237717385 8.1904010390 0.2792758027 2.6009844812 0.2283808050 10.9644041207 .5490423982
0.008 0.0015 0.7924 0.1981 0.0988296269 0.0314376762 0.1331328986 0.0454925347 8.0568519490 0.4650696273 2.5334173964 0.2642775250 10.8222318709 .8062773632
0.0005 0.0065 0.7944 0.1986 0.0062859833 0.0064770902 0.5382783381 0.0656907536 8.0550225094 0.3033757831 2.5779977410 0.0628302687 11.1775845718 .4383738956
0.008 0.002 0.792 0.198 0.0866068816 0.0145839095 0.1542042926 0.0305293418 8.0397771795 0.3122195923 2.5752114695 0.1342479871 10.8557998232 .4915808307
0.008 0.0025 0.7916 0.1979 0.1019726186 0.0188191076 0.2174184746 0.0720828932 8.1434454229 0.3636532427 2.6170055425 0.2824872636 11.0798420586 .7370425071
0.008 0.003 0.7912 0.1978 0.0852099964 0.0310316087 0.2547723095 0.0600894366 8.1044173783 0.4305298441 2.5605835439 0.0598237870 11.0049832281 .5814746764
0.008 0.0035 0.7908 0.1977 0.0824162260 0.0231014573 0.2959573069 0.1365851091 8.1166136423 0.2022153800 2.5132169277 0.1563542782 11.0082041029 .5182562246
0.008 0.004 0.7904 0.1976 0.1054648316 0.0107296787 0.3467202107 0.1333497752 8.2099150613 0.4399725086 2.5313276927 0.1431205472 11.1934277963 .7271725097
0.008 0.0045 0.79 0.1975 0.0974327418 0.0055875407 0.3744961392 0.0859667119 8.1690575771 0.3988271546 2.6190952462 0.1713613627 11.2600817043 .6617427699
0.008 0.005 0.7896 0.1974 0.0876545455 0.0211156188 0.4597395059 0.1214544997 8.1300295326 0.2966125369 2.5724251979 0.2757775507 11.2498487819 .7149602061
0.008 0.0055 0.7892 0.1973 0.0866068816 0.0137222197 0.5057134564 0.1411043744 8.1556416868 0.4436725235 2.6267574929 0.1356001385 11.3747195177 .7340992561
0.008 0.006 0.7888 0.1972 0.0880037667 0.0234368862 0.5143335722 0.0919878005 8.0117257725 0.3937448162 2.5884462593 0.1022223754 11.2025093707 .6113918783
0.008 0.0065 0.7884 0.1971 0.0883529880 0.0155550551 0.5746743823 0.1277852093 8.1958893578 0.3331165635 2.5877496914 0.2096657762 11.4466664195 .6861226041
0.0005 0.006999999999999999 0.794 0.1985 0.0041906556 0.0017108280 0.5287004317 0.0486874290 8.0647795206 0.6256100894 2.5355071000 0.2003889125 11.1331777079 .8763972589
0.008 0.006999999999999999 0.7879999999999999 0.19699999999999998 0.0813685621 0.0089988033 0.6225639142 0.1737802832 8.1172234555 0.5123650330 2.5389899395 0.1172222551 11.3601458713 .8123663746
0.008 0.0075 0.7876 0.1969 0.0995280695 0.0069844259 0.6062814734 0.1312697406 8.1178332687 0.2819052369 2.4797816693 0.2109577430 11.3034244809 .6311171464
0.008 0.008 0.7872 0.1968 0.0967342992 0.0279027597 0.6484242614 0.1216959602 8.1721066431 0.2437544710 2.5529212972 0.1404927520 11.4701865009 .5338459429
0.008 0.0085 0.7868 0.1967 0.0928928649 0.0135072369 0.7068494903 0.1187969315 8.1495435549 0.1911898097 2.4999821379 0.1237775847 11.4492680480 .4472715628
0.008 0.009000000000000001 0.7864 0.1966 0.0998772908 0.0150449139 0.7432455345 0.1423729284 8.1001486860 0.2623359386 2.4804782372 0.1327066941 11.4237497485 .5524604750
0.008 0.0095 0.7859999999999999 0.1965 0.0904483158 0.0299923969 0.7796415787 0.0699646229 8.3629781736 0.2940640383 2.6504408010 0.2245067577 11.8835088691 .6185278158
0.008 0.01 0.7856 0.1964 0.0918452010 0.0138988321 0.8418979701 0.1369875015 8.0739267185 0.2574827453 2.5243620139 0.1842629433 11.5320319035 .5926320222
0.0085 0.0 0.7932 0.1983 0.1065124955 0.0334232331 0.0000000000 0.0000000000 8.2873613372 0.5809570975 2.6574064798 0.2252834507 11.0512803125 .8396637813
0.0085 0.0005 0.7928 0.1982 0.1009249547 0.0282329814 0.0363960442 0.0323954189 8.3629781736 0.3051845463 2.5536178650 0.2106539217 11.0539170375 .5764668683
0.0085 0.001 0.7924 0.1981 0.1079093807 0.0264487585 0.0756654603 0.0486120031 8.1989384238 0.2538757143 2.6385991470 0.2262977428 11.0211124118 .5552342187
0.0005 0.0075 0.7936 0.1984 0.0052383194 0.0073253277 0.6762001899 0.1102749412 8.3038262935 0.3432679594 2.5919290987 0.1353135783 11.5771939015 .5961818066
0.0085 0.0015 0.792 0.198 0.0953374140 0.0180246911 0.1273861547 0.0323954189 8.2239407648 0.3384413795 2.6309369002 0.2138633570 11.0776012337 .6027248465
0.0085 0.002 0.7916 0.1979 0.0956866353 0.0213453930 0.1771912679 0.0714180492 8.1056370047 0.5428584337 2.5891428272 0.1921618580 10.9676577351 .8277837339
0.0085 0.0025 0.7912 0.1978 0.0963850779 0.0494071004 0.2097561495 0.0493610765 8.1007584992 0.5378593875 2.5459556183 0.1630028385 10.9528553449 .7996304029
0.0085 0.003 0.7908 0.1977 0.1005757334 0.0212537814 0.2327431248 0.0443489128 8.2696767545 0.5067162385 2.5083409525 0.1521263435 11.1113365652 .7244452762
0.0085 0.0035 0.7904 0.1976 0.1068617168 0.0290840755 0.2854216099 0.0625430686 8.2324781496 0.3803983240 2.6107364316 0.1926661942 11.2354979079 .6646916623
0.0085 0.004 0.79 0.1975 0.1037187251 0.0189482726 0.3342689324 0.0252682524 8.3733449979 0.4093913573 2.5550110008 0.2212675050 11.3663436562 .6748753873
0.0085 0.0045 0.7896 0.1974 0.1002265121 0.0081451703 0.3677916047 0.0779055388 7.9684290356 0.5867100198 2.5703354943 0.1238246157 11.0067826467 .7965853446
0.0085 0.005 0.7892 0.1973 0.0960358566 0.0240937387 0.4300479961 0.0779055388 8.2684571281 0.4368135811 2.5988947775 0.1614114782 11.3934357583 .7002243368
0.0085 0.0055 0.7888 0.1972 0.1061632742 0.0318079069 0.5076290377 0.0432599159 8.0324594212 0.4081395489 2.5543144329 0.1813004431 11.2005661660 .6645078148
0.0085 0.006 0.7884 0.1971 0.0998772908 0.0375733553 0.4970933407 0.0897261213 8.2544314246 0.4649064792 2.6316334681 0.1798494573 11.4830355242 .7720554131
0.0005 0.008 0.7932 0.1983 0.0059367620 0.0124157871 0.6829047243 0.0893572981 8.1452748625 0.1927858620 2.5118237920 0.2126255640 11.3459401408 .5071845112
0.0085 0.0065 0.7879999999999999 0.19699999999999998 0.0914959797 0.0207896691 0.5507296164 0.1390611737 8.0477047511 0.2156911948 2.5793908768 0.1649910401 11.2693212240 .5405330777
0.0085 0.006999999999999999 0.7876 0.1969 0.1019726186 0.0262822379 0.6081970546 0.1408961790 8.1294197194 0.3924923730 2.4463464108 0.1406032240 11.2859358034 .7002740139
0.0085 0.0075 0.7872 0.1968 0.0946389714 0.0234160627 0.6378885644 0.1030504390 8.1416159833 0.3357053493 2.5828737162 0.0976785896 11.4570172353 .5598504406
0.0085 0.008 0.7868 0.1967 0.1072109381 0.0303320358 0.6723690273 0.1829956706 8.3885903278 0.2915748958 2.6281506287 0.1938712484 11.7963209219 .6987738506
0.0085 0.0085 0.7864 0.1966 0.1023218399 0.0190765629 0.7212163498 0.1723597410 8.0452654983 0.3724675904 2.5940188023 0.3386609614 11.4628224903 .9025648557
0.0085 0.009000000000000001 0.7859999999999999 0.1965 0.0981311844 0.0183996877 0.7346254187 0.0987221530 8.2129641273 0.5077748646 2.5814805804 0.1324871384 11.6272013108 .7573838437
0.0085 0.0095 0.7856 0.1964 0.1065124955 0.0393242408 0.8313622731 0.1534379405 7.8915925728 0.4276247372 2.5543144329 0.2434442473 11.3837817743 .8638311658
0.0085 0.01 0.7852 0.1963 0.1002265121 0.0413558234 0.7844305319 0.1900581010 8.0153846517 0.4362683902 2.5382933716 0.0824661067 11.4383350673 .7501484213
0.009000000000000001 0.0 0.7928 0.1982 0.1026710612 0.0178615684 0.0000000000 0.0000000000 8.1660085112 0.5637972823 2.5954119381 0.2712646773 10.8640915105 .8529235280
0.009000000000000001 0.0005 0.7924 0.1981 0.1121000362 0.0181326243 0.0488473225 0.0417051564 8.1068566311 0.3280409589 2.6671584302 0.2412338387 10.9349624200 .6291125783
0.0005 0.0085 0.7928 0.1982 0.0069844259 0.0049387349 0.7691058817 0.1076140758 8.0562421358 0.3823562781 2.5173963350 0.1274852445 11.3497287784 .6223943333
0.009000000000000001 0.001 0.792 0.198 0.1079093807 0.0179976067 0.0881167386 0.0616567261 8.0867327957 0.5319920291 2.5571007045 0.1853132422 10.8398596195 .7969596041
0.009000000000000001 0.0015 0.7916 0.1979 0.1033695038 0.0289158608 0.1321751079 0.0177643699 8.1958893578 0.3110166870 2.5703354943 0.1386152589 11.0017694638 .4963121766
0.009000000000000001 0.002 0.7912 0.1978 0.1005757334 0.0068433119 0.1704867334 0.0563714919 8.0666089602 0.3809180448 2.4964992985 0.1519348530 10.8341707255 .5960677016
0.009000000000000001 0.0025 0.7908 0.1977 0.1100047084 0.0364932078 0.2126295215 0.0385978932 8.0580715754 0.2945189409 2.6351163075 0.1826867969 11.0158221128 .5522968388
0.009000000000000001 0.003 0.7904 0.1976 0.1058140529 0.0212537814 0.2959573069 0.0683731041 8.1952795446 0.5149857098 2.6121295673 0.2462345304 11.2091804717 .8508471257
0.009000000000000001 0.0035 0.79 0.1975 0.1068617168 0.0306360839 0.2911683537 0.0983124385 8.1080762575 0.3659570234 2.6239712214 0.1662799606 11.1300775494 .6611855064
0.009000000000000001 0.004 0.7896 0.1974 0.1002265121 0.0176140520 0.3141553290 0.0845029754 8.2373566551 0.3383138971 2.6086467279 0.1001702401 11.2603852241 .5406011646
0.009000000000000001 0.0045 0.7892 0.1973 0.0949881927 0.0198288824 0.3783273017 0.0796752866 8.1452748625 0.1651502038 2.6058604564 0.1101722912 11.2244508133 .3748266640
0.009000000000000001 0.005 0.7888 0.1972 0.1019726186 0.0221528551 0.4501615995 0.0792133970 7.9830645523 0.4736077982 2.5995913454 0.1362569399 11.1347901158 .7112309902
0.009000000000000001 0.0055 0.7884 0.1971 0.1103539297 0.0206484013 0.4204700897 0.1461878457 8.1647888848 0.3014821713 2.5703354943 0.0773158974 11.2659483985 .5456343157
0.0005 0.009000000000000001 0.7924 0.1981 0.0069844259 0.0062470605 0.8380668076 0.0782814423 8.1660085112 0.4813029606 2.6824829237 0.0998208756 11.6935426684 .6656523390
0.009000000000000001 0.006 0.7879999999999999 0.19699999999999998 0.1086078232 0.0189225101 0.4721907841 0.1194131023 7.9848939919 0.5452616655 2.6239712214 0.2749317350 11.1896638206 .9585290129
0.009000000000000001 0.0065 0.7876 0.1969 0.1002265121 0.0129917832 0.5852100793 0.1168975527 8.0190435309 0.4827625752 2.5995913454 0.1833760434 11.3040714677 .7960279545
0.009000000000000001 0.006999999999999999 0.7872 0.1968 0.1089570445 0.0118117360 0.5909568232 0.0294277179 7.8879336937 0.2184799926 2.5779977410 0.1426451300 11.1658453024 .4023645765
0.009000000000000001 0.0075 0.7868 0.1967 0.1023218399 0.0140732283 0.6627911210 0.1358037696 8.1788145883 0.3484718270 2.6135227031 0.1414290135 11.5574502523 .6397778384
0.009000000000000001 0.008 0.7864 0.1966 0.1086078232 0.0214593574 0.7078072809 0.1348275318 8.0153846517 0.2787960294 2.6016810491 0.2324909450 11.4334808049 .6675738636
0.009000000000000001 0.0085 0.7859999999999999 0.1965 0.1082586020 0.0276745484 0.7317520468 0.0515430206 8.0281907288 0.3872385821 2.5306311248 0.1368255088 11.3988325024 .6032816599
0.009000000000000001 0.009000000000000001 0.7856 0.1964 0.1086078232 0.0333062660 0.7643169285 0.0533619195 7.9879430579 0.1725415764 2.5160031993 0.2507102551 11.3768710089 .5099200170
0.009000000000000001 0.0095 0.7852 0.1963 0.1002265121 0.0239515916 0.8466869233 0.1349635426 7.9659897828 0.1801004582 2.5208791745 0.2112519403 11.4337823927 .5502675327
0.009000000000000001 0.01 0.7848 0.1962 0.0918452010 0.0144156927 0.8438135514 0.1638242019 8.1946697314 0.5212044528 2.5786943089 0.1251187946 11.7090227927 .8245631420
0.0095 0.0 0.7924 0.1981 0.1117508149 0.0069844259 0.0000000000 0.0000000000 8.0422164323 0.2714209964 2.5905359629 0.1952578063 10.7445032101 .4736632286
0.0 0.002 0.7984 0.1996 0.0000000000 0.0000000000 0.1867691743 0.0912669446 8.1336884118 0.2385796227 2.5557075687 0.0399905198 10.8761651548 .3698370871
0.0005 0.0095 0.792 0.198 0.0059367620 0.0095254870 0.8141220416 0.0308878199 8.0592912018 0.4502784001 2.4853542123 0.2589359359 11.3647042177 .7496276429
0.0095 0.0005 0.792 0.198 0.1012741760 0.0356821463 0.0344804629 0.0221744564 8.1001486860 0.3972987964 2.4860507802 0.1212428380 10.7219541051 .5763982371
0.0095 0.001 0.7916 0.1979 0.1141953640 0.0233325827 0.0775810416 0.0305293418 7.8885435069 0.3683877430 2.5584938402 0.1943711493 10.6388137527 .6166208168
0.0095 0.0015 0.7912 0.1978 0.1047663890 0.0176693553 0.1264283641 0.0573395906 7.9531837057 0.3325489780 2.5717286300 0.1396336305 10.7561070888 .5471915544
0.0095 0.002 0.7908 0.1977 0.1058140529 0.0247528686 0.1752756866 0.0345867204 8.1342982250 0.3097322807 2.5668526548 0.2410165145 10.9822406193 .6100883842
0.0095 0.0025 0.7904 0.1976 0.1096554871 0.0170225234 0.2030516151 0.0475434769 8.0501440039 0.4944287777 2.5445624825 0.1884908062 10.9074135886 .7474855842
0.0095 0.003 0.79 0.1975 0.1124492575 0.0263748792 0.2624346346 0.0939221044 8.2898005900 0.5254509467 2.6009844812 0.1997292261 11.2656689633 .8454771564
0.0095 0.0035 0.7896 0.1974 0.1072109381 0.0201945349 0.2873371912 0.0652423473 8.2946790956 0.4659324008 2.5055546810 0.1854807381 11.1947819059 .7368500211
0.0095 0.004 0.7892 0.1973 0.1134969214 0.0272303053 0.3783273017 0.0643931699 8.0788052241 0.4523745384 2.5201826066 0.1488505429 11.0908120538 .6928485565
0.0095 0.0045 0.7888 0.1972 0.1068617168 0.0292513228 0.3898207893 0.0625430686 8.3263893818 0.4750033803 2.5647629512 0.1844313931 11.3878348391 .7512291648
0.0095 0.005 0.7884 0.1971 0.1075601594 0.0278152077 0.4252590429 0.0707469576 8.1013683124 0.1075763023 2.5146100635 0.1538768752 11.1487975782 .3600153428
0.0005 0.01 0.7916 0.1979 0.0052383194 0.0091065773 0.8581804109 0.1832761854 8.1166136423 0.3324237107 2.5013752737 0.1806462558 11.4814076463 .7054527292
0.0095 0.0055 0.7879999999999999 0.19699999999999998 0.1138461427 0.0533474824 0.4712329935 0.0974125345 8.0684383998 0.2477493229 2.6218815177 0.2320898966 11.2753990537 .6305992364
0.0095 0.006 0.7876 0.1969 0.1197829047 0.0277273793 0.5210381066 0.0710058204 8.2379664683 0.3116473593 2.6274540608 0.0944459747 11.5062415404 .5048265337
0.0095 0.0065 0.7872 0.1968 0.1141953640 0.0118117360 0.5852100793 0.0717768073 8.0013589482 0.2754682200 2.5877496914 0.1414564568 11.2885140829 .5005132201
0.0095 0.006999999999999999 0.7868 0.1967 0.1065124955 0.0206010968 0.5765899636 0.0777169053 8.1312491590 0.5530760280 2.6156124068 0.1115378985 11.4299640249 .7629319286
0.0095 0.0075 0.7864 0.1966 0.1141953640 0.0232278108 0.6244794955 0.0786555493 8.1507631813 0.4685080133 2.6246677893 0.1446850474 11.5141058301 .7150764208
0.0095 0.008 0.7859999999999999 0.1965 0.1072109381 0.0295994664 0.7125962341 0.1023357949 8.0611206414 0.3727031387 2.5793908768 0.1456210107 11.4603186904 .6502594107
0.0095 0.0085 0.7856 0.1964 0.1114015936 0.0260772688 0.7355832094 0.0601504721 8.0891720484 0.3223368957 2.4930164591 0.1125253621 11.4291733105 .5210899987
0.0095 0.009000000000000001 0.7852 0.1963 0.1236243390 0.0247331530 0.7691058817 0.1418823864 7.9489150133 0.2019945806 2.5654595191 0.1348969848 11.4071047531 .5035071048
0.0095 0.0095 0.7848 0.1962 0.1107031510 0.0245550007 0.8122064604 0.1618184376 8.0184337177 0.2170934979 2.5584938402 0.2470450452 11.4998371693 .6505119814
0.0095 0.01 0.7844 0.1961 0.1215290112 0.0268332882 0.8543492484 0.1242324978 8.0379477400 0.1644190277 2.5013752737 0.1005955933 11.5152012733 .4160804070
0.001 0.0 0.7992 0.1998 0.0080320898 0.0122177555 0.0000000000 0.0000000000 8.1861323466 0.4142674287 2.5647629512 0.2104326853 10.7589273876 .6369178695
0.01 0.0 0.792 0.198 0.1215290112 0.0075224569 0.0000000000 0.0000000000 7.9324500570 0.3290641511 2.6058604564 0.2136272746 10.6598395246 .5502138826
0.01 0.0005 0.7916 0.1979 0.1075601594 0.0270144738 0.0431005787 0.0160269028 8.2257702044 0.3682665881 2.6302403323 0.0913965020 11.0066712748 .5027044667
0.01 0.001 0.7912 0.1978 0.1236243390 0.0191785774 0.0689609259 0.0451687403 8.0458753115 0.4123239199 2.5522247293 0.2405893442 10.7906853057 .7172605818
0.01 0.0015 0.7908 0.1977 0.1075601594 0.0330268091 0.1302595267 0.0474662332 8.0312397948 0.2779838656 2.5264517175 0.2155807270 10.7955111984 .5740576349
0.01 0.002 0.7904 0.1976 0.1148938066 0.0167334952 0.1561198739 0.0455731238 8.0367281136 0.3492776616 2.5522247293 0.1994861458 10.8599665234 .6110704264
0.01 0.0025 0.79 0.1975 0.1190844621 0.0292513228 0.2164606840 0.0956640598 8.0385575531 0.3348224322 2.6608893193 0.1917776754 11.0349920185 .6515154902
0.01 0.003 0.7896 0.1974 0.1225766751 0.0145504217 0.3007462601 0.0482331041 8.2910202164 0.2469976819 2.5745149016 0.1855225885 11.2888580532 .4953037962
0.01 0.0035 0.7892 0.1973 0.1138461427 0.0201703643 0.2930839350 0.0071674488 8.0611206414 0.3688719649 2.5166997672 0.1905899347 10.9847504863 .5867997127
0.01 0.004 0.7888 0.1972 0.1218782325 0.0227825079 0.3706649766 0.1116308994 8.1647888848 0.3223922674 2.6323300360 0.1732984743 11.2896621299 .6301041490
0.01 0.0045 0.7884 0.1971 0.1173383557 0.0155236624 0.3687493953 0.0473113674 8.2038169293 0.4603924050 2.5208791745 0.1788647443 11.2107838548 .7020921791
0.001 0.0005 0.7988 0.1997 0.0080320898 0.0027937704 0.0392694161 0.0266809598 8.2178426329 0.4272071144 2.6323300360 0.2103773398 10.8974741748 .6670591844
0.01 0.005 0.7879999999999999 0.19699999999999998 0.1204813473 0.0292179499 0.3993986957 0.0385978932 8.1166136423 0.4105089237 2.6330266039 0.1468420614 11.2695202892 .6251668282
0.01 0.0055 0.7876 0.1969 0.1236243390 0.0168786279 0.4664440403 0.0702786019 8.0092865197 0.3503831887 2.5884462593 0.1479874824 11.1878011583 .5855279009
0.01 0.006 0.7872 0.1968 0.1044171677 0.0352281040 0.4903888063 0.1091377110 7.9080575291 0.3063569434 2.5494384577 0.2085520059 11.0523019608 .6592747643
0.01 0.0065 0.7868 0.1967 0.1155922492 0.0191785774 0.5468984538 0.1769607304 8.1940599182 0.3189410465 2.4735125583 0.1369531115 11.3300631795 .6520334658
0.01 0.006999999999999999 0.7864 0.1966 0.1061632742 0.0257004098 0.6876936775 0.1421407774 8.1135645763 0.5373558178 2.4999821379 0.1420315411 11.4074036659 .8472285461
0.01 0.0075 0.7859999999999999 0.1965 0.1093062658 0.0214820778 0.6465086801 0.1257590413 8.1678379508 0.4231839966 2.5905359629 0.0506917677 11.5141888596 .6211168834
0.01 0.008 0.7856 0.1964 0.1281642159 0.0256243729 0.7020605371 0.2647801779 8.0818542901 0.2351887513 2.5236654460 0.1546066903 11.4357444891 .6801999924
0.01 0.0085 0.7852 0.1963 0.1194336834 0.0169075050 0.7193007685 0.0786088833 7.9763566071 0.2383737866 2.5564041366 0.1940913634 11.3714951956 .5279815383
0.01 0.009000000000000001 0.7848 0.1962 0.1065124955 0.0126878398 0.7489922783 0.1077844322 7.9117164083 0.4723340775 2.5341139643 0.1070631863 11.3013351464 .6998695358
0.01 0.0095 0.7844 0.1961 0.1117508149 0.0157730545 0.8332778544 0.1324385848 8.0428262455 0.2925680099 2.6365094433 0.2029392882 11.6243643581 .6437189374
0.001 0.001 0.7984 0.1996 0.0094289750 0.0052266658 0.0900323199 0.0355287399 8.3269991950 0.2105048302 2.6295437645 0.1296439901 11.0560042544 .3809042260
0.01 0.01 0.784 0.196 0.1138461427 0.0051324839 0.8351934357 0.1914239898 8.0275809156 0.2058749581 2.4832645087 0.2053635231 11.4598850027 .6077949549
0.001 0.0015 0.7979999999999999 0.1995 0.0115243028 0.0075224569 0.1321751079 0.0097675863 8.1672281376 0.6040980780 2.5898393950 0.1722425199 10.9007669433 .7936306411
0.001 0.002 0.7976 0.1994 0.0139688519 0.0073253277 0.1752756866 0.0610586836 8.2446744135 0.3593243730 2.5807840125 0.1806247669 11.0147029645 .6083331512
0.001 0.0025 0.7972 0.1993 0.0087305324 0.0128786451 0.2423210312 0.0745847749 7.9983098822 0.2854394807 2.6239712214 0.2005147819 10.8733326672 .5734176826
0.001 0.003 0.7968 0.1992 0.0132704093 0.0100245371 0.2442366125 0.0626603003 8.1477141153 0.3711032723 2.6295437645 0.2239008004 11.0347649016 .6676889101
0.001 0.0035 0.7964 0.1991 0.0080320898 0.0064770902 0.2806326567 0.0809545588 8.1367374777 0.3352663998 2.5571007045 0.1648027210 10.9825029287 .5875007698
0.0 0.0025 0.7979999999999999 0.1995 0.0000000000 0.0000000000 0.2365742874 0.0937656978 8.2391860947 0.3605930157 2.6330266039 0.2187267525 11.1087869860 .6730854660
0.001 0.004 0.7959999999999999 0.19899999999999998 0.0097781963 0.0056741745 0.3237332354 0.0659694598 8.2635786226 0.3185863978 2.5494384577 0.1981977396 11.1465285120 .5884277717
0.001 0.0045 0.7956 0.1989 0.0111750815 0.0056741745 0.4357947399 0.0794446775 8.2123543141 0.6114769363 2.5452590504 0.2278277519 11.2045831859 .9244235402
0.001 0.005 0.7952 0.1988 0.0101274176 0.0060082304 0.4884732250 0.1623165507 8.0403869927 0.6517416871 2.5090375204 0.1128869871 11.0480251557 .9329534553
0.001 0.0055 0.7948 0.1987 0.0108258602 0.0067716522 0.5239114786 0.0925842264 8.2641884358 0.4331751713 2.5348105322 0.1318262773 11.3337363068 .6643573272
0.001 0.006 0.7944 0.1986 0.0097781963 0.0060888814 0.5248692692 0.0994627647 8.1629594452 0.2256605473 2.5626732475 0.2257309885 11.2602801582 .5569431819
0.001 0.0065 0.794 0.1985 0.0129211880 0.0097781963 0.5267848505 0.0614779242 8.0519734435 0.4214757776 2.6922348741 0.0929337471 11.2839143561 .5856656452
0.001 0.006999999999999999 0.7936 0.1984 0.0157149583 0.0105924064 0.5545607789 0.0829249802 8.2489431059 0.1163832918 2.4944095948 0.2054296673 11.3136284379 .4153303457
0.001 0.0075 0.7932 0.1983 0.0132704093 0.0068433119 0.6627911210 0.1383468816 8.2782141393 0.5844797836 2.5612801118 0.2279214399 11.5155557814 .9575914170
0.001 0.008 0.7928 0.1982 0.0118735241 0.0067716522 0.7260053030 0.0692264676 8.0190435309 0.6067932413 2.5445624825 0.1774594695 11.3014848405 .8602508306
0.001 0.0085 0.7924 0.1981 0.0111750815 0.0068433119 0.7097228622 0.0795370014 8.1062468179 0.6804116272 2.5668526548 0.2974597709 11.3939974164 1.0642517114
0.0 0.003 0.7976 0.1994 0.0000000000 0.0000000000 0.2777592848 0.0558483113 8.3843216354 0.4975029323 2.6824829237 0.1512306469 11.3445638439 .7045818905
0.001 0.009000000000000001 0.792 0.198 0.0115243028 0.0104998945 0.7480344877 0.0786088833 7.9361089362 0.2720997142 2.5988947775 0.1240907876 11.2945625042 .4852992796
0.001 0.0095 0.7916 0.1979 0.0146672945 0.0052266658 0.8160376229 0.0667986015 8.1147842027 0.4022290122 2.6190952462 0.1692530961 11.5645843663 .6435073756
0.001 0.01 0.7912 0.1978 0.0108258602 0.0074573262 0.8313622731 0.0697545185 7.9592818376 0.2266208932 2.5069478168 0.0800780451 11.3084177877 .3839107830
0.0015 0.0 0.7988 0.1997 0.0164134009 0.0052266658 0.0000000000 0.0000000000 8.1123449499 0.3344001171 2.5779977410 0.1487722898 10.7067560918 .4883990727
0.0015 0.0005 0.7984 0.1996 0.0216517204 0.0084393140 0.0469317412 0.0280225382 8.0873426088 0.6025818425 2.6448682579 0.1686557574 10.8007943283 .8076994521
0.0015 0.001 0.7979999999999999 0.1995 0.0192071713 0.0022086694 0.0823699948 0.0266809598 8.2208916988 0.3402386044 2.6817863558 0.2458006366 11.0042552207 .6149288702
0.0015 0.0015 0.7976 0.1994 0.0167626222 0.0068433119 0.1360062705 0.0340521176 8.1519828077 0.4648296838 2.5041615452 0.0993922070 10.8089132456 .6051173203
0.0015 0.002 0.7972 0.1993 0.0195563926 0.0161399188 0.1829380117 0.0370455788 8.2166230065 0.4365751439 2.6211849498 0.1215785363 11.0403023606 .6113391778
0.0015 0.0025 0.7968 0.1992 0.0167626222 0.0095254870 0.2068827776 0.0647908377 8.2440646003 0.6543088154 2.6065570243 0.1264304291 11.0742670244 .8550555692
0.0015 0.003 0.7964 0.1991 0.0188579500 0.0046329440 0.2471099844 0.0598446721 8.1477141153 0.3566317707 2.5104306562 0.1042899613 10.9241127059 .5253993481
0.0 0.0035 0.7972 0.1993 0.0000000000 0.0000000000 0.2835060286 0.0529477198 8.3074851727 0.3147864934 2.6581030477 0.1905797512 11.2490942490 .5583139644
0.0015 0.0035 0.7959999999999999 0.19899999999999998 0.0122227454 0.0058435900 0.3026618414 0.0606970298 8.0970996200 0.6448652731 2.5877496914 0.1514614748 10.9997338982 .8628673677
0.0015 0.004 0.7956 0.1989 0.0157149583 0.0136151526 0.3237332354 0.0791206955 8.0879524220 0.4604085593 2.6239712214 0.1265838455 11.0513718371 .6797282529
0.0015 0.0045 0.7952 0.1988 0.0174610648 0.0044173388 0.3792850923 0.0855388013 8.0172140913 0.3238010455 2.5410796431 0.2099248057 10.9550398915 .6236819913
0.0015 0.005 0.7948 0.1987 0.0188579500 0.0121777627 0.4693174122 0.1420633095 8.0855131693 0.5353229088 2.5369002358 0.0754868788 11.1105887673 .7650508598
0.0015 0.0055 0.7944 0.1986 0.0178102861 0.0111313432 0.4578239246 0.1219971138 8.3123636783 0.4876736791 2.6163089747 0.3284788446 11.4043068637 .9492809807
0.0015 0.006 0.794 0.1985 0.0139688519 0.0112620484 0.5162491535 0.0642219870 8.1196627083 0.2061493330 2.5557075687 0.2100542006 11.2055882824 .4916875690
0.0015 0.0065 0.7936 0.1984 0.0181595074 0.0081451703 0.5421095007 0.1187660390 8.3562702284 0.2904555041 2.5835702841 0.0996262549 11.5001095206 .5169929683
0.0015 0.006999999999999999 0.7932 0.1983 0.0164134009 0.0109546440 0.6101126359 0.0713152154 8.1306393458 0.5333631341 2.6044673206 0.2026234441 11.3616327032 .8182564376
0.0015 0.0075 0.7928 0.1982 0.0192071713 0.0076510553 0.6062814734 0.0533619195 8.1763753355 0.4130303989 2.5828737162 0.0740592862 11.3847376964 .5481026599
0.0015 0.008 0.7924 0.1981 0.0164134009 0.0122177555 0.7537812315 0.1025507111 8.2769945129 0.3893761121 2.6608893193 0.1730519136 11.7080784646 .6771964923
0.0 0.004 0.7968 0.1992 0.0000000000 0.0000000000 0.3141553290 0.0656907536 8.1477141153 0.3492137744 2.6190952462 0.1651908939 11.0809646905 .5800954219
0.0015 0.0085 0.792 0.198 0.0157149583 0.0166750884 0.7422877438 0.0993520249 8.0605108282 0.4257457025 2.5675492227 0.1567138421 11.3860627530 .6984866579
0.0015 0.009000000000000001 0.7916 0.1979 0.0157149583 0.0079634708 0.7585701847 0.1257006709 8.1214921478 0.2040315030 2.6358128754 0.1712140622 11.5315901662 .5089097069
0.0015 0.0095 0.7912 0.1978 0.0192071713 0.0096273668 0.7844305319 0.0518977600 8.1952795446 0.4346287143 2.5884462593 0.2729053054 11.5873635071 .7690591465
0.0015 0.01 0.7908 0.1977 0.0136196306 0.0115612821 0.8696738986 0.1215451036 8.2312585232 0.3807422788 2.6232746535 0.1258765818 11.7378267059 .6397252463
0.002 0.0 0.7984 0.1996 0.0279377037 0.0062470605 0.0000000000 0.0000000000 7.9165949139 0.2307190170 2.5480453220 0.0623963100 10.4925779396 .2993623875
0.002 0.0005 0.7979999999999999 0.1995 0.0265408185 0.0168786279 0.0488473225 0.0140765900 8.1635692584 0.5778069334 2.5884462593 0.1470005811 10.8274036587 .7557627324
0.002 0.001 0.7976 0.1994 0.0209532778 0.0141423846 0.0756654603 0.0221744564 8.2745552601 0.4417236935 2.5187894708 0.1658592347 10.8899634690 .6438997692
0.002 0.0015 0.7972 0.1993 0.0185087287 0.0104998945 0.1091881326 0.0273599731 8.1617398188 0.3574649847 2.6427785543 0.1365983652 10.9322152344 .5319232175
0.002 0.002 0.7968 0.1992 0.0209532778 0.0098774699 0.1532465020 0.0331788409 8.2910202164 0.2003085515 2.6183986783 0.1814502517 11.0836186745 .4248151140
0.002 0.0025 0.7964 0.1991 0.0226993843 0.0098774699 0.2174184746 0.1169289388 8.0111159593 0.5775751936 2.5515281614 0.1801190403 10.8027619796 .8845006426
0.0 0.0045 0.7964 0.1991 0.0000000000 0.0000000000 0.4003564864 0.1724661556 8.2196720724 0.2938110103 2.6128261352 0.2209515087 11.2328546940 .6872286746
0.002 0.003 0.7959999999999999 0.19899999999999998 0.0261915972 0.0148162048 0.2595612627 0.0399066661 8.1794244015 0.2559356271 2.6051638885 0.1117117691 11.0703411499 .4223702671
0.002 0.0035 0.7956 0.1989 0.0240962695 0.0131411190 0.3112819571 0.0759015088 8.2562608642 0.4924693707 2.6504408010 0.1622868635 11.2420798918 .7437988620
0.002 0.004 0.7952 0.1988 0.0293345889 0.0127645042 0.2997884694 0.0834103127 8.0879524220 0.5031989902 2.5877496914 0.2445737036 11.0048251717 .8439475107
0.002 0.0045 0.7948 0.1987 0.0261915972 0.0103595778 0.3725805579 0.0615971832 7.9434266945 0.5492030596 2.5724251979 0.2734452623 10.9146240475 .8946050829
0.002 0.005 0.7944 0.1986 0.0293345889 0.0086674446 0.4262168336 0.1042188888 8.1971089842 0.7220105836 2.5696389264 0.0764830269 11.2222993331 .9113799439
0.002 0.0055 0.794 0.1985 0.0226993843 0.0096273668 0.4817686905 0.0891517370 8.2343075891 0.2694960395 2.5341139643 0.0979761792 11.2728896282 .4662513225
0.002 0.006 0.7936 0.1984 0.0247947121 0.0173067254 0.5363627568 0.0942341388 8.1519828077 0.4402766815 2.6776069485 0.0962575160 11.3907472251 .6480750617
0.002 0.0065 0.7932 0.1983 0.0237470482 0.0060888814 0.5066712471 0.0667436459 7.9726977280 0.4978466531 2.5180929029 0.0704877139 11.0212089262 .6411668943
0.002 0.006999999999999999 0.7928 0.1982 0.0220009417 0.0150773034 0.6263950767 0.1510032197 8.1294197194 0.6392215393 2.5933222345 0.2701606011 11.3711379723 1.0754626635
0.002 0.0075 0.7924 0.1981 0.0202548352 0.0089988033 0.6570443771 0.1412083570 8.0623402678 0.2932535802 2.5173963350 0.1597192338 11.2570358151 .6031799743
