# Supplementary material for: Multipressure Sampling for Improving the Performance of MOF-based Electronic Noses
Source: ACS Sens. 2024 Jul 12;9(7):3531–9. doi: 10.1021/acssensors.4c00199 (PMC11287752; doi:10.1021/acssensors.4c00199)
Supplement: Supplementary file 2 — se4c00199_si_002.zip [file se4c00199_si_002.zip › Multiplex_Adsorption_Data/Methane_1bar/XAHQAA.csv]

methane_comp CO2_comp N2_comp O2_comp methane_mass methane_error CO2_mass CO2_error N2_mass N2_error O2_mass O2_error total_mass total_error
0.0 0.0 0.8 0.2 0.0000000000 0.0000000000 0.0000000000 0.0000000000 11.2667717676 0.5141424794 3.4549130938 0.6219000159 14.7216848614 1.1360424953
0.0 0.0005 0.7996 0.1999 0.0000000000 0.0000000000 0.0332671855 0.0140266770 11.8697184457 0.8369747533 3.5468505571 0.1591504766 15.4498361883 1.0101519069
0.0 0.005 0.7959999999999999 0.19899999999999998 0.0000000000 0.0000000000 0.3615034159 0.1017296777 11.5802475581 0.3661984898 3.6549173999 0.1259331713 15.5966683739 .5938613388
0.002 0.008 0.792 0.198 0.0323455787 0.0114358890 0.6719971473 0.0871461989 11.6988600194 0.4758430425 3.5371729294 0.4009181077 15.9403756748 .9753432381
0.002 0.0085 0.7916 0.1979 0.0185987077 0.0121026073 0.7740165162 0.1679690911 11.9078438797 0.7632718523 3.5452376192 0.3131925150 16.2456967228 1.2565360657
0.002 0.009000000000000001 0.7912 0.1978 0.0266851024 0.0258764629 0.7784521409 0.1176904236 11.5294136461 0.3413548953 3.6242715788 0.2829959277 15.9588224682 .7679177095
0.002 0.0095 0.7908 0.1977 0.0283023814 0.0135311264 0.7540562048 0.1395636741 11.5562426552 0.9162211909 3.7194349180 0.3570973231 16.0580361594 1.4264133145
0.002 0.01 0.7904 0.1976 0.0274937419 0.0118845245 0.8028480769 0.1501575264 11.6790912758 0.8143715627 3.5807222541 0.5587380966 16.0901553487 1.5351517102
0.0025 0.0 0.7979999999999999 0.1995 0.0339628576 0.0208371815 0.0000000000 0.0000000000 11.5435341772 0.6169234022 3.6339492065 0.4181959631 15.2114462413 1.0559565468
0.0025 0.0005 0.7976 0.1994 0.0283023814 0.0051142850 0.0310493731 0.0354849979 11.5986042485 0.3561510352 3.6694338415 0.3908505113 15.3273898445 .7876008294
0.0025 0.001 0.7972 0.1993 0.0412406128 0.0187213572 0.0998015565 0.0578334709 11.6211970983 0.5259968912 3.7258866698 0.3633945985 15.4881259374 .9659463178
0.0025 0.0015 0.7968 0.1992 0.0299196603 0.0220567440 0.1241974926 0.0550446554 11.4927002653 0.4206306893 3.5420117432 0.3989405660 15.1888291614 .8966726547
0.0025 0.002 0.7964 0.1991 0.0347714971 0.0158460326 0.1441578039 0.0198367169 11.4263337691 0.2885014915 3.5226564878 0.2028457856 15.1279195579 .5270300266
0.0 0.0055 0.7956 0.1989 0.0000000000 0.0000000000 0.4679584095 0.1340997272 11.3910324413 1.2586645715 3.5500764330 0.3633086794 15.4090672838 1.7560729781
0.0025 0.0025 0.7959999999999999 0.19899999999999998 0.0283023814 0.0114358890 0.1840784265 0.0763133735 11.8584220209 0.5735508743 3.8065335674 0.3904509366 15.8773363962 1.0517510734
0.0025 0.003 0.7956 0.1989 0.0323455787 0.0135311264 0.2262168615 0.0987860533 11.8697184457 0.7231807638 3.5791093162 0.3328128526 15.7073902021 1.1683107961
0.0025 0.0035 0.7952 0.1988 0.0307282998 0.0131388362 0.2572662346 0.0513460685 11.6960359132 1.0211243298 3.6033033854 0.1311944337 15.5873338330 1.2168036682
0.0025 0.004 0.7948 0.1987 0.0371974155 0.0252627045 0.2994046696 0.0864662442 11.7638144625 0.6266971054 3.7387901734 0.6423139362 15.8392067210 1.3807399903
0.0025 0.0045 0.7944 0.1986 0.0315369392 0.0139123594 0.3459787293 0.1151555158 11.3345503169 0.6795834759 3.6145939511 0.3485439118 15.3266599365 1.1571952629
0.0025 0.005 0.794 0.1985 0.0274937419 0.0107278148 0.3881171643 0.1790806239 11.3020730954 0.8559604598 3.5597540607 0.2039202695 15.2774380623 1.2496891680
0.0025 0.0055 0.7936 0.1984 0.0250678235 0.0340781817 0.4125131003 0.1558161167 11.4630471499 0.7725156605 3.5952386957 0.3055910912 15.4958667694 1.2680010501
0.0025 0.006 0.7932 0.1983 0.0363887760 0.0234365983 0.5367105929 0.1633370251 11.7849952591 0.6866354174 3.5613669987 0.5888968775 15.9194616267 1.4623059183
0.0025 0.0065 0.7928 0.1982 0.0355801366 0.0129382315 0.5189680939 0.0747504767 11.6000163017 0.3767827648 3.6129810131 0.1093947743 15.7675455453 .5738662473
0.0025 0.006999999999999999 0.7924 0.1981 0.0291110208 0.0156801010 0.6143340257 0.1744052449 11.2851284580 0.7980086697 3.6468527101 0.2559240064 15.5754262146 1.2440180220
0.0 0.006 0.7952 0.1988 0.0000000000 0.0000000000 0.5300571558 0.2471244142 11.5703631863 0.5805169989 3.5678187505 0.4626180486 15.6682390926 1.2902594617
0.0025 0.0075 0.792 0.198 0.0347714971 0.0282908270 0.5721955907 0.0936746817 11.7341613471 0.5002734984 3.5516893710 0.2684657578 15.8928178059 .8907047649
0.0025 0.008 0.7916 0.1979 0.0388146944 0.0282908270 0.6653437102 0.1611542496 11.7920555247 0.7468359446 3.7452419252 0.1355635728 16.2414558545 1.0718445940
0.0025 0.0085 0.7912 0.1978 0.0355801366 0.0366662495 0.6963930833 0.0734226539 11.6748551165 0.5001618889 3.6516915240 0.3578251136 16.0585198604 .9680759059
0.0025 0.009000000000000001 0.7908 0.1977 0.0355801366 0.0194073472 0.6254230876 0.1349771612 11.4108011849 0.4268419578 3.6613691517 0.3177119307 15.7331735608 .8989383969
0.0025 0.0095 0.7904 0.1976 0.0420492523 0.0220567440 0.6719971473 0.1578234924 11.3966806538 0.4746179169 3.5033012324 0.2902571364 15.6140282858 .9447552897
0.0025 0.01 0.79 0.1975 0.0363887760 0.0210867374 0.8449865119 0.1915039563 11.6070765672 0.5542735655 3.5097529842 0.3231355240 15.9982048393 1.0899997832
0.003 0.0 0.7976 0.1994 0.0380060550 0.0188605513 0.0000000000 0.0000000000 11.3924444944 0.6112477654 3.6033033854 0.2145631892 15.0337539348 .8446715059
0.003 0.0005 0.7972 0.1993 0.0371974155 0.0156801010 0.0554453092 0.0396734337 11.7765229404 0.5245544492 3.5613669987 0.2902571364 15.4305326638 .8701651203
0.003 0.001 0.7968 0.1992 0.0420492523 0.0082465368 0.0731878081 0.0411342916 11.7525180376 1.0650512966 3.6613691517 0.2926493570 15.5291242497 1.4070814820
0.003 0.0015 0.7964 0.1991 0.0380060550 0.0109689194 0.1375043668 0.0411342916 11.5280015930 0.6581076479 3.7016926005 0.1580349988 15.4052046153 .8682458577
0.0 0.0065 0.7948 0.1987 0.0000000000 0.0000000000 0.4413446611 0.0633533932 11.6494381605 0.6566881995 3.5420117432 0.2293323257 15.6327945648 .9493739184
0.003 0.002 0.7959999999999999 0.19899999999999998 0.0347714971 0.0377903793 0.1441578039 0.0768272740 11.5774234519 0.8905298527 3.6162068891 0.2380600251 15.3725596420 1.2432075311
0.003 0.0025 0.7956 0.1989 0.0501356470 0.0337697756 0.2084743625 0.0869201383 11.5181172213 0.7821601681 3.5710446264 0.4491271996 15.3477718572 1.3519772816
0.003 0.003 0.7952 0.1988 0.0380060550 0.0188605513 0.2350881109 0.0846263263 11.2921887236 0.6509304477 3.5323341155 0.1488803765 15.0976170050 .9032977018
0.003 0.0035 0.7948 0.1987 0.0452838102 0.0329067582 0.2794443583 0.1005625682 11.6423778950 0.4843980226 3.5339470535 0.1611001264 15.5010531170 .7789674754
0.003 0.004 0.7944 0.1986 0.0436665312 0.0348372544 0.3282362303 0.0226173371 11.6494381605 0.7138343976 3.7162090421 0.2249802732 15.7375499641 .9962692623
0.003 0.0045 0.794 0.1985 0.0396233339 0.0200699038 0.3437609169 0.1156669417 11.2229981212 0.9311673934 3.5823351921 0.3163003813 15.1887175641 1.3832046202
0.003 0.005 0.7936 0.1984 0.0509442864 0.0174186272 0.3947706014 0.0666820613 11.8005278433 0.5675399635 3.6371750824 0.2429065278 15.8834178135 .8945471798
0.003 0.0055 0.7932 0.1983 0.0428578918 0.0149980278 0.4191665374 0.1280966647 11.6169609390 0.6199283043 3.6081421993 0.4226513015 15.6871275675 1.1856742983
0.003 0.006 0.7928 0.1982 0.0412406128 0.0219378388 0.4657405971 0.1423552240 11.3387864762 0.2673222035 3.5387858673 0.3489914708 15.3845535534 .7806067371
0.003 0.0065 0.7924 0.1981 0.0396233339 0.0236587512 0.5056612197 0.1921193964 11.4602230437 0.3857154310 3.5049141703 0.5460789563 15.5104217676 1.1475725349
0.0 0.006999999999999999 0.7944 0.1986 0.0000000000 0.0000000000 0.5655421536 0.1510719348 11.5294136461 0.9438178200 3.6339492065 0.3528760276 15.7289050062 1.4477657824
0.003 0.006999999999999999 0.792 0.198 0.0396233339 0.0286582557 0.5100968445 0.1206620380 11.5237654337 0.8438550366 3.5436246812 0.4176979920 15.6171102933 1.4108733223
0.003 0.0075 0.7916 0.1979 0.0404319734 0.0275412678 0.5921559020 0.1931407720 11.7369854534 0.6478600618 3.6162068891 0.0960206226 15.9857802179 .9645627242
0.003 0.008 0.7912 0.1978 0.0428578918 0.0149980278 0.6165518381 0.0434600692 11.4884641059 0.5630817402 3.6904020349 0.4590048483 15.8382758707 1.0805446855
0.003 0.0085 0.7908 0.1977 0.0460924496 0.0243130335 0.6453833989 0.1583213595 11.6042524610 0.6000544572 3.5984645716 0.3928952641 15.8941928811 1.1755841143
0.003 0.009000000000000001 0.7904 0.1976 0.0541788443 0.0492141992 0.6919574586 0.1777573499 11.2879525643 0.4209150081 3.5952386957 0.4116500794 15.6293275629 1.0595366366
0.003 0.0095 0.79 0.1975 0.0420492523 0.0121026073 0.6719971473 0.1565718985 11.9036077204 0.3799446336 3.5291082396 0.2031533609 16.1467623596 .7517725003
0.003 0.01 0.7896 0.1974 0.0485183680 0.0102285701 0.7607096420 0.1858733183 11.4644592031 0.7583343115 3.6613691517 0.2917590314 15.9350563648 1.2461952313
0.0035 0.0 0.7972 0.1993 0.0477097286 0.0359458207 0.0000000000 0.0000000000 11.9163161984 0.4699740421 3.6742726553 0.1276566771 15.6382985823 .6335765399
0.0035 0.0005 0.7968 0.1992 0.0485183680 0.0339243291 0.0399206226 0.0477731404 11.7539300907 0.3901357345 3.6533044620 0.5183531900 15.4956735433 .9901863940
0.0035 0.001 0.7964 0.1991 0.0396233339 0.0180092560 0.0975837442 0.0663863522 11.5745993457 0.5428311237 3.6323362686 0.2744081056 15.3441426924 .9016348375
0.0 0.0075 0.794 0.1985 0.0000000000 0.0000000000 0.6054627762 0.1858733183 11.1255664566 0.5381682496 3.5097529842 0.4197855010 15.2407822170 1.1438270689
0.0035 0.0015 0.7959999999999999 0.19899999999999998 0.0477097286 0.0236587512 0.1175440555 0.0588452118 11.9431452075 0.4763958324 3.6710467794 0.1729382415 15.7794457710 .7318380369
0.0035 0.002 0.7956 0.1989 0.0477097286 0.0286582557 0.1685537399 0.0473595124 11.5802475581 0.6988963966 3.6274974547 0.1848626740 15.4240084813 .9597768387
0.0035 0.0025 0.7952 0.1988 0.0485183680 0.0184398170 0.2173456120 0.0893753619 11.7200408160 0.6794308911 3.6871761590 0.4876730635 15.6730809550 1.2749191335
0.0035 0.003 0.7948 0.1987 0.0501356470 0.0237690490 0.2151277996 0.0723428501 11.5477703366 0.5096396828 3.6049163234 0.2761847178 15.4179501066 .8819362997
0.0035 0.0035 0.7944 0.1986 0.0485183680 0.0051142850 0.2639196717 0.1090117385 11.7355734002 1.1263334374 3.7387901734 0.3917281409 15.7868016133 1.6321876018
0.0035 0.004 0.794 0.1985 0.0460924496 0.0243130335 0.2883156077 0.1190203011 11.5068207964 0.8287873689 3.6855632210 0.2151927632 15.5267920747 1.1873134667
0.0035 0.0045 0.7936 0.1984 0.0493270075 0.0129382315 0.3282362303 0.0813063444 11.7793470467 0.6330409062 3.6823373451 0.1247709418 15.8392476296 .8520564239
0.0035 0.005 0.7932 0.1983 0.0574134022 0.0257751848 0.4280377869 0.1454993095 11.4785797342 0.9196965431 3.6145939511 0.2373595896 15.5786248744 1.3283306270
0.0035 0.0055 0.7928 0.1982 0.0566047627 0.0255714252 0.4169487250 0.1170198175 11.7609903562 1.0615559466 3.6162068891 0.1753879983 15.8507507330 1.3795351876
0.0035 0.006 0.7924 0.1981 0.0525615654 0.0490544989 0.4457802858 0.1099104490 11.4432784064 0.4849246139 3.6258845168 0.1899161667 15.5675047744 .8338057285
0.0 0.008 0.7936 0.1984 0.0000000000 0.0000000000 0.6254230876 0.1853433107 11.5378859648 0.6326502219 3.6774985312 0.1988563460 15.8408075836 1.0168498786
0.0035 0.0065 0.792 0.198 0.0557961232 0.0344598082 0.4435624734 0.1293195722 11.3811480695 0.6355807751 3.4791071631 0.1797829003 15.3596138292 .9791430558
0.0035 0.006999999999999999 0.7916 0.1979 0.0469010891 0.0140991109 0.5278393434 0.1342463645 11.1989932183 0.6557401936 3.6662079656 0.2046843046 15.4399416164 1.0087699736
0.0035 0.0075 0.7912 0.1978 0.0590306811 0.0208371815 0.6121162133 0.1326244378 11.2837164049 0.7579661191 3.6678209035 0.2893234849 15.6226842028 1.2007512233
0.0035 0.008 0.7908 0.1977 0.0444751707 0.0255714252 0.6121162133 0.1852371271 11.5802475581 0.8109365814 3.5145917981 0.2902212823 15.7514307402 1.3119664160
0.0035 0.0085 0.7904 0.1976 0.0541788443 0.0278247189 0.7207890193 0.1617635306 11.7172167098 0.2763586714 3.7178219800 0.1902993385 16.2100065534 .6562462594
0.0035 0.009000000000000001 0.79 0.1975 0.0485183680 0.0493203789 0.6542546483 0.1130866854 11.7666385687 0.8337859755 3.5936257577 0.3758664579 16.0630373427 1.3720594977
0.0035 0.0095 0.7896 0.1974 0.0477097286 0.0148226063 0.7939768275 0.1709874365 11.4291578753 0.9008146308 3.4162025830 0.3345592589 15.6870470144 1.4211839325
0.0035 0.01 0.7892 0.1973 0.0428578918 0.0188605513 0.7584918296 0.1364270112 11.4475145657 0.3972464546 3.6145939511 0.2709351700 15.8634582382 .8234691871
0.004 0.0 0.7968 0.1992 0.0509442864 0.0341548482 0.0000000000 0.0000000000 11.4220976097 0.4462087829 3.7049184764 0.3670417425 15.1779603725 .8474053736
0.004 0.0005 0.7964 0.1991 0.0566047627 0.0102285701 0.0377028102 0.0226173371 12.0561094563 0.6927757632 3.6952408487 0.2871573191 15.8456578779 1.0127789895
0.0 0.0085 0.7932 0.1983 0.0000000000 0.0000000000 0.6875218338 0.0793468674 11.4093891318 0.4160168242 3.5468505571 0.1403904752 15.6437615227 .6357541668
0.004 0.001 0.7959999999999999 0.19899999999999998 0.0525615654 0.0169621646 0.0598809339 0.0300838706 11.7722867811 0.3585169200 3.4791071631 0.2231690701 15.3638364435 .6287320253
0.004 0.0015 0.7956 0.1989 0.0663084363 0.0220567440 0.1042371813 0.0517278289 11.7242769754 0.6794661060 3.5403988053 0.2636549248 15.4352213983 1.0169056037
0.004 0.002 0.7952 0.1988 0.0614565995 0.0219378388 0.1641181152 0.1005625682 11.8146483744 0.8832547406 3.6565303379 0.2947045539 15.6967534270 1.3004597015
0.004 0.0025 0.7948 0.1987 0.0477097286 0.0325069043 0.1530290533 0.0585099087 11.5237654337 0.3265966208 3.6210457029 0.4319542997 15.3455499185 .8495677335
0.004 0.003 0.7944 0.1986 0.0541788443 0.0214556296 0.2129099873 0.0934644128 11.2879525643 1.0019569086 3.6629820897 0.5183933397 15.2180234856 1.6352702907
0.004 0.0035 0.794 0.1985 0.0501356470 0.0253660289 0.2506127975 0.0800872897 11.4983484777 0.4631534202 3.6500785861 0.3006474808 15.4491755083 .8692542196
0.004 0.004 0.7936 0.1984 0.0469010891 0.0195416557 0.3371074798 0.0800872897 11.5604788146 0.3604028716 3.5468505571 0.2792572783 15.4913379406 .7392890953
0.004 0.0045 0.7932 0.1983 0.0622652390 0.0356535734 0.3725924777 0.1546755197 11.4630471499 0.4690567535 3.6049163234 0.3436731372 15.5028211900 1.0030589838
0.004 0.005 0.7928 0.1982 0.0654997968 0.0286582557 0.3703746653 0.2001445107 11.6889756476 0.6570281757 3.5339470535 0.1191392445 15.6587971632 1.0049701866
0.004 0.0055 0.7924 0.1981 0.0574134022 0.0129382315 0.3903349766 0.1702956436 11.7567541969 0.6535472395 3.6710467794 0.3594210654 15.8755493551 1.1962021800
0.0 0.009000000000000001 0.7928 0.1982 0.0000000000 0.0000000000 0.6875218338 0.1938525330 11.7553421438 0.3455349069 3.5871740059 0.0824966913 16.0300379835 .6218841312
0.004 0.006 0.792 0.198 0.0622652390 0.0317744895 0.4258199745 0.1692526527 11.7030961787 0.9746071993 3.5774963782 0.5903969844 15.7686777704 1.7660313259
0.004 0.0065 0.7916 0.1979 0.0614565995 0.0286582557 0.4502159105 0.1203354825 11.7129805505 0.5781491052 3.4871718529 0.3530234463 15.7118249134 1.0801662897
0.004 0.006999999999999999 0.7912 0.1978 0.0727775520 0.0386120053 0.5211859063 0.0701333850 11.6522622667 0.8104053164 3.6904020349 0.1058165974 15.9366277599 1.0249673041
0.004 0.0075 0.7908 0.1977 0.0517529259 0.0156801010 0.5677599660 0.2058626913 11.4672833093 0.8473918838 3.5129788601 0.3614708748 15.5997750613 1.4304055509
0.004 0.008 0.7904 0.1976 0.0541788443 0.0518034412 0.5744134031 0.1679690911 11.6579104792 0.5677366698 3.7242737319 0.7600618198 16.0107764585 1.5475710219
0.004 0.0085 0.79 0.1975 0.0566047627 0.0265746046 0.5766312155 0.2520902551 11.6226091514 1.2071988814 3.6533044620 0.3502713040 15.9091495916 1.8361350451
0.004 0.009000000000000001 0.7896 0.1974 0.0509442864 0.0243130335 0.6409477741 0.0975837442 11.4658712562 0.6462206717 3.5145917981 0.1845809998 15.6723551148 .9526984492
0.004 0.0095 0.7892 0.1973 0.0493270075 0.0180092560 0.8006302646 0.1134341107 11.4065650255 0.6797008255 3.6274974547 0.2094087972 15.8840197523 1.0205529894
0.004 0.01 0.7888 0.1972 0.0614565995 0.0329067582 0.8183727635 0.2029752735 11.2710079269 0.2738946282 3.4807201011 0.2067079258 15.6315573910 .7164845857
0.0045 0.0 0.7964 0.1991 0.0598393206 0.0107278148 0.0000000000 0.0000000000 11.4517507251 0.5363571798 3.6145939511 0.4120290962 15.1261839968 .9591140908
0.0 0.0095 0.7924 0.1981 0.0000000000 0.0000000000 0.7540562048 0.0829829403 11.6762671696 0.3374068331 3.6549173999 0.2666767439 16.0852407743 .6870665173
0.0045 0.0005 0.7959999999999999 0.19899999999999998 0.0541788443 0.0232123195 0.0288315608 0.0226173371 11.3401985293 0.5307065940 3.5855610680 0.2477002210 15.0087700024 .8242364716
0.0045 0.001 0.7956 0.1989 0.0452838102 0.0295568511 0.0687521834 0.0617811036 11.7143926036 0.7174230398 3.6145939511 0.3822901137 15.4430225483 1.1910511082
0.0045 0.0015 0.7952 0.1988 0.0582220416 0.0237690490 0.1064549936 0.0709699958 11.6974479663 0.8041217845 3.5081400463 0.3436731372 15.3702650478 1.2425339665
0.0045 0.002 0.7948 0.1987 0.0654997968 0.0272548691 0.1840784265 0.0763133735 11.5590667615 0.5967758107 3.6291103927 0.3230711095 15.4377553775 1.0234151628
0.0045 0.0025 0.7944 0.1986 0.0509442864 0.0367375154 0.2195634244 0.1333641225 11.6508502136 0.7942419051 3.8500828921 0.4741708397 15.7714408165 1.4385143827
0.0045 0.003 0.794 0.1985 0.0574134022 0.0129382315 0.2461771728 0.0452346742 11.5322377524 0.3000205828 3.5742705023 0.2306896013 15.4100988297 .5888830898
0.0045 0.0035 0.7936 0.1984 0.0719689126 0.0410419383 0.2727909212 0.1378616144 11.8824269237 0.3345105836 3.7452419252 0.3108579626 15.9724286827 .8242720989
0.0045 0.004 0.7932 0.1983 0.0566047627 0.0228717780 0.3659390406 0.0443562473 11.5873078237 0.9656791610 3.7500807391 0.4198598629 15.7599323661 1.4527670492
0.0045 0.0045 0.7928 0.1982 0.0800553073 0.0286582557 0.3238006056 0.1280966647 11.2794802456 0.4433576939 3.5936257577 0.2224685272 15.2769619162 .8225811415
0.0045 0.005 0.7924 0.1981 0.0525615654 0.0350617718 0.3858993519 0.1440041812 11.5562426552 0.6113651864 3.4452354661 0.3687107012 15.4399390386 1.1591418406
0.0 0.001 0.7992 0.1998 0.0000000000 0.0000000000 0.0687521834 0.0430049774 11.5068207964 0.5059329347 3.6629820897 0.2123694832 15.2385550695 .7613073953
0.0 0.01 0.792 0.198 0.0000000000 0.0000000000 0.8028480769 0.1371461886 11.7143926036 0.6416627873 3.5710446264 0.3081344776 16.0882853069 1.0869434535
0.0045 0.0055 0.792 0.198 0.0582220416 0.0195416557 0.4413446611 0.1638181366 11.3839721758 0.7846035973 3.6484656481 0.2184563544 15.5320045266 1.1864197440
0.0045 0.006 0.7916 0.1979 0.0671170758 0.0349122540 0.4857009084 0.1650147788 11.7426336658 0.5189290378 3.7226607939 0.3059654442 16.0181124439 1.0248215148
0.0045 0.0065 0.7912 0.1978 0.0590306811 0.0237690490 0.4568693476 0.1725908367 11.7624024093 0.6953841885 3.5597540607 0.4983534564 15.8380564987 1.3900975306
0.0045 0.006999999999999999 0.7908 0.1977 0.0679257152 0.0187213572 0.5721955907 0.1305310233 11.4390422471 0.4542687002 3.5968516336 0.4266213261 15.6760151866 1.0301424068
0.0045 0.0075 0.7904 0.1976 0.0638825179 0.0172678137 0.5965915268 0.1679690911 11.4588109906 0.3557701368 3.5710446264 0.5679190948 15.6903296617 1.1089261364
0.0045 0.008 0.79 0.1975 0.0598393206 0.0257751848 0.6764327720 0.1555633734 11.8499497022 0.9041375073 3.6355621445 0.0843676024 16.2217839393 1.1698436679
0.0045 0.0085 0.7896 0.1974 0.0630738784 0.0325872676 0.6609080854 0.2464068390 11.7496939314 0.4644259638 3.6194327650 0.5464409071 16.0931086602 1.2898609775
0.0045 0.009000000000000001 0.7892 0.1973 0.0654997968 0.0281982218 0.6719971473 0.1890221587 11.4686953624 0.3991492266 3.5984645716 0.3185950561 15.8046568781 .9349646632
0.0045 0.0095 0.7888 0.1972 0.0533702048 0.0257751848 0.7030465204 0.1674999028 11.4602230437 0.2856957197 3.7274996078 0.3397752474 15.9441393767 .8187460547
0.0045 0.01 0.7884 0.1971 0.0752034704 0.0356535734 0.7274424564 0.1203354825 11.6169609390 0.3948298462 3.5049141703 0.2723143738 15.9245210361 .8231332759
0.0005 0.0 0.7996 0.1999 0.0064691157 0.0039615082 0.0000000000 0.0000000000 11.7708747280 0.6329023039 3.6597562138 0.3510725356 15.4371000575 .9879363477
0.005 0.0 0.7959999999999999 0.19899999999999998 0.0646911574 0.0198075408 0.0000000000 0.0000000000 11.7454577720 0.5929681620 3.6226586409 0.1928523479 15.4328075703 .8056280507
0.005 0.0005 0.7956 0.1989 0.0752034704 0.0300831271 0.0532274968 0.0325950519 11.7383975065 0.3291749912 3.5291082396 0.2719319633 15.3959367133 .6637851335
0.005 0.001 0.7952 0.1988 0.0614565995 0.0262776723 0.0820590576 0.0386688799 11.4206855566 0.4382918231 3.8049206295 0.4497060764 15.3691218432 .9529444517
0.005 0.0015 0.7948 0.1987 0.0598393206 0.0187213572 0.0975837442 0.0585099087 11.5265895399 0.7472736617 3.7645971807 0.2555170671 15.4486097854 1.0800219947
0.005 0.002 0.7944 0.1986 0.0703516336 0.0149980278 0.1441578039 0.0930424494 11.6805033289 0.8774566653 3.6871761590 0.1840163580 15.5821889254 1.1695135005
0.005 0.0025 0.794 0.1985 0.0743948310 0.0188605513 0.1818606141 0.0604938561 11.5788355050 0.9218879394 3.6726597174 0.3278035986 15.5077506675 1.3290459454
0.005 0.003 0.7936 0.1984 0.0630738784 0.0258764629 0.2217812367 0.0898145555 11.5745993457 0.8432499327 3.6016904475 0.3284378941 15.4611449083 1.2873788452
0.005 0.0035 0.7932 0.1983 0.0735861915 0.0295568511 0.2705731088 0.1161761164 11.6635586916 0.8089967627 3.7387901734 0.1806490507 15.7465081653 1.1353787809
0.005 0.004 0.7928 0.1982 0.0646911574 0.0245272494 0.2683552964 0.0601677413 11.5237654337 0.4845132634 3.7162090421 0.2113871954 15.5730209296 .7805954495
0.005 0.0045 0.7924 0.1981 0.0760121099 0.0352106547 0.3703746653 0.1692526527 11.6649707447 0.9376457960 3.5629799366 0.5406976047 15.6743374565 1.6828067081
0.0005 0.0005 0.7992 0.1998 0.0048518368 0.0060513037 0.0532274968 0.0381566867 11.5392980179 0.9286801820 3.6662079656 0.3297028243 15.2635853171 1.3025909967
0.005 0.005 0.792 0.198 0.0752034704 0.0363797900 0.4036418508 0.1461738579 11.6056645141 0.6746836455 3.6371750824 0.4678076214 15.7216849177 1.3250449148
0.005 0.0055 0.7916 0.1979 0.0840985046 0.0299960557 0.4302555992 0.0985866867 11.6310814701 0.9104228170 3.5145917981 0.2436337304 15.6600273720 1.2826392898
0.005 0.006 0.7912 0.1978 0.0792466678 0.0248451104 0.4236021621 0.1025003681 11.3698516447 0.7677518583 3.5791093162 0.2840603089 15.4518097908 1.1791576457
0.005 0.0065 0.7908 0.1977 0.0654997968 0.0348372544 0.5522352794 0.1731598816 11.2992489891 0.4317835839 3.7194349180 0.3780473326 15.6364189833 1.0178280525
0.005 0.006999999999999999 0.7904 0.1976 0.0654997968 0.0139123594 0.5411462176 0.1904738038 11.6211970983 0.9386489625 3.6016904475 0.2318594800 15.8295335602 1.3748946057
0.005 0.0075 0.79 0.1975 0.0638825179 0.0340781817 0.5721955907 0.2353808473 11.4475145657 0.4709234171 3.5242694258 0.3746740644 15.6078621001 1.1150565105
0.005 0.008 0.7896 0.1974 0.0703516336 0.0243130335 0.5433640300 0.1629752593 11.4136252911 0.4891169350 3.6162068891 0.2573836609 15.6435478438 .9337888887
0.005 0.0085 0.7892 0.1973 0.0590306811 0.0404643060 0.6143340257 0.0947190248 11.4955243715 0.6340983250 3.6645950276 0.1545729867 15.8334841059 .9238546425
0.005 0.009000000000000001 0.7888 0.1972 0.0687343547 0.0210867374 0.6675615225 0.1820228207 11.6423778950 0.8047959509 3.5081400463 0.1270028614 15.8868138185 1.1349083704
0.005 0.0095 0.7884 0.1971 0.0889503414 0.0379285530 0.7474027677 0.2460072817 11.6070765672 0.4004857454 3.6484656481 0.3202565376 16.0918953244 1.0046781177
0.0005 0.001 0.7988 0.1997 0.0048518368 0.0060513037 0.0665343710 0.0371110991 11.7214528691 1.0485918187 3.6629820897 0.3329691541 15.4558211666 1.4247233756
0.005 0.01 0.7879999999999999 0.19699999999999998 0.0792466678 0.0292007314 0.7429671430 0.0313646033 11.3190177327 0.8515230540 3.5758834402 0.4164504593 15.7171149837 1.3285388480
0.0055 0.0 0.7956 0.1989 0.0760121099 0.0257751848 0.0000000000 0.0000000000 11.5181172213 0.5113582237 3.5242694258 0.1685500867 15.1183987570 .7056834952
0.0055 0.0005 0.7952 0.1988 0.0687343547 0.0275412678 0.0199603113 0.0217300346 11.2004052714 0.3467560857 3.4420095902 0.4041238491 14.7311095276 .8001512372
0.0055 0.001 0.7948 0.1987 0.0832898651 0.0263770212 0.0487918721 0.0266137484 11.8372412242 0.5232299876 3.5210435499 0.4317856288 15.4903665113 1.0080063860
0.0055 0.0015 0.7944 0.1986 0.0768207494 0.0335366098 0.1064549936 0.0775917433 11.5463582835 0.1774024314 3.5952386957 0.3976341883 15.3248727222 .6861649728
0.0055 0.002 0.794 0.1985 0.0654997968 0.0242052147 0.1241974926 0.0585099087 11.7087443912 0.5806681055 3.7581454289 0.1819119447 15.6565871095 .8452951736
0.0055 0.0025 0.7936 0.1984 0.0808639467 0.0255714252 0.1885140512 0.0578334709 11.6296694170 0.8800795887 3.6904020349 0.1444817925 15.5894494498 1.1079662773
0.0055 0.003 0.7932 0.1983 0.0840985046 0.0449940835 0.2572662346 0.0617811036 11.6127247796 1.2267938227 3.5645928746 0.2171184638 15.5186823934 1.5506874736
0.0055 0.0035 0.7928 0.1982 0.0784380283 0.0166509057 0.2439593604 0.0898145555 11.3599672729 0.1898673307 3.4920106667 0.3378710414 15.1743753283 .6342038333
0.0055 0.004 0.7924 0.1981 0.0768207494 0.0346867688 0.2772265459 0.0198367169 11.4686953624 1.0554603478 3.5694316884 0.3156746629 15.3921743461 1.4256584964
0.0005 0.0015 0.7984 0.1996 0.0072777552 0.0060513037 0.0820590576 0.0604938561 11.5548306021 0.6326628284 3.5855610680 0.3954297579 15.2297284829 1.0946377461
0.0055 0.0045 0.792 0.198 0.0816725862 0.0333018115 0.3592856035 0.1195151902 11.5237654337 0.9184816656 3.4968494806 0.2438898725 15.4615731040 1.3151885398
0.0055 0.005 0.7916 0.1979 0.0784380283 0.0174186272 0.3615034159 0.1406869411 11.4432784064 0.7322771833 3.6694338415 0.2883507241 15.5526536921 1.1787334757
0.0055 0.0055 0.7912 0.1978 0.0776293888 0.0172678137 0.4102952879 0.1671471473 11.5082328495 1.2365909494 3.5549152469 0.2186468133 15.5510727731 1.6396527237
0.0055 0.006 0.7908 0.1977 0.0687343547 0.0245272494 0.4369090363 0.0300838706 11.6310814701 0.5200957929 3.6710467794 0.2701659033 15.8077716405 .8448728162
0.0055 0.0065 0.7904 0.1976 0.0865244230 0.0363797900 0.5256215310 0.0750132208 11.6169609390 0.5860003395 3.4823330390 0.1677455470 15.7114399320 .8651388973
0.0055 0.006999999999999999 0.79 0.1975 0.0719689126 0.0520050118 0.4435624734 0.1774249894 11.6734430634 0.6436608331 3.5113659222 0.3619024476 15.7003403716 1.2349932819
0.0055 0.0075 0.7896 0.1974 0.0816725862 0.0590694388 0.5611065289 0.0750132208 11.4220976097 0.7112263555 3.6339492065 0.2611963652 15.6988259313 1.1065053803
0.0055 0.008 0.7892 0.1973 0.0776293888 0.0286582557 0.6542546483 0.1409663593 11.5816596112 0.6547786348 3.4355578384 0.1959570260 15.7491014867 1.0203602758
0.0055 0.0085 0.7888 0.1972 0.0638825179 0.0325069043 0.7407493306 0.2810240450 11.2667717676 0.7242827709 3.7339513596 0.2319492263 15.8053549757 1.2697629465
0.0055 0.009000000000000001 0.7884 0.1971 0.0776293888 0.0438160234 0.6143340257 0.1100893107 11.2498271303 0.5166339368 3.5033012324 0.2205895363 15.4450917772 .8911288072
0.0005 0.002 0.7979999999999999 0.1995 0.0121295920 0.0114358890 0.1752071770 0.1201718720 11.7609903562 0.6056638012 3.5952386957 0.4798212541 15.5435658209 1.2170928163
0.0055 0.0095 0.7879999999999999 0.19699999999999998 0.0622652390 0.0313602021 0.7385315183 0.1553102188 11.4955243715 0.5236718470 3.5436246812 0.2280126129 15.8399458100 .9383548808
0.0055 0.01 0.7876 0.1969 0.0630738784 0.0377903793 0.8028480769 0.2460072817 11.1354508283 1.0713529002 3.6000775095 0.3629074549 15.6014502931 1.7180580161
0.006 0.0 0.7952 0.1988 0.0752034704 0.0220567440 0.0000000000 0.0000000000 11.7765229404 0.7323643099 3.5984645716 0.3785974600 15.4501909824 1.1330185139
0.006 0.0005 0.7948 0.1987 0.0889503414 0.0418622273 0.0443562473 0.0396734337 11.5491823897 0.7976487921 3.5839481300 0.3667581154 15.2664371084 1.2459425685
0.006 0.001 0.7944 0.1986 0.0679257152 0.0207112759 0.0842768700 0.0571490270 11.6254332576 0.8948718782 3.6807244071 0.2520728413 15.4583602499 1.2248050224
0.006 0.0015 0.794 0.1985 0.0816725862 0.0267707298 0.1241974926 0.0452346742 11.7383975065 0.6146957670 3.6678209035 0.2038692320 15.6120884888 .8905704030
0.006 0.002 0.7936 0.1984 0.0752034704 0.0456290539 0.1951674883 0.0813063444 11.5887198768 0.5611805341 3.6081421993 0.3381173480 15.4672330348 1.0262332804
0.006 0.0025 0.7932 0.1983 0.0881417019 0.0635489790 0.2062565501 0.0360351857 11.5251774868 1.0104066382 3.5823351921 0.4472697591 15.4019109309 1.5572605620
0.006 0.003 0.7928 0.1982 0.0881417019 0.0422973326 0.2151277996 0.0434600692 11.3656154853 0.6755106233 3.5823351921 0.2573432267 15.2512201789 1.0186112518
0.006 0.0035 0.7924 0.1981 0.0857157835 0.0291110208 0.2750087335 0.1193504552 11.4489266188 0.7790951052 3.7162090421 0.6147304150 15.5258601779 1.5422869962
0.0005 0.0025 0.7976 0.1994 0.0072777552 0.0032345579 0.1907318636 0.0747504767 11.5971921954 0.3783248418 3.6162068891 0.2380600251 15.4114087033 .6943699015
0.006 0.004 0.792 0.198 0.0832898651 0.0401398075 0.2727909212 0.0957519782 11.6988600194 0.8433161371 3.5791093162 0.4002426798 15.6340501219 1.3794506026
0.006 0.0045 0.7916 0.1979 0.0857157835 0.0164930737 0.3348896674 0.0955462809 11.6889756476 0.7898717642 3.6258845168 0.3757280019 15.7354656153 1.2776391207
0.006 0.005 0.7912 0.1978 0.0719689126 0.0377211027 0.4213843498 0.0728847517 11.2413548116 0.5743012865 3.7210478560 0.2992597629 15.4557559300 .9841669038
0.006 0.0055 0.7908 0.1977 0.0808639467 0.0323455787 0.4413446611 0.1185233457 11.3811480695 0.7597318153 3.6436268342 0.3202240424 15.5469835115 1.2308247821
0.006 0.006 0.7904 0.1976 0.0889503414 0.0289307651 0.4102952879 0.0864662442 11.5873078237 0.8401134553 3.5920128198 0.1222432469 15.6785662728 1.0777537115
0.006 0.0065 0.79 0.1975 0.0735861915 0.0344598082 0.4879187208 0.0578334709 11.3119574671 0.5301803454 3.4839459770 0.2396719423 15.3574083564 .8621455668
0.006 0.006999999999999999 0.7896 0.1974 0.0630738784 0.0329861474 0.5788490278 0.2289401204 11.6127247796 0.4514508475 3.6323362686 0.2408846018 15.8869839544 .9542617171
0.006 0.0075 0.7892 0.1973 0.0800553073 0.0527540424 0.6121162133 0.0381566867 11.5054087433 0.5199424221 3.5194306119 0.0960206226 15.7170108758 .7068737738
0.006 0.008 0.7888 0.1972 0.0808639467 0.0511428504 0.5788490278 0.0601677413 11.6282573639 0.8238939669 3.6678209035 0.0799340545 15.9557912419 1.0151386131
0.006 0.0085 0.7884 0.1971 0.0743948310 0.0317744895 0.5677599660 0.1034556578 11.4009168131 1.0839712868 3.7726618704 0.3197362179 15.8157334805 1.5389376520
0.0005 0.003 0.7972 0.1993 0.0024259184 0.0064691157 0.2838799830 0.0604938561 11.6226091514 0.5241285509 3.6404009583 0.1711843199 15.5493160111 .7622758426
0.006 0.009000000000000001 0.7879999999999999 0.19699999999999998 0.0800553073 0.0187213572 0.6808683967 0.1488414841 11.5209413275 0.6031566307 3.6855632210 0.2125164347 15.9674282525 .9832359067
0.006 0.0095 0.7876 0.1969 0.0962280966 0.0156801010 0.7429671430 0.1139532627 11.7285131347 0.7358625913 3.6565303379 0.2573836609 16.2242387122 1.1228796159
0.006 0.01 0.7872 0.1968 0.0832898651 0.0317744895 0.7717987038 0.1905770697 11.5223533806 0.8798801947 3.4694295354 0.0996372756 15.8468714849 1.2018690295
0.0065 0.0 0.7948 0.1987 0.0978453755 0.0312766861 0.0000000000 0.0000000000 11.6946238600 0.7706033238 3.7500807391 0.2930047297 15.5425499746 1.0948847396
0.0065 0.0005 0.7944 0.1986 0.1035058518 0.0528035999 0.0399206226 0.0226173371 11.7299251878 0.4589150885 3.5839481300 0.2389326821 15.4572997922 .7732687076
0.0065 0.001 0.794 0.1985 0.0808639467 0.0184398170 0.0931481194 0.0620987463 11.6395537887 0.5938417853 3.5194306119 0.2605980678 15.3329964667 .9349784164
0.0065 0.0015 0.7936 0.1984 0.0954194571 0.0300831271 0.1419399915 0.0822685832 11.5887198768 0.2997546307 3.6726597174 0.0915830658 15.4987390428 .5036894068
0.0065 0.002 0.7932 0.1983 0.0954194571 0.0201998074 0.1530290533 0.0720703714 11.6579104792 0.5891088284 3.6774985312 0.1722146473 15.5838575208 .8535936545
0.0065 0.0025 0.7928 0.1982 0.0703516336 0.0214556296 0.2040387378 0.1127381894 11.6169609390 0.5627416979 3.5162047360 0.4187430473 15.4075560464 1.1156785642
0.0065 0.003 0.7924 0.1981 0.1043144913 0.0281982218 0.2373059233 0.0904693483 11.6254332576 0.6813415983 3.5581411228 0.3021666096 15.5251947950 1.1021757780
0.0005 0.0035 0.7968 0.1992 0.0072777552 0.0079230163 0.3415431045 0.0880446370 11.5068207964 0.8622732119 3.5968516336 0.5914008070 15.4524932897 1.5496416722
0.0065 0.0035 0.792 0.198 0.0784380283 0.0345356275 0.2683552964 0.1551834867 11.4432784064 0.7244479274 3.6291103927 0.2414024481 15.4191821238 1.1555694897
0.0065 0.004 0.7916 0.1979 0.0857157835 0.0444089600 0.3415431045 0.0985866867 11.4743435748 0.5816836201 3.5774963782 0.4111694898 15.4790988410 1.1358487566
0.0065 0.0045 0.7912 0.1978 0.1026972123 0.0208371815 0.3282362303 0.0434600692 11.3529070073 0.7803430165 3.7049184764 0.4086307554 15.4887589263 1.2532710226
0.0065 0.005 0.7908 0.1977 0.0873330625 0.0287493792 0.3992062261 0.2003410199 11.8005278433 1.0023230016 3.4613648456 0.3141546044 15.7484319775 1.5455680051
0.0065 0.0055 0.7904 0.1976 0.0881417019 0.0129382315 0.4723940342 0.1864018190 11.7511059845 0.3931090937 3.6258845168 0.2318594800 15.9375262374 .8243086242
0.0065 0.006 0.79 0.1975 0.0832898651 0.0478670852 0.4701762218 0.1916066670 11.3769119102 0.3363651593 3.6242715788 0.5818750509 15.5546495759 1.1577139624
0.0065 0.0065 0.7896 0.1974 0.0832898651 0.0305147579 0.5234037187 0.0834557814 11.4009168131 0.5257238903 3.4323319625 0.3540536582 15.4399423594 .9937480878
0.0065 0.006999999999999999 0.7892 0.1973 0.0913762598 0.0149980278 0.4923543455 0.1858733183 11.5520064959 0.5131331838 3.6694338415 0.2704738725 15.8051709427 .9844784024
0.0065 0.0075 0.7888 0.1972 0.0986540150 0.0208371815 0.6010271515 0.0810640001 11.5181172213 1.0029593670 3.5839481300 0.3721100641 15.8017465178 1.4769706127
0.0065 0.008 0.7884 0.1971 0.0808639467 0.0289307651 0.6675615225 0.1168515646 11.7186287629 0.7961475509 3.4855589149 0.1674350794 15.9526131470 1.1093649600
0.0005 0.004 0.7964 0.1991 0.0056604763 0.0064691157 0.2927512325 0.0571490270 11.5548306021 0.3953345245 3.4952365426 0.2044299435 15.3484788535 .6633826107
0.0065 0.0085 0.7879999999999999 0.19699999999999998 0.0962280966 0.0187213572 0.6897396462 0.0810640001 11.3783239633 0.1876703050 3.5323341155 0.1485304809 15.6966258216 .4359861432
0.0065 0.009000000000000001 0.7876 0.1969 0.0857157835 0.0387472492 0.7607096420 0.0695700555 11.4729315217 0.8882251812 3.6226586409 0.2155310028 15.9420155881 1.2120734887
0.0065 0.0095 0.7872 0.1968 0.0792466678 0.0237690490 0.8582933861 0.2407527008 11.6042524610 0.4633255898 3.6000775095 0.4376504360 16.1418700244 1.1654977756
0.0065 0.01 0.7868 0.1967 0.0913762598 0.0158460326 0.7895412027 0.0985866867 11.6282573639 0.6282604982 3.5903998818 0.4054093153 16.0995747082 1.1481025328
0.006999999999999999 0.0 0.7944 0.1986 0.0962280966 0.0329067582 0.0000000000 0.0000000000 11.5294136461 0.3134630690 3.5371729294 0.2210607814 15.1628146721 .5674306086
0.006999999999999999 0.0005 0.794 0.1985 0.0994626545 0.0345356275 0.0510096844 0.0535958576 11.4630471499 0.7633763371 3.7049184764 0.2432490116 15.3184379652 1.0947568338
0.006999999999999999 0.001 0.7936 0.1984 0.0994626545 0.0532966415 0.0709699958 0.0477731404 11.6395537887 0.0791757709 3.6113680752 0.3811997233 15.4213545142 .5614452761
0.006999999999999999 0.0015 0.7932 0.1983 0.1067404097 0.0414225518 0.0975837442 0.0452346742 11.7793470467 0.4259254048 3.6694338415 0.4986039693 15.6531050421 1.0111866001
0.006999999999999999 0.002 0.7928 0.1982 0.0978453755 0.0329067582 0.1419399915 0.0846263263 11.7002720725 0.9345359642 3.6823373451 0.2859225405 15.6223947846 1.3379915892
0.006999999999999999 0.0025 0.7924 0.1981 0.1091663281 0.0222926517 0.2106921749 0.0864662442 11.4799917873 0.5201264616 3.6113680752 0.3285646063 15.4112183655 .9574499638
0.0 0.0015 0.7988 0.1997 0.0000000000 0.0000000000 0.1197618678 0.0493930266 11.7595783031 0.7789415355 3.5920128198 0.2822595332 15.4713529907 1.1105940953
0.0005 0.0045 0.7959999999999999 0.19899999999999998 0.0113209525 0.0129382315 0.3858993519 0.1025003681 11.6381417356 0.5489673148 3.5984645716 0.2493332889 15.6338266116 .9137392033
0.006999999999999999 0.003 0.792 0.198 0.1002712939 0.0247396105 0.2062565501 0.0535958576 11.6480261074 0.4223337311 3.6420138963 0.0997416625 15.5965678477 .6004108617
0.006999999999999999 0.0035 0.7916 0.1979 0.1107836070 0.0391501777 0.2617018593 0.1305310233 11.4319819815 0.5509106707 3.6839502831 0.1335528208 15.4884177309 .8541446925
0.006999999999999999 0.004 0.7912 0.1978 0.0978453755 0.0308557155 0.2927512325 0.0997769111 11.6014283548 0.7840850057 3.6920149728 0.2653074565 15.6840399356 1.1800250888
0.006999999999999999 0.0045 0.7908 0.1977 0.1018885729 0.0180092560 0.3348896674 0.0891549538 11.4927002653 0.7722471857 3.5484634951 0.1855930263 15.4779420007 1.0650044218
0.006999999999999999 0.005 0.7904 0.1976 0.0873330625 0.0273506685 0.3681568530 0.0955462809 11.5534185490 0.3816829446 3.5952386957 0.2007832431 15.6041471602 .7053631371
0.006999999999999999 0.0055 0.79 0.1975 0.0913762598 0.0453415333 0.3969884137 0.1071917152 11.8358291711 0.2206781972 3.6016904475 0.2898983955 15.9258842921 .6631098412
0.006999999999999999 0.006 0.7896 0.1974 0.1043144913 0.0247396105 0.4213843498 0.1277891092 11.8047640027 0.9594067020 3.5710446264 0.0482804896 15.9015074702 1.1602159113
0.006999999999999999 0.0065 0.7892 0.1973 0.0970367361 0.0421734749 0.5544530918 0.1254584131 11.6155488859 1.0196314172 3.7226607939 0.2402357240 15.9896995077 1.4274990292
0.006999999999999999 0.006999999999999999 0.7888 0.1972 0.0994626545 0.0188605513 0.5145324692 0.2435961753 11.5251774868 0.4403795008 3.5855610680 0.2189321910 15.7247336785 .9217684184
0.006999999999999999 0.0075 0.7884 0.1971 0.0865244230 0.0329861474 0.5677599660 0.1116861770 11.8767787113 0.7822519344 3.6387880204 0.3554909392 16.1698511207 1.2824151980
0.0005 0.005 0.7956 0.1989 0.0056604763 0.0039615082 0.3792459148 0.1257716681 11.8541858615 0.7526653702 3.7081443523 0.3950084716 15.9472366049 1.2774070181
0.006999999999999999 0.008 0.7879999999999999 0.19699999999999998 0.0921848993 0.0321020702 0.6675615225 0.2285100240 11.1919329528 0.5014200396 3.5629799366 0.3099863652 15.5146593112 1.0720184990
0.006999999999999999 0.0085 0.7876 0.1969 0.1067404097 0.0253660289 0.6675615225 0.1142980540 11.1495713594 1.0603531692 3.6210457029 0.4375790974 15.5449189945 1.6375963495
0.006999999999999999 0.009000000000000001 0.7872 0.1968 0.0994626545 0.0349122540 0.7296602688 0.1355589620 11.1749883154 1.0499979835 3.5936257577 0.3088428725 15.5977369964 1.5293120720
0.006999999999999999 0.0095 0.7868 0.1967 0.1051231307 0.0245272494 0.7252246441 0.1540382055 11.3783239633 0.7606550681 3.5645928746 0.2405387515 15.7732646127 1.1797592745
0.006999999999999999 0.01 0.7864 0.1966 0.0962280966 0.0213333743 0.8250262006 0.1842787222 11.3966806538 0.9806767306 3.6113680752 0.1952654421 15.9293030262 1.3815542692
0.0075 0.0 0.794 0.1985 0.1051231307 0.0382718048 0.0000000000 0.0000000000 11.6508502136 0.6640794353 3.6791114692 0.2459717156 15.4350848135 .9483229557
0.0075 0.0005 0.7936 0.1984 0.1075490491 0.0232123195 0.0465740597 0.0430049774 11.4743435748 0.8985540915 3.6000775095 0.2835469685 15.2285441931 1.2483183569
0.0075 0.001 0.7932 0.1983 0.0938021782 0.0344598082 0.0887124947 0.0465212247 11.7129805505 0.5183600618 3.5145917981 0.4201571790 15.4100870215 1.0194982737
0.0075 0.0015 0.7928 0.1982 0.1035058518 0.0292007314 0.1108906184 0.0657909469 11.6268453108 0.8912460439 3.6323362686 0.2539237722 15.4735780496 1.2401614944
0.0075 0.002 0.7924 0.1981 0.0954194571 0.0779991347 0.1419399915 0.0473595124 11.3853842289 0.5365504537 3.6387880204 0.3218447838 15.2615316979 .9837538846
0.0005 0.0055 0.7952 0.1988 0.0040431973 0.0072326913 0.4236021621 0.1081055571 11.8457135429 0.4337922762 3.5726575643 0.3668148583 15.8460164666 .9159453829
0.0075 0.0025 0.792 0.198 0.0994626545 0.0226419051 0.1818606141 0.0300838706 11.4997605308 0.8666095622 3.7355642975 0.2020747992 15.5166480969 1.1214101371
0.0075 0.003 0.7916 0.1979 0.1010799334 0.0405933791 0.2461771728 0.0720703714 11.7426336658 0.5141424794 3.4726554113 0.2789216996 15.5625461833 .9057279295
0.0075 0.0035 0.7912 0.1978 0.1051231307 0.0402699207 0.2772265459 0.1040246208 11.4927002653 0.6892439377 3.7404031114 0.6302770465 15.6154530533 1.4638155257
0.0075 0.004 0.7908 0.1977 0.1010799334 0.0632602123 0.3016224819 0.1460391975 11.4870520528 0.8907358167 3.5871740059 0.2395416504 15.4769284740 1.3395768769
0.0075 0.0045 0.7904 0.1976 0.1099749675 0.0422973326 0.3171471685 0.0666820613 11.6847394883 0.8449695608 3.6533044620 0.4898660119 15.7651660863 1.4438149666
0.0075 0.005 0.79 0.1975 0.1140181649 0.0400745925 0.3659390406 0.1555633734 11.5901319299 0.2512661123 3.6694338415 0.4693621727 15.7395229769 .9162662509
0.0075 0.0055 0.7896 0.1974 0.1035058518 0.0337697756 0.3903349766 0.0902516119 11.3698516447 0.7143704938 3.6404009583 0.2957619830 15.5040934314 1.1341538643
0.0075 0.006 0.7892 0.1973 0.0921848993 0.0139123594 0.4502159105 0.1161761164 11.7793470467 0.7359818041 3.7033055385 0.2643250512 16.0250533950 1.1303953311
0.0075 0.0065 0.7888 0.1972 0.1010799334 0.0306857103 0.5278393434 0.1364270112 11.3289021045 0.7278089392 3.7081443523 0.3093142344 15.6659657336 1.2042358951
0.0075 0.006999999999999999 0.7884 0.1971 0.1091663281 0.0239881232 0.4923543455 0.0967739066 11.9078438797 0.6381230332 3.5952386957 0.2457600906 16.1046032490 1.0046451536
0.0005 0.006 0.7948 0.1987 0.0040431973 0.0051142850 0.4036418508 0.1312825034 11.8033519495 0.6955791394 3.5903998818 0.4551115299 15.8014368794 1.2870874577
0.0075 0.0075 0.7879999999999999 0.19699999999999998 0.0978453755 0.0257751848 0.6276408999 0.2419754243 11.5844837174 0.4626192872 3.7565324909 0.3450933426 16.0665024837 1.0754632389
0.0075 0.008 0.7876 0.1969 0.1107836070 0.0404643060 0.6276408999 0.1732734663 11.5647149739 0.3887636354 3.5694316884 0.3322182361 15.8725711692 .9347196438
0.0075 0.0085 0.7872 0.1968 0.1002712939 0.0441134879 0.6808683967 0.1508112410 11.4333940346 0.6154089692 3.6565303379 0.2692398821 15.8710640631 1.0795735802
0.0075 0.009000000000000001 0.7868 0.1967 0.1083576886 0.0590694388 0.6586902731 0.1100893107 11.4559868844 0.8298067997 3.6420138963 0.1693508042 15.8650487424 1.1683163534
0.0075 0.0095 0.7864 0.1966 0.1035058518 0.0401398075 0.8516399490 0.0810640001 11.1410990408 0.7306743829 3.6178198270 0.3209057508 15.7140646686 1.1727839413
0.0075 0.01 0.7859999999999999 0.1965 0.1059317702 0.0344598082 0.7629274543 0.2703184859 11.2498271303 0.8480128423 3.4807201011 0.0921494476 15.5994064559 1.2449405840
0.008 0.0 0.7936 0.1984 0.1148268043 0.0363797900 0.0000000000 0.0000000000 11.5378859648 0.6301871378 3.4694295354 0.2971310150 15.1221423045 .9636979428
0.008 0.0005 0.7932 0.1983 0.1083576886 0.0156801010 0.0443562473 0.0280533540 11.5731872926 0.4067497356 3.6210457029 0.2634575043 15.3469469314 .7139406949
0.008 0.001 0.7928 0.1982 0.1164440833 0.0148226063 0.0798412452 0.0585099087 11.6988600194 0.6373351418 3.5678187505 0.2238674208 15.4629640984 .9345350776
0.008 0.0015 0.7924 0.1981 0.1107836070 0.0502659035 0.0998015565 0.0313646033 11.4715194686 0.7079668740 3.5387858673 0.1347165328 15.2208904994 .9243139136
0.0005 0.0065 0.7944 0.1986 0.0048518368 0.0060513037 0.5211859063 0.1381467473 11.6155488859 0.4495033270 3.7016926005 0.3871051086 15.8432792295 .9808064866
0.008 0.002 0.792 0.198 0.0929935387 0.0402699207 0.1774249894 0.0505739032 11.5689511332 0.8326373248 3.6065292613 0.3602886048 15.4458989226 1.2837697535
0.008 0.0025 0.7916 0.1979 0.0889503414 0.0260778392 0.1796428017 0.0473595124 11.3754998571 0.8246873730 3.7258866698 0.4372222298 15.3699796700 1.3353469544
0.008 0.003 0.7912 0.1978 0.1245304779 0.0426054018 0.2217812367 0.0485898345 11.5463582835 0.6487827033 3.6113680752 0.1979121533 15.5040380733 .9378900929
0.008 0.0035 0.7908 0.1977 0.1083576886 0.0329067582 0.2705731088 0.0588452118 11.4164493973 0.4238041650 3.6371750824 0.3186930301 15.4325552771 .8342491651
0.008 0.004 0.7904 0.1976 0.0938021782 0.0187213572 0.2772265459 0.0657909469 11.4729315217 0.5923221977 3.6774985312 0.3186930301 15.5214587770 .9955275319
0.008 0.0045 0.79 0.1975 0.1132095254 0.0222926517 0.3592856035 0.0300838706 11.5943680892 0.3885994788 3.5952386957 0.3285646063 15.6621019138 .7695406074
0.008 0.005 0.7896 0.1974 0.1148268043 0.0573165115 0.3415431045 0.0810640001 11.5392980179 0.5244480070 3.6145939511 0.2846092889 15.6102618778 .9474378075
0.008 0.0055 0.7892 0.1973 0.1035058518 0.0149980278 0.4036418508 0.0904693483 11.4927002653 0.7466223310 3.6404009583 0.4396668863 15.6402489262 1.2917565934
0.008 0.006 0.7888 0.1972 0.1035058518 0.0305147579 0.4834830960 0.0604938561 11.4136252911 0.3296592147 3.5242694258 0.3750904461 15.5248836647 .7957582748
0.008 0.0065 0.7884 0.1971 0.1107836070 0.0208371815 0.5167502816 0.1669115627 11.4729315217 0.7913546760 3.5952386957 0.2382348123 15.6957041060 1.2173382325
0.0005 0.006999999999999999 0.794 0.1985 0.0064691157 0.0064691157 0.5699777784 0.1026921370 11.8612461271 0.3218737820 3.6162068891 0.2766741070 16.0538999103 .7077091417
0.008 0.006999999999999999 0.7879999999999999 0.19699999999999998 0.1083576886 0.0512450341 0.5433640300 0.0627292066 11.4235096629 0.2371240402 3.5694316884 0.1674972189 15.6446630699 .5185954998
0.008 0.0075 0.7876 0.1969 0.1132095254 0.0255714252 0.6365121494 0.1874543504 11.5039966901 0.4187493436 3.5016882944 0.1447696051 15.7554066593 .7765447243
0.008 0.008 0.7872 0.1968 0.1043144913 0.0355801366 0.5832846526 0.2030721822 11.6621466385 1.2201773085 3.5258823637 0.2200700013 15.8756281461 1.6788996286
0.008 0.0085 0.7868 0.1967 0.1172527227 0.0265746046 0.6586902731 0.1565718985 11.6254332576 0.3303842194 3.7226607939 0.4378881474 16.1240370473 .9514188699
0.008 0.009000000000000001 0.7864 0.1966 0.0978453755 0.0581770999 0.7096999575 0.0961620527 11.2950128298 0.7527395416 3.4452354661 0.2214840446 15.5477936289 1.1285627388
0.008 0.0095 0.7859999999999999 0.1965 0.1124008859 0.0616690322 0.7252246441 0.1335115677 11.4912882122 0.7182674332 3.6807244071 0.4163255004 16.0096381493 1.3297735335
0.008 0.01 0.7856 0.1964 0.1002712939 0.0344598082 0.7762343285 0.0728847517 11.5731872926 0.6781619359 3.6016904475 0.4055632974 16.0513833625 1.1910697932
0.0085 0.0 0.7932 0.1983 0.1229131990 0.0745704150 0.0000000000 0.0000000000 11.5378859648 0.8798983233 3.5355599914 0.3835402305 15.1963591552 1.3380089688
0.0085 0.0005 0.7928 0.1982 0.1188700017 0.0547491320 0.0354849979 0.0406531722 11.3444346887 0.5287493160 3.5581411228 0.3224907997 15.0569308111 .9466424199
0.0085 0.001 0.7924 0.1981 0.1204872806 0.0472621925 0.0842768700 0.0588452118 11.8965474548 0.3365310958 3.7468548632 0.5158981473 15.8481664686 .9585366474
0.0005 0.0075 0.7936 0.1984 0.0072777552 0.0094302757 0.6098984010 0.1058990891 11.4701074155 0.8644072004 3.6129810131 0.2708583416 15.7002645848 1.2505949068
0.0085 0.0015 0.792 0.198 0.1196786411 0.0635901244 0.1175440555 0.0723428501 11.5011725839 0.6227138207 3.5920128198 0.5121528839 15.3304081003 1.2707996791
0.0085 0.002 0.7916 0.1979 0.1245304779 0.0180092560 0.1441578039 0.0578334709 11.3924444944 0.6239038064 3.4565260318 0.2711655244 15.1176588080 .9709120577
0.0085 0.0025 0.7912 0.1978 0.1091663281 0.0421734749 0.1907318636 0.0924058915 11.7807590998 0.3771635886 3.6678209035 0.3335936280 15.7484781950 .8453365830
0.0085 0.003 0.7908 0.1977 0.1148268043 0.0515503696 0.2106921749 0.0805771248 11.7553421438 0.6125772182 3.5726575643 0.2296950501 15.6535186873 .9743997627
0.0085 0.0035 0.7904 0.1976 0.1172527227 0.0379285530 0.2417415480 0.0760551210 11.5096449026 0.5062481185 3.5065271083 0.2820382399 15.3751662816 .9022700324
0.0085 0.004 0.79 0.1975 0.1107836070 0.0258764629 0.3038402943 0.0957519782 11.4545748313 0.8889701447 3.6420138963 0.3626205942 15.5112126289 1.3732191800
0.0085 0.0045 0.7896 0.1974 0.1067404097 0.0505254091 0.3548499788 0.1285566183 11.3966806538 0.4904034228 3.7694359945 0.1958507875 15.6277070368 .8653362377
0.0085 0.005 0.7892 0.1973 0.1221045595 0.0267707298 0.3437609169 0.2018087393 11.6621466385 0.9101512072 3.5500764330 0.4561393092 15.6780885479 1.5948699855
0.0085 0.0055 0.7888 0.1972 0.1318082331 0.0677715136 0.4457802858 0.1062700152 11.4333940346 0.3764227441 3.6613691517 0.3007166986 15.6723517052 .8511809715
0.0085 0.006 0.7884 0.1971 0.1099749675 0.0225260890 0.4457802858 0.0902516119 11.6437899481 0.4504781397 3.4871718529 0.1687352049 15.6867170543 .7319910455
0.0005 0.008 0.7932 0.1983 0.0064691157 0.0109689194 0.6564724607 0.0857808998 11.6536743198 0.4797324457 3.7113702282 0.2499585510 16.0279861244 .8264408159
0.0085 0.0065 0.7879999999999999 0.19699999999999998 0.1148268043 0.0429721695 0.5034434074 0.1559423347 11.5562426552 0.5783146217 3.5323341155 0.4149986230 15.7068469824 1.1922277489
0.0085 0.006999999999999999 0.7876 0.1969 0.1132095254 0.0421734749 0.5012255950 0.0995795283 11.6014283548 0.5579593457 3.4032990794 0.4450072134 15.6191625546 1.1447195623
0.0085 0.0075 0.7872 0.1968 0.0994626545 0.0447609520 0.5744134031 0.1985654367 11.4461025126 0.3175581557 3.4887847908 0.4632923865 15.6087633610 1.0241769309
0.0085 0.008 0.7868 0.1967 0.1051231307 0.0382718048 0.5832846526 0.1842787222 11.4771676811 0.7905782596 3.6387880204 0.1425968514 15.8043634848 1.1557256380
0.0085 0.0085 0.7864 0.1966 0.1164440833 0.0225260890 0.6032449639 0.1521102421 11.4927002653 0.6736188966 3.7049184764 0.3020288227 15.9173077889 1.1502840504
0.0085 0.009000000000000001 0.7859999999999999 0.1965 0.1221045595 0.0373727932 0.7451849554 0.2206249601 11.3966806538 0.1833277858 3.5420117432 0.3317166797 15.8059819119 .7730422188
0.0085 0.0095 0.7856 0.1964 0.1237218385 0.0505254091 0.7429671430 0.0961620527 11.6141368328 0.6684248383 3.4855589149 0.3425205809 15.9663847292 1.1576328810
0.0085 0.01 0.7852 0.1963 0.1237218385 0.0237690490 0.7363137059 0.2538789790 11.1199182441 0.9931864040 3.6081421993 0.3877229084 15.5880959878 1.6585573404
0.009000000000000001 0.0 0.7928 0.1982 0.1221045595 0.0295568511 0.0000000000 0.0000000000 11.7214528691 0.8972661469 3.5968516336 0.4095719212 15.4404090622 1.3363949192
0.009000000000000001 0.0005 0.7924 0.1981 0.1180613622 0.0400745925 0.0399206226 0.0386688799 11.3712636978 1.0008100123 3.6033033854 0.2228891171 15.1325490680 1.3024426018
0.0005 0.0085 0.7928 0.1982 0.0048518368 0.0060513037 0.6675615225 0.1526267469 11.5929560361 0.3623230328 3.6500785861 0.3651942290 15.9154479815 .8861953124
0.009000000000000001 0.001 0.792 0.198 0.1253391174 0.0319386999 0.0709699958 0.0517278289 11.6099006734 0.3609556879 3.5855610680 0.1920954252 15.3917708546 .6367176419
0.009000000000000001 0.0015 0.7916 0.1979 0.1164440833 0.0502138414 0.1131084307 0.0513460685 11.5576547083 0.4129380265 3.5710446264 0.1524716995 15.3582518487 .6669696359
0.009000000000000001 0.002 0.7912 0.1978 0.1285736753 0.0156801010 0.1729893646 0.0535958576 11.2766561394 0.8263780701 3.6113680752 0.1319852452 15.1895872545 1.0276392739
0.009000000000000001 0.0025 0.7908 0.1977 0.1374687094 0.0161727893 0.1951674883 0.0636631915 11.6635586916 0.9403892071 3.6258845168 0.2703969131 15.6220794061 1.2906221010
0.009000000000000001 0.003 0.7904 0.1976 0.1318082331 0.0435765898 0.2062565501 0.0775917433 11.8090001620 0.7976087957 3.5145917981 0.2829591535 15.6616567433 1.2017362823
0.009000000000000001 0.0035 0.79 0.1975 0.1115922465 0.0337697756 0.2860977954 0.1935478131 11.7355734002 0.6259330577 3.5484634951 0.4163754884 15.6817269372 1.2696261348
0.009000000000000001 0.004 0.7896 0.1974 0.1091663281 0.0343076670 0.3016224819 0.0880446370 11.5887198768 0.8759556264 3.5710446264 0.2399756817 15.5705533132 1.2382836121
0.009000000000000001 0.0045 0.7892 0.1973 0.1237218385 0.0287493792 0.3282362303 0.1170198175 11.3401985293 0.6548273552 3.5839481300 0.1618091122 15.3761047281 .9624056641
0.009000000000000001 0.005 0.7888 0.1972 0.1140181649 0.0714903148 0.4102952879 0.0465212247 11.6409658419 0.7668579509 3.5903998818 0.3491405297 15.7556791765 1.2340100201
0.009000000000000001 0.0055 0.7884 0.1971 0.1156354438 0.0573165115 0.4147309127 0.0904693483 11.3529070073 0.7030266292 3.6500785861 0.2715490143 15.5333519499 1.1223615033
0.0005 0.009000000000000001 0.7924 0.1981 0.0072777552 0.0079230163 0.7340958935 0.0785994705 11.6282573639 0.4811766513 3.5339470535 0.2162540206 15.9035780661 .7839531587
0.009000000000000001 0.006 0.7879999999999999 0.19699999999999998 0.1172527227 0.0284751340 0.4413446611 0.1405470236 11.5562426552 0.7099355931 3.5178176740 0.4450539799 15.6326577130 1.3240117306
0.009000000000000001 0.0065 0.7876 0.1969 0.1382773489 0.0277305571 0.4990077826 0.0505739032 11.4955243715 0.8537679943 3.6904020349 0.2468585596 15.8232115379 1.1789310142
0.009000000000000001 0.006999999999999999 0.7872 0.1968 0.1059317702 0.0416743629 0.5078790321 0.1005625682 11.7030961787 0.3240469610 3.6565303379 0.2983891619 15.9734373189 .7646730540
0.009000000000000001 0.0075 0.7868 0.1967 0.1301909542 0.0539793344 0.6631258978 0.1620066014 11.3670275384 0.9239619306 3.5629799366 0.2425635604 15.7233243270 1.3825114268
0.009000000000000001 0.008 0.7864 0.1966 0.1132095254 0.0498478845 0.6010271515 0.1500264417 11.6677948510 0.4439868636 3.6097551372 0.2785483603 15.9917866651 .9224095501
0.009000000000000001 0.0085 0.7859999999999999 0.1965 0.1350427910 0.0586695658 0.6387299618 0.1966738201 11.2695958738 0.7385132263 3.6000775095 0.3540536582 15.6434461361 1.3479102704
0.009000000000000001 0.009000000000000001 0.7856 0.1964 0.1495983014 0.0465933542 0.6631258978 0.1168515646 11.9417331544 0.6047545044 3.4791071631 0.2300572025 16.2335645167 .9982566257
0.009000000000000001 0.0095 0.7852 0.1963 0.1334255121 0.0265746046 0.7673630791 0.1667936457 11.5675390801 0.7117980314 3.6839502831 0.2937850367 16.1522779544 1.1989513184
0.009000000000000001 0.01 0.7848 0.1962 0.1164440833 0.0230993635 0.8449865119 0.1638181366 11.4715194686 0.5390567076 3.6049163234 0.2348473107 16.0378663872 .9608215184
0.0095 0.0 0.7924 0.1981 0.1455551041 0.0379285530 0.0000000000 0.0000000000 11.6861515414 0.5078996243 3.6033033854 0.3072890212 15.4350100309 .8531171985
0.0 0.002 0.7984 0.1996 0.0000000000 0.0000000000 0.1840784265 0.0936746817 11.4333940346 0.7186004733 3.6065292613 0.3685695571 15.2240017224 1.1808447121
0.0005 0.0095 0.792 0.198 0.0105123131 0.0064691157 0.7429671430 0.2056714579 11.6353176294 0.4793499171 3.6500785861 0.2961136203 16.0388756716 .9876041110
0.0095 0.0005 0.792 0.198 0.1374687094 0.0346867688 0.0332671855 0.0371110991 11.5731872926 0.7674817170 3.6645950276 0.1910089039 15.4085182151 1.0302884888
0.0095 0.001 0.7916 0.1979 0.1415119068 0.0216980738 0.0754056205 0.0381566867 11.4206855566 0.8944707243 3.6774985312 0.4390036669 15.3151016151 1.3933291517
0.0095 0.0015 0.7912 0.1978 0.1261477569 0.0807668517 0.1241974926 0.0513460685 11.7030961787 0.4234841210 3.6968537867 0.4879077320 15.6502952149 1.0435047732
0.0095 0.002 0.7908 0.1977 0.1415119068 0.0594226224 0.1308509297 0.0857808998 11.6268453108 0.7224083585 3.6516915240 0.2530616891 15.5508996713 1.1206735698
0.0095 0.0025 0.7904 0.1976 0.1172527227 0.0506288389 0.1774249894 0.1001705099 11.7849952591 1.0361583761 3.5210435499 0.3322182361 15.6007165211 1.5191759610
0.0095 0.003 0.79 0.1975 0.1261477569 0.0455716949 0.2550484222 0.0940938099 11.3825601227 0.5093892302 3.7468548632 0.3989666500 15.5106111650 1.0480213850
0.0095 0.0035 0.7896 0.1974 0.1261477569 0.0403996148 0.3082759190 0.1185233457 11.4799917873 0.7438183269 3.5952386957 0.3473476017 15.5096541589 1.2500888891
0.0095 0.004 0.7892 0.1973 0.1390859884 0.0352848606 0.2794443583 0.0934644128 11.4955243715 0.8231869986 3.5323341155 0.2667937844 15.4463888337 1.2187300564
0.0095 0.0045 0.7888 0.1972 0.1245304779 0.0139123594 0.3881171643 0.1338059706 11.7383975065 0.4466732675 3.6597562138 0.4672957115 15.9108013625 1.0616873090
0.0095 0.005 0.7884 0.1971 0.1326168726 0.0499527172 0.3925527890 0.1243558068 11.7553421438 0.8117524775 3.6549173999 0.0914693685 15.9354292053 1.0775303700
0.0005 0.01 0.7916 0.1979 0.0040431973 0.0088582015 0.7562740172 0.1765356355 11.3500829011 0.2947912406 3.5178176740 0.3383942286 15.6282177896 .8185793062
0.0095 0.0055 0.7879999999999999 0.19699999999999998 0.1342341516 0.0325069043 0.4723940342 0.0736901325 11.5011725839 1.1368562275 3.6484656481 0.3301759237 15.7562664178 1.5732291880
0.0095 0.006 0.7876 0.1969 0.1382773489 0.0429112593 0.4679584095 0.1333641225 11.5350618586 0.7040129200 3.7436289873 0.2364811277 15.8849266043 1.1167694295
0.0095 0.0065 0.7872 0.1968 0.1447464646 0.0156801010 0.5455818423 0.0601677413 11.4150373442 0.8299413479 3.6097551372 0.2868309832 15.7151207883 1.1926201734
0.0095 0.006999999999999999 0.7868 0.1967 0.1334255121 0.0710499185 0.5744134031 0.1273263831 11.2300583867 0.9554748957 3.5420117432 0.1661874086 15.4799090451 1.3200386059
0.0095 0.0075 0.7864 0.1966 0.1301909542 0.0556494378 0.5721955907 0.0620987463 12.0659938281 0.4610304751 3.7033055385 0.1303988264 16.4716859115 .7091774856
0.0095 0.008 0.7859999999999999 0.1965 0.1407032673 0.0316920653 0.5810668402 0.2407527008 11.4220976097 0.7811296065 3.7516936770 0.2967805832 15.8955613942 1.3503549558
0.0095 0.0085 0.7856 0.1964 0.1301909542 0.0129382315 0.6076805886 0.2170285504 11.2695958738 0.4070437504 3.5774963782 0.2402357240 15.5849637948 .8772462563
0.0095 0.009000000000000001 0.7852 0.1963 0.1253391174 0.0315265703 0.7074821451 0.1803941913 11.2865405112 0.6857753358 3.5791093162 0.2099051449 15.6984710899 1.1076012423
0.0095 0.0095 0.7848 0.1962 0.1277650358 0.0481395239 0.8183727635 0.1116861770 11.7299251878 0.6417994977 3.6000775095 0.3233286906 16.2761404966 1.1249538892
0.0095 0.01 0.7844 0.1961 0.1229131990 0.0363797900 0.8095015140 0.1968737935 11.2794802456 0.3622790054 3.5436246812 0.1444817925 15.7555196398 .7400143814
0.001 0.0 0.7992 0.1998 0.0177900683 0.0149980278 0.0000000000 0.0000000000 11.6805033289 0.3503030281 3.7081443523 0.3537302006 15.4064377495 .7190312565
0.01 0.0 0.792 0.198 0.1479810225 0.0345356275 0.0000000000 0.0000000000 11.8358291711 0.8349330459 3.6097551372 0.2189321910 15.5935653308 1.0884008644
0.01 0.0005 0.7916 0.1979 0.1285736753 0.0618807357 0.0332671855 0.0198367169 11.3331382638 0.6550709032 3.6839502831 0.1362526889 15.1789294077 .8730410447
0.01 0.001 0.7912 0.1978 0.1285736753 0.0422973326 0.0776234329 0.0313646033 11.6395537887 0.4344536573 3.5597540607 0.2153377881 15.4055049576 .7234533813
0.01 0.0015 0.7908 0.1977 0.1471723830 0.0563964435 0.1508112410 0.1045904887 11.3938565475 0.6593789101 3.5936257577 0.2280126129 15.2854659292 1.0483784552
0.01 0.002 0.7904 0.1976 0.1471723830 0.0384762861 0.1441578039 0.0805771248 11.4390422471 0.4007246512 3.5984645716 0.1887619845 15.3288370056 .7085400466
0.01 0.0025 0.79 0.1975 0.1374687094 0.0613714205 0.1663359275 0.1040246208 11.5802475581 0.4674215736 3.7500807391 0.2310501949 15.6341329341 .8638678098
0.01 0.003 0.7896 0.1974 0.1309995937 0.0537851635 0.2284346738 0.0800872897 11.7143926036 0.4777165793 3.5516893710 0.1618091122 15.6255162421 .7733981447
0.01 0.0035 0.7892 0.1973 0.1180613622 0.0118845245 0.2705731088 0.0860099547 11.7835832060 0.6942363102 3.6936279108 0.3541124369 15.8658455878 1.1462432263
0.01 0.004 0.7888 0.1972 0.1471723830 0.0441727405 0.2794443583 0.1333641225 11.4432784064 0.5737455199 3.4871718529 0.3284378941 15.3570670006 1.0797202770
0.01 0.0045 0.7884 0.1971 0.1447464646 0.0312766861 0.3814637272 0.1461738579 11.4277458222 0.6804044983 3.6742726553 0.2084624807 15.6282286693 1.0663175230
0.001 0.0005 0.7988 0.1997 0.0080863947 0.0222926517 0.0487918721 0.0177424989 11.2159378556 0.5174052398 3.5307211776 0.2143205529 14.8035373000 .7717609433
0.01 0.005 0.7879999999999999 0.19699999999999998 0.1293823147 0.0298211501 0.3814637272 0.0800872897 11.6310814701 0.9843377568 3.6049163234 0.3297659434 15.7468438354 1.4240121400
0.01 0.0055 0.7876 0.1969 0.1398946278 0.0394828105 0.4236021621 0.1201718720 11.4037409193 0.2486817562 3.6049163234 0.3933717256 15.5721540326 .8017081643
0.01 0.006 0.7872 0.1968 0.1407032673 0.0610295158 0.3681568530 0.1632165256 11.4009168131 0.3820797588 3.6210457029 0.4927254854 15.5308226363 1.0990512856
0.01 0.0065 0.7868 0.1967 0.1293823147 0.0375821663 0.5123146568 0.2029752735 11.1891088465 0.4771318893 3.4742683493 0.1893124727 15.3050741673 .9070018018
0.01 0.006999999999999999 0.7864 0.1966 0.1212959201 0.0245272494 0.5300571558 0.1776466322 11.6423778950 0.3417051826 3.6274974547 0.4011516447 15.9212284256 .9450307089
0.01 0.0075 0.7859999999999999 0.1965 0.1350427910 0.0404643060 0.5988093391 0.1823468011 11.4898761590 0.4194154302 3.6774985312 0.2439751934 15.9012268203 .8862017307
0.01 0.008 0.7856 0.1964 0.1309995937 0.0523059112 0.5588887165 0.2006354227 11.1806365279 0.3723752991 3.6000775095 0.2882785371 15.4706023476 .9135951701
0.01 0.0085 0.7852 0.1963 0.1398946278 0.0325872676 0.6919574586 0.1305310233 11.4319819815 0.6188853361 3.4823330390 0.2046334577 15.7461671069 .9866370847
0.01 0.009000000000000001 0.7848 0.1962 0.1374687094 0.0354328062 0.7096999575 0.1395636741 11.5463582835 0.5282362161 3.5678187505 0.3805439893 15.9613457009 1.0837766857
0.01 0.0095 0.7844 0.1961 0.1326168726 0.0558839497 0.7296602688 0.1702956436 11.6000163017 0.2088693382 3.6194327650 0.1859851050 16.0817262081 .6210340365
0.001 0.001 0.7984 0.1996 0.0129382315 0.0156801010 0.0754056205 0.0088712495 11.5760113988 0.8837061131 3.5871740059 0.3385479534 15.2515292567 1.2468054170
0.01 0.01 0.784 0.196 0.1301909542 0.0384082466 0.7673630791 0.1950666526 11.3839721758 0.3689324858 3.5855610680 0.2971660355 15.8670872771 .8995734205
0.001 0.0015 0.7979999999999999 0.1995 0.0145555104 0.0121026073 0.1042371813 0.0750132208 11.2978369360 0.5226046524 3.6291103927 0.2022292316 15.0457400204 .8119497121
0.001 0.002 0.7976 0.1994 0.0153641499 0.0094302757 0.1973853007 0.0975837442 11.4701074155 0.3525724418 3.6049163234 0.2337369153 15.2877731895 .6933233770
0.001 0.0025 0.7972 0.1993 0.0161727893 0.0088582015 0.2040387378 0.1540382055 11.8570099677 0.9365053040 3.6371750824 0.4414856026 15.7143965772 1.5408873136
0.001 0.003 0.7968 0.1992 0.0161727893 0.0177164031 0.2195634244 0.0880446370 11.5505944428 0.7475084286 3.7807265602 0.5681023004 15.5670572167 1.4213717691
0.001 0.0035 0.7964 0.1991 0.0137468709 0.0097036736 0.3238006056 0.1176904236 12.0193960754 0.6991360007 3.7081443523 0.5885256739 16.0650879042 1.4150557718
0.0 0.0025 0.7979999999999999 0.1995 0.0000000000 0.0000000000 0.2062565501 0.0571490270 11.7835832060 0.6277525050 3.6823373451 0.5094024756 15.6721771012 1.1943040076
0.001 0.004 0.7959999999999999 0.19899999999999998 0.0169814288 0.0107278148 0.3215827932 0.0465212247 11.5901319299 0.4458690458 3.6371750824 0.1740179912 15.5658712343 .6771360765
0.001 0.0045 0.7956 0.1989 0.0129382315 0.0172678137 0.3393252922 0.0723428501 11.7807590998 0.4272341642 3.5565281848 0.2441883653 15.6895508083 .7610331933
0.001 0.005 0.7952 0.1988 0.0153641499 0.0094302757 0.4346912240 0.1311325519 11.6324935232 0.5989901998 3.6629820897 0.3109918377 15.7455309868 1.0505448651
0.001 0.0055 0.7948 0.1987 0.0145555104 0.0158460326 0.4635227847 0.1125635368 11.6550863730 0.6129937072 3.6694338415 0.3294502268 15.8025985096 1.0708535034
0.001 0.006 0.7944 0.1986 0.0145555104 0.0166509057 0.4967899703 0.0955462809 11.4079770786 0.5891088284 3.6452397722 0.1570441740 15.5645623315 .8583501890
0.001 0.0065 0.794 0.1985 0.0129382315 0.0118845245 0.5034434074 0.0331931761 11.6550863730 0.4655408691 3.5403988053 0.2548237787 15.7118668172 .7654423484
0.001 0.006999999999999999 0.7936 0.1984 0.0105123131 0.0149980278 0.5721955907 0.0604938561 11.6395537887 0.4588281843 3.4742683493 0.3377786301 15.6965300418 .8720986983
0.001 0.0075 0.7932 0.1983 0.0121295920 0.0051142850 0.5300571558 0.0880446370 11.5350618586 0.5708887242 3.4291060866 0.2880618678 15.5063546930 .9521095140
0.001 0.008 0.7928 0.1982 0.0129382315 0.0079230163 0.6719971473 0.1274808117 11.4814038404 0.7334742667 3.5097529842 0.3570973231 15.6760922034 1.2259754178
0.001 0.0085 0.7924 0.1981 0.0145555104 0.0195416557 0.7008287080 0.2289401204 11.8640702333 0.6835037210 3.5387858673 0.5871980309 16.1182403190 1.5191835280
0.0 0.003 0.7976 0.1994 0.0000000000 0.0000000000 0.2617018593 0.0360351857 11.6508502136 0.3179346624 3.6565303379 0.3328441188 15.5690824108 .6868139669
0.001 0.009000000000000001 0.792 0.198 0.0121295920 0.0088582015 0.7363137059 0.0775917433 11.6042524610 0.4106720455 3.6952408487 0.1594770735 16.0479366076 .6565990638
0.001 0.0095 0.7916 0.1979 0.0113209525 0.0129382315 0.8117193264 0.2451259630 11.5943680892 0.4805463827 3.5936257577 0.4129373172 16.0110341258 1.1515478944
0.001 0.01 0.7912 0.1978 0.0169814288 0.0107278148 0.7939768275 0.0636631915 11.5265895399 1.1225813347 3.5436246812 0.2796668832 15.8811724774 1.4766392242
0.0015 0.0 0.7988 0.1997 0.0169814288 0.0213333743 0.0000000000 0.0000000000 11.6381417356 0.6228802995 3.5984645716 0.3184316992 15.2535877360 .9626453730
0.0015 0.0005 0.7984 0.1996 0.0226419051 0.0226419051 0.0266137484 0.0177424989 11.8315930118 0.6087504914 3.6178198270 0.1575733892 15.4986684923 .8067082846
0.0015 0.001 0.7979999999999999 0.1995 0.0194073472 0.0272548691 0.0776234329 0.0420800310 11.6550863730 0.5640016587 3.5920128198 0.4198102897 15.3441299729 1.0531468485
0.0015 0.0015 0.7976 0.1994 0.0226419051 0.0188605513 0.1286331173 0.0571490270 11.5407100710 0.2706725709 3.7823394981 0.1376205695 15.4743245915 .4843027187
0.0015 0.002 0.7972 0.1993 0.0202159867 0.0102285701 0.1685537399 0.0663863522 11.4771676811 0.5016744707 3.5629799366 0.0664248504 15.2289173443 .6447142434
0.0015 0.0025 0.7968 0.1992 0.0242591840 0.0135311264 0.2040387378 0.0666820613 11.3924444944 0.8764562584 3.7145961041 0.3013389433 15.3353385203 1.2580083894
0.0015 0.003 0.7964 0.1991 0.0210246261 0.0200699038 0.2417415480 0.1034556578 11.4559868844 0.4392915155 3.6484656481 0.6151703906 15.3672187066 1.1779874677
0.0 0.0035 0.7972 0.1993 0.0000000000 0.0000000000 0.2816621706 0.0723428501 11.8555979146 0.6244660201 3.6194327650 0.3266587630 15.7566928502 1.0234676332
0.0015 0.0035 0.7959999999999999 0.19899999999999998 0.0234505445 0.0156801010 0.2883156077 0.1270169625 11.5576547083 0.6412027293 3.5468505571 0.1548420434 15.4162714176 .9387418362
0.0015 0.004 0.7956 0.1989 0.0113209525 0.0094302757 0.3437609169 0.0961620527 11.5774234519 0.8010909704 3.5903998818 0.1524716995 15.5229052031 1.0591549983
0.0015 0.0045 0.7952 0.1988 0.0291110208 0.0247396105 0.3703746653 0.1195151902 11.6452020012 0.6477369437 3.5452376192 0.3163332796 15.5899253065 1.1083250240
0.0015 0.005 0.7948 0.1987 0.0218332656 0.0140991109 0.3836815395 0.0517278289 11.8810148706 0.4062592382 3.7113702282 0.1407606062 15.9978999039 .6128467842
0.0015 0.0055 0.7944 0.1986 0.0129382315 0.0107278148 0.4169487250 0.1136074250 11.6762671696 0.5702597072 3.7436289873 0.3220064093 15.8497831134 1.0166013563
0.0015 0.006 0.794 0.1985 0.0210246261 0.0129382315 0.4834830960 0.1986644965 11.6776792227 0.3561062447 3.8000818156 0.2749385098 15.9822687604 .8426474825
0.0015 0.0065 0.7936 0.1984 0.0250678235 0.0156801010 0.4901365332 0.1904738038 11.5477703366 0.9952159939 3.6000775095 0.0711157495 15.6630522028 1.2724856482
0.0015 0.006999999999999999 0.7932 0.1983 0.0185987077 0.0208371815 0.5123146568 0.1950666526 11.4856399997 0.5190827080 3.4194284589 0.3466878716 15.4359818231 1.0816744137
0.0015 0.0075 0.7928 0.1982 0.0274937419 0.0272548691 0.5721955907 0.2817931134 11.4150373442 0.7962978023 3.6081421993 0.2791081820 15.6228688761 1.3844539668
0.0015 0.008 0.7924 0.1981 0.0218332656 0.0195416557 0.6342943370 0.2015160506 11.8315930118 0.5427429613 3.6162068891 0.2413162176 16.1039275035 1.0051168852
0.0 0.004 0.7968 0.1992 0.0000000000 0.0000000000 0.3215827932 0.0930424494 11.9558536855 0.9623781649 3.6468527101 0.3423686399 15.9242891888 1.3977892542
0.0015 0.0085 0.792 0.198 0.0210246261 0.0129382315 0.6830862091 0.1144700602 11.7369854534 0.9478484731 3.6710467794 0.3829700312 16.1121430680 1.4582267960
0.0015 0.009000000000000001 0.7916 0.1979 0.0210246261 0.0060513037 0.7074821451 0.1620066014 11.4489266188 0.6079770084 3.5291082396 0.3405706169 15.7065416296 1.1166055304
0.0015 0.0095 0.7912 0.1978 0.0234505445 0.0107278148 0.7717987038 0.2464068390 11.5209413275 0.4698043090 3.7404031114 0.3054207790 16.0565936872 1.0323597418
0.0015 0.01 0.7908 0.1977 0.0194073472 0.0194073472 0.8117193264 0.0706922256 11.3698516447 0.5962543697 3.5549152469 0.3833774029 15.7558935652 1.0697313454
0.002 0.0 0.7984 0.1996 0.0242591840 0.0153428551 0.0000000000 0.0000000000 11.6861515414 0.6484630029 3.7533066150 0.2460140188 15.4637173404 .9098198768
0.002 0.0005 0.7979999999999999 0.1995 0.0307282998 0.0181539110 0.0465740597 0.0452346742 11.1848726872 0.4615837257 3.5145917981 0.1661874086 14.7767668448 .6911597195
0.002 0.001 0.7976 0.1994 0.0194073472 0.0156801010 0.0709699958 0.0360351857 11.4757556279 0.4883826105 3.7371772355 0.5801735797 15.3033102064 1.1202714769
0.002 0.0015 0.7972 0.1993 0.0250678235 0.0242052147 0.1175440555 0.0571490270 11.6381417356 0.5527317724 3.7533066150 0.3857046959 15.5340602296 1.0197907100
0.002 0.002 0.7968 0.1992 0.0218332656 0.0201998074 0.1352865544 0.0648875958 11.8414773835 0.4103611952 3.5581411228 0.3268180078 15.5567383263 .8222666062
0.002 0.0025 0.7964 0.1991 0.0218332656 0.0248451104 0.2062565501 0.0651901037 11.5858957706 0.9503862246 3.6145939511 0.2705508101 15.4285795374 1.3109722488
0.0 0.0045 0.7964 0.1991 0.0000000000 0.0000000000 0.3304540427 0.1034556578 11.7186287629 0.8496008036 3.7226607939 0.4822225928 15.7717435995 1.4352790542
0.002 0.003 0.7959999999999999 0.19899999999999998 0.0347714971 0.0149980278 0.2417415480 0.0902516119 11.5858957706 0.3613311199 3.6436268342 0.2143205529 15.5060356499 .6809013125
0.002 0.0035 0.7956 0.1989 0.0291110208 0.0164930737 0.2750087335 0.0088712495 11.7412216127 0.7837085578 3.7194349180 0.2056480076 15.7647762850 1.0147208886
0.002 0.004 0.7952 0.1988 0.0307282998 0.0109689194 0.3415431045 0.0452346742 11.5858957706 0.7651712424 3.6662079656 0.5619509159 15.6243751405 1.3833257519
0.002 0.0045 0.7948 0.1987 0.0323455787 0.0088582015 0.4191665374 0.1044022069 11.5124690088 0.5517207913 3.6549173999 0.5176902698 15.6188985248 1.1826714695
0.002 0.005 0.7944 0.1986 0.0177900683 0.0166509057 0.3881171643 0.0805771248 11.4828158935 0.3827263093 3.7775006843 0.3566891118 15.6662238104 .8366434516
0.002 0.0055 0.794 0.1985 0.0218332656 0.0109689194 0.4213843498 0.0657909469 11.8287689055 0.8897772316 3.5597540607 0.1774524985 15.8317405816 1.1439895964
0.002 0.006 0.7936 0.1984 0.0194073472 0.0194073472 0.4746118466 0.1570737328 11.5505944428 0.7975287968 3.6871761590 0.4839243955 15.7317897956 1.4579342723
0.002 0.0065 0.7932 0.1983 0.0299196603 0.0121026073 0.5167502816 0.1810474011 11.3797360164 0.9560089696 3.5323341155 0.4475721177 15.4587400738 1.5967310957
0.002 0.006999999999999999 0.7928 0.1982 0.0283023814 0.0088582015 0.5611065289 0.1161761164 11.3867962820 0.5838732895 3.7274996078 0.3570973231 15.7037048001 1.0660049305
0.002 0.0075 0.7924 0.1981 0.0226419051 0.0195416557 0.5988093391 0.1230835912 11.7398095596 0.6593184294 3.7549195530 0.3649091660 16.1161803568 1.1668528423
