# Supplementary material for: Multipressure Sampling for Improving the Performance of MOF-based Electronic Noses
Source: ACS Sens. 2024 Jul 12;9(7):3531–9. doi: 10.1021/acssensors.4c00199 (PMC11287752; doi:10.1021/acssensors.4c00199)
Supplement: Supplementary file 2 — se4c00199_si_002.zip [file se4c00199_si_002.zip › Multiplex_Adsorption_Data/Methane_1bar/TOHSAL.csv]

methane_comp CO2_comp N2_comp O2_comp methane_mass methane_error CO2_mass CO2_error N2_mass N2_error O2_mass O2_error total_mass total_error
0.0 0.0 0.8 0.2 0.0000000000 0.0000000000 0.0000000000 0.0000000000 16.0196228891 0.4161056281 5.4918344534 0.3199118359 21.5114573425 .7360174640
0.0 0.0005 0.7996 0.1999 0.0000000000 0.0000000000 0.2215256362 0.0253173464 15.8758038871 0.5413931692 5.2949952666 0.2414996727 21.3923247899 .8082101883
0.0 0.005 0.7959999999999999 0.19899999999999998 0.0000000000 0.0000000000 2.1632181872 0.0966717229 15.9429934595 0.5206112867 5.4795716469 0.3285469417 23.5857832936 .9458299513
0.002 0.008 0.792 0.198 0.0826787224 0.0078753288 3.4400431137 0.1758733641 15.6664611699 0.5997919811 5.3964805616 0.1918030312 24.5856635676 .9753437052
0.002 0.0085 0.7916 0.1979 0.0826787224 0.0135246600 3.7327941840 0.2702565025 15.7889942192 0.6263384460 5.4611774372 0.1664085077 25.0656445628 1.0765281162
0.002 0.009000000000000001 0.7912 0.1978 0.0757888288 0.0093133903 3.8857108305 0.1750332797 15.5548487398 0.5152016884 5.3531378835 0.0979108863 24.8694862826 .7974592447
0.002 0.0095 0.7908 0.1977 0.0766368157 0.0057513270 4.1717754315 0.1788695369 15.6888576940 0.5196416940 5.4157204821 0.1644575912 25.3529904233 .8687201491
0.002 0.01 0.7904 0.1976 0.0770608092 0.0050435620 4.4188840808 0.0944536428 15.6692375985 0.2971225460 5.3303036922 0.1404134623 25.4954861807 .5370332131
0.0025 0.0 0.7979999999999999 0.1995 0.1048323800 0.0105445730 0.0000000000 0.0000000000 15.8785803157 0.7593575054 5.3569435821 0.2195454465 21.3403562778 .9894475249
0.0025 0.0005 0.7976 0.1994 0.0991084685 0.0149453932 0.2183277595 0.0216305251 15.8865394111 0.7374510307 5.3753377918 0.3104674465 21.5793134309 1.0844943955
0.0025 0.001 0.7972 0.1993 0.0967765045 0.0066905038 0.4491563095 0.0380382827 15.5043177391 0.1732649646 5.3802006289 0.0962458267 21.4304511820 .3142395778
0.0025 0.0015 0.7968 0.1992 0.0996384603 0.0141101299 0.6794034274 0.0490475125 15.8857990301 0.4660417348 5.4489146307 0.2690922301 22.1137555485 .7982916073
0.0025 0.002 0.7964 0.1991 0.0992144669 0.0075964671 0.8840675322 0.0340721204 15.6103773120 0.3179343616 5.1833614421 0.2048619839 21.7770207532 .5644649330
0.0 0.0055 0.7956 0.1989 0.0000000000 0.0000000000 2.4141061452 0.1308596908 15.9879716030 0.2388305343 5.4761888037 0.2458765050 23.8782665519 .6155667301
0.0025 0.0025 0.7959999999999999 0.19899999999999998 0.1003804488 0.0110279058 1.1035581560 0.0709585433 15.8833927920 0.5288214757 5.4246004454 0.0981680454 22.5119318422 .7089759702
0.0025 0.003 0.7956 0.1989 0.0996384603 0.0108305224 1.2989193469 0.0360581679 15.6544299793 0.4713747490 5.3609607083 0.1608652193 22.4139484948 .6791286586
0.0025 0.0035 0.7952 0.1988 0.0977304898 0.0157163797 1.5405043911 0.0579801820 15.6488771221 0.5258242725 5.4184690422 0.1253650368 22.7055810452 .7248858710
0.0025 0.004 0.7948 0.1987 0.1004864472 0.0089592133 1.7570878542 0.1379404041 15.6496175030 0.4808835623 5.4300975656 0.1908788179 22.9372893700 .8186619976
0.0025 0.0045 0.7944 0.1986 0.1013344341 0.0145553931 1.9989636144 0.1312723845 15.9137484115 0.8362171155 5.3463721972 0.1123522888 23.3604186572 1.0943971819
0.0025 0.005 0.794 0.1985 0.0938085504 0.0091674796 2.2300828805 0.0999386927 15.5157936440 1.1876599157 5.3501778958 0.3508680709 23.1898629707 1.6476341589
0.0025 0.0055 0.7936 0.1984 0.1013344341 0.0162754954 2.3306706366 0.1581409848 15.5705818353 0.7522308838 5.3419322155 0.2107432557 23.3445191215 1.1373906197
0.0025 0.006 0.7932 0.1983 0.0962465127 0.0096824732 2.6446439791 0.1817903091 15.3327344510 0.4760520050 5.3660349731 0.2065811988 23.4396599159 .8741059861
0.0025 0.0065 0.7928 0.1982 0.1006984439 0.0057669344 2.8775075416 0.1711189389 15.5566996922 0.3651598389 5.3256522828 0.1452395950 23.8605579605 .6872853072
0.0025 0.006999999999999999 0.7924 0.1981 0.1008044423 0.0114831015 3.0972888814 0.1351801535 15.7018143609 0.2393229211 5.3398179386 0.1148377477 24.2397256232 .5008239238
0.0 0.006 0.7952 0.1988 0.0000000000 0.0000000000 2.6184795339 0.0986654496 15.7797394572 0.3518593828 5.4093776512 0.2100957364 23.8075966423 .6606205688
0.0025 0.0075 0.792 0.198 0.0986844750 0.0095374968 3.2502055279 0.2390739698 15.6057499310 0.7870919987 5.3146580425 0.2946746945 24.2692979764 1.3303781598
0.0025 0.008 0.7916 0.1979 0.0965645078 0.0137944560 3.4789990655 0.1882044656 15.4767385482 0.6423812928 5.3214237288 0.1401585450 24.3737258503 .9845387594
0.0025 0.0085 0.7912 0.1978 0.0982604816 0.0115649994 3.6540101323 0.2631094360 15.4919163580 0.5495073389 5.3089494947 0.1906276023 24.5531364666 1.0148093766
0.0025 0.009000000000000001 0.7908 0.1977 0.0970944996 0.0099976181 3.9150731524 0.1666956852 15.5755794068 0.3903156142 5.4078976573 0.1661859364 24.9956447161 .7331948539
0.0025 0.0095 0.7904 0.1976 0.0985784767 0.0145800737 4.0554890084 0.2278887557 15.3771573088 0.3569461777 5.2909781403 0.0989608113 24.8222029342 .6983758184
0.0025 0.01 0.79 0.1975 0.1028184112 0.0144095407 4.3095748430 0.0923434287 15.2274152591 0.2751952316 5.3138123317 0.2032109467 24.9536208450 .5851591477
0.003 0.0 0.7976 0.1994 0.1167041966 0.0119998386 0.0000000000 0.0000000000 15.9302218879 0.5111833272 5.4324232702 0.3560618200 21.4793493547 .8792449858
0.003 0.0005 0.7972 0.1993 0.1168101949 0.0165384622 0.2389685996 0.0464636661 15.7838115525 0.7801165172 5.3706863825 0.1136104723 21.5102767295 .9567291178
0.003 0.001 0.7968 0.1992 0.1244420770 0.0171625719 0.4276433212 0.0380116110 15.8695106489 0.7202622590 5.3725892317 0.2225296358 21.7941852788 .9979660777
0.003 0.0015 0.7964 0.1991 0.1143722326 0.0174611189 0.6485875253 0.0624166767 15.8595155059 0.4403813724 5.3998634048 0.3047405920 22.0223386686 .8249997600
0.0 0.0065 0.7948 0.1987 0.0000000000 0.0000000000 2.8501802321 0.1316837848 15.8713616013 0.2904441006 5.4243890177 0.1426370917 24.1459308511 .5647649771
0.003 0.002 0.7959999999999999 0.19899999999999998 0.1210501294 0.0159011676 0.8942425942 0.0313865652 15.9383660785 0.3860225923 5.4613888649 0.1573419870 22.4150476670 .5906523121
0.003 0.0025 0.7956 0.1989 0.1188241638 0.0168720627 1.0800101553 0.0418065460 15.8630323155 0.5404180068 5.4651945634 0.1358044064 22.5270611980 .7349010219
0.003 0.003 0.7952 0.1988 0.1232760950 0.0140718565 1.3163623104 0.0937098310 15.7103287420 0.7358932396 5.4095890789 0.3067185629 22.5595562263 1.1503934900
0.003 0.0035 0.7948 0.1987 0.1182941720 0.0193765470 1.5355622181 0.0976840563 15.7956576479 0.4142803645 5.4074748019 0.1785301290 22.8569888399 .7098710968
0.003 0.004 0.7944 0.1986 0.1186121671 0.0061222657 1.7736586695 0.1125097436 15.4665583100 0.4722620823 5.4484917753 0.0955597062 22.8073209219 .6864537978
0.003 0.0045 0.794 0.1985 0.1173401868 0.0090589849 1.9597169466 0.1053082555 15.8319363151 0.4799122330 5.3009152421 0.2247013945 23.2099086906 .8189808679
0.003 0.005 0.7936 0.1984 0.1231700967 0.0113690347 2.2233964112 0.0846098609 15.8082441243 0.6551037025 5.4169890483 0.0440541459 23.5717996805 .7951367440
0.003 0.0055 0.7932 0.1983 0.1203081409 0.0142369651 2.3713708847 0.1084429350 15.6927446941 0.3392500384 5.3892920199 0.1292790042 23.5737157396 .5912089427
0.003 0.006 0.7928 0.1982 0.1181881737 0.0169729825 2.6263288675 0.1197580798 15.6821942654 0.5955454829 5.3592692868 0.2629453442 23.7859805934 .9952218894
0.003 0.0065 0.7924 0.1981 0.1177641802 0.0207864923 2.8650067511 0.0746863076 15.5902019308 0.3841796079 5.3489093296 0.2043551240 23.9218821917 .6840075318
0.0 0.006999999999999999 0.7944 0.1986 0.0000000000 0.0000000000 3.0888581157 0.1658458035 15.9168950305 0.4992298300 5.3856977490 0.1833486563 24.3914508952 .8484242898
0.003 0.006999999999999999 0.792 0.198 0.1173401868 0.0147729929 3.0144348049 0.1470391126 15.3392127844 0.5554801614 5.3100066332 0.1814488221 23.7809944093 .8987410890
0.003 0.0075 0.7916 0.1979 0.1156442130 0.0183521096 3.3446882467 0.1916257713 15.3329195462 0.5674026297 5.3351665292 0.1684981923 24.1284185351 .9458787029
0.003 0.008 0.7912 0.1978 0.1233820934 0.0197555469 3.6266828229 0.0892645064 15.6858961702 0.7888723545 5.3438350648 0.3271381628 24.7797961513 1.2250305706
0.003 0.0085 0.7908 0.1977 0.1233820934 0.0094665499 3.6923846520 0.1951603552 15.5852043593 0.8698605139 5.3770292134 0.1733944318 24.7780003181 1.2478818508
0.003 0.009000000000000001 0.7904 0.1976 0.1257140574 0.0106083127 3.9633320180 0.2474374527 15.6266656932 0.4665648556 5.2438297637 0.2778697318 24.9595415323 1.0024803528
0.003 0.0095 0.79 0.1975 0.1193541556 0.0111050675 4.1520067396 0.2010998781 15.5726178829 0.4953303576 5.3514464619 0.2433766997 25.1954252400 .9509120029
0.003 0.01 0.7896 0.1974 0.1244420770 0.0183888065 4.3494029430 0.1800976007 15.3142249269 0.6355531269 5.3385493724 0.0563049069 25.1266193193 .8903444410
0.0035 0.0 0.7972 0.1993 0.1385398592 0.0169676859 0.0000000000 0.0000000000 15.8204604102 0.8157671193 5.3541950220 0.3050291366 21.3131952914 1.1377639418
0.0035 0.0005 0.7968 0.1992 0.1380098674 0.0282886573 0.2066991172 0.0376990469 15.7031100276 0.5575031777 5.3837948997 0.2184300877 21.4316139119 .8419209696
0.0035 0.001 0.7964 0.1991 0.1382218641 0.0181798779 0.4439234205 0.0367546047 15.8245325055 0.9161196520 5.4956401519 0.2248326553 21.9023179420 1.1958867899
0.0 0.0075 0.794 0.1985 0.0000000000 0.0000000000 3.3522468642 0.1127798466 15.7421651234 0.3200176274 5.4385546735 0.1508035382 24.5329666611 .5836010122
0.0035 0.0015 0.7959999999999999 0.19899999999999998 0.1386458575 0.0239621952 0.6503318216 0.0806830032 15.8052826004 0.3476796207 5.3368579508 0.2934037553 21.9311182303 .7457285744
0.0035 0.002 0.7956 0.1989 0.1317559640 0.0128358721 0.9055805205 0.1219206444 15.7308743137 0.5972499999 5.4366518242 0.2114505309 22.2048626224 .9434570473
0.0035 0.0025 0.7952 0.1988 0.1373738772 0.0095374968 1.0945459582 0.0764091178 15.5961249785 0.7785467555 5.4381318181 0.0793617458 22.2661766320 .9438551159
0.0035 0.003 0.7948 0.1987 0.1402358330 0.0265004385 1.3314795454 0.0292455153 15.7641914570 0.6231094303 5.3664578285 0.1044427148 22.6023646639 .7832980989
0.0035 0.0035 0.7944 0.1986 0.1322859558 0.0151484973 1.5285850327 0.0496639696 15.7144008373 0.2700701309 5.3738577979 0.0309465444 22.7491296237 .3658291422
0.0035 0.004 0.794 0.1985 0.1406598264 0.0121524244 1.7823801513 0.1418670533 15.5535530731 0.5125821616 5.3229037227 0.1430564239 22.7994967735 .8096580632
0.0035 0.0045 0.7936 0.1984 0.1408718231 0.0184984605 2.0105922568 0.0661505210 15.6220383122 0.6912666685 5.3675149670 0.2262912537 23.1410173591 1.0022069037
0.0035 0.005 0.7932 0.1983 0.1393878461 0.0197964534 2.2388043623 0.1630748658 15.5376348824 0.6553139045 5.3818920504 0.2202017190 23.2977191412 1.0583869427
0.0035 0.0055 0.7928 0.1982 0.1363138936 0.0078581898 2.3824180949 0.0668773320 15.3662366896 0.4066548756 5.3848520382 0.1882271817 23.2698207163 .6696175791
0.0035 0.006 0.7924 0.1981 0.1365258903 0.0185494105 2.6458068434 0.1450017559 15.3342152129 0.4473289013 5.3296694091 0.3043842261 23.4462173557 .9152642938
0.0 0.008 0.7936 0.1984 0.0000000000 0.0000000000 3.5048727946 0.2591348425 15.7427204091 0.3311593364 5.4413032336 0.2645953230 24.6888964373 .8548895019
0.0035 0.0065 0.792 0.198 0.1369498837 0.0131129871 2.8644253190 0.1020011583 15.6522088364 0.7299989216 5.4254461562 0.2620113854 24.0790301953 1.1071244524
0.0035 0.006999999999999999 0.7916 0.1979 0.1382218641 0.0087511262 3.0967074493 0.1188826083 15.4854380246 0.5540053612 5.4049376695 0.2595085303 24.1253050075 .9411476260
0.0035 0.0075 0.7912 0.1978 0.1463837380 0.0053379411 3.3103837518 0.0910010919 15.6932999798 0.8629925409 5.4150861990 0.2014434464 24.5651536686 1.1607750203
0.0035 0.008 0.7908 0.1977 0.1351479116 0.0096685382 3.4897555596 0.0843056518 15.5951995023 0.6659314166 5.3605378530 0.2013582162 24.5806408265 .9612638228
0.0035 0.0085 0.7904 0.1976 0.1390698510 0.0104847330 3.7133162082 0.2509578481 15.4650775481 0.5748959250 5.3207894457 0.2260335142 24.6382530530 1.0623720203
0.0035 0.009000000000000001 0.79 0.1975 0.1407658248 0.0157877079 3.9482147830 0.1448151204 15.2755400216 0.3976655694 5.2922467065 0.1731199117 24.6567673359 .7313883094
0.0035 0.0095 0.7896 0.1974 0.1373738772 0.0130752320 4.1284587389 0.1827806557 15.6390670743 0.8184388303 5.3869663152 0.2901613884 25.2918660056 1.3044561064
0.0035 0.01 0.7892 0.1973 0.1342999247 0.0210891460 4.5258675901 0.1958710093 15.5646587876 0.7768780433 5.3199437350 0.2766508604 25.5447700374 1.2704890590
0.004 0.0 0.7968 0.1992 0.1644034595 0.0144001808 0.0000000000 0.0000000000 15.8482246963 0.4002007373 5.4427832274 0.1319525666 21.4554113832 .5465534847
0.004 0.0005 0.7964 0.1991 0.1610115119 0.0217996140 0.2340264266 0.0291296910 15.7708548857 0.6034665783 5.3588464314 0.1674550080 21.5247392556 .8218508913
0.0 0.0085 0.7932 0.1983 0.0000000000 0.0000000000 3.6935475162 0.3014264321 15.7749269810 0.4818955924 5.3770292134 0.1293868415 24.8455037106 .9127088660
0.004 0.001 0.7959999999999999 0.19899999999999998 0.1626014873 0.0228858294 0.4413069760 0.0244339886 15.6631294556 0.8118308485 5.3988062663 0.4288783622 21.6658441852 1.2880290287
0.004 0.0015 0.7956 0.1989 0.1636614710 0.0181551400 0.6706819457 0.0391161670 15.6940403608 0.6458592289 5.4588517325 0.3169819493 21.9872355100 1.0201124852
0.004 0.002 0.7952 0.1988 0.1627074857 0.0093133903 0.8930797300 0.0443034485 15.8385997437 0.8791848576 5.3706863825 0.0838768613 22.2650733419 1.0166785577
0.004 0.0025 0.7948 0.1987 0.1544396135 0.0245092419 1.0989066990 0.0751600814 15.6268507884 0.7683101665 5.3366465231 0.3578051344 22.2168436240 1.2257846242
0.004 0.003 0.7944 0.1986 0.1612235086 0.0138918527 1.3242116440 0.1015926804 15.6335142171 0.5319762158 5.4400346674 0.2244123505 22.5589840371 .8718730994
0.004 0.0035 0.794 0.1985 0.1595275348 0.0106210147 1.5242242918 0.1389440287 15.7675231713 0.6787686522 5.2992238206 0.2409288892 22.7504988185 1.0692625848
0.004 0.004 0.7936 0.1984 0.1549696053 0.0164020264 1.7506921010 0.0591119474 15.4001091186 0.4996137147 5.3163494641 0.1782524840 22.6221202890 .7533801725
0.004 0.0045 0.7932 0.1983 0.1605875185 0.0173137869 1.9672755641 0.1431386205 15.4178782617 0.4893934965 5.3015495252 0.2157515806 22.8472908695 .8655974845
0.004 0.005 0.7928 0.1982 0.1565595807 0.0204837549 2.2518865849 0.1509866250 15.5761346925 0.8252147844 5.3747035087 0.2852704227 23.3592843668 1.2819555870
0.004 0.0055 0.7924 0.1981 0.1635554726 0.0223915111 2.4789358261 0.1486534427 15.6707183605 0.3227385923 5.3455264864 0.1852936712 23.6587361456 .6790772173
0.0 0.009000000000000001 0.7928 0.1982 0.0000000000 0.0000000000 3.8328005080 0.1844560742 15.4582290242 0.1551314562 5.2905552849 0.1785912131 24.5815848171 .5181787435
0.004 0.006 0.792 0.198 0.1567715774 0.0143219439 2.6242938551 0.1131120854 15.5407815015 0.6792903541 5.2708925090 0.2421008707 23.5927394430 1.0488252541
0.004 0.0065 0.7916 0.1979 0.1615415037 0.0094665499 2.8248879351 0.0968848065 15.5648438828 0.4129978802 5.2816753216 0.3077370634 23.8329486432 .8270863000
0.004 0.006999999999999999 0.7912 0.1978 0.1495636888 0.0151158273 3.0467042873 0.0694318568 15.4937673104 0.3518983283 5.2450983299 0.2202772233 23.9351336164 .6567232357
0.004 0.0075 0.7908 0.1977 0.1579375594 0.0092650087 3.2289832556 0.0795861426 15.3294027367 0.1413643013 5.2647611058 0.2000485930 23.9810846575 .4302640456
0.004 0.008 0.7904 0.1976 0.1627074857 0.0242919016 3.4606839538 0.2160112258 15.4449021668 0.7336953073 5.3689949609 0.2689686083 24.4372885672 1.2429670430
0.004 0.0085 0.79 0.1975 0.1587855463 0.0096359449 3.7243634184 0.0799633001 15.6246296455 0.4635849150 5.2920352788 0.0788373033 24.7998138890 .6320214633
0.004 0.009000000000000001 0.7896 0.1974 0.1551816020 0.0157420951 3.9549012523 0.1904968962 15.6105624072 0.4485184241 5.2880181526 0.2826951987 25.0086634141 .9374526141
0.004 0.0095 0.7892 0.1973 0.1586795479 0.0146661289 4.1595653571 0.1612842804 15.7917706479 0.3906283217 5.2734296414 0.1398085536 25.3834451943 .7063872846
0.004 0.01 0.7888 0.1972 0.1486097036 0.0228681486 4.4092904509 0.0999758955 15.5518872160 0.2575483049 5.3802006289 0.0999907728 25.4899879994 .4803831218
0.0045 0.0 0.7964 0.1991 0.1941889992 0.0164567364 0.0000000000 0.0000000000 15.8891307444 0.4847610076 5.4372861073 0.3742798188 21.5206058509 .8754975628
0.0 0.0095 0.7924 0.1981 0.0000000000 0.0000000000 4.1871833826 0.1420599419 15.8139820767 0.8088442611 5.4683659789 0.1232781224 25.4695314382 1.0741823254
0.0045 0.0005 0.7959999999999999 0.19899999999999998 0.1764872728 0.0246773657 0.2221070683 0.0173847230 15.3306984034 0.2927160533 5.3565207267 0.2965962125 21.0858134712 .6313743545
0.0045 0.001 0.7956 0.1989 0.1780772482 0.0059961728 0.4235732964 0.0483183732 15.4308349286 0.4276150354 5.3448922033 0.2210648215 21.3773776765 .7029944029
0.0045 0.0015 0.7952 0.1988 0.1797732220 0.0241750639 0.6445175005 0.0522189489 15.7169921706 0.6121047836 5.4890858933 0.1979062639 22.0303687864 .8864050603
0.0045 0.002 0.7948 0.1987 0.1797732220 0.0179810218 0.8855211125 0.0713860369 15.6997783132 0.3562359755 5.2751210630 0.2025031489 22.0401937107 .6481061831
0.0045 0.0025 0.7944 0.1986 0.1843311516 0.0219127099 1.1221639837 0.0698928806 15.7510496949 0.2254991851 5.4262918670 0.0953067660 22.4838366972 .4126115416
0.0045 0.003 0.794 0.1985 0.1780772482 0.0135744136 1.3233394958 0.0460984375 16.0892186996 0.3595508281 5.4366518242 0.1042353561 23.0272872678 .5234590353
0.0045 0.0035 0.7936 0.1984 0.1754272891 0.0164485415 1.5416672553 0.0978223897 15.8147224577 0.3625380300 5.4537774677 0.1835358045 22.9855944698 .6603447657
0.0045 0.004 0.7932 0.1983 0.1737313154 0.0179309631 1.7684257805 0.0546855374 15.7334656470 0.5834730470 5.2484811731 0.3474250545 22.9241039160 1.0035146020
0.0045 0.0045 0.7928 0.1982 0.1727773301 0.0132222070 1.9829742313 0.0282099454 15.8848735539 0.4572444411 5.3763949303 0.1962996587 23.4170200456 .6949762522
0.0045 0.005 0.7924 0.1981 0.1758512826 0.0105232406 2.1853126076 0.0586814522 15.7649318380 0.3982888317 5.3990176940 0.1410804289 23.5251134222 .6085739534
0.0 0.001 0.7992 0.1998 0.0000000000 0.0000000000 0.4535170504 0.0461863557 15.5907572165 0.2441164143 5.3985948386 0.2646764035 21.4428691055 .5549791735
0.0 0.01 0.792 0.198 0.0000000000 0.0000000000 4.3979525246 0.3553715756 15.5678054066 1.0038208943 5.2966866882 0.2233124928 25.2624446194 1.5825049627
0.0045 0.0055 0.792 0.198 0.1790312335 0.0180309414 2.4350377014 0.1572814176 15.5202359298 0.6662605968 5.3730120871 0.3081412000 23.5073169518 1.1497141558
0.0045 0.006 0.7916 0.1979 0.1777592531 0.0257870292 2.6423182507 0.1694493104 15.4856231198 0.6230005550 5.3789320627 0.3763802600 23.6846326863 1.1946171546
0.0045 0.0065 0.7912 0.1978 0.1782892449 0.0187422370 2.7841876870 0.0954611673 15.7893644097 0.5552479613 5.3374922339 0.1352542496 24.0893335755 .8047056152
0.0045 0.006999999999999999 0.7908 0.1977 0.1757452842 0.0262533785 3.0778109055 0.2760461871 15.6542448840 0.8705219457 5.3195208796 0.2220010964 24.2273219533 1.3948226077
0.0045 0.0075 0.7904 0.1976 0.1786072400 0.0219802882 3.2667763432 0.1489374427 15.3828952612 0.7272717764 5.2639153950 0.1378314011 24.0921942394 1.0360209084
0.0045 0.008 0.79 0.1975 0.1782892449 0.0140718565 3.5435380303 0.0547720163 15.5883509784 0.4522488495 5.3622292745 0.1341564973 24.6724075281 .6552492196
0.0045 0.0085 0.7896 0.1974 0.1750032957 0.0247355757 3.7598307774 0.1556740380 15.6740500748 0.8160978252 5.4734402436 0.3101136255 25.0823243915 1.3066210644
0.0045 0.009000000000000001 0.7892 0.1973 0.1746853006 0.0092066152 4.0002529574 0.0963845404 15.5691010733 0.5484224240 5.2721610752 0.1767839013 25.0162004065 .8307974809
0.0045 0.0095 0.7888 0.1972 0.1849671417 0.0072203482 4.1839855060 0.1519485818 15.4765534530 0.3211610984 5.3527150281 0.1844958361 25.1982211288 .6648258645
0.0045 0.01 0.7884 0.1971 0.1679014054 0.0144001808 4.3136448678 0.1811569304 15.4887697389 0.4943962829 5.2630696842 0.2243549752 25.2333856963 .9143083693
0.0005 0.0 0.7996 0.1999 0.0207756790 0.0056647175 0.0000000000 0.0000000000 15.7664125999 0.8360069923 5.4757659483 0.1641278235 21.2629542272 1.0057995333
0.005 0.0 0.7959999999999999 0.19899999999999998 0.2013968878 0.0196940279 0.0000000000 0.0000000000 15.7593789807 0.5707235187 5.4895087487 0.2687025621 21.4502846172 .8591201087
0.005 0.0005 0.7956 0.1989 0.2054248256 0.0219045044 0.2206534880 0.0101376153 15.5209763108 0.5496193030 5.3869663152 0.1279331512 21.3340209396 .7095945739
0.005 0.001 0.7952 0.1988 0.1933410123 0.0153371975 0.4424698402 0.0147779868 15.5644736923 0.4110854870 5.3651892623 0.1863175923 21.5654738071 .6275182636
0.005 0.0015 0.7948 0.1987 0.1966269616 0.0135246600 0.6701005136 0.0151618946 15.8321214103 0.5702675926 5.3930977184 0.1832315916 22.0919466039 .7821857388
0.005 0.002 0.7944 0.1986 0.1950369861 0.0128952573 0.8599380994 0.0904608223 15.7393886947 0.3741752366 5.4243890177 0.1763433751 22.2187527979 .6538746913
0.005 0.0025 0.794 0.1985 0.2008668960 0.0190797052 1.0840801801 0.0998202277 15.3771573088 0.4198237529 5.2774467677 0.1534702964 21.9395511526 .6921939822
0.005 0.003 0.7936 0.1984 0.1968389583 0.0085484902 1.3285723848 0.0720366000 15.9378107927 0.7343121753 5.4539888954 0.2242704793 22.9172110312 1.0391677448
0.005 0.0035 0.7932 0.1983 0.1975809468 0.0122958100 1.5172471064 0.0756398267 15.7258767422 0.6533252673 5.4265032947 0.2123534161 22.8672080901 .9536143201
0.005 0.004 0.7928 0.1982 0.1847551450 0.0204508175 1.7756936819 0.1068095703 15.7186580278 0.5981121221 5.3199437350 0.2901219468 22.9990505897 1.0154944567
0.005 0.0045 0.7924 0.1981 0.2012908895 0.0183643501 2.0012893429 0.0985934698 15.4478636907 0.5498885222 5.3802006289 0.1626350448 23.0306445520 .8294813869
0.0005 0.0005 0.7992 0.1998 0.0192917019 0.0048156399 0.2206534880 0.0334209689 15.6792327415 0.3917979651 5.4053605249 0.3068934030 21.3245384563 .7369279769
0.005 0.005 0.792 0.198 0.1993829190 0.0174996843 2.1937433733 0.1232773208 15.4384238334 0.3793948580 5.2939381281 0.2360518050 23.1254882538 .7562236681
0.005 0.0055 0.7916 0.1979 0.1977929435 0.0108802039 2.4018960708 0.0657969505 15.5742837401 0.1635412558 5.3776634965 0.0960542815 23.5516362509 .3362726917
0.005 0.006 0.7912 0.1978 0.2031988600 0.0156590832 2.6638312390 0.1549230210 15.8783952205 0.9085224115 5.4349604026 0.3982669332 24.1803857221 1.4773714489
0.005 0.0065 0.7908 0.1977 0.1904790566 0.0241583266 2.8330279847 0.1086982637 15.5011711200 0.3848353960 5.2749096353 0.1091458503 23.7995877966 .6268378366
0.005 0.006999999999999999 0.7904 0.1976 0.1997009141 0.0066162001 3.0121090764 0.0343684912 15.3294027367 0.6787313003 5.3212123011 0.2066140871 23.8624250283 .9263300787
0.005 0.0075 0.79 0.1975 0.1963089665 0.0196894632 3.2743349607 0.1011858946 15.7029249323 0.4893682938 5.2943609835 0.0715163369 24.4679298430 .6817599885
0.005 0.008 0.7896 0.1974 0.2019268797 0.0156791608 3.4723125961 0.2013250157 15.6225935979 1.0581120278 5.2856924479 0.2722709383 24.5825255216 1.5473871426
0.005 0.0085 0.7892 0.1973 0.2010788928 0.0179083911 3.7269798629 0.1450087501 15.3617944038 0.3533359063 5.2899210018 0.2610631271 24.5797741613 .7773161746
0.005 0.009000000000000001 0.7888 0.1972 0.1986409304 0.0124049788 3.8894901393 0.1827714077 15.3555011656 0.3747399314 5.2286069695 0.2377071744 24.6722392048 .8076234923
0.005 0.0095 0.7884 0.1971 0.1985349321 0.0113690347 4.1496810111 0.2308029187 15.5937187403 0.8325678571 5.3670921116 0.2325051081 25.3090267951 1.3072449186
0.0005 0.001 0.7988 0.1997 0.0180197215 0.0091674796 0.4450862847 0.0605471592 15.7425353138 0.5004345506 5.5825369358 0.1966091162 21.7881782558 .7667583056
0.005 0.01 0.7879999999999999 0.19699999999999998 0.2013968878 0.0109543038 4.5223789974 0.2326120897 15.9011619351 0.3209822593 5.4078976573 0.1743456950 26.0328354776 .7388943478
0.0055 0.0 0.7956 0.1989 0.2179326323 0.0172018066 0.0000000000 0.0000000000 15.7919557431 0.6648569515 5.5079029584 0.3307378015 21.5177913338 1.0127965596
0.0055 0.0005 0.7952 0.1988 0.2175086389 0.0189923510 0.2235606486 0.0527919870 15.7775183143 0.3530014222 5.4512403354 0.1256784285 21.6698279372 .5504641887
0.0055 0.001 0.7948 0.1987 0.2167666503 0.0220924592 0.4433419884 0.0595506849 15.9117123638 0.5047204772 5.4104347897 0.1201534511 21.9822557922 .7065170724
0.0055 0.0015 0.7944 0.1986 0.2248225259 0.0135644775 0.6529482662 0.0153171777 15.6200022645 0.3034419559 5.4087433681 0.1327900603 21.9065164247 .4651136714
0.0055 0.002 0.794 0.1985 0.2199466012 0.0288580419 0.8616823958 0.0905504689 15.9031979827 1.1150714937 5.4647717080 0.1455052729 22.4495986877 1.3799852774
0.0055 0.0025 0.7936 0.1984 0.2154946700 0.0143407597 1.1148960822 0.1016259513 15.7384632185 0.6033212235 5.3907720138 0.1758620971 22.4596259845 .8951500316
0.0055 0.003 0.7932 0.1983 0.2101947519 0.0052616203 1.3367124344 0.0597942934 15.8204604102 0.4972976948 5.3628635576 0.1802227357 22.7302311541 .7425763442
0.0055 0.0035 0.7928 0.1982 0.2110427388 0.0121302147 1.5611452312 0.0693100250 15.2838693075 0.7438411915 5.4127604943 0.1395256217 22.4688177718 .9648070529
0.0055 0.004 0.7924 0.1981 0.2151766749 0.0177115619 1.7631928915 0.1506907835 15.4970990247 0.8548346704 5.3174066026 0.3024170029 22.7928751937 1.3256540187
0.0005 0.0015 0.7984 0.1996 0.0183377166 0.0066905038 0.6523668340 0.0940123771 15.9578010787 0.1909709326 5.4799945023 0.2868674192 22.1085001316 .5785412327
0.0055 0.0045 0.792 0.198 0.2181446290 0.0190749935 2.0047779356 0.2086555648 15.6686823128 0.7594361861 5.3998634048 0.2257430075 23.2914682822 1.2129097519
0.0055 0.005 0.7916 0.1979 0.2169786471 0.0116617469 2.2324086090 0.0981639265 15.5315267395 0.8185700942 5.2971095436 0.1566643575 23.2780235392 1.0850601251
0.0055 0.0055 0.7912 0.1978 0.2115727306 0.0084106878 2.4013146386 0.1119464458 15.4076980235 0.3616698483 5.3907720138 0.1573942537 23.4113574065 .6394212356
0.0055 0.006 0.7908 0.1977 0.2168726487 0.0139080192 2.6740063010 0.1765544254 15.6161152645 0.5097129064 5.3486979019 0.3277623066 23.8556921161 1.0279376576
0.0055 0.0065 0.7904 0.1976 0.2179326323 0.0183276042 2.8972762335 0.0472500801 15.6470261697 0.5903429823 5.3575778652 0.0642962719 24.1198129007 .7202169385
0.0055 0.006999999999999999 0.79 0.1975 0.2235505455 0.0137291409 3.0443785588 0.0851475522 15.6664611699 0.5743144720 5.3064123623 0.1553589369 24.2408026365 .8285501020
0.0055 0.0075 0.7896 0.1974 0.2109367404 0.0204112225 3.3234659745 0.2792968948 15.6668313604 0.2674856146 5.3218465842 0.2150892118 24.5230806595 .7822829437
0.0055 0.008 0.7892 0.1973 0.2178266340 0.0237303796 3.4473110151 0.0649956850 15.3534651180 0.1461497768 5.3368579508 0.2275441425 24.3554607179 .4624199839
0.0055 0.0085 0.7888 0.1972 0.2112547355 0.0176174252 3.6755231206 0.2317909594 15.2712828311 0.6082208203 5.2398126374 0.2244665248 24.3978733246 1.0820957297
0.0055 0.009000000000000001 0.7884 0.1971 0.2174026405 0.0096079198 3.9735070800 0.2588293897 15.5948293118 0.3872705571 5.3876005983 0.1094011166 25.1733396306 .7651089832
0.0005 0.002 0.7979999999999999 0.1995 0.0181257199 0.0048989136 0.8965683227 0.0318675724 15.8572943630 0.7187450067 5.3821034781 0.1928674936 22.1540918837 .9483789863
0.0055 0.0095 0.7879999999999999 0.19699999999999998 0.2167666503 0.0111776768 4.1970677286 0.0338830782 15.7949172669 0.2098735180 5.3937320015 0.2090950453 25.6024836473 .4640293183
0.0055 0.01 0.7876 0.1969 0.2201585979 0.0132154072 4.3915567714 0.0970207951 15.7136604563 0.4101653735 5.3049323684 0.1077028548 25.6303081940 .6281044306
0.006 0.0 0.7952 0.1988 0.2439022310 0.0262516666 0.0000000000 0.0000000000 15.6984826466 0.8897492601 5.3985948386 0.2788743358 21.3409797162 1.1948752625
0.006 0.0005 0.7948 0.1987 0.2381783195 0.0243436495 0.2116412902 0.0104980302 15.8082441243 0.4641934750 5.4127604943 0.1660233894 21.6708242283 .6650585441
0.006 0.001 0.7944 0.1986 0.2383903162 0.0357225489 0.4625292482 0.0858946656 15.9348492689 0.5469218276 5.4501831969 0.2570759108 22.0859520302 .9256149529
0.006 0.0015 0.794 0.1985 0.2316064210 0.0217438789 0.6631233282 0.0412120134 15.5644736923 0.5099706772 5.2890752911 0.1922267329 21.7482787326 .7651533024
0.006 0.002 0.7936 0.1984 0.2476121737 0.0325772131 0.8797067913 0.1305881517 15.7317997899 0.4604023759 5.3444693479 0.2388912193 22.2035881028 .8624589600
0.006 0.0025 0.7932 0.1983 0.2320304145 0.0103726858 1.0896037852 0.0335320526 15.8280493150 0.3437923743 5.3461607695 0.1395896836 22.4958442842 .5272867963
0.006 0.003 0.7928 0.1982 0.2392383031 0.0167812515 1.3259559403 0.0951738840 15.6074157881 0.6422633089 5.4275604332 0.0823363631 22.6001704647 .8365548075
0.006 0.0035 0.7924 0.1981 0.2382843178 0.0177445184 1.5343993538 0.1053114656 15.4800702626 0.6631759707 5.4205833192 0.2159694349 22.6733372534 1.0022013896
0.0005 0.0025 0.7976 0.1994 0.0206696806 0.0063244702 1.1003602793 0.1170542856 15.7834413620 0.6005256414 5.4487032030 0.1886683921 22.3531745249 .9125727893
0.006 0.004 0.792 0.198 0.2383903162 0.0170838320 1.7617393112 0.0847575674 15.4797000721 0.2330742319 5.3590578591 0.1130424637 22.8388875586 .4479580950
0.006 0.0045 0.7916 0.1979 0.2324544079 0.0195175196 1.9338432175 0.0905542022 15.5215315965 0.7821430185 5.4098005066 0.2214470736 23.0976297285 1.1136618139
0.006 0.005 0.7912 0.1978 0.2418882621 0.0159997848 2.2356064856 0.0735689712 15.7777034096 0.4085859943 5.3577892929 0.2154629784 23.6129874502 .7136177287
0.006 0.0055 0.7908 0.1977 0.2334083932 0.0222707578 2.4745750852 0.2568166635 15.5522574064 0.4373477411 5.3723778040 0.0691080790 23.6326186888 .7855432414
0.006 0.006 0.7904 0.1976 0.2424182539 0.0270543040 2.6740063010 0.1032365428 15.5170893107 0.3256763252 5.3258637105 0.3053297068 23.7593775761 .7612968788
0.006 0.0065 0.79 0.1975 0.2429482458 0.0132154072 2.8211086263 0.0836413895 15.2912731171 0.6561866196 5.3328408245 0.1562712447 23.6881708137 .9093146610
0.006 0.006999999999999999 0.7896 0.1974 0.2329843997 0.0216465162 3.0821716464 0.1318274716 15.7743716952 0.8728629977 5.3391836555 0.2255433149 24.4287113968 1.2518803004
0.006 0.0075 0.7892 0.1973 0.2370123375 0.0190254511 3.3161980730 0.0700523157 15.5104258820 0.4137143220 5.3518693173 0.1292070626 24.4155056098 .6319991514
0.006 0.008 0.7888 0.1972 0.2381783195 0.0188259775 3.5572016850 0.0826861070 15.4245416904 0.2972807048 5.2256469817 0.2181433898 24.4455686766 .6169361791
0.006 0.0085 0.7884 0.1971 0.2405102834 0.0311599128 3.7170955169 0.1356793987 15.3584626895 0.4814460639 5.3355893846 0.2067256954 24.6516578744 .8550110708
0.0005 0.003 0.7972 0.1993 0.0179137232 0.0051668086 1.3704354972 0.0821323030 15.9611327931 1.1915514420 5.3766063580 0.1808368181 22.7260883715 1.4596873717
0.006 0.009000000000000001 0.7879999999999999 0.19699999999999998 0.2411462736 0.0178253825 3.9403654494 0.1353176296 15.5169042155 0.8246840295 5.3201551627 0.1580291574 25.0185711012 1.1358561990
0.006 0.0095 0.7876 0.1969 0.2316064210 0.0148700251 4.1069457506 0.1964913684 15.5307863585 0.7996967846 5.2801953277 0.2007801846 25.1495338578 1.2118383627
0.006 0.01 0.7872 0.1968 0.2345743752 0.0286124903 4.4142326239 0.1257749352 15.5261589775 0.3264916352 5.3770292134 0.3911963228 25.5519951900 .8720753835
0.0065 0.0 0.7948 0.1987 0.2536540803 0.0180956311 0.0000000000 0.0000000000 15.6336993123 0.6743307949 5.4438403659 0.1202694710 21.3311937585 .8126958970
0.0065 0.0005 0.7944 0.1986 0.2566220345 0.0155986953 0.2255956610 0.0501314533 15.6999634085 0.6364255927 5.4656174188 0.2457783104 21.6477985228 .9479340517
0.0065 0.001 0.794 0.1985 0.2656318952 0.0318235258 0.4430512723 0.0797516334 15.8569241726 0.9084389934 5.3618064191 0.1803120065 21.9274137592 1.2003261591
0.0065 0.0015 0.7936 0.1984 0.2559860443 0.0100782092 0.6520761180 0.0739950897 15.5526275969 0.3128383365 5.3482750465 0.2424529092 21.8089648057 .6393645446
0.0065 0.002 0.7932 0.1983 0.2627699395 0.0193649463 0.8741831862 0.0569269255 15.6820091701 0.5120262982 5.3366465231 0.1860775157 22.1556088189 .7743956857
0.0065 0.0025 0.7928 0.1982 0.2569400295 0.0066837830 1.1157682304 0.0710823056 15.9054191256 0.6386331945 5.4635031418 0.1282751202 22.7416305273 .8446744033
0.0065 0.003 0.7924 0.1981 0.2568340312 0.0162367902 1.3384567308 0.0552329908 15.6964465989 0.7542340123 5.2417154867 0.2596366565 22.5334528476 1.0853404498
0.0005 0.0035 0.7968 0.1992 0.0203516855 0.0038277005 1.5474815765 0.0141945669 15.8036167433 0.4565927056 5.3903491584 0.3298461825 22.7617991637 .8044611555
0.0065 0.0035 0.792 0.198 0.2680698576 0.0122592043 1.5381786626 0.1161613480 15.6514684554 0.3252695891 5.3930977184 0.2113371875 22.8508146940 .6650273289
0.0065 0.004 0.7916 0.1979 0.2586360033 0.0186870032 1.7576692864 0.0717874434 15.6290719313 0.8019077793 5.2668753828 0.2815829610 22.9122526038 1.1739651869
0.0065 0.0045 0.7912 0.1978 0.2469761835 0.0284423452 2.0134994173 0.0856187171 15.5008009295 0.6841256311 5.3108523439 0.1022086191 23.0721288742 .9003953125
0.0065 0.005 0.7908 0.1977 0.2557740476 0.0293184648 2.1492638164 0.1657805612 15.5126470249 0.3125280383 5.2406583482 0.1257139918 23.1583432371 .6333410561
0.0065 0.0055 0.7904 0.1976 0.2679638592 0.0174894085 2.4350377014 0.1670178301 15.5187551679 0.5198924332 5.3770292134 0.3550691353 23.5987859419 1.0594688071
0.0065 0.006 0.79 0.1975 0.2589539984 0.0143564207 2.6388296580 0.1185123541 15.5548487398 0.5796792877 5.2988009652 0.1376301750 23.7514333614 .8501782375
0.0065 0.0065 0.7896 0.1974 0.2673278690 0.0147272890 2.8045378110 0.2476696076 15.4328709762 1.1288482703 5.3546178774 0.1505590873 23.8593545336 1.5418042542
0.0065 0.006999999999999999 0.7892 0.1973 0.2512161180 0.0092892310 2.9641409268 0.1620767444 15.6224085026 0.6033986747 5.2338926619 0.1074502103 24.0716582093 .8822148604
0.0065 0.0075 0.7888 0.1972 0.2546080656 0.0258392614 3.3348039007 0.1788638668 15.6101922168 0.7041071613 5.3093723501 0.1921764963 24.5089765332 1.1009867858
0.0065 0.008 0.7884 0.1971 0.2449622146 0.0277254111 3.5045820786 0.2117642497 15.8195349340 0.5255317741 5.3404522217 0.2201992829 24.9095314489 .9852207178
0.0005 0.004 0.7964 0.1991 0.0195036986 0.0048062982 1.7733679535 0.0671296050 15.7295786470 0.6589571501 5.4015548263 0.2040626713 22.9240051254 .9349557246
0.0065 0.0085 0.7879999999999999 0.19699999999999998 0.2600139820 0.0173604478 3.7208748257 0.0209960604 15.7667827904 0.5753796234 5.2875952972 0.1970587810 25.0352668953 .8107949126
0.0065 0.009000000000000001 0.7876 0.1969 0.2638299231 0.0272595145 3.9229224859 0.2508689243 15.5759495972 0.4962160032 5.3351665292 0.1180243875 25.0978685354 .8923688295
0.0065 0.0095 0.7872 0.1968 0.2652079018 0.0119472898 4.1496810111 0.2440588577 15.5405964063 0.6395869556 5.2713153644 0.2543945295 25.2268006836 1.1499876326
0.0065 0.01 0.7868 0.1967 0.2628759378 0.0123795922 4.3886496108 0.1632095588 15.5652140733 0.1558435977 5.3076809285 0.2573324372 25.5244205504 .5887651859
0.006999999999999999 0.0 0.7944 0.1986 0.2596959870 0.0333448676 0.0000000000 0.0000000000 15.7901047907 0.7083134163 5.2757553461 0.2703088028 21.3255561238 1.0119670867
0.006999999999999999 0.0005 0.794 0.1985 0.2822736381 0.0268374791 0.2174556113 0.0291644866 15.9988922222 0.4713375345 5.3831606166 0.2418289269 21.8817820882 .7691684271
0.006999999999999999 0.001 0.7936 0.1984 0.2735817724 0.0317245147 0.4346205066 0.0564618187 15.5237527394 0.5984680727 5.3799892012 0.0827155307 21.6119442196 .7693699368
0.006999999999999999 0.0015 0.7932 0.1983 0.2743237609 0.0281692517 0.6549832786 0.0316119460 15.8323065056 0.3974635745 5.3252294274 0.1996468662 22.0868429725 .6568916384
0.006999999999999999 0.002 0.7928 0.1982 0.2766557249 0.0261453077 0.9052898044 0.0375642947 15.7619703141 1.0716674928 5.3873891706 0.2416292082 22.3313050140 1.3770063034
0.006999999999999999 0.0025 0.7924 0.1981 0.2741117642 0.0191197071 1.0782658589 0.1571201286 15.6536895983 0.1926676978 5.3465836249 0.2096467415 22.3526508463 .5785542750
0.0 0.0015 0.7988 0.1997 0.0000000000 0.0000000000 0.6381217472 0.0487848918 15.7516049806 0.7460895041 5.3810463397 0.3024979945 21.7707730675 1.0973723904
0.0005 0.0045 0.7959999999999999 0.19899999999999998 0.0233196396 0.0042399345 1.9835556634 0.1584506530 15.7425353138 0.4074557999 5.3766063580 0.3579440329 23.1260169748 .9280904203
0.006999999999999999 0.003 0.792 0.198 0.2791996856 0.0161924425 1.3210137673 0.0788564293 15.6931148846 0.5077893535 5.4174119037 0.1573885734 22.7107402412 .7602267987
0.006999999999999999 0.0035 0.7916 0.1979 0.2836516168 0.0161368364 1.5402136750 0.0722615099 15.6683121223 0.2451460512 5.3554635882 0.2741655605 22.8476410023 .6077099580
0.006999999999999999 0.004 0.7912 0.1978 0.2814256512 0.0256594866 1.7823801513 0.1357292222 15.4113999283 0.6502726417 5.3042980853 0.1728677129 22.7795038161 .9845290634
0.006999999999999999 0.0045 0.7908 0.1977 0.2712498084 0.0239978044 1.9759970459 0.0619054572 15.6329589314 0.4373662281 5.2789267616 0.2743239957 23.1591325473 .7975934854
0.006999999999999999 0.005 0.7904 0.1976 0.2855595873 0.0165764629 2.1608924587 0.0505745684 15.4765534530 0.5056338538 5.2768124846 0.2503703910 23.1998179836 .8231552761
0.006999999999999999 0.0055 0.79 0.1975 0.2783516987 0.0293015979 2.3824180949 0.0909156082 15.6164854549 0.6690213640 5.2491154562 0.1463446261 23.5263707047 .9355831962
0.006999999999999999 0.006 0.7896 0.1974 0.2619219526 0.0151603599 2.6702269922 0.1412293702 15.5792813116 0.3614060294 5.2182470123 0.1263934513 23.7296772687 .6441892108
0.006999999999999999 0.0065 0.7892 0.1973 0.2796236790 0.0198599183 2.8379701577 0.0791175086 15.7408694567 0.7692711407 5.3533493112 0.1207546489 24.2118126046 .9890032165
0.006999999999999999 0.006999999999999999 0.7888 0.1972 0.2760197347 0.0292939279 3.0368199413 0.0979743308 15.5492958826 0.7772383441 5.3110637716 0.1809603726 24.1731993302 1.0854669754
0.006999999999999999 0.0075 0.7884 0.1971 0.2875735562 0.0217087130 3.2813121461 0.2381999012 15.6918192179 0.4017643031 5.3214237288 0.1834939077 24.5821286490 .8451668250
0.0005 0.005 0.7956 0.1989 0.0177017265 0.0041107690 2.2108956207 0.0432376003 15.9046787447 0.5522797834 5.3808349120 0.2633034680 23.5141110039 .8629316207
0.006999999999999999 0.008 0.7879999999999999 0.19699999999999998 0.2694478363 0.0272694049 3.4763826209 0.3400885861 15.4660030243 0.6019206158 5.2476354623 0.3072299812 24.4594689438 1.2765085880
0.006999999999999999 0.0085 0.7876 0.1969 0.2807896610 0.0324804995 3.7633193701 0.1255812613 15.6229637884 0.5163712701 5.3127551932 0.1126145772 24.9798280127 .7870476081
0.006999999999999999 0.009000000000000001 0.7872 0.1968 0.2713558068 0.0261624916 3.9345511283 0.0748535986 15.4996903581 0.3512586866 5.3190980242 0.1735902518 25.0246953174 .6258650286
0.006999999999999999 0.0095 0.7868 0.1967 0.2742177626 0.0181452354 4.1647982462 0.1241653695 15.6932999798 0.5643759984 5.2848467371 0.1886683921 25.4171627257 .8953549954
0.006999999999999999 0.01 0.7864 0.1966 0.2754897429 0.0227676981 4.3895217589 0.1542538417 15.4615607385 0.8531156706 5.3245951443 0.1185157390 25.4511673846 1.1486529494
0.0075 0.0 0.794 0.1985 0.3052752826 0.0181254100 0.0000000000 0.0000000000 15.5041326439 0.5690089017 5.3596921422 0.2776489266 21.1691000687 .8647832383
0.0075 0.0005 0.7936 0.1984 0.2985973858 0.0202742477 0.2113505741 0.0251162523 15.6076008834 0.4077872898 5.4358061134 0.2822571645 21.5533549567 .7354349543
0.0075 0.001 0.7932 0.1983 0.3037913056 0.0271438605 0.4334576424 0.0221707926 15.8260132674 0.5315161877 5.3258637105 0.1587257447 21.8891259259 .7395565855
0.0075 0.0015 0.7928 0.1982 0.2927674759 0.0236886775 0.6666119209 0.0273705733 15.6198171693 0.5503085399 5.3482750465 0.1056580173 21.9274716126 .7070258080
0.0075 0.002 0.7924 0.1981 0.2938274595 0.0085484902 0.8895911373 0.0490957368 15.3592030704 0.4675008941 5.3510236065 0.1415991134 21.8936452737 .6667442345
0.0005 0.0055 0.7952 0.1988 0.0196096970 0.0065684783 2.3524743409 0.0977186580 15.6174109311 0.6501086623 5.3144466148 0.1177209980 23.3039415838 .8721167966
0.0075 0.0025 0.792 0.198 0.2924494808 0.0376877471 1.1003602793 0.0385239914 15.8180541720 0.5168307253 5.3662464008 0.2737132231 22.5771103329 .8667556869
0.0075 0.003 0.7916 0.1979 0.2936154628 0.0324777321 1.3000822111 0.1142717517 15.5511468350 1.0679854880 5.3315722583 0.4479505818 22.4764167672 1.6626855536
0.0075 0.0035 0.7912 0.1978 0.2926614775 0.0146016351 1.5547494779 0.0834633601 15.6070455977 0.5143721807 5.3144466148 0.3403720657 22.7689031679 .9528092416
0.0075 0.004 0.7908 0.1977 0.3008233514 0.0133507451 1.7419706192 0.0920170286 15.6037138833 0.4479708650 5.2696239428 0.3540751825 22.9161317967 .9074138212
0.0075 0.0045 0.7904 0.1976 0.3041093006 0.0130063057 1.9457625758 0.0939080368 15.8206455054 0.4618303928 5.3681492501 0.1476788795 23.4386666319 .7164236148
0.0075 0.005 0.79 0.1975 0.2995513711 0.0280397225 2.2239778433 0.2002440727 15.8426718390 0.2625133439 5.3161380364 0.1047913823 23.6823390898 .5955885214
0.0075 0.0055 0.7896 0.1974 0.2927674759 0.0167410311 2.3768944898 0.1622018455 15.6194469788 1.0383090055 5.3106409162 0.2434472198 23.5997498607 1.4606991019
0.0075 0.006 0.7892 0.1973 0.2961594235 0.0137291409 2.6222588427 0.0807123280 15.5481853111 0.6670329143 5.3180408857 0.1019826931 23.7846444630 .8634570763
0.0075 0.0065 0.7888 0.1972 0.2929794726 0.0309137458 2.8527966766 0.1879618147 15.6438795506 0.5576457305 5.3687835332 0.3197066447 24.1584392330 1.0962279357
0.0075 0.006999999999999999 0.7884 0.1971 0.2919194890 0.0219332102 3.0876952515 0.0912200099 15.6366608362 0.6380127429 5.3442579202 0.2445574229 24.3605334969 .9957233859
0.0005 0.006 0.7948 0.1987 0.0188677084 0.0031157028 2.5835936070 0.1611165074 15.4813659293 0.8854047814 5.3030295191 0.2798734171 23.3868567638 1.3295104087
0.0075 0.0075 0.7879999999999999 0.19699999999999998 0.3007173531 0.0227894013 3.2996272577 0.1634641357 15.4634116909 0.6239973184 5.3472179080 0.2518933657 24.4109742097 1.0621442211
0.0075 0.008 0.7876 0.1969 0.2999753645 0.0160334567 3.5258043508 0.1074249924 15.6944105513 0.5115644032 5.3833720443 0.1306383670 24.9035623109 .7656612193
0.0075 0.0085 0.7872 0.1968 0.3026253236 0.0161033806 3.7415156658 0.1964087671 15.5374497872 0.6040081711 5.3161380364 0.0465025597 24.8977288130 .8630228785
0.0075 0.009000000000000001 0.7868 0.1967 0.2906475087 0.0278241157 3.8871644108 0.2506329887 15.4591545004 0.6656978057 5.3007038144 0.1899576385 24.9376702343 1.1341125486
0.0075 0.0095 0.7864 0.1966 0.3041093006 0.0340741458 4.0958985404 0.1934291040 15.6085263596 0.4391582646 5.2916124234 0.2499486763 25.3001466240 .9166101907
0.0075 0.01 0.7859999999999999 0.1965 0.3019893334 0.0298335963 4.3453329181 0.2293939447 15.4293541666 0.6053303768 5.2453097576 0.2037285526 25.3219861757 1.0682864704
0.008 0.0 0.7936 0.1984 0.3140731467 0.0196208666 0.0000000000 0.0000000000 15.5346733586 0.6400887812 5.3681492501 0.2639782976 21.2168957554 .9236879454
0.008 0.0005 0.7932 0.1983 0.3237189976 0.0294545780 0.2069898333 0.0377975598 15.6710885509 0.5314277446 5.2732182137 0.2238954434 21.4750155955 .8225753258
0.008 0.001 0.7928 0.1982 0.3173590959 0.0282791234 0.4511913219 0.0371662033 15.6812687892 0.4620312383 5.4311547041 0.2470127086 21.8809739111 .7744892736
0.008 0.0015 0.7924 0.1981 0.3020953318 0.0080167284 0.6933577982 0.0249406592 15.6425838839 0.5703677931 5.3681492501 0.2350596817 22.0061862640 .8383848624
0.0005 0.0065 0.7944 0.1986 0.0197156953 0.0073864964 2.9068698634 0.2370888822 15.6853408845 0.3655949166 5.4243890177 0.2145356757 24.0363154609 .8246059709
0.008 0.002 0.792 0.198 0.3144971401 0.0241304055 0.8866839767 0.0718486372 15.6124133596 0.7028801122 5.3546178774 0.1157759232 22.1682123538 .9146350781
0.008 0.0025 0.7916 0.1979 0.3200090549 0.0189307258 1.1151867983 0.0698057625 15.4326858810 0.5381258241 5.3030295191 0.4086839977 22.1709112533 1.0355463101
0.008 0.003 0.7912 0.1978 0.3245669845 0.0208426313 1.3189787549 0.0369838361 15.5652140733 0.4559367321 5.2968981159 0.1143008718 22.5056579286 .6280640713
0.008 0.0035 0.7908 0.1977 0.3117411827 0.0133473784 1.5352715020 0.0606308534 15.7156965039 0.4948789098 5.2142298860 0.1847670027 22.7769390746 .7536241443
0.008 0.004 0.7904 0.1976 0.3164051106 0.0198644437 1.7297605448 0.1020906054 15.6150046930 0.4049630071 5.3854863213 0.0778857857 23.0466566697 .6048038419
0.008 0.0045 0.79 0.1975 0.3263689567 0.0129196307 1.9611705269 0.0566530937 15.4202844998 0.4979660573 5.3389722278 0.2595850003 23.0467962112 .8271237820
0.008 0.005 0.7896 0.1974 0.3038973039 0.0045763803 2.1986855463 0.0932940398 15.3219989270 0.5095432281 5.2977438267 0.0991016449 23.1223256039 .7065152931
0.008 0.0055 0.7892 0.1973 0.3170411008 0.0246445622 2.4094546883 0.1101134802 15.5740986448 0.2304875027 5.4347489749 0.1420126969 23.7353434088 .5072582420
0.008 0.006 0.7888 0.1972 0.3082432368 0.0171782765 2.5963851135 0.1076733161 15.3447656416 0.2962393671 5.2721610752 0.1318631008 23.5215550671 .5529540605
0.008 0.0065 0.7884 0.1971 0.3208570418 0.0200737503 2.8327372686 0.1620871732 15.3438401654 0.1541015426 5.2647611058 0.1611040213 23.7621955816 .4973664874
0.0005 0.006999999999999999 0.794 0.1985 0.0202456871 0.0012361427 3.0670544113 0.1572341233 15.5202359298 0.6216874944 5.3626521299 0.0796316539 23.9701881581 .8597894143
0.008 0.006999999999999999 0.7879999999999999 0.19699999999999998 0.3197970582 0.0228091136 3.0859509551 0.1720980133 15.6090816453 0.4066690292 5.3444693479 0.1560250462 24.3592990065 .7576012023
0.008 0.0075 0.7876 0.1969 0.3132251598 0.0164621974 3.2568919972 0.1058398114 15.4519357860 0.1071597542 5.2656068166 0.2326281227 24.2876597596 .4620898857
0.008 0.008 0.7872 0.1968 0.3181010844 0.0334283275 3.5217343260 0.1250741436 15.3081167840 0.4352508189 5.2470011792 0.2022407332 24.3949533736 .7959940232
0.008 0.0085 0.7868 0.1967 0.3205390468 0.0174996843 3.7450042585 0.1529243840 15.8337872675 0.3403446004 5.3613835637 0.2890321028 25.2607141365 .7998007715
0.008 0.009000000000000001 0.7864 0.1966 0.3137551516 0.0213264911 3.8825129539 0.2108683631 15.1776246393 0.3456742697 5.2660296720 0.2602248121 24.6399224168 .8380939360
0.008 0.0095 0.7859999999999999 0.1965 0.3141791450 0.0448932784 4.0877584908 0.3233588594 15.3745659754 0.8563943742 5.2370640774 0.1651844431 25.0135676886 1.3898309551
0.008 0.01 0.7856 0.1964 0.3128011663 0.0323696159 4.3116098554 0.2503158111 15.4101042616 0.7265199225 5.2863267310 0.1136812738 25.3208420143 1.1228866233
0.0085 0.0 0.7932 0.1983 0.3270049468 0.0412876887 0.0000000000 0.0000000000 15.7547515997 0.6885837507 5.3516578896 0.1825912906 21.4334144361 .9124627300
0.0085 0.0005 0.7928 0.1982 0.3432226962 0.0384328486 0.2174556113 0.0344765222 15.7164368849 0.3719078834 5.4413032336 0.2308782717 21.7184184260 .6756955259
0.0085 0.001 0.7924 0.1981 0.3300788993 0.0319222299 0.4523541862 0.0309527286 15.6851557892 0.5131465030 5.3493321850 0.2505374507 21.8169210597 .8265589122
0.0005 0.0075 0.7936 0.1984 0.0191857035 0.0038743815 3.2970108132 0.0751240895 15.4843274531 0.7417008110 5.4309432764 0.1722096446 24.2314672462 .9929089266
0.0085 0.0015 0.792 0.198 0.3414207241 0.0182292530 0.6456803647 0.0585603464 15.6409180267 0.6132645279 5.3719549486 0.1543138334 21.9999740641 .8443679607
0.0085 0.002 0.7916 0.1979 0.3292309124 0.0158558811 0.8648802724 0.0280657710 15.6179662169 0.2240634272 5.3639206961 0.2427167872 22.1759980978 .5107018665
0.0085 0.0025 0.7912 0.1978 0.3361208060 0.0220863555 1.0837894640 0.0704853058 15.6048244548 0.9029351841 5.3833720443 0.2197164124 22.4081067691 1.2152232578
0.0085 0.003 0.7908 0.1977 0.3337888420 0.0181055628 1.3207230513 0.0351081018 15.7245810755 0.3187561463 5.3539835943 0.1632276601 22.7330765631 .5351974710
0.0085 0.0035 0.7904 0.1976 0.3260509616 0.0226489506 1.5399229589 0.0494935017 15.4787745959 0.3665697103 5.3305151198 0.1313073246 22.6752636362 .5700194872
0.0085 0.004 0.79 0.1975 0.3296549059 0.0224055566 1.7556342739 0.1448618018 15.4713707863 0.5090763882 5.3241722889 0.1750672407 22.8808322550 .8514109873
0.0085 0.0045 0.7896 0.1974 0.3340008387 0.0271934867 1.9448904277 0.0951490164 15.2723934025 0.7800365845 5.2899210018 0.1375548018 22.8412056707 1.0399338894
0.0085 0.005 0.7892 0.1973 0.3367567961 0.0195979477 2.1838590273 0.0784954891 15.6505429792 0.3677994734 5.3687835332 0.2075121657 23.5399423358 .6734050759
0.0085 0.0055 0.7888 0.1972 0.3268989485 0.0253989417 2.3545093533 0.1009986246 15.4126955950 0.6009998855 5.2799839000 0.2078479447 23.3740877968 .9352453965
0.0085 0.006 0.7884 0.1971 0.3420567142 0.0212483757 2.6728434368 0.0929818852 15.6064903119 0.5791882961 5.4123376389 0.1907982400 24.0337281018 .8842167970
0.0005 0.008 0.7932 0.1983 0.0189737068 0.0056249087 3.5118499800 0.1876504034 15.5233825489 0.7476863538 5.3011266698 0.1801115815 24.3553329055 1.1210732474
0.0085 0.0065 0.7879999999999999 0.19699999999999998 0.3379227781 0.0592893857 2.8080264037 0.1256404711 15.6194469788 0.9268252308 5.2696239428 0.1592228851 24.0350201034 1.2709779727
0.0085 0.006999999999999999 0.7876 0.1969 0.3311388830 0.0241657668 3.0240284348 0.1238409460 15.5981610261 0.6014728444 5.4013433987 0.1574396888 24.3546717426 .9069192460
0.0085 0.0075 0.7872 0.1968 0.3374987847 0.0222485487 3.2650320468 0.1766003742 15.6707183605 0.2658720304 5.3759720749 0.3629311476 24.6492212669 .8276521009
0.0085 0.008 0.7868 0.1967 0.3283829255 0.0090589849 3.5417937340 0.1723786886 15.3778976897 0.5779767755 5.3406636493 0.1743426182 24.5887379985 .9337570672
0.0085 0.0085 0.7864 0.1966 0.3386647667 0.0246955711 3.7185490972 0.1853063468 15.4576737385 0.5569535168 5.3292465537 0.0795979655 24.8441341561 .8465534002
0.0085 0.009000000000000001 0.7859999999999999 0.1965 0.3395127536 0.0271289550 3.9787399691 0.1916028355 15.6390670743 0.6019957432 5.3503893235 0.1110057834 25.3077091205 .9317333171
0.0085 0.0095 0.7856 0.1964 0.3320928682 0.0155004258 4.1540417520 0.1670279504 15.2959004981 0.4554179534 5.3362236677 0.2773602633 25.1182587860 .9153065929
0.0085 0.01 0.7852 0.1963 0.3384527699 0.0320009740 4.3017255094 0.1826992570 15.2561050214 0.5142072379 5.2601096964 0.1301776664 25.1563929971 .8590851353
0.009000000000000001 0.0 0.7928 0.1982 0.3468266405 0.0206802777 0.0000000000 0.0000000000 15.7588236950 0.7615893423 5.4138176328 0.1768395219 21.5194679683 .9591091419
0.009000000000000001 0.0005 0.7924 0.1981 0.3617724096 0.0225913322 0.2107691420 0.0292455153 15.7199536945 0.4505058459 5.4144519159 0.1469347967 21.7069471620 .6492774901
0.0005 0.0085 0.7928 0.1982 0.0180197215 0.0083999940 3.6528472681 0.2626438986 15.5157936440 0.2853095289 5.3064123623 0.1043313750 24.4930729959 .6606847965
0.009000000000000001 0.001 0.792 0.198 0.3487346111 0.0315369621 0.4186311234 0.0307115063 15.6411031220 0.3223795895 5.3146580425 0.1707812383 21.7231268990 .5554092962
0.009000000000000001 0.0015 0.7916 0.1979 0.3562604948 0.0356784881 0.6654490566 0.0344176382 15.8669193156 0.4565674932 5.4417260890 0.1756077273 22.3303549560 .7022713468
0.009000000000000001 0.002 0.7912 0.1978 0.3486286127 0.0217583424 0.9032547920 0.1073147919 15.6966316942 0.4749972331 5.3347436738 0.1980462556 22.2832587727 .8021166230
0.009000000000000001 0.0025 0.7908 0.1977 0.3507485799 0.0244798851 1.0881502049 0.0545307696 15.8269387436 0.8660689977 5.3869663152 0.0994150932 22.6528038436 1.0444947456
0.009000000000000001 0.003 0.7904 0.1976 0.3585924587 0.0248461608 1.2986286309 0.0324040835 15.3580924990 0.3845839052 5.2863267310 0.2036416446 22.3016403196 .6454757941
0.009000000000000001 0.0035 0.79 0.1975 0.3496885963 0.0269527803 1.5297478969 0.0996711006 15.5585506446 0.4981319762 5.2983781098 0.2412537342 22.7363652476 .8660095913
0.009000000000000001 0.004 0.7896 0.1974 0.3475686291 0.0259589967 1.7285976806 0.0625789528 15.4467531193 0.4710658965 5.3045095130 0.1939215030 22.8274289420 .7535253490
0.009000000000000001 0.0045 0.7892 0.1973 0.3550945128 0.0173914856 1.9652405517 0.0517115146 15.6610934079 0.4133859274 5.3882348814 0.1172385173 23.3696633538 .5997274449
0.009000000000000001 0.005 0.7888 0.1972 0.3549885144 0.0123505150 2.2213613988 0.1282634503 15.5278248347 0.4820704537 5.3138123317 0.0723885953 23.4179870796 .6950730143
0.009000000000000001 0.0055 0.7884 0.1971 0.3565784898 0.0221878652 2.4082918240 0.0446379337 15.3482824512 0.5007466354 5.2734296414 0.2971882353 23.3865824064 .8647606696
0.0005 0.009000000000000001 0.7924 0.1981 0.0189737068 0.0091527606 3.8557670766 0.1434099691 15.4110297378 0.4509293885 5.3461607695 0.2575859315 24.6319312907 .8610780497
0.009000000000000001 0.006 0.7879999999999999 0.19699999999999998 0.3570024833 0.0073621185 2.6289453120 0.1120007902 15.6472112649 0.6478972235 5.3863320321 0.1415549096 24.0194910923 .9088150418
0.009000000000000001 0.0065 0.7876 0.1969 0.3544585226 0.0360232279 2.9115213203 0.1340450099 15.4452723573 0.7383077697 5.3945777123 0.3424084460 24.1058299125 1.2507844535
0.009000000000000001 0.006999999999999999 0.7872 0.1968 0.3415267224 0.0143876915 3.1071732273 0.2206808726 15.5637333114 0.4586658570 5.2897095742 0.1639479681 24.3021428353 .8576823892
0.009000000000000001 0.0075 0.7868 0.1967 0.3512785717 0.0264223110 3.2653227629 0.0748355311 15.4236162142 0.7357349322 5.2524982993 0.2362607795 24.2927158481 1.0732535538
0.009000000000000001 0.008 0.7864 0.1966 0.3558365013 0.0345405060 3.5606902777 0.1985877966 15.3662366896 0.4734265897 5.3116980547 0.1487982415 24.5944615233 .8553531338
0.009000000000000001 0.0085 0.7859999999999999 0.1965 0.3509605767 0.0306582740 3.7484928512 0.1931230077 15.2472204498 0.1962777721 5.2985895375 0.1360017603 24.6452634152 .5560608141
0.009000000000000001 0.009000000000000001 0.7856 0.1964 0.3575324751 0.0291416468 3.9906593274 0.1559777671 15.4450872621 0.3875991571 5.3514464619 0.2439820669 25.1447255265 .8167006379
0.009000000000000001 0.0095 0.7852 0.1963 0.3479926225 0.0137160406 4.1944512841 0.2078617781 15.5387454539 0.4732679356 5.2514411608 0.1032027085 25.3326305213 .7980484628
0.009000000000000001 0.01 0.7848 0.1962 0.3361208060 0.0193301026 4.3839981538 0.1131628826 15.5004307390 0.4147481723 5.3903491584 0.2269674121 25.6108988572 .7742085696
0.0095 0.0 0.7924 0.1981 0.3602884325 0.0252747754 0.0000000000 0.0000000000 15.5383752634 0.2632900262 5.3565207267 0.1234346697 21.2551844226 .4119994713
0.0 0.002 0.7984 0.1996 0.0000000000 0.0000000000 0.8733110381 0.0430181187 15.9652048884 0.3835527124 5.4751316652 0.2456618809 22.3136475917 .6722327120
0.0005 0.0095 0.792 0.198 0.0188677084 0.0065204072 4.2331165198 0.1978270975 15.3325493558 0.7488756720 5.3116980547 0.1644391069 24.8962316387 1.1176622836
0.0095 0.0005 0.792 0.198 0.3667543326 0.0260333358 0.2160020311 0.0254505264 15.7392035995 0.6753654335 5.2431954806 0.2563333924 21.5651554438 .9831826881
0.0095 0.001 0.7916 0.1979 0.3893319837 0.0266947568 0.4639828285 0.0264791105 15.5563295017 0.3797042883 5.3436236371 0.1358636427 21.7532679510 .5687417983
0.0095 0.0015 0.7912 0.1978 0.3727962392 0.0320220332 0.6485875253 0.0755280095 15.9985220317 0.1031722930 5.5043086875 0.2358661472 22.5242144837 .4465884829
0.0095 0.002 0.7908 0.1977 0.3842440623 0.0172617934 0.8794160753 0.0509209736 15.6731245986 0.4740280079 5.3021838083 0.0687657008 22.2389685445 .6109764757
0.0095 0.0025 0.7904 0.1976 0.3789441442 0.0215257594 1.1355369223 0.0782755348 15.4308349286 0.7154170259 5.2867495864 0.1869814731 22.2320655815 1.0021997932
0.0095 0.003 0.79 0.1975 0.3789441442 0.0304936489 1.3218859155 0.1452370407 15.6461006934 0.7471274869 5.3713206655 0.0987346976 22.7182514186 1.0215928741
0.0095 0.0035 0.7896 0.1974 0.3651643572 0.0178883032 1.5364343663 0.0800815890 15.5920528832 0.2875110059 5.2539782932 0.0766873646 22.7476298999 .4621682627
0.0095 0.004 0.7892 0.1973 0.3742802163 0.0220965275 1.7803451389 0.0944608008 15.6555405507 0.4356882478 5.2584182749 0.1488390927 23.0685841808 .7010846688
0.0095 0.0045 0.7888 0.1972 0.3777781623 0.0326047929 1.9666941320 0.2124416420 15.5496660731 0.8223249736 5.2768124846 0.1510878365 23.1709508520 1.2184592450
0.0095 0.005 0.7884 0.1971 0.3690862966 0.0226707675 2.1792075704 0.0785557609 15.2396315449 0.8120500964 5.2455211853 0.1862100763 23.0334465972 1.0994867011
0.0005 0.01 0.7916 0.1979 0.0217296642 0.0046927475 4.3441700539 0.1801745458 15.4828466912 0.5763529356 5.2751210630 0.3554199592 25.1238674723 1.1166401881
0.0095 0.0055 0.7879999999999999 0.19699999999999998 0.3735382278 0.0135810337 2.3574165139 0.0996677087 15.4782193102 0.1772110766 5.3704749548 0.2169804498 23.5796490067 .5074402688
0.0095 0.006 0.7876 0.1969 0.3700402818 0.0323904355 2.6414461025 0.1568509451 15.6605381222 0.3637836828 5.2677210936 0.2035028661 23.9397456001 .7565279295
0.0095 0.0065 0.7872 0.1968 0.3714182605 0.0241099094 2.8702396401 0.1428312579 15.3240349747 0.7493893476 5.3996519771 0.0867874002 23.9653448524 1.0031179151
0.0095 0.006999999999999999 0.7868 0.1967 0.3798981295 0.0084106878 2.9958289771 0.1618951762 15.3952966423 0.3426292395 5.3417207878 0.1861860687 24.1127445367 .6991211722
0.0095 0.0075 0.7864 0.1966 0.3700402818 0.0228169938 3.2534034045 0.1652167774 15.6770115986 0.9859379768 5.2941495558 0.1440628058 24.5946048407 1.3180345538
0.0095 0.008 0.7859999999999999 0.1965 0.3532925406 0.0163333811 3.5086521034 0.1443006280 15.3051552601 0.5278604734 5.3112751993 0.1055055990 24.4783751034 .7940000815
0.0095 0.0085 0.7856 0.1964 0.3766121803 0.0412255961 3.7272705789 0.2772974054 15.3991836424 0.9974249270 5.3958462785 0.0997114184 24.8989126801 1.4156593469
0.0095 0.009000000000000001 0.7852 0.1963 0.3645283670 0.0412026964 3.9365861407 0.1287763852 15.5905721212 0.6525556270 5.3201551627 0.1009695102 25.2118417916 .9235042188
0.0095 0.0095 0.7848 0.1962 0.3747042098 0.0318136386 4.2098592351 0.1668152958 15.4874740722 0.3259434166 5.3624407022 0.2100216800 25.4344782193 .7345940310
0.0095 0.01 0.7844 0.1961 0.3712062638 0.0308278519 4.3682994867 0.4253461070 15.4273181190 0.4545278870 5.3412979324 0.1685363904 25.5081218019 1.0792382363
0.001 0.0 0.7992 0.1998 0.0399613825 0.0123723293 0.0000000000 0.0000000000 16.2337780826 0.5021548938 5.5258743127 0.3430538028 21.7996137778 .8575810259
0.01 0.0 0.792 0.198 0.3932539231 0.0533204423 0.0000000000 0.0000000000 15.4548973098 0.6317391403 5.3706863825 0.2956409459 21.2188376154 .9807005285
0.01 0.0005 0.7916 0.1979 0.4020517872 0.0106758822 0.2029198084 0.0256489998 15.6538746936 0.3984333168 5.4279832886 0.1862129570 21.6868295778 .6209711558
0.01 0.001 0.7912 0.1978 0.3924059362 0.0308642768 0.4404348278 0.0476987007 15.5909423117 0.8100691463 5.3470064803 0.2432172195 21.7707895560 1.1318493433
0.01 0.0015 0.7908 0.1977 0.4006738084 0.0214316001 0.6718448099 0.0439510378 15.7210642659 0.3958598293 5.3563092990 0.2106414162 22.1498921832 .6718838834
0.01 0.002 0.7904 0.1976 0.3827600853 0.0195841835 0.8564495067 0.0425042387 15.6287017408 0.3895177949 5.3643435515 0.2399442634 22.2322548843 .6915504805
0.01 0.0025 0.79 0.1975 0.3902859690 0.0180084947 1.1157682304 0.0306894830 15.8685851727 0.7170605868 5.4305204210 0.1393371090 22.8051597931 .9050956735
0.01 0.003 0.7896 0.1974 0.3810641115 0.0115727689 1.2884535688 0.1347944747 15.4256522618 0.3765465047 5.4212176023 0.1794740973 22.5163875444 .7023878456
0.01 0.0035 0.7892 0.1973 0.3895439804 0.0304050902 1.5387600947 0.0486669448 15.4386089287 0.3321114135 5.3332636799 0.1237385005 22.7001766837 .5349219490
0.01 0.004 0.7888 0.1972 0.3776721639 0.0358681918 1.7722050892 0.0706242593 15.5132023107 0.5269510342 5.4087433681 0.2493757207 23.0718229319 .8828192060
0.01 0.0045 0.7884 0.1971 0.3933599215 0.0166170816 1.9902421327 0.1726804441 15.4350921191 0.5608648462 5.3353779569 0.1456735304 23.1540721302 .8958359023
0.001 0.0005 0.7988 0.1997 0.0376294185 0.0087921153 0.2096062778 0.0288029053 15.7736313143 0.6536303957 5.4104347897 0.2205384470 21.4313018003 .9117638633
0.01 0.005 0.7879999999999999 0.19699999999999998 0.3890139886 0.0334726649 2.2021741390 0.0907667492 15.3388425939 0.5456801074 5.3594807145 0.1858611817 23.2895114360 .8557807032
0.01 0.0055 0.7876 0.1969 0.3919819428 0.0204727817 2.4524806648 0.1192772239 15.4402747858 0.4787718019 5.3747035087 0.2069245375 23.6594409021 .8254463450
0.01 0.006 0.7872 0.1968 0.3864700279 0.0209908875 2.5600456063 0.1095255145 15.4263926428 0.7013371757 5.2774467677 0.0705851932 23.6503550447 .9024387709
0.01 0.0065 0.7868 0.1967 0.4000378183 0.0226786957 2.7905834402 0.1101564537 15.3841909279 0.6291691903 5.3152923256 0.1401240956 23.8901045120 .9021284353
0.01 0.006999999999999999 0.7864 0.1966 0.3925119346 0.0255594561 3.0179233976 0.1752166688 15.4478636907 0.7220341142 5.3165608918 0.2046480324 24.1748599147 1.1274582715
0.01 0.0075 0.7859999999999999 0.1965 0.3982358461 0.0481078444 3.2377047374 0.1169329229 15.3295878319 0.2680214876 5.2368526497 0.1907654369 24.2023810651 .6238276918
0.01 0.008 0.7856 0.1964 0.3937839149 0.0277707617 3.4787083494 0.1790150077 15.5311565490 0.4541520603 5.3307265475 0.1935116766 24.7343753608 .8544495063
0.01 0.0085 0.7852 0.1963 0.4033237675 0.0373318948 3.7040132943 0.2275651322 15.4263926428 0.2748065348 5.2592639857 0.1857485884 24.7929936903 .7254521502
0.01 0.009000000000000001 0.7848 0.1962 0.3717362556 0.0256209246 3.9188524611 0.2327181590 15.3105230221 0.7316303294 5.2544011486 0.1561911297 24.8555128874 1.1461605427
0.01 0.0095 0.7844 0.1961 0.3954798887 0.0310008515 4.1647982462 0.2113039824 15.3358810701 0.3166684765 5.3514464619 0.2118349383 25.2476056669 .7708082487
0.001 0.001 0.7984 0.1996 0.0393253923 0.0080837217 0.4244454446 0.0373205147 15.6823793606 0.3618001705 5.3725892317 0.1849546493 21.5187394292 .5921590562
0.01 0.01 0.784 0.196 0.3943139067 0.0301527614 4.2630602737 0.3180885394 15.3791933564 0.8433980769 5.1755386173 0.2059674766 25.2121061541 1.3976068543
0.001 0.0015 0.7979999999999999 0.1995 0.0382654087 0.0051231323 0.6613790318 0.0111840701 16.0024090317 0.4215248980 5.4764002314 0.0906982932 22.1784537036 .5285303936
0.001 0.002 0.7976 0.1994 0.0349794595 0.0118034781 0.8791253592 0.0668368799 15.8837629825 0.7345715382 5.4935258749 0.0916494565 22.2913936761 .9048613527
0.001 0.0025 0.7972 0.1993 0.0378414152 0.0078352796 1.1239082800 0.0740361968 15.9653899836 0.4252278654 5.4364403965 0.4211788334 22.5635800753 .9282781752
0.001 0.003 0.7968 0.1992 0.0408093694 0.0109747983 1.3032800878 0.0578984951 15.7173623611 0.3003383460 5.4125490666 0.1731385020 22.4740008849 .5423501414
0.001 0.0035 0.7964 0.1991 0.0361454414 0.0065479196 1.5381786626 0.0882245405 15.7243959803 0.4349534940 5.2840010263 0.2682170142 22.5827211106 .7979429683
0.0 0.0025 0.7979999999999999 0.1995 0.0000000000 0.0000000000 1.1038488720 0.0441888408 15.7788139810 0.4195200677 5.3573664375 0.1078521680 22.2400292905 .5715610765
0.001 0.004 0.7959999999999999 0.19899999999999998 0.0380534120 0.0160390619 1.7695886447 0.1065560612 15.6564660269 0.3147607562 5.4444746490 0.1733469895 22.9085827326 .6107028688
0.001 0.0045 0.7956 0.1989 0.0413393612 0.0126311626 1.9643684036 0.1057918890 15.6644251223 0.5344855757 5.3859091767 0.2565390886 23.0560420638 .9094477159
0.001 0.005 0.7952 0.1988 0.0416573563 0.0108014359 2.1850218915 0.0474642378 15.7306892184 0.8123177045 5.4131833497 0.1738887098 23.3705518159 1.0444720880
0.001 0.0055 0.7948 0.1987 0.0405973727 0.0069540096 2.3632308351 0.1448384630 15.6831197416 0.1252261984 5.3307265475 0.2476452905 23.4176744969 .5246639615
0.001 0.006 0.7944 0.1986 0.0389013989 0.0086009033 2.6074323237 0.0537124962 15.8317512198 1.0812335592 5.3415093601 0.2187572823 23.8195943025 1.3623042410
0.001 0.0065 0.794 0.1985 0.0385834038 0.0123323070 2.8920433445 0.2403404351 15.6468410744 1.1741520057 5.4125490666 0.3154257506 23.9900168893 1.7422504984
0.001 0.006999999999999999 0.7936 0.1984 0.0367814316 0.0095891909 3.0496114479 0.1617489388 15.7358718852 0.8281294282 5.3275551321 0.1337560531 24.1498198968 1.1332236110
0.001 0.0075 0.7932 0.1983 0.0360394431 0.0059585789 3.3580611854 0.2110318257 15.8826524110 0.2696567686 5.4558917447 0.2034369570 24.7326447842 .6900841302
0.001 0.008 0.7928 0.1982 0.0394313907 0.0114870147 3.4807433618 0.0976494424 15.5313416442 0.5637224379 5.3427779263 0.2863951866 24.3942943230 .9592540816
0.001 0.0085 0.7924 0.1981 0.0392193939 0.0054048772 3.7496557154 0.1126928841 15.8217560768 0.6759676162 5.4243890177 0.1683654927 25.0350202038 .9624308702
0.0 0.003 0.7976 0.1994 0.0000000000 0.0000000000 1.3035708038 0.1087822042 15.5951995023 0.4718977660 5.3558864436 0.3636325301 22.2546567497 .9443125003
0.001 0.009000000000000001 0.792 0.198 0.0408093694 0.0058057694 3.9531569560 0.2055064390 15.6559107412 0.6960177660 5.3556750159 0.1294130960 25.0055520825 1.0367430704
0.001 0.0095 0.7916 0.1979 0.0411273645 0.0055928577 4.1991027410 0.3022966165 15.3551309751 0.6642001316 5.3865434598 0.3835221514 24.9819045404 1.3556117572
0.001 0.01 0.7912 0.1978 0.0405973727 0.0100245538 4.2816661015 0.2360900793 15.5387454539 0.5353676260 5.2632811119 0.1905731911 25.1242900400 .9720554502
0.0015 0.0 0.7988 0.1997 0.0585110958 0.0107388426 0.0000000000 0.0000000000 15.8278642198 0.4260868318 5.5224914696 0.2193229915 21.4088667852 .6561486659
0.0015 0.0005 0.7984 0.1996 0.0593590827 0.0089441516 0.2253049449 0.0394346447 16.0161060795 1.1945315492 5.4772459422 0.4468591295 21.7780160493 1.6897694750
0.0015 0.001 0.7979999999999999 0.1995 0.0534231745 0.0045665492 0.4354926548 0.0373929115 16.0270266987 0.5611843503 5.3935205738 0.1514507235 21.9094631018 .7545945345
0.0015 0.0015 0.7976 0.1994 0.0590410876 0.0155004258 0.6762055508 0.0309527286 15.6901533607 0.5578901973 5.4161433375 0.1257211032 21.8415433366 .7300644549
0.0015 0.002 0.7972 0.1993 0.0612670532 0.0087047827 0.8817418038 0.0856226655 15.7967682194 0.4991842602 5.4239661623 0.3011650820 22.1637432387 .8946767904
0.0015 0.0025 0.7968 0.1992 0.0628570287 0.0073925784 1.1326297618 0.0829514347 15.7103287420 0.3670744302 5.4679431235 0.2151232930 22.3737586560 .6725417363
0.0015 0.003 0.7964 0.1991 0.0615850483 0.0143532898 1.3218859155 0.0904234433 15.9964859840 0.3676023167 5.4571603109 0.2465228825 22.8371172587 .7189019323
0.0 0.0035 0.7972 0.1993 0.0000000000 0.0000000000 1.5457372801 0.0427896116 15.8724721728 0.6532216381 5.3759720749 0.1628547834 22.7941815278 .8588660331
0.0015 0.0035 0.7959999999999999 0.19899999999999998 0.0629630270 0.0018236648 1.5006762911 0.0544066384 15.8212007911 0.2465463047 5.3618064191 0.2709312102 22.7466465283 .5737078181
0.0015 0.004 0.7956 0.1989 0.0595710795 0.0075131830 1.7658093360 0.0836615962 15.8526669820 0.4303667746 5.3730120871 0.0741939528 23.0510594846 .5957355066
0.0015 0.0045 0.7952 0.1988 0.0564971270 0.0062386137 1.9687291444 0.0966927028 15.5757645020 0.6491572714 5.3812577673 0.2102471727 22.9822485407 .9623357606
0.0015 0.005 0.7948 0.1987 0.0604190664 0.0102330975 2.1652531996 0.1290019545 15.6320334552 0.5580655578 5.2888638634 0.1583817854 23.1465695846 .8556823952
0.0015 0.0055 0.7944 0.1986 0.0576631089 0.0117538754 2.4330026890 0.0986791541 15.7519751711 0.4263295910 5.3552521605 0.2067040706 23.5978931295 .7434666911
0.0015 0.006 0.794 0.1985 0.0632810221 0.0100915785 2.6978450178 0.1435324975 15.7079225038 0.5957484054 5.3914062968 0.0605436789 23.8604548405 .8099161603
0.0015 0.0065 0.7936 0.1984 0.0604190664 0.0119923457 2.8414587504 0.1179519278 15.5807620735 0.7769120876 5.3510236065 0.2095264487 23.8336634968 1.1163828098
0.0015 0.006999999999999999 0.7932 0.1983 0.0542711614 0.0084957538 3.0249005829 0.1710339668 15.6338844076 0.6129860317 5.3620178468 0.2235037786 24.0750739987 1.0160195309
0.0015 0.0075 0.7928 0.1982 0.0540591646 0.0077603543 3.2618341702 0.1296476284 15.5728029781 0.4690379138 5.2952066943 0.1120127901 24.1839030072 .7184586866
0.0015 0.008 0.7924 0.1981 0.0625390336 0.0159350479 3.5013842019 0.1370306106 15.6322185504 0.6075478842 5.3484864742 0.1958400339 24.5446282601 .9563535766
0.0 0.004 0.7968 0.1992 0.0000000000 0.0000000000 1.7986602505 0.0936917915 15.7906600764 0.3171895219 5.5081143861 0.2092497694 23.0974347130 .6201310828
0.0015 0.0085 0.792 0.198 0.0563911286 0.0152077177 3.7851230745 0.1728330804 15.6357353600 0.2054186948 5.4142404882 0.1700467642 24.8914900513 .5635062571
0.0015 0.009000000000000001 0.7916 0.1979 0.0543771597 0.0079491705 3.9005373495 0.1820411865 15.6644251223 0.6300772493 5.3480636188 0.2644351161 24.9674032503 1.0845027224
0.0015 0.0095 0.7912 0.1978 0.0590410876 0.0151633241 4.1845669381 0.1850598960 15.4674837862 0.5703805271 5.3556750159 0.0963368165 25.0667668278 .8669405637
0.0015 0.01 0.7908 0.1977 0.0599950729 0.0063031157 4.3060862503 0.1370577456 15.5104258820 0.3853887381 5.3220580119 0.1042027581 25.1985652171 .6329523575
0.002 0.0 0.7984 0.1996 0.0787567830 0.0215006906 0.0000000000 0.0000000000 15.8780250300 0.5437587843 5.4218518853 0.3268576478 21.3786336983 .8921171227
0.002 0.0005 0.7979999999999999 0.1995 0.0774848026 0.0136963666 0.2197813398 0.0241416888 15.6020480262 0.4735003978 5.2799839000 0.2680569707 21.1792980686 .7793954239
0.002 0.001 0.7976 0.1994 0.0741988534 0.0105573517 0.4378183833 0.0647037555 15.8485948867 0.8022894650 5.4501831969 0.1142148001 21.8107953203 .9917653723
0.002 0.0015 0.7972 0.1993 0.0784387879 0.0114360394 0.6706819457 0.0300212720 15.9735341742 0.9327877546 5.4334804087 0.1028277908 22.1561353165 1.0770728568
0.002 0.002 0.7968 0.1992 0.0766368157 0.0103118484 0.8762181987 0.0232863381 15.8763591728 0.3885508429 5.4565260278 0.3084196063 22.2857402150 .7305686357
0.002 0.0025 0.7964 0.1991 0.0788627813 0.0131266892 1.1018138596 0.0645625321 16.1234613191 0.4447456179 5.4307318487 0.1778779308 22.7348698087 .7003127700
0.0 0.0045 0.7964 0.1991 0.0000000000 0.0000000000 1.9507047488 0.1085426469 15.8621068393 0.6282958089 5.4429946551 0.2201667997 23.2558062432 .9570052555
0.002 0.003 0.7959999999999999 0.19899999999999998 0.0821487306 0.0082922973 1.3175251746 0.1070940507 15.9407723166 0.4079771195 5.4218518853 0.3435381959 22.7622981071 .8669016634
0.002 0.0035 0.7956 0.1989 0.0785447863 0.0115221731 1.5707388611 0.1302797233 15.8206455054 0.5313395446 5.3766063580 0.2084724275 22.8465355108 .8816138685
0.002 0.004 0.7952 0.1988 0.0815127404 0.0061222657 1.7280162484 0.0706721110 15.8859841254 0.3353431320 5.3692063886 0.1134009561 23.0647195028 .5255384648
0.002 0.0045 0.7948 0.1987 0.0790747781 0.0164949255 1.9515768970 0.1790074537 15.8112056481 0.3254742838 5.3833720443 0.2277365848 23.2252293675 .7487132478
0.002 0.005 0.7944 0.1986 0.0811947453 0.0125131953 2.1664160638 0.0810383722 15.5513319302 0.3523906173 5.2901324295 0.2906601076 23.0890751688 .7366022924
0.002 0.0055 0.794 0.1985 0.0793927732 0.0075964671 2.3925931569 0.1027507520 15.7317997899 0.6559234227 5.3081037839 0.0867667949 23.5118895039 .8530374367
0.002 0.006 0.7936 0.1984 0.0825727240 0.0104804457 2.6516211645 0.1512327176 15.9367002213 0.7949024962 5.4271375778 0.2042588535 24.0980316876 1.1608745130
0.002 0.0065 0.7932 0.1983 0.0820427322 0.0178807644 2.8062821074 0.1056639897 15.5881658831 0.4317912946 5.2702582259 0.1281789028 23.7467489486 .6835149515
0.002 0.006999999999999999 0.7928 0.1982 0.0800287633 0.0150054151 3.0033875947 0.0839238399 15.5833534069 0.1598022738 5.3586350037 0.1695539411 24.0254047686 .4282854699
0.002 0.0075 0.7924 0.1981 0.0762128223 0.0123505150 3.2903243438 0.0590260995 15.5185700726 0.8335177179 5.3220580119 0.1325204794 24.2071652506 1.0374148118
