# Supplementary material for: Multipressure Sampling for Improving the Performance of MOF-based Electronic Noses
Source: ACS Sens. 2024 Jul 12;9(7):3531–9. doi: 10.1021/acssensors.4c00199 (PMC11287752; doi:10.1021/acssensors.4c00199)
Supplement: Supplementary file 2 — se4c00199_si_002.zip [file se4c00199_si_002.zip › Multiplex_Adsorption_Data/Methane_1bar/HKUST-1.csv]

methane_comp CO2_comp N2_comp O2_comp methane_mass methane_error CO2_mass CO2_error N2_mass N2_error O2_mass O2_error total_mass total_error
0.0 0.0 0.8 0.2 0.0000000000 0.0000000000 0.0000000000 0.0000000000 12.2602304277 0.1853825347 4.6480828571 0.2918721310 16.9083132848 .4772546657
0.0 0.0005 0.7996 0.1999 0.0000000000 0.0000000000 0.5782885235 0.1861117267 11.9730893241 0.6066129739 4.6183256045 0.2861529246 17.1697034521 1.0788776252
0.0 0.005 0.7959999999999999 0.19899999999999998 0.0000000000 0.0000000000 5.4055428805 0.7013679895 11.2042921757 0.7653087783 4.2420616771 0.2564850053 20.8518967333 1.7231617731
0.002 0.008 0.792 0.198 0.0828814995 0.0139082960 8.2760725480 1.2858422427 10.9935676561 0.7019908247 4.1838697165 0.2067827074 23.5363914201 2.2085240708
0.002 0.0085 0.7916 0.1979 0.0762509795 0.0239984523 8.8261740523 0.7516572679 10.7168469958 0.3797531460 4.0873239636 0.3931629363 23.7065959912 1.5485718025
0.002 0.009000000000000001 0.7912 0.1978 0.0699519856 0.0216281016 9.4299218189 0.9720379351 10.8407344881 0.5171405626 4.0112776514 0.3079967487 24.3518859440 1.8188033480
0.002 0.0095 0.7908 0.1977 0.0712780896 0.0393944407 9.9236492847 0.7317674125 10.7070054660 0.5866653695 4.0291320029 0.2729893441 24.7310648432 1.6308165668
0.002 0.01 0.7904 0.1976 0.0706150376 0.0128570552 9.9372881650 0.8434941462 10.5275422763 0.9681815815 4.0542603496 0.2841286229 24.5897058285 2.1086614058
0.0025 0.0 0.7979999999999999 0.1995 0.1173602033 0.0212176639 0.0000000000 0.0000000000 11.9366177726 1.1052148891 4.6652759364 0.3335068251 16.7192539123 1.4599393781
0.0025 0.0005 0.7976 0.1994 0.1170286773 0.0225437679 0.5919274037 0.0886049145 12.1623940436 0.7674515662 4.6652759364 0.2406158934 17.5366260610 1.1192161420
0.0025 0.001 0.7972 0.1993 0.1037676374 0.0269822246 1.1829455488 0.1269580420 11.8515174859 0.7850169730 4.5614561884 0.4115770571 17.6996868605 1.3505342967
0.0025 0.0015 0.7968 0.1992 0.0974686434 0.0147370671 1.7685081417 0.2096427964 11.7606280640 0.9288702983 4.4920225990 0.2488212152 18.1186274481 1.4020713770
0.0025 0.002 0.7964 0.1991 0.1103981573 0.0392602936 2.3467966652 0.2593794871 11.6680019015 0.5244458023 4.5746816340 0.3466378948 18.6998783580 1.1697234778
0.0 0.0055 0.7956 0.1989 0.0000000000 0.0000000000 5.7328760070 0.6039011161 11.3206537923 0.5631373595 4.2341264098 0.1155695104 21.2876562091 1.2826079860
0.0025 0.0025 0.7959999999999999 0.19899999999999998 0.1011154294 0.0171626754 2.8150648878 0.3543730011 11.5122741659 0.6192307494 4.4252340987 0.4517917525 18.8536885818 1.4425581784
0.0025 0.003 0.7956 0.1989 0.0994577994 0.0256798934 3.3760774962 0.5158182124 11.7363136963 0.4173095174 4.3458814251 0.1172971026 19.5577304170 1.0761047258
0.0025 0.0035 0.7952 0.1988 0.1001208514 0.0090428236 4.2198695556 0.4292009204 11.3663879600 0.2591929703 4.3392687023 0.3226737702 20.0256470693 1.0201104845
0.0025 0.004 0.7948 0.1987 0.0924957534 0.0150324285 4.4780990221 0.5244460325 11.4341208413 0.5073793042 4.2539645782 0.2449243977 20.2586801950 1.2917821629
0.0025 0.0045 0.7944 0.1986 0.0928272794 0.0134257796 4.9418209513 0.6846663557 11.4364364954 0.5946994576 4.4212664650 0.2949422633 20.8923511911 1.5877338562
0.0025 0.005 0.794 0.1985 0.0895120194 0.0116742351 5.5010150424 0.4388998358 11.3733349222 0.4418805566 4.3273658013 0.1690271969 21.2912277853 1.0614818244
0.0025 0.0055 0.7936 0.1984 0.0944849094 0.0230642997 5.9983795429 0.5411303929 11.0526168347 0.5977864435 4.2790929248 0.1422826852 21.4245742118 1.3042638213
0.0025 0.006 0.7932 0.1983 0.1074144233 0.0221304468 6.5166569932 0.3213480221 11.2245541488 0.4919933899 4.1488222856 0.2037491392 21.9974478509 1.0392209980
0.0025 0.0065 0.7928 0.1982 0.0958110134 0.0131612063 7.1776880569 0.7194621024 11.4815917496 0.1962030059 4.2552871227 0.2034742435 23.0103779426 1.1323005581
0.0025 0.006999999999999999 0.7924 0.1981 0.0875228635 0.0124752489 7.2713417015 1.1458766404 10.7261096121 0.5266598690 4.2076755186 0.2673241755 22.2926496957 1.9523359338
0.0 0.006 0.7952 0.1988 0.0000000000 0.0000000000 6.3684478276 0.3994699484 11.1898193378 0.5939934782 4.2771091080 0.2107208218 21.8353762734 1.2041842484
0.0025 0.0075 0.792 0.198 0.0978001694 0.0210721221 7.6695970053 0.5390608189 11.0537746617 0.5732635364 4.1045170429 0.2264449658 22.9256888793 1.3598414432
0.0025 0.008 0.7916 0.1979 0.0928272794 0.0275784998 8.2460670114 1.0133629912 10.4829659356 0.3345819631 4.1481610133 0.2698315037 22.9700212397 1.6453549578
0.0025 0.0085 0.7912 0.1978 0.0845391295 0.0086451403 8.6588704543 0.7707296258 10.9987778778 0.3487424220 4.1600639144 0.2455591674 23.9022513760 1.3736763555
0.0025 0.009000000000000001 0.7908 0.1977 0.0911696494 0.0196693008 9.9672937016 0.9670443813 11.0578270563 0.9303296897 4.0926141418 0.4234084635 25.2089045491 2.3404518353
0.0025 0.0095 0.7904 0.1976 0.0911696494 0.0148262934 9.9600196321 0.8248414718 10.8129466394 0.5476607529 4.1415482905 0.2460999219 25.0056842114 1.6334284400
0.0025 0.01 0.79 0.1975 0.0928272794 0.0380316822 10.1400528516 0.8510700146 10.7156891688 0.8810675724 4.0985655923 0.2987194600 25.0471348921 2.0688887292
0.003 0.0 0.7976 0.1994 0.1239907232 0.0186834829 0.0000000000 0.0000000000 12.1045026921 0.9455867812 4.6183256045 0.1913535059 16.8468190198 1.1556237700
0.003 0.0005 0.7972 0.1993 0.1329419252 0.0283178322 0.5464644695 0.0606959969 12.4715338608 0.5142186061 4.5310376635 0.1963700339 17.6819779190 .7996024691
0.003 0.001 0.7968 0.1992 0.1229961452 0.0194896688 1.1502122361 0.1657745911 11.8833577292 0.8487796135 4.6560181245 0.3299848066 17.8125842350 1.3640286800
0.003 0.0015 0.7964 0.1991 0.1220015672 0.0237776030 1.7230452075 0.3271310066 11.9898778160 0.5387990104 4.4437497226 0.2861406993 18.2786743133 1.1758483193
0.0 0.0065 0.7948 0.1987 0.0000000000 0.0000000000 7.0267511153 0.4482045866 11.1105081862 0.6411853331 4.2083367908 0.1821273996 22.3455960923 1.2715173193
0.003 0.002 0.7959999999999999 0.19899999999999998 0.1173602033 0.0337701176 2.3367948196 0.1775267914 12.0055084809 0.7972763641 4.4463948117 0.3481936083 18.9060583155 1.3567668814
0.003 0.0025 0.7956 0.1989 0.1163656253 0.0201550357 2.9005352042 0.4678928926 11.6263201284 0.4644113354 4.4781358811 0.3377179104 19.1213568390 1.2901771741
0.003 0.003 0.7952 0.1988 0.1402354971 0.0260706783 3.4133571023 0.3729690015 11.4642243441 0.4473259901 4.3934930293 0.3702510679 19.4113099728 1.2166167378
0.003 0.0035 0.7948 0.1987 0.1193493593 0.0152646033 3.9589123131 0.6685222067 11.5950587986 0.4612222542 4.4245728264 0.2277082239 20.0978932974 1.3727172881
0.003 0.004 0.7944 0.1986 0.1170286773 0.0143133254 4.3735342734 0.6823682023 11.3988071169 0.7968508491 4.2486743999 0.2590634908 20.1380444675 1.7525958676
0.003 0.0045 0.794 0.1985 0.1183547813 0.0276262824 4.8518043415 0.5703712400 11.2812876733 0.7709997930 4.2466905831 0.1636752423 20.4981373792 1.5326725577
0.003 0.005 0.7936 0.1984 0.1273059832 0.0285497593 5.6674093817 0.6094231297 11.5342728795 0.6532792138 4.3531554202 0.2443166173 21.6821436646 1.5355687201
0.003 0.0055 0.7932 0.1983 0.1113927353 0.0264723042 6.0165647166 0.9959699386 11.1209286295 0.3361090307 4.2665287515 0.0983140878 21.5154148329 1.4568653613
0.003 0.006 0.7928 0.1982 0.1170286773 0.0305003918 6.4266403834 0.9006637564 11.1961873865 0.5708920930 4.3379461577 0.2952860259 22.0778026049 1.7973422671
0.003 0.0065 0.7924 0.1981 0.1087405273 0.0453888029 7.2167861804 0.4997317495 10.9628852398 1.1045973282 4.2004015235 0.4994352745 22.4888134710 2.1491531551
0.0 0.006999999999999999 0.7944 0.1986 0.0000000000 0.0000000000 7.4086397628 0.8387604578 11.1979241270 0.5840040979 4.2618998455 0.1889897204 22.8684637353 1.6117542761
0.003 0.006999999999999999 0.792 0.198 0.1140449433 0.0199357143 7.6659599706 0.3965618941 11.1516110458 0.4215921528 4.1799020828 0.2103802191 23.1115180425 1.0484699803
0.003 0.0075 0.7916 0.1979 0.1186863073 0.0313533165 7.6350451753 0.4661438601 11.0879305591 0.1835657987 4.2671900238 0.2865560690 23.1088520655 .9676190443
0.003 0.008 0.7912 0.1978 0.1103981573 0.0121539438 8.3288095517 0.4538284893 10.6334834496 0.7450560715 4.1904824393 0.2298565705 23.2631735979 1.4408950751
0.003 0.0085 0.7908 0.1977 0.1057567933 0.0387984579 8.8179907241 0.5670334287 10.7093211201 0.2749784353 3.9821816710 0.4348457329 23.6152503085 1.3156560548
0.003 0.009000000000000001 0.7904 0.1976 0.1200124113 0.0374844352 9.2253386149 0.7213900480 10.9212034667 0.1558127202 4.0701308843 0.2336453800 24.3366853772 1.1483325834
0.003 0.0095 0.79 0.1975 0.1203439373 0.0279427450 9.3899144368 1.1262716866 10.6161160441 0.5487245123 3.9544082353 0.2985847553 24.0807826535 2.0015236992
0.003 0.01 0.7896 0.1974 0.1097351053 0.0246669601 9.9072826284 1.2481230718 10.8308929583 0.6488729611 4.0668245229 0.2410879389 24.9147352149 2.1627509319
0.0035 0.0 0.7972 0.1993 0.1611216350 0.0395281327 0.0000000000 0.0000000000 12.0599263514 0.4971461736 4.6804851989 0.1718595641 16.9015331853 .7085338704
0.0035 0.0005 0.7968 0.1992 0.1528334851 0.0313392913 0.5946551798 0.0671621575 12.4645868986 0.5939709091 4.6613083027 0.2978339811 17.8733838662 .9903063390
0.0035 0.001 0.7964 0.1991 0.1528334851 0.0221304468 1.2438658807 0.2416370993 11.9070931833 0.8282033141 4.6533730354 0.3324720251 17.9571655845 1.4244428853
0.0 0.0075 0.794 0.1985 0.0000000000 0.0000000000 7.9605597844 1.0526844005 11.0242500725 0.6034223044 4.3108339943 0.1134154255 23.2956438512 1.7695221304
0.0035 0.0015 0.7959999999999999 0.19899999999999998 0.1505128031 0.0543298186 1.7957859023 0.1567515559 11.3675457870 0.7477035045 4.4549913513 0.2154002466 17.7688358437 1.1741851256
0.0035 0.002 0.7956 0.1989 0.1372517632 0.0261380446 2.3904410820 0.2302705473 11.7779954694 0.3651838582 4.5039255001 0.1544265462 18.8096138147 .7760189963
0.0035 0.0025 0.7952 0.1988 0.1465344911 0.0187069989 2.7768760230 0.1355253043 11.6118472905 0.9035621615 4.4245728264 0.4173544965 18.9598306310 1.4751489612
0.0035 0.003 0.7948 0.1987 0.1392409191 0.0361955949 3.3297053033 0.5580982107 11.5499035444 0.4699608365 4.4635878910 0.1355850082 19.4824376578 1.1998396503
0.0035 0.0035 0.7944 0.1986 0.1319473472 0.0310007832 3.9752789695 0.3441084657 11.3513362086 0.4560368940 4.3868803065 0.1634506706 19.8454428318 .9945968135
0.0035 0.004 0.794 0.1985 0.1319473472 0.0153507635 4.6426748440 0.6806066982 11.0647740185 0.8899209499 4.2790929248 0.2353757787 20.1184891345 1.8212541903
0.0035 0.0045 0.7936 0.1984 0.1322788732 0.0192627731 5.0000135071 0.4703390487 11.4619086900 0.7439018399 4.3015761823 0.2299478679 20.8957772526 1.4634515296
0.0035 0.005 0.7932 0.1983 0.1375832892 0.0282867649 5.5792112892 0.8068849891 11.2042921757 0.4699608365 4.3670421381 0.2716018416 21.2881288922 1.5767344321
0.0035 0.0055 0.7928 0.1982 0.1365887112 0.0471932818 6.0001980603 0.7512347858 11.1846091162 0.6063742560 4.2394165880 0.2028888536 21.5608124757 1.6076911772
0.0035 0.006 0.7924 0.1981 0.1292951392 0.0263557956 6.5512088232 1.0868132898 11.0393018238 0.9000077807 4.2056917017 0.1630005991 21.9254974879 2.1761774652
0.0 0.008 0.7936 0.1984 0.0000000000 0.0000000000 8.1014948806 0.4855134875 10.9553593641 0.6467622208 4.0734372457 0.2517007656 23.1302914904 1.3839764739
0.0035 0.0065 0.792 0.198 0.1319473472 0.0090428236 6.7276050080 1.0324855573 11.1139816673 0.6009624216 4.3683646826 0.2166471705 22.3418987051 1.8591379730
0.0035 0.006999999999999999 0.7916 0.1979 0.1322788732 0.0189173278 7.2831620644 0.9872723932 11.0120928886 0.5600652421 4.0985655923 0.2690525052 22.5260994185 1.8353074683
0.0035 0.0075 0.7912 0.1978 0.1309527692 0.0285189447 7.5723063261 0.4700295781 10.9993567913 0.3389883442 4.1084846765 0.0920665816 22.8111005631 .9296034486
0.0035 0.008 0.7908 0.1977 0.1180232553 0.0186834829 8.4097335747 0.7328512186 10.7469504986 0.9176931494 4.2083367908 0.2476868571 23.4830441194 1.9169147080
0.0035 0.0085 0.7904 0.1976 0.1306212432 0.0360982947 8.5924945703 0.8060361564 11.2662359219 0.7367037858 4.1441933797 0.2835802008 24.1335451151 1.8624184377
0.0035 0.009000000000000001 0.79 0.1975 0.1345995552 0.0332452975 9.0871312948 0.4457556661 10.6294310550 0.7661053706 3.9471342402 0.2692734503 23.7982961452 1.5143797845
0.0035 0.0095 0.7896 0.1974 0.1292951392 0.0364377086 9.1207738661 0.9357398430 10.7996316285 0.6586702846 4.0403736317 0.3248725120 24.0900742655 1.9557203482
0.0035 0.01 0.7892 0.1973 0.1190178333 0.0304137838 10.3291786581 1.3514165956 10.7394246229 0.6535151572 4.0661632506 0.1897010267 25.2537843649 2.2250465633
0.004 0.0 0.7968 0.1992 0.1704043629 0.0427861242 0.0000000000 0.0000000000 12.0373487243 0.4652188775 4.4774746089 0.4049103601 16.6852276961 .9129153618
0.004 0.0005 0.7964 0.1991 0.1783609869 0.0539725954 0.6392088553 0.0768525321 11.6708964691 0.6446508080 4.5654238221 0.1668923377 17.0538901334 .9423682732
0.0 0.0085 0.7932 0.1983 0.0000000000 0.0000000000 8.9698369245 0.5553181572 10.8274194772 0.4300139041 4.2533033059 0.3811269620 24.0505597076 1.3664590233
0.004 0.001 0.7959999999999999 0.19899999999999998 0.1674206290 0.0241809527 1.1047493019 0.1710760006 11.8185194155 0.4125342747 4.4992965941 0.2392087922 17.5899859405 .8470000202
0.004 0.0015 0.7956 0.1989 0.1621162130 0.0310574574 1.7375933464 0.2398375540 12.0593474379 0.5611747663 4.5059093169 0.1507584782 18.4649663142 .9828282559
0.004 0.002 0.7952 0.1988 0.1690782590 0.0379738393 2.4004429276 0.3081837045 11.5724811715 0.1335271270 4.3703484995 0.3072291225 18.5123508576 .7869137933
0.004 0.0025 0.7948 0.1987 0.1607901090 0.0314513177 2.8196111812 0.3004903926 11.5464300633 0.4995054215 4.5726978172 0.2837466880 19.0995291707 1.1151938198
0.004 0.003 0.7944 0.1986 0.1657629990 0.0100556814 3.4306330173 0.8881851809 11.6436875339 0.7608659253 4.4120086531 0.3236480290 19.6520922033 1.9827548166
0.004 0.0035 0.794 0.1985 0.1617846870 0.0256456307 3.8989012399 0.4895359588 11.9429858213 0.8335309295 4.4926838713 0.1747761526 20.4963556195 1.5234886716
0.004 0.004 0.7936 0.1984 0.1495182251 0.0150324285 4.3571676170 0.5614950302 11.2448161218 0.5234530756 4.2070142463 0.3276228783 19.9585162102 1.4276034126
0.004 0.0045 0.7932 0.1983 0.1518389071 0.0380085556 5.0100153526 0.3884141957 11.3629144789 0.5922893571 4.3233981676 0.2396544166 20.8481669062 1.2583665250
0.004 0.005 0.7928 0.1982 0.1564802710 0.0245060286 5.4337298997 0.2869802485 11.3605988249 0.6773871966 4.2460293108 0.2419714458 21.1968383064 1.2308449195
0.004 0.0055 0.7924 0.1981 0.1588009530 0.0290080512 5.8483518599 0.5906851227 11.2691304894 0.6196527582 4.2175946028 0.1456961573 21.4938779051 1.3850420894
0.0 0.009000000000000001 0.7928 0.1982 0.0000000000 0.0000000000 8.8880036428 1.4079482450 10.7023741579 1.0409154780 4.0767436071 0.2051862993 23.6671214078 2.6540500223
0.004 0.006 0.792 0.198 0.1783609869 0.0256456307 6.4257311247 0.2991226149 11.1956084730 0.6903251780 4.2427229494 0.1744756604 22.0424235340 1.1895690840
0.004 0.0065 0.7916 0.1979 0.1452083871 0.0370716634 7.1213140185 0.7319300858 11.0491433536 0.2003877169 4.2473518554 0.1128898503 22.5630176146 1.0822793164
0.004 0.006999999999999999 0.7912 0.1978 0.1505128031 0.0255425668 7.7896191517 1.1463527323 11.0751944618 0.9800333869 4.2843831031 0.2626308442 23.2997095197 2.4145595302
0.004 0.0075 0.7908 0.1977 0.1511758551 0.0246669601 7.6877821790 0.7010614423 10.8882053963 0.8105169635 4.1990789789 0.2977928686 22.9262424093 1.8340382345
0.004 0.008 0.7904 0.1976 0.1551541670 0.0364135697 8.1978763012 0.8178760388 11.0838781645 0.2571418884 4.2248685978 0.2342211107 23.6617772305 1.3456526076
0.004 0.0085 0.79 0.1975 0.1531650111 0.0273865358 9.0080257892 0.8558360842 10.7637389906 0.4695498968 4.1620477312 0.2114169284 24.0869775221 1.5641894452
0.004 0.009000000000000001 0.7896 0.1974 0.1462029651 0.0076753818 8.9516517508 1.0450543244 10.5854336278 0.5887410986 4.1375806569 0.1299597724 23.8208690006 1.7714305772
0.004 0.0095 0.7892 0.1973 0.1471975431 0.0142825771 9.5135736179 0.9077043423 10.9009414937 0.5220374893 4.1355968400 0.3292684453 24.6973094947 1.7732928540
0.004 0.01 0.7888 0.1972 0.1564802710 0.0172393519 9.6235939187 0.4707958490 10.8129466394 0.3138458838 3.9729238591 0.1882757268 24.5659446882 .9901568115
0.0045 0.0 0.7964 0.1991 0.1906274488 0.0374492331 0.0000000000 0.0000000000 11.7531021883 0.5407015044 4.4622653464 0.3456525303 16.4059949835 .9238032678
0.0 0.0095 0.7924 0.1981 0.0000000000 0.0000000000 9.7899882580 1.0137414745 10.8146833799 0.7789810012 4.0317770920 0.1961918073 24.6364487299 1.9889142830
0.0045 0.0005 0.7959999999999999 0.19899999999999998 0.1932796568 0.0433577199 0.5364626240 0.0498021492 11.7154728098 0.6451247640 4.5125220397 0.2632627849 16.9577371303 1.0015474180
0.0045 0.001 0.7956 0.1989 0.1773664089 0.0200017633 1.0692882132 0.1474457651 11.9018829617 0.4352474939 4.6123741540 0.2155382483 17.7609117378 .8182332706
0.0045 0.0015 0.7952 0.1988 0.1876437148 0.0333113522 1.7248637249 0.1828130105 12.0141921837 0.6336244789 4.5231023962 0.2343928080 18.4498020196 1.0841416496
0.0045 0.002 0.7948 0.1987 0.1796870909 0.0310716098 2.1822208433 0.2534859273 11.8347289939 0.4241757439 4.4252340987 0.3329977062 18.6218710268 1.0417309872
0.0045 0.0025 0.7944 0.1986 0.1929481308 0.0314233485 2.8723481849 0.3243594773 11.8706216319 0.7490970881 4.4569751682 0.3399479816 19.3928931158 1.4448278955
0.0045 0.003 0.794 0.1985 0.1753772529 0.0417459559 3.4242682065 0.5102035132 11.8069411452 0.6471517767 4.4172988314 0.1364850608 19.8238854360 1.3355863066
0.0045 0.0035 0.7936 0.1984 0.1806816689 0.0340036440 3.7897901978 0.1651349954 11.6083738094 0.8029060885 4.3306721627 0.3233452409 19.9095178388 1.3253899688
0.0045 0.004 0.7932 0.1983 0.1896328708 0.0110154471 4.4253620184 0.6037532441 11.6101105500 0.3656974269 4.3346397963 0.0820617319 20.5597452355 1.0625278500
0.0045 0.0045 0.7928 0.1982 0.1578063750 0.0142825771 4.8245265810 0.6941021380 11.1215075430 0.8698772281 4.2546258504 0.4997468734 20.3584663494 2.0780088166
0.0045 0.005 0.7924 0.1981 0.1704043629 0.0267202550 5.4210002781 0.6742409120 11.0439331320 0.7150329541 4.1435321074 0.3273771998 20.7788698804 1.7433713209
0.0 0.001 0.7992 0.1998 0.0000000000 0.0000000000 1.1420289080 0.1193036099 11.9985615188 0.4810266217 4.6990008227 0.2921416814 17.8395912495 .8924719130
0.0 0.01 0.792 0.198 0.0000000000 0.0000000000 10.0673121569 1.8839488878 10.7747383473 0.4032597027 4.0165678296 0.1432627738 24.8586183338 2.4304713643
0.0045 0.0055 0.792 0.198 0.1750457269 0.0283333531 5.9447332805 0.7828627510 11.2500263434 0.8727097722 4.1818858996 0.2122426499 21.5516912504 1.8961485262
0.0045 0.006 0.7916 0.1979 0.1773664089 0.0547971459 6.5057458889 0.8952389425 10.8910999639 0.4633854642 4.1058395874 0.2413562294 21.6800518491 1.6547777820
0.0045 0.0065 0.7912 0.1978 0.1826708249 0.0638529744 6.9594659726 0.4889546503 11.5562715930 0.9047038451 4.1402257460 0.1316181037 22.8386341365 1.5891295735
0.0045 0.006999999999999999 0.7908 0.1977 0.1720619929 0.0354841244 7.4004564347 0.9442886742 11.3009707328 0.7665951698 4.2394165880 0.4384270126 23.1129057484 2.1847949810
0.0045 0.0075 0.7904 0.1976 0.1730565709 0.0223479017 7.8696339160 1.2912241687 10.9733056831 0.4259324470 4.1580800975 0.2514435130 23.1740762675 1.9909480304
0.0045 0.008 0.79 0.1975 0.1710674149 0.0340940279 8.4515594742 0.4855475431 11.2042921757 0.6291210616 4.2103206077 0.1511755790 24.0372396725 1.2999382116
0.0045 0.0085 0.7896 0.1974 0.1568117970 0.0278639663 8.6716000759 1.1208707339 10.8378399205 0.3215842432 4.1197263053 0.1180699758 23.7859780987 1.5883889192
0.0045 0.009000000000000001 0.7892 0.1973 0.1687467330 0.0174673620 8.9889313568 1.3406728704 10.7909479258 0.8785229566 4.0707921566 0.2473335132 24.0194181722 2.4839967022
0.0045 0.0095 0.7888 0.1972 0.1647684210 0.0161871621 9.3617274176 0.6223847469 10.9715689426 0.4802903219 4.1772569937 0.2438866840 24.6753217749 1.3627489149
0.0045 0.01 0.7884 0.1971 0.1604585830 0.0153220973 9.9054641110 1.0255438375 10.6352201901 0.7655189490 3.8750555616 0.2782691584 24.5761984457 2.0846540422
0.0005 0.0 0.7996 0.1999 0.0192285079 0.0101859980 0.0000000000 0.0000000000 11.9667212754 0.8167843991 4.6566793968 0.1497807260 16.6426291801 .9767511231
0.005 0.0 0.7959999999999999 0.19899999999999998 0.2042200147 0.0365822077 0.0000000000 0.0000000000 12.3123326441 0.6849170793 4.5773267232 0.3142706512 17.0938793820 1.0357699382
0.005 0.0005 0.7956 0.1989 0.2221224186 0.0452627092 0.6273884924 0.0847124652 12.1728144869 1.0303138373 4.6414701343 0.2050327997 17.6637955322 1.3653218114
0.005 0.001 0.7952 0.1988 0.2244431006 0.0313533165 1.1783992554 0.2062554672 11.8393603020 0.2890721035 4.5164896734 0.2965273498 17.7586923314 .8232082370
0.005 0.0015 0.7948 0.1987 0.2105190087 0.0218907598 1.6948581883 0.2859990771 11.5232735227 0.4247032021 4.4430884503 0.3645380027 17.8717391700 1.0971310417
0.005 0.002 0.7944 0.1986 0.2287529386 0.0360739287 2.2658726422 0.2736611861 11.6871060475 0.3134612215 4.5045867723 0.3878822757 18.6863184006 1.0110786120
0.005 0.0025 0.794 0.1985 0.2042200147 0.0335742714 2.9314499994 0.0998364380 11.8080989722 1.1667748777 4.4556526236 0.2722515077 19.3994216099 1.5724370948
0.005 0.003 0.7936 0.1984 0.2141657947 0.0454275306 3.3997182221 0.7685769556 11.6610549393 0.1788683507 4.3511716033 0.3950624567 19.6261105594 1.3879352936
0.005 0.0035 0.7932 0.1983 0.2052145927 0.0319643332 3.9843715563 0.5190776183 11.5365885335 0.2848019155 4.3108339943 0.4121885754 20.0370086768 1.2480324424
0.005 0.004 0.7928 0.1982 0.1992471248 0.0342227336 4.5526582342 0.5014493637 11.4063329926 0.7051024026 4.2936409150 0.3215606026 20.4518792666 1.5623351025
0.005 0.0045 0.7924 0.1981 0.1922850788 0.0267695696 5.0591153216 0.5081576639 11.5238524362 0.4642496584 4.3915092124 0.3025535678 21.1667620490 1.3017304597
0.0005 0.0005 0.7992 0.1998 0.0225437679 0.0068265381 0.5501015042 0.0474211312 12.0263493675 0.5700390625 4.6017937975 0.2224628456 17.2007884371 .8467495774
0.005 0.005 0.792 0.198 0.1853230329 0.0190331729 5.2536966801 0.3641850621 11.3658090465 0.7811394853 4.3068663606 0.2088029398 21.1116951201 1.3731606601
0.005 0.0055 0.7916 0.1979 0.1879752408 0.0187069989 5.9383684697 0.2766538153 11.1319279863 0.3196818931 4.1170812162 0.1461037668 21.3753529130 .7611464741
0.005 0.006 0.7912 0.1978 0.1747142009 0.0273061525 6.4266403834 0.4774638477 11.1799778081 0.8366580218 4.1117910379 0.1328219327 21.8931234303 1.4742499547
0.005 0.0065 0.7908 0.1977 0.1939427088 0.0614531528 6.8739956562 0.4532086791 11.2436582948 0.6922663211 4.1243552113 0.2783822785 22.4359518711 1.4853104315
0.005 0.006999999999999999 0.7904 0.1976 0.1873121888 0.0449703743 7.5241156158 0.8908322464 11.1799778081 0.4073116352 4.2526420336 0.1304836163 23.1440476463 1.4735978722
0.005 0.0075 0.79 0.1975 0.1932796568 0.0287950894 7.5359359787 0.7961825428 11.1093503592 0.6515696690 4.1660153649 0.3427917122 23.0045813596 1.8193390134
0.005 0.008 0.7896 0.1974 0.1949372868 0.0364738870 8.4924761150 0.7635391188 10.7689492122 0.4210194063 4.1633702758 0.1937155356 23.6197328898 1.4147479477
0.005 0.0085 0.7892 0.1973 0.1879752408 0.0272255318 7.9832912516 1.0166309088 10.7637389906 0.4828097069 4.0416961762 0.3570282467 22.9767016592 1.8836943942
0.005 0.009000000000000001 0.7888 0.1972 0.1866491368 0.0362320151 9.2553441514 0.5638401008 10.6971639363 1.1174296585 4.0535990773 0.2955228705 24.1927563018 2.0130246449
0.005 0.0095 0.7884 0.1971 0.1810131949 0.0219308896 9.2726200665 0.9909267845 10.4621250491 0.4795361186 4.0119389236 0.2331807715 23.9276972341 1.7255745642
0.0005 0.001 0.7988 0.1997 0.0185654559 0.0064285276 1.1111141127 0.1212557055 11.5637974687 0.9500180689 4.5019416832 0.2383370612 17.1954187205 1.3160393632
0.005 0.01 0.7879999999999999 0.19699999999999998 0.1909589748 0.0375898440 10.2918990520 1.4887805320 10.9327817370 0.6169599510 4.1005494092 0.2310633343 25.5161891730 2.3743936613
0.0055 0.0 0.7956 0.1989 0.2380356665 0.0420711586 0.0000000000 0.0000000000 12.2104438654 0.7090175774 4.6639533919 0.2965450454 17.1124329238 1.0476337814
0.0055 0.0005 0.7952 0.1988 0.2396932965 0.0449018890 0.5919274037 0.1106758695 11.9151979725 0.8734007406 4.4708618861 0.3150710872 17.2176805588 1.3440495863
0.0055 0.001 0.7948 0.1987 0.2284214126 0.0234799061 1.1893103596 0.1455495680 11.9707736700 0.7917251375 4.4827647871 0.1704697863 17.8712702293 1.1312243979
0.0055 0.0015 0.7944 0.1986 0.2333943026 0.0405167632 1.7448674159 0.3056732426 12.2191275681 0.3281903557 4.5958423470 0.3211088079 18.7932316336 .9954891694
0.0055 0.002 0.794 0.1985 0.2257692046 0.0325098390 2.3940781168 0.0535151072 11.8283609452 0.3895808384 4.5429405646 0.1876429280 18.9911488312 .6632487126
0.0055 0.0025 0.7936 0.1984 0.2343888806 0.0636184483 2.9814592271 0.2452235442 11.5649552958 0.9289179233 4.3379461577 0.2016609423 19.1187495612 1.4394208581
0.0055 0.003 0.7932 0.1983 0.2178125807 0.0374257466 3.5433810942 0.4823906545 11.3681247006 0.9556499788 4.4338306384 0.2308588568 19.5631490139 1.7063252367
0.0055 0.0035 0.7928 0.1982 0.2323997246 0.0276103641 3.8370716494 0.5074282631 11.4364364954 0.4269384147 4.3882028510 0.1953788235 19.8941107204 1.1573558654
0.0055 0.004 0.7924 0.1981 0.2350519325 0.0213210140 4.3135232002 0.5827603409 11.6853693070 0.4316692219 4.3967993907 0.2828947237 20.6307438304 1.3186453005
0.0005 0.0015 0.7984 0.1996 0.0212176639 0.0142825771 1.8439766125 0.1281506494 11.9076720968 0.5567619283 4.6103903372 0.4242379931 18.3832567104 1.1234331479
0.0055 0.0045 0.792 0.198 0.2178125807 0.0411733401 4.9436394687 0.4907504222 11.5487457173 0.5554481350 4.3465426974 0.3272489465 21.0567404641 1.4146208438
0.0055 0.005 0.7916 0.1979 0.2174810547 0.0552525648 5.2327837304 0.5910880839 11.1956084730 0.4958880042 4.2691738406 0.3615992589 20.9150470987 1.5038279118
0.0055 0.0055 0.7912 0.1978 0.2058776447 0.0280839898 5.9765573345 0.5199051791 11.0995088294 0.7494960565 4.2321425929 0.1641234638 21.5140864015 1.4616086892
0.0055 0.006 0.7908 0.1977 0.2184756327 0.0568216605 6.3248034107 0.7273251099 11.0584059699 0.3994184421 4.2142882414 0.2366800559 21.8159732547 1.4202452684
0.0055 0.0065 0.7904 0.1976 0.2178125807 0.0185891212 6.7239679733 0.5428815002 11.1990819541 0.8526277875 4.1726280877 0.4096046692 22.3134905958 1.8237030781
0.0055 0.006999999999999999 0.79 0.1975 0.2118451127 0.0635769715 7.4759249055 0.7257365401 11.1203497160 0.5139291486 4.1534511916 0.1771617428 22.9615709258 1.4804044030
0.0055 0.0075 0.7896 0.1974 0.2022308588 0.0224851872 8.1315004172 0.7501378638 10.7567920284 0.6425199385 4.2387553157 0.3157808825 23.3292786201 1.7309238720
0.0055 0.008 0.7892 0.1973 0.2005732288 0.0191023427 8.5142983234 0.5700232546 10.9327817370 0.5004438635 4.1574188253 0.1693993218 23.8050721145 1.2589687826
0.0055 0.0085 0.7888 0.1972 0.2062091707 0.0321152710 8.6097704853 1.0722839519 10.7347933148 0.4616028546 4.0198741910 0.0968622824 23.5706471618 1.6628643599
0.0055 0.009000000000000001 0.7884 0.1971 0.1972579688 0.0221899640 9.4271940429 0.8163218941 10.7504239797 0.5749051351 4.0192129187 0.2621041753 24.3940889101 1.6755211685
0.0005 0.002 0.7979999999999999 0.1995 0.0215491899 0.0091395410 2.1776745498 0.3217799555 11.5122741659 0.2411895719 4.4404433612 0.2987897167 18.1519412668 .8708987851
0.0055 0.0095 0.7879999999999999 0.19699999999999998 0.1883067668 0.0587690031 9.6563272314 0.6981306892 10.6219051793 0.8146084597 4.0020198394 0.1516953422 24.4685590169 1.7232034942
0.0055 0.01 0.7876 0.1969 0.2002417028 0.0354221217 9.4735662358 1.1665388504 10.6062745144 0.5270517159 4.0026811117 0.1498391041 24.2827635647 1.8788517921
0.006 0.0 0.7952 0.1988 0.2363780365 0.0269006332 0.0000000000 0.0000000000 11.7577334964 0.9327732226 4.4212664650 0.3007269745 16.4153779979 1.2604008303
0.006 0.0005 0.7948 0.1987 0.2463238165 0.0317019298 0.5773792648 0.1303764084 12.0726624487 0.6130079103 4.5733590895 0.3324404579 17.4697246195 1.1075267064
0.006 0.001 0.7944 0.1986 0.2609109604 0.0422276156 1.2393195872 0.2565721145 11.9510906105 0.7036540774 4.4867324208 0.1742047743 17.9380535789 1.1766585818
0.006 0.0015 0.794 0.1985 0.2463238165 0.0521919221 1.7712359178 0.2217249256 12.0772937568 0.6133489659 4.5528596488 0.1873163894 18.6477131399 1.0745822030
0.006 0.002 0.7936 0.1984 0.2522912844 0.0225242579 2.1931319475 0.1840749238 11.4312262737 0.7659828718 4.3987832075 0.2508515280 18.2754327131 1.2234335815
0.006 0.0025 0.7932 0.1983 0.2519597584 0.0308158721 2.7459612278 0.4629903795 11.6761066907 0.8663331956 4.2909958259 0.1488905605 18.9650235028 1.5090300077
0.006 0.003 0.7928 0.1982 0.2373726145 0.0475089595 3.2660571954 0.5663915325 11.4624876036 0.5354621434 4.3286883458 0.1713907535 19.2946057593 1.3207533889
0.006 0.0035 0.7924 0.1981 0.2622370644 0.0492804224 3.7779698349 0.3728182371 11.5354307065 1.0034720620 4.3372848855 0.3688310980 19.9129224913 1.7944018195
0.0005 0.0025 0.7976 0.1994 0.0185654559 0.0084912086 2.8477982004 0.2165945035 11.6598971123 0.5029609150 4.5310376635 0.1362028280 19.0572984321 .8642494551
0.006 0.004 0.792 0.198 0.2440031345 0.0495916796 4.5517489756 0.4295475068 11.3137068301 0.5714741475 4.2572709396 0.2680103186 20.3667298798 1.3186236525
0.006 0.0045 0.7916 0.1979 0.2307420946 0.0355460190 5.3082522012 0.6975762467 11.4694345657 0.8677880768 4.3114952665 0.3939540362 21.3199241280 1.9948643787
0.006 0.005 0.7912 0.1978 0.2277583606 0.0412266942 5.3255281162 0.6827703321 11.4306473602 0.3854538173 4.2790929248 0.2459861777 21.2630267618 1.3554370213
0.006 0.0055 0.7908 0.1977 0.2231169966 0.0337831336 6.0565720987 0.7926191066 10.7770540014 0.5589846932 4.3187692616 0.3222072511 21.3755123583 1.7075941845
0.006 0.006 0.7904 0.1976 0.2201332626 0.0451362632 6.2220571793 0.4164603299 11.0792468564 0.6821321025 4.2374327712 0.6180911684 21.7588700695 1.7618198640
0.006 0.0065 0.79 0.1975 0.2323997246 0.0316186131 6.6175847072 0.5268869682 11.0404596509 0.5506852244 4.2546258504 0.1161582688 22.1450699331 1.2253490745
0.006 0.006999999999999999 0.7896 0.1974 0.2128396907 0.0240533478 7.1431362269 0.6251416310 10.9611484993 0.3693704141 4.1607251867 0.3120924950 22.4778496036 1.3306578879
0.006 0.0075 0.7892 0.1973 0.2184756327 0.0630213395 7.8259894991 1.2210717861 10.7672124716 0.5484899290 4.0674857952 0.1554425955 22.8791633986 1.9880256501
0.006 0.008 0.7888 0.1972 0.2201332626 0.0218304269 7.9796542168 0.9029337046 10.7573709419 0.3133542870 4.0258256415 0.3033387927 22.9829840628 1.5414572112
0.006 0.0085 0.7884 0.1971 0.2111820607 0.0416510666 9.1025886924 1.2176246955 10.9929887426 0.6049510508 4.1210488499 0.2329556283 24.4278083456 2.0971824412
0.0005 0.003 0.7972 0.1993 0.0165762999 0.0078453370 3.3978997047 0.3930943085 11.5811648742 0.1487706365 4.3716710440 0.2460217284 19.3673119228 .7957320104
0.006 0.009000000000000001 0.7879999999999999 0.19699999999999998 0.2088613787 0.0358906560 9.0134813413 0.9249015811 10.3515525676 0.3798907946 4.0403736317 0.1850144830 23.6142689193 1.5256975147
0.006 0.0095 0.7876 0.1969 0.2267637826 0.0245776838 9.0880405535 0.8866647614 10.7955792339 0.9621925773 4.1051783151 0.2250891581 24.2155618851 2.0985241806
0.006 0.01 0.7872 0.1968 0.2151603727 0.0241263475 9.9763862884 0.9351777511 10.5877492819 0.5356173419 3.9253122549 0.1172821897 24.7046081979 1.6122036302
0.0065 0.0 0.7948 0.1987 0.2907483002 0.0470533390 0.0000000000 0.0000000000 11.9510906105 0.4119066282 4.4973127773 0.2944080440 16.7391516880 .7533680112
0.0065 0.0005 0.7944 0.1986 0.2771557343 0.0337049620 0.5855625929 0.0489312980 11.9615110538 0.7511487077 4.5237636685 0.3720184087 17.3479930495 1.2058033764
0.0065 0.001 0.794 0.1985 0.2924059302 0.0493784575 1.1602140817 0.0978287979 12.1589205625 0.6626837954 4.5568272825 0.3059740497 18.1683678569 1.1158651005
0.0065 0.0015 0.7936 0.1984 0.2711882663 0.0146172516 1.6530322888 0.2347648874 11.5690076904 0.8224272870 4.4258953710 0.2568121373 17.9191236165 1.3286215633
0.0065 0.002 0.7932 0.1983 0.2619055384 0.0303124284 2.3358855610 0.5741275629 11.4155956088 0.6720126233 4.4014282966 0.2230517570 18.4148150048 1.4995043716
0.0065 0.0025 0.7928 0.1982 0.2814655723 0.0303414216 2.8668926328 0.3475509748 11.5255891767 0.6141440255 4.3948155738 0.3616476275 19.0687629556 1.3536840494
0.0065 0.003 0.7924 0.1981 0.2546119664 0.0489312607 3.3224312339 0.5508757080 11.5956377121 0.6972676245 4.4027508412 0.1567424553 19.5754317536 1.4538170485
0.0005 0.0035 0.7968 0.1992 0.0149186699 0.0163761763 4.0307437492 0.4839648397 11.6853693070 0.3156432707 4.3558005093 0.2508863894 20.0868322354 1.0668706761
0.0065 0.0035 0.792 0.198 0.2605794344 0.0572072102 3.9725511934 0.5137561005 11.4949067604 0.6082218687 4.4007670244 0.2525679244 20.1288044126 1.4317531038
0.0065 0.004 0.7916 0.1979 0.2831232023 0.0381701475 4.4708249526 0.5464818677 11.4601719495 0.5861327096 4.3445588805 0.2401429200 20.5586789849 1.4109276448
0.0065 0.0045 0.7912 0.1978 0.2665469024 0.0562774536 5.0391116305 0.2229890884 11.1979241270 0.7905729107 4.2625611178 0.3261460315 20.7661437777 1.3959854842
0.0065 0.005 0.7908 0.1977 0.2625685904 0.0700642373 5.2400577999 0.5959523088 11.1562423539 0.6382494596 4.3022374546 0.3370646936 20.9611061988 1.6413306993
0.0065 0.0055 0.7904 0.1976 0.2662153764 0.0644764798 6.0011073189 0.4961587283 11.1423484296 0.5342917001 4.2275136870 0.1643684004 21.6371848119 1.2592953086
0.0065 0.006 0.79 0.1975 0.2433400825 0.0607480119 6.2056905230 0.6387890099 10.7591076824 0.5637202868 4.1911437116 0.1354301128 21.3992819995 1.3986874214
0.0065 0.0065 0.7896 0.1974 0.2648892724 0.0287033363 6.8094382896 0.7743852538 11.2396059002 0.7377275530 4.1230326667 0.1732987624 22.4369661289 1.7141149055
0.0065 0.006999999999999999 0.7892 0.1973 0.2410194005 0.0307873256 7.6214062951 0.6376905431 10.9640430669 0.6226311073 4.2585934841 0.1926562060 23.0850622466 1.4837651820
0.0065 0.0075 0.7888 0.1972 0.2254376786 0.0341326906 7.6632321946 0.6840284857 10.7770540014 0.5005831391 4.1104684934 0.1304836163 22.7761923680 1.3492279317
0.0065 0.008 0.7884 0.1971 0.2277583606 0.0468191714 8.0705800853 0.3671604132 10.5252266222 0.4682748370 4.0807112408 0.1844653369 22.9042763089 1.0667197585
0.0005 0.004 0.7964 0.1991 0.0222122419 0.0112132267 4.5826637708 0.2690545460 11.4045962520 1.4063285690 4.3055438160 0.2440587482 20.3150160807 1.9306550899
0.0065 0.0085 0.7879999999999999 0.19699999999999998 0.2320681986 0.0494407423 8.9307388010 0.5230126772 10.7087422066 0.2843779697 4.0866626913 0.1291090733 23.9582118975 .9859404625
0.0065 0.009000000000000001 0.7876 0.1969 0.2257692046 0.0544914187 9.2344312017 1.0001415691 10.5483831628 0.6641064117 4.0840176022 0.2677752676 24.0926011713 1.9865146671
0.0065 0.0095 0.7872 0.1968 0.2556065444 0.0331791113 9.2926237575 1.3384584333 10.7538974608 0.4647402898 4.0853401467 0.2559935235 24.3874679094 2.0923713579
0.0065 0.01 0.7868 0.1967 0.2403563485 0.0353972902 9.6508716793 1.3887020704 10.3573417028 0.4679311784 3.8419919476 0.1798855083 24.0905616782 2.0719160473
0.006999999999999999 0.0 0.7944 0.1986 0.2821286243 0.0168263733 0.0000000000 0.0000000000 12.0512426486 0.7071906657 4.6480828571 0.4154432245 16.9814541300 1.1394602635
0.006999999999999999 0.0005 0.794 0.1985 0.2937320342 0.0602757664 0.5528292803 0.0746700150 12.1629729571 0.5940453839 4.6328735947 0.1989715437 17.6424078663 .9279627090
0.006999999999999999 0.001 0.7936 0.1984 0.2880960922 0.0601297139 1.1192974409 0.2000699719 11.5226946092 0.4650863061 4.4609428019 0.3330449768 17.3910309442 1.0583309687
0.006999999999999999 0.0015 0.7932 0.1983 0.3016886581 0.0188707906 1.6784915319 0.0739580081 11.7936261343 0.4608762455 4.5436018369 0.3435155153 18.3174081612 .8972205595
0.006999999999999999 0.002 0.7928 0.1982 0.3006940801 0.0683490516 2.3995336689 0.3452980937 11.8874101238 0.7947569660 4.6163417877 0.1369584134 19.2039796605 1.3453625247
0.006999999999999999 0.0025 0.7924 0.1981 0.2867699882 0.0343253507 2.7605093667 0.3909347114 11.5354307065 0.6241579094 4.5085544060 0.1484316925 19.0912644674 1.1978496640
0.0 0.0015 0.7988 0.1997 0.0000000000 0.0000000000 1.7475951920 0.3361356085 11.8370446480 0.1420215385 4.4801196980 0.3126356593 18.0647595380 .7907928063
0.0005 0.0045 0.7959999999999999 0.19899999999999998 0.0175708779 0.0074427402 4.9345468818 0.6007055882 11.6147418581 0.7014807603 4.2771091080 0.2527963580 20.8439687258 1.5624254467
0.006999999999999999 0.003 0.792 0.198 0.2831232023 0.0357925269 3.5961180979 0.5133890651 11.2650780948 0.4720243689 4.4258953710 0.2169376256 19.5702147660 1.2381435865
0.006999999999999999 0.0035 0.7916 0.1979 0.2754981043 0.0534322828 4.0298344905 0.1817243961 11.4265949656 0.5381043944 4.3187692616 0.1784406214 20.0506968220 .9517016947
0.006999999999999999 0.004 0.7912 0.1978 0.3046723921 0.0524775391 4.4671879179 0.2445618533 11.4248582251 0.8860516739 4.4530075345 0.1862582285 20.6497260696 1.3693492948
0.006999999999999999 0.0045 0.7908 0.1977 0.2764926823 0.0381125148 5.0936671516 0.9285236431 11.4456991116 0.8063781094 4.2195784196 0.2839746787 21.0354373651 2.0569889460
0.006999999999999999 0.005 0.7904 0.1976 0.2877645662 0.0556568863 5.3064336838 0.3398925234 11.0896672997 0.4425474824 4.2466905831 0.1740842451 20.9305561328 1.0121811372
0.006999999999999999 0.0055 0.79 0.1975 0.2914113522 0.0306298447 5.9047258984 0.6263043519 11.0375650833 0.3586536263 4.1276615727 0.0873880763 21.3613639066 1.1029758992
0.006999999999999999 0.006 0.7896 0.1974 0.2688675843 0.0415347964 6.4811959045 0.7360076972 10.8447868827 0.5526802164 4.3941543016 0.2200358050 21.9890046731 1.5502585150
0.006999999999999999 0.0065 0.7892 0.1973 0.2728458963 0.0521076192 6.9712863355 0.6153632772 10.9246769478 0.4526407756 4.1448546519 0.2421593175 22.3136638315 1.3622709895
0.006999999999999999 0.006999999999999999 0.7888 0.1972 0.2821286243 0.0391369214 7.2958916859 0.4352453315 10.9866206940 0.7966539925 4.1746119046 0.2079215035 22.7392529088 1.4789577489
0.006999999999999999 0.0075 0.7884 0.1971 0.2459922905 0.0665897016 8.1678707646 1.0854827516 10.6091690820 0.5402153422 4.1256777558 0.3373240580 23.1487098929 2.0296118534
0.0005 0.005 0.7956 0.1989 0.0175708779 0.0049618268 5.5910316522 0.7460665592 11.0028302724 1.0354327442 4.3108339943 0.2680364226 20.9222667968 2.0544975528
0.006999999999999999 0.008 0.7879999999999999 0.19699999999999998 0.2761611563 0.0666556908 8.1014948806 0.5353981976 10.9432021803 0.4626761420 4.0965817755 0.2320679458 23.4174399927 1.2967979762
0.006999999999999999 0.0085 0.7876 0.1969 0.2595848564 0.0368337170 8.9762017352 0.7807054127 11.0126718021 0.4012768587 4.2123044245 0.1903729278 24.4607628182 1.4091889162
0.006999999999999999 0.009000000000000001 0.7872 0.1968 0.2512967064 0.0410128613 8.9907498742 0.5496196115 10.6786387038 0.4763497968 3.9801978542 0.1583412298 23.9008831386 1.2253234994
0.006999999999999999 0.0095 0.7868 0.1967 0.2602479084 0.0557515946 9.5381236024 1.1574116626 10.4806502816 0.6469280179 4.0390510871 0.1163237901 24.3180728795 1.9764150652
0.006999999999999999 0.01 0.7864 0.1966 0.2473183945 0.0267202550 9.6699661117 1.1279646255 10.4574937409 0.5696273655 3.9663111363 0.2009919663 24.3410893834 1.9253042123
0.0075 0.0 0.794 0.1985 0.3504229798 0.0597703771 0.0000000000 0.0000000000 11.8903046914 0.7540059075 4.4430884503 0.1871949585 16.6838161215 1.0009712431
0.0075 0.0005 0.7936 0.1984 0.3142866461 0.0418616396 0.5755607474 0.1502451963 11.8769896805 0.5577001742 4.6487441294 0.2283065890 17.4155812034 .9781135991
0.0075 0.001 0.7932 0.1983 0.3517490838 0.0744096790 1.2429566220 0.1588056150 11.6477399285 0.8104458400 4.5131833120 0.2408701867 17.7556289463 1.2845313207
0.0075 0.0015 0.7928 0.1982 0.3113029121 0.0223282206 1.7139526206 0.0932599821 11.5626396417 1.0889829483 4.4847486039 0.5395527973 18.0726437783 1.7441239483
0.0075 0.002 0.7924 0.1981 0.3119659641 0.0531435244 2.3140633525 0.2521779417 11.6818958259 0.5594281863 4.4992965941 0.3245870328 18.8072217366 1.1893366852
0.0005 0.0055 0.7952 0.1988 0.0155817219 0.0068265381 6.0838498593 0.6126109723 11.3964914628 0.5246553649 4.2771091080 0.3636781118 21.7730321520 1.5077709871
0.0075 0.0025 0.792 0.198 0.3020201841 0.0469504492 2.7877871273 0.3399411677 11.5452722362 0.5079232919 4.3934930293 0.3233452409 19.0285725769 1.2181601497
0.0075 0.003 0.7916 0.1979 0.3139551201 0.0393721146 3.3924441526 0.3966869623 11.3878077601 0.7260914154 4.3405912469 0.3361293248 19.4347982797 1.4982798171
0.0075 0.0035 0.7912 0.1978 0.3089822301 0.0239617854 3.8561660818 0.1566882518 11.5747968255 0.3169021442 4.2962860041 0.4159733791 20.0362311415 .9135255605
0.0075 0.004 0.7908 0.1977 0.2841177802 0.0446564412 4.4217249836 0.5592524876 11.3160224842 0.7785523743 4.3736548609 0.1493597300 20.3955201089 1.5318210331
0.0075 0.0045 0.7904 0.1976 0.2914113522 0.0153220973 4.6572229830 0.5105015860 11.2587100462 0.5614995561 4.3101727220 0.2710926018 20.5175171034 1.3584158412
0.0075 0.005 0.79 0.1975 0.2841177802 0.0323199593 5.4637354363 0.5907075166 11.2749196246 0.4047826886 4.3002536378 0.0843323108 21.3230264789 1.1121424753
0.0075 0.0055 0.7896 0.1974 0.3073246001 0.0858031299 5.8028889257 0.5269811072 11.0427753049 0.7820948045 4.1534511916 0.2890115446 21.3064400223 1.6838905862
0.0075 0.006 0.7892 0.1973 0.2963842422 0.0531435244 6.1975071948 0.6729349750 11.2563943921 0.2882361500 4.1289841172 0.1683012653 21.8792699463 1.1826159147
0.0075 0.0065 0.7888 0.1972 0.2708567403 0.0260706783 6.5848513945 0.6826976756 10.9709900290 0.5346403440 4.2513194890 0.2568393794 22.0780176528 1.5002480773
0.0075 0.006999999999999999 0.7884 0.1971 0.2592533304 0.0389229029 7.3049842728 0.6852312441 10.9871996075 0.7104889323 4.2380940434 0.3327297126 22.7895312541 1.7673727919
0.0005 0.006 0.7948 0.1987 0.0155817219 0.0108140508 6.9549196792 0.3679252098 11.0144085427 0.6602700892 4.3637357767 0.4157588742 22.3486457205 1.4547682240
0.0075 0.0075 0.7879999999999999 0.19699999999999998 0.2914113522 0.0361591380 7.7259710438 0.5515416583 11.0856149051 0.2517681500 4.1534511916 0.2129419957 23.2564484927 1.0524109420
0.0075 0.008 0.7876 0.1969 0.2831232023 0.0567054844 8.0505763942 0.4307391696 11.1058768781 0.4072095938 4.1613864589 0.1634078600 23.6009629335 1.0580621078
0.0075 0.0085 0.7872 0.1968 0.2817970983 0.0418826386 8.4142798681 1.0562815522 10.8308929583 0.7131255854 3.9841654879 0.2346911126 23.5111354126 2.0459808888
0.0075 0.009000000000000001 0.7868 0.1967 0.2662153764 0.0232162901 9.5126643592 0.6706508626 10.5530144710 0.6708046542 4.1012106815 0.2156031597 24.4331048881 1.5802749666
0.0075 0.0095 0.7864 0.1966 0.2559380704 0.0409055257 9.1498701440 1.0150617969 10.5923805900 0.6776068323 4.0853401467 0.2079215035 24.0835289511 1.9414956584
0.0075 0.01 0.7859999999999999 0.1965 0.2609109604 0.0529446085 10.1455084038 0.4850569119 10.7127946012 0.5971851388 3.9339087946 0.1625923180 25.0531227600 1.2977789772
0.008 0.0 0.7936 0.1984 0.3540697658 0.0618311540 0.0000000000 0.0000000000 11.8046254911 0.7067716100 4.6051001589 0.1281845230 16.7637954158 .8967872870
0.008 0.0005 0.7932 0.1983 0.3514175578 0.0320055686 0.5992014732 0.1220440594 11.7033156259 0.3093673960 4.6732112038 0.3491267148 17.3271458607 .8125437388
0.008 0.001 0.7928 0.1982 0.3355043099 0.0266543604 1.2129510854 0.2609683308 11.9314075510 0.5204429283 4.4424271780 0.2611347405 17.9222901243 1.0692003600
0.008 0.0015 0.7924 0.1981 0.3355043099 0.0321152710 1.7748729525 0.2541113691 11.7548389288 0.6698607260 4.4305242770 0.2572000661 18.2957404682 1.2132874322
0.0005 0.0065 0.7944 0.1986 0.0212176639 0.0128228153 7.1758695396 1.1671510253 11.2361324191 0.9818441488 4.2010627958 0.3700431467 22.6342824184 2.5318611361
0.008 0.002 0.792 0.198 0.3288737900 0.0610440108 2.2067708277 0.3043287595 11.7623648045 0.9157643311 4.3954768461 0.2417617244 18.6934862683 1.5228988258
0.008 0.0025 0.7916 0.1979 0.3418033039 0.0749102048 2.8050630423 0.2843523916 11.2627624408 0.2635932524 4.3419137914 0.4360066573 18.7515425784 1.0588625061
0.008 0.003 0.7912 0.1978 0.3288737900 0.0607552485 3.4651848473 0.5631064801 11.4914332793 0.4352105323 4.3260432567 0.1967704535 19.6115351733 1.2558427144
0.008 0.0035 0.7908 0.1977 0.3248954780 0.0452141180 3.8270698039 0.4426661262 11.2859189814 0.4634924920 4.3743161332 0.2301379546 19.8122003965 1.1815106908
0.008 0.004 0.7904 0.1976 0.3172703800 0.0475644498 4.3380731846 0.1998218794 11.4491725927 0.8114178715 4.3432363360 0.1589586328 20.4477524933 1.2177628335
0.008 0.0045 0.79 0.1975 0.3239009000 0.0331923591 4.9254542950 0.5949804219 11.1533477864 0.5424317695 4.3465426974 0.1741846919 20.7492456788 1.3447892424
0.008 0.005 0.7896 0.1974 0.2937320342 0.0503832266 5.5783020306 0.4854113064 11.1435062566 0.5963584789 4.2804154694 0.2981040082 21.2959557908 1.4302570201
0.008 0.0055 0.7892 0.1973 0.2983733982 0.0377997796 6.1965979362 0.6934729473 11.2644991813 0.6134036046 4.1851922610 0.1780480987 21.9446627767 1.5227244302
0.008 0.006 0.7888 0.1972 0.3225747960 0.0493784575 6.1093091024 0.4369515432 10.9414654398 0.5842037696 4.0860014190 0.1480068593 21.4593507572 1.2185406296
0.008 0.0065 0.7884 0.1971 0.3272161600 0.0353724413 6.6794142977 0.6610354412 11.0161452832 0.6344152597 4.1435321074 0.2117062973 22.1663078483 1.5425294395
0.0005 0.006999999999999999 0.794 0.1985 0.0188969819 0.0064965563 7.4031842107 0.8970766643 11.2899713760 0.5887706989 4.2876894645 0.2428013162 22.9997420331 1.7351452357
0.008 0.006999999999999999 0.7879999999999999 0.19699999999999998 0.3006940801 0.0512998320 7.5241156158 0.7489112896 10.7706859527 0.6761650381 4.0979043201 0.0468710986 22.6933999687 1.5232472583
0.008 0.0075 0.7876 0.1969 0.3139551201 0.0326582557 7.7205154917 1.0264785559 10.8882053963 0.3216717724 4.0258256415 0.1068399924 22.9485016496 1.4876485764
0.008 0.008 0.7872 0.1968 0.3059984961 0.0399265226 8.5533964469 0.8970766643 10.8951523585 0.5796193595 3.9954071166 0.2718657547 23.7499544181 1.7884883011
0.008 0.0085 0.7868 0.1967 0.2907483002 0.0307158435 8.5497594121 0.6141259972 10.8691012503 0.5554071043 4.1058395874 0.2179351192 23.8154485500 1.4181840642
0.008 0.009000000000000001 0.7864 0.1966 0.2897537222 0.0233860986 9.4253755255 0.6566182490 10.9426232668 0.6338465892 4.0668245229 0.2643435423 24.7245770374 1.5781944791
0.008 0.0095 0.7859999999999999 0.1965 0.2940635602 0.0574832047 9.6590550074 1.2559966436 10.7498450662 0.4404828123 3.9094417202 0.1153422646 24.6124053540 1.8693049252
0.008 0.01 0.7856 0.1964 0.2957211902 0.0419665298 10.6246877306 0.5571611966 10.2589264052 0.5503443092 3.9563920521 0.3939673557 25.1357273781 1.5434393913
0.0085 0.0 0.7932 0.1983 0.3832440536 0.0655851942 0.0000000000 0.0000000000 11.6790012583 0.2273118496 4.4887162376 0.1841426623 16.5509615495 .4770397061
0.0085 0.0005 0.7928 0.1982 0.3607002858 0.0548212096 0.5328255892 0.0295474099 12.0199813188 0.2096466377 4.5059093169 0.2020681898 17.4194165107 .4960834470
0.0085 0.001 0.7924 0.1981 0.3384880439 0.0522256052 1.1338455798 0.1421005810 11.6824747394 0.9412357570 4.5680689112 0.4276054705 17.7228772743 1.5631674137
0.0005 0.0075 0.7936 0.1984 0.0172393519 0.0106088319 8.1196800543 0.5849862572 11.1724519324 0.5670681731 4.1408870183 0.3225111077 23.4502583569 1.4851743699
0.0085 0.0015 0.792 0.198 0.3716406437 0.0650129160 1.7439581572 0.1526471756 11.7965207019 0.3152097705 4.4992965941 0.2378522027 18.4114160969 .7707220648
0.0085 0.002 0.7916 0.1979 0.3490968758 0.0822986163 2.3686188736 0.1398012949 11.5111163388 0.6791561106 4.5052480446 0.1683636106 18.7340801328 1.0696196324
0.0085 0.0025 0.7912 0.1978 0.3646785977 0.0336788644 2.8632555981 0.4878713030 11.4619086900 0.5753992642 4.2804154694 0.2605983362 18.9702583552 1.3575477678
0.0085 0.003 0.7908 0.1977 0.3540697658 0.0733444609 3.3724404615 0.4594195404 11.4451201981 0.3402908599 4.3657195935 0.2901049049 19.5373500189 1.1631597661
0.0085 0.0035 0.7904 0.1976 0.3212486920 0.0526448253 3.8588938578 0.2177214177 11.5464300633 0.3469039916 4.2764478357 0.2813198707 20.0030204488 .8985901053
0.0085 0.004 0.79 0.1975 0.3182649580 0.0348969500 4.4253620184 0.4168571781 11.5962166256 0.7651686324 4.2169333305 0.1876242839 20.5567769325 1.4045470444
0.0085 0.0045 0.7896 0.1974 0.3325205759 0.0684775757 4.8172525115 0.2209779221 11.3484416410 0.7098017982 4.3048825437 0.2954636772 20.8030972721 1.2947209732
0.0085 0.005 0.7892 0.1973 0.3301998940 0.0281621530 5.4582798842 0.8262275119 11.3142857436 0.6194255584 4.2572709396 0.3278363621 21.3600364614 1.8016515854
0.0085 0.0055 0.7888 0.1972 0.3391510959 0.0900531044 5.6883223314 0.5209155622 11.1012455700 0.7178845052 4.2466905831 0.3197331825 21.3754095804 1.6485863543
0.0085 0.006 0.7884 0.1971 0.3046723921 0.0652154700 6.3775404144 0.6617854306 11.2714461435 0.4528569244 4.2738027466 0.1917279124 22.2274616966 1.3715857374
0.0005 0.008 0.7932 0.1983 0.0169078259 0.0129931125 8.3533595362 0.6499158212 11.2100813109 0.3890953492 4.1838697165 0.3058368211 23.7642183895 1.3578411040
0.0085 0.0065 0.7879999999999999 0.19699999999999998 0.3331836279 0.0428682473 6.7248772320 0.5749334049 11.2760774516 0.3447253778 4.2255298701 0.0904759684 22.5596681816 1.0530029984
0.0085 0.006999999999999999 0.7876 0.1969 0.3235693740 0.0275306343 7.3995471760 0.7295768396 11.0804046834 0.4590313283 4.2453680385 0.1280206739 23.0488892719 1.3441594761
0.0085 0.0075 0.7872 0.1968 0.3411402519 0.0476475642 7.8114413602 0.4540616104 10.9003625802 0.4537648068 4.1567575530 0.1253560172 23.2097017453 1.0808299986
0.0085 0.008 0.7868 0.1967 0.3103083341 0.0281621530 8.4633798371 0.7928318628 11.1151394944 0.5256585725 4.0959205032 0.2286281370 23.9847481688 1.5752807253
0.0085 0.0085 0.7864 0.1966 0.3096452821 0.0439518959 8.5052057366 0.5945578506 10.6311677955 0.5986805506 4.1018719537 0.2783194397 23.5478907679 1.5155097368
0.0085 0.009000000000000001 0.7859999999999999 0.1965 0.3003625541 0.0357925269 9.0371220671 0.5899232227 10.6242208334 0.6628051602 4.0826950576 0.3344861355 24.0444005122 1.6230070453
0.0085 0.0095 0.7856 0.1964 0.3404771999 0.0296970323 9.7136105285 0.2671178560 11.0838781645 0.5493446975 4.0516152604 0.3704919216 25.1895811533 1.2166515074
0.0085 0.01 0.7852 0.1963 0.3325205759 0.0603559446 10.3546379012 0.8528555650 10.7782118284 0.3834243464 4.0126001959 0.2111768652 25.4779705014 1.5078127212
0.009000000000000001 0.0 0.7928 0.1982 0.3623579158 0.0579782007 0.0000000000 0.0000000000 11.8179405020 0.3711083989 4.5826169014 0.3154483648 16.7629153192 .7445349644
0.009000000000000001 0.0005 0.7924 0.1981 0.3749559037 0.0686635083 0.5437366934 0.1880737355 11.8463072642 0.4375697806 4.4735069752 0.2781748565 17.2385068365 .9724818809
0.0005 0.0085 0.7928 0.1982 0.0185654559 0.0057037889 8.6015871572 0.7654856569 10.8870475693 0.3093240606 4.0714534288 0.2009919663 23.5786536112 1.2815054727
0.009000000000000001 0.001 0.792 0.198 0.3643470718 0.0594680390 1.1129326301 0.0904518182 11.7415239179 0.7068304065 4.3710097718 0.2494320443 17.5898133916 1.1061823080
0.009000000000000001 0.0015 0.7916 0.1979 0.3663362277 0.0624818773 1.8039692304 0.2806296975 11.4005438574 0.5269906680 4.4536688068 0.3048171139 18.0245181223 1.1749193567
0.009000000000000001 0.002 0.7912 0.1978 0.3729667477 0.0423523651 2.3840762713 0.2705010203 11.7334191287 0.9620044718 4.6037776144 0.2210114024 19.0942397621 1.4958692596
0.009000000000000001 0.0025 0.7908 0.1977 0.3421348299 0.0696236169 2.8041537836 0.1587847894 11.2083445703 0.4884383592 4.3822514005 0.2341165377 18.7368845843 .9509633032
0.009000000000000001 0.003 0.7904 0.1976 0.3553958698 0.0574066727 3.3278867860 0.3798481889 11.3658090465 1.0630125927 4.3564617816 0.3511748066 19.4055534839 1.8514422609
0.009000000000000001 0.0035 0.79 0.1975 0.3497599278 0.0587465565 4.0071030234 0.4790887375 11.4103853872 0.4580226759 4.5098769506 0.3121597418 20.2771252890 1.3080177117
0.009000000000000001 0.004 0.7896 0.1974 0.3805918457 0.0636529916 4.4117231381 0.5050635309 11.4931700199 0.5548710133 4.2876894645 0.2166067987 20.5731744682 1.3401943345
0.009000000000000001 0.0045 0.7892 0.1973 0.3461131419 0.0318954889 4.8809006194 0.2858371494 11.2517630840 0.2696867229 4.3174467171 0.3675960205 20.7962235624 .9550153817
0.009000000000000001 0.005 0.7888 0.1972 0.3301998940 0.0438517547 5.1727726572 0.3220059751 10.9999357048 1.1476127812 4.2043691572 0.2064017125 20.7072774132 1.7198722235
0.009000000000000001 0.0055 0.7884 0.1971 0.3388195699 0.0436608537 5.7865222694 0.6028433079 11.0919829537 0.8565494505 4.2539645782 0.3886481210 21.4712893712 1.8917017331
0.0005 0.009000000000000001 0.7924 0.1981 0.0159132479 0.0039783120 9.4835680813 1.4552116418 11.0161452832 0.7322869254 4.1587413698 0.2897066991 24.6743679822 2.4811835783
0.009000000000000001 0.006 0.7879999999999999 0.19699999999999998 0.3408087259 0.0533993608 6.3120737891 0.6101823601 11.1533477864 0.3854955496 4.2096593354 0.2003294878 22.0158896368 1.2494067583
0.009000000000000001 0.0065 0.7876 0.1969 0.3613633378 0.0367978924 6.6230402593 0.6343055319 11.1973452135 0.7800403671 4.2599160287 0.1736315157 22.4416648393 1.6247753071
0.009000000000000001 0.006999999999999999 0.7872 0.1968 0.3278792120 0.0417459559 7.2758879949 1.1970569292 10.8389977475 0.3986625620 4.1084846765 0.1450343635 22.5512496309 1.7824998106
0.009000000000000001 0.0075 0.7868 0.1967 0.3242324260 0.0203935652 7.7687062020 1.0053194295 10.6728495686 0.8716553754 4.0985655923 0.3848718289 22.8643537889 2.2822401990
0.009000000000000001 0.008 0.7864 0.1966 0.3176019060 0.0432053554 8.2642521851 1.0218125954 10.6879013200 0.6146916682 3.9563920521 0.3293799816 23.2261474632 2.0090896006
0.009000000000000001 0.0085 0.7859999999999999 0.1965 0.3278792120 0.0234799061 8.8961869710 1.2141569237 10.5692240494 0.5181919519 4.0635181615 0.2036890375 23.8568083939 1.9595178192
0.009000000000000001 0.009000000000000001 0.7856 0.1964 0.3222432700 0.0551011767 9.3726385218 0.6787383129 10.4777557140 0.4763075813 4.0450025376 0.3948321615 24.2176400434 1.6049792324
0.009000000000000001 0.0095 0.7852 0.1963 0.3471077199 0.0424870971 9.9754770297 0.4849819107 10.5344892385 0.5183730104 4.0066487454 0.1376590377 24.8637227335 1.1835010559
0.009000000000000001 0.01 0.7848 0.1962 0.3534067138 0.0843771115 10.2418898243 0.5387662703 10.3359219027 0.7129281747 4.0608730724 0.2766426874 24.9920915132 1.6127142439
0.0095 0.0 0.7924 0.1981 0.4163966534 0.0442012562 0.0000000000 0.0000000000 11.8196772425 0.6513597766 4.6170030600 0.3996973856 16.8530769559 1.0952584184
0.0 0.002 0.7984 0.1996 0.0000000000 0.0000000000 2.2567800554 0.1780476172 11.6847903934 0.6478287973 4.7208228080 0.2200914428 18.6623932568 1.0459678573
0.0005 0.0095 0.792 0.198 0.0165762999 0.0055474910 10.1000454695 1.4098096223 10.8013683690 0.5736749607 4.1322904786 0.1954683277 25.0502806170 2.1845004017
0.0095 0.0005 0.792 0.198 0.3978311975 0.0481341043 0.6028385079 0.1226117721 11.8955149130 0.4066693355 4.4873936931 0.3722534201 17.3835783115 .9496686320
0.0095 0.001 0.7916 0.1979 0.3955105156 0.0560112168 1.0847456108 0.0705715960 11.6373194852 0.9957285537 4.5098769506 0.1537226944 17.6274525622 1.2760340609
0.0095 0.0015 0.7912 0.1978 0.3965050936 0.0474163313 1.7321377943 0.1989594303 11.9661423619 0.3701064328 4.5303763913 0.4082016164 18.6251616411 1.0246838108
0.0095 0.002 0.7908 0.1977 0.4210380174 0.0638736266 2.3586170281 0.4645377615 11.6332670906 1.0353783658 4.4344919106 0.2046912774 18.8474140467 1.7684810313
0.0095 0.0025 0.7904 0.1976 0.3723036957 0.0511711210 2.9450888797 0.5102035132 11.5273259173 0.7300794918 4.3802675837 0.1134154255 19.2249860764 1.4048695515
0.0095 0.003 0.79 0.1975 0.3716406437 0.0425284672 3.3051553188 0.5011327088 11.3374422842 0.3615944052 4.3710097718 0.3368985957 19.3852480185 1.2421541769
0.0095 0.0035 0.7896 0.1974 0.3739613257 0.0263224127 3.8888993944 0.6809758751 11.2836033273 0.9693882181 4.3683646826 0.3319929320 19.9148287300 2.0086794379
0.0095 0.004 0.7892 0.1973 0.3650101237 0.0640935020 4.1671325519 0.4311305450 11.0167241968 0.3644121481 4.3002536378 0.4142668965 19.8491205102 1.2739030916
0.0095 0.0045 0.7888 0.1972 0.3567219738 0.0511625288 4.8290728744 0.4374054089 11.3779662303 0.8064113578 4.2215622364 0.1890544952 20.7853233149 1.4840337907
0.0095 0.005 0.7884 0.1971 0.3955105156 0.0519809084 5.3428040312 0.3168815436 11.2071867433 0.6109158878 4.3154629002 0.1726110661 21.2609641903 1.1523894059
0.0005 0.01 0.7916 0.1979 0.0185654559 0.0079566240 10.2282509441 0.4736321419 10.5431729412 0.5883607168 3.9511018739 0.3065622916 24.7410912151 1.3765117743
0.0095 0.0055 0.7879999999999999 0.19699999999999998 0.3477707719 0.0379390913 5.9320036589 0.3350911251 11.4566984684 0.3850710601 4.2499969445 0.2146681716 21.9864698437 .9727694481
0.0095 0.006 0.7876 0.1969 0.3805918457 0.0453403468 6.3911792947 0.7236099755 10.7417402770 0.6310635301 4.0502927159 0.3064196182 21.5638041333 1.7064334706
0.0095 0.0065 0.7872 0.1968 0.3570534998 0.0306441946 7.1131306903 0.8210480055 11.4045962520 0.6338085186 4.2936409150 0.2033710619 23.1684213571 1.6888717806
0.0095 0.006999999999999999 0.7868 0.1967 0.3583796038 0.0595049918 7.3204416704 1.0635046557 10.9692532885 0.2635067809 4.1210488499 0.3320508811 22.7691234126 1.7185673095
0.0095 0.0075 0.7864 0.1966 0.3487653498 0.0556173769 7.8250802404 0.7117445600 10.8164201204 0.5745715911 4.1065008597 0.2547744019 23.0967665703 1.5967079299
0.0095 0.008 0.7859999999999999 0.1965 0.3620263898 0.0219509269 8.3706354512 1.2013148315 10.8401555746 0.5999398937 4.0826950576 0.3647298800 23.6555124732 2.1879355321
0.0095 0.0085 0.7856 0.1964 0.3583796038 0.0524775391 8.5906760529 0.8251461195 10.7840009636 0.3545220236 3.9887943938 0.1481367987 23.7218510141 1.3802824809
0.0095 0.009000000000000001 0.7852 0.1963 0.3577165518 0.0660860302 9.2189738041 0.8557935785 10.9790948183 0.4744689845 3.9987134780 0.3343344517 24.5544986522 1.7306830449
0.0095 0.0095 0.7848 0.1962 0.3388195699 0.0581674622 9.3435422439 0.7261875190 10.6913748011 0.2611817583 4.0086325622 0.3224839892 24.3823691771 1.3680207287
0.0095 0.01 0.7844 0.1961 0.3530751878 0.0400584387 10.0845880719 1.0391740849 10.6931115417 0.3688619594 3.9616822303 0.2614961914 25.0924570317 1.7095906744
0.001 0.0 0.7992 0.1998 0.0391200678 0.0092827279 0.0000000000 0.0000000000 11.6975264908 0.4564159442 4.5753429063 0.4917732165 16.3119894649 .9574718886
0.01 0.0 0.792 0.198 0.4200434394 0.0569067055 0.0000000000 0.0000000000 11.9041986158 0.5838204315 4.3908479402 0.3913257162 16.7150899954 1.0320528532
0.01 0.0005 0.7916 0.1979 0.3961735676 0.0739236073 0.6028385079 0.1255435695 11.8005730965 0.6255845628 4.5786492677 0.1978254355 17.3782344397 1.0228771751
0.01 0.001 0.7912 0.1978 0.4488862012 0.0506877123 1.1092955953 0.1437664213 11.7021577989 0.5561596562 4.5991487084 0.3630378795 17.8594883038 1.1136516693
0.01 0.0015 0.7908 0.1977 0.4316468493 0.0881784371 1.7221359488 0.1755034145 11.7617858910 0.6483790021 4.3505103311 0.1951548833 18.2660790202 1.1072157370
0.01 0.002 0.7904 0.1976 0.4047932435 0.0903650113 2.2722374530 0.2695089370 11.4404888900 0.9632230218 4.4186213759 0.1432139287 18.5361409624 1.4663108988
0.01 0.0025 0.79 0.1975 0.3938528856 0.0181099395 2.9469073971 0.6371925013 11.6685808150 0.5754458583 4.3749774054 0.2161622113 19.3843185031 1.4469105104
0.01 0.003 0.7896 0.1974 0.3825810016 0.0154648972 3.2042276048 0.2281786436 11.2228174082 0.5953122806 4.3465426974 0.2008613871 19.1561687120 1.0398172085
0.01 0.0035 0.7892 0.1973 0.3865593136 0.0434488821 3.7961550086 0.2285117407 11.5163265605 0.5986603975 4.3690259549 0.1627643506 20.0680668376 1.0333853709
0.01 0.004 0.7888 0.1972 0.3978311975 0.0515733419 4.3226157870 0.8792564391 11.3524940356 0.8291205753 4.3161241725 0.2864644951 20.3890651926 2.0464148514
0.01 0.0045 0.7884 0.1971 0.3752874297 0.0352479339 4.8781728434 0.5877497652 11.2372902461 0.5567860057 4.2890120090 0.2263213436 20.7797625282 1.4061050484
0.001 0.0005 0.7988 0.1997 0.0437614317 0.0200675948 0.6046570253 0.0925480634 12.1473422922 0.8245045544 4.6189868768 0.3943756030 17.4147476260 1.3314958156
0.01 0.005 0.7879999999999999 0.19699999999999998 0.3885484696 0.0719220419 5.3728095678 0.5796308385 11.0879305591 0.3574967908 4.1091459488 0.2075763075 20.9584345453 1.2166259787
0.01 0.0055 0.7876 0.1969 0.3772765857 0.0353724413 5.8292574275 0.6147126708 10.9264136884 0.4396145889 4.1924662561 0.2847927056 21.3254139577 1.3744924066
0.01 0.006 0.7872 0.1968 0.3991573015 0.0771936057 6.4102737271 0.1799321625 11.0508800942 0.6765257747 4.3663808658 0.2801672603 22.2266919886 1.2138188032
0.01 0.0065 0.7868 0.1967 0.3656731757 0.1054773812 7.0076566829 0.3445406604 10.8783638666 0.8479484415 4.0820337853 0.2221559947 22.3337275105 1.5201224778
0.01 0.006999999999999999 0.7864 0.1966 0.3948474636 0.0728874816 7.1904176785 0.4472074015 10.8401555746 0.5434144947 4.1481610133 0.3676245691 22.5735817300 1.4311339469
0.01 0.0075 0.7859999999999999 0.1965 0.3563904478 0.0302398237 7.6041303801 0.8592682193 10.7064265525 0.6546116892 4.0423574485 0.3467640211 22.7093048289 1.8908837533
0.01 0.008 0.7856 0.1964 0.3805918457 0.0289473648 8.0687615679 0.7467754364 10.9594117587 0.2766794793 4.1514673747 0.2618705024 23.5602325470 1.3142727829
0.01 0.0085 0.7852 0.1963 0.3643470718 0.0890910968 8.4933853737 0.5065280927 10.6103269090 0.2894243367 3.9927620275 0.1327560717 23.4608213820 1.0177995979
0.01 0.009000000000000001 0.7848 0.1962 0.3676623317 0.0267202550 9.2744385838 0.6106807689 10.5865914549 0.3980063047 4.0866626913 0.2790851067 24.3153550617 1.3144924353
0.01 0.0095 0.7844 0.1961 0.3779396377 0.0268515593 9.6799679572 0.8033937244 10.7828431366 0.5168812715 3.9524244184 0.1819448350 24.7931751499 1.5290713902
0.001 0.001 0.7984 0.1996 0.0414407497 0.0143746247 1.1629418577 0.1869096180 11.8746740265 0.8760597061 4.5740203618 0.0920665816 17.6530769957 1.1694105304
0.01 0.01 0.784 0.196 0.3762820077 0.0656053010 9.7708938257 1.2006815156 10.7840009636 0.3926484919 3.9689562254 0.2940275641 24.9001330224 1.9529628726
0.001 0.0015 0.7979999999999999 0.1995 0.0430983797 0.0088957760 1.7066785512 0.2966246555 11.9070931833 0.4597112822 4.5508758320 0.4212797495 18.2077459462 1.1865114632
0.001 0.002 0.7976 0.1994 0.0387885418 0.0135236603 2.3177003873 0.2472381205 12.1606573030 0.5451558215 4.5555047379 0.2179752450 19.0726509700 1.0238928473
0.001 0.0025 0.7972 0.1993 0.0444244837 0.0073834345 2.7968797141 0.1605453215 11.6303725230 0.7397599642 4.5231023962 0.4244523339 18.9947791170 1.3321410541
0.001 0.003 0.7968 0.1992 0.0424353277 0.0080116877 3.3315238207 0.3816894247 11.8023098371 1.0696504673 4.4682167969 0.3445120693 19.6444857824 1.8038636490
0.001 0.0035 0.7964 0.1991 0.0361363338 0.0048724172 4.1171233243 0.8364112440 11.4700134793 0.6744141197 4.3214143507 0.1908775924 19.9446874881 1.7065753733
0.0 0.0025 0.7979999999999999 0.1995 0.0000000000 0.0000000000 2.8241574746 0.3450106566 11.5267470038 0.7636516622 4.4549913513 0.1731776026 18.8058958297 1.2818399214
0.001 0.004 0.7959999999999999 0.19899999999999998 0.0454190617 0.0095165864 4.5135601108 0.4787020302 11.6460031879 0.4537382172 4.4483786285 0.1180403435 20.6533609889 1.0599971773
0.001 0.0045 0.7956 0.1989 0.0434299057 0.0079566240 4.8290728744 0.5242694428 11.1793988946 0.4186213256 4.2605773010 0.4451222115 20.3124789757 1.3959696039
0.001 0.005 0.7952 0.1988 0.0450875357 0.0073834345 5.5110168879 0.5753359026 11.4671189117 0.7312078756 4.3789450391 0.1787442337 21.4021683744 1.4926714464
0.001 0.0055 0.7948 0.1987 0.0394515938 0.0243078877 6.1656831409 0.5055805348 11.2315011109 0.4829041017 4.1693217263 0.1542905674 21.6059575719 1.1670830916
0.001 0.006 0.7944 0.1986 0.0427668537 0.0174673620 6.6566828306 1.1341834937 11.1330858133 0.8448996333 4.2784316525 0.1719816524 22.1109671501 2.1685321414
0.001 0.0065 0.794 0.1985 0.0324895478 0.0090428236 6.9285511773 0.6509682595 11.3310742356 0.4599445109 4.2334651375 0.2869220723 22.5255800982 1.4068776663
0.001 0.006999999999999999 0.7936 0.1984 0.0344787038 0.0211138078 7.4513749210 0.6845455926 11.3281796680 0.5156634564 4.1805633551 0.2064864388 22.9945966479 1.4278092956
0.001 0.0075 0.7932 0.1983 0.0371309118 0.0085428274 7.8414468968 0.6435958804 11.0659318456 0.6526386592 4.1812246274 0.2812576882 23.1257342816 1.5860350552
0.001 0.008 0.7928 0.1982 0.0387885418 0.0106088319 8.5343020145 1.6700723342 10.9924098291 0.6475721511 4.0787274239 0.3844625890 23.6442278093 2.7127159062
0.001 0.0085 0.7924 0.1981 0.0371309118 0.0201768367 8.6188630722 1.2386946896 11.1226653701 0.4387477028 4.1236939390 0.2995322559 23.9023532931 1.9971514850
0.0 0.003 0.7976 0.1994 0.0000000000 0.0000000000 3.4560922605 0.4449016774 11.5047482902 0.4740958854 4.5852619905 0.1208084915 19.5461025412 1.0398060543
0.001 0.009000000000000001 0.792 0.198 0.0354732818 0.0085428274 9.3999162823 0.6592620835 10.8806795206 0.3953771641 4.1230326667 0.3032061402 24.4391017514 1.3663882152
0.001 0.0095 0.7916 0.1979 0.0311634438 0.0150324285 9.3389959504 1.3848030663 10.8557862395 0.1653950949 3.9682949531 0.1963611264 24.1942405868 1.7615917161
0.001 0.01 0.7912 0.1978 0.0407776977 0.0178655297 9.5263032395 1.0594420619 10.9547804506 0.6928857193 4.1131135825 0.2484835633 24.6349749703 2.0186768742
0.0015 0.0 0.7988 0.1997 0.0692889336 0.0298299717 0.0000000000 0.0000000000 12.2092860383 0.3160676937 4.5078931337 0.3478216762 16.7864681056 .6937193416
0.0015 0.0005 0.7984 0.1996 0.0646475696 0.0093769713 0.6064755427 0.0705715960 11.9759838917 0.6212969324 4.5720365449 0.1700588666 17.2191435489 .8713043663
0.0015 0.001 0.7979999999999999 0.1995 0.0613323096 0.0046884856 1.0747437653 0.2912808458 11.7363136963 0.5748071912 4.5574885548 0.2505375580 17.4298783260 1.1213140806
0.0015 0.0015 0.7976 0.1994 0.0583485756 0.0144356638 1.7994229370 0.2696316139 11.7641015450 0.4487591795 4.5171509457 0.2141705647 18.1390240033 .9469970219
0.0015 0.002 0.7972 0.1993 0.0656421476 0.0212383741 2.3477059239 0.4042920356 11.8318344263 0.4110954509 4.5429405646 0.2825111207 18.7881230624 1.1191369813
0.0015 0.0025 0.7968 0.1992 0.0676313036 0.0197139531 2.7796037991 0.2415002021 11.6396351392 0.2065155807 4.5343440249 0.1842376252 19.0212142668 .6519673611
0.0015 0.003 0.7964 0.1991 0.0616638356 0.0144356638 3.2978812494 0.1416343705 11.9354599456 0.7424515616 4.4900387822 0.2863240249 19.7850438128 1.1848456208
0.0 0.0035 0.7972 0.1993 0.0000000000 0.0000000000 3.9034475334 0.3948570345 11.6454242744 0.6058146691 4.3604294153 0.2263213436 19.9093012231 1.2269930472
0.0015 0.0035 0.7959999999999999 0.19899999999999998 0.0593431536 0.0189173278 3.8707142207 0.5120539346 11.4468569386 0.5474281626 4.4741682475 0.2673830567 19.8510825604 1.3457824817
0.0015 0.004 0.7956 0.1989 0.0623268876 0.0185891212 4.3617139105 0.1209826682 11.5452722362 0.7078348824 4.3531554202 0.2593536522 20.3224684545 1.1067603240
0.0015 0.0045 0.7952 0.1988 0.0596746796 0.0292795833 5.0618430977 0.3082695376 11.2552365651 0.8536460123 4.2923183704 0.4712491846 20.6690727128 1.6624443178
0.0015 0.005 0.7948 0.1987 0.0560278937 0.0160233755 5.6010334977 0.4623470888 11.5967955391 0.5369197370 4.3663808658 0.3539530531 21.6202377963 1.3692432544
0.0015 0.0055 0.7944 0.1986 0.0480712697 0.0118610347 5.9074536744 0.5840980409 11.2222384947 0.6071144175 4.2936409150 0.2127036538 21.4714043538 1.4157771469
0.0015 0.006 0.794 0.1985 0.0606692576 0.0217497226 6.3475348778 0.7834074894 11.0722998942 0.5191714997 4.1514673747 0.4346043218 21.6319714043 1.7589330335
0.0015 0.0065 0.7936 0.1984 0.0596746796 0.0116742351 7.0703955321 1.0448074694 11.1927139054 0.5360301510 4.1190650330 0.3521397520 22.4418491501 1.9446516075
0.0015 0.006999999999999999 0.7932 0.1983 0.0527126337 0.0092352456 7.5532118937 1.1228015761 11.0775101159 0.1921434801 4.2843831031 0.1375319169 22.9678177464 1.4617122187
0.0015 0.0075 0.7928 0.1982 0.0616638356 0.0138131412 7.9805634755 0.5444508592 11.0809835970 0.5922757768 4.3174467171 0.3134012053 23.4406576252 1.4639409825
0.0015 0.008 0.7924 0.1981 0.0573539976 0.0133601275 8.7507055814 0.6673091549 10.9460967479 0.3023369945 4.1739506323 0.3111101605 23.9281069592 1.2941164374
0.0 0.004 0.7968 0.1992 0.0000000000 0.0000000000 4.4271805357 0.3955181216 11.5215367821 0.5630730816 4.5627787330 0.3146155330 20.5114960508 1.2732067362
0.0015 0.0085 0.792 0.198 0.0537072117 0.0169824172 8.6816019214 1.0278339965 10.5669083953 0.4822262710 4.0661632506 0.3221529608 23.3683807790 1.8491956455
0.0015 0.009000000000000001 0.7916 0.1979 0.0593431536 0.0107733198 9.2326126843 0.6888173169 11.0190398508 0.7449193138 4.1997402512 0.2680364226 24.5107359399 1.7125463731
0.0015 0.0095 0.7912 0.1978 0.0527126337 0.0324421524 9.9563825973 0.3313496341 10.7041108985 0.5717719864 4.1078234043 0.2846268302 24.8210295338 1.2201906031
0.0015 0.01 0.7908 0.1977 0.0484027957 0.0131612063 9.9700214776 0.5357069447 10.6415882388 0.6830747735 4.0297932752 0.1380396975 24.6898057873 1.3699826220
0.002 0.0 0.7984 0.1996 0.0958110134 0.0242172877 0.0000000000 0.0000000000 12.3702239956 0.6203468243 4.5865845351 0.2894650956 17.0526195441 .9340292076
0.002 0.0005 0.7979999999999999 0.1995 0.0931588054 0.0284726602 0.5901088864 0.1527338085 11.8150459344 0.5688619950 4.4695393415 0.4073866621 16.9678529677 1.1574551258
0.002 0.001 0.7976 0.1994 0.0865282855 0.0239434310 1.2038584985 0.1147828803 11.9383545132 0.3563512477 4.4992965941 0.2731750926 17.7280378913 .7682526516
0.002 0.0015 0.7972 0.1993 0.0808923435 0.0239434310 1.7366840878 0.4117646998 11.7409450044 0.4479069993 4.4688780692 0.2148717760 18.0273995049 1.0984869061
0.002 0.002 0.7968 0.1992 0.0842076035 0.0222295536 2.3295207502 0.2020601122 11.7403660909 0.7629192823 4.5072318615 0.4568123283 18.6613263061 1.4440212764
0.002 0.0025 0.7964 0.1991 0.0798977655 0.0184466738 2.9978258834 0.3033491930 11.9070931833 0.3030456047 4.5846007182 0.3078888281 19.5694175504 .9327302996
0.0 0.0045 0.7964 0.1991 0.0000000000 0.0000000000 5.0945764103 0.5546209664 11.5273259173 0.7884079466 4.2625611178 0.2238736303 20.8844634454 1.5669025433
0.002 0.003 0.7959999999999999 0.19899999999999998 0.0822184475 0.0125104400 3.6897717425 0.8049399633 11.6986843178 0.2951119177 4.5270700299 0.3016851407 19.9977445377 1.4142474617
0.002 0.0035 0.7956 0.1989 0.0798977655 0.0168263733 4.1571307064 0.5685477571 11.8648324967 0.8768046062 4.4596202573 0.2059690663 20.5614812259 1.6681478029
0.002 0.004 0.7952 0.1988 0.0911696494 0.0100556814 4.4390008986 0.4522079028 11.6622127663 0.9182889612 4.3227368953 0.1542111911 20.5151202096 1.5347637365
0.002 0.0045 0.7948 0.1987 0.0812238695 0.0269332994 4.8481673068 0.6265208023 11.4491725927 0.4678480897 4.4463948117 0.4547784425 20.8249585807 1.5760806339
0.002 0.005 0.7944 0.1986 0.0885174415 0.0178655297 5.5492057527 0.5126348534 11.2679726624 0.6141876803 4.3452201528 0.3526609150 21.2509160094 1.4973489784
0.002 0.0055 0.794 0.1985 0.0795662395 0.0222888062 5.9692832650 0.3458531280 11.1967663000 0.6741337894 4.3584455984 0.2261667208 21.6040614029 1.2684424444
0.002 0.006 0.7936 0.1984 0.0835445515 0.0234986226 6.6757772630 0.6939639556 11.0034091859 0.9290694412 4.1018719537 0.4188855865 21.8646029541 2.0654176059
0.002 0.0065 0.7932 0.1983 0.0812238695 0.0217901121 7.2058750762 0.6407016335 11.1631893161 0.7360229118 4.2592547564 0.3899241779 22.7095430182 1.7884388353
0.002 0.006999999999999999 0.7928 0.1982 0.0802292915 0.0112132267 7.3859082957 0.6985947554 11.0144085427 0.5070753679 4.1375806569 0.2436714328 22.6181267868 1.4605547828
0.002 0.0075 0.7924 0.1981 0.0735987715 0.0265717622 8.1687800232 0.7490305054 10.7886322717 0.3462348111 4.2559483950 0.2701165735 23.2869594614 1.3919536522
