# Supplementary material for: Multipressure Sampling for Improving the Performance of MOF-based Electronic Noses
Source: ACS Sens. 2024 Jul 12;9(7):3531–9. doi: 10.1021/acssensors.4c00199 (PMC11287752; doi:10.1021/acssensors.4c00199)
Supplement: Supplementary file 2 — se4c00199_si_002.zip [file se4c00199_si_002.zip › Multiplex_Adsorption_Data/Methane_1bar/ZIF-8.csv]

methane_comp CO2_comp N2_comp O2_comp methane_mass methane_error CO2_mass CO2_error N2_mass N2_error O2_mass O2_error total_mass total_error
0.0 0.0 0.8 0.2 0.0000000000 0.0000000000 0.0000000000 0.0000000000 8.2195445633 0.3006616612 2.6595272887 0.1824742611 10.8790718520 .4831359223
0.0 0.0005 0.7996 0.1999 0.0000000000 0.0000000000 0.0998797446 0.0177571749 8.5916100495 0.2455395667 2.7227935766 0.1428845208 11.4142833707 .4061812624
0.0 0.005 0.7959999999999999 0.19899999999999998 0.0000000000 0.0000000000 0.9142218557 0.0477889039 8.3790378317 0.5524613770 2.6730006648 0.1713639698 11.9662603522 .7716142507
0.002 0.008 0.792 0.198 0.0452279176 0.0129222622 1.4949742416 0.1075129652 8.1849278571 0.1210889197 2.6293586421 0.0943045362 12.3544886584 .3358286833
0.002 0.0085 0.7916 0.1979 0.0472837320 0.0098111060 1.6282814814 0.1312861226 8.3382670444 0.3320202955 2.7014119145 0.1784390179 12.7152441723 .6515565420
0.002 0.009000000000000001 0.7912 0.1978 0.0497800781 0.0099334219 1.6987611399 0.1729367760 8.2267243246 0.3592831920 2.6498616058 0.0558693764 12.6251271484 .5980227663
0.002 0.0095 0.7908 0.1977 0.0424378837 0.0079567168 1.8115285934 0.2050675066 8.2067235610 0.4565227485 2.6164710650 0.0706998921 12.6771611031 .7402468640
0.002 0.01 0.7904 0.1976 0.0431721031 0.0079023299 1.8916740337 0.1693543466 8.1228742061 0.1292784326 2.6445894151 0.0846150051 12.7023097580 .3911501142
0.0025 0.0 0.7979999999999999 0.1995 0.0522764242 0.0067228205 0.0000000000 0.0000000000 8.3454468057 0.7448645271 2.6949681259 0.1919544409 11.0926913558 .9435417885
0.0025 0.0005 0.7976 0.1994 0.0525701120 0.0098986288 0.1022961900 0.0144986726 8.3295487629 0.2033034219 2.7570628159 0.2009264822 11.2414778808 .4286272055
0.0025 0.001 0.7972 0.1993 0.0569754286 0.0051374379 0.1917046711 0.0501990327 8.2713414125 0.4802702961 2.6721219664 0.1230400962 11.1921434786 .6586468629
0.0025 0.0015 0.7968 0.1992 0.0593249308 0.0094437861 0.2762802612 0.0321588046 8.2674951118 0.4710307119 2.6264296473 0.1366758239 11.2295299511 .6493091265
0.0025 0.002 0.7964 0.1991 0.0597654625 0.0146726366 0.3523982924 0.0488629460 8.3882689533 0.3339632630 2.5965539002 0.1442660034 11.3969866084 .5417648490
0.0 0.0055 0.7956 0.1989 0.0000000000 0.0000000000 1.0201427139 0.0503410022 8.1456955901 0.1800397434 2.6416604203 0.1657034646 11.8074987243 .3960842102
0.0025 0.0025 0.7959999999999999 0.19899999999999998 0.0496332342 0.0101141226 0.5086617638 0.0508539141 8.1956974990 0.0981469288 2.6533763996 0.1568082174 11.4073688966 .3159231829
0.0025 0.003 0.7956 0.1989 0.0555069897 0.0123068846 0.5859880177 0.0412293401 8.3400619847 0.2690773778 2.6355095312 0.0994237355 11.6170665233 .4220373380
0.0025 0.0035 0.7952 0.1988 0.0531574875 0.0113593026 0.6911033940 0.0670729884 8.4754517688 0.4014709295 2.6858882420 0.1342106205 11.9056008923 .6141138410
0.0025 0.004 0.7948 0.1987 0.0566817408 0.0069125893 0.7644022388 0.0769899049 8.2272371646 0.3099056646 2.6481042089 0.1685778377 11.6964253531 .5623859965
0.0025 0.0045 0.7944 0.1986 0.0515422048 0.0090711022 0.8679066516 0.1017907223 8.2156982626 0.4734127966 2.6589414897 0.1036979993 11.7940886087 .6879726204
0.0025 0.005 0.794 0.1985 0.0584438675 0.0125153729 0.9448301646 0.0923814249 8.1887741578 0.3618304004 2.6908675332 0.1313757843 11.8829157231 .5981029825
0.0025 0.0055 0.7936 0.1984 0.0502206098 0.0178788087 1.0503482818 0.0958015564 8.3757043711 0.4743047269 2.6993616181 0.1652991398 12.1756348808 .7532842318
0.0025 0.006 0.7932 0.1983 0.0562412092 0.0114349816 1.1643239581 0.1115352383 8.2482636084 0.4146102017 2.6771012575 0.1934112661 12.1459300332 .7309916877
0.0025 0.0065 0.7928 0.1982 0.0597654625 0.0077480157 1.2545379210 0.0393780937 8.2318527255 0.2793947922 2.6454681136 0.0397135406 12.1916242226 .3662344422
0.0025 0.006999999999999999 0.7924 0.1981 0.0543322386 0.0137751777 1.3576395928 0.1326821952 8.2964705770 0.3682748938 2.6750509612 0.1839968337 12.3834933696 .6987291004
0.0 0.006 0.7952 0.1988 0.0000000000 0.0000000000 1.1023018587 0.1108408533 8.3087787392 0.4231400054 2.6917462316 0.2157856296 12.1028268295 .7497664883
0.0025 0.0075 0.792 0.198 0.0565348970 0.0094711462 1.4478535557 0.0884930926 8.3862175929 0.4967909255 2.6179355624 0.1542954879 12.5085416080 .7490506522
0.0025 0.008 0.7916 0.1979 0.0562412092 0.0040053673 1.5384702594 0.0939345139 8.2562126298 0.6040302788 2.7119562958 0.0590001639 12.5628803942 .7609703239
0.0025 0.0085 0.7912 0.1978 0.0571222725 0.0110435977 1.6669446083 0.0514752666 8.1631321532 0.2349680852 2.6434178172 0.1120086832 12.5306168512 .4094956327
0.0025 0.009000000000000001 0.7908 0.1977 0.0615275892 0.0123698000 1.7700462802 0.0970262942 8.2085185013 0.3613525289 2.6636278814 0.1555006628 12.7037202521 .6262492859
0.0025 0.0095 0.7904 0.1976 0.0478711076 0.0111987120 1.8070984435 0.1270926764 8.1544138717 0.3032763036 2.5904030111 0.0438136898 12.5997864339 .4853813818
0.0025 0.01 0.79 0.1975 0.0577096481 0.0021977581 1.8856329201 0.1451790192 8.1772352557 0.3673703783 2.6410746214 0.0709179750 12.7616524453 .5856651306
0.003 0.0 0.7976 0.1994 0.0606465258 0.0136050684 0.0000000000 0.0000000000 8.3428826052 0.5249624162 2.6577698918 0.1642056247 11.0612990228 .7027731093
0.003 0.0005 0.7972 0.1993 0.0721003491 0.0151299095 0.1067263400 0.0222056011 8.3946794545 0.4470853912 2.6694858710 0.2174521729 11.2429920146 .7018730747
0.003 0.001 0.7968 0.1992 0.0674013447 0.0120876694 0.1973430437 0.0430009616 8.5057093342 0.2706435537 2.6917462316 0.1619922147 11.4621999542 .4877243994
0.003 0.0015 0.7964 0.1991 0.0660797497 0.0077702482 0.2915844157 0.0463694548 8.4085261369 0.2134462393 2.6750509612 0.1459168656 11.4412412635 .4135028079
0.0 0.0065 0.7948 0.1987 0.0000000000 0.0000000000 1.2464831029 0.0921564128 8.2228780239 0.4235500333 2.6633349819 0.1338470512 12.1326961087 .6495534973
0.003 0.002 0.7959999999999999 0.19899999999999998 0.0684292519 0.0064611311 0.3677024468 0.0497576569 8.4167315784 0.3329094649 2.7058054067 0.1750117905 11.5586686838 .5641400434
0.003 0.0025 0.7956 0.1989 0.0696040030 0.0135032517 0.4583191506 0.0869621978 8.1082582635 0.2761652225 2.6308231395 0.1782851016 11.2670045566 .5549157736
0.003 0.003 0.7952 0.1988 0.0682824080 0.0086126162 0.5573934134 0.0807653684 8.4323732012 0.3181717129 2.6574769923 0.1868193622 11.7155260149 .5943690597
0.003 0.0035 0.7948 0.1987 0.0659329058 0.0124739540 0.6520375262 0.0926619218 8.2418531072 0.2258511896 2.6595272887 0.1867862959 11.6193508279 .5177733613
0.003 0.004 0.7944 0.1986 0.0659329058 0.0169068276 0.7543337162 0.0581734110 8.3459596458 0.3076211345 2.6926249300 0.0679526796 11.8588511978 .4506540527
0.003 0.0045 0.794 0.1985 0.0638770914 0.0134904706 0.8622682789 0.0590479153 8.3903203137 0.2140602159 2.6598201882 0.1759777523 11.9762858722 .4625763541
0.003 0.005 0.7936 0.1984 0.0704850663 0.0178159826 0.9323451965 0.0586952556 8.3421133451 0.2134462393 2.6885243373 0.0925191527 12.0334679452 .3824766302
0.003 0.0055 0.7932 0.1983 0.0651986864 0.0107266420 1.0527647273 0.0948760473 8.2477507683 0.2197386640 2.6191071603 0.0933903921 11.9848213423 .4187317454
0.003 0.006 0.7928 0.1982 0.0696040030 0.0070972858 1.1437841719 0.1039352481 8.2244165441 0.3775471491 2.6773941570 0.0808826949 12.1151988760 .5694623779
0.003 0.0065 0.7924 0.1981 0.0696040030 0.0096694220 1.2335953939 0.1205696232 8.1815943965 0.1751602310 2.6759296596 0.1510112010 12.1607234530 .4564104772
0.0 0.006999999999999999 0.7944 0.1986 0.0000000000 0.0000000000 1.3205874295 0.0638010748 8.2403145870 0.5508733376 2.6809089508 0.1377387644 12.2418109673 .7524131768
0.003 0.006999999999999999 0.792 0.198 0.0662265936 0.0057550816 1.3242120976 0.0560721802 8.0479995527 0.3343914031 2.6343379333 0.1251253419 12.0727761772 .5213440068
0.003 0.0075 0.7916 0.1979 0.0685760958 0.0133490706 1.4023438333 0.0907231438 8.1744146352 0.1368562573 2.5950894028 0.0986684409 12.2404239671 .3395969126
0.003 0.008 0.7912 0.1978 0.0703382225 0.0190648388 1.5445113730 0.1000549780 8.1656963537 0.3770264187 2.6401959229 0.1226881773 12.4207418721 .6188344128
0.003 0.0085 0.7908 0.1977 0.0651986864 0.0085825197 1.6685555719 0.0566477669 8.3921152540 0.1675237511 2.6981900202 0.0732272134 12.8240595325 .3059812511
0.003 0.009000000000000001 0.7904 0.1976 0.0662265936 0.0126796955 1.6830542445 0.1101303088 8.0774878580 0.2379788014 2.6445894151 0.1509998385 12.4713581112 .5117886442
0.003 0.0095 0.79 0.1975 0.0694571591 0.0055412899 1.7760873937 0.0915206001 8.3215997414 0.3292441374 2.6826663477 0.1212957544 12.8498106419 .5476017818
0.003 0.01 0.7896 0.1974 0.0659329058 0.0078475660 1.8884521064 0.0860924040 8.1659527737 0.2107729102 2.6902817342 0.0883566616 12.8106195201 .3930695418
0.0035 0.0 0.7972 0.1993 0.0850226113 0.0086824359 0.0000000000 0.0000000000 8.3454468057 0.3434206398 2.7078557031 0.0690149744 11.1383251201 .4211180501
0.0035 0.0005 0.7968 0.1992 0.0769461974 0.0031357274 0.0946441128 0.0273152172 8.2808289542 0.7448645271 2.6689000721 0.1043741866 11.1213193365 .8796896583
0.0035 0.001 0.7964 0.1991 0.0832604846 0.0060616474 0.1796224439 0.0533323856 8.2069799810 0.1406566211 2.6844237446 0.1584150303 11.1542866541 .3584656844
0.0 0.0075 0.794 0.1985 0.0000000000 0.0000000000 1.4764481600 0.0662946274 8.3067273788 0.2644534906 2.7277728678 0.1007778543 12.5109484066 .4315259723
0.0035 0.0015 0.7959999999999999 0.19899999999999998 0.0804704507 0.0145545926 0.2935981202 0.0403062970 8.3469853260 0.3890918820 2.7005332160 0.1555955267 11.4215871129 .5995482983
0.0035 0.002 0.7956 0.1989 0.0807641385 0.0160322325 0.3677024468 0.0534660357 8.3936537743 0.2541038558 2.6451752141 0.0749822672 11.4872955737 .3985843912
0.0035 0.0025 0.7952 0.1988 0.0800299191 0.0042559402 0.4756370095 0.0858660234 8.2613410307 0.2293008928 2.6328734359 0.0953503659 11.4498813952 .4147732223
0.0035 0.003 0.7948 0.1987 0.0829667968 0.0186208241 0.5912236494 0.0413550396 8.2028772603 0.3548430981 2.6176426629 0.1720255282 11.4947103694 .5868444900
0.0035 0.0035 0.7944 0.1986 0.0759182902 0.0102832669 0.6480101171 0.0594857997 8.3313437032 0.2308942556 2.6636278814 0.0804573070 11.7188999919 .3811206292
0.0035 0.004 0.794 0.1985 0.0829667968 0.0142974980 0.7583611253 0.0599854154 8.3546779273 0.2984209397 2.6416604203 0.1499279174 11.8376662697 .5226317705
0.0035 0.0045 0.7936 0.1984 0.0723940369 0.0064744668 0.8602545744 0.0731792527 8.1998002198 0.3408076116 2.6489829074 0.2239208392 11.7814317385 .6443821703
0.0035 0.005 0.7932 0.1983 0.0725408808 0.0251853322 0.9391917919 0.0942998717 8.1233870462 0.5213467897 2.6973113217 0.1296509553 11.8324310406 .7704829489
0.0035 0.0055 0.7928 0.1982 0.0726877247 0.0140541185 1.0479318364 0.0816919002 8.2282628448 0.3915842226 2.6905746337 0.0679728766 12.0394570396 .5553031179
0.0035 0.006 0.7924 0.1981 0.0817920457 0.0145841931 1.1244526085 0.0896440101 8.1285154471 0.3315819554 2.6437107167 0.1425599276 11.9784708180 .5783700862
0.0 0.008 0.7936 0.1984 0.0000000000 0.0000000000 1.5207496596 0.0937063073 8.1477469505 0.5490120249 2.7014119145 0.1496208990 12.3699085246 .7923392312
0.0035 0.0065 0.792 0.198 0.0729814124 0.0150498868 1.2267487985 0.0716109118 8.2664694316 0.1106903294 2.6387314255 0.1597567319 12.2049310680 .3571078599
0.0035 0.006999999999999999 0.7916 0.1979 0.0753309147 0.0159945286 1.4043575379 0.0991299105 8.1818508166 0.3796838900 2.6656781778 0.1504078050 12.3272174470 .6452161341
0.0035 0.0075 0.7912 0.1978 0.0766525096 0.0164202724 1.4337576240 0.1391176922 8.3308308631 0.2837095165 2.6691929716 0.1103201142 12.5104339683 .5495675953
0.0035 0.008 0.7908 0.1977 0.0663734375 0.0121304073 1.4990016507 0.0808937968 8.1487726307 0.4717164379 2.6612846856 0.1549811948 12.3754324045 .7197218368
0.0035 0.0085 0.7904 0.1976 0.0794425435 0.0147254477 1.5952567271 0.0945335087 8.1005656621 0.2852764914 2.6970184223 0.0900035831 12.4722833550 .4845390309
0.0035 0.009000000000000001 0.79 0.1975 0.0823794213 0.0196002214 1.7491037531 0.1725424015 8.0818469988 0.3022434292 2.6762225591 0.1234716364 12.5895527323 .6178576885
0.0035 0.0095 0.7896 0.1974 0.0782677924 0.0112064113 1.8409286795 0.1484230016 8.2200574034 0.3408037530 2.6747580617 0.1362986894 12.8140119370 .6367318553
0.0035 0.01 0.7892 0.1973 0.0770930413 0.0150613446 1.9049644835 0.2057529146 8.0685131564 0.3339979124 2.7356811538 0.2418079913 12.7862518350 .7966201629
0.004 0.0 0.7968 0.1992 0.0892810840 0.0121659076 0.0000000000 0.0000000000 8.1939025587 0.5082656699 2.6970184223 0.1039789033 10.9802020650 .6244104808
0.004 0.0005 0.7964 0.1991 0.0942737762 0.0165510716 0.0894084810 0.0360762346 8.1651835136 0.5208284391 2.6984829197 0.1387193712 11.0473486905 .7121751165
0.0 0.0085 0.7932 0.1983 0.0000000000 0.0000000000 1.5727032364 0.2239036607 8.2713414125 0.3020040361 2.6940894275 0.1473677394 12.5381340764 .6732754362
0.004 0.001 0.7959999999999999 0.19899999999999998 0.0888405524 0.0181991659 0.1900937074 0.0514878692 8.1700554945 0.5648732819 2.6554266959 0.1364220013 11.1044164502 .7709823183
0.004 0.0015 0.7956 0.1989 0.0888405524 0.0088106333 0.2670172204 0.0667432941 8.0600512949 0.1547604911 2.6472255105 0.1072284159 11.0631345782 .3375428344
0.004 0.002 0.7952 0.1988 0.0892810840 0.0139184459 0.3741463013 0.0064438545 8.2644180713 0.4465038065 2.6548408970 0.1027305003 11.3826863536 .5695966072
0.004 0.0025 0.7948 0.1987 0.0876658013 0.0116220235 0.4571109279 0.0962879304 8.3228818417 0.0507063752 2.6817876492 0.0756883090 11.5494462201 .2343046381
0.004 0.003 0.7944 0.1986 0.0960359029 0.0123698000 0.5348399227 0.0668404318 8.1923640384 0.2978334008 2.7040480098 0.0981034008 11.5272878738 .4751470334
0.004 0.0035 0.794 0.1985 0.0876658013 0.0101566728 0.6637170124 0.0800066882 8.2503149688 0.3669692484 2.7239651745 0.1663607172 11.7256629570 .6234933266
0.004 0.004 0.7936 0.1984 0.0919242740 0.0135669767 0.7817200978 0.0859792882 8.2864701952 0.2285414774 2.6996545176 0.1619456038 11.8597690846 .4900333461
0.004 0.0045 0.7932 0.1983 0.0886937085 0.0121942334 0.8844190287 0.0522881172 8.3026246581 0.2655620489 2.6882314378 0.1154871120 11.9639688331 .4455315115
0.004 0.005 0.7928 0.1982 0.0898684596 0.0143456784 0.9718138052 0.0735859546 8.2105698617 0.1684974343 2.7049267083 0.0834429446 11.9771788348 .3398720119
0.004 0.0055 0.7924 0.1981 0.0898684596 0.0139802785 1.0487373182 0.1271386126 8.1346695282 0.2991550593 2.7110775974 0.0695202950 11.9843529034 .5097942454
0.0 0.009000000000000001 0.7928 0.1982 0.0000000000 0.0000000000 1.7281612260 0.1997919656 8.0846676193 0.6503075244 2.6240864515 0.1152015028 12.4369152968 .9653009928
0.004 0.006 0.792 0.198 0.0907495229 0.0150498868 1.1623102536 0.0874012721 8.0856932994 0.1990097103 2.6554266959 0.1735428808 11.9941797718 .4750037500
0.004 0.0065 0.7916 0.1979 0.0913368985 0.0118061025 1.2811188207 0.0873270081 8.2569818899 0.2358752236 2.6867669404 0.1018953473 12.3162045495 .4369036815
0.004 0.006999999999999999 0.7912 0.1978 0.0919242740 0.0077924173 1.3459601065 0.1062075952 8.1251819865 0.4343322635 2.6551337965 0.1813140056 12.2182001635 .7296462816
0.004 0.0075 0.7908 0.1977 0.0932458690 0.0215815559 1.4120096151 0.1099534305 8.4246805998 0.2986957856 2.6809089508 0.0967295825 12.6108450347 .5269603545
0.004 0.008 0.7904 0.1976 0.0886937085 0.0094437861 1.5320264049 0.0834130767 8.0659489559 0.1278854972 2.6287728432 0.1682171471 12.3154419125 .3889595071
0.004 0.0085 0.79 0.1975 0.0925116496 0.0132972796 1.6508349721 0.0582737004 8.2444173077 0.5587688747 2.5751722381 0.0846798691 12.5629361675 .7150197238
0.004 0.009000000000000001 0.7896 0.1974 0.0948611518 0.0155238369 1.7201064079 0.0484227904 8.2854445150 0.4139023053 2.6513261032 0.0997682879 12.7517381779 .5776172205
0.004 0.0095 0.7892 0.1973 0.0832604846 0.0071698324 1.8066957026 0.0739290145 8.1962103391 0.4697609638 2.6618704845 0.2079429547 12.7480370108 .7588027654
0.004 0.01 0.7888 0.1972 0.0903089912 0.0132648076 1.8856329201 0.1592044530 8.1774916758 0.3257862847 2.6744651622 0.0801795946 12.8278987493 .5784351399
0.0045 0.0 0.7964 0.1991 0.1011754390 0.0085825197 0.0000000000 0.0000000000 8.3839098125 0.5507300892 2.6715361674 0.1203300085 11.1566214189 .6796426174
0.0 0.0095 0.7924 0.1981 0.0000000000 0.0000000000 1.8062929617 0.1214115215 8.1769788357 0.2041167989 2.6621633840 0.1569394669 12.6454351814 .4824677873
0.0045 0.0005 0.7959999999999999 0.19899999999999998 0.0964764346 0.0143155846 0.0938386310 0.0074697310 8.1500547309 0.4693380717 2.6530835001 0.1252651330 10.9934532966 .6163885203
0.0045 0.001 0.7956 0.1989 0.0939800885 0.0198103236 0.1949265983 0.0123215024 8.3487802663 0.3791459779 2.6302373406 0.1205664778 11.2679242937 .5318442817
0.0045 0.0015 0.7952 0.1988 0.1038186290 0.0043163112 0.2968200474 0.0319767149 8.3231382617 0.3350671261 2.7019977134 0.1536871237 11.4257746515 .5250472759
0.0045 0.002 0.7948 0.1987 0.1088113212 0.0105645988 0.3906586784 0.0392956264 8.2946756367 0.3193911106 2.6091485779 0.1905477154 11.4032942142 .5597990512
0.0045 0.0025 0.7944 0.1986 0.1027907217 0.0241467797 0.4901356821 0.0534660357 8.3633962089 0.3869255290 2.7421249424 0.1256753822 11.6984475551 .5902137266
0.0045 0.003 0.794 0.1985 0.0988259368 0.0178305006 0.5461166680 0.0318547435 8.2331348257 0.2720886142 2.6782728555 0.1433161681 11.5563502860 .4650900264
0.0045 0.0035 0.7936 0.1984 0.1010285951 0.0161821698 0.6685499033 0.0730727843 8.0692824165 0.2880016077 2.7225006771 0.0695351018 11.5613615920 .4467916636
0.0045 0.004 0.7932 0.1983 0.1000006879 0.0165979070 0.7539309753 0.0748101395 8.3033939182 0.3456275893 2.6858882420 0.1108383651 11.8432138234 .5478740009
0.0045 0.0045 0.7928 0.1982 0.0982385612 0.0166238696 0.8477696063 0.0388806663 8.1272333468 0.4599663894 2.6155923665 0.1838046348 11.6888338808 .6992755601
0.0045 0.005 0.7924 0.1981 0.1063149751 0.0218674168 0.9673836553 0.1135300825 8.3846790727 0.1890175804 2.7444681382 0.0707338602 12.2028458413 .3951489399
0.0 0.001 0.7992 0.1998 0.0000000000 0.0000000000 0.1904964484 0.0399992892 8.2831367346 0.3358166828 2.6522048017 0.0755884982 11.1258379847 .4514044702
0.0 0.01 0.792 0.198 0.0000000000 0.0000000000 1.8892575882 0.0869174220 8.1667220339 0.4531121421 2.6390243250 0.1978925658 12.6950039471 .7379221299
0.0045 0.0055 0.792 0.198 0.1045528484 0.0130219981 1.0571948772 0.0727167637 8.2874958754 0.3277405306 2.6861811415 0.1189099748 12.1354247425 .5323892672
0.0045 0.006 0.7916 0.1979 0.1010285951 0.0243176316 1.1562691400 0.0437785107 8.2682643719 0.0987666641 2.6152994670 0.1644979395 12.1408615740 .3313607459
0.0045 0.0065 0.7912 0.1978 0.0930990251 0.0063262283 1.2795078571 0.0591686565 8.3610884285 0.3506813894 2.6642136804 0.0549340766 12.3979089911 .4711103508
0.0045 0.006999999999999999 0.7908 0.1977 0.1000006879 0.0158808797 1.2911873434 0.0841487585 7.9751762598 0.2611338236 2.6369740286 0.0954259138 12.0033383197 .4565893756
0.0045 0.0075 0.7904 0.1976 0.1001475318 0.0185883715 1.4542974102 0.1290632231 8.2954448968 0.1691159699 2.6788586544 0.1043708987 12.5287484932 .4211384632
0.0045 0.008 0.79 0.1975 0.0970638101 0.0078475660 1.5344428504 0.0485298613 8.3549343474 0.5998181742 2.5731219417 0.0631740115 12.5595629496 .7193696130
0.0045 0.0085 0.7896 0.1974 0.0992664684 0.0138812142 1.6041170270 0.1546567029 8.2639052312 0.3126878182 2.5655065552 0.1540261431 12.5327952818 .6352518784
0.0045 0.009000000000000001 0.7892 0.1973 0.1039654729 0.0151640757 1.7201064079 0.1071442205 8.1536446115 0.2323601430 2.6369740286 0.1033167371 12.6146905209 .4579851763
0.0045 0.0095 0.7888 0.1972 0.1010285951 0.0158591399 1.8469697931 0.0644586788 8.2500585487 0.1567345374 2.6419533198 0.1033233797 12.8400102567 .3403757358
0.0045 0.01 0.7884 0.1971 0.1069023506 0.0261134514 1.9351700515 0.1702598789 8.3839098125 0.3430298395 2.6220361551 0.1396808114 13.0480183697 .6790839812
0.0005 0.0 0.7996 0.1999 0.0121880427 0.0049667110 0.0000000000 0.0000000000 8.2857009351 0.2862759566 2.6703645695 0.1413900763 10.9682535473 .4326327439
0.005 0.0 0.7959999999999999 0.19899999999999998 0.1177687983 0.0141945716 0.0000000000 0.0000000000 8.3028810781 0.4404129056 2.6249651499 0.1155168224 11.0456150263 .5701242996
0.005 0.0005 0.7956 0.1989 0.1095455406 0.0196441780 0.0994770037 0.0334638676 8.4433992631 0.3336481037 2.7172284865 0.1505469142 11.3696502939 .5373030635
0.005 0.001 0.7952 0.1988 0.1038186290 0.0123418772 0.1848580757 0.0204408368 8.4123724376 0.3154387646 2.6689000721 0.1191435022 11.3699492144 .4673649808
0.005 0.0015 0.7948 0.1987 0.1051402240 0.0157718813 0.2855433021 0.0257754180 8.1636449933 0.2842059659 2.7031693114 0.0483913911 11.2574978308 .3741446563
0.005 0.002 0.7944 0.1986 0.1167408911 0.0124601171 0.3532037742 0.0483020518 8.2380068066 0.2078843979 2.6563053944 0.0446285010 11.3642568663 .3132750678
0.005 0.0025 0.794 0.1985 0.1091050089 0.0151640757 0.4643602642 0.0508539141 8.1795430362 0.3166279874 2.6817876492 0.0637525848 11.4347959585 .4463985620
0.005 0.003 0.7936 0.1984 0.1163003595 0.0159134336 0.5561851906 0.0320577713 8.2367247063 0.1649528450 2.6542550980 0.0754203367 11.5634653544 .2883443866
0.005 0.0035 0.7932 0.1983 0.1113076673 0.0101990454 0.6584813807 0.0456360717 8.3546779273 0.4539275089 2.7383172491 0.1334722078 11.8627842244 .6432348338
0.005 0.004 0.7928 0.1982 0.1117481989 0.0098023108 0.7797063933 0.0865433888 8.3654475692 0.1789833960 2.6592343892 0.0490604445 11.9161365506 .3243895401
0.005 0.0045 0.7924 0.1981 0.1076365701 0.0130550741 0.8497833108 0.0441915247 8.0082544457 0.1971961847 2.6240864515 0.1064704722 11.5897607781 .3609132557
0.0005 0.0005 0.7992 0.1998 0.0088106333 0.0024571682 0.0869920356 0.0270046712 8.2864701952 0.5355126230 2.6914533321 0.0808190294 11.0737261962 .6457934918
0.005 0.005 0.792 0.198 0.1104266039 0.0176847845 0.9516767600 0.0755007625 8.1980052794 0.3198839813 2.6399030234 0.0668581161 11.9000116667 .4799276444
0.005 0.0055 0.7916 0.1979 0.0989727807 0.0179942191 1.0374605729 0.0646094831 8.0618462352 0.1350922430 2.6445894151 0.1071131440 11.8428690039 .3248090892
0.005 0.006 0.7912 0.1978 0.1045528484 0.0127543026 1.1586855854 0.1002040093 8.1839021769 0.2498663027 2.6999474171 0.1193018095 12.1470880278 .4821264241
0.005 0.0065 0.7908 0.1977 0.1120418867 0.0165510716 1.2348036166 0.1062014863 8.2818546344 0.8145437733 2.6908675332 0.1869662530 12.3195676709 1.1242625842
0.005 0.006999999999999999 0.7904 0.1976 0.1086644773 0.0033485559 1.2964229752 0.0763467597 8.1251819865 0.3896930093 2.6369740286 0.1422611302 12.1672434676 .6116494551
0.005 0.0075 0.79 0.1975 0.1161535156 0.0125084793 1.4176479877 0.0530029066 8.3172406007 0.4556618121 2.6689000721 0.0928930139 12.5199421761 .6140662119
0.005 0.008 0.7896 0.1974 0.1130697939 0.0177917597 1.4631577101 0.0619016833 8.2151854225 0.3630589118 2.6428320183 0.1616274434 12.4342449448 .6043797982
0.005 0.0085 0.7892 0.1973 0.1071960384 0.0142370432 1.6093526588 0.1781990842 8.2067235610 0.3795986790 2.6419533198 0.1635313177 12.5652255780 .7355661241
0.005 0.009000000000000001 0.7888 0.1972 0.1063149751 0.0232996416 1.6588897902 0.0973733899 8.2113391218 0.3503474882 2.6407817219 0.1498935810 12.6173256090 .6209141007
0.005 0.0095 0.7884 0.1971 0.1190903933 0.0183501989 1.8203888934 0.1135986393 8.1767224157 0.5814521158 2.6235006525 0.0686060375 12.7397023549 .7820069915
0.0005 0.001 0.7988 0.1997 0.0113069794 0.0046990044 0.1856635575 0.0248788284 8.2836495747 0.2839346935 2.6929178295 0.1715240969 11.1735379411 .4850366232
0.005 0.01 0.7879999999999999 0.19699999999999998 0.1061681312 0.0141031304 1.9126165607 0.2084066474 8.2210830835 0.2191057900 2.6563053944 0.1321544802 12.8961731698 .5737700480
0.0055 0.0 0.7956 0.1989 0.1243767733 0.0224166707 0.0000000000 0.0000000000 8.1564652320 0.4229217831 2.6612846856 0.1641011003 10.9421266909 .6094395541
0.0055 0.0005 0.7952 0.1988 0.1179156422 0.0095888047 0.0970605583 0.0179027280 8.2215959236 0.2234100023 2.6776870565 0.0854262816 11.1142591806 .3363278166
0.0055 0.001 0.7948 0.1987 0.1233488661 0.0147137283 0.1921074120 0.0439412292 8.2067235610 0.3624985073 2.6445894151 0.0853619848 11.1667692542 .5065154496
0.0055 0.0015 0.7944 0.1986 0.1246704611 0.0183031349 0.2654062568 0.0420396692 8.2221087637 0.1932053153 2.6486900079 0.0527088872 11.2608754895 .3062570066
0.0055 0.002 0.794 0.1985 0.1280478705 0.0171398964 0.3826038603 0.0557472559 8.1639014134 0.2957562635 2.6645065799 0.1108631307 11.3390597241 .4795065465
0.0055 0.0025 0.7936 0.1984 0.1240830855 0.0073715047 0.4776507141 0.0513490706 8.2703157323 0.2467960018 2.6820805487 0.1082635093 11.5541300806 .4137800864
0.0055 0.003 0.7932 0.1983 0.1168877350 0.0178980955 0.5622263042 0.0513490706 8.2610846107 0.3407342912 2.6501545053 0.0863253831 11.5903531552 .4963068404
0.0055 0.0035 0.7928 0.1982 0.1218804272 0.0173250898 0.6592868625 0.0905441814 8.1328745878 0.4719316027 2.6621633840 0.1448641867 11.5762052615 .7246650606
0.0055 0.004 0.7924 0.1981 0.1116013550 0.0284892281 0.7575556435 0.0686977299 8.2605717706 0.1856523631 2.6513261032 0.1077710894 11.7810548723 .3906104105
0.0005 0.0015 0.7984 0.1996 0.0118943549 0.0040905974 0.2807104112 0.0774938809 8.4077568768 0.3883063161 2.7049267083 0.1198384903 11.4052883512 .5897292847
0.0055 0.0045 0.792 0.198 0.1214398956 0.0179029139 0.8658929471 0.1050219792 8.1056940630 0.2490703350 2.6914533321 0.0983967896 11.7844802378 .4703920177
0.0055 0.005 0.7916 0.1979 0.1292226216 0.0139926123 0.9230821557 0.0655169220 8.0344092903 0.4447261038 2.6138349696 0.1793004216 11.7005490372 .7035360597
0.0055 0.0055 0.7912 0.1978 0.1223209589 0.0179990119 1.0390715365 0.1247066908 8.1677477141 0.4424463801 2.6340450338 0.1049152695 11.9631852433 .6900673523
0.0055 0.006 0.7908 0.1977 0.1264325877 0.0188601525 1.1788226307 0.0550798805 8.2036465204 0.3625115667 2.6337521343 0.0821080367 12.1426538731 .5185596364
0.0055 0.0065 0.7904 0.1976 0.1179156422 0.0145841931 1.2267487985 0.0633418113 8.1980052794 0.3149664944 2.6905746337 0.1346369424 12.2332443538 .5275294412
0.0055 0.006999999999999999 0.79 0.1975 0.1199714567 0.0106540276 1.3942890152 0.0688957745 8.0733851373 0.4605492476 2.6325805364 0.1238324138 12.2202261456 .6639314635
0.0055 0.0075 0.7896 0.1974 0.1259920561 0.0127880710 1.4381877739 0.0869547368 8.2000566398 0.2643162109 2.6949681259 0.1446982727 12.4592045957 .5087572914
0.0055 0.008 0.7892 0.1973 0.1214398956 0.0142552065 1.4812810508 0.0816919002 8.1910819382 0.4238101330 2.6984829197 0.1264376191 12.4922858043 .6461948588
0.0055 0.0085 0.7888 0.1972 0.1268731194 0.0107266420 1.5968676907 0.1067681257 8.1382594088 0.3834404913 2.5854237200 0.1185660573 12.4474239389 .6195013163
0.0055 0.009000000000000001 0.7884 0.1971 0.1163003595 0.0139802785 1.7112461079 0.1171526152 8.1756967355 0.6649687210 2.6548408970 0.1180846335 12.6580840999 .9141862482
0.0005 0.002 0.7979999999999999 0.1995 0.0114538233 0.0097227954 0.3672997059 0.0524244296 8.3028810781 0.1883387343 2.6276012452 0.1116004679 11.3092358525 .3620864272
0.0055 0.0095 0.7879999999999999 0.19699999999999998 0.1298099972 0.0125772455 1.8328738614 0.1309843207 8.2541612694 0.3729373708 2.6785657550 0.0660161903 12.8954108830 .5825151273
0.0055 0.01 0.7876 0.1969 0.1240830855 0.0249375339 1.9041590017 0.1276783953 8.0708209368 0.5298211520 2.6730006648 0.1832848782 12.7720636888 .8657219594
0.006 0.0 0.7952 0.1988 0.1362711283 0.0097670505 0.0000000000 0.0000000000 8.2910857560 0.4236611694 2.7213290792 0.0720651779 11.1486859635 .5054933978
0.006 0.0005 0.7948 0.1987 0.1352432210 0.0272576434 0.0926304083 0.0274337219 8.2628795510 0.4145270945 2.7342166564 0.1563655340 11.2249698367 .6255839938
0.006 0.001 0.7944 0.1986 0.1348026894 0.0149059205 0.1888854847 0.0302886867 8.2344169259 0.1496807952 2.7040480098 0.0817939828 11.2621531098 .2766693852
0.006 0.0015 0.794 0.1985 0.1372990355 0.0233477164 0.2992364929 0.0461731515 8.2395453268 0.2121856898 2.6689000721 0.1294019168 11.3449809273 .4111084745
0.006 0.002 0.7936 0.1984 0.1361242844 0.0158863100 0.3858257876 0.0316709057 8.2559562098 0.5649919974 2.6358024307 0.2160272176 11.4137087125 .8285764307
0.006 0.0025 0.7932 0.1983 0.1296631533 0.0118061025 0.4772479731 0.0373486551 8.2900600758 0.1766955537 2.6826663477 0.1656413250 11.5796375499 .3914916363
0.006 0.003 0.7928 0.1982 0.1337747822 0.0106053417 0.6073332857 0.0881846254 8.3531394071 0.3015368907 2.6495687063 0.1541820198 11.7438161813 .5545088776
0.006 0.0035 0.7924 0.1981 0.1292226216 0.0184112021 0.6786184260 0.1278155228 8.1844150170 0.3131122908 2.6548408970 0.2349586987 11.6470969616 .6942977144
0.0005 0.0025 0.7976 0.1994 0.0110132916 0.0032171884 0.4828863458 0.0331522067 8.1905690981 0.4533303355 2.6202787582 0.0175152910 11.3047474937 .5072150216
0.006 0.004 0.792 0.198 0.1330405627 0.0163095905 0.7672214252 0.0748274828 8.2551869496 0.3775750126 2.6568911934 0.1578008017 11.8123401309 .6265128876
0.006 0.0045 0.7916 0.1979 0.1371521916 0.0089755136 0.8368956019 0.0906158088 8.1864663774 0.4048040166 2.6715361674 0.1130819616 11.8320503383 .6174773006
0.006 0.005 0.7912 0.1978 0.1406764449 0.0377774275 0.9311369738 0.0999122184 8.3010861378 0.2221349555 2.6712432679 0.1515510712 12.0441428244 .5113756726
0.006 0.0055 0.7908 0.1977 0.1311315922 0.0058443130 1.0435016864 0.0689804766 8.2023644202 0.4710307119 2.6091485779 0.0892954401 11.9861462767 .6351509416
0.006 0.006 0.7904 0.1976 0.1390611621 0.0190919645 1.1506307673 0.1147239122 8.1136430844 0.3308776547 2.6861811415 0.1131426377 12.0895161553 .5778361691
0.006 0.0065 0.79 0.1975 0.1352432210 0.0116145997 1.2215131667 0.0417454111 8.1785173560 0.4734016855 2.6832521467 0.2084851841 12.2185258904 .7352468804
0.006 0.006999999999999999 0.7896 0.1974 0.1286352461 0.0167788019 1.3753601927 0.0598988251 8.2282628448 0.3186152950 2.6536692991 0.1081271273 12.3859275827 .5034200493
0.006 0.0075 0.7892 0.1973 0.1371521916 0.0172602482 1.4502700011 0.1030702029 8.1151816047 0.4147370509 2.6738793633 0.1113233828 12.3764831607 .6463908848
0.006 0.008 0.7888 0.1972 0.1339216260 0.0192270190 1.4897386099 0.0608871794 8.2395453268 0.3147125444 2.6674355747 0.1289503064 12.5306411374 .5237770492
0.006 0.0085 0.7884 0.1971 0.1367116599 0.0180659763 1.6210321451 0.1197434798 8.0936423209 0.4010737403 2.6217432556 0.0889836144 12.4731293815 .6278668108
0.0005 0.003 0.7972 0.1993 0.0116006672 0.0069746982 0.5485331134 0.0194986501 8.2723670927 0.2906287919 2.6683142731 0.1132729812 11.5008151464 .4303751214
0.006 0.009000000000000001 0.7879999999999999 0.19699999999999998 0.1320126555 0.0131472442 1.7072186989 0.1010358061 8.1174893851 0.1555909846 2.6841308451 0.1877885455 12.6408515846 .4575625804
0.006 0.0095 0.7876 0.1969 0.1334810944 0.0151583867 1.7994463663 0.0954963147 8.2010823200 0.5840021567 2.5924533075 0.1033798252 12.7264630882 .7980366833
0.006 0.01 0.7872 0.1968 0.1339216260 0.0205707271 1.8916740337 0.1214275519 8.1400543491 0.1537921844 2.6615775850 0.0649312634 12.8272275938 .3607217268
0.0065 0.0 0.7948 0.1987 0.1447880738 0.0153843065 0.0000000000 0.0000000000 8.2118519619 0.4215689043 2.6205716577 0.1427908252 10.9772116934 .5797440360
0.0065 0.0005 0.7944 0.1986 0.1377395671 0.0051374379 0.0994770037 0.0230091628 8.1190279054 0.4340021195 2.5965539002 0.1606734537 10.9527983764 .6228221739
0.0065 0.001 0.794 0.1985 0.1437601666 0.0270830453 0.1816361484 0.0246166628 8.1785173560 0.2133131220 2.6844237446 0.1121005563 11.1883374156 .3771133864
0.0065 0.0015 0.7936 0.1984 0.1537455510 0.0161020199 0.2895707111 0.0339259912 8.1839021769 0.3298977177 2.7025835124 0.2114774821 11.3298019514 .5914032109
0.0065 0.002 0.7932 0.1983 0.1397953816 0.0091750994 0.3672997059 0.0636585479 8.3672425096 0.4715937612 2.6844237446 0.1487629516 11.5587613417 .6931903601
0.0065 0.0025 0.7928 0.1982 0.1483123271 0.0117475111 0.4514725552 0.0675549100 8.2123648020 0.3148963445 2.6563053944 0.0747760386 11.4684550787 .4689748042
0.0065 0.003 0.7924 0.1981 0.1433196349 0.0205665337 0.5332289590 0.0257754180 8.1859535373 0.2736587001 2.6668497757 0.1060441752 11.5293519069 .4260448270
0.0005 0.0035 0.7968 0.1992 0.0118943549 0.0059756622 0.6375388536 0.0328770799 8.2169803628 0.3538782437 2.7055125072 0.1382857831 11.5719260785 .5310167689
0.0065 0.0035 0.792 0.198 0.1458159810 0.0136050684 0.6665361988 0.0611848141 8.1715940147 0.4611587450 2.6360953302 0.1284757425 11.6200415247 .6644243700
0.0065 0.004 0.7916 0.1979 0.1458159810 0.0166290573 0.7539309753 0.0324799991 8.3967308148 0.4262697717 2.7274799683 0.1457756922 12.0239577394 .6211545203
0.0065 0.0045 0.7912 0.1978 0.1474312638 0.0185605098 0.8570326471 0.0425154024 8.2790340139 0.2580895465 2.6094414774 0.0611984711 11.8929394022 .3803639298
0.0065 0.005 0.7908 0.1977 0.1440538543 0.0126796955 0.9593288372 0.0986049239 8.1662091938 0.2158965421 2.6404888224 0.1761979670 11.9100807077 .5033791285
0.0065 0.0055 0.7904 0.1976 0.1486060149 0.0226273043 1.0201427139 0.0304169386 8.2028772603 0.4864147010 2.5863024184 0.1629426955 11.9579284075 .7024016394
0.0065 0.006 0.79 0.1975 0.1497807660 0.0133296726 1.1534499537 0.0197958524 8.1108224639 0.2788143250 2.6615775850 0.0764372251 12.0756307686 .3883770751
0.0065 0.0065 0.7896 0.1974 0.1381800988 0.0238122658 1.2054035305 0.1006884483 8.0795392184 0.4458152865 2.6650923788 0.1383205201 12.0882152265 .7086365207
0.0065 0.006999999999999999 0.7892 0.1973 0.1395016938 0.0158428155 1.3089079432 0.0969594025 8.2818546344 0.2951108439 2.6065124826 0.1712036929 12.3367767540 .5791167548
0.0065 0.0075 0.7888 0.1972 0.1486060149 0.0302883096 1.3886506425 0.1249561668 8.0321015099 0.3898509046 2.6583556908 0.1362080217 12.2277138581 .6813034027
0.0065 0.008 0.7884 0.1971 0.1465502004 0.0234693104 1.4921550553 0.0847480177 8.3649347292 0.2682040909 2.6952610254 0.1391885947 12.6989010103 .5156100137
0.0005 0.004 0.7964 0.1991 0.0102790722 0.0047355731 0.7519172708 0.0508539141 8.3585242280 0.1947617859 2.6445894151 0.2171284222 11.7653099861 .4674796953
0.0065 0.0085 0.7879999999999999 0.19699999999999998 0.1395016938 0.0218200333 1.6053252498 0.0969393260 8.3316001232 0.2790604171 2.6114917738 0.1257136038 12.6879188406 .5235333802
0.0065 0.009000000000000001 0.7876 0.1969 0.1455222932 0.0340652502 1.7325913759 0.1191350895 8.3521137269 0.4321529122 2.6911604326 0.1537719486 12.9213878286 .7391252005
0.0065 0.0095 0.7872 0.1968 0.1466970443 0.0268752399 1.8493862386 0.0938515939 8.3616012686 0.3564050465 2.6633349819 0.2001135899 13.0210195334 .6772454702
0.0065 0.01 0.7868 0.1967 0.1434664788 0.0096783380 1.8767726201 0.2004339161 8.1556959719 0.4615800141 2.6759296596 0.1655169759 12.8518647304 .8372092441
0.006999999999999999 0.0 0.7944 0.1986 0.1669615009 0.0213727231 0.0000000000 0.0000000000 8.3582678080 0.1607849790 2.6478113094 0.0910347420 11.1730406183 .2731924441
0.006999999999999999 0.0005 0.794 0.1985 0.1582977115 0.0097227954 0.0986715219 0.0250865884 8.1003092420 0.2792884008 2.6519119022 0.0651633876 11.0091903776 .3792611722
0.006999999999999999 0.001 0.7936 0.1984 0.1534518632 0.0190557883 0.1751922939 0.0353862379 8.2310834653 0.3958780053 2.6533763996 0.1642056247 11.2131040220 .6145256562
0.006999999999999999 0.0015 0.7932 0.1983 0.1487528588 0.0146432148 0.2710446295 0.0388472780 8.2531355893 0.3235667414 2.7014119145 0.1382361435 11.3743449921 .5152933777
0.006999999999999999 0.002 0.7928 0.1982 0.1599129943 0.0205035298 0.3894504557 0.0567621838 8.3667296695 0.2046058440 2.6237935520 0.0694017270 11.5398866715 .3512732846
0.006999999999999999 0.0025 0.7924 0.1981 0.1587382432 0.0185605098 0.4438204780 0.0332694217 8.1336438480 0.4279588338 2.6469326110 0.1705731507 11.3831351802 .6503619160
0.0 0.0015 0.7988 0.1997 0.0000000000 0.0000000000 0.3000419747 0.0336957217 8.5072478545 0.6498851605 2.6434178172 0.1909920236 11.4507076464 .8745729058
0.0005 0.0045 0.7959999999999999 0.19899999999999998 0.0099853844 0.0021977581 0.8868354742 0.0614282208 8.1826200767 0.2685314166 2.6973113217 0.0668273130 11.7767522570 .3989847085
0.006999999999999999 0.003 0.792 0.198 0.1644651548 0.0087121874 0.5779331996 0.0292646075 8.3777557314 0.2770884078 2.7060983062 0.1382336611 11.8262523920 .4532988638
0.006999999999999999 0.0035 0.7916 0.1979 0.1546266143 0.0143757092 0.6790211669 0.0558286643 8.3569857077 0.4736305226 2.6999474171 0.1719257581 11.8905809060 .7157606542
0.006999999999999999 0.004 0.7912 0.1978 0.1665209692 0.0332969933 0.7736652797 0.1059874503 8.2444173077 0.2204055217 2.6677284742 0.1555800877 11.8523320308 .5152700530
0.006999999999999999 0.0045 0.7908 0.1977 0.1574166482 0.0159134336 0.9021396286 0.1341314665 7.9536369759 0.2936232342 2.5558408724 0.1093484422 11.5690341251 .5530165765
0.006999999999999999 0.005 0.7904 0.1976 0.1562418971 0.0250823804 0.9544959463 0.0665680890 8.3503187866 0.6875366924 2.6519119022 0.2166141672 12.1129685322 .9958013290
0.006999999999999999 0.0055 0.79 0.1975 0.1646119987 0.0226806078 1.0221564184 0.0616917042 8.3174970207 0.3450830819 2.6018260909 0.1925007054 12.1060915287 .6219560993
0.006999999999999999 0.006 0.7896 0.1974 0.1618219648 0.0138251786 1.1240498676 0.0581064552 8.1921076184 0.4656367751 2.7140065922 0.0579437796 12.1919860430 .5955121885
0.006999999999999999 0.0065 0.7892 0.1973 0.1578571798 0.0104248819 1.2549406619 0.0560027123 8.2046722006 0.4940505647 2.6097343769 0.1548438531 12.2272044192 .7153220120
0.006999999999999999 0.006999999999999999 0.7888 0.1972 0.1558013654 0.0126796955 1.3238093567 0.0739377900 8.1810815564 0.4718491159 2.6328734359 0.1710432659 12.2935657144 .7295098673
0.006999999999999999 0.0075 0.7884 0.1971 0.1600598381 0.0167170013 1.4099959105 0.1125486104 8.2813417943 0.3813385950 2.6483971084 0.0775735857 12.4997946513 .5881777924
0.0005 0.005 0.7956 0.1989 0.0148312327 0.0058295359 0.9408027555 0.0825530445 8.1915947783 0.5659705664 2.6516190027 0.1637053954 11.7988477692 .8180585422
0.006999999999999999 0.008 0.7879999999999999 0.19699999999999998 0.1516897365 0.0068624974 1.4949742416 0.1599566010 8.1597986926 0.6665690257 2.6899888347 0.0895985210 12.4964515054 .9229866451
0.006999999999999999 0.0085 0.7876 0.1969 0.1474312638 0.0406776124 1.6218376269 0.1329801438 8.2026208403 0.2188415524 2.5792728309 0.1561063559 12.5511625619 .5486056645
0.006999999999999999 0.009000000000000001 0.7872 0.1968 0.1547734582 0.0168044851 1.7160789988 0.0795512693 8.2613410307 0.3615889979 2.6647994793 0.1908176616 12.7969929670 .6487624139
0.006999999999999999 0.0095 0.7868 0.1967 0.1562418971 0.0255761419 1.7938079936 0.1188024235 8.1849278571 0.3457888729 2.7034622109 0.1212900960 12.8384399587 .6114575343
0.006999999999999999 0.01 0.7864 0.1966 0.1471375760 0.0250686216 1.8799945474 0.1514562852 8.2282628448 0.5076790541 2.6513261032 0.1384469886 12.9067210714 .8226509495
0.0075 0.0 0.794 0.1985 0.1697515348 0.0325105869 0.0000000000 0.0000000000 8.3213433214 0.2752265182 2.7052196077 0.0699386066 11.1963144639 .3776757117
0.0075 0.0005 0.7936 0.1984 0.1698983787 0.0317209991 0.0857838129 0.0188214058 8.1636449933 0.4183989471 2.6413675209 0.1260842964 11.0606947058 .5950256484
0.0075 0.001 0.7932 0.1983 0.1681362520 0.0190104712 0.1908991893 0.0646596730 8.1541574516 0.4311030322 2.7321663600 0.0845176159 11.2453592529 .5992907923
0.0075 0.0015 0.7928 0.1982 0.1710731298 0.0154011169 0.2899734520 0.0752166489 8.1359516284 0.2862796314 2.6261367478 0.0721127802 11.2231349580 .4490101774
0.0075 0.002 0.7924 0.1981 0.1593256187 0.0179125469 0.3568284424 0.0443673537 8.1418492894 0.3712678913 2.6070982816 0.0755975774 11.2651016321 .5091453693
0.0005 0.0055 0.7952 0.1988 0.0098385405 0.0031631142 1.0741099953 0.0947802613 8.3023682380 0.4754572542 2.6858882420 0.1589124778 12.0722050158 .7323131075
0.0075 0.0025 0.792 0.198 0.1766531975 0.0181184175 0.4869137549 0.0525974072 8.1900562580 0.4934070738 2.7096131000 0.1733945138 11.5632363104 .7375174123
0.0075 0.003 0.7916 0.1979 0.1725415686 0.0206209814 0.5859880177 0.0704969167 8.1949282389 0.5301546301 2.6595272887 0.1404818707 11.6129851139 .7617543989
0.0075 0.0035 0.7912 0.1978 0.1631435598 0.0142188566 0.6786184260 0.0275517170 8.2587768303 0.2721176111 2.5754651376 0.1766026000 11.6760039537 .4904907847
0.0075 0.004 0.7908 0.1977 0.1703389103 0.0396206472 0.7789009115 0.0940518587 8.2556997897 0.1611281215 2.6416604203 0.0712510724 11.8466000318 .3660516998
0.0075 0.0045 0.7904 0.1976 0.1693110031 0.0212918574 0.8896546605 0.0722872246 8.3049324385 0.6127497024 2.6355095312 0.1469830183 11.9994076333 .8533118027
0.0075 0.005 0.79 0.1975 0.1659335937 0.0160053102 0.9645644689 0.0747841171 8.4249370198 0.6221458435 2.6946752264 0.2245299488 12.2501103088 .9374652196
0.0075 0.0055 0.7896 0.1974 0.1691641592 0.0172902053 1.0592085818 0.0880520944 8.1521060913 0.2209775526 2.7014119145 0.1782273487 12.0818907468 .5045472010
0.0075 0.006 0.7892 0.1973 0.1596193065 0.0246172731 1.1566718809 0.0927389097 8.1067197432 0.2260455783 2.6255509489 0.0769696145 12.0485618795 .4203713756
0.0075 0.0065 0.7888 0.1972 0.1675488764 0.0065275371 1.2295679848 0.1015226667 8.4475019839 0.1326006544 2.7034622109 0.1987231784 12.5480810560 .4393740366
0.0075 0.006999999999999999 0.7884 0.1971 0.1748910709 0.0189058298 1.3173655023 0.1395228428 7.9949206033 0.4453342246 2.6577698918 0.1330344155 12.1449470683 .7367973127
0.0005 0.006 0.7948 0.1987 0.0101322283 0.0075106019 1.1131758631 0.0679379860 8.2792904339 0.2562589633 2.6937965280 0.1300104221 12.0963950533 .4617179733
0.0075 0.0075 0.7879999999999999 0.19699999999999998 0.1660804376 0.0261596524 1.4196616923 0.1127099045 8.1277461869 0.1991682354 2.6407817219 0.1210125115 12.3542700387 .4590503038
0.0075 0.008 0.7876 0.1969 0.1625561842 0.0166808452 1.5316236640 0.1898717290 8.2021080002 0.3536053813 2.6229148535 0.2626901782 12.5192027019 .8228481337
0.0075 0.0085 0.7872 0.1968 0.1634372476 0.0168608503 1.6161992542 0.1076637253 8.2757005533 0.2643261611 2.6750509612 0.2479431736 12.7303880163 .6367939103
0.0075 0.009000000000000001 0.7868 0.1967 0.1615282770 0.0207876183 1.7269530033 0.1435611748 8.0074851855 0.5291719552 2.6032905883 0.0401432604 12.4992570541 .7336640087
0.0075 0.0095 0.7864 0.1966 0.1740100075 0.0315355584 1.8646903930 0.1332336067 8.2277500047 0.3328984044 2.6812018503 0.0672878788 12.9476522555 .5649554483
0.0075 0.01 0.7859999999999999 0.1965 0.1650525303 0.0165458595 1.9359755333 0.1341217920 8.1821072366 0.4324200017 2.7052196077 0.1028807082 12.9883549079 .6859683614
0.008 0.0 0.7936 0.1984 0.1820864214 0.0258044449 0.0000000000 0.0000000000 8.2867266152 0.3850080169 2.6422462193 0.1662513555 11.1110592559 .5770638173
0.008 0.0005 0.7932 0.1983 0.1804711386 0.0165719037 0.0978660401 0.0373138960 8.2528791692 0.4310816791 2.6829592472 0.1670400374 11.2141755951 .6520075162
0.008 0.001 0.7928 0.1982 0.1737163198 0.0205287546 0.1880800029 0.0198285999 8.2826238945 0.2862245041 2.7330450584 0.1167989705 11.3774652756 .4433808291
0.008 0.0015 0.7924 0.1981 0.1725415686 0.0130352386 0.2770857431 0.0499528622 8.1264640867 0.4835475643 2.5880598153 0.1506357856 11.1641512137 .6971714507
0.0005 0.0065 0.7944 0.1986 0.0116006672 0.0039837748 1.2440666574 0.0918178606 8.3400619847 0.3230200574 2.6504474048 0.1611043001 12.2461767141 .5799259929
0.008 0.002 0.792 0.198 0.1850232991 0.0145368033 0.3934778648 0.0617442659 8.2605717706 0.3890222534 2.6680213736 0.1125039070 11.5070943081 .5778072296
0.008 0.0025 0.7916 0.1979 0.1728352564 0.0099853844 0.4631520415 0.0462714073 8.1269769268 0.2885216659 2.6199858587 0.0903156868 11.3829500834 .4350941444
0.008 0.003 0.7912 0.1978 0.1812053581 0.0152434990 0.5739057905 0.0510067819 8.1315924876 0.3935779578 2.5950894028 0.1802795712 11.4817930390 .6401078099
0.008 0.0035 0.7908 0.1977 0.1782684803 0.0168044851 0.6379415945 0.0316504133 8.2405710070 0.3658157068 2.6817876492 0.1780038612 11.7385687310 .5922744664
0.008 0.004 0.7904 0.1976 0.1770937292 0.0292717002 0.7668186843 0.0576018060 8.1346695282 0.2504708066 2.6375598276 0.1934467479 11.7161417693 .5307910607
0.008 0.0045 0.79 0.1975 0.1791495436 0.0077145468 0.8505887926 0.0511718734 8.2641616512 0.3911238762 2.6393172245 0.0686260422 11.9332172119 .5186363386
0.008 0.005 0.7896 0.1974 0.1844359236 0.0099334219 0.9391917919 0.0636075680 8.3539086672 0.0773759969 2.6738793633 0.0159784654 12.1514157460 .1668954522
0.008 0.0055 0.7892 0.1973 0.1859043625 0.0199058793 1.0205454548 0.0585513809 8.2187753031 0.3247926063 2.6091485779 0.1553041325 12.0343736983 .5585539990
0.008 0.006 0.7888 0.1972 0.1750379147 0.0239783075 1.1288827584 0.0610042805 8.2785211738 0.3056415081 2.6369740286 0.1591886450 12.2194158755 .5498127411
0.008 0.0065 0.7884 0.1971 0.1768000414 0.0154402700 1.2118473850 0.1814641654 8.1531317715 0.3952110919 2.7254296719 0.0763563724 12.2672088698 .6684718997
0.0005 0.006999999999999999 0.794 0.1985 0.0139501694 0.0037148892 1.2976311979 0.1472644577 8.2877522954 0.2439814838 2.6642136804 0.2759007393 12.2635473431 .6708615700
0.008 0.006999999999999999 0.7879999999999999 0.19699999999999998 0.1869322697 0.0155015965 1.3395162521 0.1020580738 8.4049362563 0.4274379874 2.6876456389 0.1354247603 12.6190304170 .6804224180
0.008 0.0075 0.7876 0.1969 0.1814990458 0.0203133456 1.4325494013 0.1181232966 8.1964667592 0.3578764102 2.6867669404 0.1155910649 12.4972821467 .6119041173
0.008 0.008 0.7872 0.1968 0.1826737969 0.0173599041 1.5130975824 0.0921071181 8.2139033223 0.4586625718 2.6782728555 0.0924078135 12.5879475571 .6605374075
0.008 0.0085 0.7868 0.1967 0.1842890797 0.0124254575 1.6625144584 0.1796170258 8.2300577851 0.2663037912 2.6337521343 0.1612448222 12.7106134575 .6195910967
0.008 0.009000000000000001 0.7864 0.1966 0.1757721342 0.0134456410 1.7144680352 0.0774938809 8.3833969724 0.3521662115 2.6220361551 0.1200187567 12.8956732969 .5631244901
0.008 0.0095 0.7859999999999999 0.1965 0.1743036953 0.0107747797 1.8352903069 0.0970463527 8.0641540156 0.3724518596 2.6278941447 0.1491959922 12.7016421625 .6294689842
0.008 0.01 0.7856 0.1964 0.1813522019 0.0311364451 1.8783835838 0.1939756742 8.1074890033 0.2308896992 2.6337521343 0.2259134287 12.8009769233 .6819152472
0.0085 0.0 0.7932 0.1983 0.1961834346 0.0099334219 0.0000000000 0.0000000000 8.1146687646 0.2656412667 2.6627491830 0.1183313904 10.9736013822 .3939060790
0.0085 0.0005 0.7928 0.1982 0.1822332653 0.0156345647 0.0938386310 0.0305234035 8.1385158289 0.0570244975 2.6460539125 0.1235660953 11.0606416377 .2267485610
0.0085 0.001 0.7924 0.1981 0.1847296114 0.0237251740 0.1804279257 0.0247742951 8.4069876166 0.1258225755 2.6952610254 0.0879596210 11.4674061791 .2622816656
0.0005 0.0075 0.7936 0.1984 0.0096916966 0.0058295359 1.4591303010 0.1244619277 8.2528791692 0.1596490232 2.6867669404 0.1237353849 12.4084681072 .4136758717
0.0085 0.0015 0.792 0.198 0.1929528691 0.0252537336 0.2766830022 0.0576693477 8.2077492412 0.3866535413 2.6413675209 0.1462457404 11.3187526334 .6158223630
0.0085 0.002 0.7916 0.1979 0.1882538647 0.0146137338 0.3797846740 0.0526097410 8.1082582635 0.2631294502 2.6346308328 0.1178169731 11.3109276350 .4481698981
0.0085 0.0025 0.7912 0.1978 0.1948618397 0.0178546710 0.4748315277 0.0454508770 8.1451827500 0.3105245694 2.6545479975 0.1409647031 11.4694241149 .5147948205
0.0085 0.003 0.7908 0.1977 0.1985329369 0.0230615042 0.5642400088 0.0658034766 8.3536522471 0.2574007718 2.6741722627 0.1515737128 11.7905974555 .4978394654
0.0085 0.0035 0.7904 0.1976 0.1872259575 0.0203260799 0.6810348714 0.0629307634 8.1172329651 0.3262017756 2.6469326110 0.1827335991 11.6324264050 .5921922180
0.0085 0.004 0.79 0.1975 0.1889880841 0.0084406501 0.7462788981 0.0465927888 8.1897998380 0.2100166272 2.6314089385 0.1563150500 11.7564757587 .4213651161
0.0085 0.0045 0.7896 0.1974 0.1916312741 0.0144773478 0.8219941884 0.0630337767 8.0508201732 0.2764564869 2.6621633840 0.1781772811 11.7266090197 .5321448925
0.0085 0.005 0.7892 0.1973 0.1958897469 0.0252537336 0.9798686233 0.0674203192 8.3846790727 0.3321897692 2.6680213736 0.1267737169 12.2284588165 .5516375389
0.0085 0.0055 0.7888 0.1972 0.1964771224 0.0329218627 1.0849839997 0.0695891534 8.0736415573 0.3724412673 2.5883527148 0.0642939380 11.9434553942 .5392462214
0.0085 0.006 0.7884 0.1971 0.1904565230 0.0256300432 1.1453951356 0.0460887655 8.2182624630 0.1191070422 2.6088556784 0.1128571766 12.1629698000 .3036830275
0.0005 0.008 0.7932 0.1983 0.0129222622 0.0037839023 1.5147085460 0.1400334241 8.2790340139 0.2480609165 2.6964326233 0.1270171019 12.5030974454 .5188953448
0.0085 0.0065 0.7879999999999999 0.19699999999999998 0.1928060252 0.0256636741 1.2468858438 0.1029442310 8.1736453751 0.5284826472 2.6706574690 0.0609230921 12.2839947131 .7180136444
0.0085 0.006999999999999999 0.7876 0.1969 0.1911907425 0.0224359009 1.2968257161 0.0539732921 7.9969719637 0.4032619178 2.6103201759 0.2549713116 12.0953085982 .7346424224
0.0085 0.0075 0.7872 0.1968 0.1894286158 0.0257207456 1.4325494013 0.1562011794 8.3151892403 0.1657481403 2.6314089385 0.1236216257 12.5685761959 .4712916910
0.0085 0.008 0.7868 0.1967 0.1900159913 0.0299417533 1.5344428504 0.1041846431 8.2077492412 0.2973428982 2.6100272764 0.1611149500 12.5422353593 .5925842446
0.0085 0.0085 0.7864 0.1966 0.1929528691 0.0120161018 1.6367390404 0.1328288108 8.0936423209 0.2889725360 2.6519119022 0.0702812290 12.5752461326 .5040986776
0.0085 0.009000000000000001 0.7859999999999999 0.1965 0.1826737969 0.0263730969 1.7305776714 0.1112206765 8.0177419873 0.1520689779 2.6226219541 0.1213805983 12.5536154097 .4110433496
0.0085 0.0095 0.7856 0.1964 0.1864917380 0.0192807759 1.8038765162 0.1158158487 8.2631359710 0.3858895929 2.6759296596 0.0960138617 12.9294338848 .6170000792
0.0085 0.01 0.7852 0.1963 0.1928060252 0.0256636741 1.9460440559 0.1116573286 8.1049248029 0.4127856234 2.6800302524 0.0765135075 12.9238051364 .6266201336
0.009000000000000001 0.0 0.7928 0.1982 0.2080777896 0.0107747797 0.0000000000 0.0000000000 8.2469815082 0.5292266237 2.6258438484 0.0974787779 11.0809031462 .6374801813
0.009000000000000001 0.0005 0.7924 0.1981 0.2108678235 0.0233735620 0.0865892947 0.0274337219 8.4249370198 0.4702617802 2.7468113341 0.1267087353 11.4692054721 .6477777994
0.0005 0.0085 0.7928 0.1982 0.0101322283 0.0059030512 1.6625144584 0.0891359434 8.3531394071 0.3208854836 2.6724148659 0.0989011867 12.6982009597 .5148256649
0.009000000000000001 0.001 0.792 0.198 0.1913375863 0.0141031304 0.1764005167 0.0463134531 8.2751877132 0.3274418723 2.6457610131 0.1171246392 11.2886868293 .5049830950
0.009000000000000001 0.0015 0.7916 0.1979 0.2036724729 0.0267013716 0.2843350794 0.0512858562 8.1121045641 0.1437910702 2.6466397115 0.1270711242 11.2467518279 .3488494222
0.009000000000000001 0.002 0.7912 0.1978 0.1923654936 0.0107507378 0.3910614193 0.0424237414 8.1223613660 0.3093127318 2.6970184223 0.1850568499 11.4028067012 .5475440609
0.009000000000000001 0.0025 0.7908 0.1977 0.2067561946 0.0186347151 0.4695958959 0.0656554149 8.1777480958 0.5018150120 2.6765154586 0.1525508680 11.5306156449 .7386560100
0.009000000000000001 0.003 0.7904 0.1976 0.1995608441 0.0243849299 0.5581988952 0.0680334180 8.2500585487 0.2871602286 2.6144207686 0.1314906644 11.6222390566 .5110692409
0.009000000000000001 0.0035 0.79 0.1975 0.2013229707 0.0156896355 0.6721745715 0.0556540720 8.1344131081 0.2878426659 2.6229148535 0.1448239108 11.6308255038 .5040102842
0.009000000000000001 0.004 0.7896 0.1974 0.2066093507 0.0338646331 0.7398350436 0.1103421886 8.1769788357 0.3573336392 2.6208645572 0.0825249161 11.7442877872 .5840653770
0.009000000000000001 0.0045 0.7892 0.1973 0.1995608441 0.0065275371 0.8292435247 0.0920648445 8.1138995045 0.3630480454 2.6606988866 0.1272060794 11.8034027599 .5888465064
0.009000000000000001 0.005 0.7888 0.1972 0.1948618397 0.0115475703 0.9504685372 0.0784259714 8.1482597906 0.2806439793 2.6138349696 0.0549653016 11.9074251371 .4255828226
0.009000000000000001 0.0055 0.7884 0.1971 0.1955960591 0.0268141926 1.0644442135 0.0920013977 8.1933897186 0.2967062486 2.6574769923 0.0926896131 12.1109069835 .5082114520
0.0005 0.009000000000000001 0.7924 0.1981 0.0101322283 0.0035242533 1.7849476937 0.1936610121 8.2354426061 0.3788378600 2.6920391311 0.0955121810 12.7225616592 .6715353064
0.009000000000000001 0.006 0.7879999999999999 0.19699999999999998 0.2014698146 0.0212310060 1.1518389900 0.0525109896 8.1680041341 0.3531431913 2.6393172245 0.1563040730 12.1606301632 .5831892599
0.009000000000000001 0.0065 0.7876 0.1969 0.2073435702 0.0194500259 1.2348036166 0.1027549835 8.1146687646 0.4250432785 2.6085627790 0.1299021582 12.1653787304 .6771504461
0.009000000000000001 0.006999999999999999 0.7872 0.1968 0.2013229707 0.0271148741 1.2996449024 0.0420550994 8.1367208885 0.3549157269 2.6645065799 0.1375143568 12.3021953415 .5616000572
0.009000000000000001 0.0075 0.7868 0.1967 0.2033787852 0.0259045272 1.4132178378 0.1076275621 8.2921114362 0.2048062717 2.6583556908 0.0731052696 12.5670637500 .4114436306
0.009000000000000001 0.008 0.7864 0.1966 0.2001482196 0.0184720039 1.5380675185 0.1042282259 8.1326181678 0.3606524014 2.6434178172 0.1433353222 12.5142517231 .6266879534
0.009000000000000001 0.0085 0.7859999999999999 0.1965 0.2035256291 0.0251167446 1.6468075630 0.1267297071 8.1880048977 0.3740872315 2.6592343892 0.1501223424 12.6975724790 .6760560256
0.009000000000000001 0.009000000000000001 0.7856 0.1964 0.2039661607 0.0272892684 1.6870816536 0.1460656372 8.1036427026 0.1684084404 2.7134207932 0.1062769128 12.7081113101 .4480402588
0.009000000000000001 0.0095 0.7852 0.1963 0.2054345996 0.0127475381 1.8103203707 0.1311724100 8.1305668074 0.5437498166 2.6404888224 0.1256944944 12.7868106001 .8133642591
0.009000000000000001 0.01 0.7848 0.1962 0.2007355952 0.0167839417 1.9391974605 0.0694304763 8.1290282872 0.3019517796 2.6653852783 0.0767374282 12.9343466212 .4649036258
0.0095 0.0 0.7924 0.1981 0.2136578573 0.0233477164 0.0000000000 0.0000000000 8.2372375464 0.4245665565 2.6683142731 0.0654943150 11.1192096768 .5134085879
0.0 0.002 0.7984 0.1996 0.0000000000 0.0000000000 0.3894504557 0.0605237982 8.2018515801 0.4496832719 2.6759296596 0.2077927266 11.2672316954 .7179997967
0.0005 0.0095 0.792 0.198 0.0096916966 0.0021581556 1.8856329201 0.0820089668 8.2328784056 0.4378603352 2.7116633963 0.1462222739 12.8398664186 .6682497315
0.0095 0.0005 0.792 0.198 0.2033787852 0.0125635223 0.1002824855 0.0082143349 8.2115955419 0.2383763274 2.6850095435 0.0433886862 11.2002663561 .3025428708
0.0095 0.001 0.7916 0.1979 0.2082246335 0.0231734358 0.1816361484 0.0215231010 8.2446737277 0.1863706333 2.6437107167 0.0488150180 11.2782452263 .2798821881
0.0095 0.0015 0.7912 0.1978 0.2019103463 0.0186901756 0.2569486978 0.0349805459 8.1685169742 0.5254506619 2.6738793633 0.1362961716 11.3012553816 .7154175550
0.0095 0.002 0.7908 0.1977 0.2079309457 0.0289457576 0.3975052738 0.0590039481 8.1318489077 0.2931705453 2.7107846979 0.0962387648 11.4480698251 .4773590158
0.0095 0.0025 0.7904 0.1976 0.2107209796 0.0377134444 0.4530835188 0.0736916816 8.0769750179 0.5064991109 2.6475184100 0.1203585234 11.3882979263 .7382627603
0.0095 0.003 0.79 0.1975 0.2116020429 0.0258111291 0.5577961543 0.0719092731 8.2659565915 0.2973384756 2.7251367725 0.1236077454 11.7604915612 .5186666232
0.0095 0.0035 0.7896 0.1974 0.2123362624 0.0166238696 0.6500238217 0.0367709284 8.2567254699 0.2478721213 2.7350953548 0.1786888492 11.8541809088 .4799557685
0.0095 0.004 0.7892 0.1973 0.2070498824 0.0299647898 0.7503063072 0.0660593307 8.1141559245 0.4331371025 2.6788586544 0.0822082806 11.7503707685 .6113695036
0.0095 0.0045 0.7888 0.1972 0.2185037057 0.0268784491 0.8534079790 0.0348690834 8.2126212220 0.3359850243 2.6659710773 0.0785189161 11.9505039840 .4762514729
0.0095 0.005 0.7884 0.1971 0.2113083551 0.0392532144 0.9182492648 0.1147917561 8.1038991227 0.3716919787 2.7055125072 0.1054210297 11.9389692498 .6311579789
0.0005 0.01 0.7916 0.1979 0.0105727600 0.0035486429 1.9472522786 0.1502390927 8.3562164476 0.5615179813 2.6929178295 0.1054177745 13.0069593157 .8207234914
0.0095 0.0055 0.7879999999999999 0.19699999999999998 0.2149794523 0.0108465858 1.0632359908 0.0921212050 8.1749274753 0.4170446398 2.7008261155 0.2271842874 12.1539690339 .7471967180
0.0095 0.006 0.7876 0.1969 0.2035256291 0.0187914283 1.1333129084 0.1191024094 8.1715940147 0.2008120972 2.6296515416 0.0806319874 12.1380840938 .4193379223
0.0095 0.0065 0.7872 0.1968 0.2190910812 0.0347446417 1.2166802758 0.0887273955 8.2344169259 0.4722101678 2.6896959352 0.1439516772 12.3598842181 .7396338822
0.0095 0.006999999999999999 0.7868 0.1967 0.2076372579 0.0217090699 1.3334751385 0.1356322310 8.1536446115 0.2029356907 2.6243793509 0.1132729812 12.3191363588 .4735499728
0.0095 0.0075 0.7864 0.1966 0.2198253007 0.0094071821 1.4402014785 0.0682714143 8.2615974508 0.2898222660 2.7093202005 0.1433712294 12.6309444305 .5108720918
0.0095 0.008 0.7859999999999999 0.1965 0.2108678235 0.0165458595 1.5171249914 0.1271947343 8.3015989779 0.3368777819 2.5977254982 0.1041404919 12.6273172910 .5847588676
0.0095 0.0085 0.7856 0.1964 0.2157136718 0.0316229600 1.5964649498 0.0879193636 8.2100570216 0.2574876078 2.6633349819 0.0914784680 12.6855706251 .4685083994
0.0095 0.009000000000000001 0.7852 0.1963 0.2105741357 0.0345679371 1.7184954442 0.1138439623 8.1669784539 0.4830289427 2.6768083581 0.0696435886 12.7728563919 .7010844307
0.0095 0.0095 0.7848 0.1962 0.2299575289 0.0193566759 1.8199861525 0.1606810036 8.3933973542 0.5694733032 2.7219148782 0.1519648772 13.1652559138 .9014758599
0.0095 0.01 0.7844 0.1961 0.2180631740 0.0332918121 1.8852301792 0.1226450210 8.2908293360 0.3099251832 2.6530835001 0.0450189456 13.0472061893 .5108809619
0.001 0.0 0.7992 0.1998 0.0233481782 0.0051206214 0.0000000000 0.0000000000 8.1613372129 0.2912624721 2.7031693114 0.1055641588 10.8878547025 .4019472523
0.01 0.0 0.792 0.198 0.2302512167 0.0274813933 0.0000000000 0.0000000000 8.2067235610 0.4121364978 2.6612846856 0.0749822672 11.0982594633 .5146001583
0.01 0.0005 0.7916 0.1979 0.2414113522 0.0242963408 0.0982687810 0.0159883574 8.2587768303 0.1194664267 2.6627491830 0.0726815766 11.2612061465 .2324327015
0.01 0.001 0.7912 0.1978 0.2298106851 0.0259211700 0.1880800029 0.0377460843 8.0244089085 0.3295427586 2.5719503438 0.1292931433 11.0142499403 .5225031562
0.01 0.0015 0.7908 0.1977 0.2182100179 0.0181612114 0.2827241157 0.0370521633 8.1549267118 0.1767595461 2.6164710650 0.1256344175 11.2723319104 .3576073383
0.01 0.002 0.7904 0.1976 0.2233495540 0.0228699633 0.3898531966 0.0409609479 8.2777519136 0.4244370682 2.6220361551 0.0901559638 11.5129908193 .5784239432
0.01 0.0025 0.79 0.1975 0.2091056968 0.0330760765 0.4921493867 0.0963418204 8.2295449451 0.5971965061 2.6844237446 0.0720556536 11.6152237732 .7986700566
0.01 0.003 0.7896 0.1974 0.2248179929 0.0268591883 0.5904181676 0.0218224631 8.2028772603 0.4070961987 2.5912817096 0.1691285911 11.6093951304 .6249064412
0.01 0.0035 0.7892 0.1973 0.2245243051 0.0102328172 0.6496210807 0.0981763051 8.0890267600 0.4191362720 2.6299444411 0.0454287001 11.5931165869 .5729740944
0.01 0.004 0.7888 0.1972 0.2245243051 0.0348908000 0.7841365432 0.0275045797 8.0880010799 0.3929359227 2.6794444534 0.1908446352 11.7761063816 .6461759376
0.01 0.0045 0.7884 0.1971 0.2217342712 0.0148885510 0.8662956880 0.0899618976 8.0359478106 0.3433976639 2.6609917861 0.1135755271 11.7849695559 .5618236396
0.001 0.0005 0.7988 0.1997 0.0273129632 0.0092126256 0.0926304083 0.0227824660 8.3469853260 0.2633402659 2.6914533321 0.2828711522 11.1583820296 .5782065097
0.01 0.005 0.7879999999999999 0.19699999999999998 0.2295169973 0.0157773491 0.9202629693 0.0862655602 8.1410800293 0.2978510615 2.6741722627 0.1658752628 11.9650322586 .5657692336
0.01 0.0055 0.7876 0.1969 0.2337754700 0.0164465155 1.0459181319 0.0667918806 8.1515932512 0.4233866909 2.5947965034 0.1437703898 12.0260833565 .6503954768
0.01 0.006 0.7872 0.1968 0.2207063640 0.0268623993 1.1429786901 0.1193527277 8.0621026552 0.3477925572 2.6229148535 0.0620781086 12.0487025628 .5560857928
0.01 0.0065 0.7868 0.1967 0.2303980606 0.0148421330 1.2194994622 0.1033593557 8.1269769268 0.5900144457 2.6319947375 0.0986406137 12.2088691871 .8068565481
0.01 0.006999999999999999 0.7864 0.1966 0.2352439089 0.0239062572 1.3097134250 0.0597144037 8.1544138717 0.2787105429 2.6407817219 0.1570378321 12.3401529275 .5193690359
0.01 0.0075 0.7859999999999999 0.1965 0.2208532079 0.0136620069 1.4083849469 0.1078443591 8.1908255182 0.2815562160 2.6700716700 0.1365728439 12.4901353430 .5396354259
0.01 0.008 0.7856 0.1964 0.2262864317 0.0140356950 1.5090701733 0.1996002781 8.0482559728 0.2542704409 2.6232077530 0.0529621875 12.4068203308 .5208686015
0.01 0.0085 0.7852 0.1963 0.2198253007 0.0240859790 1.6347253359 0.0890558409 8.1097967837 0.3021694552 2.6504474048 0.1101925063 12.6147948251 .5255037814
0.01 0.009000000000000001 0.7848 0.1962 0.2220279590 0.0198451244 1.6625144584 0.1244358607 8.1449263300 0.6116903279 2.6756367601 0.1681049105 12.7051055075 .9240762235
0.01 0.0095 0.7844 0.1961 0.2240837734 0.0117987945 1.8360957887 0.0814851453 8.1439006498 0.4642803405 2.6255509489 0.1427884219 12.8296311608 .7003527022
0.001 0.001 0.7984 0.1996 0.0256976804 0.0087121874 0.1764005167 0.0206304004 8.1705683346 0.4676989166 2.7239651745 0.2038294202 11.0966317062 .7008709246
0.01 0.01 0.784 0.196 0.2129236379 0.0219579492 1.8985206290 0.1302890172 8.0472302926 0.2811869998 2.5854237200 0.0830843854 12.7440982795 .5165183516
0.001 0.0015 0.7979999999999999 0.1995 0.0224671149 0.0036681592 0.2666144795 0.0450350060 8.3685246098 0.2502186695 2.6785657550 0.1387985094 11.3361719592 .4377203441
0.001 0.002 0.7976 0.1994 0.0209986760 0.0049667110 0.3693134104 0.0487699116 8.3385234645 0.2594352542 2.6949681259 0.1491246731 11.4238036768 .4622965499
0.001 0.0025 0.7972 0.1993 0.0245229293 0.0074065239 0.4740260459 0.0302028829 8.3967308148 0.2389603706 2.7342166564 0.1165283570 11.6294964464 .3930981344
0.001 0.003 0.7968 0.1992 0.0207049882 0.0084814264 0.5646427497 0.0979447335 8.3492931064 0.3538202687 2.7002403166 0.1329699127 11.6348811609 .5932163413
0.001 0.0035 0.7964 0.1991 0.0202644566 0.0042152126 0.6653279761 0.0826394505 8.1464648503 0.4832602960 2.6917462316 0.1331066216 11.5238035146 .7032215807
0.0 0.0025 0.7979999999999999 0.1995 0.0000000000 0.0000000000 0.4800671595 0.0455364451 8.4213471392 0.3329142049 2.6964326233 0.2385460840 11.5978469220 .6169967340
0.001 0.004 0.7959999999999999 0.19899999999999998 0.0223202710 0.0062714547 0.7571529025 0.0948623695 8.3082658991 0.3974937500 2.6082698795 0.0771610871 11.6960089521 .5757886613
0.001 0.0045 0.7956 0.1989 0.0220265832 0.0034749606 0.8562271653 0.1045390031 8.2677515319 0.3163379600 2.5813231272 0.1254567496 11.7273284076 .5498086733
0.001 0.005 0.7952 0.1988 0.0220265832 0.0041533724 0.9782576597 0.1208330110 8.1995437997 0.3633811331 2.6621633840 0.1402912077 11.8619914266 .6286587242
0.001 0.0055 0.7948 0.1987 0.0229076466 0.0081706452 1.0644442135 0.1154286631 8.3487802663 0.3786982918 2.7304089631 0.2129973405 12.1665410895 .7152949406
0.001 0.006 0.7944 0.1986 0.0240823977 0.0101905850 1.1675458854 0.0697753704 8.2303142052 0.3435286061 2.6598201882 0.1667151325 12.0817626765 .5902096940
0.001 0.0065 0.794 0.1985 0.0204113005 0.0081706452 1.2271515394 0.0567621838 8.2810853742 0.3886096339 2.6806160513 0.1586055423 12.2092642654 .6121480052
0.001 0.006999999999999999 0.7936 0.1984 0.0221734271 0.0052041607 1.3205874295 0.0470638549 8.1828764967 0.3269032779 2.6000686940 0.1022819079 12.1257060473 .4814532014
0.001 0.0075 0.7932 0.1983 0.0207049882 0.0058295359 1.4410069603 0.0945060519 8.2815982143 0.2787586649 2.6451752141 0.1332534915 12.3884853769 .5123477442
0.001 0.008 0.7928 0.1982 0.0227608027 0.0024571682 1.5517607093 0.1107823034 8.2303142052 0.2834090022 2.6483971084 0.1637368355 12.4532328256 .5603853093
0.001 0.0085 0.7924 0.1981 0.0237887099 0.0083378368 1.6375445222 0.1594040161 8.1569780721 0.3593629740 2.6513261032 0.1199472548 12.4696374074 .6470520817
0.0 0.003 0.7976 0.1994 0.0000000000 0.0000000000 0.5549769679 0.0391798806 8.4139109579 0.1741286586 2.6999474171 0.1607012162 11.6688353429 .3740097554
0.001 0.009000000000000001 0.792 0.198 0.0232013343 0.0083378368 1.7072186989 0.1622681043 8.2772390735 0.2795942847 2.6431249177 0.0818107628 12.6507840244 .5320109886
0.001 0.0095 0.7916 0.1979 0.0207049882 0.0089755136 1.8163614843 0.1206341795 8.1936461387 0.3675149641 2.7099059994 0.1241645087 12.7406186106 .6212891659
0.001 0.01 0.7912 0.1978 0.0214392077 0.0075106019 1.9041590017 0.1488638478 8.0154342069 0.5034261523 2.6062195831 0.0985396741 12.5472519994 .7583402761
0.0015 0.0 0.7988 0.1997 0.0367109721 0.0088106333 0.0000000000 0.0000000000 8.5557112431 0.4026118087 2.7069770046 0.1447362127 11.2993992198 .5561586547
0.0015 0.0005 0.7984 0.1996 0.0340677821 0.0067356381 0.0934358901 0.0138580331 8.1741582152 0.2748631524 2.6694858710 0.1975315491 10.9711477584 .4929883727
0.0015 0.001 0.7979999999999999 0.1995 0.0298093093 0.0101990454 0.1925101529 0.0149828278 8.2741620330 0.2997487818 2.7251367725 0.2141285523 11.2216182677 .5390592073
0.0015 0.0015 0.7976 0.1994 0.0353893771 0.0047718615 0.2819186339 0.0248266168 8.2341605059 0.5489511820 2.7289444657 0.1586812506 11.2804129826 .7372309109
0.0015 0.002 0.7972 0.1993 0.0328930310 0.0046806129 0.3693134104 0.0721614607 8.3728837506 0.4424374635 2.6946752264 0.1431916036 11.4697654184 .6624711407
0.0015 0.0025 0.7968 0.1992 0.0337740943 0.0071336513 0.4563054461 0.0351655315 8.2741620330 0.3811564737 2.6255509489 0.1129757001 11.3897925223 .5364313566
0.0015 0.003 0.7964 0.1991 0.0318651237 0.0069870538 0.5678646769 0.1107647323 8.1249255664 0.5649030795 2.6047550857 0.0652475917 11.3294104527 .7479024573
0.0 0.0035 0.7972 0.1993 0.0000000000 0.0000000000 0.6802293896 0.0402257326 8.2772390735 0.1706840922 2.6876456389 0.0209909024 11.6451141020 .2319007272
0.0015 0.0035 0.7959999999999999 0.19899999999999998 0.0296624654 0.0118789354 0.6729800533 0.0843797464 8.3900638936 0.3817645847 2.6961397238 0.1366431801 11.7888461361 .6146664466
0.0015 0.004 0.7956 0.1989 0.0350956893 0.0063262283 0.7656104616 0.0573760927 8.3187791209 0.2323092026 2.6826663477 0.0977845696 11.8021516195 .3937960932
0.0015 0.0045 0.7952 0.1988 0.0355362209 0.0094529149 0.8735450243 0.0720174616 8.1500547309 0.2354567208 2.6501545053 0.1234716364 11.7092904814 .4403987337
0.0015 0.005 0.7948 0.1987 0.0348020015 0.0044150954 0.9693973598 0.0547846072 8.2446737277 0.1748671913 2.6252580494 0.2061696125 11.8741311384 .4402365064
0.0015 0.0055 0.7944 0.1986 0.0289282460 0.0037839023 1.0269893093 0.0965570796 8.1913383583 0.3070452046 2.6568911934 0.1042886690 11.9041471070 .5116748555
0.0015 0.006 0.794 0.1985 0.0331867187 0.0072177916 1.1413677265 0.0853734728 8.3054452786 0.4900642596 2.6785657550 0.0922889036 12.1585654788 .6749444276
0.0015 0.0065 0.7936 0.1984 0.0361235965 0.0088788960 1.2267487985 0.0476120837 8.1246691464 0.2213426389 2.6677284742 0.0916845557 12.0552700156 .3695181743
0.0015 0.006999999999999999 0.7932 0.1983 0.0327461871 0.0086426080 1.3012558660 0.0673625551 8.2528791692 0.3401641690 2.6319947375 0.0816217892 12.2188759598 .4977911213
0.0015 0.0075 0.7928 0.1982 0.0358299087 0.0084304252 1.4003301288 0.1022866760 8.2469815082 0.2371163178 2.6393172245 0.2101655320 12.3224587702 .5579989510
0.0015 0.008 0.7924 0.1981 0.0333335626 0.0072297317 1.5255825505 0.0866632551 8.0726158771 0.3524207853 2.6182284618 0.1863485336 12.2497604520 .6326623057
0.0 0.004 0.7968 0.1992 0.0000000000 0.0000000000 0.7740680206 0.0604165055 8.3651911492 0.5621008145 2.6246722504 0.0649788108 11.7639314202 .6874961308
0.0015 0.0085 0.792 0.198 0.0355362209 0.0148188694 1.6133800679 0.1383319745 8.1244127263 0.4440063956 2.6252580494 0.1148912916 12.3985870645 .7120485311
0.0015 0.009000000000000001 0.7916 0.1979 0.0362704404 0.0072297317 1.6846652082 0.2000872592 8.1954410790 0.2283342399 2.6308231395 0.0996994727 12.5471998671 .5353507035
0.0015 0.0095 0.7912 0.1978 0.0367109721 0.0071938520 1.7893778436 0.0569903285 8.2054414608 0.6075650998 2.6150065675 0.1239155210 12.6465368440 .7956648013
0.0015 0.01 0.7908 0.1977 0.0349488454 0.0044150954 1.8808000292 0.0942448141 8.1285154471 0.2908440906 2.6703645695 0.2239147091 12.7146288912 .6134187092
0.002 0.0 0.7984 0.1996 0.0425847276 0.0149463708 0.0000000000 0.0000000000 8.4854521506 0.2824096349 2.6961397238 0.1091536986 11.2241766020 .4065097043
0.002 0.0005 0.7979999999999999 0.1995 0.0439063226 0.0131144007 0.0922276674 0.0151550498 8.3513444667 0.4594612199 2.7096131000 0.1801691349 11.1970915567 .6678998053
0.002 0.001 0.7976 0.1994 0.0418505081 0.0062989011 0.2049951210 0.0424237414 8.3505752066 0.3277461479 2.7122491953 0.2304283239 11.3096700310 .6068971143
0.002 0.0015 0.7972 0.1993 0.0477242637 0.0080429710 0.2815158930 0.0449484833 8.3177534408 0.5628302597 2.7257225714 0.1075926287 11.3727161689 .7234143427
0.002 0.002 0.7968 0.1992 0.0427315715 0.0106459287 0.3709243741 0.0297483528 8.3110865196 0.5135514200 2.7377314501 0.0842329207 11.4624739153 .6381786222
0.002 0.0025 0.7964 0.1991 0.0449342298 0.0103584807 0.4788589368 0.0628791935 8.3549343474 0.4480403031 2.7324592595 0.0832040768 11.6111867735 .6044820541
0.0 0.0045 0.7964 0.1991 0.0000000000 0.0000000000 0.8336736746 0.0459195283 8.1874920576 0.3275077290 2.6630420825 0.1393610683 11.6842078147 .5127883256
0.002 0.003 0.7959999999999999 0.19899999999999998 0.0461089809 0.0086824359 0.5698783814 0.0383767918 8.2285192649 0.3519405995 2.6908675332 0.1593610064 11.5353741604 .5583608336
0.002 0.0035 0.7956 0.1989 0.0402352254 0.0075106019 0.6669389397 0.0691683323 8.2333912457 0.3738685165 2.6870598399 0.1158253583 11.6276252507 .5663728090
0.002 0.004 0.7952 0.1988 0.0475774198 0.0053673400 0.7648049798 0.0351470768 8.2077492412 0.0893784797 2.7072699041 0.1608186200 11.7274015449 .2907115165
0.002 0.0045 0.7948 0.1987 0.0459621370 0.0065407373 0.8650874653 0.0743752438 8.3428826052 0.4065415089 2.7245509735 0.1105997128 11.9784831810 .5980572028
0.002 0.005 0.7944 0.1986 0.0431721031 0.0070972858 0.9685918780 0.0670536395 8.3167277606 0.3017417916 2.7169355870 0.2264505130 12.0454273287 .6023432299
0.002 0.0055 0.794 0.1985 0.0428784154 0.0091750994 1.0580003590 0.0468011966 8.1597986926 0.3818596438 2.6399030234 0.1503187989 11.9005804904 .5881547387
0.002 0.006 0.7936 0.1984 0.0434657909 0.0064611311 1.1929185624 0.0596600537 8.2836495747 0.2152157136 2.7151781901 0.1119627183 12.2352121181 .3932996167
0.002 0.0065 0.7932 0.1983 0.0464026687 0.0051206214 1.2352063575 0.1050713897 8.2421095273 0.3253185263 2.6106130753 0.1204611211 12.1343316288 .5559716585
0.002 0.006999999999999999 0.7928 0.1982 0.0469900442 0.0098286729 1.3334751385 0.0910016225 8.3646783091 0.1326898790 2.7058054067 0.1873604514 12.4509488985 .4208806258
0.002 0.0075 0.7924 0.1981 0.0455216053 0.0043560937 1.4261055468 0.0744972705 8.2598025104 0.0656074627 2.6583556908 0.1153205926 12.3897853533 .2597814195
