# Supplementary material for: Multipressure Sampling for Improving the Performance of MOF-based Electronic Noses
Source: ACS Sens. 2024 Jul 12;9(7):3531–9. doi: 10.1021/acssensors.4c00199 (PMC11287752; doi:10.1021/acssensors.4c00199)
Supplement: Supplementary file 2 — se4c00199_si_002.zip [file se4c00199_si_002.zip › Multiplex_Adsorption_Data/Methane_1bar/MUDTEL.csv]

methane_comp CO2_comp N2_comp O2_comp methane_mass methane_error CO2_mass CO2_error N2_mass N2_error O2_mass O2_error total_mass total_error
0.0 0.0 0.8 0.2 0.0000000000 0.0000000000 0.0000000000 0.0000000000 10.1310638812 0.2947770449 3.4102898149 0.3544909777 13.5413536961 .6492680226
0.0 0.0005 0.7996 0.1999 0.0000000000 0.0000000000 0.1063912979 0.0452944629 10.3385114910 0.4330400011 3.3822414869 0.1825493627 13.8271442758 .6608838267
0.0 0.005 0.7959999999999999 0.19899999999999998 0.0000000000 0.0000000000 1.1397167786 0.2223107205 10.1598525291 0.4331525676 3.4238303870 0.1367804341 14.7233996947 .7922437222
0.002 0.008 0.792 0.198 0.0334576431 0.0120347371 1.8339199974 0.1957064961 10.2690800461 0.5505821991 3.3580618937 0.2899358064 15.4945195803 1.0482592387
0.002 0.0085 0.7916 0.1979 0.0421857239 0.0164005822 1.9150433620 0.1886384017 10.0768734852 0.5773745269 3.5234503107 0.2778091095 15.5575528818 1.0602226203
0.002 0.009000000000000001 0.7912 0.1978 0.0295784961 0.0112260933 2.0573417229 0.2143725252 10.1920280767 0.3327790591 3.3793399357 0.1836528839 15.6582882314 .7420305615
0.002 0.0095 0.7908 0.1977 0.0349123232 0.0218148136 2.2262379083 0.3290399225 10.1530787296 0.5720101690 3.2942277679 0.2008763994 15.7084567290 1.1237413045
0.002 0.01 0.7904 0.1976 0.0402461504 0.0326862738 2.2807634485 0.4817805142 10.2191232747 0.7178190251 3.4122241823 0.3569209359 15.9523570559 1.5892067490
0.0025 0.0 0.7979999999999999 0.1995 0.0446101908 0.0113095598 0.0000000000 0.0000000000 10.1683197785 0.8007242751 3.4992707176 0.2769322485 13.7122006869 1.0889660834
0.0025 0.0005 0.7976 0.1994 0.0373367901 0.0180390764 0.0997418418 0.0346793203 10.1759403029 0.4548607627 3.4383381429 0.3529359301 13.7513570777 .8605150895
0.0025 0.001 0.7972 0.1993 0.0441252974 0.0171846651 0.2194320519 0.0594745436 10.2902481695 0.3745779444 3.4963691664 0.2006527477 14.0501746852 .6518899008
0.0025 0.0015 0.7968 0.1992 0.0470346577 0.0218148136 0.3564108479 0.0993776734 10.1996486012 0.4032900303 3.4257647545 0.3305222140 14.0288588613 .8550047313
0.0025 0.002 0.7964 0.1991 0.0499440179 0.0354469994 0.4734412756 0.0777275629 10.2868612698 0.5350176095 3.4180272847 0.3176370361 14.2282738480 .9658292079
0.0 0.0055 0.7956 0.1989 0.0000000000 0.0000000000 1.2314792731 0.1976846511 10.1082023079 0.2319222729 3.3832086706 0.2322530161 14.7228902516 .6618599401
0.0025 0.0025 0.7959999999999999 0.19899999999999998 0.0533382716 0.0153336750 0.5558945315 0.0649335647 10.1920280767 0.2304958850 3.3822414869 0.2545439412 14.1835023667 .5653070659
0.0025 0.003 0.7956 0.1989 0.0509138047 0.0162276363 0.6436673522 0.1021162499 10.1615459790 0.3759840112 3.3532259751 0.2074919062 14.2093531110 .7018198036
0.0025 0.0035 0.7952 0.1988 0.0509138047 0.0212469633 0.7753265834 0.1226387586 10.1310638812 0.7202240529 3.4238303870 0.2658611963 14.3811346563 1.1299709711
0.0025 0.004 0.7948 0.1987 0.0480044444 0.0157571697 0.9841195055 0.1337846775 10.4494324578 0.3243918054 3.5050738199 0.0737600460 14.9866302276 .5476936986
0.0025 0.0045 0.7944 0.1986 0.0455799775 0.0094024314 1.0945004770 0.0643865157 10.2716202209 0.6019589057 3.3503244239 0.1490090846 14.7620250993 .8247569374
0.0025 0.005 0.794 0.1985 0.0513986981 0.0213353086 1.1104591717 0.1713444982 10.0811071099 0.5689941182 3.4354365917 0.1210487523 14.6784015714 .8827226773
0.0025 0.0055 0.7936 0.1984 0.0441252974 0.0120347371 1.2820151396 0.1338903944 10.3791542880 0.4823984513 3.4615505523 0.2338425440 15.1668452773 .8621661268
0.0025 0.006 0.7932 0.1983 0.0450950842 0.0180390764 1.4336227391 0.1765502602 10.0828005598 0.5403830130 3.3503244239 0.1899623688 14.9118428070 .9249347184
0.0025 0.0065 0.7928 0.1982 0.0543080583 0.0180390764 1.6224672928 0.2183614975 10.1979551513 0.5952518468 3.3619306286 0.4538308022 15.2366611310 1.2854832229
0.0025 0.006999999999999999 0.7924 0.1981 0.0402461504 0.0278718806 1.5865602298 0.2914374009 10.1420713054 0.9406896850 3.4315678568 0.2824838854 15.2004455424 1.5424828519
0.0 0.006 0.7952 0.1988 0.0000000000 0.0000000000 1.4043651321 0.1362473396 10.2724669458 0.5047673859 3.4064210800 0.3184135696 15.0832531579 .9594282951
0.0025 0.0075 0.792 0.198 0.0484893378 0.0122669400 1.8618477131 0.3022102825 10.2546857221 0.2763178868 3.3735368333 0.2599979829 15.5385596063 .8507930922
0.0025 0.008 0.7916 0.1979 0.0484893378 0.0189046241 1.7740748923 0.1631815008 10.2512988224 0.5331436366 3.4112569986 0.3083238516 15.4851200511 1.0235536131
0.0025 0.0085 0.7912 0.1978 0.0504289113 0.0244186066 2.1264960666 0.3338424325 10.0921145341 0.4640608869 3.2922934004 0.2519434706 15.5613329124 1.0742653966
0.0025 0.009000000000000001 0.7908 0.1977 0.0412159371 0.0251023078 2.0945786772 0.2708541498 10.1869477271 0.4168914529 3.3725696496 0.3774049546 15.6953119910 1.0902528651
0.0025 0.0095 0.7904 0.1976 0.0484893378 0.0133675879 2.1637330208 0.1179336860 10.3393582159 0.4854444725 3.3977164265 0.2279436804 15.9492970010 .8446894268
0.0025 0.01 0.79 0.1975 0.0475195510 0.0155165881 2.3047014905 0.2708019067 10.1674730535 0.2484585890 3.4644521035 0.3209884474 15.9841461985 .8557655312
0.003 0.0 0.7976 0.1994 0.0543080583 0.0234760517 0.0000000000 0.0000000000 10.4087896608 0.7307309799 3.3213089122 0.1937653085 13.7844066313 .9479723401
0.003 0.0005 0.7972 0.1993 0.0577023120 0.0187547833 0.1077211891 0.0155090635 10.2826276451 0.4882718479 3.4702552058 0.2342582076 13.9183063520 .7567939023
0.003 0.001 0.7968 0.1992 0.0640059259 0.0166848422 0.2234217256 0.0480236224 10.3122630179 0.6850920489 3.4373709592 0.1347686449 14.0370616286 .8845691584
0.003 0.0015 0.7964 0.1991 0.0620663524 0.0180390764 0.3670499777 0.1084982608 10.2546857221 0.7531836069 3.4586490011 0.0701191525 14.1424510533 .9498400966
0.0 0.0065 0.7948 0.1987 0.0000000000 0.0000000000 1.4642102372 0.2086531097 10.1530787296 0.5739371205 3.3541931588 0.2036696949 14.9714821256 .9862599251
0.003 0.002 0.7959999999999999 0.19899999999999998 0.0581872054 0.0223261678 0.5159977948 0.1489478170 10.1412245805 0.6398596769 3.3716024659 0.2332016149 14.0870120466 1.0443352766
0.003 0.0025 0.7956 0.1989 0.0581872054 0.0198747143 0.5997809418 0.0614634231 10.2123494752 0.3892504223 3.3735368333 0.3281932437 14.2438544557 .7987818034
0.003 0.003 0.7952 0.1988 0.0693397531 0.0259497250 0.7128216959 0.1193646829 10.4951556045 1.0597668314 3.3996507939 0.2825765921 14.6769678474 1.4876578314
0.003 0.0035 0.7948 0.1987 0.0572174186 0.0261303098 0.7793162570 0.1377962413 10.2148896501 0.8644792086 3.3957820590 0.1941511418 14.4472053847 1.2225569015
0.003 0.004 0.7944 0.1986 0.0659454994 0.0202032442 0.9960885265 0.2502740805 10.1073555830 0.4493421740 3.3570947100 0.2875253564 14.5264843189 1.0073448551
0.003 0.0045 0.794 0.1985 0.0494591246 0.0099845658 1.0492841754 0.2494246355 10.3910084371 0.7655929378 3.3851430380 0.3684449555 14.8748947751 1.3934470946
0.003 0.005 0.7936 0.1984 0.0543080583 0.0328298242 1.1636548207 0.1733966013 10.2089625755 0.3834682539 3.4866973292 0.1461695903 14.9136227837 .7358642697
0.003 0.0055 0.7932 0.1983 0.0741886868 0.0190532866 1.2966439430 0.1201326893 10.1505385548 0.6396131261 3.3570947100 0.1697841375 14.8784658946 .9485832395
0.003 0.006 0.7928 0.1982 0.0654606060 0.0143842621 1.3923961111 0.2031906676 10.1674730535 0.6643980335 3.3532259751 0.2441138001 14.9785557457 1.1260867633
0.003 0.0065 0.7924 0.1981 0.0533382716 0.0305136279 1.5852303385 0.3547196601 10.0573988116 0.5194393532 3.3948148753 0.1134535780 15.0907822970 1.0181262192
0.0 0.006999999999999999 0.7944 0.1986 0.0000000000 0.0000000000 1.6503950085 0.1298671295 10.4248774346 0.5305284139 3.3551603425 0.0994648658 15.4304327856 .7598604092
0.003 0.006999999999999999 0.792 0.198 0.0562476318 0.0194924726 1.6424156612 0.2090934138 10.0768734852 0.3483488550 3.3464556890 0.1397572116 15.1219924672 .7166919530
0.003 0.0075 0.7916 0.1979 0.0557627385 0.0061334700 1.8099819553 0.1902069920 10.1547721795 0.5072044935 3.4634849198 0.2994460793 15.4840017931 1.0029910348
0.003 0.008 0.7912 0.1978 0.0504289113 0.0169088099 1.8751466253 0.2455081496 10.1903346269 0.4135278383 3.4750911245 0.1759742880 15.5910012880 .8519190858
0.003 0.0085 0.7908 0.1977 0.0562476318 0.0259134570 2.0400531370 0.1746972972 10.2013420511 0.7427201650 3.4605833686 0.1042765804 15.7582261885 1.0476074996
0.003 0.009000000000000001 0.7904 0.1976 0.0703095398 0.0086740364 2.1238362841 0.3751707762 10.1666263286 0.2824865255 3.3474228727 0.2403135304 15.7081950252 .9066448685
0.003 0.0095 0.79 0.1975 0.0727340067 0.0176170513 2.2089493224 0.1957064961 9.9600254438 0.7944536326 3.3590290774 0.2356119903 15.6007378503 1.2433891703
0.003 0.01 0.7896 0.1974 0.0552778451 0.0169088099 2.4257215919 0.2824132905 9.9913542665 0.7330310565 3.4093226312 0.1375986694 15.8816763347 1.1699518263
0.0035 0.0 0.7972 0.1993 0.0712793266 0.0121126327 0.0000000000 0.0000000000 10.1268302565 0.3576748948 3.4131913661 0.2713911328 13.6113009492 .6411786603
0.0035 0.0005 0.7968 0.1992 0.0761282603 0.0328298242 0.1157005365 0.0298559839 10.3622197892 0.6707985606 3.3716024659 0.1758466625 13.9256510519 .9093310312
0.0035 0.001 0.7964 0.1991 0.0620663524 0.0213793444 0.2420402027 0.0627167452 10.2843210950 0.6440098814 3.4141585498 0.1529251744 14.0025861999 .8810311454
0.0 0.0075 0.794 0.1985 0.0000000000 0.0000000000 1.7727450011 0.1840062026 10.3258106169 0.3949043777 3.4102898149 0.0928496376 15.5088454329 .6717602179
0.0035 0.0015 0.7959999999999999 0.19899999999999998 0.0698246464 0.0166283790 0.3457717181 0.0775453175 10.4079429359 0.1621295857 3.4170601010 0.4135929123 14.2405994014 .6698961945
0.0035 0.002 0.7956 0.1989 0.0741886868 0.0155165881 0.4867401878 0.1365067104 10.2606127967 0.4024785664 3.3106698912 0.3018852947 14.1322115625 .8563871596
0.0035 0.0025 0.7952 0.1988 0.0737037935 0.0095019308 0.6051005067 0.1725786882 10.2081158506 0.6025065243 3.4644521035 0.4147222462 14.3513722543 1.1993093895
0.0035 0.003 0.7948 0.1987 0.0620663524 0.0175099558 0.7500586501 0.0700689889 10.0836472847 0.6549821040 3.4325350406 0.2971253889 14.3283073278 1.0396864376
0.0035 0.0035 0.7944 0.1986 0.0659454994 0.0251771285 0.8019244078 0.0800590098 10.3605263394 0.6742057619 3.4557474500 0.3090511458 14.6841436966 1.0884930460
0.0035 0.004 0.794 0.1985 0.0683699663 0.0415313372 0.8803879900 0.1158151255 10.1082023079 0.4704195269 3.5398924341 0.2884089325 14.5968526983 .9161749221
0.0035 0.0045 0.7936 0.1984 0.0829167676 0.0313347691 1.0772118911 0.1488052605 10.1708599533 0.8196822211 3.3822414869 0.2094661839 14.7132300989 1.2092884346
0.0035 0.005 0.7932 0.1983 0.0703095398 0.0317225534 1.2527575326 0.1878115309 10.3004088688 1.0055299815 3.3474228727 0.1920194647 14.9708988139 1.4170835305
0.0035 0.0055 0.7928 0.1982 0.0635210325 0.0262738840 1.2833450308 0.1903185394 10.1403778555 0.3532538064 3.4808942268 0.3238780458 14.9681381456 .8937242756
0.0035 0.006 0.7924 0.1981 0.0586720987 0.0244186066 1.4509113250 0.1612188027 10.1192097321 0.8748992080 3.3648321798 0.2355166845 14.9936253356 1.2960533018
0.0 0.008 0.7936 0.1984 0.0000000000 0.0000000000 1.8591879306 0.3739430889 10.0971948837 0.5277481060 3.4779926756 0.1974950327 15.4343754899 1.0991862276
0.0035 0.0065 0.792 0.198 0.0770980471 0.0311843372 1.4868183880 0.1619193766 10.2343643236 0.4837638278 3.3261448308 0.3201597273 15.1244255895 .9970272689
0.0035 0.006999999999999999 0.7916 0.1979 0.0644908193 0.0246486142 1.6118281630 0.1235010056 10.1022752333 0.2437862115 3.3716024659 0.1175675373 15.1501966815 .5095033686
0.0035 0.0075 0.7912 0.1978 0.0688548597 0.0384994349 1.8126417378 0.2076675287 10.4680604065 0.7581021118 3.4257647545 0.3723142312 15.7753217585 1.3765833066
0.0035 0.008 0.7908 0.1977 0.0785527272 0.0207089782 1.8365797798 0.2900748543 10.2834743700 0.5950012713 3.3803071194 0.2402823876 15.5789139964 1.1460674914
0.0035 0.0085 0.7904 0.1976 0.0644908193 0.0232748821 1.9775482495 0.2943359049 10.2258970743 0.4998575249 3.4441412453 0.1777514237 15.7120773884 .9952197356
0.0035 0.009000000000000001 0.79 0.1975 0.0620663524 0.0197798464 2.0493623756 0.1642617555 10.1022752333 0.5800010200 3.5041066362 0.4153533319 15.7178105975 1.1793959538
0.0035 0.0095 0.7896 0.1974 0.0674001795 0.0107990883 2.2634748626 0.2442949003 10.0887276343 0.4253897549 3.3928805078 0.1406379590 15.8124831842 .8211217025
0.0035 0.01 0.7892 0.1973 0.0717642199 0.0271886423 2.3552373570 0.3955303087 10.1988018762 0.4460882564 3.4199616521 0.3088573682 16.0457651052 1.1776645756
0.004 0.0 0.7968 0.1992 0.0872808080 0.0340117364 0.0000000000 0.0000000000 10.2242036244 0.8113904908 3.4393053266 0.3472391625 13.7507897590 1.1926413897
0.004 0.0005 0.7964 0.1991 0.0814620875 0.0204806473 0.1263396662 0.0504658237 10.3639132391 0.2046203270 3.5108769223 0.2660722252 14.0825919151 .5416390232
0.0 0.0085 0.7932 0.1983 0.0000000000 0.0000000000 2.0068058564 0.1352048810 10.0446979376 0.4516973998 3.3948148753 0.1457851015 15.4463186693 .7326873823
0.004 0.001 0.7959999999999999 0.19899999999999998 0.0804923007 0.0083424211 0.2353907466 0.0706721764 10.3351245912 0.8010465428 3.4625177360 0.2245866421 14.1135253745 1.1046477824
0.004 0.0015 0.7956 0.1989 0.0834016610 0.0351806771 0.3510912830 0.0982320711 10.2216634496 0.4315673199 3.4654192872 0.1582875285 14.1215756808 .7232675966
0.004 0.002 0.7952 0.1988 0.0780678339 0.0215545879 0.4295548652 0.1249248595 10.1632394289 0.4738816223 3.3696680984 0.3373461410 14.0405302264 .9577072107
0.004 0.0025 0.7948 0.1987 0.0809771941 0.0290288782 0.5412657280 0.0860224798 10.0743333104 0.8198221547 3.4160929172 0.2098231476 14.1126691497 1.1446966603
0.004 0.003 0.7944 0.1986 0.0887354882 0.0338176197 0.7221309344 0.1453419616 10.2089625755 0.3092389710 3.3783727520 0.2666060842 14.3982017501 .7550046365
0.004 0.0035 0.794 0.1985 0.0751584736 0.0106234816 0.8298521235 0.1596755816 10.1378376807 0.6911806903 3.3996507939 0.2685916397 14.4424990717 1.1300713932
0.004 0.004 0.7936 0.1984 0.0737037935 0.0207089782 0.9588515722 0.0500435081 10.3461320154 0.5024839901 3.4431740615 0.3262722298 14.8218614426 .8995087062
0.004 0.0045 0.7932 0.1983 0.0756433670 0.0219865865 1.0386450456 0.1583408501 10.0116756650 0.2677793553 3.4509115313 0.1630615541 14.5768756089 .6111683460
0.004 0.005 0.7928 0.1982 0.0824318743 0.0101712093 1.1570053645 0.1343124298 10.1403778555 0.1620234221 3.4122241823 0.1713417221 14.7920392766 .4778487833
0.004 0.0055 0.7924 0.1981 0.0717642199 0.0209348188 1.3471798095 0.2435698590 10.0971948837 0.3888671276 3.3551603425 0.2216011891 14.8712992556 .8749729945
0.0 0.009000000000000001 0.7928 0.1982 0.0000000000 0.0000000000 2.1358053051 0.4028846144 10.0641726111 0.5605395830 3.5253846782 0.1536574619 15.7253625944 1.1170816593
0.004 0.006 0.792 0.198 0.0780678339 0.0307286234 1.3298912236 0.1189490871 10.0997350585 0.7905454989 3.2390982955 0.2216011891 14.7467924115 1.1618243985
0.004 0.0065 0.7916 0.1979 0.0722491133 0.0131548276 1.5732613175 0.1561362528 10.2148896501 0.6815036496 3.5195815758 0.2208400486 15.3799816567 1.0716347786
0.004 0.006999999999999999 0.7912 0.1978 0.0756433670 0.0215545879 1.6690134856 0.2627671220 10.1420713054 0.4147604129 3.4644521035 0.2598540274 15.3511802615 .9589361502
0.004 0.0075 0.7908 0.1977 0.0703095398 0.0287685243 1.7873738045 0.1957064961 9.9693394181 0.3463674263 3.3841758543 0.1923115393 15.2111986167 .7631539860
0.004 0.008 0.7904 0.1976 0.0722491133 0.0253632148 1.8778064077 0.3371320155 9.9405507702 0.6791557450 3.2787528283 0.1126260427 15.1693591195 1.1542770180
0.004 0.0085 0.79 0.1975 0.0737037935 0.0158167433 1.9456308601 0.2813089328 10.0379241381 0.4517735799 3.2826215632 0.2808099315 15.3398803549 1.0297091875
0.004 0.009000000000000001 0.7896 0.1974 0.0882505948 0.0393451463 2.1544237823 0.3766199350 10.0336905134 0.5775880649 3.3909461404 0.3216754780 15.6673110309 1.3152286242
0.004 0.0095 0.7892 0.1973 0.0683699663 0.0219865865 2.2102792136 0.0964881679 10.2157363750 0.5713480039 3.4267319382 0.2663954782 15.9211174931 .9562182365
0.004 0.01 0.7888 0.1972 0.0809771941 0.0158167433 2.4297112655 0.3649430882 10.0802603849 1.0501027924 3.3609634449 0.3302050793 15.9519122894 1.7610677032
0.0045 0.0 0.7964 0.1991 0.0829167676 0.0179868648 0.0000000000 0.0000000000 10.0514717371 0.3048868269 3.3725696496 0.4422304143 13.5069581543 .7651041060
0.0 0.0095 0.7924 0.1981 0.0000000000 0.0000000000 2.1663928033 0.2118496266 10.4443521082 0.7475770871 3.3986836102 0.2344019194 16.0094285217 1.1938286331
0.0045 0.0005 0.7959999999999999 0.19899999999999998 0.0892203815 0.0382297762 0.0944222769 0.0370464827 10.0040551405 0.7069012342 3.3783727520 0.1028312356 13.5660705509 .8850087287
0.0045 0.001 0.7956 0.1989 0.0901901683 0.0297962937 0.2220918343 0.0515750952 10.2902481695 0.4853026713 3.3174401773 0.2031546334 13.9199703494 .7698286936
0.0045 0.0015 0.7952 0.1988 0.0785527272 0.0230719586 0.3710396514 0.0541185667 10.4257241596 0.5074871185 3.4006179776 0.2258658751 14.2759345158 .8105435189
0.0045 0.002 0.7948 0.1987 0.0848563411 0.0251023078 0.4508331248 0.0922910016 10.1657796037 0.3436243067 3.3735368333 0.2267916943 14.0750059029 .6878093104
0.0045 0.0025 0.7944 0.1986 0.0848563411 0.0265587041 0.5678635525 0.1820737168 10.2631529715 0.6706873972 3.4683208384 0.4163790528 14.3841937035 1.2956988709
0.0045 0.003 0.794 0.1985 0.0872808080 0.0216850911 0.7154814783 0.1687652398 10.4900752549 0.6196129221 3.4818614105 0.1412220723 14.7746989517 .9512853253
0.0045 0.0035 0.7936 0.1984 0.0804923007 0.0160528272 0.8152233201 0.0686409413 10.1293704313 0.7472048938 3.4509115313 0.1248528926 14.4759975834 .9567515549
0.0045 0.004 0.7932 0.1983 0.0819469809 0.0206635138 0.9827896143 0.0659068115 10.4045560361 0.2102607443 3.4064210800 0.1477735196 14.8757137113 .4446045892
0.0045 0.0045 0.7928 0.1982 0.0824318743 0.0277704665 1.0492841754 0.1860707457 10.3545992648 0.3660908072 3.3928805078 0.3389616761 14.8791958223 .9188936955
0.0045 0.005 0.7924 0.1981 0.0945542087 0.0252889446 1.2394586204 0.2750786047 10.2106560254 0.7187572649 3.3609634449 0.1147652237 14.9056322994 1.1338900379
0.0 0.001 0.7992 0.1998 0.0000000000 0.0000000000 0.2260815080 0.0870037565 10.3766141132 0.3456048666 3.4499443476 0.1479000706 14.0526399688 .5805086937
0.0 0.01 0.792 0.198 0.0000000000 0.0000000000 2.3765156166 0.2002093708 10.1361442308 0.4363189297 3.4905660641 0.1588538542 16.0032259115 .7953821547
0.0045 0.0055 0.792 0.198 0.0838865544 0.0336782800 1.2594069888 0.2038858139 10.3486721902 0.8653943104 3.3222760959 0.3292404778 15.0142418293 1.4321988821
0.0045 0.006 0.7916 0.1979 0.0945542087 0.0366728167 1.3564890481 0.1289377379 10.2462184728 0.4006503424 3.4199616521 0.2189683448 15.1172233817 .7852292418
0.0045 0.0065 0.7912 0.1978 0.0906750617 0.0257678747 1.5519830580 0.2614986861 10.1759403029 1.2002916596 3.3657993635 0.2903484899 15.1843977861 1.7779067103
0.0045 0.006999999999999999 0.7908 0.1977 0.0916448484 0.0305752095 1.6158178367 0.2280288438 10.2978686940 0.8097382473 3.3677337310 0.4220557504 15.3730651101 1.4903980510
0.0045 0.0075 0.7904 0.1976 0.0795225140 0.0169088099 1.6876319628 0.3802093653 10.0303036136 0.4084831380 3.1946078442 0.2622905257 14.9920659346 1.0678918389
0.0045 0.008 0.79 0.1975 0.0867959147 0.0145144391 1.8498786920 0.1430854188 10.1928748017 0.6765877993 3.4035195288 0.3868444735 15.5330689372 1.2210321307
0.0045 0.0085 0.7896 0.1974 0.0814620875 0.0169643398 1.9336618391 0.2658984393 10.2453717478 0.4075553731 3.3841758543 0.0814733893 15.6446715287 .7718915415
0.0045 0.009000000000000001 0.7892 0.1973 0.0877657014 0.0283403484 2.0480324844 0.1796091828 10.1666263286 0.4188542101 3.4828285943 0.1631533164 15.7852531087 .7899570577
0.0045 0.0095 0.7888 0.1972 0.0887354882 0.0319588513 2.2900726871 0.0915985207 10.0099822151 0.5116797401 3.3300135657 0.3765612800 15.7188039561 1.0117983921
0.0045 0.01 0.7884 0.1971 0.0775829405 0.0221145405 2.3445982272 0.3710944636 10.2512988224 0.5573637249 3.4335022243 0.2462807589 16.1069822144 1.1968534879
0.0005 0.0 0.7996 0.1999 0.0106676543 0.0095019308 0.0000000000 0.0000000000 10.4587464322 0.7151212453 3.4663864709 0.2526109110 13.9358005574 .9772340871
0.005 0.0 0.7959999999999999 0.19899999999999998 0.0897052749 0.0153336750 0.0000000000 0.0000000000 9.9938944413 0.1762001841 3.3512916076 0.2567686086 13.4348913238 .4483024677
0.005 0.0005 0.7956 0.1989 0.0911599551 0.0164005822 0.1289994487 0.0352860016 10.3529058149 0.3941265840 3.5534330062 0.2307822783 14.1264982249 .6765954461
0.005 0.001 0.7952 0.1988 0.0964937822 0.0396783840 0.2340608554 0.0514377445 10.2047289508 0.5141677489 3.4151257335 0.4337212453 13.9504093219 1.0390051227
0.005 0.0015 0.7948 0.1987 0.0930995286 0.0282072943 0.3218336761 0.0701698803 10.1454582052 0.5619498506 3.4866973292 0.2218205880 14.0470887391 .8821476132
0.005 0.002 0.7944 0.1986 0.0930995286 0.0263096552 0.4920597527 0.1502247387 10.3418983907 0.6624701457 3.4286663057 0.2474176202 14.3557239777 1.0864221598
0.005 0.0025 0.794 0.1985 0.1032822895 0.0254002685 0.5971211594 0.1322957715 10.2817809201 0.6957297220 3.5485970876 0.2148280309 14.5307814566 1.0682537929
0.005 0.003 0.7936 0.1984 0.1008578226 0.0175099558 0.6755847416 0.1167277884 10.0853407346 0.2909285772 3.4344694080 0.1713198826 14.2962527068 .5964862040
0.005 0.0035 0.7932 0.1983 0.0974635690 0.0262738840 0.8378314709 0.1321887794 10.1632394289 0.4562142650 3.3503244239 0.2919164936 14.4488588927 .9065934220
0.005 0.004 0.7928 0.1982 0.1081312233 0.0226606608 0.9960885265 0.2906839232 10.2648464214 0.6796327262 3.4015851614 0.1850937983 14.7706513326 1.1780711085
0.005 0.0045 0.7924 0.1981 0.0955239955 0.0142528963 1.0452945018 0.0842777577 9.8567250014 0.4328876587 3.4247975708 0.2002233838 14.4223410695 .7316416965
0.0005 0.0005 0.7992 0.1998 0.0077582940 0.0098899232 0.0984119505 0.0720599814 10.2182765498 0.5926977796 3.4654192872 0.2702997339 13.7898660815 .9449474181
0.005 0.005 0.792 0.198 0.0901901683 0.0240303687 1.2155205784 0.1163635822 10.0192961894 0.4979894508 3.3687009147 0.3202298430 14.6937078508 .9586132447
0.005 0.0055 0.7916 0.1979 0.0969786756 0.0258407684 1.2288194906 0.1365067104 10.2030355009 0.2530560403 3.3841758543 0.1983457787 14.9130095214 .6137492978
0.005 0.006 0.7912 0.1978 0.0969786756 0.0270846701 1.3511694832 0.1075157631 10.2750071206 0.5178192030 3.4934676152 0.2138854153 15.2166228946 .8663050515
0.005 0.0065 0.7908 0.1977 0.0901901683 0.0313347691 1.4681999109 0.1514908975 10.1598525291 0.3527663803 3.4760583082 0.2389863819 15.1943009165 .7745784288
0.005 0.006999999999999999 0.7904 0.1976 0.0945542087 0.0227435154 1.6530547910 0.3122951594 10.0565520867 0.3553663307 3.4228632033 0.0584806342 15.2270242897 .7488856397
0.005 0.0075 0.79 0.1975 0.0974635690 0.0251771285 1.7248689170 0.1368173063 9.9481712946 0.4674780574 3.3126042586 0.1464253554 15.0831080392 .7758978476
0.005 0.008 0.7896 0.1974 0.0964937822 0.0192497175 1.8591879306 0.2796695159 10.1022752333 0.5832306277 3.3677337310 0.3205218264 15.4256906771 1.2026716875
0.005 0.0085 0.7892 0.1973 0.0998880359 0.0400323462 2.0373933546 0.2174849964 10.2868612698 0.8577185702 3.3280791982 0.2527589917 15.7522218585 1.3679949045
0.005 0.009000000000000001 0.7888 0.1972 0.0940693153 0.0232344392 2.0014862915 0.2041285558 10.1319106062 0.7956583729 3.3135714424 0.3517358797 15.5410376554 1.3747572476
0.005 0.0095 0.7884 0.1971 0.0984333557 0.0453420684 2.1012281333 0.1532551782 10.1378376807 0.6203345212 3.3745040171 0.2469180461 15.7120031868 1.0658498139
0.0005 0.001 0.7988 0.1997 0.0072734007 0.0030667350 0.2566690062 0.1214795761 10.3435918406 0.4750541944 3.5234503107 0.1112219232 14.1309845582 .7108224287
0.005 0.01 0.7879999999999999 0.19699999999999998 0.1032822895 0.0306059538 2.2953922520 0.2467154326 10.0607857114 0.5071762223 3.4354365917 0.1401048337 15.8948968446 .9246024424
0.0055 0.0 0.7956 0.1989 0.1018276094 0.0231533415 0.0000000000 0.0000000000 10.2800874703 0.6128884978 3.4489771639 0.2552632214 13.8308922436 .8913050607
0.0055 0.0005 0.7952 0.1988 0.1008578226 0.0298278408 0.0970820593 0.0332206721 10.3977822366 0.3819470986 3.2439342142 0.2556294214 13.8396563327 .7006250329
0.0055 0.001 0.7948 0.1987 0.0935844220 0.0139190585 0.2579988974 0.0669716108 10.3427451157 0.6955112236 3.4567146337 0.3077042999 14.1510430688 1.0841061928
0.0055 0.0015 0.7944 0.1986 0.1018276094 0.0137148558 0.3431119357 0.0864326990 10.0878809094 0.5939979120 3.3977164265 0.1456053259 13.9305368810 .8397507927
0.0055 0.002 0.794 0.1985 0.1110405836 0.0368518967 0.4681217107 0.0872473513 10.0108289400 0.5295545296 3.4857301454 0.2851076515 14.0757213797 .9387614291
0.0055 0.0025 0.7936 0.1984 0.1110405836 0.0271540292 0.6144097453 0.2315080509 10.3249638920 0.8426406469 3.4973363501 0.2293999952 14.5477505710 1.3307027222
0.0055 0.003 0.7932 0.1983 0.1071614365 0.0107990883 0.6782445240 0.1523291566 10.1894879019 0.2108600117 3.4364037755 0.2265440780 14.4112976379 .6005323346
0.0055 0.0035 0.7928 0.1982 0.1173441975 0.0361042114 0.8298521235 0.1440708672 10.2597660718 0.5166160216 3.3251776471 0.1880022065 14.5321400399 .8847933067
0.0055 0.004 0.7924 0.1981 0.1076463299 0.0224521866 0.9269341829 0.2825635503 10.3342778663 0.7515751098 3.4025523451 0.1828565644 14.7714107242 1.2394474111
0.0005 0.0015 0.7984 0.1996 0.0116374411 0.0083424211 0.3697097602 0.0632782312 10.2860145448 0.1752209239 3.5215159433 0.1214807400 14.1888776894 .3683223162
0.0055 0.0045 0.792 0.198 0.0994031425 0.0251023078 1.1011499332 0.1765502602 9.9405507702 0.2597113951 3.4025523451 0.2441138001 14.5436561910 .7054777632
0.0055 0.005 0.7916 0.1979 0.1027973961 0.0175099558 1.0785417824 0.0521208786 10.0743333104 0.4986800161 3.3406525867 0.2678522736 14.5963250756 .8361631241
0.0055 0.0055 0.7912 0.1978 0.1037671829 0.0177234997 1.2540874239 0.2564449630 10.2851678199 0.2585271851 3.4218960196 0.1166409137 15.0649184463 .6493365615
0.0055 0.006 0.7908 0.1977 0.0906750617 0.0310634672 1.3564890481 0.3159436437 10.1657796037 0.2892479808 3.2913262167 0.1372719605 14.9042699302 .7735270522
0.0055 0.0065 0.7904 0.1976 0.1027973961 0.0288664322 1.5652819702 0.0804996241 10.1488451049 0.9931531294 3.4470427964 0.2837262760 15.2639672676 1.3862454617
0.0055 0.006999999999999999 0.79 0.1975 0.1032822895 0.0259497250 1.6464053348 0.3027482109 10.1200564570 0.7887659784 3.4422068778 0.1282239059 15.3119509591 1.2456878202
0.0055 0.0075 0.7896 0.1974 0.0906750617 0.0242640569 1.7514667415 0.1592763366 10.0929612590 0.4083286569 3.2661794398 0.2912235006 15.2012825020 .8830925510
0.0055 0.008 0.7892 0.1973 0.0979484624 0.0325420902 1.9110536883 0.0835188630 10.4367315838 0.7369990360 3.4431740615 0.3464084327 15.8889077960 1.1994684219
0.0055 0.0085 0.7888 0.1972 0.1071614365 0.0385970256 2.0307438985 0.2987493409 10.2258970743 0.5282532244 3.3242104633 0.4212570908 15.6880128726 1.2868566817
0.0055 0.009000000000000001 0.7884 0.1971 0.1168593041 0.0329442142 2.2116091049 0.1893122462 10.0777202101 0.6701997707 3.3977164265 0.2133599406 15.8039050456 1.1058161717
0.0005 0.002 0.7979999999999999 0.1995 0.0077582940 0.0056547799 0.4681217107 0.0843616579 10.1945682516 0.4219035884 3.3077683400 0.2986076962 13.9782165963 .8105277224
0.0055 0.0095 0.7879999999999999 0.19699999999999998 0.1139499438 0.0216850911 2.2142688873 0.1016301446 9.9566385440 0.6636163149 3.4779926756 0.2119346510 15.7628500507 .9988662016
0.0055 0.01 0.7876 0.1969 0.1134650504 0.0273266566 2.3086911642 0.1443161779 10.0286101637 0.5945287457 3.2516716840 0.2504688413 15.7024380623 1.0166404215
0.006 0.0 0.7952 0.1988 0.1304363187 0.0274982004 0.0000000000 0.0000000000 10.2318241488 0.8699685665 3.4354365917 0.4236485529 13.7976970592 1.3211153198
0.006 0.0005 0.7948 0.1987 0.1284967452 0.0170748578 0.1130407540 0.0366625709 10.1048154081 0.4245597385 3.4412396941 0.2303928268 13.7875926014 .7086899940
0.006 0.001 0.7944 0.1986 0.1270420650 0.0287030668 0.2500195500 0.0983040624 10.2140429251 0.4782789351 3.4180272847 0.1194618731 14.0091318248 .7247479374
0.006 0.0015 0.794 0.1985 0.1115254769 0.0420489517 0.3431119357 0.0660140643 10.1175162822 0.1424311150 3.4073882637 0.2885127047 13.9795419585 .5390068357
0.006 0.002 0.7936 0.1984 0.1115254769 0.0267351758 0.4481733424 0.0864326990 10.1200564570 0.3455052783 3.4286663057 0.1681898849 14.1084215820 .6268630380
0.006 0.0025 0.7932 0.1983 0.1444982266 0.0288664322 0.5053586650 0.0832643610 9.8507979268 0.5439481207 3.3551603425 0.1779618054 13.8558151609 .8340407193
0.006 0.003 0.7928 0.1982 0.1212233445 0.0356322407 0.6888836538 0.1018387596 10.0667127859 0.6153401269 3.3986836102 0.1550392796 14.2755033944 .9078504068
0.006 0.0035 0.7924 0.1981 0.0984333557 0.0392254467 0.8830477725 0.1245846187 10.1793272027 0.2815204438 3.3628978124 0.1966596337 14.5237061433 .6419901429
0.0005 0.0025 0.7976 0.1994 0.0126072278 0.0103544891 0.5891418121 0.1039018744 9.9684926931 0.7484512044 3.3957820590 0.2765807257 13.9660237920 1.1392882936
0.006 0.004 0.792 0.198 0.1270420650 0.0449253126 0.9269341829 0.1781458666 10.5036228539 0.3919522571 3.5002379013 0.2584679754 15.0578370031 .8734914117
0.006 0.0045 0.7916 0.1979 0.1124952637 0.0215981766 0.9774700494 0.1762294053 10.3478254653 0.7019630609 3.4634849198 0.1544347414 14.9012756982 1.0542253842
0.006 0.005 0.7912 0.1978 0.1154046240 0.0202497420 1.1543455821 0.1496585630 10.2470651977 0.3836925437 3.3261448308 0.3582707538 14.8429602346 .9118716025
0.006 0.0055 0.7908 0.1977 0.1149197306 0.0222417585 1.2673863361 0.2473168642 10.0938079839 0.9156287885 3.3561275263 0.3698640060 14.8322415769 1.5550514172
0.006 0.006 0.7904 0.1976 0.1139499438 0.0490677599 1.3737776340 0.0764427213 10.1784804777 0.2512020416 3.4296334894 0.2917882858 15.0958415449 .6685008086
0.006 0.0065 0.79 0.1975 0.1091010100 0.0391534514 1.4681999109 0.2363168433 10.1031219583 0.3878924477 3.3774055682 0.1447030978 15.0578284474 .8080658402
0.006 0.006999999999999999 0.7896 0.1974 0.1061916498 0.0269802972 1.6743330505 0.1199558935 9.8770463999 0.2884835479 3.3155058098 0.1091847192 14.9730769100 .5446044578
0.006 0.0075 0.7892 0.1973 0.1280118518 0.0665841773 1.7727450011 0.1235010056 9.9803468423 0.1821226414 3.4006179776 0.4825616818 15.2817216728 .8547695061
0.006 0.008 0.7888 0.1972 0.1158895173 0.0407310438 1.9429710777 0.1375393023 10.0269167139 0.3877815336 3.4131913661 0.2503791906 15.4989686750 .8164310703
0.006 0.0085 0.7884 0.1971 0.1236478114 0.0308203052 1.9815379232 0.2341515122 9.9727263178 0.3675839608 3.3812743031 0.2668024998 15.4591863555 .8993582780
0.0005 0.003 0.7972 0.1993 0.0096978676 0.0053117408 0.7367597379 0.1338903944 10.4519726327 0.1928898136 3.5137784735 0.1135524770 14.7122087117 .4456444258
0.006 0.009000000000000001 0.7879999999999999 0.19699999999999998 0.1372248260 0.0363637706 2.0187748774 0.2240541121 10.2174298249 0.6229640269 3.2033124977 0.2818871859 15.5767420260 1.1652690955
0.006 0.0095 0.7876 0.1969 0.1124952637 0.0113095598 2.3020417081 0.4707439241 9.7127817619 0.5026266497 3.3329151169 0.2828016104 15.4602338506 1.2674817440
0.006 0.01 0.7872 0.1968 0.1032822895 0.0270151330 2.4602987637 0.3678778170 9.9456311198 0.4857987943 3.3948148753 0.2863909240 15.9040270483 1.1670826683
0.0065 0.0 0.7948 0.1987 0.1236478114 0.0344240149 0.0000000000 0.0000000000 10.0870341844 0.7921038253 3.4180272847 0.3278966800 13.6287092805 1.1544245202
0.0065 0.0005 0.7944 0.1986 0.1231629180 0.0192497175 0.1157005365 0.0508846344 10.2199699997 0.6459795459 3.4692880221 0.5252653623 13.9281214763 1.2413792601
0.0065 0.001 0.794 0.1985 0.1318909988 0.0296697696 0.2380505290 0.0406868478 9.9820402922 0.4027919567 3.4141585498 0.2726703460 13.7661403698 .7458189201
0.0065 0.0015 0.7936 0.1984 0.1139499438 0.0133675879 0.3417820445 0.0942629301 10.1869477271 0.4022576220 3.4876645129 0.3241667432 14.1303442283 .8340548832
0.0065 0.002 0.7932 0.1983 0.1231629180 0.0154558576 0.4880700791 0.0851961160 10.1996486012 0.5263442721 3.4015851614 0.2694678698 14.2124667597 .8964641155
0.0065 0.0025 0.7928 0.1982 0.1236478114 0.0625493663 0.5678635525 0.2169965216 10.1386844057 0.4502602667 3.4315678568 0.3365243465 14.2617636264 1.0663305011
0.0065 0.003 0.7924 0.1981 0.1255873849 0.0409612946 0.6928733275 0.1220025712 10.0387708630 0.1940755620 3.3648321798 0.3728565391 14.2220637552 .7298959669
0.0005 0.0035 0.7968 0.1992 0.0101827609 0.0124193302 0.8112336464 0.1311140560 10.4968490544 0.2655316445 3.6124312134 0.3417869094 14.9306966751 .7508519401
0.0065 0.0035 0.792 0.198 0.1309212121 0.0233555579 0.7700070185 0.1839677518 10.2081158506 0.7512583413 3.5340893317 0.3213845427 14.6431334129 1.2799661937
0.0065 0.004 0.7916 0.1979 0.1081312233 0.0371315633 0.9335836390 0.0908229054 10.0624791612 0.7360061244 3.3996507939 0.3621454114 14.5038448174 1.2261060045
0.0065 0.0045 0.7912 0.1978 0.1338305723 0.0276686807 1.1264178664 0.1173322864 10.2690800461 0.6043172630 3.4489771639 0.3396674335 14.9783056487 1.0889856636
0.0065 0.005 0.7908 0.1977 0.1192837710 0.0276686807 1.1849330802 0.0851130383 10.0963481588 0.4907324387 3.4044867125 0.1868442759 14.8050517225 .7903584336
0.0065 0.0055 0.7904 0.1976 0.1173441975 0.0326862738 1.1902526451 0.1575794839 9.9159957470 0.5256627718 3.3764383845 0.1549185607 14.6000309741 .8708470902
0.0065 0.006 0.79 0.1975 0.1362550392 0.0230311594 1.4150042619 0.2515428695 10.0091354902 0.5083566164 3.2990636865 0.2912106518 14.8594584778 1.0741412971
0.0065 0.0065 0.7896 0.1974 0.1372248260 0.0255847318 1.5333645808 0.1951997649 10.3630665142 0.4070413828 3.3532259751 0.1922336961 15.3868818961 .8200595756
0.0065 0.006999999999999999 0.7892 0.1973 0.1241327048 0.0360781528 1.6636939207 0.2400297087 10.3021023187 0.3555276922 3.4035195288 0.2795411954 15.4934484730 .9111767491
0.0065 0.0075 0.7888 0.1972 0.1294665319 0.0228672345 1.7248689170 0.1455851305 10.0861874595 0.8551267941 3.3841758543 0.3423557160 15.3246987627 1.3659348751
0.0065 0.008 0.7884 0.1971 0.1255873849 0.0160528272 1.9642493373 0.2808055163 10.1454582052 0.3501635050 3.4131913661 0.1900608306 15.6484862935 .8370826791
0.0005 0.004 0.7964 0.1991 0.0126072278 0.0120347371 0.9335836390 0.1944735727 10.3529058149 0.0988313365 3.4276991219 0.4195125264 14.7267958036 .7248521727
0.0065 0.0085 0.7879999999999999 0.19699999999999998 0.1328607856 0.0249896566 1.9522803163 0.1443651900 10.2038822259 0.5104957948 3.4441412453 0.1680118119 15.7331645731 .8478624533
0.0065 0.009000000000000001 0.7876 0.1969 0.1343154657 0.0470721345 2.0639911790 0.2091948908 10.1632394289 0.5123798392 3.6114640297 0.1785914635 15.9730101033 .9472383280
0.0065 0.0095 0.7872 0.1968 0.1333456789 0.0284397304 2.3273096413 0.4081704605 9.9524049193 0.4547598759 3.4905660641 0.1469864718 15.9036263036 1.0383565386
0.0065 0.01 0.7868 0.1967 0.1333456789 0.0114746716 2.2980520344 0.3155627592 9.8931341737 0.3138780907 3.3203417284 0.1713417221 15.6448736154 .8122572436
0.006999999999999999 0.0 0.7944 0.1986 0.1289816385 0.0323682220 0.0000000000 0.0000000000 10.3749206633 0.3539512800 3.4557474500 0.1151882927 13.9596497518 .5015077947
0.006999999999999999 0.0005 0.794 0.1985 0.1280118518 0.0221994335 0.1170304277 0.0654760434 10.1852542772 0.5607697600 3.3687009147 0.2676566284 13.7989974714 .9161018653
0.006999999999999999 0.001 0.7936 0.1984 0.1367399326 0.0452382394 0.2167722694 0.0433797389 10.3588328895 0.2963005008 3.4064210800 0.2402512407 14.1187661715 .6251697198
0.006999999999999999 0.0015 0.7932 0.1983 0.1343154657 0.0270151330 0.3178440024 0.1181733888 10.3325844164 0.6092090310 3.3580618937 0.3575493921 14.1428057782 1.1119469449
0.006999999999999999 0.002 0.7928 0.1982 0.1425586531 0.0358165239 0.4495032336 0.0750416975 10.3435918406 0.4598394678 3.5389252503 0.3124707032 14.4745789776 .8831683924
0.006999999999999999 0.0025 0.7924 0.1981 0.1333456789 0.0342871396 0.5957912682 0.0813736956 10.2335175987 0.2955251988 3.4131913661 0.2973771475 14.3758459119 .7085631815
0.0 0.0015 0.7988 0.1997 0.0000000000 0.0000000000 0.3524211743 0.1019775991 10.3469787404 0.7680126587 3.4325350406 0.1248229195 14.1319349553 .9948131773
0.0005 0.0045 0.7959999999999999 0.19899999999999998 0.0077582940 0.0071264481 1.0519439579 0.2333040117 10.2165830999 0.3705289999 3.4257647545 0.3637228105 14.7020501063 .9746822702
0.006999999999999999 0.003 0.792 0.198 0.1444982266 0.0161113076 0.7301102818 0.0690519685 10.2843210950 0.3228854298 3.4412396941 0.2897421586 14.6001692975 .6977908645
0.006999999999999999 0.0035 0.7916 0.1979 0.1241327048 0.0174561616 0.8125635376 0.1531166320 10.1344507810 0.3171502042 3.3677337310 0.1504087310 14.4388807544 .6381317288
0.006999999999999999 0.004 0.7912 0.1978 0.1532263074 0.0262738840 0.8790580988 0.0960472448 10.0870341844 0.5759372985 3.3803071194 0.1400246898 14.4996257100 .8382831171
0.006999999999999999 0.0045 0.7908 0.1977 0.1260722783 0.0292547873 1.0226863510 0.3540009568 10.1259835316 0.3415315182 3.4760583082 0.2254513354 14.7508004691 .9502385977
0.006999999999999999 0.005 0.7904 0.1976 0.1474075869 0.0364670770 1.2274895994 0.0681236698 10.3291975167 0.4174070547 3.4306006731 0.2671668885 15.1346953761 .7891646900
0.006999999999999999 0.0055 0.79 0.1975 0.1430435465 0.0505778892 1.3019635079 0.2130151996 10.0726398605 0.4535285145 3.5282862294 0.3227902328 15.0459331443 1.0399118361
0.006999999999999999 0.006 0.7896 0.1974 0.1299514253 0.0280400890 1.4056950234 0.1045805353 10.0743333104 0.6732096938 3.4276991219 0.3252039320 15.0376788810 1.1310342501
0.006999999999999999 0.0065 0.7892 0.1973 0.1444982266 0.0366214901 1.5134162125 0.2804273608 10.1877944520 0.5202668291 3.4141585498 0.1008842635 15.2598674409 .9381999435
0.006999999999999999 0.006999999999999999 0.7888 0.1972 0.1638939618 0.0121126327 1.6370960963 0.3235109037 10.1640861538 0.6515580032 3.4306006731 0.3469265238 15.3956768850 1.3341080634
0.006999999999999999 0.0075 0.7884 0.1971 0.1401341862 0.0402665925 1.7700852186 0.3094277089 9.8448708522 0.2173033402 3.4837957780 0.1885983464 15.2388860350 .7555959880
0.0005 0.005 0.7956 0.1989 0.0072734007 0.0061334700 1.1516857996 0.1526539031 10.2487586476 0.4853558516 3.3986836102 0.2212632277 14.8064014581 .8654064524
0.006999999999999999 0.008 0.7879999999999999 0.19699999999999998 0.1367399326 0.0368774086 1.8339199974 0.2967058553 9.8584184512 0.7049838138 3.3735368333 0.3728665744 15.2026152145 1.4114336521
0.006999999999999999 0.0085 0.7876 0.1969 0.1323758922 0.0188048629 2.1743721506 0.2480879908 10.1319106062 0.3293487913 3.4073882637 0.2526257229 15.8460469127 .8488673679
0.006999999999999999 0.009000000000000001 0.7872 0.1968 0.1323758922 0.0264877862 2.1597433471 0.2816607890 10.1911813518 0.4257738480 3.3928805078 0.1769285449 15.8761810989 .9108509681
0.006999999999999999 0.0095 0.7868 0.1967 0.1420737597 0.0321056544 2.2302275820 0.2470306508 10.0573988116 0.7210120140 3.4866973292 0.1904148716 15.9163974825 1.1905631908
0.006999999999999999 0.01 0.7864 0.1966 0.1474075869 0.0236357545 2.3658764868 0.3475471682 9.9701861430 0.7049309297 3.3687009147 0.1872044001 15.8521711314 1.2633182525
0.0075 0.0 0.794 0.1985 0.1328607856 0.0151485534 0.0000000000 0.0000000000 10.0616324363 0.7581021118 3.4402725104 0.3663877825 13.6347657323 1.1396384477
0.0075 0.0005 0.7936 0.1984 0.1440133333 0.0202497420 0.1196902101 0.0366625709 9.9049883228 0.3509406745 3.3783727520 0.1458620803 13.5470646182 .5537150677
0.0075 0.001 0.7932 0.1983 0.1469226935 0.0278718806 0.2353907466 0.0888542515 10.2656931463 0.6594112031 3.3977164265 0.1352121464 14.0457230129 .9113494816
0.0075 0.0015 0.7928 0.1982 0.1430435465 0.0651275168 0.3391222620 0.1103088455 10.1547721795 0.7017015491 3.3280791982 0.3357896978 13.9650171862 1.2129276092
0.0075 0.002 0.7924 0.1981 0.1527414141 0.0303591275 0.4840804054 0.1000163083 10.0218363642 0.5585407430 3.5805141505 0.3366355170 14.2391723342 1.0255516958
0.0005 0.0055 0.7952 0.1988 0.0087280808 0.0099845658 1.2873347045 0.2668545294 10.3816944628 0.2615489338 3.4518787151 0.3166932306 15.1296359632 .8550812596
0.0075 0.0025 0.792 0.198 0.1619543882 0.0296380541 0.5452554017 0.1890130563 10.2411381231 0.5526980412 3.4615505523 0.2285011210 14.4098984653 .9998502726
0.0075 0.003 0.7916 0.1979 0.1537112008 0.0313647688 0.7194711520 0.1211296582 10.3080293932 0.5680104535 3.4460756127 0.3144522387 14.6272873587 1.0349571192
0.0075 0.0035 0.7912 0.1978 0.1454680134 0.0311239609 0.8085738640 0.0321382736 10.1522320047 0.2917947309 3.5118441060 0.2407801893 14.6181179881 .5958371547
0.0075 0.004 0.7908 0.1977 0.1464378002 0.0400558325 0.9282640741 0.1161201435 9.9447843949 0.6129961079 3.4847629617 0.1078051980 14.5042492309 .8769772819
0.0075 0.0045 0.7904 0.1976 0.1459529068 0.0464486350 0.9894390704 0.0964148208 10.1598525291 0.4801281320 3.4180272847 0.2713221871 14.7132717910 .8943137749
0.0075 0.005 0.79 0.1975 0.1459529068 0.0450089725 1.2620667712 0.2620121975 9.9600254438 0.2436214672 3.4083554474 0.1573153392 14.7764005692 .7079579764
0.0075 0.0055 0.7896 0.1974 0.1493471604 0.0236755119 1.3259015499 0.1421429149 10.1784804777 0.3717652848 3.3948148753 0.0773746980 15.0485440633 .6149584096
0.0075 0.006 0.7892 0.1973 0.1459529068 0.0131548276 1.5027770827 0.3292118796 10.2597660718 0.5212855736 3.4296334894 0.2630597496 15.3381295507 1.1267120304
0.0075 0.0065 0.7888 0.1972 0.1415888664 0.0395834595 1.5267151247 0.1342070454 10.1056621331 0.5374669497 3.4044867125 0.2373051840 15.1784528367 .9485626386
0.0075 0.006999999999999999 0.7884 0.1971 0.1464378002 0.0142528963 1.6065085981 0.2549231852 9.9811935672 0.6720158773 3.4276991219 0.4534596311 15.1618390874 1.3946515899
0.0005 0.006 0.7948 0.1987 0.0101827609 0.0124193302 1.4322928478 0.1878115309 9.9532516443 0.3282847694 3.4006179776 0.2015272990 14.7963452306 .7300429295
0.0075 0.0075 0.7879999999999999 0.19699999999999998 0.1648637485 0.0295745213 1.7315183731 0.1634414131 9.9828870171 0.7908066420 3.4093226312 0.2676146858 15.2885917699 1.2514372622
0.0075 0.008 0.7876 0.1969 0.1440133333 0.0358427727 1.8990846673 0.3605550699 10.2385979483 0.5429771797 3.4151257335 0.2310253521 15.6968216824 1.1704003744
0.0075 0.0085 0.7872 0.1968 0.1440133333 0.0209348188 1.8658373867 0.2450177962 10.0557053617 0.4231727600 3.1946078442 0.2591330504 15.2601639259 .9482584254
0.0075 0.009000000000000001 0.7868 0.1967 0.1498320538 0.0355529697 2.0959085684 0.1987553467 9.8016878804 0.5959981297 3.3735368333 0.2550579198 15.4209653359 1.0853643659
0.0075 0.0095 0.7864 0.1966 0.1474075869 0.0466506744 2.1158569368 0.1208372859 9.9075284976 0.4729366204 3.4344694080 0.2337625240 15.6052624293 .8741871047
0.0075 0.01 0.7859999999999999 0.1965 0.1415888664 0.0095019308 2.4044433323 0.1592763366 10.0853407346 0.3729974721 3.4054538963 0.2348803237 16.0368268296 .7766560632
0.008 0.0 0.7936 0.1984 0.1488622670 0.0259497250 0.0000000000 0.0000000000 9.9464778448 0.2828923097 3.3445213216 0.2315268959 13.4398614334 .5403689306
0.008 0.0005 0.7932 0.1983 0.1663184286 0.0228672345 0.1130407540 0.0576627094 10.1734001281 0.4400689442 3.3957820590 0.2100726613 13.8485413697 .7306715494
0.008 0.001 0.7928 0.1982 0.1517716273 0.0378837983 0.2420402027 0.0632782312 10.2233568994 0.5791350989 3.4925004315 0.2198210949 14.1096691609 .9001182233
0.008 0.0015 0.7924 0.1981 0.1600148147 0.0298908353 0.3537510655 0.0415471300 10.1386844057 0.7486580827 3.3503244239 0.2410907934 14.0027747098 1.0611868414
0.0005 0.0065 0.7944 0.1986 0.0077582940 0.0064328376 1.5745912088 0.1245846187 10.1327573311 0.2642324523 3.4093226312 0.1999990019 15.1244294651 .5952489105
0.008 0.002 0.792 0.198 0.1435284399 0.0418696377 0.4920597527 0.1183528474 10.2978686940 0.4643759463 3.3522587914 0.2245366543 14.2857156780 .8491350857
0.008 0.0025 0.7916 0.1979 0.1604997081 0.0458371739 0.5705233349 0.1145251793 10.0125223899 0.3620182349 3.3541931588 0.1847903159 14.0977385917 .7071709040
0.008 0.003 0.7912 0.1978 0.1430435465 0.0306673499 0.7327700642 0.1390738158 10.1014285084 0.4795185060 3.4102898149 0.2854355651 14.3875319340 .9346952368
0.008 0.0035 0.7908 0.1977 0.1571054545 0.0651563918 0.7886254956 0.1293759303 10.3706870386 0.3792949700 3.3909461404 0.1279317572 14.7073641291 .7017590493
0.008 0.004 0.7904 0.1976 0.1643788551 0.0323682220 0.9216146180 0.1342070454 10.1090490328 0.2277926146 3.3570947100 0.2038349740 14.5521372159 .5982028560
0.008 0.0045 0.79 0.1975 0.1449831200 0.0314844821 1.1210983015 0.1930129920 10.3054892184 0.4317267708 3.3271120145 0.1729069163 14.8986826544 .8291311612
0.008 0.005 0.7896 0.1974 0.1508018406 0.0251771285 1.2341390555 0.1347331432 10.0370774131 0.6357410219 3.4354365917 0.1559056965 14.8574549009 .9515569901
0.008 0.0055 0.7892 0.1973 0.1527414141 0.0340117364 1.3392004622 0.2097015394 9.9532516443 0.1201036868 3.4083554474 0.2319951004 14.8535489680 .5958120630
0.008 0.006 0.7888 0.1972 0.1648637485 0.0122669400 1.3631385042 0.0775453175 10.1759403029 0.8276726522 3.4847629617 0.3980569145 15.1887055173 1.3155418242
0.008 0.0065 0.7884 0.1971 0.1532263074 0.0352874472 1.4096846970 0.2431919832 9.8076149550 0.3682465065 3.4151257335 0.1398107482 14.7856516929 .7865366851
0.0005 0.006999999999999999 0.794 0.1985 0.0082431874 0.0117179780 1.6118281630 0.1388701937 10.1649328787 0.5521010207 3.4412396941 0.1397036545 15.2262439232 .8423928469
0.008 0.006999999999999999 0.7879999999999999 0.19699999999999998 0.1512867339 0.0180390764 1.6025189245 0.1677983367 10.1082023079 0.3129264437 3.3300135657 0.1687007977 15.1920215320 .6674646545
0.008 0.0075 0.7876 0.1969 0.1512867339 0.0499793132 1.7607759801 0.2284008324 9.8245494537 0.5268942805 3.2903590330 0.2318498967 15.0269712007 1.0371243228
0.008 0.008 0.7872 0.1968 0.1444982266 0.0508190468 1.9230227093 0.2910487528 10.3376647660 0.6064678819 3.4131913661 0.2870695145 15.8183770680 1.2354051960
0.008 0.0085 0.7868 0.1967 0.1561356677 0.0275323809 1.9841977056 0.2037122497 10.2225101745 0.5548626700 3.3445213216 0.1659051379 15.7073648694 .9520124385
0.008 0.009000000000000001 0.7864 0.1966 0.1348003591 0.0443988670 2.0307438985 0.2093639099 10.0099822151 0.5808212149 3.3106698912 0.4228086549 15.4861963639 1.2573926467
0.008 0.0095 0.7859999999999999 0.1965 0.1682580022 0.0461642944 2.2235781259 0.4163727801 9.9676459682 0.9071360661 3.2806871957 0.1468846101 15.6401692920 1.5165577507
0.008 0.01 0.7856 0.1964 0.1527414141 0.0265587041 2.4243917006 0.4894722417 10.0184494645 0.5662456799 3.2390982955 0.2150021358 15.8346808747 1.2972787615
0.0085 0.0 0.7932 0.1983 0.1784407631 0.0298278408 0.0000000000 0.0000000000 10.3910084371 0.7223432231 3.4122241823 0.2479161877 13.9816733825 1.0000872516
0.0085 0.0005 0.7928 0.1982 0.1614694949 0.0296697696 0.1143706452 0.0608852031 10.2098093004 0.3920107858 3.4983035339 0.2738069624 13.9839529744 .7563727209
0.0085 0.001 0.7924 0.1981 0.1735918293 0.0255847318 0.2087929221 0.0362745963 9.9710328680 0.2086038821 3.4499443476 0.2592774062 13.8033619670 .5297406164
0.0005 0.0075 0.7936 0.1984 0.0087280808 0.0023754827 1.7607759801 0.2630899980 10.1268302565 0.7800722036 3.3696680984 0.3214427508 15.2660024158 1.3669804351
0.0085 0.0015 0.792 0.198 0.1430435465 0.0279392855 0.3710396514 0.0440272335 10.2140429251 0.5674598672 3.4818614105 0.2073475891 14.2099875335 .8467739753
0.0085 0.002 0.7916 0.1979 0.1789256565 0.0194924726 0.4774309493 0.0799705957 10.1810206525 0.5053579034 3.4692880221 0.1933012919 14.3066652804 .7981222636
0.0085 0.0025 0.7912 0.1978 0.1585601346 0.0277026508 0.5612140964 0.1408931727 10.4883818050 0.2954378501 3.5969562738 0.3807019925 14.8051123098 .8447356661
0.0085 0.003 0.7908 0.1977 0.1498320538 0.0179868648 0.7141515871 0.0782717532 10.3893149873 0.4983751344 3.3474228727 0.1776461395 14.6007215009 .7722798919
0.0085 0.0035 0.7904 0.1976 0.1672882154 0.0494496159 0.7926151693 0.0614634231 10.0192961894 0.4985937478 3.3735368333 0.3970215563 14.3527364074 1.0065283431
0.0085 0.004 0.79 0.1975 0.1537112008 0.0364928579 0.9176249443 0.1523291566 9.9803468423 0.7606323863 3.4451084290 0.2056806643 14.4967914164 1.1551350651
0.0085 0.0045 0.7896 0.1974 0.1566205611 0.0345058795 0.9987483089 0.1792938021 10.1835608274 0.3083102117 3.3919133241 0.1477735196 14.7308430215 .6698834129
0.0085 0.005 0.7892 0.1973 0.1512867339 0.0479627941 1.1091292805 0.1971471228 10.2165830999 0.8789543218 3.4625177360 0.1102759115 14.9395168503 1.2343401502
0.0085 0.0055 0.7888 0.1972 0.1668033220 0.0288338332 1.2700461186 0.0403375980 10.0353839632 0.7041901351 3.3570947100 0.2543821907 14.8293281138 1.0277437570
0.0085 0.006 0.7884 0.1971 0.1512867339 0.0328298242 1.3591488305 0.1152026668 10.0912678091 0.6018683816 3.4044867125 0.1212649385 15.0061900860 .8711658111
0.0005 0.008 0.7932 0.1983 0.0135770146 0.0049449616 1.9283422742 0.2829888531 10.1776337528 0.4496101447 3.3735368333 0.1208940968 15.4930898749 .8584380562
0.0085 0.0065 0.7879999999999999 0.19699999999999998 0.1566205611 0.0410988259 1.4176640444 0.2653657896 10.1098957578 0.7387402136 3.2942277679 0.3588968464 14.9784081312 1.4041016755
0.0085 0.006999999999999999 0.7876 0.1969 0.1551658810 0.0298908353 1.6264569665 0.3206775617 10.2707734960 0.6386124996 3.4141585498 0.2837658372 15.4665548933 1.2729467338
0.0085 0.0075 0.7872 0.1968 0.1803803366 0.0246486142 1.7900335870 0.1920576582 10.1564656293 0.6718536958 3.3503244239 0.2240361633 15.4772039768 1.1125961315
0.0085 0.008 0.7868 0.1967 0.1760162962 0.0336782800 1.8897754288 0.2098364391 9.8575717263 0.6099147278 3.4431740615 0.2574962060 15.3665375128 1.1109256529
0.0085 0.0085 0.7864 0.1966 0.1716522558 0.0228260693 2.0028161828 0.1551818380 10.2402913982 0.3551968223 3.3348494843 0.2761881148 15.7496093211 .8093928444
0.0085 0.009000000000000001 0.7859999999999999 0.1965 0.1668033220 0.0236357545 2.0360634634 0.2587518607 10.2267437992 0.6173222934 3.4441412453 0.4597287858 15.8737518299 1.3594386944
0.0085 0.0095 0.7856 0.1964 0.1808652300 0.0230719586 2.3180004028 0.2810573372 9.9219228216 0.6689148445 3.3677337310 0.0870680256 15.7885221854 1.0601121659
0.0085 0.01 0.7852 0.1963 0.1701975757 0.0202032442 2.3858248552 0.2429591521 10.0557053617 0.3471117875 3.2932605841 0.0880084046 15.9049883767 .6982825884
0.009000000000000001 0.0 0.7928 0.1982 0.1847443770 0.0206635138 0.0000000000 0.0000000000 10.1962617014 0.6420967050 3.4799270431 0.3330034775 13.8609331215 .9957636963
0.009000000000000001 0.0005 0.7924 0.1981 0.1755314028 0.0351806771 0.0917624944 0.0821524090 10.3537525399 0.2925603143 3.5834157017 0.1948821206 14.2044621388 .6047755210
0.0005 0.0085 0.7928 0.1982 0.0106676543 0.0089934324 2.0945786772 0.2132807219 10.0472381124 0.4813510256 3.4702552058 0.1013652841 15.6227396497 .8049904640
0.009000000000000001 0.001 0.792 0.198 0.1706824690 0.0353140893 0.2194320519 0.0531956489 10.3537525399 1.0156549454 3.3319479331 0.3666634194 14.0758149939 1.4708281030
0.009000000000000001 0.0015 0.7916 0.1979 0.1755314028 0.0200161731 0.3790189987 0.0662280488 10.2089625755 0.7490065817 3.5660063946 0.1390324502 14.3295193716 .9742832538
0.009000000000000001 0.002 0.7912 0.1978 0.1798954432 0.0373588242 0.4282249740 0.1634414131 10.3723804885 0.8125912957 3.4122241823 0.3851091927 14.3927250880 1.3985007257
0.009000000000000001 0.0025 0.7908 0.1977 0.1808652300 0.0325420902 0.6330282224 0.0735178495 10.4138700105 0.7352849375 3.4238303870 0.4180203417 14.6515938499 1.2593652189
0.009000000000000001 0.003 0.7904 0.1976 0.1794105499 0.0279392855 0.7128216959 0.0949359782 10.3097228431 0.4828381676 3.4915332478 0.2382493728 14.6934883367 .8439628041
0.009000000000000001 0.0035 0.79 0.1975 0.1774709763 0.0226191197 0.8537901656 0.2382844452 10.0785669351 0.2969386009 3.4044867125 0.2657908161 14.5143147895 .8236329819
0.009000000000000001 0.004 0.7896 0.1974 0.1740767227 0.0215545879 0.9242744004 0.0917528570 10.2275905241 0.4956459037 3.4257647545 0.2525516544 14.7517064017 .8615050030
0.009000000000000001 0.0045 0.7892 0.1973 0.1779558697 0.0273610514 1.1104591717 0.1337846775 10.2902481695 0.3816316198 3.3609634449 0.1664005799 14.9396266558 .7091779286
0.009000000000000001 0.005 0.7888 0.1972 0.1905630975 0.0323972648 1.1530156909 0.1506010066 10.1776337528 0.6192564382 3.2797200120 0.2733829959 14.8009325532 1.0756377055
0.009000000000000001 0.0055 0.7884 0.1971 0.1881386307 0.0321056544 1.2540874239 0.1670800729 10.1031219583 0.4344152805 3.2835887469 0.1344350587 14.8289367598 .7680360665
0.0005 0.009000000000000001 0.7924 0.1981 0.0126072278 0.0157571697 2.2182585610 0.2158524482 10.3927018870 0.4664647567 3.5050738199 0.2015272990 16.1286414957 .8996016736
0.009000000000000001 0.006 0.7879999999999999 0.19699999999999998 0.1823199101 0.0411902583 1.4030352409 0.2220559961 10.2783940204 0.6073184419 3.3909461404 0.3495482803 15.2546953118 1.2201129766
0.009000000000000001 0.0065 0.7876 0.1969 0.1750465095 0.0550647619 1.4921379529 0.2202325565 10.3647599641 0.5838449351 3.2922934004 0.1755271927 15.3242378269 1.0346694462
0.009000000000000001 0.006999999999999999 0.7872 0.1968 0.1750465095 0.0304210219 1.6743330505 0.4281671487 10.1801739276 0.1699872805 3.3977164265 0.2476141454 15.4272699141 .8761895965
0.009000000000000001 0.0075 0.7868 0.1967 0.1876537373 0.0690253856 1.7780645660 0.1759481773 10.1098957578 0.5240673340 3.3222760959 0.1980248154 15.3978901570 .9670657123
0.009000000000000001 0.008 0.7864 0.1966 0.1716522558 0.0323682220 1.8591879306 0.1691839089 10.1073555830 0.4326954983 3.4983035339 0.1786124139 15.6364993033 .8128600431
0.009000000000000001 0.0085 0.7859999999999999 0.1965 0.1886235240 0.0699592094 1.9881873793 0.2705928336 10.0929612590 0.5383199878 3.4586490011 0.2759712628 15.7284211634 1.1548432936
0.009000000000000001 0.009000000000000001 0.7856 0.1964 0.1629241750 0.0406154289 2.2142688873 0.1483290824 10.2301306989 0.4075764821 3.4122241823 0.1482790754 16.0195479435 .7448000688
0.009000000000000001 0.0095 0.7852 0.1963 0.1750465095 0.0495825708 2.1624031296 0.2505565889 9.9278498961 0.2396096932 3.2980965028 0.3591365591 15.5633960380 .8988854120
0.009000000000000001 0.01 0.7848 0.1962 0.1648637485 0.0272577368 2.2488460591 0.1890878982 10.1734001281 0.4894919722 3.4895988803 0.3695907561 16.0767088160 1.0754283633
0.0095 0.0 0.7924 0.1981 0.1711673624 0.0236755119 0.0000000000 0.0000000000 10.1623927039 0.7040679513 3.5921203552 0.1981570397 13.9256804215 .9259005029
0.0 0.002 0.7984 0.1996 0.0000000000 0.0000000000 0.4468434511 0.0735178495 10.4164101853 0.6530352017 3.5012050850 0.2339705192 14.3644587214 .9605235704
0.0005 0.0095 0.792 0.198 0.0121223344 0.0101712093 2.1783618243 0.2081778945 10.1293704313 0.8340924007 3.3570947100 0.3013145991 15.6769493000 1.3537561036
0.0095 0.0005 0.792 0.198 0.1818350167 0.0379334169 0.1050614067 0.0514377445 10.3368180411 0.5066104677 3.3058339726 0.2269566217 13.9295484371 .8229382508
0.0095 0.001 0.7916 0.1979 0.1915328843 0.0274297117 0.2553391149 0.0847799136 10.1606992540 0.3584757801 3.3880445892 0.1746938372 13.9956158424 .6453792426
0.0095 0.0015 0.7912 0.1978 0.2002609651 0.0645181571 0.3617304128 0.0665477356 10.4968490544 0.6331464634 3.5282862294 0.4622935862 14.5871266617 1.2265059423
0.0095 0.002 0.7908 0.1977 0.1857141638 0.0058187205 0.4947195352 0.1318136229 10.2953285192 0.2392743401 3.4006179776 0.1567195810 14.3763801958 .5336262645
0.0095 0.0025 0.7904 0.1976 0.1949271379 0.0346418906 0.5891418121 0.0425565192 10.2250503493 1.0519909085 3.4364037755 0.1692543885 14.4455230748 1.2984437068
0.0095 0.003 0.79 0.1975 0.1808652300 0.0555917094 0.7394195203 0.0985915018 10.3088761182 0.6374213718 3.4064210800 0.2195826587 14.6355819485 1.0111872417
0.0095 0.0035 0.7896 0.1974 0.1818350167 0.0395121164 0.8976765759 0.1030129312 10.2233568994 0.7335472867 3.5031394525 0.2904515691 14.8060079445 1.1665239034
0.0095 0.004 0.7892 0.1973 0.1823199101 0.0525298673 0.9801298318 0.2298212108 10.1149761074 0.4184363525 3.4180272847 0.3367355391 14.6954531340 1.0375229697
0.0095 0.0045 0.7888 0.1972 0.1925026711 0.0358427727 1.0865211297 0.1252076873 10.2419848481 0.2871084328 3.5292534131 0.1889749291 15.0502620620 .6371338219
0.0095 0.005 0.7884 0.1971 0.1861990571 0.0484311156 1.1463662348 0.0610012856 10.2521455473 0.5876197864 3.4083554474 0.0308287442 14.9930662866 .7278809318
0.0005 0.01 0.7916 0.1979 0.0063036139 0.0072572196 2.3392786623 0.1765101853 10.0209896393 0.3633229518 3.3667665473 0.2288283929 15.7333384628 .7759187496
0.0095 0.0055 0.7879999999999999 0.19699999999999998 0.1954120313 0.0280400890 1.2953140518 0.2366160165 10.2021887760 0.5698502866 3.4615505523 0.2987580273 15.1544654114 1.1332644194
0.0095 0.006 0.7876 0.1969 0.1881386307 0.0270151330 1.4921379529 0.2095327926 10.3114162930 0.5169212404 3.3841758543 0.1719738609 15.3758687309 .9254430269
0.0095 0.0065 0.7872 0.1968 0.1929875644 0.0456521386 1.5559727316 0.1250380674 9.9761132176 0.5363613187 3.4644521035 0.2949894506 15.1895256171 1.0020409753
0.0095 0.006999999999999999 0.7868 0.1967 0.1925026711 0.0355794130 1.6490651173 0.0588767943 9.8626520759 0.4385871715 3.3687009147 0.2526257229 15.0729207790 .7856691017
0.0095 0.0075 0.7864 0.1966 0.1813501234 0.0389608133 1.7820542396 0.2868375293 10.0430044877 0.9980355139 3.3928805078 0.3178843207 15.3992893585 1.6417181772
0.0095 0.008 0.7859999999999999 0.1965 0.1600148147 0.0386700569 1.8884455375 0.2065402849 9.9109153974 0.4923543519 3.3242104633 0.2020094668 15.2835862129 .9395741605
0.0095 0.0085 0.7856 0.1964 0.1789256565 0.0301102780 1.9748884671 0.2530290618 10.1479983800 0.2227385551 3.4509115313 0.3137970920 15.7527240349 .8196749869
0.0095 0.009000000000000001 0.7852 0.1963 0.2012307519 0.0410301178 2.1211765017 0.1204267722 10.2004953261 0.5516749245 3.4257647545 0.1501597510 15.9486673342 .8632915655
0.0095 0.0095 0.7848 0.1962 0.1910479909 0.0077582940 2.1996400839 0.2069509022 10.0116756650 0.8620042465 3.3184073610 0.3163385776 15.7207711008 1.3930520203
0.0095 0.01 0.7844 0.1961 0.1905630975 0.0195406617 2.4602987637 0.4266443599 10.3207302673 0.4610228733 3.4605833686 0.3273941911 16.4321754971 1.2346020860
0.001 0.0 0.7992 0.1998 0.0203655219 0.0139190585 0.0000000000 0.0000000000 10.3723804885 0.3534404749 3.3725696496 0.1964692749 13.7653156600 .5638288083
0.01 0.0 0.792 0.198 0.2085041525 0.0649829495 0.0000000000 0.0000000000 10.1801739276 0.5593667709 3.4750911245 0.1244025380 13.8637692046 .7487522584
0.01 0.0005 0.7916 0.1979 0.1900782042 0.0450298631 0.1143706452 0.0527951741 9.9515581944 0.3659419405 3.4044867125 0.2327679901 13.6604937563 .6965349678
0.01 0.001 0.7912 0.1978 0.1866839505 0.0349661587 0.2367206378 0.0216081747 10.4553595324 0.5053919507 3.5041066362 0.3161137582 14.3828707569 .8780800423
0.01 0.0015 0.7908 0.1977 0.1895933108 0.0395596927 0.3710396514 0.0851130383 10.4443521082 0.9067787635 3.3551603425 0.1685676654 14.3601454129 1.2000191599
0.01 0.002 0.7904 0.1976 0.2109286194 0.0376846705 0.4362043213 0.1065905949 10.2750071206 0.4597022451 3.4015851614 0.3333404006 14.3237252227 .9373179111
0.01 0.0025 0.79 0.1975 0.2036552188 0.0269104904 0.5558945315 0.1266123496 10.2106560254 0.7861219772 3.3851430380 0.2126044952 14.3553488137 1.1522493124
0.01 0.003 0.7896 0.1974 0.1934724578 0.0281739327 0.6942032187 0.0904326032 10.2767005705 0.5746911219 3.5128112897 0.1616788704 14.6771875367 .8549765282
0.01 0.0035 0.7892 0.1973 0.1992911784 0.0381065733 0.8524602743 0.2773580530 9.9922009914 0.5792341268 3.2632778887 0.1522385280 14.3072303328 1.0469372811
0.01 0.004 0.7888 0.1972 0.1983213916 0.0329442142 0.9322537478 0.1400874868 10.1725534032 0.8792805322 3.3822414869 0.2225447508 14.6853700295 1.2748569840
0.01 0.0045 0.7884 0.1971 0.1857141638 0.0481584815 1.0492841754 0.1435789885 10.1996486012 0.1855390548 3.3155058098 0.1831632509 14.7501527502 .5604397757
0.001 0.0005 0.7988 0.1997 0.0198806285 0.0077582940 0.1050614067 0.0283987053 10.2783940204 0.5161661889 3.4189944684 0.2084275318 13.8223305240 .7607507200
0.01 0.005 0.7879999999999999 0.19699999999999998 0.1798954432 0.0083424211 1.1277477576 0.1874344746 10.2690800461 0.5144744201 3.4983035339 0.3372463000 15.0750267808 1.0474976158
0.01 0.0055 0.7876 0.1969 0.1789256565 0.0211137522 1.1849330802 0.1271142284 10.2961752441 0.5331812882 3.3541931588 0.2778091095 15.0142271396 .9592183783
0.01 0.006 0.7872 0.1968 0.1881386307 0.0453420684 1.4203238268 0.2012666359 10.0243765390 0.5961665159 3.4731567570 0.2555562234 15.1059957535 1.0983314436
0.01 0.0065 0.7868 0.1967 0.1760162962 0.0450298631 1.5652819702 0.2515709922 10.1886411770 0.4041140578 3.4538130825 0.2424835883 15.3837525259 .9431985014
0.01 0.006999999999999999 0.7864 0.1966 0.1798954432 0.0498662803 1.6237971840 0.2584783096 10.1107424827 0.4773426387 3.2613435212 0.2994585747 15.1757786311 1.0851458033
0.01 0.0075 0.7859999999999999 0.1965 0.2022005386 0.0325420902 1.7833841309 0.3477506620 9.9811935672 0.5745413991 3.3986836102 0.2156103959 15.3654618469 1.1704445472
0.01 0.008 0.7856 0.1964 0.1920177777 0.0450089725 1.8405694535 0.2673577541 10.3207302673 0.4404076793 3.3416197704 0.1073530367 15.6949372689 .8601274426
0.01 0.0085 0.7852 0.1963 0.2094739393 0.0148981468 1.9270123830 0.1907640770 10.2944817942 0.6927555512 3.4160929172 0.1706853218 15.8470610337 1.0691030968
0.01 0.009000000000000001 0.7848 0.1962 0.1929875644 0.0515539953 2.1783618243 0.1959232654 9.9532516443 0.3520176827 3.3986836102 0.1782769125 15.7232846432 .7777718559
0.01 0.0095 0.7844 0.1961 0.1886235240 0.0141867572 2.1597433471 0.3485634495 10.3444385655 0.4191621987 3.4073882637 0.1532429286 16.1001937003 .9351553340
0.001 0.001 0.7984 0.1996 0.0150316947 0.0064328376 0.2207619431 0.0883752494 10.1945682516 0.9046414942 3.3880445892 0.2442670320 13.8184064786 1.2437166132
0.01 0.01 0.784 0.196 0.1968667115 0.0238338783 2.2515058416 0.1757470247 10.0760267603 0.7281440629 3.4054538963 0.2780649005 15.9298532097 1.2057898664
0.001 0.0015 0.7979999999999999 0.1995 0.0193957351 0.0043370182 0.3298130235 0.1014908297 10.1649328787 0.4709191502 3.4354365917 0.2629317019 13.9495782290 .8396787000
0.001 0.002 0.7976 0.1994 0.0208504153 0.0200161731 0.4574825809 0.1325628741 10.0667127859 0.1762652747 3.4576818174 0.3749879944 14.0027275995 .7038323163
0.001 0.0025 0.7972 0.1993 0.0164863749 0.0064328376 0.5186575772 0.1244709984 10.2487586476 0.8316787336 3.4006179776 0.2977543862 14.1845205773 1.2603369558
0.001 0.003 0.7968 0.1992 0.0179410550 0.0065774138 0.6809043065 0.1108207222 10.1090490328 0.5840659276 3.4489771639 0.3300577346 14.2568715582 1.0315217982
0.001 0.0035 0.7964 0.1991 0.0155165881 0.0065774138 0.8351716884 0.1318136229 10.5112433783 0.6796285066 3.3774055682 0.2305551782 14.7393372230 1.0485747215
0.0 0.0025 0.7979999999999999 0.1995 0.0000000000 0.0000000000 0.6144097453 0.0731319264 10.4731407561 0.5941427319 3.5340893317 0.1779618054 14.6216398331 .8452364637
0.001 0.004 0.7959999999999999 0.19899999999999998 0.0232748821 0.0158167433 0.9242744004 0.1241864929 10.4807612805 0.5693266659 3.3861102218 0.2724918923 14.8144207848 .9818217944
0.001 0.0045 0.7956 0.1989 0.0193957351 0.0156373416 1.0745521087 0.1666561187 10.3190368174 0.3144805269 3.4151257335 0.1593242546 14.8281103947 .6560982418
0.001 0.005 0.7952 0.1988 0.0140619080 0.0077582940 1.2274895994 0.1095365453 10.2682333211 0.7006176879 3.4015851614 0.2444201679 14.9113699899 1.0623326951
0.001 0.0055 0.7948 0.1987 0.0164863749 0.0148348848 1.2939841606 0.2030165091 10.0616324363 0.5722908561 3.3870774055 0.2677265181 14.7591803773 1.0578687681
0.001 0.006 0.7944 0.1986 0.0266691358 0.0235560385 1.4203238268 0.2078377899 10.1098957578 0.5512432967 3.3261448308 0.1288062154 14.8830335512 .9114433405
0.001 0.0065 0.794 0.1985 0.0193957351 0.0110572703 1.5067667564 0.1403901609 10.2131962002 0.5927703527 3.3657993635 0.1215731091 15.1051580552 .8657908930
0.001 0.006999999999999999 0.7936 0.1984 0.0189108417 0.0083424211 1.5440037106 0.2299443074 9.8160822043 0.3811428641 3.4122241823 0.1856992752 14.7912209389 .8051288678
0.001 0.0075 0.7932 0.1983 0.0164863749 0.0138513254 1.7833841309 0.2439761476 10.3342778663 0.3823598320 3.4151257335 0.1608435550 15.5492741056 .8010308600
0.001 0.008 0.7928 0.1982 0.0198806285 0.0112260933 1.7581161976 0.2881417345 10.1861010022 0.6620717663 3.4296334894 0.2235345518 15.3937313177 1.1849741459
0.001 0.0085 0.7924 0.1981 0.0198806285 0.0116374411 2.0427129195 0.1796879415 10.2326708738 0.6813268904 3.3087355237 0.1136842085 15.6039999455 .9863364815
0.0 0.003 0.7976 0.1994 0.0000000000 0.0000000000 0.6396776786 0.0985915018 10.3740739384 0.1567333375 3.3977164265 0.2121287708 14.4114680435 .4674536101
0.001 0.009000000000000001 0.792 0.198 0.0203655219 0.0113095598 2.0746303088 0.3468951856 10.0446979376 0.4289010767 3.3184073610 0.1968307993 15.4581011293 .9839366214
0.001 0.0095 0.7916 0.1979 0.0213353086 0.0098899232 2.1517639998 0.1065905949 9.9964346161 0.6493535701 3.4044867125 0.1956486216 15.5740206370 .9614827098
0.001 0.01 0.7912 0.1978 0.0213353086 0.0141867572 2.3578971395 0.3918645844 10.3105695680 0.3180170818 3.3696680984 0.1482538385 16.0594701145 .8723222619
0.0015 0.0 0.7988 0.1997 0.0329727497 0.0128656752 0.0000000000 0.0000000000 10.2275905241 0.8639814641 3.5050738199 0.2325589194 13.7656370937 1.1094060587
0.0015 0.0005 0.7984 0.1996 0.0358821100 0.0098899232 0.0944222769 0.0637238581 10.3647599641 0.3279089224 3.3512916076 0.1038090507 13.8463559586 .5053317544
0.0015 0.001 0.7979999999999999 0.1995 0.0310331762 0.0145144391 0.2566690062 0.1458278940 10.5214040776 0.3540646922 3.4276991219 0.2068416862 14.2368053819 .7212487115
0.0015 0.0015 0.7976 0.1994 0.0329727497 0.0117179780 0.3417820445 0.1533935993 10.2834743700 0.5144576973 3.4412396941 0.2400954459 14.0994688583 .9196647205
0.0015 0.002 0.7972 0.1993 0.0286087093 0.0138513254 0.4681217107 0.0953820385 10.4248774346 0.3340262806 3.4151257335 0.3756559518 14.3367335881 .8189155963
0.0015 0.0025 0.7968 0.1992 0.0266691358 0.0114746716 0.5718532262 0.0667600096 10.2673865962 0.5195166401 3.3841758543 0.1647508831 14.2500848125 .7625022044
0.0015 0.003 0.7964 0.1991 0.0305482828 0.0185531131 0.7553782150 0.0990210964 10.2690800461 0.7116641250 3.4992707176 0.2216180737 14.5542772615 1.0508564082
0.0 0.0035 0.7972 0.1993 0.0000000000 0.0000000000 0.7899553868 0.0795270504 9.9261564463 0.4692598190 3.4712223896 0.2144793970 14.1873342227 .7632662664
0.0015 0.0035 0.7959999999999999 0.19899999999999998 0.0339425365 0.0159352225 0.8591097305 0.0953078401 10.2826276451 0.6029585297 3.4141585498 0.2509464369 14.5898384619 .9651480292
0.0015 0.004 0.7956 0.1989 0.0315180696 0.0241474955 0.9615113547 0.2037122497 10.3012555937 0.7780918452 3.4460756127 0.2411838966 14.7403606307 1.2471354870
0.0015 0.0045 0.7952 0.1988 0.0281238159 0.0113095598 1.0492841754 0.2149986241 10.2800874703 0.6352897704 3.3677337310 0.2941638063 14.7252291926 1.1557617606
0.0015 0.005 0.7948 0.1987 0.0300633894 0.0164005822 1.1809434066 0.1362992533 10.0430044877 0.4777029699 3.4470427964 0.1302506003 14.7010540801 .7606534057
0.0015 0.0055 0.7944 0.1986 0.0315180696 0.0068574279 1.3418602446 0.1860707457 10.3512123651 0.5221760312 3.4760583082 0.3216173120 15.2006489875 1.0367215168
0.0015 0.006 0.794 0.1985 0.0315180696 0.0203424186 1.4615504548 0.2626863410 10.2233568994 0.6819663734 3.3957820590 0.2434076907 15.1122074828 1.2084028237
0.0015 0.0065 0.7936 0.1984 0.0281238159 0.0099845658 1.5041069739 0.2113481275 9.9871206418 0.6526925786 3.4808942268 0.2306200868 15.0002456584 1.1046453587
0.0015 0.006999999999999999 0.7932 0.1983 0.0315180696 0.0173480729 1.7208792434 0.1877738593 10.0777202101 0.7960403345 3.4238303870 0.2199572281 15.2539479101 1.2211194948
0.0015 0.0075 0.7928 0.1982 0.0324878563 0.0148981468 1.7514667415 0.1841983361 10.1124359326 0.6028205850 3.3512916076 0.2182494598 15.2476821380 1.0201665277
0.0015 0.008 0.7924 0.1981 0.0300633894 0.0175099558 1.7740748923 0.2308654393 10.2242036244 0.5281826455 3.3725696496 0.3449254343 15.4009115557 1.1214834749
0.0 0.004 0.7968 0.1992 0.0000000000 0.0000000000 0.9389032039 0.0700689889 10.2165830999 0.7609301775 3.3909461404 0.2181980203 14.5464324442 1.0491971867
0.0015 0.0085 0.792 0.198 0.0256993490 0.0135770146 1.9403112953 0.1587870072 10.1844075523 0.4623025113 3.4615505523 0.2808099315 15.6119687489 .9154764646
0.0015 0.009000000000000001 0.7916 0.1979 0.0329727497 0.0188048629 2.1331455227 0.5074820301 10.1590058042 0.7063452309 3.2777856445 0.2983820575 15.6029097211 1.5310141814
0.0015 0.0095 0.7912 0.1978 0.0266691358 0.0186542207 2.2648047538 0.2694925387 10.1640861538 0.8605225177 3.3735368333 0.2784817392 15.8290968767 1.4271510163
0.0015 0.01 0.7908 0.1977 0.0261842424 0.0145144391 2.4323710480 0.1298671295 10.0607857114 0.7262629836 3.4770254919 0.2449095593 15.9963664937 1.1155541115
0.002 0.0 0.7984 0.1996 0.0426706173 0.0190532866 0.0000000000 0.0000000000 10.2038822259 0.6940541872 3.4789598594 0.4296996034 13.7255127026 1.1428070772
0.002 0.0005 0.7979999999999999 0.1995 0.0344274298 0.0148348848 0.1329891224 0.0303261858 10.3910084371 0.5547334440 3.3387182192 0.1324158943 13.8971432085 .7323104089
0.002 0.001 0.7976 0.1994 0.0339425365 0.0114746716 0.2181021607 0.0350849401 10.2131962002 0.6515844111 3.4480099802 0.2671948978 13.9132508776 .9653389206
0.002 0.0015 0.7972 0.1993 0.0368518967 0.0283403484 0.3271532410 0.0855276196 10.1496918298 0.3629122745 3.4760583082 0.0977573504 13.9897552757 .5745375929
0.002 0.002 0.7968 0.1992 0.0436404040 0.0357639684 0.4495032336 0.1249248595 10.5933756973 0.6598024960 3.4451084290 0.1566240494 14.5316277639 .9771153733
0.002 0.0025 0.7964 0.1991 0.0402461504 0.0268405020 0.5505749666 0.1265564625 10.3969355117 0.3556809177 3.5012050850 0.2916343619 14.4889617137 .8007122441
0.0 0.0045 0.7964 0.1991 0.0000000000 0.0000000000 1.1038097156 0.1586978761 10.2690800461 0.4034393324 3.5263518619 0.1496355444 14.8992416236 .7117727529
0.002 0.003 0.7959999999999999 0.19899999999999998 0.0455799775 0.0145144391 0.7327700642 0.0956782567 10.2267437992 0.4002636349 3.4625177360 0.1644781166 14.4676115769 .6749344473
0.002 0.0035 0.7956 0.1989 0.0402461504 0.0224521866 0.8085738640 0.1964641422 10.2978686940 0.7582155882 3.4422068778 0.2187973960 14.5888955862 1.1959293130
0.002 0.004 0.7952 0.1988 0.0329727497 0.0065774138 0.9881091791 0.1152026668 10.3258106169 0.2583274388 3.3406525867 0.2084634335 14.6875451324 .5885709529
0.002 0.0045 0.7948 0.1987 0.0470346577 0.0190532866 1.0200265685 0.0843616579 9.9879673667 0.3588116188 3.5408596178 0.2660300328 14.5958882107 .7282565961
0.002 0.005 0.7944 0.1986 0.0290936027 0.0043370182 1.1556754733 0.0875710903 10.0531651869 0.5923831931 3.2951949516 0.2162342498 14.5331292145 .9005255514
0.002 0.0055 0.794 0.1985 0.0349123232 0.0204806473 1.2899944869 0.1794121349 10.2716202209 0.6897851865 3.4296334894 0.2366261978 15.0261605204 1.1263041665
0.002 0.006 0.7936 0.1984 0.0455799775 0.0268054392 1.4176640444 0.2211621500 10.1979551513 0.2138311587 3.3396854029 0.2522551625 15.0008845761 .7140539104
0.002 0.0065 0.7932 0.1983 0.0344274298 0.0171846651 1.4509113250 0.1362473396 10.0167560146 0.4038798073 3.4218960196 0.2724369600 14.9239907890 .8297487720
0.002 0.006999999999999999 0.7928 0.1982 0.0392763636 0.0103544891 1.5533129492 0.3034484235 10.2258970743 0.5079954473 3.5157128409 0.2020465090 15.3341992280 1.0238448689
0.002 0.0075 0.7924 0.1981 0.0349123232 0.0142528963 1.7807243484 0.0700689889 10.4587464322 0.5725163085 3.4712223896 0.1966406062 15.7456054934 .8534787999
