# Supplementary material for: Multipressure Sampling for Improving the Performance of MOF-based Electronic Noses
Source: ACS Sens. 2024 Jul 12;9(7):3531–9. doi: 10.1021/acssensors.4c00199 (PMC11287752; doi:10.1021/acssensors.4c00199)
Supplement: Supplementary file 2 — se4c00199_si_002.zip [file se4c00199_si_002.zip › Multiplex_Adsorption_Data/Methane_1bar/XAFFAN.csv]

methane_comp CO2_comp N2_comp O2_comp methane_mass methane_error CO2_mass CO2_error N2_mass N2_error O2_mass O2_error total_mass total_error
0.0 0.0 0.8 0.2 0.0000000000 0.0000000000 0.0000000000 0.0000000000 9.9328086477 0.3834412418 3.1253008765 0.2034989066 13.0581095242 .5869401484
0.0 0.0005 0.7996 0.1999 0.0000000000 0.0000000000 0.0639318571 0.0217985217 10.1084578697 0.5045430308 3.1389462717 0.1362628946 13.3113359985 .6626044471
0.0 0.005 0.7959999999999999 0.19899999999999998 0.0000000000 0.0000000000 0.6810132606 0.1838562987 9.7876878799 0.2095061478 3.0424177356 0.1688923799 13.5111188761 .5622548264
0.002 0.008 0.792 0.198 0.0304047105 0.0059958898 1.0618247573 0.1747312071 9.9345784132 0.1998816705 3.1232793365 0.1531908571 14.1500872175 .5337996245
0.002 0.0085 0.7916 0.1979 0.0309114556 0.0150836513 1.1104685616 0.0913061869 9.8801581252 0.4885434268 3.0626331358 0.1604865981 14.0841712782 .7554198631
0.002 0.009000000000000001 0.7912 0.1978 0.0291378475 0.0080123447 1.1507734280 0.1560320038 9.9509487437 0.2938743375 3.0904293111 0.1342841342 14.2212893303 .5922028202
0.002 0.0095 0.7908 0.1977 0.0248305135 0.0084186831 1.1688411268 0.1717767230 10.0350126030 0.4609670015 3.0186646403 0.2353076061 14.2473488836 .8764700137
0.002 0.01 0.7904 0.1976 0.0278709846 0.0108684732 1.3022641329 0.2861955663 9.7354797988 0.4910293924 3.0540415907 0.1071892885 14.1196565070 .8952827204
0.0025 0.0 0.7979999999999999 0.1995 0.0410463591 0.0113989508 0.0000000000 0.0000000000 9.9819196392 0.5066168085 3.1333870366 0.0913056028 13.1563530349 .6093213621
0.0025 0.0005 0.7976 0.1994 0.0369923977 0.0187153006 0.0583725652 0.0484249111 9.8792732425 0.8325491011 3.0651600608 0.1908991098 13.0397982662 1.0905884226
0.0025 0.001 0.7972 0.1993 0.0359789074 0.0087183736 0.1313382717 0.0203313574 10.0690805882 0.5061003211 3.0783000710 0.2830408714 13.3146978383 .8181909235
0.0025 0.0015 0.7968 0.1992 0.0374991429 0.0104591025 0.1883210139 0.0476204546 9.8978557799 0.4833306912 3.1404624267 0.2255263247 13.2641383634 .7669365730
0.0025 0.002 0.7964 0.1991 0.0354721622 0.0140616079 0.2564223399 0.0417872416 10.0186422725 0.1523283920 3.1359139617 0.1986619539 13.4464507363 .4068391954
0.0 0.0055 0.7956 0.1989 0.0000000000 0.0000000000 0.7220130385 0.2341098953 9.7567169844 0.6617041588 3.1010423962 0.0656922752 13.5797724191 .9615063293
0.0025 0.0025 0.7959999999999999 0.19899999999999998 0.0438334576 0.0111714040 0.3245236660 0.0530322650 9.9739556947 0.7135173308 3.1192362565 0.2022702075 13.4615490748 .9799912073
0.0025 0.003 0.7956 0.1989 0.0395261236 0.0113764009 0.3863707886 0.0358132330 10.0443038717 0.4003114019 3.1167093314 0.2079485815 13.5869101153 .6554496173
0.0025 0.0035 0.7952 0.1988 0.0438334576 0.0140250367 0.4496077343 0.1013332507 9.8655575602 0.4547005879 3.0616223658 0.1809984028 13.4206211179 .7510572781
0.0025 0.004 0.7948 0.1987 0.0357255348 0.0066844279 0.5614884842 0.1534228604 9.9204202895 0.7706033150 3.0641492908 0.1401147459 13.5817835993 1.0708253492
0.0025 0.0045 0.7944 0.1986 0.0364856526 0.0080761891 0.5545393693 0.1691135324 9.8938738076 0.3444069989 3.1167093314 0.1507572875 13.6016081609 .6723540079
0.0025 0.005 0.794 0.1985 0.0415531043 0.0201044402 0.6858776410 0.1465324320 10.0624439677 0.3801969473 3.0323100354 0.2468431989 13.8221847484 .7936770184
0.0025 0.0055 0.7936 0.1984 0.0362322800 0.0085698385 0.7122842776 0.2713538167 9.9730708119 0.4531290841 3.1066016313 0.2574111937 13.8281890008 .9904639330
0.0025 0.006 0.7932 0.1983 0.0334451815 0.0142970408 0.7657924624 0.0625574747 9.8624604706 0.2055976990 3.1116554814 0.2044555638 13.7733535959 .4869077783
0.0025 0.0065 0.7928 0.1982 0.0372457703 0.0069110828 0.9040798490 0.1460571047 10.0407643408 0.4979649556 3.1384408867 0.1621963083 14.1205308468 .8131294514
0.0025 0.006999999999999999 0.7924 0.1981 0.0367390251 0.0157824888 0.8603004251 0.1301248439 9.9270569100 0.2892443294 2.9898576949 0.0914956250 13.8139540551 .5266472871
0.0 0.006 0.7952 0.1988 0.0000000000 0.0000000000 0.8033176829 0.1119993831 9.8261802787 0.6273899682 3.1394516567 0.1247226303 13.7689496183 .8641119816
0.0025 0.0075 0.792 0.198 0.0420598495 0.0118192269 0.9860794048 0.1446618131 10.0500556095 0.5555414714 3.0368585005 0.2522757220 14.1150533643 .9642982334
0.0025 0.008 0.7916 0.1979 0.0372457703 0.0074476026 0.9714862635 0.0406627148 10.1398712066 0.3283928453 3.1156985614 0.1538563288 14.2643018018 .5303594915
0.0025 0.0085 0.7912 0.1978 0.0402862414 0.0197175322 1.0138758644 0.1847680663 9.9536033919 0.7279611358 3.1151931764 0.0927157685 14.1229586741 1.0251625028
0.0025 0.009000000000000001 0.7908 0.1977 0.0392727510 0.0147740337 1.1424344902 0.1717654777 10.1327921447 0.2536173321 3.1283331866 0.1747784738 14.4428325725 .6149353173
0.0025 0.0095 0.7904 0.1976 0.0364856526 0.0230777783 1.1841291796 0.1654648320 9.7766268458 0.8290392583 3.1232793365 0.2151777188 14.1205210145 1.2327595874
0.0025 0.01 0.79 0.1975 0.0334451815 0.0124745800 1.2772473193 0.1468616152 9.9460818887 0.7676223804 3.1121608664 0.1793824905 14.3689352559 1.1063410661
0.003 0.0 0.7976 0.1994 0.0499143997 0.0069110828 0.0000000000 0.0000000000 9.7682204599 0.6318868209 3.0494931256 0.2042755941 12.8676279852 .8430734978
0.003 0.0005 0.7972 0.1993 0.0428199672 0.0138221655 0.0667115031 0.0381632332 10.0416492235 0.5953255317 3.1040747063 0.1437498334 13.2552554001 .7910607638
0.003 0.001 0.7968 0.1992 0.0443402028 0.0136915007 0.1139654844 0.0349948485 9.9403301509 0.2943562103 3.1091285563 0.1383906200 13.2077643944 .4814331795
0.003 0.0015 0.7964 0.1991 0.0412997317 0.0133688559 0.1904057484 0.0282787142 9.7863605558 0.4694751142 3.1091285563 0.0894174479 13.1271945922 .6005401322
0.0 0.0065 0.7948 0.1987 0.0000000000 0.0000000000 0.7762161347 0.1362168332 9.9115714622 0.5712094518 3.0863862311 0.1351789167 13.7741738280 .8426052017
0.003 0.002 0.7959999999999999 0.19899999999999998 0.0453536931 0.0107973592 0.2293207918 0.0518163585 9.8487447883 0.8380451470 3.0823431510 0.2096074792 13.2057624242 1.1102663439
0.003 0.0025 0.7956 0.1989 0.0425665946 0.0131753745 0.3071508787 0.0788165659 9.7536198948 0.3208233834 3.1126662514 0.2210653612 13.2160036195 .6338806850
0.003 0.003 0.7952 0.1988 0.0514346352 0.0030404710 0.4016588414 0.1018086837 9.9279417927 0.3161942435 3.0848700761 0.1290623094 13.4659053454 .5501057076
0.003 0.0035 0.7948 0.1987 0.0451003205 0.0070944324 0.4496077343 0.1186326063 9.8991831039 0.4533623072 3.1409678117 0.1638881835 13.5348589704 .7429775294
0.003 0.004 0.7944 0.1986 0.0478874190 0.0181581723 0.5114548569 0.0935837074 10.0031568248 0.5049138068 3.1076124013 0.1284672382 13.6701115020 .7451229247
0.003 0.0045 0.794 0.1985 0.0418064769 0.0129195177 0.6177763149 0.0620614710 10.0836811532 0.2555059619 3.0788054560 0.1961154313 13.8220694010 .5266023819
0.003 0.005 0.7936 0.1984 0.0504211448 0.0091214131 0.5941493243 0.0765034116 9.9226324963 0.4196770334 3.1030639363 0.2268272404 13.6702669017 .7321290985
0.003 0.0055 0.7932 0.1983 0.0458604383 0.0151515960 0.7352163568 0.1655348601 9.9571429228 0.4195314787 3.1263116465 0.1252457843 13.8645313644 .7254637191
0.003 0.006 0.7928 0.1982 0.0443402028 0.0162632836 0.7518942326 0.0864152545 9.7783966113 0.5194826896 3.0449446606 0.3137134426 13.6195757073 .9358746703
0.003 0.0065 0.7924 0.1981 0.0433267124 0.0167609366 0.8151311782 0.1238892914 9.6363729330 0.3519231017 3.0575792857 0.1818824396 13.5524101093 .6744557693
0.0 0.006999999999999999 0.7944 0.1986 0.0000000000 0.0000000000 0.8526563987 0.0704024568 9.8544965261 0.3920499874 3.0454500456 0.1164975473 13.7526029704 .5789499915
0.003 0.006999999999999999 0.792 0.198 0.0445935753 0.0101854519 0.9082493179 0.2442927715 9.7606989567 0.6933913069 3.0328154204 0.1865521122 13.7463572703 1.1344216425
0.003 0.0075 0.7916 0.1979 0.0476340464 0.0072731615 0.9374356005 0.0898990964 10.0089085625 0.3711088878 3.0449446606 0.1653157538 14.0389228700 .6335968995
0.003 0.008 0.7912 0.1978 0.0504211448 0.0062885422 1.0270791828 0.0786939323 9.9018377521 0.6494520828 3.1434947367 0.2641186719 14.1228328164 .9985532292
0.003 0.0085 0.7908 0.1977 0.0451003205 0.0117319990 1.1785698877 0.2063969017 9.8593633811 0.8580780427 3.1187308715 0.1805123181 14.2017644608 1.2567192615
0.003 0.009000000000000001 0.7904 0.1976 0.0377525155 0.0117100905 1.1813495336 0.1771683625 10.0398794581 0.3384095147 3.1288385716 0.1235208928 14.3878200788 .6508088605
0.003 0.0095 0.79 0.1975 0.0466205560 0.0114887077 1.2056714358 0.0694911490 9.9005104280 0.3291311769 3.1151931764 0.2029710748 14.2679955962 .6130821084
0.003 0.01 0.7896 0.1974 0.0494076545 0.0153703422 1.2438915678 0.2456096807 9.8509569951 0.4341429828 3.0616223658 0.1876224393 14.2058785832 .8827454450
0.0035 0.0 0.7972 0.1993 0.0537149885 0.0121618842 0.0000000000 0.0000000000 10.1832304604 0.4196098605 3.1035693213 0.3086971709 13.3405147702 .7404689156
0.0035 0.0005 0.7968 0.1992 0.0552352240 0.0076180504 0.0632369456 0.0318145022 10.1686298953 0.3979375784 3.1328816516 0.1381985441 13.4199837165 .5755686751
0.0035 0.001 0.7964 0.1991 0.0532082433 0.0276164497 0.1278637142 0.0166778758 10.0031568248 0.5413530010 3.0661708308 0.2095148501 13.2503996131 .7951621766
0.0 0.0075 0.794 0.1985 0.0000000000 0.0000000000 0.9179780788 0.1122577839 9.9704161637 0.6090410698 3.0737516059 0.1545718202 13.9621458484 .8758706739
0.0035 0.0015 0.7959999999999999 0.19899999999999998 0.0412997317 0.0158312253 0.1785922530 0.0364016900 9.6390275812 0.3232354404 3.0752677609 0.1579520178 12.9341873268 .5334203735
0.0035 0.002 0.7956 0.1989 0.0494076545 0.0132142974 0.2334902608 0.0438180131 9.9283842340 0.1634998949 3.0858808461 0.1467323376 13.2971629954 .3672645430
0.0035 0.0025 0.7952 0.1988 0.0570088321 0.0157824888 0.3036763213 0.0740137829 10.0133329762 0.3128482839 3.1399570417 0.2493264567 13.5139751713 .6519710123
0.0035 0.003 0.7948 0.1987 0.0572622047 0.0200404743 0.3849809657 0.0492162202 9.9695312810 0.3153288021 3.0338261905 0.3637873469 13.4456006419 .7483728435
0.0035 0.0035 0.7944 0.1986 0.0532082433 0.0131167736 0.4614212296 0.0721370344 10.0367823685 0.4651656061 3.1419785817 0.1866670836 13.6933904231 .7370864977
0.0035 0.004 0.794 0.1985 0.0549818514 0.0130775605 0.4794889284 0.0919806647 9.8633453534 0.2044174871 3.0590954408 0.1634387292 13.4569115740 .4729144415
0.0035 0.0045 0.7936 0.1984 0.0532082433 0.0140616079 0.5969289702 0.1279392258 9.9182080826 0.7278912165 3.0201807953 0.0445656740 13.5885260914 .9144577242
0.0035 0.005 0.7932 0.1983 0.0582756950 0.0129195177 0.5899798553 0.0747667929 9.8345866646 0.4365226153 3.1328816516 0.1148636836 13.6157238665 .6390726095
0.0035 0.0055 0.7928 0.1982 0.0549818514 0.0161523782 0.6872674640 0.1941976132 9.9651068674 0.5359175937 3.0813323810 0.1234050428 13.7886885638 .8696726279
0.0035 0.006 0.7924 0.1981 0.0489009093 0.0183130723 0.7289621534 0.0739876803 9.8841400975 0.2897366053 3.0752677609 0.2178438018 13.7372709211 .5998811597
0.0 0.008 0.7936 0.1984 0.0000000000 0.0000000000 1.0604349343 0.1788718914 9.8894493939 0.6852764050 3.0929562362 0.2149639543 14.0428405644 1.0791122507
0.0035 0.0065 0.792 0.198 0.0521947530 0.0095343536 0.8380632574 0.1515735616 9.7235338820 0.1902106835 3.1131716364 0.2474838948 13.7269635288 .5988024935
0.0035 0.006999999999999999 0.7916 0.1979 0.0506745174 0.0042397343 0.9555032993 0.1267713606 9.9301539995 0.4588899802 3.0580846707 0.2565922843 13.9944164869 .8464933594
0.0035 0.0075 0.7912 0.1978 0.0542217337 0.0163734377 1.0131809530 0.0943238362 9.8960860144 0.7270947374 3.0707192959 0.1172841703 14.0342079970 .9550761816
0.0035 0.008 0.7908 0.1977 0.0519413804 0.0136915007 1.0041471036 0.1643285693 9.7837059076 0.6043211357 3.0939670062 0.1530774392 13.9337613978 .9354186449
0.0035 0.0085 0.7904 0.1976 0.0504211448 0.0113764009 1.1598072774 0.1908364108 9.9425423577 0.5301518465 3.0338261905 0.2640915933 14.1865969704 .9964562515
0.0035 0.009000000000000001 0.79 0.1975 0.0509278900 0.0250005699 1.1181125880 0.1408049135 9.7483105984 0.4584222075 3.0171484853 0.1266087789 13.9344995617 .7508364698
0.0035 0.0095 0.7896 0.1974 0.0453536931 0.0236275881 1.2167900196 0.2583127250 9.8359139887 0.4278424015 3.0742569909 0.2635494374 14.1723146923 .9733321520
0.0035 0.01 0.7892 0.1973 0.0499143997 0.0158312253 1.3064336019 0.2522825418 9.8633453534 0.2046280552 3.1616885970 0.0873249135 14.3813819520 .5600667358
0.004 0.0 0.7968 0.1992 0.0605560483 0.0197825424 0.0000000000 0.0000000000 9.9575853641 0.3003834756 3.0348369605 0.1469619277 13.0529783729 .4671279457
0.004 0.0005 0.7964 0.1991 0.0539683611 0.0067227344 0.0604572997 0.0162079819 9.9159958758 0.4528369541 3.0985154712 0.1092567110 13.1289370078 .5850243814
0.0 0.0085 0.7932 0.1983 0.0000000000 0.0000000000 1.1035194467 0.1153301874 9.8354715474 0.7331615215 3.0919454661 0.3192433517 14.0309364602 1.1677350606
0.004 0.001 0.7959999999999999 0.19899999999999998 0.0580223225 0.0171396770 0.1348128291 0.0286182067 10.2128740318 0.4231238673 3.1126662514 0.1320748077 13.5183754348 .6009565587
0.004 0.0015 0.7956 0.1989 0.0610627935 0.0082336345 0.1945752173 0.0588011749 9.7067211101 0.3057958069 3.0717300659 0.1373903802 13.0340891868 .5102209965
0.004 0.002 0.7952 0.1988 0.0559953418 0.0162158456 0.2411342872 0.0835744831 9.8735215048 0.3950325037 3.0100730952 0.1045744042 13.1807242290 .5993972366
0.004 0.0025 0.7948 0.1987 0.0613161661 0.0174514680 0.3092356132 0.0836206952 9.9217476136 0.3949591570 3.0302884954 0.2603865970 13.3225878883 .7564179172
0.004 0.003 0.7944 0.1986 0.0592891854 0.0203582942 0.4016588414 0.1522855366 9.9469667714 0.3280827278 3.0525254357 0.1846973048 13.4604402339 .6854238634
0.004 0.0035 0.794 0.1985 0.0646100097 0.0115555679 0.4607263181 0.0937074682 9.9155534345 0.3090939836 3.1707855271 0.2515050907 13.6116752894 .6658621104
0.004 0.004 0.7936 0.1984 0.0610627935 0.0186465699 0.4801838398 0.0701000039 9.9239598204 0.4559078648 3.0484823556 0.1348004967 13.5136888093 .6794549353
0.004 0.0045 0.7932 0.1983 0.0633431468 0.0192962814 0.5816409174 0.0642332820 10.1389863239 0.5612096217 3.0803216110 0.2399807277 13.8642919991 .8847199128
0.004 0.005 0.7928 0.1982 0.0559953418 0.0082336345 0.6608608273 0.0900064643 10.0518253749 0.5682876452 3.0550523607 0.2778422729 13.8237339047 .9443700169
0.004 0.0055 0.7924 0.1981 0.0613161661 0.0109391249 0.7588433475 0.0655725493 9.7872454386 0.4585656630 3.0702139109 0.2010898932 13.6776188631 .7361672304
0.0 0.009000000000000001 0.7928 0.1982 0.0000000000 0.0000000000 1.1577225429 0.2140688353 9.8071553000 0.3152021346 3.0232131053 0.1674220848 13.9880909482 .6966930547
0.004 0.006 0.792 0.198 0.0562487143 0.0129790092 0.7442502062 0.1552874536 9.8292773683 0.5701241130 2.9792446098 0.1282523367 13.6090208986 .8666429125
0.004 0.0065 0.7916 0.1979 0.0605560483 0.0202317654 0.8505716642 0.1237957076 10.0642137331 0.2896636282 3.0969993162 0.1238595444 14.0723407618 .5575506456
0.004 0.006999999999999999 0.7912 0.1978 0.0603026757 0.0133688559 0.8422327263 0.0769565454 9.6638042977 0.2716258491 3.1283331866 0.1033262086 13.6946728863 .4652774590
0.004 0.0075 0.7908 0.1977 0.0582756950 0.0159443647 0.9138086098 0.1479361947 9.7412315366 0.4348422140 3.0626331358 0.1046525322 13.7759489772 .7033753056
0.004 0.008 0.7904 0.1976 0.0648633823 0.0132531060 1.0159605989 0.1252075471 9.8168890100 0.3509159753 3.1121608664 0.2046054177 14.0098738576 .6939820461
0.004 0.0085 0.79 0.1975 0.0549818514 0.0129790092 1.1869088255 0.2691954729 10.0058114729 0.3941454825 3.1020531663 0.1745035221 14.3497553161 .8508234867
0.004 0.009000000000000001 0.7896 0.1974 0.0628364016 0.0154203814 1.1097736501 0.1323327525 9.7244187647 0.2802355291 3.0671816008 0.1887300065 13.9642104172 .6167186695
0.004 0.0095 0.7892 0.1973 0.0549818514 0.0159121212 1.2341628069 0.1319526952 9.8438779333 0.4454960539 3.1025585513 0.2746691954 14.2355811429 .8680300657
0.004 0.01 0.7888 0.1972 0.0610627935 0.0097999853 1.3036539559 0.0612784284 9.8341442233 0.3925190580 3.1323762666 0.1991396494 14.3312372393 .6627371211
0.0045 0.0 0.7964 0.1991 0.0691707163 0.0116220434 0.0000000000 0.0000000000 9.9000679867 0.8157275023 3.1177201014 0.1692066435 13.0869588044 .9965561892
0.0 0.0095 0.7924 0.1981 0.0000000000 0.0000000000 1.1855190026 0.0948140456 9.9991748525 0.4024708923 3.1394516567 0.1522073317 14.3241455118 .6494922696
0.0045 0.0005 0.7959999999999999 0.19899999999999998 0.0681572259 0.0172888502 0.0597623882 0.0308903595 9.9828045220 0.8683517943 3.1632047520 0.1179789878 13.2739288881 1.0345099918
0.0045 0.001 0.7956 0.1989 0.0641032646 0.0148260856 0.1229993338 0.0422926581 9.9376755027 0.3580594623 3.1055908613 0.1611853359 13.2303689624 .5763635419
0.0045 0.0015 0.7952 0.1988 0.0686639711 0.0172144252 0.1820668105 0.0833430385 9.8102523896 0.5636612697 3.0585900557 0.1509604555 13.1195732269 .8151791889
0.0045 0.002 0.7948 0.1987 0.0694240889 0.0173629562 0.2675409238 0.0288199827 9.8155616859 0.6877651048 3.0297831104 0.2632080821 13.1823098090 .9971561258
0.0045 0.0025 0.7944 0.1986 0.0643566371 0.0261551209 0.3412015418 0.0978222144 9.9403301509 0.3328217933 3.2097001725 0.2169132227 13.5555885023 .6737123513
0.0045 0.003 0.794 0.1985 0.0648633823 0.0228541512 0.3960995495 0.0867944173 10.0394370167 0.8055660562 3.1010423962 0.2219877391 13.6014423447 1.1372023638
0.0045 0.0035 0.7936 0.1984 0.0727179325 0.0255692990 0.4565568492 0.1462025076 9.8306046923 0.4857224399 3.0267508004 0.1822023343 13.3866302744 .8396965808
0.0045 0.004 0.7932 0.1983 0.0711976970 0.0200404743 0.4968617156 0.0574721632 10.0168725071 0.6882943016 3.0398908105 0.1570763916 13.6248227302 .9228833307
0.0045 0.0045 0.7928 0.1982 0.0724645599 0.0141888649 0.5712172451 0.1532969078 9.9757254601 0.4357775685 3.0540415907 0.0799467325 13.6734488558 .6832100737
0.0045 0.005 0.7924 0.1981 0.0696774615 0.0293737409 0.6518269780 0.1554863489 9.8814854493 0.3204863968 3.0788054560 0.1486416261 13.6817953448 .6539881127
0.0 0.001 0.7992 0.1998 0.0000000000 0.0000000000 0.1118807499 0.0598431373 9.8217558650 0.3942487732 3.1050854763 0.1985436369 13.0387220912 .6526355474
0.0 0.01 0.792 0.198 0.0000000000 0.0000000000 1.2814167882 0.2664475885 9.7956518245 0.7680863655 3.0772893010 0.1291018832 14.1543579137 1.1636358372
0.0045 0.0055 0.792 0.198 0.0658768727 0.0198861166 0.7268774189 0.1311450986 9.9137836690 0.6524508662 3.1308601116 0.1616284144 13.8373980722 .9651104958
0.0045 0.006 0.7916 0.1979 0.0704375792 0.0163105836 0.7644026394 0.1455669566 9.9350208545 0.2037537362 3.0919454661 0.1182039242 13.8618065392 .4838352006
0.0045 0.0065 0.7912 0.1978 0.0724645599 0.0167609366 0.8158260897 0.0694077096 9.8129070377 0.4058265536 3.0484823556 0.1960633298 13.7496800429 .6880585296
0.0045 0.006999999999999999 0.7908 0.1977 0.0595425580 0.0187564181 0.8950459996 0.2289878349 9.8876796285 0.5123814863 3.1536024369 0.2009374176 13.9958706230 .9610631569
0.0045 0.0075 0.7904 0.1976 0.0694240889 0.0070581435 0.9318763086 0.1725508749 9.7049513446 0.6004436302 3.0570739007 0.1693273588 13.7633256428 .9493800074
0.0045 0.008 0.79 0.1975 0.0656235001 0.0194553193 1.1049092697 0.1716304773 10.0633288504 0.7205521343 3.1000316262 0.1684198850 14.3338932464 1.0800578159
0.0045 0.0085 0.7896 0.1974 0.0676504808 0.0069110828 1.0937906858 0.1196701345 9.5952258861 0.1310283959 3.1399570417 0.1953585989 13.8966240944 .4529682121
0.0045 0.009000000000000001 0.7892 0.1973 0.0691707163 0.0185914024 1.2070612588 0.2523437866 9.8151192446 0.4095716782 3.0222023353 0.1460204132 14.1135535550 .8265272804
0.0045 0.0095 0.7888 0.1972 0.0656235001 0.0117100905 1.2501457712 0.1118267842 9.8372413128 0.4844149052 3.0742569909 0.0531592000 14.2272675750 .6611109799
0.0045 0.01 0.7884 0.1971 0.0608094209 0.0111022305 1.3335351500 0.1344182297 9.8775034771 0.2819570204 3.1394516567 0.2557387956 14.4112997047 .6832162762
0.0005 0.0 0.7996 0.1999 0.0060809421 0.0018960668 0.0000000000 0.0000000000 10.0071387970 0.3361459737 3.0833539210 0.1180222781 13.0965736601 .4560643186
0.005 0.0 0.7959999999999999 0.19899999999999998 0.0628364016 0.0135595767 0.0000000000 0.0000000000 9.6337182849 0.4734445124 3.0990208562 0.1169002604 12.7955755427 .6039043495
0.005 0.0005 0.7956 0.1989 0.0777853843 0.0216540935 0.0583725652 0.0268778973 9.7576018671 0.3512371432 3.1071070163 0.2340014442 13.0008668329 .6337705782
0.005 0.001 0.7952 0.1988 0.0828528360 0.0247009035 0.1077112810 0.0495292041 9.7602565153 0.1793934699 2.9762122998 0.1529372186 12.9270329321 .4065607961
0.005 0.0015 0.7948 0.1987 0.0785455020 0.0145109735 0.1917955713 0.0347177669 10.0991666010 0.5319639435 3.1242901065 0.2876453271 13.4937977808 .8688380110
0.005 0.002 0.7944 0.1986 0.0780387568 0.0144755376 0.2751849502 0.0823873183 9.9699737224 0.4151165878 3.1086231713 0.1808515848 13.4318206007 .6928310285
0.005 0.0025 0.794 0.1985 0.0686639711 0.0214036109 0.3071508787 0.0951394487 9.7018542551 0.6873243658 3.0414069655 0.1489163037 13.1190760704 .9527837291
0.005 0.003 0.7936 0.1984 0.0701842066 0.0324712565 0.3641336210 0.0517044037 10.0168725071 0.7993484200 3.1500647418 0.1258236132 13.6012550765 1.0093476934
0.005 0.0035 0.7932 0.1983 0.0729713051 0.0175979985 0.4454382653 0.0457587476 10.1159793729 0.3429694051 3.1217631815 0.2698888426 13.7561521248 .6762149938
0.005 0.004 0.7928 0.1982 0.0742381680 0.0102106323 0.4940820696 0.1401173183 9.8770610357 0.3546757460 3.0126000202 0.1267861813 13.4579812935 .6317898779
0.005 0.0045 0.7924 0.1981 0.0696774615 0.0208320963 0.5837256519 0.1804095159 9.7005269310 0.3303944040 3.0737516059 0.1538098395 13.4276816503 .6854458557
0.0005 0.0005 0.7992 0.1998 0.0068410599 0.0052172609 0.0569827422 0.0226673268 10.0650986159 0.4792471277 3.1611832119 0.1874426590 13.2901056299 .6945743744
0.005 0.005 0.792 0.198 0.0663836178 0.0128797040 0.6539117124 0.1199925223 9.8819278907 0.5133997787 3.1086231713 0.1339184443 13.7108463922 .7801904493
0.005 0.0055 0.7916 0.1979 0.0765185213 0.0225259488 0.7095046317 0.0628347562 9.7341524747 0.2762818719 3.1172147164 0.1267942391 13.6373903441 .4884368160
0.005 0.006 0.7912 0.1978 0.0714510696 0.0088644202 0.7789957807 0.0533590674 9.9730708119 0.4469087067 3.1485485868 0.1788520335 13.9720662490 .6879842278
0.005 0.0065 0.7908 0.1977 0.0681572259 0.0110326234 0.7915041875 0.0804898314 9.6385851399 0.1825305244 3.0843646911 0.1712233660 13.5826112444 .4452763452
0.005 0.006999999999999999 0.7904 0.1976 0.0843730715 0.0147392302 0.9179780788 0.1126871353 9.8000762382 0.3089368812 3.1096339413 0.1981367056 13.9120613298 .6344999523
0.005 0.0075 0.79 0.1975 0.0765185213 0.0174514680 0.8999103800 0.2222413428 9.7496379225 0.4001627167 3.0585900557 0.2085862966 13.7846568795 .8484418241
0.005 0.008 0.7896 0.1974 0.0765185213 0.0126787602 0.9332661316 0.1532969078 9.7925547349 0.2508076745 3.0964939312 0.1616789747 13.8988333190 .5784623172
0.005 0.0085 0.7892 0.1973 0.0719578148 0.0169134505 1.1292311718 0.1265426001 10.1040334560 0.4690930194 3.0494931256 0.1719319493 14.3547155682 .7844810193
0.005 0.009000000000000001 0.7888 0.1972 0.0808258553 0.0196523070 1.1750953302 0.1097344238 9.8978557799 0.4789447703 3.0985154712 0.1130707893 14.2522924366 .7214022904
0.005 0.0095 0.7884 0.1971 0.0701842066 0.0103356141 1.2772473193 0.0722975174 9.8602482638 0.3481695893 3.1318708816 0.0846033218 14.3395506713 .5154060426
0.0005 0.001 0.7988 0.1997 0.0068410599 0.0072731615 0.1223044223 0.0505712258 9.9544882746 0.3390429076 3.1146877914 0.2970632258 13.1983215482 .6939505207
0.005 0.01 0.7879999999999999 0.19699999999999998 0.0719578148 0.0284590544 1.2591796205 0.1189578060 9.8726366220 0.5833948023 3.1106447114 0.0900096229 14.3144187687 .8208212856
0.0055 0.0 0.7956 0.1989 0.0902006410 0.0245862816 0.0000000000 0.0000000000 10.0208544794 0.3671719567 3.0363531155 0.1211491244 13.1474082359 .5129073627
0.0055 0.0005 0.7952 0.1988 0.0818393457 0.0154203814 0.0507285388 0.0184380854 9.8664424429 0.3002739732 3.0641492908 0.1725014584 13.0631596182 .5066338984
0.0055 0.001 0.7948 0.1987 0.0874135426 0.0140616079 0.1146603959 0.0319961278 9.9677615155 0.4887837816 3.0666762158 0.1560191535 13.2365116698 .6908606708
0.0055 0.0015 0.7944 0.1986 0.0798123650 0.0208320963 0.1904057484 0.0639016364 10.0177573898 0.6001018679 3.0929562362 0.1956564616 13.3809317394 .8804920622
0.0055 0.002 0.794 0.1985 0.0785455020 0.0201427223 0.2446088446 0.0570674246 9.9558155987 0.2720147360 3.0499985106 0.0972127469 13.3289684559 .4464376298
0.0055 0.0025 0.7936 0.1984 0.0815859731 0.0285131420 0.3008966753 0.0333557515 9.7978640313 0.1957371800 3.0520200507 0.1021528000 13.2323667304 .3597588735
0.0055 0.003 0.7932 0.1983 0.0691707163 0.0133688559 0.3940148150 0.1232640575 9.5310718881 0.4465423729 3.0419123506 0.1632761223 13.0361697700 .7464514086
0.0055 0.0035 0.7928 0.1982 0.0846264441 0.0201682033 0.4996413616 0.0703750148 9.8403384024 0.2107879076 3.0515146657 0.1513322215 13.4761208738 .4526633472
0.0055 0.004 0.7924 0.1981 0.0704375792 0.0170043023 0.4885227777 0.0909883044 9.8429930506 0.6587867242 3.0484823556 0.1750296470 13.4504357631 .9418089779
0.0005 0.0015 0.7984 0.1996 0.0088680406 0.0045324666 0.1890159254 0.0392117317 10.0544800231 0.5737357443 3.0934616212 0.1659756995 13.3458256103 .7834556421
0.0055 0.0045 0.792 0.198 0.0856399345 0.0238547297 0.5976238817 0.1959108198 9.6708833595 0.6704503661 3.0434285056 0.2297940662 13.3975756813 1.1200099818
0.0055 0.005 0.7916 0.1979 0.0767718939 0.0251133011 0.6497422435 0.0805617937 9.7876878799 0.5140749812 3.0277615704 0.1962664476 13.5419635877 .8160165236
0.0055 0.0055 0.7912 0.1978 0.0762651487 0.0202317654 0.6900471099 0.1267408831 9.9792649910 0.3910741204 3.0555577457 0.0817662337 13.8011349953 .6198130026
0.0055 0.006 0.7908 0.1977 0.0785455020 0.0216777981 0.7581484360 0.1277881580 10.0465160785 0.5410433811 3.1237847215 0.1076553104 14.0069947380 .7981646476
0.0055 0.0065 0.7904 0.1976 0.0704375792 0.0056882005 0.8255548506 0.1327699283 9.6646891804 0.4224274824 3.0656654458 0.1053045792 13.6263470560 .6661901904
0.0055 0.006999999999999999 0.79 0.1975 0.0881736603 0.0069110828 0.8700291859 0.0812303678 9.7124728479 0.2971625406 3.0777946860 0.2093294689 13.7484703801 .5946334601
0.0055 0.0075 0.7896 0.1974 0.0752516584 0.0069110828 0.9589778567 0.1657913769 9.8651151188 0.3783802426 2.9954169300 0.1128537279 13.8947615639 .6639364302
0.0055 0.008 0.7892 0.1973 0.0803191101 0.0120558500 0.9763506440 0.2512083412 9.9726283706 0.4735734969 3.0262454154 0.3229026579 14.0555435401 1.0597403460
0.0055 0.0085 0.7888 0.1972 0.0825994634 0.0203582942 1.0395875896 0.2068643077 9.6837141591 0.6658153088 3.0424177356 0.1908455842 13.8483189477 1.0838834949
0.0055 0.009000000000000001 0.7884 0.1971 0.0752516584 0.0172293359 1.1876037370 0.2029998111 9.9257295859 0.6248763414 3.0115892502 0.2314729534 14.2001742315 1.0765784418
0.0005 0.002 0.7979999999999999 0.1995 0.0083612954 0.0052172609 0.2321004378 0.0765538923 9.9385603854 0.5122362875 3.1470324318 0.2549185215 13.3260545504 .8489259622
0.0055 0.0095 0.7879999999999999 0.19699999999999998 0.0820927182 0.0191895238 1.2584847091 0.1076013841 9.7699902253 0.2614914559 3.0853754611 0.1367717868 14.1959431137 .5250541506
0.0055 0.01 0.7876 0.1969 0.0866534248 0.0231444451 1.1806546221 0.1480275657 9.7363646816 0.3191765998 2.9888469249 0.1630882974 13.9925196534 .6534369080
0.006 0.0 0.7952 0.1988 0.0795589924 0.0139147464 0.0000000000 0.0000000000 9.8252953960 0.4860946849 3.0499985106 0.1571739243 12.9548528990 .6571833556
0.006 0.0005 0.7948 0.1987 0.0858933070 0.0131558699 0.0618471226 0.0403766898 9.7000844896 0.3885370839 3.1278278016 0.1301265800 12.9756527208 .5721962236
0.006 0.001 0.7944 0.1986 0.0899472684 0.0107496885 0.1153553074 0.0358132330 9.8788308011 0.4570537085 3.0368585005 0.1431373109 13.1209918774 .6467539409
0.006 0.0015 0.794 0.1985 0.0899472684 0.0324079288 0.2043039782 0.0639016364 9.9084743726 0.4580924313 3.0737516059 0.0699260016 13.2764772251 .6243279981
0.006 0.002 0.7936 0.1984 0.0998287993 0.0174367473 0.2800493306 0.1224780270 9.9615673364 0.3305957882 3.1642155220 0.2752822431 13.5056609883 .7457928056
0.006 0.0025 0.7932 0.1983 0.0851331893 0.0156517827 0.3134050822 0.0889269521 9.7775117285 0.4747657677 3.0879023861 0.1658710238 13.2639523861 .7452155263
0.006 0.003 0.7928 0.1982 0.0929877395 0.0204338355 0.3849809657 0.0668561196 9.7323827093 0.3034464032 3.0363531155 0.2215546998 13.2467045300 .6122910581
0.006 0.0035 0.7924 0.1981 0.0940012298 0.0080761891 0.4190316287 0.2038164858 9.9244022618 0.3420435188 3.0767839160 0.1917428315 13.5142190363 .7456790252
0.0005 0.0025 0.7976 0.1994 0.0073478050 0.0043591868 0.3363371613 0.0501878145 9.7359222402 0.4501435935 3.0242238753 0.2007441155 13.1038310818 .7054347103
0.006 0.004 0.792 0.198 0.0896938959 0.0142790684 0.5038108305 0.1388432462 9.6571676772 0.4644294176 3.0520200507 0.1926677184 13.3026924543 .8102194506
0.006 0.0045 0.7916 0.1979 0.0864000522 0.0288622407 0.5503699004 0.1258998593 9.9960777629 0.7478834939 3.0772893010 0.1776311471 13.7101370165 1.0802767410
0.006 0.005 0.7912 0.1978 0.0851331893 0.0137289604 0.6122170230 0.1438584277 9.7881303213 0.3867312120 3.0499985106 0.1708470439 13.5354790442 .7151656440
0.006 0.0055 0.7908 0.1977 0.0937478572 0.0236601704 0.6365389252 0.0563521376 9.8469750229 0.6141965868 3.0702139109 0.0746192019 13.6474757162 .7688280967
0.006 0.006 0.7904 0.1976 0.0957748379 0.0102106323 0.8366734344 0.1190227393 10.0416492235 0.4628148167 2.9787392248 0.2556548885 13.9528367206 .8477030768
0.006 0.0065 0.79 0.1975 0.0909607588 0.0215828237 0.7984533024 0.2017590277 9.8660000016 0.3216691739 3.0459554306 0.2238941136 13.8013694934 .7689051389
0.006 0.006999999999999999 0.7896 0.1974 0.0912141314 0.0180589079 0.9242322822 0.1271517136 9.9536033919 0.5282208864 3.0975047012 0.1897288278 14.0665545067 .8631603357
0.006 0.0075 0.7892 0.1973 0.0962815831 0.0245130612 0.9582829452 0.1193468759 9.8876796285 0.5467730417 3.0676869859 0.2026335493 14.0099311427 .8932665281
0.006 0.008 0.7888 0.1972 0.0894405233 0.0190687071 0.9958081657 0.1650674447 9.8031733277 0.5161954135 2.9853092299 0.1496690677 13.8737312466 .8500006330
0.006 0.0085 0.7884 0.1971 0.0886804055 0.0264771323 1.1132482076 0.1060827400 10.0425341063 0.5175285651 3.0216969503 0.1058850940 14.2661596697 .7559735314
0.0005 0.003 0.7972 0.1993 0.0070944324 0.0041168173 0.3794216737 0.0890354923 9.7682204599 0.9402252735 2.9898576949 0.2880854125 13.1445942609 1.3214629956
0.006 0.009000000000000001 0.7879999999999999 0.19699999999999998 0.0846264441 0.0149811564 1.1598072774 0.1610876183 9.7310553852 0.4524373469 3.0378692705 0.1738230567 14.0133583772 .8023291783
0.006 0.0095 0.7876 0.1969 0.1018557800 0.0161523782 1.3078234249 0.3603261825 9.7421164193 0.2224279082 3.0868916161 0.1241479064 14.2386872403 .7230543753
0.006 0.01 0.7872 0.1968 0.0902006410 0.0163734377 1.3383995304 0.2037596147 9.6226572507 0.4363772965 2.9964277000 0.1782913495 14.0476851221 .8348016984
0.0065 0.0 0.7948 0.1987 0.0919742491 0.0088644202 0.0000000000 0.0000000000 9.7837059076 0.2084006854 3.1318708816 0.1689105264 13.0075510383 .3861756320
0.0065 0.0005 0.7944 0.1986 0.0945079750 0.0281505952 0.0743555295 0.0243119728 9.6651316218 0.6473750287 3.0201807953 0.0477742561 12.8541759216 .7476118528
0.0065 0.001 0.794 0.1985 0.1003355445 0.0197175322 0.1452365015 0.0312014485 9.6284089885 0.3447251453 3.0454500456 0.1298121502 12.9194310801 .5254562762
0.0065 0.0015 0.7936 0.1984 0.1079367221 0.0195868646 0.1980497748 0.0679451464 9.9040499590 0.4313746587 3.1197416415 0.2426395467 13.3297780974 .7615462164
0.0065 0.002 0.7932 0.1983 0.0940012298 0.0187153006 0.2529477825 0.0843566451 9.9889987011 0.3215376985 3.0520200507 0.3030860919 13.3879677641 .7276957361
0.0065 0.0025 0.7928 0.1982 0.0980551912 0.0166995410 0.3363371613 0.0664213255 9.8279500442 0.5062782130 3.0666762158 0.1038489331 13.3290186125 .6932480126
0.0065 0.003 0.7924 0.1981 0.0914675040 0.0091214131 0.3877606116 0.0321767283 9.9540458332 0.5844822920 3.1202470265 0.1125273508 13.5535209753 .7383077842
0.0005 0.0035 0.7968 0.1992 0.0068410599 0.0063292452 0.4176418057 0.0531777584 9.9013953108 0.6436717512 3.0833539210 0.1857288178 13.4092320974 .8889075726
0.0065 0.0035 0.792 0.198 0.0947613476 0.0232440868 0.4607263181 0.0709490679 10.0204120380 0.3951038550 3.1162039464 0.2523364611 13.6921036501 .7416334708
0.0065 0.004 0.7916 0.1979 0.0922276217 0.0126584904 0.4899126007 0.0833893788 9.8823703321 0.6398222278 2.9984492400 0.1525090846 13.4629597945 .8883791816
0.0065 0.0045 0.7912 0.1978 0.0970417009 0.0213555668 0.5649630417 0.1098399884 9.6837141591 0.2568843676 3.1626993670 0.2607434012 13.5084182687 .6488233240
0.0065 0.005 0.7908 0.1977 0.0990686816 0.0215828237 0.5906747668 0.0467195564 9.7332675920 0.3406212370 3.1040747063 0.1264715249 13.5270857467 .5353951420
0.0065 0.0055 0.7904 0.1976 0.0988153090 0.0310316777 0.7317417994 0.0601971466 9.7739721976 0.4105169264 3.0393854255 0.1544660306 13.6439147315 .6562117813
0.0065 0.006 0.79 0.1975 0.0983085638 0.0249079558 0.8123515322 0.2338622385 9.9314813236 0.3561760163 3.1343978066 0.2442761579 13.9765392262 .8592223685
0.0065 0.0065 0.7896 0.1974 0.0940012298 0.0273548536 0.8491818412 0.1025647928 9.9367906200 0.4051893385 3.0585900557 0.1223658064 13.9385637467 .6574747913
0.0065 0.006999999999999999 0.7892 0.1973 0.0922276217 0.0198473396 0.9040798490 0.1045050772 9.8664424429 0.4997590168 3.1227739515 0.0620122024 13.9855238651 .6861236360
0.0065 0.0075 0.7888 0.1972 0.0902006410 0.0159765430 1.0326384747 0.1126013960 9.8611331465 0.3662238746 2.9964277000 0.1769684818 13.9803999622 .6717702954
0.0065 0.008 0.7884 0.1971 0.0924809943 0.0211986715 1.0604349343 0.1371213750 9.9407725923 0.6581267344 3.1076124013 0.1863603355 14.2013009222 1.0028071164
0.0005 0.004 0.7964 0.1991 0.0081079228 0.0041168173 0.4850482203 0.0992142830 9.8062704173 0.7321483562 3.0055246301 0.2517324693 13.3049511905 1.0872119258
0.0065 0.0085 0.7879999999999999 0.19699999999999998 0.0988153090 0.0105080916 1.0965703318 0.2132189578 9.7275158543 0.4535522521 3.0338261905 0.2605082006 13.9567276856 .9377875021
0.0065 0.009000000000000001 0.7876 0.1969 0.0861466796 0.0196914681 1.0944855973 0.1726404071 9.7691053426 0.2282414307 3.0823431510 0.1824544865 14.0320807705 .6030277924
0.0065 0.0095 0.7872 0.1968 0.0899472684 0.0083266729 1.1584174544 0.1223202147 9.7447710675 0.3563452529 2.9853092299 0.2232543626 13.9784450202 .7102465031
0.0065 0.01 0.7868 0.1967 0.0929877395 0.0261649370 1.2591796205 0.2166341293 9.7593716326 0.3297491482 3.0590954408 0.1280370745 14.1706344334 .7005852890
0.006999999999999999 0.0 0.7944 0.1986 0.1109771932 0.0222391284 0.0000000000 0.0000000000 10.0142178589 0.5249629723 3.1263116465 0.2564927242 13.2515066986 .8036948249
0.006999999999999999 0.0005 0.794 0.1985 0.0955214654 0.0258191515 0.0569827422 0.0280041571 10.0434189890 0.2624986386 3.1141824064 0.2707958313 13.3101056030 .5871177785
0.006999999999999999 0.001 0.7936 0.1984 0.1099637028 0.0203582942 0.1132705729 0.0208936208 9.9447545646 0.2083818982 2.9989546251 0.1437782593 13.1669434654 .3934120725
0.006999999999999999 0.0015 0.7932 0.1983 0.1041361333 0.0140980843 0.1959650403 0.0247060337 9.8306046923 0.4913322814 3.0439338906 0.1714618720 13.1746397565 .7015982714
0.006999999999999999 0.002 0.7928 0.1982 0.1021091526 0.0145639656 0.2578121629 0.0637503181 9.8173314514 0.8605929257 3.0858808461 0.1892435732 13.2631336130 1.1281507826
0.006999999999999999 0.0025 0.7924 0.1981 0.1008422897 0.0116220434 0.3057610558 0.0810399094 9.9770527842 0.2664511060 3.1207524115 0.1760017342 13.5044085412 .5351147930
0.0 0.0015 0.7988 0.1997 0.0000000000 0.0000000000 0.1987446862 0.0492162202 9.9713010465 0.8338750992 3.0676869859 0.1566856537 13.2377327186 1.0397769731
0.0005 0.0045 0.7959999999999999 0.19899999999999998 0.0060809421 0.0049130767 0.6038780851 0.0998740371 9.6549554704 0.6579898970 3.0631385208 0.2041004714 13.3280530184 .9668774822
0.006999999999999999 0.003 0.792 0.198 0.1036293881 0.0092611060 0.3773369393 0.0440817146 10.0624439677 0.4388750728 3.0651600608 0.1821630792 13.6085703559 .6743809726
0.006999999999999999 0.0035 0.7916 0.1979 0.1066698592 0.0162948321 0.4523873802 0.0861690248 9.7279582956 0.4094397431 3.0363531155 0.0882095926 13.3233686505 .6001131926
0.006999999999999999 0.004 0.7912 0.1978 0.0932411121 0.0210528074 0.4906075122 0.0769314413 9.8217558650 0.7613663887 3.0181592553 0.2061723071 13.4237637446 1.0655229445
0.006999999999999999 0.0045 0.7908 0.1977 0.1112305658 0.0109156251 0.5580139268 0.1144053113 9.8350291060 0.5946214426 3.0560631307 0.1124456085 13.5603367293 .8323879875
0.006999999999999999 0.005 0.7904 0.1976 0.1021091526 0.0205591207 0.6615557388 0.0926710786 9.9567004814 0.2703515869 3.0267508004 0.1593494231 13.7471161732 .5429312093
0.006999999999999999 0.0055 0.79 0.1975 0.1061631140 0.0144577871 0.6976911363 0.0529958292 9.8337017819 0.3033276809 3.1273224166 0.2281655188 13.7648784488 .5989468160
0.006999999999999999 0.006 0.7896 0.1974 0.1048962511 0.0195212027 0.7240977730 0.0466367936 9.8611331465 0.5274717596 3.0798162260 0.1726731282 13.7699433966 .7663028841
0.006999999999999999 0.0065 0.7892 0.1973 0.0970417009 0.0285581367 0.8067922403 0.1287669304 9.8160041273 0.7959735351 3.1116554814 0.2957361746 13.8314935499 1.2490347768
0.006999999999999999 0.006999999999999999 0.7888 0.1972 0.1046428785 0.0081079228 0.8999103800 0.2055340973 9.6916781037 0.4003055338 3.0181592553 0.2149069145 13.7143906175 .8288544684
0.006999999999999999 0.0075 0.7884 0.1971 0.1031226430 0.0249079558 0.9040798490 0.1106110508 9.9115714622 0.4865374624 3.0606115958 0.2494043001 13.9793855500 .8714607691
0.0005 0.005 0.7956 0.1989 0.0053208243 0.0029548067 0.6184712264 0.1496885161 10.0535951404 0.4138716764 3.1162039464 0.1167165855 13.7935911375 .6832315847
0.006999999999999999 0.008 0.7879999999999999 0.19699999999999998 0.1046428785 0.0137476520 0.9666218831 0.1408049135 9.7978640313 0.3096836722 3.0282669554 0.1439274032 13.8973957483 .6081636409
0.006999999999999999 0.0085 0.7876 0.1969 0.1000821719 0.0118842278 1.1236718799 0.2068736451 9.8252953960 0.6183146176 3.1096339413 0.2644588518 14.1586833891 1.1015313423
0.006999999999999999 0.009000000000000001 0.7872 0.1968 0.1064164866 0.0330357436 1.2431966563 0.2818429421 9.8766185943 0.5954452098 3.0262454154 0.1206420806 14.2524771526 1.0309659761
0.006999999999999999 0.0095 0.7868 0.1967 0.0985619364 0.0070581435 1.1917732060 0.1119648846 9.8182163341 0.3917183055 3.0222023353 0.1308547089 14.1307538118 .6415960425
0.006999999999999999 0.01 0.7864 0.1966 0.1107238206 0.0159121212 1.3293656811 0.2116276475 9.9774952256 0.4406627152 3.0616223658 0.2784409964 14.4792070931 .9466434803
0.0075 0.0 0.794 0.1985 0.1046428785 0.0069110828 0.0000000000 0.0000000000 9.9036075176 0.2588550462 3.0398908105 0.1907920435 13.0481412066 .4565581725
0.0075 0.0005 0.7936 0.1984 0.1048962511 0.0162948321 0.0736606180 0.0299377032 9.8589209397 0.2079869752 3.0717300659 0.1223658064 13.1092078747 .3765853169
0.0075 0.001 0.7932 0.1983 0.1233924499 0.0253169808 0.1236942453 0.0250939073 9.8783883598 0.3312653967 3.0560631307 0.1428944266 13.1815381857 .5245707114
0.0075 0.0015 0.7928 0.1982 0.1092035851 0.0086888697 0.1806769875 0.0267337788 9.8106948309 0.6771486679 3.1768501471 0.1208874173 13.2774255506 .8334587337
0.0075 0.002 0.7924 0.1981 0.1165513901 0.0187564181 0.2348800837 0.0273056891 10.0075812384 0.5185624201 3.0419123506 0.1640875457 13.4009250628 .7287120730
0.0005 0.0055 0.7952 0.1988 0.0076011776 0.0035832295 0.6712844997 0.0934804483 9.9244022618 0.5915055517 3.1227739515 0.1309483661 13.7260618906 .8195175956
0.0075 0.0025 0.792 0.198 0.1036293881 0.0230220752 0.3231338430 0.0992532135 9.8531692020 0.1390702374 3.0823431510 0.0928258953 13.3622755841 .3541714214
0.0075 0.003 0.7916 0.1979 0.1076833495 0.0200788783 0.3613539750 0.0359746759 9.7602565153 0.5315781561 3.0631385208 0.0945704857 13.2924323606 .6822021960
0.0075 0.0035 0.7912 0.1978 0.1142710368 0.0222275786 0.4635059641 0.1021874376 9.8288349269 0.5788174797 3.1328816516 0.2371629194 13.5394935794 .9403954153
0.0075 0.004 0.7908 0.1977 0.1155378997 0.0276350404 0.5211836178 0.0765034116 9.8261802787 0.6593558058 2.9837930749 0.1423500103 13.4466948711 .9058442681
0.0075 0.0045 0.7904 0.1976 0.1140176642 0.0161046136 0.5204887063 0.1030157944 9.6699984768 0.6087157119 2.9792446098 0.0782939085 13.2837494571 .8061300284
0.0075 0.005 0.79 0.1975 0.1107238206 0.0065289549 0.6546066239 0.0511787098 9.7545047775 0.1641117549 3.0995262412 0.1185491466 13.6193614632 .3403685662
0.0075 0.0055 0.7896 0.1974 0.1137642916 0.0074130428 0.6747590571 0.1544768080 10.0903177737 0.3870428913 3.1212577965 0.0919967306 14.0000989189 .6409294727
0.0075 0.006 0.7892 0.1973 0.1076833495 0.0348882184 0.7838601611 0.1293805017 9.7859181145 0.3942507593 3.0252346454 0.2003875447 13.7026962705 .7589070241
0.0075 0.0065 0.7888 0.1972 0.1023625252 0.0180873247 0.8609953366 0.1357053790 9.8483023470 0.2334212629 3.0742569909 0.3059245349 13.8859171997 .6931385015
0.0075 0.006999999999999999 0.7884 0.1971 0.1130041739 0.0142790684 0.8790630353 0.1408460625 9.8624604706 0.3253000304 2.9701476797 0.0326902462 13.8246753595 .5131154075
0.0005 0.006 0.7948 0.1987 0.0053208243 0.0064895046 0.7796906922 0.1077986699 9.8952011317 0.3337662237 3.1136770214 0.1523348114 13.7938896696 .6003892096
0.0075 0.0075 0.7879999999999999 0.19699999999999998 0.1223789596 0.0145639656 0.9742659095 0.0892738163 9.7748570803 0.3715095600 3.0964939312 0.1436787440 13.9679958806 .6190260859
0.0075 0.008 0.7876 0.1969 0.1135109190 0.0166995410 0.9645371486 0.1268931976 10.0819113878 0.4787828898 3.0590954408 0.0610324327 14.2190548962 .6834080611
0.0075 0.0085 0.7872 0.1968 0.1046428785 0.0237468380 1.0854517480 0.1062646690 9.8022884450 0.5132853789 3.0166431003 0.2274210065 14.0090261718 .8707178924
0.0075 0.009000000000000001 0.7868 0.1967 0.1099637028 0.0290838181 1.1236718799 0.0965501932 9.8580360570 0.7239800968 3.0095677102 0.2057357742 14.1012393499 1.0553498823
0.0075 0.0095 0.7864 0.1966 0.1074299770 0.0328173746 1.1938579404 0.2041952216 9.6160206302 0.4990409110 2.9999653951 0.1668658536 13.9172739427 .9029193608
0.0075 0.01 0.7859999999999999 0.1965 0.1112305658 0.0145463230 1.2876709916 0.1611595485 9.7620262807 0.4150033969 3.0024923201 0.1639941249 14.1634201582 .7547033933
0.008 0.0 0.7936 0.1984 0.1193384886 0.0202951284 0.0000000000 0.0000000000 9.9651068674 0.4813518053 3.1647209070 0.1648701913 13.2491662630 .6665171250
0.008 0.0005 0.7932 0.1983 0.1122440561 0.0239084930 0.0597623882 0.0160883641 10.0350126030 0.3504336716 3.1278278016 0.1803707687 13.3348468489 .5708012974
0.008 0.001 0.7928 0.1982 0.1279531565 0.0227753629 0.1299484487 0.0189546583 9.8987406626 0.3285954561 3.0924508511 0.1435293417 13.2490931189 .5138548190
0.008 0.0015 0.7924 0.1981 0.1183249982 0.0128797040 0.1973548633 0.0438180131 9.9513911850 0.3242899030 3.0661708308 0.1318115405 13.3332418773 .5127991606
0.0005 0.0065 0.7944 0.1986 0.0063343147 0.0016024689 0.8519614872 0.1585495047 9.8611331465 0.3822713878 3.0666762158 0.1649011720 13.7861051642 .7073245334
0.008 0.002 0.792 0.198 0.1162980175 0.0175102274 0.2897780915 0.0213508658 9.7890152040 0.3492429350 3.0939670062 0.0615325702 13.2890583192 .4496365984
0.008 0.0025 0.7916 0.1979 0.1264329210 0.0153201395 0.3168796396 0.0778052647 10.1553566544 0.5032143779 3.1440001217 0.1304402519 13.7426693367 .7267800340
0.008 0.003 0.7912 0.1978 0.1203519789 0.0200788783 0.3676081784 0.0668561196 9.9943079975 0.3354440924 3.0873970011 0.2213424781 13.5696651559 .6437215684
0.008 0.0035 0.7908 0.1977 0.1109771932 0.0263117398 0.4266756551 0.1160647820 9.6691135941 0.5913731598 3.1253008765 0.2558146878 13.3320673189 .9895643694
0.008 0.004 0.7904 0.1976 0.1211120967 0.0315079789 0.5107599454 0.1357480738 9.7788390526 0.4436925899 2.9979438550 0.1920090597 13.4086549497 .8029577023
0.008 0.0045 0.79 0.1975 0.1084434673 0.0069110828 0.5253530867 0.1265731254 9.8230831891 0.3296303975 2.9979438550 0.2289700857 13.4548235981 .6920846914
0.008 0.005 0.7896 0.1974 0.1269396662 0.0080761891 0.6817081720 0.0795241116 9.7425588607 0.5984908778 3.0014815501 0.1451220766 13.5526882490 .8312132551
0.008 0.0055 0.7892 0.1973 0.1213654692 0.0280042624 0.7220130385 0.1438584277 9.8859098630 0.6516090410 3.0899239261 0.1474269653 13.8192122968 .9708986964
0.008 0.006 0.7888 0.1972 0.1135109190 0.0145639656 0.8095718863 0.1586469387 9.7372495643 0.4905443808 3.1146877914 0.2051290440 13.7750201610 .8688843291
0.008 0.0065 0.7884 0.1971 0.1206053515 0.0216422315 0.8484869297 0.1475701449 9.8221983064 0.3025341457 3.0686977559 0.1624983736 13.8599883435 .6342448957
0.0005 0.006999999999999999 0.794 0.1985 0.0096281583 0.0034369130 0.9200628132 0.1241073791 9.8651151188 0.4004776292 3.0378692705 0.1223157010 13.8326753608 .6503376223
0.008 0.006999999999999999 0.7879999999999999 0.19699999999999998 0.1127508013 0.0137849591 0.9131136983 0.1347053257 9.5810677624 0.3389920949 3.0641492908 0.2416691703 13.6710815528 .7291515500
0.008 0.0075 0.7876 0.1969 0.1130041739 0.0162948321 0.9263170167 0.0519280719 9.8558238502 0.3798136862 3.0681923709 0.1656984725 13.9633374117 .6137350627
0.008 0.008 0.7872 0.1968 0.1282065291 0.0148087553 1.0479265275 0.1752279643 9.6691135941 0.3388465438 3.0975047012 0.3621661029 13.9427513519 .8910493663
0.008 0.0085 0.7868 0.1967 0.1155378997 0.0453076663 1.1368751982 0.0948140456 9.8651151188 0.6404656256 2.9964277000 0.1104193955 14.1139559167 .8910067330
0.008 0.009000000000000001 0.7864 0.1966 0.1183249982 0.0201809317 1.1591123659 0.1732323890 9.8337017819 0.2369503808 3.0388800405 0.0914509494 14.1500191865 .5218146509
0.008 0.0095 0.7859999999999999 0.1965 0.1251660581 0.0107973592 1.1486886936 0.2378019205 9.6969874001 0.3647778129 3.0606115958 0.3075034162 14.0314537476 .9208805088
0.008 0.01 0.7856 0.1964 0.1256728032 0.0155695342 1.3634163441 0.2140327390 9.9478516541 0.5521795863 3.0661708308 0.2370810566 14.5031116322 1.0188629161
0.0085 0.0 0.7932 0.1983 0.1322604905 0.0300478951 0.0000000000 0.0000000000 9.8390110783 0.6927823697 3.1556239769 0.1562743275 13.1268955457 .8791045923
0.0085 0.0005 0.7928 0.1982 0.1241525677 0.0244606268 0.0632369456 0.0081039909 10.0686381468 0.5494088582 3.1055908613 0.2291351189 13.3616185214 .8111085948
0.0085 0.001 0.7924 0.1981 0.1297267646 0.0155034212 0.1299484487 0.0300021548 9.8571511743 0.2770177644 3.0454500456 0.1468715260 13.1622764332 .4693948664
0.0005 0.0075 0.7936 0.1984 0.0098815309 0.0062885422 0.9971979887 0.1260072104 9.8730790634 0.5582761542 3.0348369605 0.2815498008 13.9149955435 .9721217076
0.0085 0.0015 0.792 0.198 0.1287132743 0.0212953593 0.2015243322 0.0288199827 9.8575936156 0.6021365280 3.0848700761 0.0932651024 13.2727012982 .7455169724
0.0085 0.002 0.7916 0.1979 0.1236458225 0.0138407312 0.2390495527 0.0565232651 9.8394535197 0.5047974838 3.0990208562 0.0902137009 13.3011697511 .6653751810
0.0085 0.0025 0.7912 0.1978 0.1251660581 0.0268813867 0.3050661443 0.0808490024 9.8217558650 0.5486087385 3.0909346961 0.1744098227 13.3429227635 .8307489503
0.0085 0.003 0.7908 0.1977 0.1180716256 0.0070581435 0.3724725588 0.1215916403 10.1031485733 0.5593760826 3.0575792857 0.1269713824 13.6512720434 .8149972488
0.0085 0.0035 0.7904 0.1976 0.1332739808 0.0276814625 0.4461331768 0.0364016900 9.7739721976 0.4280619636 3.0995262412 0.2870230907 13.4529055964 .7791682068
0.0085 0.004 0.79 0.1975 0.1350475890 0.0246488687 0.5003362731 0.0823404141 9.8230831891 0.4117852913 3.1323762666 0.2310576915 13.5908433178 .7498322656
0.0085 0.0045 0.7896 0.1974 0.1304868824 0.0225487368 0.5302174671 0.0460113277 9.9602400123 0.5835706006 3.0823431510 0.1224409261 13.7032875128 .7745715912
0.0085 0.005 0.7892 0.1973 0.1284599017 0.0266992679 0.6553015354 0.1572773696 9.7058362274 0.4484670882 3.0520200507 0.3231050888 13.5416177152 .9555488145
0.0085 0.0055 0.7888 0.1972 0.1279531565 0.0090649333 0.6976911363 0.1232483861 9.8120221550 0.5281096971 3.0565685157 0.1341166501 13.6942349635 .7945396666
0.0085 0.006 0.7884 0.1971 0.1127508013 0.0150324912 0.7484196751 0.0827615954 9.5651398733 0.5003336983 2.9691369097 0.1836154911 13.3954472594 .7817432760
0.0005 0.008 0.7932 0.1983 0.0091214131 0.0054105579 0.9735709980 0.1597026955 9.9071470485 0.3911401881 3.0606115958 0.2598956827 13.9504510554 .8161491242
0.0085 0.0065 0.7879999999999999 0.19699999999999998 0.1276997839 0.0360964800 0.7949787450 0.1329008006 9.7943245004 0.2286972526 3.0565685157 0.1885729549 13.7735715450 .5862674881
0.0085 0.006999999999999999 0.7876 0.1969 0.1221255870 0.0095612488 0.9117238754 0.1777995928 9.8527267606 0.2123239187 3.1247954915 0.1397131342 14.0113717145 .5393978945
0.0085 0.0075 0.7872 0.1968 0.1299801372 0.0287820553 1.0090114840 0.2703053849 9.9836894047 0.4727874686 3.0575792857 0.1604229256 14.1802603116 .9322978344
0.0085 0.008 0.7868 0.1967 0.1261795484 0.0201809317 1.0173504219 0.1532212865 9.9376755027 0.3413101779 3.0767839160 0.1237770319 14.1579893890 .6384894280
0.0085 0.0085 0.7864 0.1966 0.1183249982 0.0162316736 1.1514683395 0.2577213027 9.6177903957 0.5994425779 3.0237184903 0.1764249761 13.9113022237 1.0498205303
0.0085 0.009000000000000001 0.7859999999999999 0.1965 0.1178182530 0.0084794686 1.1146380305 0.2901835894 9.6713258009 0.4577196522 3.1081177863 0.1828348568 14.0118998707 .9392175670
0.0085 0.0095 0.7856 0.1964 0.1350475890 0.0244396216 1.2167900196 0.1612074841 9.7704326667 0.2261321237 3.0469662006 0.2451695538 14.1692364759 .6569487832
0.0085 0.01 0.7852 0.1963 0.1249126855 0.0228091627 1.3870433348 0.2286839583 9.7938820590 0.4645878724 3.0166431003 0.2205100825 14.3224811796 .9365910759
0.009000000000000001 0.0 0.7928 0.1982 0.1325138631 0.0156681806 0.0000000000 0.0000000000 10.1381014411 0.3667131690 3.0772893010 0.1453331225 13.3479046052 .5277144721
0.009000000000000001 0.0005 0.7924 0.1981 0.1373279422 0.0232551318 0.0653216801 0.0253999418 10.0341277203 0.1706103471 3.1899901573 0.1070462231 13.4267674999 .3263116438
0.0005 0.0085 0.7928 0.1982 0.0070944324 0.0037921336 1.0194351564 0.1734552534 10.0850084773 0.5547826599 3.0540415907 0.1127631624 14.1655796568 .8447932093
0.009000000000000001 0.001 0.792 0.198 0.1350475890 0.0143865660 0.1348128291 0.0420177300 9.6332758435 0.3711299866 3.0964939312 0.1465651371 12.9996301928 .5740994197
0.009000000000000001 0.0015 0.7916 0.1979 0.1411285310 0.0244396216 0.1931853943 0.0500336273 10.0190847139 0.6285782397 3.1096339413 0.3148771662 13.4630325805 1.0179286548
0.009000000000000001 0.002 0.7912 0.1978 0.1269396662 0.0234639980 0.2863035340 0.0941188287 9.6788473041 0.5738749340 3.0247292604 0.1501257197 13.1168197647 .8415834804
0.009000000000000001 0.0025 0.7908 0.1977 0.1332739808 0.0163734377 0.3286931349 0.0555233846 9.7368071229 0.3096280415 3.0616223658 0.0924509288 13.2603966044 .4739757926
0.009000000000000001 0.003 0.7904 0.1976 0.1411285310 0.0194685138 0.3905402576 0.0999900124 9.6571676772 0.7524396738 3.0666762158 0.1714618720 13.2555126816 1.0433600720
0.009000000000000001 0.0035 0.79 0.1975 0.1375813148 0.0380092662 0.4440484423 0.0484249111 9.9363481786 0.3211965857 3.1202470265 0.1897288278 13.6382249622 .5973595908
0.009000000000000001 0.004 0.7896 0.1974 0.1297267646 0.0155860186 0.4801838398 0.0580407116 9.8297198096 0.3426861896 3.0545469757 0.1012486863 13.4941773897 .5175616061
0.009000000000000001 0.0045 0.7892 0.1973 0.1307402550 0.0337432932 0.5830307404 0.0685677305 9.9889987011 0.4451989152 3.0545469757 0.1998003684 13.7573166722 .7473103073
0.009000000000000001 0.005 0.7888 0.1972 0.1297267646 0.0302607920 0.6275050758 0.1043385941 9.9115714622 0.3840391050 3.0863862311 0.0889018051 13.7551895337 .6075402962
0.009000000000000001 0.0055 0.7884 0.1971 0.1297267646 0.0254686717 0.7067249857 0.1937096162 9.7491954812 0.5251538582 2.9645884447 0.1163659265 13.5502356762 .8606980726
0.0005 0.009000000000000001 0.7924 0.1981 0.0086146680 0.0074130428 1.1827393566 0.0605171762 9.8372413128 0.3264773604 3.1419785817 0.1565095034 14.1705739191 .5509170828
0.009000000000000001 0.006 0.7879999999999999 0.19699999999999998 0.1274464113 0.0155034212 0.7345214453 0.1048925102 9.9828045220 0.3564507104 3.1187308715 0.1006414316 13.9635032501 .5774880734
0.009000000000000001 0.0065 0.7876 0.1969 0.1345408438 0.0158149965 0.8748935664 0.1001637236 9.8620180293 1.0300050185 3.0328154204 0.1476347163 13.9042678599 1.2936184549
0.009000000000000001 0.006999999999999999 0.7872 0.1968 0.1322604905 0.0158312253 0.8943510881 0.1308649525 9.7823785835 0.5199015508 3.1020531663 0.2102693173 13.9110433284 .8768670459
0.009000000000000001 0.0075 0.7868 0.1967 0.1370745697 0.0179447904 0.9506389188 0.0920436436 9.8328168992 0.3455962719 3.0272561854 0.1475170267 13.9477865731 .6031017326
0.009000000000000001 0.008 0.7864 0.1966 0.1330206083 0.0325660172 1.0041471036 0.1566867468 9.8244105132 0.3267482652 3.0681923709 0.2762085107 14.0297705960 .7922095399
0.009000000000000001 0.0085 0.7859999999999999 0.1965 0.1350475890 0.0136539382 1.1375701097 0.0379602359 9.8164465687 0.6543323373 3.0277615704 0.2219647264 14.1168258378 .9279112378
0.009000000000000001 0.009000000000000001 0.7856 0.1964 0.1411285310 0.0315079789 1.1090787386 0.1616860586 9.8956435730 0.4548796459 3.0651600608 0.2766076989 14.2110109034 .9246813823
0.009000000000000001 0.0095 0.7852 0.1963 0.1342874712 0.0204589539 1.2237391345 0.3761622076 9.8407808437 0.3908297729 3.0318046504 0.1624291999 14.2306120998 .9498801343
0.009000000000000001 0.01 0.7848 0.1962 0.1489830812 0.0109391249 1.3404842649 0.1718778970 9.5275323572 0.3713704281 3.0879023861 0.1711756249 14.1049020894 .7253630749
0.0095 0.0 0.7924 0.1981 0.1360610793 0.0200532838 0.0000000000 0.0000000000 10.0624439677 0.5371799395 3.0692031409 0.2069636445 13.2677081879 .7641968678
0.0 0.002 0.7984 0.1996 0.0000000000 0.0000000000 0.2432190216 0.0799601289 9.9960777629 0.6966820598 3.1475378168 0.1795817191 13.3868346013 .9562239078
0.0005 0.0095 0.792 0.198 0.0086146680 0.0037238013 1.2696032929 0.1725060914 9.8536116433 0.4302696212 3.0858808461 0.1743219337 14.2177104503 .7808214476
0.0095 0.0005 0.792 0.198 0.1368211971 0.0331133835 0.0562878307 0.0188524761 9.7673355771 0.2880616095 3.0151269452 0.1540355132 12.9755715501 .4940629823
0.0095 0.001 0.7916 0.1979 0.1446757473 0.0089795474 0.1223044223 0.0379093167 9.7695477840 0.4501209797 3.0656654458 0.0931006426 13.1021933994 .5901104864
0.0095 0.0015 0.7912 0.1978 0.1363144519 0.0128797040 0.1653889347 0.0336440521 9.7978640313 0.4154616299 3.1258062615 0.2130304210 13.2253736794 .6750158070
0.0095 0.002 0.7908 0.1977 0.1368211971 0.0083266729 0.2633714548 0.0568639750 9.8761761530 0.5445919446 3.0232131053 0.1463558678 13.2995819102 .7561384603
0.0095 0.0025 0.7904 0.1976 0.1396082955 0.0119273648 0.2883882685 0.0228371219 9.7646809289 0.4501001043 3.1015477813 0.0833257121 13.2942252742 .5681903031
0.0095 0.003 0.79 0.1975 0.1527836701 0.0440489536 0.3689980014 0.0292853874 9.8655575602 0.6331989824 3.0747623759 0.2408391552 13.4621016076 .9473724786
0.0095 0.0035 0.7896 0.1974 0.1505033168 0.0246905054 0.4968617156 0.1374449906 9.8438779333 0.5653105717 3.0120946352 0.1256367202 13.5033376009 .8530827879
0.0095 0.004 0.7892 0.1973 0.1393549229 0.0075162456 0.5329971131 0.0532140696 9.7142426133 0.3966051900 3.0272561854 0.1120542389 13.4138508347 .5693897441
0.0095 0.0045 0.7888 0.1972 0.1383414326 0.0302098336 0.5837256519 0.0372928639 9.8779459184 0.5507739291 3.0777946860 0.0987248621 13.6778076889 .7170014887
0.0095 0.005 0.7884 0.1971 0.1406217859 0.0156189352 0.6824030835 0.0688769123 10.0336852790 0.6841270980 3.1298493416 0.2875387536 13.9865594900 1.0561616991
0.0005 0.01 0.7916 0.1979 0.0096281583 0.0046993614 1.3773145739 0.3143151580 9.7947669418 0.7356010498 3.1813986122 0.2128625010 14.3631082862 1.2674780702
0.0095 0.0055 0.7879999999999999 0.19699999999999998 0.1434088843 0.0199763036 0.7095046317 0.0827382527 9.8491872297 0.6577804211 3.0803216110 0.1369584042 13.7824223567 .8974533816
0.0095 0.006 0.7876 0.1969 0.1436622569 0.0121618842 0.7880296301 0.1401173183 9.7266309715 0.8387054638 2.9721692197 0.1992114613 13.6304920782 1.1901961276
0.0095 0.0065 0.7872 0.1968 0.1325138631 0.0220069809 0.9138086098 0.1143546484 9.8575936156 0.4310023886 3.0464608156 0.2524012333 13.9503769041 .8197652512
0.0095 0.006999999999999999 0.7868 0.1967 0.1451824924 0.0301758135 0.9068594949 0.1591938940 10.0044841489 0.2944094075 3.0318046504 0.1189706790 14.0883307866 .6027497940
0.0095 0.0075 0.7864 0.1966 0.1393549229 0.0097474380 0.9951132542 0.0961492355 9.8929889248 0.5902373440 3.0702139109 0.0633648810 14.0976710128 .7594988985
0.0095 0.008 0.7859999999999999 0.1965 0.1423953940 0.0150836513 1.0527909079 0.1051132593 9.7806088181 0.3018137697 3.0307938804 0.2780003436 14.0065890004 .7000110239
0.0095 0.0085 0.7856 0.1964 0.1431555117 0.0139700004 1.1097736501 0.1019035042 9.8496296710 0.6793606122 3.0626331358 0.1189535028 14.1651919686 .9141876196
0.0095 0.009000000000000001 0.7852 0.1963 0.1259261758 0.0217133064 1.1653665693 0.1675068256 9.5775282315 0.6149559366 3.0024923201 0.2089973238 13.8713132967 1.0131733924
0.0095 0.0095 0.7848 0.1962 0.1525302975 0.0253676452 1.1445192246 0.0740137829 9.8191012169 0.3866097105 2.9752015298 0.1592596379 14.0913522688 .6452507765
0.0095 0.01 0.7844 0.1961 0.1474628457 0.0170796429 1.3293656811 0.1326971657 9.8045006518 0.5022284440 3.0712246809 0.0369449921 14.3525538595 .6889502447
0.001 0.0 0.7992 0.1998 0.0195096892 0.0076180504 0.0000000000 0.0000000000 10.0005021766 0.4705513165 3.0828485360 0.2344681434 13.1028604018 .7126375103
0.01 0.0 0.792 0.198 0.1573443766 0.0298248703 0.0000000000 0.0000000000 10.1031485733 0.2828442902 3.1349031916 0.2527854767 13.3953961415 .5654546372
0.01 0.0005 0.7916 0.1979 0.1459426102 0.0197175322 0.0416946894 0.0186464320 9.7708751081 0.5090145135 3.0772893010 0.1320748077 13.0358017087 .6794532854
0.01 0.001 0.7912 0.1978 0.1499965716 0.0245967238 0.1257789798 0.0580407116 9.7837059076 0.2173391600 3.0838593060 0.0917854864 13.1433407650 .3917620818
0.01 0.0015 0.7908 0.1977 0.1540505330 0.0231444451 0.2036090667 0.0330649373 10.0854509187 0.4746222594 3.0398908105 0.0804181732 13.4830013289 .6112498150
0.01 0.002 0.7904 0.1976 0.1507566894 0.0062063355 0.2404393757 0.0623719356 10.0040417075 0.4722770921 3.1227739515 0.2577245512 13.5180117241 .7985799144
0.01 0.0025 0.79 0.1975 0.1434088843 0.0387055135 0.3113203477 0.1334230062 9.8850249803 0.2911331422 3.0626331358 0.1020327144 13.4023873481 .5652943763
0.01 0.003 0.7896 0.1974 0.1639320639 0.0145639656 0.3815064082 0.0632941926 10.0040417075 0.4444842674 3.1263116465 0.1879977879 13.6757918261 .7103402135
0.01 0.0035 0.7892 0.1973 0.1540505330 0.0258191515 0.4767092824 0.0622168970 9.8403384024 0.2959585505 3.0843646911 0.2737601117 13.5554629089 .6577547107
0.01 0.004 0.7888 0.1972 0.1563308863 0.0178874586 0.4940820696 0.1022630200 9.8425506092 0.3548854155 3.1025585513 0.1305968053 13.5955221164 .6056326994
0.01 0.0045 0.7884 0.1971 0.1537971604 0.0109391249 0.5489800774 0.0862362481 9.6620345322 0.3780179254 3.0788054560 0.1869132129 13.4436172260 .6621065113
0.001 0.0005 0.7988 0.1997 0.0134287471 0.0091495223 0.0555929192 0.0181210746 9.8890069525 0.4009153568 3.1419785817 0.1494641444 13.1000072005 .5776500981
0.01 0.005 0.7879999999999999 0.19699999999999998 0.1444223747 0.0405712732 0.6532168009 0.1053885455 9.9186505240 0.5571150272 3.0636439058 0.1078544177 13.7799336054 .8109292636
0.01 0.0055 0.7876 0.1969 0.1484763361 0.0220536059 0.6976911363 0.1208746553 9.6416822294 0.5848706692 3.1354085766 0.1783486429 13.6232582784 .9061475733
0.01 0.006 0.7872 0.1968 0.1568376314 0.0183690757 0.7428603832 0.1752720523 9.8898918353 0.3565715088 3.0414069655 0.1043886156 13.8309968154 .6546012524
0.01 0.0065 0.7868 0.1967 0.1525302975 0.0285131420 0.8311141425 0.1108726873 9.7416739780 0.6034783446 3.0601062108 0.2817855667 13.7854246288 1.0246497406
0.01 0.006999999999999999 0.7864 0.1966 0.1505033168 0.0217014767 0.8971307341 0.1756573508 10.1252706415 0.5944475952 3.1349031916 0.1244356002 14.3078078840 .9162420229
0.01 0.0075 0.7859999999999999 0.1965 0.1439156295 0.0329033353 1.0291639172 0.2468413259 9.8522843192 0.5704824619 3.0454500456 0.1551589584 14.0708139115 1.0053860815
0.01 0.008 0.7856 0.1964 0.1494898264 0.0132142974 1.0354181206 0.0693520275 9.8788308011 0.5969293235 3.0616223658 0.1181174609 14.1253611139 .7976131093
0.01 0.0085 0.7852 0.1963 0.1672259075 0.0057777839 1.1090787386 0.2856213031 9.5567334873 0.3467340461 2.9974384700 0.1776311471 13.8304766034 .8157642802
0.01 0.009000000000000001 0.7848 0.1962 0.1540505330 0.0245444681 1.1764851532 0.1170755730 9.8726366220 0.2887539260 3.0242238753 0.1432799916 14.2273961835 .5736539587
0.01 0.0095 0.7844 0.1961 0.1608915928 0.0198214462 1.2598745320 0.2079910838 9.6903507796 0.5222052795 3.0070407851 0.2617874818 14.1181576895 1.0118052913
0.001 0.001 0.7984 0.1996 0.0205231796 0.0083881252 0.1167451304 0.0250939073 9.6726531250 0.2191688579 3.0009761651 0.1765407558 12.8108976001 .4291916462
0.01 0.01 0.784 0.196 0.1472094731 0.0174367473 1.2786371423 0.2018356039 9.8000762382 0.8448521845 3.0980100862 0.2016986430 14.3239329398 1.2658231787
0.001 0.0015 0.7979999999999999 0.1995 0.0149489826 0.0097999853 0.2230665884 0.0457587476 10.1956188186 0.6011565305 3.1500647418 0.1680008009 13.5836991314 .8247160643
0.001 0.002 0.7976 0.1994 0.0124152568 0.0068738260 0.2654561893 0.0574049049 10.1659752471 0.8391030842 3.1071070163 0.1447414187 13.5509537095 1.0481232338
0.001 0.0025 0.7972 0.1993 0.0134287471 0.0076180504 0.2883882685 0.0378072726 10.1854426672 0.3351288176 3.0338261905 0.2016125152 13.5210858733 .5821666558
0.001 0.003 0.7968 0.1992 0.0149489826 0.0074130428 0.3502353911 0.0675745597 9.7009693724 0.3470207273 3.0505038957 0.1085531229 13.1166576418 .5305614527
0.001 0.0035 0.7964 0.1991 0.0129220019 0.0054105579 0.4419637079 0.0696854526 9.7868029972 0.5975088323 3.0479769706 0.1459994217 13.2896656776 .8186042645
0.0 0.0025 0.7979999999999999 0.1995 0.0000000000 0.0000000000 0.3439811877 0.0550692694 9.8124645964 0.4205437178 3.1030639363 0.1929220793 13.2595097204 .6685350665
0.001 0.004 0.7959999999999999 0.19899999999999998 0.0149489826 0.0051678071 0.4919973352 0.0756911427 9.7306129438 0.6337057879 3.0100730952 0.1500031737 13.2476323568 .8645679114
0.001 0.0045 0.7956 0.1989 0.0146956101 0.0061230252 0.5698274221 0.0917704229 10.0212969207 0.4692215315 3.1066016313 0.1501121085 13.7124215842 .7172270881
0.001 0.005 0.7952 0.1988 0.0154557278 0.0152361008 0.6351491022 0.2070043237 9.8235256305 0.5171653191 3.1096339413 0.2214624545 13.5837644018 .9608681981
0.001 0.0055 0.7948 0.1987 0.0172293359 0.0085698385 0.6754539686 0.1713827004 9.8230831891 0.7796896517 3.0323100354 0.2706524273 13.5480765290 1.2302946179
0.001 0.006 0.7944 0.1986 0.0162158456 0.0080761891 0.7817754267 0.0846537972 9.9367906200 0.1470184124 3.1606778269 0.1769973449 13.8954597192 .4167457436
0.001 0.0065 0.794 0.1985 0.0141888649 0.0089795474 0.8596055136 0.0859670396 9.8080401827 0.5242554929 3.0424177356 0.1775908816 13.7242522968 .7967929615
0.001 0.006999999999999999 0.7936 0.1984 0.0154557278 0.0029548067 0.8686393630 0.1449019602 9.7788390526 0.3872370580 3.1268170315 0.2464413999 13.7897511749 .7815352248
0.001 0.0075 0.7932 0.1983 0.0111483938 0.0040539614 1.0222148023 0.1871570944 9.9204202895 0.3489805174 3.0621277508 0.2114998512 14.0159112364 .7516914244
0.001 0.008 0.7928 0.1982 0.0167225908 0.0058659995 0.9784353784 0.1534228604 9.8589209397 0.5758377342 3.0085569402 0.1830470724 13.8626358491 .9181736665
0.001 0.0085 0.7924 0.1981 0.0162158456 0.0077517106 1.1354853753 0.1374730951 9.9814771979 0.4199418880 3.0722354509 0.1535705294 14.2054138697 .7187372231
0.0 0.003 0.7976 0.1994 0.0000000000 0.0000000000 0.3919300806 0.0499950062 9.8934313662 0.5298105569 3.0808269960 0.1387886975 13.3661884428 .7185942606
0.001 0.009000000000000001 0.792 0.198 0.0174827085 0.0135406255 1.1653665693 0.2815755291 9.9270569100 0.7570718648 2.9944061600 0.1092380075 14.1043123478 1.1614260269
0.001 0.0095 0.7916 0.1979 0.0182428263 0.0077847671 1.2001121439 0.1465324320 9.9682039569 0.7205956006 3.0520200507 0.2229063003 14.2385789778 1.0978191000
0.001 0.01 0.7912 0.1978 0.0159624730 0.0085698385 1.3043488674 0.2559916604 9.9000679867 0.6214838275 2.9812661498 0.0974436813 14.2016454769 .9834890077
0.0015 0.0 0.7988 0.1997 0.0210299247 0.0085698385 0.0000000000 0.0000000000 9.9465243300 0.3712755356 3.1207524115 0.2384646177 13.0883066662 .6183099918
0.0015 0.0005 0.7984 0.1996 0.0253372587 0.0042397343 0.0611522112 0.0173588835 10.0611166436 0.5202252589 3.1566347469 0.1539028040 13.3042408604 .6957266807
0.0015 0.001 0.7979999999999999 0.1995 0.0215366699 0.0090649333 0.1278637142 0.0338729258 9.9677615155 0.4451531840 3.1904955423 0.1338115965 13.3076574419 .6219026396
0.0015 0.0015 0.7976 0.1994 0.0235636506 0.0137476520 0.1876261024 0.0378072726 10.0770445327 0.4882307888 3.1743232221 0.2695820452 13.4625575078 .8093677586
0.0015 0.002 0.7972 0.1993 0.0222967877 0.0056882005 0.2717103927 0.0470080786 9.7801663767 0.5339444280 3.0702139109 0.2432157137 13.1443874680 .8298564208
0.0015 0.0025 0.7968 0.1992 0.0258440039 0.0109391249 0.3321676924 0.0630189327 10.0624439677 0.1368739399 3.1450108918 0.2806520840 13.5654665558 .4914840815
0.0015 0.003 0.7964 0.1991 0.0225501603 0.0033613672 0.3849809657 0.0706489551 9.9960777629 0.7238135196 3.0323100354 0.3198252654 13.4359189243 1.1176491073
0.0 0.0035 0.7972 0.1993 0.0000000000 0.0000000000 0.4454382653 0.0807294563 9.9429847991 0.6800057506 3.1354085766 0.1084118574 13.5238316410 .8691470643
0.0015 0.0035 0.7959999999999999 0.19899999999999998 0.0222967877 0.0046993614 0.4218112747 0.1211300695 10.0867782428 0.7725923230 3.0424177356 0.1632636073 13.5733040408 1.0616853612
0.0015 0.004 0.7956 0.1989 0.0220434151 0.0091495223 0.4794889284 0.1016567871 9.7567169844 0.7916540923 3.0555577457 0.2688990200 13.3138070736 1.1713594217
0.0015 0.0045 0.7952 0.1988 0.0205231796 0.0054105579 0.5559291923 0.0886659135 9.7757419631 0.4842419175 3.1121608664 0.1914762330 13.4643552014 .7697946219
0.0015 0.005 0.7948 0.1987 0.0212832973 0.0062885422 0.6344541907 0.1031282367 9.8456476988 0.3915203614 3.0863862311 0.0664807034 13.5877714179 .5674178437
0.0015 0.0055 0.7944 0.1986 0.0228035328 0.0145991869 0.7171486581 0.1382577012 9.9752830188 0.8808446455 3.0838593060 0.1623096487 13.7990945157 1.1960111823
0.0015 0.006 0.794 0.1985 0.0225501603 0.0093987228 0.7213181270 0.0204261428 9.9982899697 0.3347103287 3.1025585513 0.1587391697 13.8447168083 .5232743640
0.0015 0.0065 0.7936 0.1984 0.0187495714 0.0068738260 0.8651648055 0.1615426351 10.0978392769 0.6950279283 3.1591616719 0.0739590854 14.1409153257 .9374034748
0.0015 0.006999999999999999 0.7932 0.1983 0.0202698070 0.0076851711 0.8651648055 0.0945692585 9.8460901401 0.4759024041 3.1626993670 0.1814494056 13.8942241196 .7596062393
0.0015 0.0075 0.7928 0.1982 0.0228035328 0.0106295765 0.9888590508 0.1736222139 9.9965202043 0.1754300935 3.0040084751 0.1858662868 14.0121912630 .5455481707
0.0015 0.008 0.7924 0.1981 0.0205231796 0.0105568533 1.0208249793 0.1119993831 9.9969626456 0.2558061141 3.1000316262 0.2454610803 14.1383424307 .6238234308
0.0 0.004 0.7968 0.1992 0.0000000000 0.0000000000 0.5281327327 0.0557663765 9.8022884450 0.4155275889 3.0651600608 0.2670805554 13.3955812385 .7383745208
0.0015 0.0085 0.792 0.198 0.0225501603 0.0086888697 1.0951805088 0.2778742430 9.9438696818 0.6042978127 3.0732462209 0.1881607494 14.1348465718 1.0790216748
0.0015 0.009000000000000001 0.7916 0.1979 0.0248305135 0.0090080993 1.1083838271 0.1257002497 9.8036157691 0.1528210665 3.0338261905 0.1051200812 13.9706563002 .3926494967
0.0015 0.0095 0.7912 0.1978 0.0172293359 0.0095612488 1.1848240911 0.2158480553 9.7775117285 0.8365320220 3.0373638855 0.0664345843 14.0169290410 1.1283759104
0.0015 0.01 0.7908 0.1977 0.0240703958 0.0055511153 1.2619592665 0.0429273101 10.0717352364 0.6503821852 3.1247954915 0.2028250507 14.4825603902 .9016856613
0.002 0.0 0.7984 0.1996 0.0316715734 0.0094803341 0.0000000000 0.0000000000 9.8421081678 0.6068192602 3.0469662006 0.1636823368 12.9207459418 .7799819311
0.002 0.0005 0.7979999999999999 0.1995 0.0326850637 0.0097999853 0.0576776537 0.0034043571 10.1757089572 0.2091657639 3.0515146657 0.1001427754 13.3175863403 .3225128817
0.002 0.001 0.7976 0.1994 0.0291378475 0.0116661500 0.1396772096 0.0620614710 10.0571346713 0.4210814679 3.0596008258 0.3793068506 13.2855505542 .8741159395
0.002 0.0015 0.7972 0.1993 0.0283777298 0.0123712263 0.1813718990 0.0279350962 9.7279582956 0.6157957348 3.1055908613 0.1347019334 13.0432987857 .7908039907
0.002 0.002 0.7968 0.1992 0.0286311023 0.0113989508 0.2341851723 0.0914119021 9.9982899697 0.5658934026 3.1763447621 0.2307789595 13.4374510064 .8994832150
0.002 0.0025 0.7964 0.1991 0.0331918089 0.0066844279 0.3071508787 0.0556970584 9.9416574750 0.5494615881 3.0489877406 0.0715864972 13.3309879032 .6834295716
0.0 0.0045 0.7964 0.1991 0.0000000000 0.0000000000 0.5316072901 0.0846537972 10.1173066970 0.3570213972 3.1323762666 0.3634361289 13.7812902537 .8051113233
0.002 0.003 0.7959999999999999 0.19899999999999998 0.0304047105 0.0118842278 0.4044384874 0.0580739823 9.8828127734 0.4476457224 3.0692031409 0.1111663221 13.3868591122 .6287702546
0.002 0.0035 0.7956 0.1989 0.0268574942 0.0062885422 0.4370993274 0.0833198587 9.8487447883 0.4899646098 3.0004707801 0.2742262073 13.3131723900 .8537992180
0.002 0.004 0.7952 0.1988 0.0263507491 0.0114887077 0.5142345029 0.1353918725 9.6876961314 0.3315347508 2.9357814993 0.2189524764 13.1640628827 .6973678074
0.002 0.0045 0.7948 0.1987 0.0253372587 0.0105080916 0.6024882621 0.1319673330 10.0580195540 0.2503702153 3.1318708816 0.1924077114 13.8177159564 .5852533513
0.002 0.005 0.7944 0.1986 0.0266041217 0.0075162456 0.6017933507 0.1341305191 9.9859016115 0.6121892194 3.1788716872 0.1220899721 13.7931707711 .8759259562
0.002 0.0055 0.794 0.1985 0.0304047105 0.0149468353 0.6928267559 0.0524830724 9.9505063023 0.6998018302 3.0136107902 0.0796907385 13.6873485589 .8469224764
0.002 0.006 0.7936 0.1984 0.0260973765 0.0109391249 0.7546738785 0.0689889985 10.0606742022 0.3161323279 3.0631385208 0.1986979494 13.9045839780 .5947584007
0.002 0.0065 0.7932 0.1983 0.0276176120 0.0080761891 0.8304192310 0.0835051171 9.8580360570 0.5949242372 3.0722354509 0.1186266832 13.7883083509 .8051322266
0.002 0.006999999999999999 0.7928 0.1982 0.0329384363 0.0102608077 0.8714190089 0.1371213750 9.7646809289 0.5407567525 3.0651600608 0.3178064093 13.7341984349 1.0059453445
0.002 0.0075 0.7924 0.1981 0.0260973765 0.0112857509 0.9673167946 0.0684549546 10.0040417075 0.3817569111 3.0454500456 0.1380136036 14.0429059242 .5995112202
