# Supplementary material for: Multipressure Sampling for Improving the Performance of MOF-based Electronic Noses
Source: ACS Sens. 2024 Jul 12;9(7):3531–9. doi: 10.1021/acssensors.4c00199 (PMC11287752; doi:10.1021/acssensors.4c00199)
Supplement: Supplementary file 2 — se4c00199_si_002.zip [file se4c00199_si_002.zip › Multiplex_Adsorption_Data/Methane_1bar/NIBHOW.csv]

methane_comp CO2_comp N2_comp O2_comp methane_mass methane_error CO2_mass CO2_error N2_mass N2_error O2_mass O2_error total_mass total_error
0.0 0.0 0.8 0.2 0.0000000000 0.0000000000 0.0000000000 0.0000000000 8.8183728986 0.7677325399 2.6801143883 0.2879536160 11.4984872869 1.0556861559
0.0 0.0005 0.7996 0.1999 0.0000000000 0.0000000000 0.0350382073 0.0462709295 8.8852980500 0.5008219747 2.8225142019 0.2256597468 11.7428504592 .7727526510
0.0 0.005 0.7959999999999999 0.19899999999999998 0.0000000000 0.0000000000 0.3256492203 0.0684821667 8.7265148475 0.2895306007 2.8434994376 0.3282108608 11.8956635054 .6862236282
0.002 0.008 0.792 0.198 0.0195387347 0.0160474308 0.5770998841 0.0537461565 8.9023574024 0.5392342080 2.7010996240 0.1772562362 12.2000956452 .7862840315
0.002 0.0085 0.7916 0.1979 0.0255506531 0.0186514863 0.6203823754 0.0154236432 8.8170606407 0.4327188986 2.7790447851 0.1882713621 12.2420384543 .6550653902
0.002 0.009000000000000001 0.7912 0.1978 0.0217932041 0.0278761187 0.6760312928 0.1864557437 8.6727122748 0.4431780630 2.6261523536 0.3074263580 11.9966891253 .9649362834
0.002 0.0095 0.7908 0.1977 0.0142783062 0.0145719278 0.6987030740 0.2213709248 8.7238903318 0.5097644702 2.8150194749 0.2034594088 12.2518911869 .9491667316
0.002 0.01 0.7904 0.1976 0.0255506531 0.0153274446 0.6368709436 0.0741985565 8.7291393633 0.5425579327 2.8959625269 0.2073968513 12.2875234869 .8394807851
0.0025 0.0 0.7979999999999999 0.1995 0.0232961837 0.0160474308 0.0000000000 0.0000000000 8.5375497140 0.5566448784 2.7115922418 0.2084342743 11.2724381395 .7811265835
0.0025 0.0005 0.7976 0.1994 0.0247991633 0.0112472694 0.0309160652 0.0184347796 8.8839857922 0.6946791253 2.8165184203 0.2421434845 11.7562194410 .9665046588
0.0025 0.001 0.7972 0.1993 0.0240476735 0.0275500711 0.0556489174 0.0279577275 8.8564283769 0.4275947523 2.7280806413 0.2004331598 11.6642056091 .6835357107
0.0025 0.0015 0.7968 0.1992 0.0270536327 0.0167364725 0.1133589058 0.0412214203 8.9220412704 0.4549126975 2.7070954056 0.2056124784 11.7695492145 .7184830687
0.0025 0.002 0.7964 0.1991 0.0308110817 0.0145719278 0.1525192551 0.0616945727 8.8104993513 0.5921410063 2.9199456534 0.1576673976 11.9137753415 .8260749044
0.0 0.0055 0.7956 0.1989 0.0000000000 0.0000000000 0.4122142029 0.0948988362 8.8433057981 0.3981486401 2.7415711500 0.2449113502 11.9970911510 .7379588265
0.0025 0.0025 0.7959999999999999 0.19899999999999998 0.0308110817 0.0137750355 0.1854963913 0.0368695592 8.8288709615 0.5619528878 2.8479962739 0.2354823675 11.8931747084 .8480798500
0.0025 0.003 0.7956 0.1989 0.0263021429 0.0227938141 0.1978628174 0.0775576395 8.7252025897 0.4282386237 2.8524931101 0.2082617293 11.8018606601 .7368518066
0.0025 0.0035 0.7952 0.1988 0.0368230001 0.0056236347 0.2720613739 0.0799312995 8.7265148475 0.5016877004 2.7835416214 0.3565600142 11.8189408429 .9438026488
0.0025 0.004 0.7948 0.1987 0.0232961837 0.0073630662 0.3029774392 0.1213058925 8.6818980799 0.2413127695 2.7205859143 0.1357352796 11.7287576171 .5057170078
0.0025 0.0045 0.7944 0.1986 0.0300595919 0.0251496590 0.2679392319 0.0368695592 8.9955277113 0.6201858983 2.8150194749 0.2049996232 12.1085460100 .8872047397
0.0025 0.005 0.794 0.1985 0.0293081021 0.0087638017 0.3153438653 0.0809872409 8.4601264996 0.9594965381 2.8434994376 0.1969502469 11.6482779046 1.2461978276
0.0025 0.0055 0.7936 0.1984 0.0255506531 0.0209340834 0.3668706406 0.1466694976 8.8603651505 0.4125251215 2.5766871551 0.2141761682 11.8294735993 .7943048707
0.0025 0.006 0.7932 0.1983 0.0285566123 0.0154741220 0.4142752740 0.0828540294 8.9640335223 0.4970946445 2.7205859143 0.1340697530 12.1274513229 .7294925489
0.0025 0.0065 0.7928 0.1982 0.0353200205 0.0101937036 0.5049623986 0.2378729553 8.7160167846 0.5481783506 2.7820426759 0.4016949962 12.0383418796 1.1979400057
0.0025 0.006999999999999999 0.7924 0.1981 0.0323140613 0.0090178776 0.4761074044 0.0616945727 8.9456619121 0.4981466392 2.7700511127 0.1686829808 12.2241344905 .7375420703
0.0 0.006 0.7952 0.1988 0.0000000000 0.0000000000 0.4513745522 0.1965704272 8.7042064637 0.6852750827 2.7460679862 0.1925663609 11.9016490021 1.0744118708
0.0025 0.0075 0.792 0.198 0.0285566123 0.0275500711 0.5441227479 0.0775576395 8.9850296483 0.4511266973 2.9319372167 0.2395312885 12.4896462252 .7957656964
0.0025 0.008 0.7916 0.1979 0.0255506531 0.0110445993 0.5709166711 0.1846241104 8.7357006526 0.7659180552 2.7340764229 0.1782169817 12.0662443997 1.1398037466
0.0025 0.0085 0.7912 0.1978 0.0285566123 0.0225947377 0.5626723870 0.2352150735 8.9614090066 0.6371900484 2.8524931101 0.0960261445 12.4051311160 .9910260041
0.0025 0.009000000000000001 0.7908 0.1977 0.0270536327 0.0173982467 0.6430541566 0.1523520496 8.5952890604 0.2277438564 2.7985310754 0.3058142528 12.0639279251 .7033084055
0.0025 0.0095 0.7904 0.1976 0.0225446939 0.0171366040 0.6863366479 0.0971986756 8.8026258041 0.3614407006 2.8030279117 0.2277213334 12.3145350576 .7034973136
0.0025 0.01 0.79 0.1975 0.0278051225 0.0181605715 0.7481687784 0.2051154016 8.8616774083 0.6294790356 2.7310785321 0.1227305890 12.3687298413 .9754855977
0.003 0.0 0.7976 0.1994 0.0323140613 0.0254176913 0.0000000000 0.0000000000 8.8643019241 0.3023323667 2.9334361621 0.2803629029 11.8300521475 .6081129609
0.003 0.0005 0.7972 0.1993 0.0345685307 0.0145719278 0.0412214203 0.0130353577 8.5296761668 0.4752475543 2.8494952193 0.3211243471 11.4549613371 .8239791869
0.003 0.001 0.7968 0.1992 0.0338170409 0.0308019158 0.0762596275 0.0562185220 8.7842541939 0.5445727873 2.8464973285 0.2598671640 11.7408281908 .8914603891
0.003 0.0015 0.7964 0.1991 0.0353200205 0.0204979088 0.0948092667 0.0616945727 8.6910838850 0.6990578865 2.6546323163 0.2677034247 11.4758454885 1.0489537927
0.0 0.0065 0.7948 0.1987 0.0000000000 0.0000000000 0.5070234696 0.1319085449 8.7580090365 0.2322955905 2.7235838051 0.4909223562 11.9886163112 .8551264916
0.003 0.002 0.7959999999999999 0.19899999999999998 0.0428349185 0.0267175497 0.1751910363 0.0893659097 8.8144361250 0.4635521910 2.7685521673 0.3021183872 11.8010142471 .8817540376
0.003 0.0025 0.7956 0.1989 0.0285566123 0.0122102640 0.1834353203 0.0848800994 8.8603651505 0.7364841988 2.8629857279 0.1161078120 11.9353428110 .9496823742
0.003 0.003 0.7952 0.1988 0.0278051225 0.0168709041 0.2287788826 0.0559154550 8.7540722629 0.4811103173 2.7190869688 0.2730221152 11.7297432368 .8269187916
0.003 0.0035 0.7948 0.1987 0.0398289593 0.0324448703 0.2555728058 0.0797184329 8.9404128806 0.5308792701 2.8779751820 0.2592785626 12.1137898277 .9023211359
0.003 0.004 0.7944 0.1986 0.0338170409 0.0195964564 0.2514506638 0.1307440524 8.9010451445 0.4594476991 2.7685521673 0.4840085204 11.9548650165 1.0937967283
0.003 0.0045 0.794 0.1985 0.0308110817 0.0120238368 0.3174049363 0.2016903058 8.9784683589 0.2561559634 2.8449983831 0.2776247610 12.1716827600 .7474948670
0.003 0.005 0.7936 0.1984 0.0428349185 0.0193645375 0.3359545754 0.1213058925 8.8341199930 0.9984066322 2.7775458397 0.0725712526 11.9904553266 1.2116483148
0.003 0.0055 0.7932 0.1983 0.0390774695 0.0175276034 0.3730538537 0.0987595034 9.0335831895 0.5104936121 2.8075247479 0.4501430641 12.2532392606 1.0769237830
0.003 0.006 0.7928 0.1982 0.0368230001 0.0270536327 0.4554966943 0.1176075367 8.9824051325 0.8410334309 2.6951038423 0.1588033445 12.1698286692 1.1444979448
0.003 0.0065 0.7924 0.1981 0.0413319389 0.0164643166 0.4513745522 0.0616945727 8.8354322509 0.3366753511 2.7310785321 0.4176224386 12.0592172741 .8324566790
0.0 0.006999999999999999 0.7944 0.1986 0.0000000000 0.0000000000 0.5255731088 0.0984147921 8.8118116092 0.6536572355 2.6561312617 0.1643653616 11.9935159797 .9164373892
0.003 0.006999999999999999 0.792 0.198 0.0232961837 0.0145719278 0.5049623986 0.0701975493 8.5349251983 0.1983897821 2.7490658770 0.1290834833 11.8122496576 .4122427425
0.003 0.0075 0.7916 0.1979 0.0375744899 0.0246964748 0.5853441682 0.1635404978 8.8275587037 0.2339502226 2.8090236933 0.2855717211 12.2595010551 .7077589163
0.003 0.008 0.7912 0.1978 0.0157812858 0.0129291193 0.6141991624 0.2009306409 8.6464671174 0.4386475891 2.8764762366 0.2047364093 12.1529238022 .8572437586
0.003 0.0085 0.7908 0.1977 0.0323140613 0.0240476735 0.5791609551 0.1338268504 8.6648387276 0.5583869268 2.5856808276 0.3015824519 11.8619945716 1.0178439026
0.003 0.009000000000000001 0.7904 0.1976 0.0285566123 0.0090178776 0.6595427247 0.2493810758 8.7186413003 0.1021203089 2.6651249342 0.3001785543 12.0718655715 .6606978166
0.003 0.0095 0.79 0.1975 0.0353200205 0.0415975229 0.6306877305 0.0786454575 8.6451548595 0.5593113377 2.7610574402 0.1464370702 12.0722200507 .8259913883
0.003 0.01 0.7896 0.1974 0.0428349185 0.0220891986 0.7625962755 0.0854785564 8.6267832493 0.4646504816 2.8030279117 0.2275239156 12.2352423550 .7997421522
0.0035 0.0 0.7972 0.1993 0.0473438573 0.0139380594 0.0000000000 0.0000000000 8.7960645147 0.3583785618 2.8075247479 0.1654553296 11.6509331199 .5377719508
0.0035 0.0005 0.7968 0.1992 0.0458408777 0.0209340834 0.0432824913 0.0240360119 8.4824348834 0.5989648647 2.8135205295 0.3604457269 11.3850787819 1.0043806869
0.0035 0.001 0.7964 0.1991 0.0495983266 0.0056236347 0.0597710594 0.0459022310 8.8354322509 0.5864251242 2.8509941647 0.1752163957 11.7957958016 .8131673856
0.0 0.0075 0.794 0.1985 0.0000000000 0.0000000000 0.5667945291 0.0521414306 8.7960645147 0.7131539022 2.8195163111 0.1391357268 12.1823753549 .9044310596
0.0035 0.0015 0.7959999999999999 0.19899999999999998 0.0465923675 0.0161875856 0.1195421189 0.0709200131 9.0519547998 0.2602905747 2.6891080607 0.2830428095 11.9071973469 .6304409829
0.0035 0.002 0.7956 0.1989 0.0398289593 0.0112472694 0.1813742493 0.0744272121 8.7107677531 0.3150074953 2.7580595494 0.3249636206 11.6900305111 .7256455974
0.0035 0.0025 0.7952 0.1988 0.0338170409 0.0227938141 0.1731299652 0.0753348946 8.8131238671 0.4267078428 2.7805437305 0.3530644917 11.8006146037 .8779010432
0.0035 0.003 0.7948 0.1987 0.0533557756 0.0248787391 0.2061071015 0.0677337052 8.9325393334 0.3066979947 2.8240131474 0.1074232589 12.0160153579 .5067336979
0.0035 0.0035 0.7944 0.1986 0.0345685307 0.0173982467 0.2287788826 0.0574147947 8.8380567666 0.4828681039 2.6966027877 0.1378377905 11.7980069676 .6955189358
0.0035 0.004 0.794 0.1985 0.0368230001 0.0186514863 0.2700003029 0.0459022310 8.7448864577 0.2638127925 2.7355753683 0.3606202225 11.7872851290 .6889867323
0.0035 0.0045 0.7936 0.1984 0.0345685307 0.0313110729 0.3132827942 0.0646532714 8.7212658161 0.6411235905 2.8674825642 0.1590860639 11.9365997052 .8961739987
0.0035 0.005 0.7932 0.1983 0.0428349185 0.0090178776 0.3586263566 0.1299619274 8.6595896961 0.2553210067 2.6201565720 0.3671161814 11.6812075432 .7614169931
0.0035 0.0055 0.7928 0.1982 0.0398289593 0.0147261324 0.4039699189 0.0868589223 8.7908154833 0.2213635509 2.7685521673 0.1497745771 12.0031665288 .4727231827
0.0035 0.006 0.7924 0.1981 0.0323140613 0.0258582387 0.4039699189 0.0897453844 8.7960645147 0.5489944944 2.8854699091 0.2573650415 12.1178184040 .9219631590
0.0 0.008 0.7936 0.1984 0.0000000000 0.0000000000 0.5667945291 0.0874438375 8.5034310093 0.2443761008 2.7235838051 0.2478659316 11.7938093435 .5796858699
0.0035 0.0065 0.792 0.198 0.0375744899 0.0134430582 0.4802295464 0.1540159364 8.6910838850 0.4585472912 2.7970321300 0.2080026435 12.0059200513 .8340089293
0.0035 0.006999999999999999 0.7916 0.1979 0.0360715103 0.0168709041 0.5276341798 0.0797184329 8.6818980799 0.6953431457 2.6561312617 0.4452246365 11.9017350317 1.2371571192
0.0035 0.0075 0.7912 0.1978 0.0413319389 0.0142585164 0.5461838189 0.0912475036 8.8931715973 0.5436359852 2.6141607903 0.1111243357 12.0948481454 .7602663409
0.0035 0.008 0.7908 0.1977 0.0368230001 0.0266328663 0.5997716653 0.1701601057 8.8052503199 0.3534824233 2.7850405668 0.1476594375 12.2268855521 .6979348328
0.0035 0.0085 0.7904 0.1976 0.0360715103 0.0279570365 0.6183213044 0.1257084367 8.6294077650 0.5458992747 2.7115922418 0.2417720416 11.9953928215 .9413367895
0.0035 0.009000000000000001 0.79 0.1975 0.0413319389 0.0195964564 0.6141991624 0.1294378853 8.9233535283 0.4053156509 2.7220848597 0.2005228190 12.3009694893 .7548728116
0.0035 0.0095 0.7896 0.1974 0.0390774695 0.0295288638 0.6348098725 0.1799634870 8.6425303437 0.6836548664 2.8315078744 0.1482062137 12.1479255601 1.0413534309
0.0035 0.01 0.7892 0.1973 0.0450893879 0.0285170328 0.6389320146 0.1601811566 8.7291393633 0.4597474432 2.8524931101 0.1091660443 12.2656538759 .7576116769
0.004 0.0 0.7968 0.1992 0.0518527960 0.0577034562 0.0000000000 0.0000000000 8.5139290723 0.5431289329 2.8315078744 0.1044540190 11.3972897427 .7052864081
0.004 0.0005 0.7964 0.1991 0.0495983266 0.0198256625 0.0309160652 0.0432333903 8.8078748356 0.2661781745 2.6741186066 0.2434390715 11.5625078340 .5726762988
0.0 0.0085 0.7932 0.1983 0.0000000000 0.0000000000 0.4884738305 0.1455063587 8.8472425717 0.7865932453 2.7865395122 0.4310504149 12.1222559144 1.3631500189
0.004 0.001 0.7959999999999999 0.19899999999999998 0.0480953471 0.0203874071 0.0906871246 0.0848800994 8.8262464458 0.7794590837 2.8240131474 0.2084342743 11.7890420649 1.0931608645
0.004 0.0015 0.7956 0.1989 0.0450893879 0.0095056776 0.1030535507 0.0504857231 8.9640335223 0.4505002489 2.8150194749 0.2276423868 11.9271959358 .7381340364
0.004 0.002 0.7952 0.1988 0.0488468369 0.0082321583 0.1401528290 0.0605828677 8.7986890305 0.6494814825 2.8060258025 0.3634254887 11.7937144989 1.0817219972
0.004 0.0025 0.7948 0.1987 0.0488468369 0.0190113552 0.1504581841 0.0709200131 8.5716684187 0.3903917545 2.8584888917 0.3056672761 11.6294623314 .7859903989
0.004 0.003 0.7944 0.1986 0.0398289593 0.0147261324 0.2473285218 0.0948988362 8.7173290424 0.6302445461 2.8749772912 0.2276423868 11.8794638147 .9675119015
0.004 0.0035 0.794 0.1985 0.0413319389 0.0346011887 0.2596949479 0.1161537412 8.9430373964 0.7384176606 2.7835416214 0.3404421493 12.0276059046 1.2296147398
0.004 0.004 0.7936 0.1984 0.0330655511 0.0203874071 0.2679392319 0.1633325632 8.9771561011 0.6254612535 2.8464973285 0.3101621951 12.1246582126 1.1193434189
0.004 0.0045 0.7932 0.1983 0.0420834287 0.0347315138 0.3132827942 0.0989314087 9.0257096423 0.5986312725 2.9379329983 0.2575395855 12.3190088635 .9898337805
0.004 0.005 0.7928 0.1982 0.0413319389 0.0207171440 0.3215270783 0.1176075367 8.9561599751 0.5191634458 2.7400722045 0.1906903653 12.0590911968 .8481784918
0.004 0.0055 0.7924 0.1981 0.0473438573 0.0279570365 0.3668706406 0.0766762740 8.8839857922 0.4498576167 2.7910363484 0.2399436597 12.0892366385 .7944345869
0.0 0.009000000000000001 0.7928 0.1982 0.0000000000 0.0000000000 0.7213748552 0.1082798129 8.9023574024 0.8591992758 2.8255120928 0.3079229376 12.4492443504 1.2754020263
0.004 0.006 0.792 0.198 0.0450893879 0.0134430582 0.4451913392 0.1021426538 8.8656141820 0.6456735466 2.8345057652 0.2452780391 12.1904006743 1.0065372977
0.004 0.0065 0.7916 0.1979 0.0608706736 0.0224945388 0.4472524102 0.0954344876 8.7960645147 0.6963923922 2.7670532219 0.2218034045 12.0712408204 1.0361248231
0.004 0.006999999999999999 0.7912 0.1978 0.0465923675 0.0139380594 0.4967181146 0.0574147947 8.8446180560 0.1505383430 2.7340764229 0.1904073718 12.1220049610 .4122985689
0.004 0.0075 0.7908 0.1977 0.0518527960 0.0129291193 0.4781684754 0.0721080356 9.0493302840 0.3684057345 2.7490658770 0.2567357007 12.3284174324 .7101785901
0.004 0.008 0.7904 0.1976 0.0405804491 0.0180357551 0.5544281030 0.1176075367 8.6005380918 0.6430545608 2.6831122791 0.1622742541 11.8786589230 .9409721067
0.004 0.0085 0.79 0.1975 0.0405804491 0.0426168267 0.6203823754 0.0616945727 8.5847909974 0.3741753236 2.7175880234 0.3022670894 11.9633418453 .7807538124
0.004 0.009000000000000001 0.7896 0.1974 0.0383259797 0.0229911669 0.6616037957 0.1319085449 8.7199535582 0.5484547199 2.7835416214 0.2773008491 12.2034249550 .9806552808
0.004 0.0095 0.7892 0.1973 0.0345685307 0.0330655511 0.6471762986 0.1711557848 8.7383251684 0.8882502836 2.7415711500 0.1865931170 12.1616411477 1.2790647365
0.004 0.01 0.7888 0.1972 0.0503498164 0.0338086900 0.6636648667 0.1226986579 8.9299148177 0.5040846930 2.7160890780 0.4248763335 12.3600185788 1.0854683744
0.0045 0.0 0.7964 0.1991 0.0405804491 0.0282783923 0.0000000000 0.0000000000 8.8577406347 0.6368981090 2.8839709636 0.1595936967 11.7822920474 .8247701980
0.0 0.0095 0.7924 0.1981 0.0000000000 0.0000000000 0.6677870088 0.1381993839 8.6280955072 0.4920529581 2.7670532219 0.0438553618 12.0629357379 .6741077038
0.0045 0.0005 0.7959999999999999 0.19899999999999998 0.0413319389 0.0067215291 0.0453435623 0.0247328522 8.7698193573 0.7278288965 2.6876091153 0.2144277949 11.5441039738 .9737110727
0.0045 0.001 0.7956 0.1989 0.0488468369 0.0157633830 0.0515267754 0.0537461565 8.7357006526 0.4550035377 2.7685521673 0.2160978185 11.6046264322 .7406108957
0.0045 0.0015 0.7952 0.1988 0.0608706736 0.0099696388 0.1463360420 0.0616945727 9.0165238372 0.7868471531 2.9424298345 0.5642568897 12.1661603873 1.4227682543
0.0045 0.002 0.7948 0.1987 0.0488468369 0.0237641940 0.1216031899 0.0399656498 8.8774245028 0.4202504554 2.7160890780 0.2425514147 11.7639636076 .7265317139
0.0045 0.0025 0.7944 0.1986 0.0503498164 0.0334729449 0.1710688942 0.0860728525 8.7055187216 0.2739320627 2.6441396985 0.3247422934 11.5710771307 .7182201535
0.0045 0.003 0.794 0.1985 0.0533557756 0.0278761187 0.2040460305 0.1101468438 8.7238903318 0.8069948480 2.8300089290 0.2284306246 11.8113010669 1.1734484351
0.0045 0.0035 0.7936 0.1984 0.0593676940 0.0209340834 0.1978628174 0.0925418590 8.8078748356 0.6605025494 2.7790447851 0.4289603598 11.8441501321 1.2029388516
0.0045 0.004 0.7932 0.1983 0.0458408777 0.0229911669 0.3338935044 0.1589030950 8.7934399990 0.2658933673 2.7775458397 0.1547910635 11.9507202208 .6025786927
0.0045 0.0045 0.7928 0.1982 0.0465923675 0.0235733138 0.3380156464 0.1161537412 8.6346567965 0.3165779620 2.7055964602 0.1661058773 11.7248612706 .6224108943
0.0045 0.005 0.7924 0.1981 0.0495983266 0.0087638017 0.3050385102 0.1927294270 8.8367445088 0.5079912768 2.6741186066 0.3827920370 11.8654999522 1.0922765425
0.0 0.001 0.7992 0.1998 0.0000000000 0.0000000000 0.0556489174 0.0359360011 8.8380567666 0.6119681909 2.8075247479 0.2060927290 11.7012304319 .8539969210
0.0 0.01 0.792 0.198 0.0000000000 0.0000000000 0.6719091508 0.0818221830 8.6753367905 0.4758558993 2.7700511127 0.1624403203 12.1172970540 .7201184026
0.0045 0.0055 0.792 0.198 0.0518527960 0.0224945388 0.3524431435 0.0399656498 8.9233535283 0.5218102304 2.7265816959 0.2793673954 12.0542311637 .8636378144
0.0045 0.006 0.7916 0.1979 0.0571132246 0.0209340834 0.4183974160 0.0997864930 8.8026258041 0.4344029452 2.7760468943 0.2816422292 12.0541833390 .8367657508
0.0045 0.0065 0.7912 0.1978 0.0480953471 0.0278761187 0.4369470551 0.0809872409 8.8078748356 0.4437372392 2.7055964602 0.3487102472 11.9985136980 .9013108460
0.0045 0.006999999999999999 0.7908 0.1977 0.0556102450 0.0167364725 0.4431302682 0.1553342138 8.7776929045 0.1331537658 2.8120215841 0.3474709355 12.0884550018 .6526953876
0.0045 0.0075 0.7904 0.1976 0.0420834287 0.0153274446 0.5441227479 0.0643899169 8.8839857922 0.3357944563 2.8180173657 0.1735154756 12.2882093345 .5890272934
0.0045 0.008 0.79 0.1975 0.0390774695 0.0168709041 0.5874052392 0.1445691099 8.9141677232 0.8515977307 2.7490658770 0.0812201601 12.2897163089 1.0942579048
0.0045 0.0085 0.7896 0.1974 0.0541072654 0.0306548891 0.5379395348 0.0643899169 8.6753367905 0.5652405123 2.6936048969 0.1632681173 11.9609884876 .8235534356
0.0045 0.009000000000000001 0.7892 0.1973 0.0480953471 0.0234772918 0.6121380914 0.0480720238 8.6950206586 0.1863960571 2.8285099836 0.3551709944 12.1837640807 .6131163671
0.0045 0.0095 0.7888 0.1972 0.0541072654 0.0199392775 0.7048862870 0.1431517315 8.9587844909 0.7270240220 2.9364340529 0.2205844720 12.6542120962 1.1106995030
0.0045 0.01 0.7884 0.1971 0.0465923675 0.0254176913 0.7316802102 0.2570974399 8.8643019241 0.5298012625 2.7715500581 0.2660195269 12.4141245599 1.0783359206
0.0005 0.0 0.7996 0.1999 0.0052604286 0.0060119184 0.0000000000 0.0000000000 8.9548477172 0.2818637047 2.7055964602 0.2903469249 11.6657046060 .5782225480
0.005 0.0 0.7959999999999999 0.19899999999999998 0.0623736532 0.0287536927 0.0000000000 0.0000000000 8.9181044968 0.4440320761 2.7760468943 0.2732195520 11.7565250443 .7460053208
0.005 0.0005 0.7956 0.1989 0.0608706736 0.0282783923 0.0288549942 0.0354600065 8.7632580680 0.4817684517 2.9019583085 0.1784689498 11.7549420443 .7239758003
0.005 0.001 0.7952 0.1988 0.0638766328 0.0406082725 0.0741985565 0.0354600065 8.6923961429 0.4578557793 2.8255120928 0.3507660366 11.6559834250 .8846900949
0.005 0.0015 0.7948 0.1987 0.0578647144 0.0271370031 0.1092367638 0.0809872409 9.0755754414 0.3362454350 2.7670532219 0.2248218243 12.0097301415 .6691915033
0.005 0.002 0.7944 0.1986 0.0458408777 0.0110445993 0.1257253319 0.0682335918 8.6595896961 0.7763599713 2.8599878371 0.2536010092 11.6911437428 1.1092391716
0.005 0.0025 0.794 0.1985 0.0518527960 0.0344047755 0.1710688942 0.0809872409 8.9456619121 0.4880188049 2.7415711500 0.4368493743 11.9101547523 1.0402601956
0.005 0.003 0.7936 0.1984 0.0691370614 0.0161875856 0.1875574623 0.0682335918 8.8170606407 0.8217039838 2.7190869688 0.3364322778 11.7928421332 1.2425574390
0.005 0.0035 0.7932 0.1983 0.0586162042 0.0036815331 0.2370231667 0.0432333903 9.0480180261 0.6516519854 2.7910363484 0.3022670894 12.1346937454 1.0008339982
0.005 0.004 0.7928 0.1982 0.0533557756 0.0186514863 0.2864888711 0.0848800994 9.0375199632 0.6025879003 2.7385732591 0.2599017461 12.1159378690 .9660212321
0.005 0.0045 0.7924 0.1981 0.0495983266 0.0363211431 0.3174049363 0.0987595034 8.6595896961 0.3985809124 2.8165184203 0.2908726640 11.8431113793 .8245342229
0.0005 0.0005 0.7992 0.1998 0.0022544694 0.0060119184 0.0329771362 0.0273431969 8.8262464458 0.6897734682 2.7460679862 0.2722309362 11.6075460376 .9953595197
0.005 0.005 0.792 0.198 0.0511013062 0.0245128554 0.3648095696 0.1125880676 8.9850296483 0.7539535320 2.8045268571 0.1950703388 12.2054673812 1.0861247938
0.005 0.0055 0.7916 0.1979 0.0435864083 0.0161875856 0.4101531319 0.2178894248 8.5480477770 0.6240831346 2.7835416214 0.2590358086 11.7853289386 1.1171959536
0.005 0.006 0.7912 0.1978 0.0563617348 0.0264626865 0.3957256348 0.1079655022 8.6714000169 0.2930304443 2.6261523536 0.3424163539 11.7496397401 .7698749869
0.005 0.0065 0.7908 0.1977 0.0511013062 0.0291438556 0.5029013276 0.1161537412 8.8813612764 0.6994026697 2.7115922418 0.4121854581 12.1469561520 1.2568857246
0.005 0.006999999999999999 0.7904 0.1976 0.0601191838 0.0292984660 0.4699241914 0.1014750476 8.7606335522 0.3584554341 2.6801143883 0.1689491684 11.9707913157 .6581781161
0.005 0.0075 0.79 0.1975 0.0586162042 0.0193645375 0.4843516885 0.1082798129 8.8721754713 0.5306067282 2.7955331846 0.3422063147 12.2106765486 1.0004573933
0.005 0.008 0.7896 0.1974 0.0593676940 0.0266328663 0.6183213044 0.1143847992 8.5742929344 0.7375496309 2.7265816959 0.1819598718 11.9785636287 1.0605271682
0.005 0.0085 0.7892 0.1973 0.0480953471 0.0173982467 0.6265655885 0.1319085449 8.7671948416 0.6459935090 2.7700511127 0.1839737960 12.2119068899 .9792740966
0.005 0.009000000000000001 0.7888 0.1972 0.0593676940 0.0350552069 0.6327488015 0.1583675252 8.5716684187 0.5277561176 2.7790447851 0.3785423329 12.0428296993 1.0997211826
0.005 0.0095 0.7884 0.1971 0.0728945104 0.0258582387 0.6657259378 0.3011139402 8.7435741999 0.3163167590 2.7460679862 0.3381907859 12.2282626343 .9814797238
0.0005 0.001 0.7988 0.1997 0.0105208572 0.0056236347 0.0865649826 0.0591638683 8.9509109436 0.1985633059 2.7385732591 0.3591968639 11.7865700425 .6225476728
0.005 0.01 0.7879999999999999 0.19699999999999998 0.0511013062 0.0161875856 0.7378634233 0.0562185220 8.8682386977 0.5589417568 2.7970321300 0.1547329914 12.4542355572 .7860808558
0.0055 0.0 0.7956 0.1989 0.0511013062 0.0366924080 0.0000000000 0.0000000000 8.7461987156 0.3077517501 2.7895374030 0.4277014243 11.5868374248 .7721455824
0.0055 0.0005 0.7952 0.1988 0.0571132246 0.0253286624 0.0474046333 0.0100971446 8.7671948416 0.1982161063 2.7175880234 0.2034594088 11.5893007229 .4371013221
0.0055 0.001 0.7948 0.1987 0.0616221634 0.0036815331 0.0783206986 0.0382271726 8.7750683888 0.8316278317 2.8360047106 0.1128099582 11.7510159614 .9863464956
0.0055 0.0015 0.7944 0.1986 0.0646281226 0.0334053910 0.0927481957 0.0260707153 8.9627212645 0.3274865655 2.7010996240 0.1190128672 11.8211972068 .5059755390
0.0055 0.002 0.794 0.1985 0.0593676940 0.0110445993 0.1133589058 0.0760085434 8.8262464458 0.4821829008 2.8944635815 0.3707458978 11.8934366271 .9399819413
0.0055 0.0025 0.7936 0.1984 0.0571132246 0.0266328663 0.1566413971 0.0616945727 8.8551161190 0.5952272099 2.8015289662 0.2152226719 11.8703997069 .8987773208
0.0055 0.003 0.7932 0.1983 0.0571132246 0.0286750231 0.1958017464 0.0469996504 8.8341199930 0.4373265479 2.8854699091 0.2571903791 11.9725048731 .7701916005
0.0055 0.0035 0.7928 0.1982 0.0676340818 0.0242348178 0.2349620957 0.0730445429 8.7671948416 0.4343870885 2.8015289662 0.2556833570 11.8713199853 .7873498062
0.0055 0.004 0.7924 0.1981 0.0586162042 0.0366924080 0.3256492203 0.1031359606 8.8433057981 0.4234670588 2.8734783458 0.3130751218 12.1010495684 .8763705492
0.0005 0.0015 0.7984 0.1996 0.0060119184 0.0076637223 0.0948092667 0.0807771570 9.0152115793 0.7685844056 2.7775458397 0.1075068893 11.8935786041 .9645321742
0.0055 0.0045 0.792 0.198 0.0646281226 0.0282783923 0.3421377884 0.0377800558 8.6294077650 0.2330357172 2.7100932964 0.2753493762 11.7462669724 .5744435415
0.0055 0.005 0.7916 0.1979 0.0548587552 0.0199392775 0.3524431435 0.0970237003 8.6923961429 0.2137651559 2.9094530356 0.1761882647 12.0091510772 .5069163984
0.0055 0.0055 0.7912 0.1978 0.0511013062 0.0387873580 0.3215270783 0.0887936567 8.5467355191 0.2110410954 2.7370743137 0.2353678426 11.6564382173 .5739899527
0.0055 0.006 0.7908 0.1977 0.0458408777 0.0239535531 0.3957256348 0.1125880676 8.6307200229 0.6563703469 2.6471375893 0.2211947779 11.7194241247 1.0141067455
0.0055 0.0065 0.7904 0.1976 0.0676340818 0.0329286331 0.4616799073 0.0377800558 8.6714000169 0.5342420824 2.7325774775 0.3490451369 11.9332914835 .9539959082
0.0055 0.006999999999999999 0.79 0.1975 0.0586162042 0.0204979088 0.4163363450 0.1697601989 8.8629896662 0.5191236413 2.7460679862 0.2682400395 12.0840102016 .9776217885
0.0055 0.0075 0.7896 0.1974 0.0480953471 0.0186514863 0.5338173928 0.1299619274 8.8498670875 0.6392945410 2.8375036560 0.2296079075 12.2692834834 1.0175158622
0.0055 0.008 0.7892 0.1973 0.0759004696 0.0334053910 0.6080159494 0.0903116070 8.7212658161 0.6655825741 2.8390026014 0.3657426794 12.2441848365 1.1550422515
0.0055 0.0085 0.7888 0.1972 0.0608706736 0.0186514863 0.5255731088 0.0553043387 8.8538038611 0.3365730399 2.9124509264 0.1288046850 12.3526985699 .5393335499
0.0055 0.009000000000000001 0.7884 0.1971 0.0713915308 0.0184076655 0.5832830972 0.1287798338 8.8459303139 0.4938275879 2.7250827505 0.2964124274 12.2256876924 .9374275146
0.0005 0.002 0.7979999999999999 0.1995 0.0075148980 0.0067215291 0.1463360420 0.1021426538 8.8328077352 0.3687794850 2.6651249342 0.1234607001 11.6517836094 .6011043680
0.0055 0.0095 0.7879999999999999 0.19699999999999998 0.0631251430 0.0253286624 0.7007641450 0.1782558349 8.7488232314 0.6666786606 2.6981017331 0.2081322267 12.2108142525 1.0783953846
0.0055 0.01 0.7876 0.1969 0.0668825920 0.0366307919 0.6183213044 0.1758565891 8.5388619719 0.5308792701 2.8015289662 0.2656814666 12.0255948345 1.0090481177
0.006 0.0 0.7952 0.1988 0.0616221634 0.0258582387 0.0000000000 0.0000000000 8.6556529225 0.6883740075 2.7055964602 0.3141354735 11.4228715461 1.0283677197
0.006 0.0005 0.7948 0.1987 0.0766519594 0.0504338683 0.0412214203 0.0344883146 8.9115432075 0.4211836734 2.9079540902 0.3642159747 11.9373706774 .8703218310
0.006 0.001 0.7944 0.1986 0.0578647144 0.0230892107 0.0762596275 0.0334884402 8.6609019540 0.5032641531 2.8704804550 0.2510006352 11.6655067509 .8108424392
0.006 0.0015 0.794 0.1985 0.0683855716 0.0398785551 0.0968703377 0.0382271726 8.9771561011 1.0956968189 2.8315078744 0.2827251050 11.9739198848 1.4565276516
0.006 0.002 0.7936 0.1984 0.0661311022 0.0320948615 0.1669467522 0.0764543451 8.7160167846 0.4643687359 2.7085943510 0.2374965356 11.6576889900 .8104144781
0.006 0.0025 0.7932 0.1983 0.0668825920 0.0209340834 0.1731299652 0.0377800558 9.0348954474 0.8187479629 2.7250827505 0.3605703752 11.9999907551 1.2380324773
0.006 0.003 0.7928 0.1982 0.0766519594 0.0204979088 0.2267178116 0.1001264820 8.7317638790 0.2851437013 2.7595584948 0.3440920519 11.7946921448 .7498601440
0.006 0.0035 0.7924 0.1981 0.0661311022 0.0439733920 0.2329010247 0.0659542725 8.6490916331 0.3088019098 2.7535627132 0.1726327037 11.7016864732 .5913622780
0.0005 0.0025 0.7976 0.1994 0.0060119184 0.0076637223 0.1690078232 0.0462709295 8.8144361250 0.3464559603 2.7670532219 0.2242213910 11.7565090885 .6246120031
0.006 0.004 0.792 0.198 0.0736460002 0.0235733138 0.2926720841 0.0799312995 8.7816296782 0.6212733800 2.7370743137 0.1139198510 11.8850220762 .8386978443
0.006 0.0045 0.7916 0.1979 0.0683855716 0.0360088317 0.3194660073 0.0966727997 8.9102309496 0.3976812582 2.6816133337 0.2071366837 11.9796958622 .7374995733
0.006 0.005 0.7912 0.1978 0.0668825920 0.0278761187 0.3503820725 0.0939993008 8.8669264398 0.4668835734 2.7400722045 0.4232868961 12.0242633088 1.0120458890
0.006 0.0055 0.7908 0.1977 0.0646281226 0.0313110729 0.3586263566 0.0925418590 8.8564283769 0.4097439839 2.7355753683 0.3990687037 12.0152582244 .9326656195
0.006 0.006 0.7904 0.1976 0.0736460002 0.0283581623 0.4348859841 0.0970237003 8.5782297080 0.4544733804 2.7385732591 0.1996694309 11.8253349514 .7795246739
0.006 0.0065 0.79 0.1975 0.0631251430 0.0145719278 0.4905349015 0.1031359606 8.6228464757 0.4953595309 2.6831122791 0.3650786089 11.8596187993 .9781460282
0.006 0.006999999999999999 0.7896 0.1974 0.0683855716 0.0266328663 0.5606113160 0.1254378047 8.7448864577 0.2516526059 2.8449983831 0.1876018657 12.2188817284 .5913251426
0.006 0.0075 0.7892 0.1973 0.0668825920 0.0186514863 0.5461838189 0.1042828612 8.8564283769 0.2190173720 2.7505648224 0.4287088685 12.2200596102 .7706605880
0.006 0.008 0.7888 0.1972 0.0683855716 0.0219866960 0.5564891740 0.1525749495 8.7383251684 0.8587582351 2.7400722045 0.2067458184 12.1032721185 1.2400656990
0.006 0.0085 0.7884 0.1971 0.0623736532 0.0215718154 0.6080159494 0.1165917833 8.7514477471 0.3031741712 2.8195163111 0.4281214808 12.2413536608 .8694592507
0.0005 0.003 0.7972 0.1993 0.0045089388 0.0073630662 0.1978628174 0.0511544373 8.9023574024 0.3493071718 2.7670532219 0.2820886226 11.8717823805 .6899132979
0.006 0.009000000000000001 0.7879999999999999 0.19699999999999998 0.0728945104 0.0225947377 0.6245045175 0.2720613739 8.8118116092 0.5694654883 2.7670532219 0.3440920519 12.2762638590 1.2082136518
0.006 0.0095 0.7876 0.1969 0.0691370614 0.0235733138 0.6698480798 0.1106086775 8.8157483828 0.5752181757 2.6636259888 0.3046364542 12.2183595128 1.0140366212
0.006 0.01 0.7872 0.1968 0.0668825920 0.0239535531 0.6904587899 0.2231293815 8.8065625777 0.6297962885 2.7340764229 0.1966762608 12.2979803825 1.0735554839
0.0065 0.0 0.7948 0.1987 0.0766519594 0.0291438556 0.0000000000 0.0000000000 8.8196851564 0.4129256638 2.8075247479 0.2581669667 11.7038618637 .7002364861
0.0065 0.0005 0.7944 0.1986 0.0751489798 0.0222927900 0.0329771362 0.0329771362 8.9627212645 0.6243369368 2.7715500581 0.2759688357 11.8423974386 .9555756987
0.0065 0.001 0.794 0.1985 0.0721430206 0.0423509675 0.0803817696 0.0603017392 8.7475109735 0.3127911913 2.8375036560 0.0397715160 11.7375394197 .4552154140
0.0065 0.0015 0.7936 0.1984 0.0676340818 0.0342732080 0.0886260536 0.0308472863 8.6346567965 0.1386281041 2.8060258025 0.2520012111 11.5969427344 .4557498095
0.0065 0.002 0.7932 0.1983 0.0819123879 0.0483296171 0.1422139000 0.0354600065 8.9102309496 0.2511868612 2.8809730728 0.2473214499 12.0153303103 .5822979347
0.0065 0.0025 0.7928 0.1982 0.0631251430 0.0160474308 0.2019849594 0.0382271726 8.7619458101 0.9195023775 2.7610574402 0.2391933650 11.7881133527 1.2129703459
0.0065 0.003 0.7924 0.1981 0.0759004696 0.0248787391 0.1669467522 0.0718720021 8.7330761369 0.5349764892 2.6861101699 0.3699207766 11.6620335286 1.0016480070
0.0005 0.0035 0.7968 0.1992 0.0045089388 0.0087638017 0.2390842377 0.0630566479 8.8669264398 0.2885296688 2.7010996240 0.1464370702 11.8116192403 .5067871886
0.0065 0.0035 0.792 0.198 0.0728945104 0.0161875856 0.1751910363 0.0432333903 8.7947522569 0.4428048865 2.7025985694 0.1909258728 11.7454363730 .6931517352
0.0065 0.004 0.7916 0.1979 0.0811608982 0.0283581623 0.2782445870 0.1066990009 8.9220412704 0.2622415291 2.8434994376 0.1692149372 12.1249461932 .5665136295
0.0065 0.0045 0.7912 0.1978 0.0774034492 0.0258582387 0.3070995812 0.0916191854 8.6451548595 0.7625381335 2.6816133337 0.1321794504 11.7112712236 1.0121950080
0.0065 0.005 0.7908 0.1977 0.0653796124 0.0131026723 0.3483210015 0.1448039908 8.9272903019 0.9692461364 2.6876091153 0.1547910635 12.0286000311 1.2819438630
0.0065 0.0055 0.7904 0.1976 0.0879243063 0.0442295001 0.3812981377 0.1201800594 8.6832103378 0.7020567350 2.8764762366 0.1506123160 12.0289090184 1.0170786105
0.0065 0.006 0.79 0.1975 0.0713915308 0.0352479959 0.3895424218 0.0916191854 8.7685070994 0.2457253235 2.6966027877 0.1535669387 11.9260438397 .5261594435
0.0065 0.0065 0.7896 0.1974 0.0789064288 0.0201645873 0.4493134812 0.0732767995 8.6517161488 0.6858779111 2.7385732591 0.1045400248 11.9185093179 .8838593227
0.0065 0.006999999999999999 0.7892 0.1973 0.0728945104 0.0262914052 0.5338173928 0.0420377653 8.6490916331 0.6692463685 2.6981017331 0.4486832124 11.9539052694 1.1862587514
0.0065 0.0075 0.7888 0.1972 0.0759004696 0.0244205279 0.5400006059 0.1110685908 8.8695509556 0.4519504508 2.7610574402 0.1193898490 12.2465094713 .7068294185
0.0065 0.008 0.7884 0.1971 0.0743974900 0.0198256625 0.5296952508 0.1846241104 8.6937084007 0.5045627251 2.7595584948 0.2469214002 12.0573596363 .9559338982
0.0005 0.004 0.7964 0.1991 0.0067634082 0.0145719278 0.2885499421 0.0957899246 8.6372813123 0.8625677720 2.6381439168 0.1716930570 11.5707385794 1.1446226814
0.0065 0.0085 0.7879999999999999 0.19699999999999998 0.0653796124 0.0235733138 0.5626723870 0.1641627214 8.9010451445 0.5577698017 2.7670532219 0.1772055264 12.2961503658 .9227113633
0.0065 0.009000000000000001 0.7876 0.1969 0.0661311022 0.0363832837 0.6348098725 0.1512326218 8.7501354892 0.6473356244 2.8884677999 0.2344496290 12.3395442638 1.0694011589
0.0065 0.0095 0.7872 0.1968 0.0796579186 0.0239535531 0.6368709436 0.1459727264 8.5795419659 0.4489072877 2.7085943510 0.3016718405 12.0046651791 .9205054077
0.0065 0.01 0.7868 0.1967 0.0781549390 0.0444333237 0.7275580682 0.0980688691 8.7120800110 0.5417193770 2.8734783458 0.1911610902 12.3912713640 .8753826600
0.006999999999999999 0.0 0.7944 0.1986 0.0819123879 0.0449388386 0.0000000000 0.0000000000 8.8866103079 0.5223116032 2.7700511127 0.1245478420 11.7385738085 .6917982838
0.006999999999999999 0.0005 0.794 0.1985 0.0871728165 0.0160474308 0.0329771362 0.0154236432 8.7383251684 0.6477504775 2.8150194749 0.2689093021 11.6734945960 .9481308536
0.006999999999999999 0.001 0.7936 0.1984 0.0841668573 0.0506573247 0.0845039116 0.0511544373 8.7212658161 0.7645138229 2.6921059515 0.2481920473 11.5820425365 1.1145176322
0.006999999999999999 0.0015 0.7932 0.1983 0.0856698369 0.0454387298 0.1277864029 0.0659542725 8.9430373964 0.4491680619 2.7295795867 0.2666943619 11.8860732229 .8272554261
0.006999999999999999 0.002 0.7928 0.1982 0.0698885512 0.0199392775 0.1566413971 0.0377800558 8.6359690544 0.3754433755 2.7130911872 0.1080904905 11.5755901899 .5412531993
0.006999999999999999 0.0025 0.7924 0.1981 0.0804094084 0.0310211493 0.1710688942 0.1320372990 8.6766490484 0.5254671166 2.6786154428 0.3072801525 11.6067427938 .9958057174
0.0 0.0015 0.7988 0.1997 0.0000000000 0.0000000000 0.0989314087 0.0279577275 8.5178658459 0.5179280838 2.7520637678 0.2289807765 11.3688610224 .7748665878
0.0005 0.0045 0.7959999999999999 0.19899999999999998 0.0097693674 0.0060119184 0.3029774392 0.1079655022 8.6635264697 0.2969996456 2.6216555174 0.2430696084 11.5979287937 .6540466746
0.006999999999999999 0.003 0.792 0.198 0.0826638777 0.0619694363 0.2040460305 0.0970237003 8.9062941760 0.4806949434 2.7055964602 0.1180270794 11.8986005444 .7577151594
0.006999999999999999 0.0035 0.7916 0.1979 0.0713915308 0.0177834944 0.2473285218 0.1229753181 8.7238903318 0.5786209095 2.7220848597 0.2629613390 11.7646952441 .9823410610
0.006999999999999999 0.004 0.7912 0.1978 0.0796579186 0.0415431825 0.2864888711 0.0630566479 8.7238903318 0.4410904547 2.7340764229 0.2160562252 11.8241135444 .7617465103
0.006999999999999999 0.0045 0.7908 0.1977 0.0631251430 0.0420834287 0.2885499421 0.0344883146 8.8459303139 0.5576957009 2.8090236933 0.2082185707 12.0066290923 .8424860149
0.006999999999999999 0.005 0.7904 0.1976 0.0781549390 0.0309482440 0.3029774392 0.0672301019 8.6005380918 0.4295234709 2.7085943510 0.3211523330 11.6902648210 .8488541498
0.006999999999999999 0.0055 0.79 0.1975 0.0826638777 0.0251496590 0.3957256348 0.1483971131 8.6858348535 0.6190408738 2.7520637678 0.3850160256 11.9162881338 1.1776036715
0.006999999999999999 0.006 0.7896 0.1974 0.0871728165 0.0372423665 0.4307638421 0.0603017392 8.7829419360 0.6626369532 2.8569899463 0.3251571583 12.1578685409 1.0853382172
0.006999999999999999 0.0065 0.7892 0.1973 0.0781549390 0.0145719278 0.4287027711 0.1472476216 8.8984206288 0.5536048772 2.8135205295 0.2818017366 12.2187988684 .9972261632
0.006999999999999999 0.006999999999999999 0.7888 0.1972 0.0924332451 0.0426697998 0.4451913392 0.0848800994 8.8301832194 0.5995395879 2.7565606040 0.3483750356 12.1243684077 1.0754645227
0.006999999999999999 0.0075 0.7884 0.1971 0.0766519594 0.0204979088 0.5255731088 0.1066990009 8.6359690544 0.6032619426 2.7535627132 0.3514827222 11.9917568358 1.0819415745
0.0005 0.005 0.7956 0.1989 0.0120238368 0.0099696388 0.3730538537 0.0897453844 8.8551161190 0.2858915731 2.7535627132 0.2262563630 11.9937565227 .6118629593
0.006999999999999999 0.008 0.7879999999999999 0.19699999999999998 0.0743974900 0.0257707317 0.6059548783 0.1656054849 8.8354322509 0.8906587191 2.8479962739 0.2775276271 12.3637808931 1.3595625628
0.006999999999999999 0.0085 0.7876 0.1969 0.0901787757 0.0332698716 0.6533595117 0.1419597729 8.6622142118 0.9041218661 2.7805437305 0.3898410923 12.1862962297 1.4691926029
0.006999999999999999 0.009000000000000001 0.7872 0.1968 0.0796579186 0.0160474308 0.5770998841 0.2177333994 8.7514477471 0.3165126815 2.7700511127 0.4309670073 12.1782566625 .9812605190
0.006999999999999999 0.0095 0.7868 0.1967 0.0774034492 0.0210417143 0.7254969972 0.1254378047 8.7553845207 0.7890850023 2.6891080607 0.2000741211 12.2473930278 1.1356386424
0.006999999999999999 0.01 0.7864 0.1966 0.0766519594 0.0168709041 0.6863366479 0.2055291914 8.9443496543 0.4657609714 2.7280806413 0.2229350619 12.4354189029 .9110961288
0.0075 0.0 0.794 0.1985 0.0886757961 0.0399351606 0.0000000000 0.0000000000 8.7291393633 0.5438260079 2.9349351075 0.2572951908 11.7527502669 .8410563593
0.0075 0.0005 0.7936 0.1984 0.0759004696 0.0473855883 0.0309160652 0.0291479458 8.6897716271 0.6516308447 2.7430700954 0.2608337296 11.5396582573 .9889981084
0.0075 0.001 0.7932 0.1983 0.0849183471 0.0262914052 0.0474046333 0.0531100849 8.6530284067 0.2325919238 2.8075247479 0.2010152298 11.5928761350 .5130086437
0.0075 0.0015 0.7928 0.1982 0.0834153675 0.0192475302 0.1154199768 0.0273431969 8.7527600050 0.7142830668 2.6816133337 0.2236193456 11.6332086830 .9844931395
0.0075 0.002 0.7924 0.1981 0.0774034492 0.0187722091 0.1277864029 0.0591638683 8.8761122449 0.4159174361 2.7265816959 0.2328726388 11.8078837929 .7267261523
0.0005 0.0055 0.7952 0.1988 0.0052604286 0.0076637223 0.3792370667 0.0848800994 8.6530284067 0.3514695983 2.7595584948 0.3346913834 11.7970843968 .7787048034
0.0075 0.0025 0.792 0.198 0.0736460002 0.0299089163 0.1999238884 0.0777764203 8.7593212943 0.7402344181 2.8764762366 0.1913490559 11.9093674195 1.0392688106
0.0075 0.003 0.7916 0.1979 0.0743974900 0.0290662420 0.1978628174 0.0753348946 8.8551161190 0.4924447646 2.8434994376 0.3306661338 11.9708758640 .9275120350
0.0075 0.0035 0.7912 0.1978 0.0804094084 0.0254176913 0.2596949479 0.1116788624 8.8524916032 0.4938275879 2.7370743137 0.1629375032 11.9296702732 .7938616448
0.0075 0.004 0.7908 0.1977 0.0789064288 0.0468100335 0.2473285218 0.0291479458 8.6871471114 0.3927138600 2.6966027877 0.1053109162 11.7099848497 .5739827555
0.0075 0.0045 0.7904 0.1976 0.0811608982 0.0131026723 0.3070995812 0.1488544242 8.9128554653 0.5854258725 2.7250827505 0.2790777120 12.0261986952 1.0264606810
0.0075 0.005 0.79 0.1975 0.0743974900 0.0290662420 0.3709927827 0.0469996504 8.8538038611 0.4970392146 2.7310785321 0.2870157557 12.0302726659 .8601208627
0.0075 0.0055 0.7896 0.1974 0.0856698369 0.0530106677 0.3998477769 0.1325510648 8.8485548296 1.0441681321 2.8150194749 0.1616082831 12.1490919183 1.3913381477
0.0075 0.006 0.7892 0.1973 0.0864213267 0.0268861164 0.4369470551 0.1103010032 8.8091870935 0.4988375311 2.7325774775 0.3083021352 12.0651329528 .9443267859
0.0075 0.0065 0.7888 0.1972 0.0864213267 0.0222927900 0.4616799073 0.1812805400 8.7921277411 0.3927138600 2.6816133337 0.2888573199 12.0218423088 .8851445099
0.0075 0.006999999999999999 0.7884 0.1971 0.0856698369 0.0320244007 0.4905349015 0.1545665850 8.6110361548 0.5338551466 2.7910363484 0.4353243022 11.9782772416 1.1557704345
0.0005 0.006 0.7948 0.1987 0.0037574490 0.0047528388 0.4678631203 0.0954344876 8.9128554653 0.7665473233 2.7445690408 0.0673024819 12.1290450754 .9340371316
0.0075 0.0075 0.7879999999999999 0.19699999999999998 0.0811608982 0.0369989498 0.5400006059 0.1512326218 8.7606335522 0.4733159704 2.7565606040 0.3434384555 12.1383556603 1.0049859975
0.0075 0.008 0.7876 0.1969 0.0879243063 0.0324448703 0.6183213044 0.1929056771 8.7606335522 0.5918501223 2.7025985694 0.4080436665 12.1694777323 1.2252443362
0.0075 0.0085 0.7872 0.1968 0.0804094084 0.0215718154 0.6306877305 0.1124370440 8.8564283769 0.5245355878 2.8509941647 0.2646986502 12.4185196805 .9232430974
0.0075 0.009000000000000001 0.7868 0.1967 0.0841668573 0.0287536927 0.6224434465 0.1818420712 8.9495986858 0.6907015425 2.7295795867 0.2528556964 12.3857885763 1.1541530028
0.0075 0.0095 0.7864 0.1966 0.0864213267 0.0195964564 0.6121380914 0.1615543139 8.6228464757 0.6257915504 2.6876091153 0.2624824185 12.0090150091 1.0694247392
0.0075 0.01 0.7859999999999999 0.1965 0.0841668573 0.0421370723 0.7502298494 0.1635404978 8.7357006526 0.3606776032 2.7085943510 0.3331033097 12.2786917103 .8994584830
0.008 0.0 0.7936 0.1984 0.0976936737 0.0339420581 0.0000000000 0.0000000000 8.8459303139 0.3976292930 2.8270110382 0.3097272458 11.7706350258 .7412985969
0.008 0.0005 0.7932 0.1983 0.0954392043 0.0357570186 0.0391603493 0.0273431969 8.7278271054 0.6747302798 2.7250827505 0.1274015420 11.5875094095 .8652320373
0.008 0.001 0.7928 0.1982 0.0871728165 0.0145719278 0.0577099884 0.0279577275 8.9469741700 0.3841667138 2.7940342392 0.1645839327 11.8858912141 .5912803018
0.008 0.0015 0.7924 0.1981 0.0886757961 0.0344703709 0.1277864029 0.0619693828 8.5375497140 0.4083969136 2.7430700954 0.2719666984 11.4970820084 .7768033657
0.0005 0.0065 0.7944 0.1986 0.0097693674 0.0076637223 0.4678631203 0.0954344876 8.7803174203 0.5498595369 2.5886787184 0.2662221570 11.8466286264 .9191799038
0.008 0.002 0.792 0.198 0.0849183471 0.0193645375 0.1339696160 0.0803553412 8.6346567965 0.3989781893 2.6591291526 0.1987219489 11.5126739122 .6974200169
0.008 0.0025 0.7916 0.1979 0.0826638777 0.0207171440 0.1442749710 0.0469996504 8.6805858220 0.5027848864 2.7685521673 0.2331040842 11.6760768380 .8036057650
0.008 0.003 0.7912 0.1978 0.0864213267 0.0281181735 0.2267178116 0.0451558035 9.0112748057 0.8790599905 2.7550616586 0.2406916156 12.0794756026 1.1930255831
0.008 0.0035 0.7908 0.1977 0.0871728165 0.0286750231 0.2287788826 0.0656961334 8.8839857922 0.5139630130 2.6771164974 0.0742848066 11.8770539887 .6826189761
0.008 0.004 0.7904 0.1976 0.1097175105 0.0459331810 0.2370231667 0.0893659097 8.5637948714 0.3022640095 2.7805437305 0.1431473244 11.6910792791 .5807104246
0.008 0.0045 0.79 0.1975 0.0871728165 0.0282783923 0.3009163682 0.0616945727 8.5309884246 0.5284604362 2.7565606040 0.3184544707 11.6756382133 .9368878719
0.008 0.005 0.7896 0.1974 0.0999481431 0.0360715103 0.2988552971 0.0521414306 8.7750683888 0.6181054971 2.5961734454 0.1500743064 11.7700452744 .8563927444
0.008 0.0055 0.7892 0.1973 0.0879243063 0.0379037032 0.3854202798 0.0605828677 8.8249341879 0.5678302211 2.8090236933 0.1915837537 12.1073024673 .8579005457
0.008 0.006 0.7888 0.1972 0.1037055921 0.0590959651 0.3977867058 0.1087495757 8.7895032254 0.2745850602 2.7775458397 0.2089080381 12.0685413630 .6513386391
0.008 0.0065 0.7884 0.1971 0.0909302655 0.0434046351 0.4637409783 0.0368695592 8.9430373964 0.3413888728 2.7580595494 0.4150752784 12.2557681896 .8367383455
0.0005 0.006999999999999999 0.794 0.1985 0.0067634082 0.0056236347 0.5090845406 0.1133401673 8.9272903019 0.5902301925 2.6246534082 0.3636479866 12.0677916589 1.0728419811
0.008 0.006999999999999999 0.7879999999999999 0.19699999999999998 0.0856698369 0.0244205279 0.4596188363 0.1140873089 8.7501354892 0.4298601070 2.8554910009 0.4378357698 12.1509151633 1.0062037136
0.008 0.0075 0.7876 0.1969 0.0954392043 0.0327911434 0.5338173928 0.1037928842 8.6740245327 0.5203561649 2.8210152565 0.3267013326 12.1242963863 .9836415251
0.008 0.008 0.7872 0.1968 0.0946877145 0.0381413463 0.5441227479 0.0807771570 8.8905470815 0.5344612216 2.7415711500 0.2319057965 12.2709286939 .8852855214
0.008 0.0085 0.7868 0.1967 0.0871728165 0.0153274446 0.5626723870 0.1425569980 8.7737561309 0.2136039818 2.7550616586 0.5054447470 12.1786629930 .8769331714
0.008 0.009000000000000001 0.7864 0.1966 0.0774034492 0.0220891986 0.6203823754 0.0970237003 8.8879225658 0.9001974225 2.6966027877 0.1388123805 12.2823111781 1.1581227019
0.008 0.0095 0.7859999999999999 0.1965 0.0826638777 0.0289103898 0.6987030740 0.0682335918 8.6504038910 0.4736941927 2.7160890780 0.2484092199 12.1478599207 .8192473942
0.008 0.01 0.7856 0.1964 0.0886757961 0.0230892107 0.6677870088 0.0377800558 8.3918890902 0.6941335592 2.6636259888 0.2638484564 11.8119778839 1.0188512821
0.0085 0.0 0.7932 0.1983 0.1052085717 0.0403291745 0.0000000000 0.0000000000 8.9102309496 0.9501689451 2.8420004922 0.2730221152 11.8574400135 1.2635202348
0.0085 0.0005 0.7928 0.1982 0.0864213267 0.0207171440 0.0267939232 0.0210188826 8.9299148177 0.1006254533 2.7265816959 0.2866711048 11.7697117635 .4290325847
0.0085 0.001 0.7924 0.1981 0.1037055921 0.0338086900 0.0762596275 0.0164885681 8.8839857922 0.8495083544 2.7820426759 0.2220059093 11.8459936877 1.1218115218
0.0005 0.0075 0.7936 0.1984 0.0075148980 0.0047528388 0.5214509667 0.1274535386 8.8275587037 0.6048697469 2.6771164974 0.3276353163 12.0336410658 1.0647114406
0.0085 0.0015 0.792 0.198 0.1014511227 0.0377244884 0.0906871246 0.0511544373 9.1031328568 0.5442691363 2.9109519810 0.1927995769 12.2062230851 .8259476389
0.0085 0.002 0.7916 0.1979 0.1067115513 0.0254176913 0.1360306870 0.0775576395 8.6858348535 0.4169099227 2.7475669316 0.1927995769 11.6761440234 .7126848304
0.0085 0.0025 0.7912 0.1978 0.1097175105 0.0369378449 0.1999238884 0.1267851882 8.7396374263 0.3551349007 2.7415711500 0.2761316204 11.7908499752 .7949895542
0.0085 0.003 0.7908 0.1977 0.0781549390 0.0203874071 0.2040460305 0.0848800994 8.6385935701 0.6834634073 2.6861101699 0.2376856704 11.6069047095 1.0264165842
0.0085 0.0035 0.7904 0.1976 0.1089660207 0.0289103898 0.2102292435 0.1031359606 8.5979135761 0.7909160105 2.7025985694 0.3518660604 11.6197074097 1.2748284213
0.0085 0.004 0.79 0.1975 0.0871728165 0.0415431825 0.2823667290 0.0531100849 8.7357006526 0.6399514483 2.7385732591 0.3193281472 11.8438134572 1.0539328629
0.0085 0.0045 0.7896 0.1974 0.0819123879 0.0434046351 0.3174049363 0.1085932139 8.4758735940 0.4927803508 2.7460679862 0.1795233542 11.6212589044 .8243015540
0.0085 0.005 0.7892 0.1973 0.1006996329 0.0407193760 0.3297713624 0.1187577601 8.7028942059 0.6762190996 2.5646955919 0.2060491161 11.6980607931 1.0417453518
0.0085 0.0055 0.7888 0.1972 0.0894272859 0.0110445993 0.3730538537 0.0420377653 8.5939768025 0.6074719357 2.8150194749 0.1775095681 11.8714774170 .8380638684
0.0085 0.006 0.7884 0.1971 0.1119719799 0.0274679544 0.4637409783 0.1180401840 8.8800490185 0.4533352414 2.7790447851 0.1143136297 12.2348067618 .7131570095
0.0005 0.008 0.7932 0.1983 0.0045089388 0.0110445993 0.5296952508 0.1746932472 8.8288709615 0.3485372718 2.6741186066 0.3340193926 12.0371937577 .8682945109
0.0085 0.0065 0.7879999999999999 0.19699999999999998 0.0924332451 0.0193645375 0.4513745522 0.1054172847 8.7212658161 0.4635373314 2.7910363484 0.3652754964 12.0561099618 .9535946500
0.0085 0.006999999999999999 0.7876 0.1969 0.0886757961 0.0402169930 0.4781684754 0.1254378047 8.7829419360 0.6645572379 2.6891080607 0.2880784334 12.0388942682 1.1182904690
0.0085 0.0075 0.7872 0.1968 0.0916817553 0.0344703709 0.5193898957 0.0997864930 8.7186413003 0.3252070489 2.7220848597 0.2069196275 12.0517978110 .6663835403
0.0085 0.008 0.7868 0.1967 0.0849183471 0.0302841997 0.5729777421 0.1578301381 8.5375497140 0.6955907521 2.8255120928 0.2804270078 12.0209578960 1.1641320977
0.0085 0.0085 0.7864 0.1966 0.1074630411 0.0442295001 0.6677870088 0.1093727876 8.4548774681 0.4702645949 2.7190869688 0.3038684371 11.9492144868 .9277353197
0.0085 0.009000000000000001 0.7859999999999999 0.1965 0.0864213267 0.0190113552 0.6327488015 0.2499255766 8.7527600050 0.3884815261 2.8494952193 0.1226573389 12.3214253525 .7800757968
0.0085 0.0095 0.7856 0.1964 0.0946877145 0.0451894754 0.6492373696 0.1243493867 8.5008064936 0.2166775784 2.6231544628 0.2757407757 11.8678860405 .6619572162
0.0085 0.01 0.7852 0.1963 0.1044570819 0.0186514863 0.7481687784 0.1110685908 8.8065625777 0.4838940894 2.6636259888 0.3025642747 12.3228144268 .9161784412
0.009000000000000001 0.0 0.7928 0.1982 0.1059600615 0.0214668424 0.0000000000 0.0000000000 8.8852980500 0.5890503267 2.7865395122 0.2090800497 11.7777976237 .8195972188
0.009000000000000001 0.0005 0.7924 0.1981 0.0961906941 0.0369989498 0.0164885681 0.0100971446 8.7383251684 0.5098185165 2.6966027877 0.3315889500 11.5476072183 .8885035609
0.0005 0.0085 0.7928 0.1982 0.0060119184 0.0076637223 0.5832830972 0.1545665850 8.8551161190 0.2938520156 2.6996006785 0.2953188750 12.1440118131 .7514011979
0.009000000000000001 0.001 0.792 0.198 0.0871728165 0.0375444183 0.0638932015 0.0559154550 8.6595896961 0.4693702623 2.7760468943 0.0532916728 11.5867026084 .6161218084
0.009000000000000001 0.0015 0.7916 0.1979 0.1029541023 0.0551411240 0.1174810478 0.0480720238 8.7186413003 0.4757111258 2.7865395122 0.3008962566 11.7256159626 .8798205302
0.009000000000000001 0.002 0.7912 0.1978 0.1142264493 0.0447373181 0.1360306870 0.0952562718 8.7645703258 0.5768802620 2.8300089290 0.3127879232 11.8448363911 1.0296617751
0.009000000000000001 0.0025 0.7908 0.1977 0.0991966533 0.0476707599 0.1731299652 0.0543747879 8.8734877292 0.4415586872 2.7460679862 0.1420759889 11.8918823339 .6856802239
0.009000000000000001 0.003 0.7904 0.1976 0.0999481431 0.0310211493 0.2411453087 0.0880248660 8.8078748356 0.2704142895 2.7655542765 0.3055790562 11.9145225639 .6950393610
0.009000000000000001 0.0035 0.79 0.1975 0.0976936737 0.0406082725 0.2679392319 0.0737391183 8.5283639089 0.6332320722 2.7115922418 0.2924134771 11.6055890563 1.0399929401
0.009000000000000001 0.004 0.7896 0.1974 0.0781549390 0.0224945388 0.2864888711 0.1471321785 8.6490916331 0.2776782308 2.6921059515 0.2299599171 11.7058413947 .6772648652
0.009000000000000001 0.0045 0.7892 0.1973 0.1157294288 0.0327221820 0.3174049363 0.0511544373 8.8144361250 0.8705562635 2.7040975148 0.2907181335 11.9516680049 1.2451510163
0.009000000000000001 0.005 0.7888 0.1972 0.1157294288 0.0309482440 0.3957256348 0.1333180012 8.7855664518 0.3818647860 2.7310785321 0.1482668421 12.0281000475 .6943978733
0.009000000000000001 0.0055 0.7884 0.1971 0.0901787757 0.0237641940 0.3524431435 0.0952562718 8.8367445088 0.3130113273 2.8539920555 0.1777119736 12.1333584835 .6097437667
0.0005 0.009000000000000001 0.7924 0.1981 0.0105208572 0.0110445993 0.6430541566 0.2206790189 8.6871471114 0.7230052631 2.6936048969 0.3414964787 12.0343270221 1.2962253600
0.009000000000000001 0.006 0.7879999999999999 0.19699999999999998 0.1127234697 0.0585969321 0.4225195580 0.0725777998 8.7921277411 0.7931510639 2.7715500581 0.3838471115 12.0989208269 1.3081729073
0.009000000000000001 0.0065 0.7876 0.1969 0.1074630411 0.0258582387 0.4554966943 0.1522404772 8.8091870935 0.8511122870 2.7400722045 0.2771387512 12.1122190334 1.3063497541
0.009000000000000001 0.006999999999999999 0.7872 0.1968 0.1202383676 0.0477654388 0.5008402566 0.1063800196 8.4719368204 0.4507295383 2.7385732591 0.4413726138 11.8315887037 1.0462476105
0.009000000000000001 0.0075 0.7868 0.1967 0.0961906941 0.0122102640 0.4967181146 0.0753348946 8.7501354892 0.6373629864 2.8240131474 0.1308125114 12.1670574453 .8557206564
0.009000000000000001 0.008 0.7864 0.1966 0.1149779390 0.0306548891 0.6245045175 0.1364671835 8.8170606407 0.2869497218 2.8255120928 0.3147071491 12.3820551900 .7687789435
0.009000000000000001 0.0085 0.7859999999999999 0.1965 0.1006996329 0.0544817146 0.6203823754 0.1319085449 8.8078748356 0.7771226128 2.8090236933 0.2925671121 12.3379805372 1.2560799844
0.009000000000000001 0.009000000000000001 0.7856 0.1964 0.1052085717 0.0377244884 0.6595427247 0.1508951741 8.7580090365 0.5429259794 2.8135205295 0.2527134828 12.3362808624 .9842591247
0.009000000000000001 0.0095 0.7852 0.1963 0.0976936737 0.0217802436 0.6183213044 0.2133980018 8.5073677830 0.6416176135 2.7145901326 0.3088555097 11.9379728937 1.1856513686
0.009000000000000001 0.01 0.7848 0.1962 0.0991966533 0.0549359088 0.7296191392 0.1197551433 8.6832103378 0.5280823078 2.8554910009 0.2416976845 12.3675171312 .9444710444
0.0095 0.0 0.7924 0.1981 0.1067115513 0.0271370031 0.0000000000 0.0000000000 8.8249341879 0.4941482960 2.7475669316 0.2933647171 11.6792126708 .8146500162
0.0 0.002 0.7984 0.1996 0.0000000000 0.0000000000 0.1154199768 0.0511544373 8.8629896662 0.4828966329 2.9154488172 0.3494825854 11.8938584602 .8835336556
0.0005 0.0095 0.792 0.198 0.0060119184 0.0076637223 0.7090084291 0.1755664763 8.8944838551 0.3301678358 2.7220848597 0.2181261731 12.3315890623 .7315242075
0.0095 0.0005 0.792 0.198 0.1082145309 0.0334053910 0.0412214203 0.0344883146 8.7685070994 0.4717270459 2.8255120928 0.2610059539 11.7434551434 .8006267054
0.0095 0.001 0.7916 0.1979 0.1277532656 0.0339420581 0.0680153435 0.0766762740 8.7724438731 0.6549205459 2.7655542765 0.1687895062 11.7337667587 .9343283842
0.0095 0.0015 0.7912 0.1978 0.1187353880 0.0418681668 0.1009924797 0.0603017392 8.6950206586 0.4400585897 2.8390026014 0.3164727808 11.7537511277 .8587012765
0.0095 0.002 0.7908 0.1977 0.1022026125 0.0471466277 0.1463360420 0.0420377653 8.7540722629 0.5228915396 2.7220848597 0.1807208552 11.7246957771 .7927967878
0.0095 0.0025 0.7904 0.1976 0.1089660207 0.0352479959 0.1607635392 0.0546863938 8.8813612764 0.4295395072 2.7370743137 0.2222082295 11.8881651500 .7416821264
0.0095 0.003 0.79 0.1975 0.1277532656 0.0522812268 0.2205345986 0.1063800196 8.8209974143 0.7165264449 2.8674825642 0.4158972533 12.0367678427 1.2910849446
0.0095 0.0035 0.7896 0.1974 0.0991966533 0.0258582387 0.2452674508 0.0818221830 8.8577406347 0.8654935090 2.7940342392 0.0954629364 11.9962389780 1.0686368671
0.0095 0.004 0.7892 0.1973 0.1187353880 0.0287536927 0.3050385102 0.0908743016 8.7645703258 0.3470320464 2.7295795867 0.3518405175 11.9179238107 .8185005582
0.0095 0.0045 0.7888 0.1972 0.1097175105 0.0510570818 0.2761835160 0.0848800994 8.6622142118 0.3800929498 2.8509941647 0.3153632949 11.8991094030 .8313934259
0.0095 0.005 0.7884 0.1971 0.1157294288 0.0375444183 0.2988552971 0.0184347796 8.8380567666 0.2767588873 2.7085943510 0.1408051584 11.9612358435 .4735432436
0.0005 0.01 0.7916 0.1979 0.0037574490 0.0082321583 0.7193137841 0.1803407694 8.7002696901 0.3976812582 2.6966027877 0.3377653216 12.1199437109 .9240195075
0.0095 0.0055 0.7879999999999999 0.19699999999999998 0.1157294288 0.0390196198 0.3792370667 0.0797184329 8.5585458400 0.2443197215 2.8734783458 0.1596500007 11.9269906813 .5227077749
0.0095 0.006 0.7876 0.1969 0.1119719799 0.0153274446 0.4225195580 0.0582958916 9.0939470516 0.5180344673 2.7460679862 0.3046364542 12.3745065757 .8962942577
0.0095 0.0065 0.7872 0.1968 0.0931847349 0.0323751713 0.4946570435 0.2002529640 8.7068309795 0.4614970454 2.8599878371 0.3000288169 12.1546605950 .9941539976
0.0095 0.006999999999999999 0.7868 0.1967 0.1037055921 0.0245128554 0.4761074044 0.1505569701 8.4365058579 0.7919951895 2.6516344255 0.1991736930 11.6679532799 1.1662387080
0.0095 0.0075 0.7864 0.1966 0.1067115513 0.0585197801 0.5523670320 0.1610275622 8.8721754713 0.0639650001 2.7445690408 0.2974415352 12.2758230954 .5809538776
0.0095 0.008 0.7859999999999999 0.1965 0.1082145309 0.0186514863 0.5791609551 0.2025310360 8.5861032553 0.5412232561 2.7115922418 0.1822066641 11.9850709831 .9446124425
0.0095 0.0085 0.7856 0.1964 0.1157294288 0.0643654412 0.5564891740 0.1848080907 8.8747999871 0.7399365895 2.8165184203 0.1488113865 12.3635370102 1.1379215079
0.0095 0.009000000000000001 0.7852 0.1963 0.1097175105 0.0099696388 0.6245045175 0.0840755306 8.6595896961 0.5883482961 2.8135205295 0.3328333936 12.2073322536 1.0152268591
0.0095 0.0095 0.7848 0.1962 0.0976936737 0.0346011887 0.5750388131 0.2505367255 9.0060257742 0.7227956383 2.7625563857 0.2929048254 12.4413146467 1.3008383779
0.0095 0.01 0.7844 0.1961 0.1104690003 0.0310211493 0.7048862870 0.0777764203 8.7540722629 0.3254187861 2.7865395122 0.1761882647 12.3559670624 .6104046204
0.001 0.0 0.7992 0.1998 0.0097693674 0.0101937036 0.0000000000 0.0000000000 9.0558915734 0.3196526577 2.8914656907 0.2629613390 11.9571266315 .5928077003
0.01 0.0 0.792 0.198 0.0976936737 0.0368153310 0.0000000000 0.0000000000 8.6057871233 0.5679272571 2.8300089290 0.2617967266 11.5334897260 .8665393147
0.01 0.0005 0.7916 0.1979 0.1232443268 0.0120238368 0.0370992783 0.0424400497 8.9220412704 0.7571352655 2.8854699091 0.2308570587 11.9678547846 1.0424562107
0.01 0.001 0.7912 0.1978 0.1052085717 0.0445855800 0.0700764145 0.0154236432 8.9377883649 0.8767375445 2.8090236933 0.5229064125 11.9220970444 1.4596531802
0.01 0.0015 0.7908 0.1977 0.1247473064 0.0561157112 0.1133589058 0.0344883146 8.6582774382 0.5869534511 2.8629857279 0.1979516181 11.7593693783 .8755090950
0.01 0.002 0.7904 0.1976 0.1157294288 0.0590577276 0.1483971131 0.0424400497 8.7776929045 0.7129510423 2.7475669316 0.2388173337 11.7893863780 1.0532661533
0.01 0.0025 0.79 0.1975 0.1006996329 0.0224945388 0.1916796044 0.0788612205 8.5874155131 0.4976486031 2.8225142019 0.3426787219 11.7023089523 .9416830843
0.01 0.003 0.7896 0.1974 0.0946877145 0.0229911669 0.2019849594 0.0971986756 8.7816296782 0.6862795025 2.6996006785 0.2860434029 11.7779030306 1.0925127479
0.01 0.0035 0.7892 0.1973 0.1074630411 0.0240476735 0.1937406754 0.0643899169 8.7501354892 0.4543217933 2.6381439168 0.0670348765 11.6894831225 .6097942602
0.01 0.004 0.7888 0.1972 0.1179838982 0.0418681668 0.2967942261 0.0706800123 8.9259780441 0.4283351209 2.7565606040 0.2285879460 12.0973167724 .7694712460
0.01 0.0045 0.7884 0.1971 0.1112204901 0.0585197801 0.2803056580 0.1013074586 8.7711316152 0.2961635486 2.7100932964 0.2635076108 11.8727510597 .7194983981
0.001 0.0005 0.7988 0.1997 0.0112723470 0.0067215291 0.0412214203 0.0260707153 8.6267832493 0.7058630091 2.8060258025 0.1967219516 11.4853028191 .9353772051
0.01 0.005 0.7879999999999999 0.19699999999999998 0.1149779390 0.0327911434 0.3627484986 0.1131901471 8.7252025897 0.4465843167 2.7925352938 0.2947400867 11.9954643211 .8873056939
0.01 0.0055 0.7876 0.1969 0.1300077350 0.0654443639 0.3668706406 0.1213058925 8.8498670875 0.5679757689 2.8539920555 0.2287844456 12.2007375186 .9835104709
0.01 0.006 0.7872 0.1968 0.1134749595 0.0527971724 0.3854202798 0.2171864278 8.5926645446 0.5611555910 2.7340764229 0.3382970683 11.8256362068 1.1694362595
0.01 0.0065 0.7868 0.1967 0.1232443268 0.0441783972 0.4658020493 0.0961440475 8.9889664219 0.6627097140 2.8240131474 0.3589215310 12.4020259454 1.1619536897
0.01 0.006999999999999999 0.7864 0.1966 0.1157294288 0.0559140731 0.4678631203 0.1184712512 8.7133922688 0.4666179380 2.8285099836 0.1530393164 12.1254948015 .7940425787
0.01 0.0075 0.7859999999999999 0.1965 0.0946877145 0.0582877113 0.5173288247 0.2083211661 8.8328077352 0.5985046888 2.8090236933 0.1640369590 12.2538479677 1.0291505252
0.01 0.008 0.7856 0.1964 0.1014511227 0.0171366040 0.5935884522 0.1333180012 8.8406812824 0.6811414765 2.6651249342 0.2609370778 12.2008457915 1.0925331595
0.01 0.0085 0.7852 0.1963 0.1164809186 0.0212553413 0.5791609551 0.0718720021 8.9128554653 0.5068510032 2.8195163111 0.4125123905 12.4280136501 1.0124907371
0.01 0.009000000000000001 0.7848 0.1962 0.1247473064 0.0347315138 0.5894663102 0.1357180442 8.6517161488 0.4272885735 2.8150194749 0.1238241413 12.1809492403 .7215622728
0.01 0.0095 0.7844 0.1961 0.0946877145 0.0290662420 0.7213748552 0.2349982520 8.7527600050 0.4988651469 2.7310785321 0.2565956376 12.2999011068 1.0195252785
0.001 0.001 0.7984 0.1996 0.0105208572 0.0099696388 0.0824428406 0.0368695592 8.7803174203 0.1905983976 2.6756175520 0.2450214145 11.5488986701 .4824590101
0.01 0.01 0.784 0.196 0.1097175105 0.0431436308 0.8058787668 0.0934554237 8.7934399990 0.4516455321 2.7130911872 0.2115585018 12.4221274635 .7998030884
0.001 0.0015 0.7979999999999999 0.1995 0.0165327755 0.0101937036 0.0989314087 0.0334884402 8.7553845207 0.4207091369 2.8644846734 0.1731006143 11.7353333783 .6374918950
0.001 0.002 0.7976 0.1994 0.0067634082 0.0056236347 0.1566413971 0.0477172438 8.6162851863 0.5708185990 2.8105226387 0.1671844982 11.5902126303 .7913439757
0.001 0.0025 0.7972 0.1993 0.0120238368 0.0120238368 0.1587024681 0.1170281857 8.8341199930 0.3878249321 2.8689815096 0.2216007147 11.8738278075 .7384776693
0.001 0.003 0.7968 0.1992 0.0150297960 0.0106276706 0.1710688942 0.0954344876 9.0099625479 0.5783113146 2.8270110382 0.2053938115 12.0230722763 .8897672843
0.001 0.0035 0.7964 0.1991 0.0082663878 0.0073630662 0.1875574623 0.0420377653 8.6333445386 0.1945331010 2.6621270434 0.3062254120 11.4912954321 .5501593445
0.0 0.0025 0.7979999999999999 0.1995 0.0000000000 0.0000000000 0.1545803261 0.0368695592 8.6543406646 0.4155529305 2.7985310754 0.3041936041 11.6074520661 .7566160938
0.001 0.004 0.7959999999999999 0.19899999999999998 0.0067634082 0.0073630662 0.2782445870 0.0664675430 8.7278271054 0.4687094149 2.7775458397 0.3507147887 11.7903809403 .8932548128
0.001 0.0045 0.7956 0.1989 0.0187872449 0.0164643166 0.2906110131 0.0970237003 8.6937084007 0.5954239047 2.7385732591 0.2769765585 11.7416799178 .9858884801
0.001 0.005 0.7952 0.1988 0.0135268164 0.0076637223 0.3174049363 0.1325510648 8.9233535283 0.5275211358 2.7535627132 0.2712387171 12.0078479942 .9389746400
0.001 0.0055 0.7948 0.1987 0.0082663878 0.0056236347 0.3586263566 0.1375832445 8.6189097021 0.3529558997 2.6681228250 0.2163887475 11.6539252715 .7125515264
0.001 0.006 0.7944 0.1986 0.0112723470 0.0125748295 0.4039699189 0.0559154550 8.7685070994 0.3639097163 2.8539920555 0.2535655678 12.0377414208 .6859655686
0.001 0.0065 0.794 0.1985 0.0120238368 0.0160474308 0.4699241914 0.1589030950 8.8892348236 0.4006493275 2.7880384576 0.2526067701 12.1592213094 .8282066234
0.001 0.006999999999999999 0.7936 0.1984 0.0172842653 0.0154741220 0.4781684754 0.0591638683 8.9010451445 0.6129016956 2.6846112245 0.2278002526 12.0811091097 .9153399385
0.001 0.0075 0.7932 0.1983 0.0112723470 0.0082321583 0.5152677537 0.0737391183 8.8538038611 0.3251223155 2.7865395122 0.2908726640 12.1668834740 .6979662561
0.001 0.008 0.7928 0.1982 0.0105208572 0.0056236347 0.5956495233 0.1459727264 8.9141677232 0.3626773095 2.7715500581 0.3589215310 12.2918881618 .8731952016
0.001 0.0085 0.7924 0.1981 0.0090178776 0.0122102640 0.5977105943 0.1409989512 8.8131238671 0.9107258715 2.7250827505 0.2198089853 12.1449350895 1.2837440720
0.0 0.003 0.7976 0.1994 0.0000000000 0.0000000000 0.2493895928 0.0682335918 8.6569651803 0.4899205408 2.7895374030 0.2593478792 11.6958921761 .8175020118
0.001 0.009000000000000001 0.792 0.198 0.0097693674 0.0036815331 0.6430541566 0.1014750476 8.6517161488 0.4998031753 2.8030279117 0.2111332582 12.1075675845 .8160930142
0.001 0.0095 0.7916 0.1979 0.0157812858 0.0073630662 0.6616037957 0.0694675723 8.8144361250 0.4762321043 2.8090236933 0.3373659615 12.3008448998 .8904287043
0.001 0.01 0.7912 0.1978 0.0067634082 0.0073630662 0.6780923639 0.1488544242 8.8118116092 0.5809020405 2.8195163111 0.1262678016 12.3161836924 .8633873325
0.0015 0.0 0.7988 0.1997 0.0135268164 0.0060119184 0.0000000000 0.0000000000 8.4680000468 0.4568165487 2.7760468943 0.2222486714 11.2575737575 .6850771385
0.0015 0.0005 0.7984 0.1996 0.0180357551 0.0145719278 0.0247328522 0.0100971446 8.8813612764 0.6096903158 2.7520637678 0.2844680886 11.6761936515 .9188274768
0.0015 0.001 0.7979999999999999 0.1995 0.0263021429 0.0227938141 0.0721374855 0.0260707153 8.7107677531 0.6645054113 2.7145901326 0.1659434794 11.5237975141 .8793134201
0.0015 0.0015 0.7976 0.1994 0.0090178776 0.0060119184 0.1174810478 0.0247328522 8.7566967786 0.2564247243 2.7835416214 0.1643653616 11.6667373254 .4515348565
0.0015 0.002 0.7972 0.1993 0.0187872449 0.0095056776 0.1401528290 0.1047705468 8.7199535582 0.5227993200 2.7910363484 0.1284553361 11.6699299805 .7655308805
0.0015 0.0025 0.7968 0.1992 0.0180357551 0.0129291193 0.1834353203 0.0952562718 8.7960645147 0.4849036992 2.7565606040 0.2650040523 11.7540961941 .8580931426
0.0015 0.003 0.7964 0.1991 0.0180357551 0.0030059592 0.2225956696 0.0619693828 8.7409496841 0.5280040405 2.8704804550 0.1633781734 11.8520615638 .7563575559
0.0 0.0035 0.7972 0.1993 0.0000000000 0.0000000000 0.2164124565 0.1257084367 8.7724438731 0.7082303269 2.8240131474 0.1939151093 11.8128694770 1.0278538729
0.0015 0.0035 0.7959999999999999 0.19899999999999998 0.0210417143 0.0181605715 0.2617560189 0.1063800196 8.6490916331 0.4211018949 2.6696217704 0.2101519323 11.6015111367 .7557944183
0.0015 0.004 0.7956 0.1989 0.0135268164 0.0076637223 0.2700003029 0.0201942892 8.7671948416 0.6734018480 2.8674825642 0.2645288301 11.9182045251 .9657886896
0.0015 0.0045 0.7952 0.1988 0.0075148980 0.0082321583 0.3194660073 0.0504857231 8.7448864577 0.4335140754 2.7400722045 0.1989931184 11.8119395675 .6912250752
0.0015 0.005 0.7948 0.1987 0.0172842653 0.0131026723 0.3421377884 0.0996160633 8.9994644849 0.5302301304 2.8824720182 0.2175485730 12.2413585568 .8604974390
0.0015 0.0055 0.7944 0.1986 0.0172842653 0.0168709041 0.3792370667 0.1577224410 8.7409496841 0.4090710032 2.8464973285 0.1887481199 11.9839683446 .7724124682
0.0015 0.006 0.794 0.1985 0.0195387347 0.0056236347 0.4596188363 0.0659542725 8.9443496543 0.6113713518 2.7745479489 0.2152226719 12.1980551742 .8981719309
0.0015 0.0065 0.7936 0.1984 0.0180357551 0.0160474308 0.3936645638 0.0477172438 8.8511793454 0.4686065327 2.7970321300 0.2921059647 12.0599117943 .8244771720
0.0015 0.006999999999999999 0.7932 0.1983 0.0142783062 0.0120238368 0.4637409783 0.1018093979 9.1739947818 0.7435489795 2.8180173657 0.2237398842 12.4700314320 1.0811220984
0.0015 0.0075 0.7928 0.1982 0.0127753266 0.0076637223 0.5626723870 0.0646532714 9.0243973844 0.4100128668 2.8045268571 0.1678283433 12.4043719551 .6501582038
0.0015 0.008 0.7924 0.1981 0.0165327755 0.0204979088 0.5379395348 0.1266510949 8.6543406646 0.9431108861 2.8734783458 0.2541320372 12.0822913207 1.3443919270
0.0 0.004 0.7968 0.1992 0.0000000000 0.0000000000 0.3318324334 0.1054172847 8.5821664816 0.7904978682 2.7025985694 0.1800232810 11.6165974844 1.0759384339
0.0015 0.0085 0.792 0.198 0.0225446939 0.0164643166 0.5688556001 0.2070940525 8.8813612764 0.5554184731 2.8734783458 0.2338739149 12.3462399162 1.0128507571
0.0015 0.009000000000000001 0.7916 0.1979 0.0225446939 0.0207171440 0.6883977189 0.0420377653 8.5034310093 0.8330925710 2.7100932964 0.3502018975 11.9244667185 1.2460493778
0.0015 0.0095 0.7912 0.1978 0.0210417143 0.0161875856 0.7069473581 0.2638170899 8.9194167547 0.3717744898 2.7175880234 0.2958053974 12.3649938505 .9475845627
0.0015 0.01 0.7908 0.1977 0.0263021429 0.0227938141 0.7358023523 0.1213058925 8.8367445088 0.7618513087 2.7535627132 0.1643653616 12.3524117172 1.0703163769
0.002 0.0 0.7984 0.1996 0.0217932041 0.0219866960 0.0000000000 0.0000000000 8.9902786798 0.2921829894 2.8390026014 0.2340275771 11.8510744853 .5481972625
0.002 0.0005 0.7979999999999999 0.1995 0.0180357551 0.0120238368 0.0247328522 0.0279577275 8.9915909376 0.6310091279 2.8075247479 0.2456807647 11.8418842928 .9166714569
0.002 0.001 0.7976 0.1994 0.0195387347 0.0167364725 0.0700764145 0.0354600065 9.0309586738 0.5398214841 2.7115922418 0.3265362346 11.8321660648 .9185541977
0.002 0.0015 0.7972 0.1993 0.0247991633 0.0193645375 0.1051146218 0.0302914339 8.8446180560 0.8225669469 2.7655542765 0.4635596214 11.7400861176 1.3357825397
0.002 0.002 0.7968 0.1992 0.0202902245 0.0122102640 0.1401528290 0.0709200131 8.8393690245 0.5509858122 2.7280806413 0.3562321892 11.7278927193 .9903482785
0.002 0.0025 0.7964 0.1991 0.0240476735 0.0122102640 0.1566413971 0.0838731824 9.0545793155 0.3264332126 2.7670532219 0.2639846714 12.0023216080 .6865013304
0.0 0.0045 0.7964 0.1991 0.0000000000 0.0000000000 0.2906110131 0.0848800994 8.7435741999 0.3931170661 2.8270110382 0.3533698228 11.8611962512 .8313669883
0.002 0.003 0.7959999999999999 0.19899999999999998 0.0202902245 0.0139380594 0.2164124565 0.1026405088 8.8380567666 0.5680727800 2.9379329983 0.1577813603 12.0126924459 .8424327085
0.002 0.0035 0.7956 0.1989 0.0330655511 0.0192475302 0.2122903145 0.0777764203 8.7422619420 0.7311808541 2.8195163111 0.2222082295 11.8071341187 1.0504130341
0.002 0.004 0.7952 0.1988 0.0255506531 0.0198256625 0.2658781609 0.0961440475 8.5887277710 0.4588776459 2.8405015468 0.3948803755 11.7206581318 .9697277314
0.002 0.0045 0.7948 0.1987 0.0210417143 0.0181605715 0.3421377884 0.1037928842 9.0572038312 0.6050974583 2.7955331846 0.1848024012 12.2159165185 .9118533152
0.002 0.005 0.7944 0.1986 0.0255506531 0.0129291193 0.3792370667 0.1146815177 8.8931715973 0.2343914442 2.9604171794 0.3381110521 12.2583764965 .7001131333
0.002 0.0055 0.794 0.1985 0.0187872449 0.0150297960 0.3792370667 0.0952562718 8.7737561309 0.7594969476 2.7370743137 0.1244756613 11.9088547562 .9942586767
0.002 0.006 0.7936 0.1984 0.0240476735 0.0168709041 0.4307638421 0.1706586714 8.6228464757 0.2088758411 2.7460679862 0.3191873934 11.8237259775 .7155928100
0.002 0.0065 0.7932 0.1983 0.0195387347 0.0219866960 0.4472524102 0.1631243636 8.9469741700 0.2152422949 2.7055964602 0.1778636266 12.1193617751 .5782169811
0.002 0.006999999999999999 0.7928 0.1982 0.0210417143 0.0240476735 0.4761074044 0.1190435794 8.6504038910 0.4340063533 2.7505648224 0.3055790562 11.8981178321 .8826766624
0.002 0.0075 0.7924 0.1981 0.0165327755 0.0147261324 0.5090845406 0.0766762740 8.9509109436 0.5335841247 2.7070954056 0.2542734574 12.1836236653 .8792599885
