# Supplementary material for: Multipressure Sampling for Improving the Performance of MOF-based Electronic Noses
Source: ACS Sens. 2024 Jul 12;9(7):3531–9. doi: 10.1021/acssensors.4c00199 (PMC11287752; doi:10.1021/acssensors.4c00199)
Supplement: Supplementary file 2 — se4c00199_si_002.zip [file se4c00199_si_002.zip › Multiplex_Adsorption_Data/Methane_1bar/IRMOF-1.csv]

methane_comp CO2_comp N2_comp O2_comp methane_mass methane_error CO2_mass CO2_error N2_mass N2_error O2_mass O2_error total_mass total_error
0.0 0.0 0.8 0.2 0.0000000000 0.0000000000 0.0000000000 0.0000000000 6.0930891573 0.5476802524 1.8711469550 0.0824378286 7.9642361123 .6301180810
0.0 0.0005 0.7996 0.1999 0.0000000000 0.0000000000 0.0371428028 0.0245780362 6.0539784193 0.3810317508 1.8441342838 0.2126167723 7.9352555059 .6182265593
0.0 0.005 0.7959999999999999 0.19899999999999998 0.0000000000 0.0000000000 0.3542851957 0.0264960141 6.0776267725 0.1719606709 1.8753027506 0.1151312892 8.3072147188 .3135879742
0.002 0.008 0.792 0.198 0.0125009408 0.0051034877 0.6057133992 0.1531703490 5.9648423188 0.3281252341 1.8971206773 0.2699188422 8.4801773361 .7563179130
0.002 0.0085 0.7916 0.1979 0.0151053035 0.0155914125 0.7071418221 0.1080436727 5.7156250581 0.3859931422 1.8295889993 0.2421798559 8.2674611830 .7518080833
0.002 0.009000000000000001 0.7912 0.1978 0.0166679211 0.0185184654 0.6457133406 0.1329721057 5.9093596440 0.7772195413 1.8773806484 0.1761439725 8.4491215541 1.1048540849
0.002 0.0095 0.7908 0.1977 0.0187514112 0.0129277163 0.7542846103 0.1260383584 5.9002641235 0.1203361763 1.7641352191 0.0848128542 8.4374353641 .3441151052
0.002 0.01 0.7904 0.1976 0.0213557739 0.0089614299 0.8171416611 0.0811145645 6.0721694602 0.6524829950 1.8877701373 0.2799075631 8.7984370325 1.0224665525
0.0025 0.0 0.7979999999999999 0.1995 0.0203140288 0.0106237569 0.0000000000 0.0000000000 5.9994052965 0.3324235417 1.9033543707 0.1396372048 7.9230736960 .4826845034
0.0025 0.0005 0.7976 0.1994 0.0218766464 0.0090817230 0.0314285254 0.0320713021 5.9266411329 0.2383928799 1.8004984303 0.1889173655 7.7804447350 .4684632705
0.0025 0.001 0.7972 0.1993 0.0177096662 0.0129277163 0.0657141895 0.0330737713 5.9439226217 0.4099648830 1.8420563860 0.1566850670 7.8694028634 .6126514376
0.0025 0.0015 0.7968 0.1992 0.0265644992 0.0145098298 0.1085712697 0.0481493568 6.0003148486 0.3539828864 1.9272501952 0.2467366912 8.0627008127 .6633787642
0.0025 0.002 0.7964 0.1991 0.0218766464 0.0096607463 0.1285712404 0.0564239679 5.9157265083 0.1420066806 1.9449123264 0.4055681755 8.0110867215 .6136595703
0.0 0.0055 0.7956 0.1989 0.0000000000 0.0000000000 0.3942851372 0.1210159291 6.0849031889 0.4320132857 1.8794585461 0.0555230463 8.3586468722 .6085522611
0.0025 0.0025 0.7959999999999999 0.19899999999999998 0.0182305387 0.0161386452 0.1757140285 0.0515869819 5.8584247294 0.2974888773 1.8711469550 0.2293607633 7.9235162516 .5945752677
0.0025 0.003 0.7956 0.1989 0.0229183915 0.0159356353 0.1928568606 0.0934594474 5.9539276942 0.2449651798 1.8680301083 0.2455614555 8.0377330546 .5999217180
0.0025 0.0035 0.7952 0.1988 0.0239601366 0.0116003821 0.2514282034 0.0654028937 5.9793951515 0.3545806731 1.9023154218 0.1268028504 8.1570989133 .5583867993
0.0025 0.004 0.7948 0.1987 0.0265644992 0.0155914125 0.3399995024 0.1217556832 5.8802539785 0.4354465578 1.8410174371 0.1674739209 8.0878354172 .7402675744
0.0025 0.0045 0.7944 0.1986 0.0218766464 0.0125874536 0.3628566118 0.1047444340 6.0194154416 0.3755293562 1.8337447949 0.1766824158 8.2378934947 .6695436596
0.0025 0.005 0.794 0.1985 0.0104174507 0.0109259145 0.3685708891 0.1183559135 5.9612041106 0.3865071831 1.8753027506 0.1065619243 8.2154952010 .6223509354
0.0025 0.0055 0.7936 0.1984 0.0192722838 0.0116935594 0.4285708013 0.0670058414 6.0703503561 0.4610415159 1.8254332037 0.1928754824 8.3436266449 .7326163991
0.0025 0.006 0.7932 0.1983 0.0197931563 0.0163391330 0.4771421588 0.1307433651 5.9866715679 0.2937501094 1.8379005905 0.1836795825 8.3215074735 .6245121900
0.0025 0.0065 0.7928 0.1982 0.0171887936 0.0142075085 0.4757135894 0.0636314996 5.8875303949 0.2698535310 1.9449123264 0.1413276034 8.3253451043 .4890201425
0.0025 0.006999999999999999 0.7924 0.1981 0.0197931563 0.0188091969 0.5271420856 0.1285394905 5.9848524638 0.2713454593 1.8784195972 0.1768778069 8.4102073029 .5955719536
0.0 0.006 0.7952 0.1988 0.0000000000 0.0000000000 0.4671421734 0.2448819540 5.9220933726 0.3600447730 1.8960817284 0.1677830087 8.2853172744 .7727097357
0.0025 0.0075 0.792 0.198 0.0203140288 0.0120590710 0.5742848737 0.0114285547 5.9884906720 0.1772483351 1.8004984303 0.0635714481 8.3835880048 .2643074089
0.0025 0.008 0.7916 0.1979 0.0192722838 0.0107254219 0.6271419392 0.0277009872 5.9421035176 0.2543235037 1.9376396841 0.2231201708 8.5261574247 .5158700836
0.0025 0.0085 0.7912 0.1978 0.0223975190 0.0116935594 0.6442847713 0.0581341719 5.8829826346 0.1706083022 1.8586795683 0.3472266055 8.4083444932 .5876626390
0.0025 0.009000000000000001 0.7908 0.1977 0.0218766464 0.0224881853 0.7157132382 0.0914284376 5.7456402757 0.2193963219 1.7880310436 0.1839144970 8.2712612039 .5172274418
0.0025 0.0095 0.7904 0.1976 0.0234392640 0.0135826939 0.6885704208 0.1461336359 5.8666106978 0.3112210131 1.8846532906 0.1565196420 8.4632736732 .6274569849
0.0025 0.01 0.79 0.1975 0.0208349014 0.0057058727 0.7585703183 0.0909809144 5.9566563504 0.3010273767 1.8327058460 0.1203388091 8.5687674161 .5180529729
0.003 0.0 0.7976 0.1994 0.0307314795 0.0137415612 0.0000000000 0.0000000000 6.0494306591 0.3166181897 1.9293280930 0.1517861308 8.0094902316 .4821458817
0.003 0.0005 0.7972 0.1993 0.0276062443 0.0176175077 0.0357142334 0.0239045372 6.0548879714 0.4076011135 1.8690690572 0.3003550755 7.9872775063 .7494782339
0.003 0.001 0.7968 0.1992 0.0291688619 0.0129277163 0.0685713282 0.0193780573 6.1367476555 0.3044269476 2.0332229822 0.1167327394 8.2677108278 .4534654606
0.003 0.0015 0.7964 0.1991 0.0281271168 0.0141309176 0.1228569630 0.0559882550 5.9994052965 0.2252606227 1.8836143417 0.1914148792 8.0340037180 .4867946745
0.0 0.0065 0.7948 0.1987 0.0000000000 0.0000000000 0.4899992828 0.0962987136 5.9957670884 0.4731279574 1.9189386040 0.1452449065 8.4047049752 .7146715775
0.003 0.002 0.7959999999999999 0.19899999999999998 0.0286479894 0.0118777213 0.1457140724 0.0780370303 5.9320984451 0.1460503834 1.8545237727 0.2640647575 7.9609842796 .5000298925
0.003 0.0025 0.7956 0.1989 0.0307314795 0.0120590710 0.2042854153 0.1169683402 6.0139581293 0.4587822356 1.8940038306 0.0621982528 8.1429788547 .6500078996
0.003 0.003 0.7952 0.1988 0.0244810091 0.0188091969 0.2285710940 0.0657762719 5.9402844135 0.1753714468 1.9262112463 0.0990876230 8.1195477629 .3590445386
0.003 0.0035 0.7948 0.1987 0.0213557739 0.0076552316 0.2657138968 0.0408081027 6.0348778263 0.3480626443 1.9106270129 0.3175446630 8.2325745099 .7140706416
0.003 0.004 0.7944 0.1986 0.0281271168 0.0069101550 0.3071424076 0.0728430293 6.0748981164 0.4110692272 1.9386786330 0.2192551426 8.3488462738 .7100775541
0.003 0.0045 0.794 0.1985 0.0182305387 0.0171176182 0.3014281302 0.0684521772 5.9129978522 0.2287591205 1.8264721526 0.1027666989 8.0591286737 .4170956148
0.003 0.005 0.7936 0.1984 0.0208349014 0.0104174507 0.3628566118 0.0820153091 5.9066309878 0.5353979055 1.8971206773 0.1129352261 8.1874431783 .7407658914
0.003 0.0055 0.7932 0.1983 0.0234392640 0.0104174507 0.4185708159 0.0785583255 5.8102184709 0.2771732080 1.8940038306 0.3451812906 8.1462323814 .7113302748
0.003 0.006 0.7928 0.1982 0.0276062443 0.0107254219 0.4299993706 0.0940688774 5.8966259153 0.3263048865 1.8597185172 0.1715996380 8.2139500474 .6026988238
0.003 0.0065 0.7924 0.1981 0.0250018816 0.0145844310 0.5299992243 0.1115382442 6.0148676813 0.3837231815 1.8327058460 0.1653724687 8.4025746332 .6752183254
0.0 0.006999999999999999 0.7944 0.1986 0.0000000000 0.0000000000 0.5442849176 0.0900791983 6.0066817129 0.3098036278 1.9407565308 0.2474007616 8.4917231613 .6472835877
0.003 0.006999999999999999 0.792 0.198 0.0260436267 0.0109259145 0.5342849323 0.1350432572 6.0412446907 0.5151502376 1.8763416995 0.1706408324 8.4779149492 .8317602417
0.003 0.0075 0.7916 0.1979 0.0270853718 0.0125874536 0.5842848591 0.0552544323 5.9157265083 0.3560242787 1.8732248528 0.2168990887 8.4003215920 .6407652533
0.003 0.008 0.7912 0.1978 0.0229183915 0.0314944879 0.5657134577 0.1066750136 5.8211330955 0.4846811604 1.8347837438 0.1976079701 8.2445486885 .8204586320
0.003 0.0085 0.7908 0.1977 0.0296897344 0.0116935594 0.6342847859 0.0830046731 5.8802539785 0.4268115983 1.8160826637 0.2333914919 8.3603111625 .7549013227
0.003 0.009000000000000001 0.7904 0.1976 0.0286479894 0.0114117455 0.6714275887 0.0912496917 5.9630232147 0.4155926340 1.8264721526 0.1849912615 8.4895709454 .7032453327
0.003 0.0095 0.79 0.1975 0.0244810091 0.0236638991 0.6771418660 0.0940688774 5.9502894861 0.1139810618 1.8711469550 0.1563816541 8.5230593162 .3880954924
0.003 0.01 0.7896 0.1974 0.0229183915 0.0175557999 0.7499989023 0.1564919302 5.9093596440 0.2201491768 1.8430953349 0.0442743411 8.5253722727 .4384712480
0.0035 0.0 0.7972 0.1993 0.0286479894 0.0197657229 0.0000000000 0.0000000000 5.9193647165 0.3072401651 1.9106270129 0.2529067090 7.8586397188 .5799125970
0.0035 0.0005 0.7968 0.1992 0.0244810091 0.0138203101 0.0371428028 0.0228571094 5.9548372463 0.3837662979 1.8836143417 0.1604965881 7.9000753999 .5809403055
0.0035 0.001 0.7964 0.1991 0.0286479894 0.0186353023 0.0699998975 0.0318157498 5.9602945586 0.4162370936 1.8015373792 0.1992399526 7.8604798247 .6659280983
0.0 0.0075 0.794 0.1985 0.0000000000 0.0000000000 0.5542849030 0.1123404256 5.9330079972 0.2993849660 1.9116659618 0.1184583995 8.3989588620 .5301837911
0.0035 0.0015 0.7959999999999999 0.19899999999999998 0.0260436267 0.0143594648 0.1099998390 0.0429522125 5.8884399469 0.3579246210 1.8856922395 0.1153186470 7.9101756521 .5305549453
0.0035 0.002 0.7956 0.1989 0.0380236950 0.0134219463 0.1428569338 0.0414038730 6.0512497632 0.2885789487 1.8597185172 0.1519851201 8.0918489092 .4953898881
0.0035 0.0025 0.7952 0.1988 0.0354193323 0.0156608624 0.1714283205 0.0503051174 6.0148676813 0.2740515182 1.9386786330 0.3662291161 8.1603939671 .7062466141
0.0035 0.003 0.7948 0.1987 0.0291688619 0.0141309176 0.2299996634 0.0719409136 5.9539276942 0.1643648883 1.8514069260 0.2955147628 8.0645031455 .5459514823
0.0035 0.0035 0.7944 0.1986 0.0270853718 0.0142075085 0.2771424515 0.0472940604 6.0685312521 0.3416139936 1.8524458749 0.1861545937 8.2252049503 .5892701562
0.0035 0.004 0.794 0.1985 0.0364610774 0.0239827725 0.2442853567 0.1089465603 5.9375557574 0.3402065110 1.8950427795 0.0973290516 8.1133449710 .5704648954
0.0035 0.0045 0.7936 0.1984 0.0296897344 0.0182230961 0.3199995316 0.0995498622 5.9357366533 0.4714042504 1.8462121816 0.2736678946 8.1316381009 .8628451033
0.0035 0.005 0.7932 0.1983 0.0312523521 0.0127587193 0.3457137797 0.0603390891 5.8593342814 0.5328018940 1.9106270129 0.1750127835 8.1469274261 .7809124859
0.0035 0.0055 0.7928 0.1982 0.0328149697 0.0176175077 0.4228565239 0.0559882550 5.9639327667 0.2481994050 1.8732248528 0.1439009852 8.2928291131 .4657061529
0.0035 0.006 0.7924 0.1981 0.0364610774 0.0032942872 0.4357136480 0.0372525306 6.1085515421 0.4707369019 1.8742638017 0.0892287149 8.4549900692 .6005124346
0.0 0.008 0.7936 0.1984 0.0000000000 0.0000000000 0.5842848591 0.0945017783 6.0548879714 0.3787320549 1.9480291730 0.1941472762 8.5872020035 .6673811094
0.0035 0.0065 0.792 0.198 0.0270853718 0.0134219463 0.4657136041 0.1443915460 6.0221440977 0.2769223779 1.7817973503 0.1407766165 8.2967404239 .5755124867
0.0035 0.006999999999999999 0.7916 0.1979 0.0286479894 0.0210937299 0.5785705818 0.0916959031 5.8484196569 0.3643661410 1.9054322684 0.2157814562 8.3610704965 .6929372302
0.0035 0.0075 0.7912 0.1978 0.0328149697 0.0243420850 0.5414277790 0.1108039488 5.8848017387 0.4054194974 1.8472511305 0.2375174418 8.3062956179 .7780829730
0.0035 0.008 0.7908 0.1977 0.0302106070 0.0112199378 0.6599990340 0.1610169392 5.9793951515 0.6499931553 1.8836143417 0.0989131728 8.5532191342 .9211432051
0.0035 0.0085 0.7904 0.1976 0.0250018816 0.0169903479 0.5985705525 0.1275833193 5.8593342814 0.3190233543 1.9854313332 0.1199794807 8.4683380487 .5835765022
0.0035 0.009000000000000001 0.79 0.1975 0.0296897344 0.0142075085 0.7485703329 0.0834949589 5.7774745973 0.4903354504 1.8337447949 0.0940808236 8.3894794595 .6821187414
0.0035 0.0095 0.7896 0.1974 0.0328149697 0.0193775784 0.7371417782 0.0891683640 5.8193139914 0.7923153764 1.8773806484 0.2628848668 8.4666513877 1.1637461856
0.0035 0.01 0.7892 0.1973 0.0343775873 0.0190385858 0.7657131650 0.1599487373 5.9666614229 0.4930745316 1.8524458749 0.1108515137 8.6191980501 .7829133684
0.004 0.0 0.7968 0.1992 0.0244810091 0.0193775784 0.0000000000 0.0000000000 5.9139074042 0.5311846247 1.8815364439 0.3371961409 7.8199248572 .8877583440
0.004 0.0005 0.7964 0.1991 0.0390654401 0.0171176182 0.0457142188 0.0171428321 5.8948068112 0.2407410906 1.8701080061 0.1275836008 7.8496944762 .4025851417
0.0 0.0085 0.7932 0.1983 0.0000000000 0.0000000000 0.6399990633 0.2411871852 5.9166360603 0.2612806001 1.8534848238 0.0937129597 8.4101199474 .5961807450
0.004 0.001 0.7959999999999999 0.19899999999999998 0.0307314795 0.0060743654 0.0842855909 0.0455352975 5.9502894861 0.3738513399 1.8243942549 0.1444699435 7.8897008114 .5699309463
0.004 0.0015 0.7956 0.1989 0.0291688619 0.0060743654 0.1157141164 0.0277009872 6.0712599082 0.3926484669 1.9137438596 0.2184857894 8.1298867461 .6449096089
0.004 0.002 0.7952 0.1988 0.0333358422 0.0175557999 0.1771425979 0.0628570509 6.0385160345 0.4693993584 1.8649132616 0.2184264961 8.1139077362 .7682387053
0.004 0.0025 0.7948 0.1987 0.0343775873 0.0206780492 0.1914282912 0.0245780362 6.2022354028 0.2309904078 1.8856922395 0.3251096696 8.3137335208 .6013561628
0.004 0.003 0.7944 0.1986 0.0307314795 0.0359967769 0.2228568167 0.0615446506 6.1658533210 0.5384793933 1.8140047659 0.1391415965 8.2334463831 .7751624173
0.004 0.0035 0.794 0.1985 0.0317732246 0.0178622070 0.2742853128 0.0419911913 5.9975861925 0.3268520553 1.9012764729 0.1614888900 8.2049212028 .5481943436
0.004 0.004 0.7936 0.1984 0.0375028225 0.0193775784 0.3028566996 0.0691640041 6.0785363246 0.2580692651 1.7817973503 0.2369167990 8.2006931970 .5835276466
0.004 0.0045 0.7932 0.1983 0.0317732246 0.0297217006 0.3385709330 0.0457142188 5.8884399469 0.4146759401 1.8940038306 0.1877711507 8.1527879351 .6778830102
0.004 0.005 0.7928 0.1982 0.0302106070 0.0179228598 0.3714280278 0.0688090112 5.9375557574 0.3475203051 1.9251722974 0.1751607442 8.2643666896 .6094129203
0.004 0.0055 0.7924 0.1981 0.0395863126 0.0238466346 0.3971422759 0.0816162054 5.8238617516 0.1237258269 1.8264721526 0.1632968562 8.0870624927 .3924855231
0.0 0.009000000000000001 0.7928 0.1982 0.0000000000 0.0000000000 0.6442847713 0.1182869214 5.8684298019 0.2585816636 1.8908869840 0.2404442903 8.4036015572 .6173128753
0.004 0.006 0.792 0.198 0.0307314795 0.0101000932 0.4399993560 0.1762648485 5.8502387610 0.4119216518 1.9012764729 0.2349954493 8.2222460694 .8332820428
0.004 0.0065 0.7916 0.1979 0.0354193323 0.0102069754 0.4557136187 0.0805084696 5.9075405399 0.5006007884 1.9095880640 0.0325905533 8.3082615549 .6239067867
0.004 0.006999999999999999 0.7912 0.1978 0.0369819499 0.0101000932 0.5157135309 0.1059070049 6.1094610941 0.3388420148 1.7828362992 0.2097956575 8.4449928741 .6646447704
0.004 0.0075 0.7908 0.1977 0.0317732246 0.0120590710 0.6199990925 0.0581341719 6.0366969304 0.4202327321 1.9075101662 0.1569328777 8.5959794137 .6473588527
0.004 0.008 0.7904 0.1976 0.0343775873 0.0209388167 0.6428562019 0.0606090640 5.9421035176 0.6497691110 1.9760807931 0.1778515429 8.5954180999 .9091685346
0.004 0.0085 0.79 0.1975 0.0302106070 0.0107254219 0.6671418807 0.1684500731 5.8820730826 0.1928250338 1.9210165018 0.1242228401 8.5004420721 .4962233689
0.004 0.009000000000000001 0.7896 0.1974 0.0401071851 0.0096607463 0.6514276180 0.2053167763 6.0303300661 0.2696940685 1.8919259328 0.1552733364 8.6137908020 .6399449275
0.004 0.0095 0.7892 0.1973 0.0354193323 0.0149518545 0.6814275741 0.1224243082 5.8029420546 0.3329507169 1.8098489704 0.1154309157 8.3296379314 .5857577953
0.004 0.01 0.7888 0.1972 0.0286479894 0.0114117455 0.7442846249 0.0877843943 6.0467020029 0.4172693308 1.8566016705 0.1577834686 8.6762362877 .6742489392
0.0045 0.0 0.7964 0.1991 0.0369819499 0.0247400746 0.0000000000 0.0000000000 5.9366462054 0.3973649580 1.8586795683 0.1616759377 7.8323077236 .5837809703
0.0 0.0095 0.7924 0.1981 0.0000000000 0.0000000000 0.7314275009 0.1204072952 5.8766157703 0.3142578005 1.8960817284 0.2109859388 8.5041249996 .6456510345
0.0045 0.0005 0.7959999999999999 0.19899999999999998 0.0411489302 0.0181634459 0.0299999561 0.0209955956 5.9721187352 0.4332905857 1.9293280930 0.4375738966 7.9725957145 .9100235238
0.0045 0.001 0.7956 0.1989 0.0364610774 0.0277581570 0.0657141895 0.0354561585 5.9775760474 0.4979031127 1.8804974950 0.2420550255 7.9602488093 .8031724537
0.0045 0.0015 0.7952 0.1988 0.0380236950 0.0077957063 0.1114284083 0.0661475426 5.8857112908 0.5835440956 1.7340057012 0.2177732047 7.7691690953 .8752605492
0.0045 0.002 0.7948 0.1987 0.0333358422 0.0145098298 0.1371426564 0.0472940604 5.8575151773 0.3733819164 1.8046542259 0.2255835352 7.8326479018 .6607693418
0.0045 0.0025 0.7944 0.1986 0.0479202731 0.0173067689 0.1757140285 0.0603390891 6.0421542427 0.2342763135 1.8950427795 0.1965124523 8.1608313238 .5084346238
0.0045 0.003 0.794 0.1985 0.0286479894 0.0225844949 0.2057139846 0.0464230087 5.9239124767 0.4622314505 1.8856922395 0.1469295614 8.0439666902 .6781685155
0.0045 0.0035 0.7936 0.1984 0.0364610774 0.0087158646 0.2628567581 0.1368447142 6.1167375105 0.3734705320 1.9085491151 0.1497816985 8.3246044611 .6688128093
0.0045 0.004 0.7932 0.1983 0.0312523521 0.0171176182 0.3099995463 0.0906213047 5.8002133984 0.5461434023 1.9293280930 0.2248166334 8.0707933898 .8786989586
0.0045 0.0045 0.7928 0.1982 0.0437532929 0.0162725782 0.3471423491 0.0826103493 5.9011736756 0.3059449714 1.8742638017 0.2655647669 8.1663331193 .6703926658
0.0045 0.005 0.7924 0.1981 0.0411489302 0.0155914125 0.3699994585 0.0987264415 5.8620629376 0.4427192613 1.8929648817 0.1750374523 8.1661762080 .7320745676
0.0 0.001 0.7992 0.1998 0.0000000000 0.0000000000 0.0657141895 0.0455352975 5.9702996311 0.3408770033 1.8950427795 0.0786862332 7.9310566001 .4650985340
0.0 0.01 0.792 0.198 0.0000000000 0.0000000000 0.7228560849 0.1074375323 5.9293697890 0.3502613955 1.8327058460 0.1702608701 8.4849317199 .6279597979
0.0045 0.0055 0.792 0.198 0.0302106070 0.0182230961 0.3885708598 0.0714855868 5.7347256511 0.2538285838 1.8389395393 0.1115116967 7.9924466572 .4550489634
0.0045 0.006 0.7916 0.1979 0.0421906753 0.0172439492 0.4428564947 0.0312983860 5.9184551644 0.2335689985 1.8524458749 0.2223059316 8.2559482093 .5044172653
0.0045 0.0065 0.7912 0.1978 0.0411489302 0.0231539413 0.4542850494 0.0897159742 5.7865701177 0.0873548862 1.8295889993 0.1647184581 8.1115930966 .3649432598
0.0045 0.006999999999999999 0.7908 0.1977 0.0328149697 0.0090817230 0.5185706696 0.0629867869 5.9066309878 0.4062104651 1.8306279482 0.1283596024 8.2886445753 .6066385774
0.0045 0.0075 0.7904 0.1976 0.0328149697 0.0096607463 0.6014276912 0.1031739638 5.9857620159 0.3395152018 1.8732248528 0.0975948575 8.4932295296 .5499447694
0.0045 0.008 0.79 0.1975 0.0338567147 0.0230600101 0.6071419685 0.1124856621 5.8593342814 0.5523490234 1.8347837438 0.1037701405 8.3351167084 .7916648361
0.0045 0.0085 0.7896 0.1974 0.0421906753 0.0101000932 0.6314276472 0.0855234722 5.9111787481 0.1273892503 1.8493290283 0.1255366723 8.4341260989 .3485494880
0.0045 0.009000000000000001 0.7892 0.1973 0.0401071851 0.0107254219 0.7199989462 0.1259735738 5.9857620159 0.1247645508 1.9012764729 0.2736994468 8.6471446201 .5351629933
0.0045 0.0095 0.7888 0.1972 0.0354193323 0.0041669803 0.6557133260 0.1147844573 5.9029927797 0.5326279624 1.8316668971 0.1772435848 8.4257923351 .8288229848
0.0045 0.01 0.7884 0.1971 0.0343775873 0.0101000932 0.7957131211 0.1433133469 5.8629724896 0.3324235417 1.8908869840 0.2445395264 8.5839501820 .7303765082
0.0005 0.0 0.7996 0.1999 0.0010417451 0.0025517439 0.0000000000 0.0000000000 5.9475608299 0.4257791790 1.8888090862 0.1985017831 7.8374116612 .6268327060
0.005 0.0 0.7959999999999999 0.19899999999999998 0.0421906753 0.0152394165 0.0000000000 0.0000000000 6.0103199211 0.2399976783 1.8524458749 0.1411747672 7.9049564713 .3964118620
0.005 0.0005 0.7956 0.1989 0.0416698027 0.0210937299 0.0399999415 0.0368116568 5.7920274300 0.0826842344 1.8004984303 0.1875410672 7.6741956045 .3281306883
0.005 0.001 0.7952 0.1988 0.0395863126 0.0231539413 0.0828570216 0.0379042278 5.9639327667 0.1414463100 1.8555627216 0.1580295568 7.9419388225 .3605340359
0.005 0.0015 0.7948 0.1987 0.0395863126 0.0166026844 0.1114284083 0.0457142188 6.0676217000 0.4836696412 1.9220554507 0.2630818827 8.1406918716 .8090684271
0.005 0.002 0.7944 0.1986 0.0416698027 0.0135826939 0.1685711818 0.0232115043 5.9411939656 0.1772670036 1.8617964150 0.2395988246 8.0132313651 .4536600264
0.005 0.0025 0.794 0.1985 0.0442741654 0.0174317291 0.1785711672 0.0442626020 5.9612041106 0.4265168763 1.9116659618 0.2562647000 8.0957154050 .7444759074
0.005 0.003 0.7936 0.1984 0.0463576555 0.0089614299 0.1899997219 0.0515869819 5.9093596440 0.3341214403 1.9147828085 0.1509303480 8.0604998299 .5456002001
0.005 0.0035 0.7932 0.1983 0.0406280577 0.0260644533 0.2671424661 0.0629867869 5.8711584580 0.3939105996 1.9324449396 0.2531285495 8.1113739214 .7360903893
0.005 0.004 0.7928 0.1982 0.0333358422 0.0178622070 0.2857138675 0.0898977697 5.8447814487 0.4401104215 1.9168607063 0.2097544929 8.0806918647 .7576248911
0.005 0.0045 0.7924 0.1981 0.0385445675 0.0089614299 0.3528566264 0.0790761843 5.7774745973 0.2543885531 1.8410174371 0.0618501904 8.0098932283 .4042763577
0.0005 0.0005 0.7992 0.1998 0.0036461077 0.0062504704 0.0271428174 0.0277009872 5.8675202498 0.3838007876 1.8908869840 0.1272447327 7.7891961589 .5449969779
0.005 0.005 0.792 0.198 0.0515663809 0.0152394165 0.3828565825 0.0764518204 5.9757569433 0.2806377110 1.8223163571 0.2727829516 8.2324962638 .6451118995
0.005 0.0055 0.7916 0.1979 0.0411489302 0.0211963764 0.3942851372 0.0978960950 5.9693900790 0.2865651946 1.8815364439 0.1455122013 8.2863605903 .5511698673
0.005 0.006 0.7912 0.1978 0.0432324203 0.0224881853 0.3999994145 0.0782459651 6.0730790123 0.3427261629 1.8794585461 0.1174334003 8.3957693932 .5608937136
0.005 0.0065 0.7908 0.1977 0.0390654401 0.0183418146 0.4885707135 0.1090214635 5.9266411329 0.2499133903 1.9064712173 0.1130498617 8.3607485038 .4903265301
0.005 0.006999999999999999 0.7904 0.1976 0.0395863126 0.0120590710 0.5857134284 0.1030155999 5.9930384322 0.2270894825 1.8077710726 0.2215666607 8.4261092458 .5637308141
0.005 0.0075 0.79 0.1975 0.0312523521 0.0118777213 0.5699991657 0.1955418696 5.9148169563 0.6152929679 1.9106270129 0.1814327252 8.4266954870 1.0041452840
0.005 0.008 0.7896 0.1974 0.0416698027 0.0143594648 0.5714277351 0.1195226860 5.9148169563 0.3244233303 1.8701080061 0.1554956319 8.3980225002 .6138011130
0.005 0.0085 0.7892 0.1973 0.0552124886 0.0293542984 0.6085705378 0.0417963355 5.9439226217 0.2736527569 1.8940038306 0.1344385414 8.5017094787 .4792419322
0.005 0.009000000000000001 0.7888 0.1972 0.0375028225 0.0288320709 0.6928561288 0.0750508932 5.9475608299 0.2715527003 1.8732248528 0.1523539821 8.5511446340 .5277896465
0.005 0.0095 0.7884 0.1971 0.0359402049 0.0145098298 0.7271417929 0.1282215590 5.8429623446 0.4317987577 1.8753027506 0.1349834132 8.4813470930 .7095135597
0.0005 0.001 0.7988 0.1997 0.0052087253 0.0109259145 0.0785713136 0.0564239679 5.9084500919 0.4493739434 1.8638743128 0.1959623968 7.8561044436 .7126862226
0.005 0.01 0.7879999999999999 0.19699999999999998 0.0479202731 0.0313563535 0.7057132528 0.2389429020 5.9675709749 0.4669608670 1.8160826637 0.1712974371 8.5372871645 .9085575596
0.0055 0.0 0.7956 0.1989 0.0479202731 0.0202001863 0.0000000000 0.0000000000 6.0130485772 0.3167226876 1.8669911594 0.1446491497 7.9279600097 .4815720236
0.0055 0.0005 0.7952 0.1988 0.0453159105 0.0232007643 0.0428570801 0.0519025015 5.9602945586 0.4091002926 1.8669911594 0.1941027929 7.9154587086 .6783063513
0.0055 0.001 0.7948 0.1987 0.0479202731 0.0258554326 0.0585713428 0.0209955956 6.0539784193 0.2347560703 1.8586795683 0.1713982299 8.0191496035 .4530053284
0.0055 0.0015 0.7944 0.1986 0.0411489302 0.0129277163 0.1299998097 0.0318157498 6.0503402111 0.3587188402 1.8794585461 0.0937129597 8.1009474971 .4971752660
0.0055 0.002 0.794 0.1985 0.0421906753 0.0231539413 0.1528569191 0.0193780573 6.0985464696 0.3946659418 1.8358226927 0.1372985800 8.1294167567 .5744965204
0.0055 0.0025 0.7936 0.1984 0.0494828907 0.0093176512 0.2242853860 0.0523722170 5.9502894861 0.3735857009 1.8586795683 0.2349403227 8.0827373311 .6702158918
0.0055 0.003 0.7932 0.1983 0.0510455083 0.0276798546 0.2528567728 0.0932845933 5.9530181422 0.3651372871 1.8898480351 0.1108125569 8.1467684584 .5969142919
0.0055 0.0035 0.7928 0.1982 0.0416698027 0.0065885743 0.2385710794 0.1048223399 6.0339682743 0.1266075539 1.8597185172 0.1177271678 8.1739276736 .3557456359
0.0055 0.004 0.7924 0.1981 0.0463576555 0.0038978531 0.3214281010 0.0823133669 5.9093596440 0.1765187225 1.8566016705 0.2201591293 8.1337470710 .4828890718
0.0005 0.0015 0.7984 0.1996 0.0015626176 0.0025517439 0.1057141310 0.0228571094 5.8957163633 0.3200072454 1.9781586909 0.1217655194 7.9811518028 .4671816181
0.0055 0.0045 0.792 0.198 0.0531289985 0.0204670432 0.3199995316 0.1766811681 5.9530181422 0.4454019813 1.8254332037 0.1603620224 8.1515798760 .8029122150
0.0055 0.005 0.7916 0.1979 0.0442741654 0.0087158646 0.3614280424 0.0759160618 5.9175456124 0.2660746788 1.9449123264 0.2819057206 8.2681601466 .6326123258
0.0055 0.0055 0.7912 0.1978 0.0395863126 0.0111227936 0.4014279839 0.1189750419 5.8766157703 0.1588360194 1.7890699925 0.2497456803 8.1067000593 .5386795352
0.0055 0.006 0.7908 0.1977 0.0500037633 0.0456945060 0.4628564654 0.1867878309 5.9748473913 0.2541803365 1.8908869840 0.2151402023 8.3785946040 .7018028757
0.0055 0.0065 0.7904 0.1976 0.0442741654 0.0248713226 0.4728564508 0.0859044250 5.9411939656 0.3077782205 1.9334838885 0.0988695122 8.3918084703 .5174234803
0.0055 0.006999999999999999 0.79 0.1975 0.0369819499 0.0076552316 0.5442849176 0.0660240177 6.0530688673 0.0929346793 1.9563407642 0.0632309451 8.5906764990 .2298448737
0.0055 0.0075 0.7896 0.1974 0.0385445675 0.0159356353 0.5457134870 0.0769838507 6.0239632018 0.3021356115 1.9563407642 0.2146982293 8.5645620205 .6097533268
0.0055 0.008 0.7892 0.1973 0.0463576555 0.0193214927 0.5771420124 0.0628570509 5.9257315808 0.2803427685 1.7890699925 0.1108515137 8.3383012412 .4733728258
0.0055 0.0085 0.7888 0.1972 0.0427115478 0.0156608624 0.5885705671 0.0780370303 5.8729775621 0.1923955214 1.8586795683 0.1972799535 8.3629392453 .4833733676
0.0055 0.009000000000000001 0.7884 0.1971 0.0619838316 0.0224398755 0.6957132674 0.0958739267 5.9757569433 0.5339930410 1.8295889993 0.1250887563 8.5630430416 .7773955995
0.0005 0.002 0.7979999999999999 0.1995 0.0031252352 0.0020834901 0.1442855031 0.0354561585 5.9057214358 0.4404185879 1.8493290283 0.1250197037 7.9024612024 .6029779402
0.0055 0.0095 0.7879999999999999 0.19699999999999998 0.0447950379 0.0193214927 0.7528560409 0.1200678322 6.0094103691 0.5667494632 1.8784195972 0.2301312838 8.6854810451 .9362700719
0.0055 0.01 0.7876 0.1969 0.0364610774 0.0143594648 0.7642845956 0.1157052977 5.8957163633 0.3303865647 1.8233553060 0.2551672016 8.5198173423 .7156185288
0.006 0.0 0.7952 0.1988 0.0468785281 0.0057058727 0.0000000000 0.0000000000 6.0594357316 0.4441967623 1.8742638017 0.2120474073 7.9805780614 .6619500423
0.006 0.0005 0.7948 0.1987 0.0593794689 0.0184597696 0.0385713721 0.0114285547 6.1467527280 0.3890331776 1.8295889993 0.2465090985 8.0742925683 .6654306004
0.006 0.001 0.7944 0.1986 0.0588585964 0.0336920391 0.0842855909 0.0354561585 5.9202742685 0.3805103131 1.8347837438 0.1658938207 7.8982021996 .6155523314
0.006 0.0015 0.794 0.1985 0.0437532929 0.0116003821 0.1071427003 0.0433306534 5.9666614229 0.3252077871 1.8680301083 0.1263252485 7.9855875244 .5064640711
0.006 0.002 0.7936 0.1984 0.0473994006 0.0231539413 0.1228569630 0.0506286263 5.9921288802 0.3305868232 1.8794585461 0.1140763991 8.0418437899 .5184457899
0.006 0.0025 0.7932 0.1983 0.0552124886 0.0211963764 0.1957139993 0.0655275895 6.0394255866 0.5297935723 1.9178996552 0.3117816212 8.2082517297 .9282991594
0.006 0.003 0.7928 0.1982 0.0505246358 0.0247839012 0.1942854299 0.0839823825 5.8893494990 0.4816333594 1.8773806484 0.1180202042 8.0115402131 .7084198473
0.006 0.0035 0.7924 0.1981 0.0520872534 0.0261475937 0.2371425101 0.0696345130 5.8747966662 0.2145000661 1.8410174371 0.1296981120 8.0050438668 .4399802848
0.0005 0.0025 0.7976 0.1994 0.0057295979 0.0051034877 0.2028568459 0.0589706778 6.1412954157 0.1360806590 1.9262112463 0.1098341468 8.2760931058 .3099889713
0.006 0.004 0.792 0.198 0.0390654401 0.0177402793 0.2828567289 0.0589706778 5.9848524638 0.2527180171 1.7932257881 0.1014558995 8.1000004209 .4308848737
0.006 0.0045 0.7916 0.1979 0.0520872534 0.0183418146 0.3399995024 0.0410076545 6.0685312521 0.5550384396 1.9241333485 0.0668812002 8.3847513564 .6812691089
0.006 0.005 0.7912 0.1978 0.0489620182 0.0299037091 0.3614280424 0.1289199733 5.8584247294 0.1284241109 1.8015373792 0.1762419936 8.0703521692 .4634897869
0.006 0.0055 0.7908 0.1977 0.0520872534 0.0310782429 0.4328565093 0.1075134868 5.8193139914 0.3495615719 1.9095880640 0.2105352450 8.2138458181 .6986885466
0.006 0.006 0.7904 0.1976 0.0453159105 0.0149518545 0.4314279400 0.0379042278 5.9139074042 0.2052123578 1.9064712173 0.1103440028 8.2971224720 .3684124429
0.006 0.0065 0.79 0.1975 0.0583377238 0.0156608624 0.4999992682 0.1195226860 5.7647408686 0.3538893910 1.9345228374 0.4678085873 8.2576006980 .9568815267
0.006 0.006999999999999999 0.7896 0.1974 0.0510455083 0.0116935594 0.5342849323 0.1206781781 5.9230029247 0.4126841210 1.8119268681 0.1210542661 8.3202602334 .6661101246
0.006 0.0075 0.7892 0.1973 0.0536498710 0.0182230961 0.5314277936 0.0897159742 5.8511483130 0.3994000355 1.8825753928 0.1112403312 8.3188013704 .6185794370
0.006 0.008 0.7888 0.1972 0.0510455083 0.0232007643 0.6042848298 0.1607632492 5.9439226217 0.1886087266 1.9667302531 0.2289085234 8.5659832129 .6014812635
0.006 0.0085 0.7884 0.1971 0.0468785281 0.0186353023 0.6428562019 0.1215543786 6.0803554287 0.3611276721 1.8462121816 0.0678426467 8.6163023403 .5691599997
0.0005 0.003 0.7972 0.1993 0.0020834901 0.0038978531 0.2228568167 0.0291372117 5.9248220288 0.4226198127 1.9137438596 0.0578835343 8.0635061952 .5135384118
0.006 0.009000000000000001 0.7879999999999999 0.19699999999999998 0.0510455083 0.0234334759 0.6099991072 0.0610117864 6.0303300661 0.2840366629 1.7724468102 0.1616759377 8.4638214918 .5301578629
0.006 0.0095 0.7876 0.1969 0.0505246358 0.0149518545 0.7271417929 0.1133531737 5.9402844135 0.5341913073 1.8368616416 0.1252956857 8.5548124838 .7877920212
0.006 0.01 0.7872 0.1968 0.0468785281 0.0321087394 0.7114275302 0.1947470657 5.9411939656 0.2466613924 1.8337447949 0.1395444123 8.5332448188 .6130616098
0.0065 0.0 0.7948 0.1987 0.0604212140 0.0387551568 0.0000000000 0.0000000000 5.9466512779 0.1874295255 1.8462121816 0.3196587598 7.8532846735 .5458434421
0.0065 0.0005 0.7944 0.1986 0.0619838316 0.0166026844 0.0385713721 0.0307723253 5.9211838206 0.4099648830 1.9137438596 0.1805022336 7.9354828839 .6378421263
0.0065 0.001 0.794 0.1985 0.0593794689 0.0101000932 0.0628570509 0.0277009872 5.8984450194 0.2759407626 1.8742638017 0.1299973774 7.8949453409 .4437392204
0.0065 0.0015 0.7936 0.1984 0.0500037633 0.0249584379 0.1085712697 0.0945017783 6.0303300661 0.3255129078 1.7911478903 0.2671856607 7.9800529894 .7121587847
0.0065 0.002 0.7932 0.1983 0.0557333612 0.0182230961 0.1285712404 0.0619412905 5.9421035176 0.7226813143 1.8482900794 0.1117824035 7.9746981986 .9146281044
0.0065 0.0025 0.7928 0.1982 0.0515663809 0.0172439492 0.2071425540 0.0711421793 5.9502894861 0.3766292372 1.9334838885 0.1632704135 8.1424823095 .6282857792
0.0065 0.003 0.7924 0.1981 0.0453159105 0.0169903479 0.2257139553 0.0232115043 5.8429623446 0.2208844850 1.8815364439 0.1585750523 7.9955286543 .4196613895
0.0005 0.0035 0.7968 0.1992 0.0041669803 0.0025517439 0.2557139114 0.0291372117 5.9930384322 0.2552845417 1.8514069260 0.2797532676 8.1043262499 .5667267649
0.0065 0.0035 0.792 0.198 0.0510455083 0.0327114587 0.2399996487 0.0457142188 5.9248220288 0.1983907951 1.9147828085 0.1244312095 8.1306499943 .4012476821
0.0065 0.004 0.7916 0.1979 0.0552124886 0.0270452750 0.2957138529 0.1048223399 5.9357366533 0.5861750690 1.8649132616 0.1134311440 8.1515762564 .8314738279
0.0065 0.0045 0.7912 0.1978 0.0489620182 0.0187514112 0.3514280571 0.0678532840 6.0621643877 0.5291373261 1.9553018153 0.1863863888 8.4178562783 .8021284101
0.0065 0.005 0.7908 0.1977 0.0536498710 0.0134219463 0.3999994145 0.0556958862 5.7892987739 0.2685875005 1.7745247080 0.2814458664 8.0174727674 .6191511994
0.0065 0.0055 0.7904 0.1976 0.0494828907 0.0143594648 0.3914279985 0.1463569112 5.9521085901 0.5062014653 1.9272501952 0.1920229403 8.3202696745 .8589407816
0.0065 0.006 0.79 0.1975 0.0510455083 0.0204670432 0.4614278961 0.1635321952 5.9166360603 0.1810899622 1.9012764729 0.2634099151 8.3303859376 .6284991157
0.0065 0.0065 0.7896 0.1974 0.0671925569 0.0083339605 0.4799992975 0.0877843943 5.9084500919 0.1807607407 1.8742638017 0.1530326224 8.3299057480 .4299117179
0.0065 0.006999999999999999 0.7892 0.1973 0.0520872534 0.0127587193 0.5314277936 0.1148555533 5.8329572721 0.2459896919 1.8223163571 0.1463996594 8.2387886762 .5200036239
0.0065 0.0075 0.7888 0.1972 0.0541707436 0.0051034877 0.5385706403 0.0878773371 5.9020832276 0.2898261584 1.8275111015 0.2266147360 8.3223357130 .6094217192
0.0065 0.008 0.7884 0.1971 0.0546916161 0.0167976345 0.5285706549 0.0832991909 6.0248727538 0.2942453586 1.8472511305 0.0873211667 8.4553861553 .4816633507
0.0005 0.004 0.7964 0.1991 0.0052087253 0.0065885743 0.2757138822 0.0748330382 5.9029927797 0.1906157231 1.9054322684 0.1135072467 8.0893476556 .3855445823
0.0065 0.0085 0.7879999999999999 0.19699999999999998 0.0588585964 0.0375028225 0.6485704793 0.1262971643 5.8666106978 0.1418434678 1.8794585461 0.1834443671 8.4534983196 .4890878217
0.0065 0.009000000000000001 0.7876 0.1969 0.0520872534 0.0087158646 0.6742847274 0.1374993349 5.8011229505 0.3302863898 1.8981596262 0.3518096342 8.4256545575 .8283112235
0.0065 0.0095 0.7872 0.1968 0.0536498710 0.0247839012 0.7142846688 0.2190887023 6.0457924509 0.3205238698 1.9553018153 0.2384246235 8.7690288060 .8028210968
0.0065 0.01 0.7868 0.1967 0.0505246358 0.0134219463 0.7714274423 0.1261678277 5.9384653095 0.2547655119 1.9324449396 0.1878171336 8.6928623272 .5821724195
0.006999999999999999 0.0 0.7944 0.1986 0.0578168513 0.0166026844 0.0000000000 0.0000000000 6.0066817129 0.3955620830 1.8690690572 0.2050075479 7.9335676214 .6171723153
0.006999999999999999 0.0005 0.794 0.1985 0.0572959788 0.0220987501 0.0371428028 0.0342856641 6.0394255866 0.2268416239 1.9334838885 0.0918515437 8.0673482567 .3750775818
0.006999999999999999 0.001 0.7936 0.1984 0.0494828907 0.0210937299 0.0785713136 0.0090350658 5.8884399469 0.2461779528 1.9303670419 0.1985017831 7.9468611931 .4748085316
0.006999999999999999 0.0015 0.7932 0.1983 0.0463576555 0.0184597696 0.1099998390 0.0429522125 5.8502387610 0.3499400287 1.8898480351 0.1935235798 7.8964442906 .6048755906
0.006999999999999999 0.002 0.7928 0.1982 0.0536498710 0.0209905815 0.1514283498 0.0354561585 5.9384653095 0.1705889050 1.9137438596 0.2493996762 8.0572873899 .4764353212
0.006999999999999999 0.0025 0.7924 0.1981 0.0692760470 0.0173067689 0.1714283205 0.0433306534 5.8602438335 0.4009711478 1.8867311884 0.1374243114 7.9876793894 .5990328815
0.0 0.0015 0.7988 0.1997 0.0000000000 0.0000000000 0.1042855616 0.0483185994 5.9748473913 0.5204481923 1.8597185172 0.2690857574 7.9388514701 .8378525491
0.0005 0.0045 0.7959999999999999 0.19899999999999998 0.0026043627 0.0032942872 0.3099995463 0.0764518204 5.9857620159 0.1098112247 1.8420563860 0.0883045442 8.1404223109 .2778618765
0.006999999999999999 0.003 0.792 0.198 0.0536498710 0.0188091969 0.2128568313 0.0567125834 5.9020832276 0.4282203490 1.9303670419 0.1483333789 8.0989569718 .6520755082
0.006999999999999999 0.0035 0.7916 0.1979 0.0635464492 0.0209905815 0.2442853567 0.0707971061 5.7583740043 0.5036455048 1.9501070708 0.2135892955 8.0163128810 .8090224879
0.006999999999999999 0.004 0.7912 0.1978 0.0630255766 0.0141309176 0.2928567142 0.0393829388 5.8538769692 0.1980569160 1.8441342838 0.1647970764 8.0538935438 .4163678488
0.006999999999999999 0.0045 0.7908 0.1977 0.0661508118 0.0193775784 0.3228566703 0.0815161242 5.9284602369 0.3082079885 1.9667302531 0.0991311876 8.2841979721 .5082328787
0.006999999999999999 0.005 0.7904 0.1976 0.0614629590 0.0145844310 0.3685708891 0.1086464315 6.0230536497 0.4344803600 1.8628353639 0.1374557262 8.3159228617 .6951669487
0.006999999999999999 0.0055 0.79 0.1975 0.0557333612 0.0070654588 0.3957137065 0.0775122292 5.9311888931 0.4676689847 1.9147828085 0.2894624233 8.2974187693 .8417090960
0.006999999999999999 0.006 0.7896 0.1974 0.0552124886 0.0347699486 0.4128565386 0.1230229636 6.0839936368 0.4051908896 1.8597185172 0.2209812788 8.4117811812 .7839650806
0.006999999999999999 0.0065 0.7892 0.1973 0.0588585964 0.0160035914 0.4942849908 0.1359469696 5.9557467983 0.2824946247 1.9220554507 0.1724780331 8.4309458362 .6069232188
0.006999999999999999 0.006999999999999999 0.7888 0.1972 0.0546916161 0.0269649025 0.5128563922 0.0805084696 5.9984957445 0.2089991484 1.8753027506 0.1505579982 8.4413465034 .4670305187
0.006999999999999999 0.0075 0.7884 0.1971 0.0567751062 0.0221967494 0.5599991804 0.1372021672 5.7692886289 0.2486656076 1.8389395393 0.1986539834 8.2250024548 .6067185076
0.0005 0.005 0.7956 0.1989 0.0026043627 0.0046588256 0.3757137358 0.0915176796 6.1030942298 0.1894839458 1.8524458749 0.1481877684 8.3338582032 .4338482194
0.006999999999999999 0.008 0.7879999999999999 0.19699999999999998 0.0599003414 0.0087158646 0.6128562459 0.1418246341 5.9894002240 0.0931125449 1.9314059908 0.2507636111 8.5935628021 .4944166547
0.006999999999999999 0.0085 0.7876 0.1969 0.0666716844 0.0084631769 0.6042848298 0.1048223399 5.8338668241 0.5013405995 1.8056931748 0.1349194248 8.3105165131 .7495455411
0.006999999999999999 0.009000000000000001 0.7872 0.1968 0.0614629590 0.0224881853 0.6928561288 0.0818160006 6.0485211070 0.4388906719 1.9178996552 0.2313289177 8.7207398500 .7745237755
0.006999999999999999 0.0095 0.7868 0.1967 0.0572959788 0.0147325000 0.7742845810 0.1491743815 5.7920274300 0.3477106959 1.9251722974 0.1104613277 8.5487802872 .6220789051
0.006999999999999999 0.01 0.7864 0.1966 0.0604212140 0.0229183915 0.7314275009 0.1093952097 5.8993545715 0.3712220543 1.7849141969 0.1323345221 8.4761174833 .6358701776
0.0075 0.0 0.794 0.1985 0.0572959788 0.0098828615 0.0000000000 0.0000000000 5.7829319096 0.4207049393 1.7786805036 0.2636229173 7.6189083920 .6942107181
0.0075 0.0005 0.7936 0.1984 0.0557333612 0.0070654588 0.0371428028 0.0166598382 6.0012244006 0.6163408155 1.8368616416 0.2107402253 7.9309622062 .8508063378
0.0075 0.001 0.7932 0.1983 0.0614629590 0.0188091969 0.0614284815 0.0389661764 5.9357366533 0.3267001559 1.8597185172 0.2172372323 7.9183466110 .6017127615
0.0075 0.0015 0.7928 0.1982 0.0645881942 0.0344564170 0.0871427296 0.0522161147 6.1221948228 0.2039831429 1.8929648817 0.2371535974 8.1668906283 .5278092720
0.0075 0.002 0.7924 0.1981 0.0604212140 0.0286053408 0.1471426418 0.0603390891 6.0457924509 0.2237276181 1.8607574661 0.2172769793 8.1141137728 .5299490273
0.0005 0.0055 0.7952 0.1988 0.0057295979 0.0060743654 0.4685707428 0.0859993995 5.9957670884 0.4167535318 1.8597185172 0.1238050491 8.3297859463 .6326323458
0.0075 0.0025 0.792 0.198 0.0687551745 0.0196556066 0.1714283205 0.0728430293 6.0103199211 0.3208334451 1.9791976398 0.2085157744 8.2297010559 .6218478554
0.0075 0.003 0.7916 0.1979 0.0651090668 0.0192088299 0.2128568313 0.1027775967 5.9912193281 0.2036746800 1.8898480351 0.2401208467 8.1590332613 .5657819533
0.0075 0.0035 0.7912 0.1978 0.0614629590 0.0256447084 0.2471424954 0.0691640041 5.9357366533 0.1343430233 1.8295889993 0.1921802717 8.0739311070 .4213320075
0.0075 0.004 0.7908 0.1977 0.0666716844 0.0318712706 0.2814281595 0.0596588070 6.0885413971 0.3486990523 1.9241333485 0.1467237158 8.3607745895 .5869528457
0.0075 0.0045 0.7904 0.1976 0.0630255766 0.0089614299 0.3128566849 0.1223576101 5.9884906720 0.3847050349 1.8462121816 0.1494931572 8.2105851151 .6655172321
0.0075 0.005 0.79 0.1975 0.0578168513 0.0201463908 0.3599994731 0.1224243082 6.0012244006 0.2191699611 1.8721859039 0.1760213693 8.2912266289 .5377620294
0.0075 0.0055 0.7896 0.1974 0.0604212140 0.0387551568 0.3757137358 0.0835926710 5.9866715679 0.1339977313 1.9480291730 0.1436607497 8.3708356907 .4000063088
0.0075 0.006 0.7892 0.1973 0.0697969196 0.0299037091 0.4471422027 0.1190436352 5.8547865212 0.2502574233 1.8659522105 0.2034218420 8.2376778540 .6026266096
0.0075 0.0065 0.7888 0.1972 0.0619838316 0.0172439492 0.5157135309 0.0991390067 5.7938465341 0.3795786381 1.8991985751 0.2524966451 8.2707424717 .7484582391
0.0075 0.006999999999999999 0.7884 0.1971 0.0635464492 0.0156608624 0.5014278375 0.1409586095 5.8402336885 0.4487475763 1.9168607063 0.1433598891 8.3220686815 .7487269373
0.0005 0.006 0.7948 0.1987 0.0052087253 0.0032942872 0.4185708159 0.1438818273 5.9739378393 0.2177308782 1.9791976398 0.1508445027 8.3769150203 .5157514954
0.0075 0.0075 0.7879999999999999 0.19699999999999998 0.0713595372 0.0382194104 0.5385706403 0.1323567757 5.8411432405 0.4351652886 1.8545237727 0.1348233854 8.3055971907 .7405648601
0.0075 0.008 0.7876 0.1969 0.0713595372 0.0234334759 0.5799991511 0.0702182157 5.7192632663 0.1966484338 1.8181605615 0.1605503829 8.1887825161 .4508505083
0.0075 0.0085 0.7872 0.1968 0.0697969196 0.0320071828 0.5585706110 0.2152167088 5.7765650452 0.2270894825 1.8212774082 0.1376126930 8.2262099840 .6119260671
0.0075 0.009000000000000001 0.7868 0.1967 0.0630255766 0.0141309176 0.6342847859 0.1175947743 5.9730282872 0.2631483561 1.8888090862 0.1834679022 8.5591477359 .5783419502
0.0075 0.0095 0.7864 0.1966 0.0671925569 0.0133408462 0.7171418075 0.1824099010 5.7820223575 0.2742929095 1.8399784882 0.1178004952 8.4063352101 .5878441519
0.0075 0.01 0.7859999999999999 0.1965 0.0697969196 0.0145098298 0.7057132528 0.1415365480 5.8738871142 0.1854772663 1.8732248528 0.2622270781 8.5226221394 .6037507222
0.008 0.0 0.7936 0.1984 0.0593794689 0.0166026844 0.0000000000 0.0000000000 5.9957670884 0.1861006612 1.8254332037 0.2490531913 7.8805797610 .4517565369
0.008 0.0005 0.7932 0.1983 0.0734430273 0.0206780492 0.0285713868 0.0090350658 5.9166360603 0.3035233915 1.8462121816 0.2725612670 7.8648626560 .6057977735
0.008 0.001 0.7928 0.1982 0.0630255766 0.0206780492 0.0771427442 0.0291372117 5.7592835564 0.3799533241 1.8534848238 0.2197469011 7.7529367010 .6495154861
0.008 0.0015 0.7924 0.1981 0.0640673217 0.0315289269 0.1042855616 0.0554019744 5.9557467983 0.3364900057 1.8690690572 0.2312355759 7.9931687388 .6546564829
0.0005 0.0065 0.7944 0.1986 0.0036461077 0.0041669803 0.5014278375 0.0758084557 5.8966259153 0.3161056506 1.8597185172 0.1130498617 8.2614183777 .5091309483
0.008 0.002 0.792 0.198 0.0671925569 0.0221967494 0.1542854885 0.0883405840 6.0303300661 0.2638014554 1.8784195972 0.2683305515 8.1302277087 .6426693403
0.008 0.0025 0.7916 0.1979 0.0625047041 0.0164714358 0.1957139993 0.0629867869 5.8438718966 0.3975065039 1.8555627216 0.1683481957 7.9576533216 .6453129223
0.008 0.003 0.7912 0.1978 0.0599003414 0.0183418146 0.2214282473 0.0823133669 5.9284602369 0.4433765363 1.8420563860 0.2209421982 8.0518452116 .7649739160
0.008 0.0035 0.7908 0.1977 0.0697969196 0.0321762658 0.2671424661 0.1020602569 6.0285109620 0.3537491016 1.8794585461 0.0944015286 8.2449088938 .5823871529
0.008 0.004 0.7904 0.1976 0.0682343020 0.0300846164 0.2714281742 0.0925818745 5.9903097761 0.3686278782 1.8046542259 0.1791817899 8.1346264782 .6704761590
0.008 0.0045 0.79 0.1975 0.0708386646 0.0266409880 0.2785710208 0.0871310192 5.7338160991 0.2577356598 1.8659522105 0.0767416911 7.9491779950 .4482493581
0.008 0.005 0.7896 0.1974 0.0645881942 0.0101000932 0.4171422466 0.0709123170 5.9320984451 0.4462407316 1.9438733775 0.1939692818 8.3577022634 .7212224236
0.008 0.0055 0.7892 0.1973 0.0734430273 0.0209388167 0.4028565532 0.1067515106 5.8238617516 0.3340719166 1.8347837438 0.0923204163 8.1349450759 .5540826602
0.008 0.006 0.7888 0.1972 0.0677134294 0.0253038998 0.4357136480 0.1519933327 6.0039530568 0.4590274079 1.8804974950 0.1590643987 8.3878776292 .7953890391
0.008 0.0065 0.7884 0.1971 0.0739638999 0.0220003142 0.5257135163 0.0790761843 5.8611533855 0.2425896544 1.8784195972 0.0845579307 8.3392503989 .4282240836
0.0005 0.006999999999999999 0.794 0.1985 0.0078130880 0.0032942872 0.4728564508 0.0567125834 5.9693900790 0.4303094479 1.9542628664 0.1417546681 8.4043224842 .6320709866
0.008 0.006999999999999999 0.7879999999999999 0.19699999999999998 0.0692760470 0.0238921001 0.5528563337 0.1715711180 5.9175456124 0.5562831022 1.8960817284 0.1681685695 8.4357597215 .9199148898
0.008 0.0075 0.7876 0.1969 0.0677134294 0.0269649025 0.5785705818 0.1238825809 5.8929877071 0.3801622906 1.8306279482 0.1559946386 8.3698996665 .6870044126
0.008 0.008 0.7872 0.1968 0.0614629590 0.0196556066 0.6299990779 0.1537023768 5.8802539785 0.2630477354 1.9251722974 0.1347593210 8.4968883128 .5711650398
0.008 0.0085 0.7868 0.1967 0.0713595372 0.0169903479 0.5885705671 0.1550771073 6.0548879714 0.2818496188 1.8327058460 0.3009295335 8.5475239217 .7548466075
0.008 0.009000000000000001 0.7864 0.1966 0.0666716844 0.0238921001 0.6857132821 0.0777225749 5.9566563504 0.3447382241 1.9324449396 0.1340203801 8.6414862565 .5803732792
0.008 0.0095 0.7859999999999999 0.1965 0.0651090668 0.0275619838 0.6999989755 0.1080436727 5.9139074042 0.4411318047 1.8337447949 0.0746309612 8.5127602414 .6513684224
0.008 0.01 0.7856 0.1964 0.0666716844 0.0138203101 0.7071418221 0.0657762719 5.8093089189 0.3651191612 1.8597185172 0.1791094857 8.4428409426 .6238252289
0.0085 0.0 0.7932 0.1983 0.0697969196 0.0229183915 0.0000000000 0.0000000000 5.9684805270 0.3315863019 1.8690690572 0.1861313983 7.9073465038 .5406360917
0.0085 0.0005 0.7928 0.1982 0.0703177921 0.0205728167 0.0371428028 0.0397953368 5.9339175492 0.1609059011 1.9085491151 0.1176537947 7.9499272592 .3389278493
0.0085 0.001 0.7924 0.1981 0.0807352428 0.0174317291 0.0714284669 0.0180701316 6.0694408041 0.3085299217 1.9075101662 0.1707672986 8.1291146800 .5147990810
0.0005 0.0075 0.7936 0.1984 0.0010417451 0.0025517439 0.5485706257 0.0863782533 5.9157265083 0.3035996989 1.8566016705 0.1446491497 8.3219405496 .5371788458
0.0085 0.0015 0.792 0.198 0.0708386646 0.0145098298 0.1099998390 0.0457142188 5.9875811199 0.3709188484 1.9033543707 0.2294736840 8.0717739942 .6606165810
0.0085 0.002 0.7916 0.1979 0.0765682625 0.0380771717 0.1214283937 0.0393829388 5.8848017387 0.3318556451 1.8825753928 0.1742958696 7.9653737877 .5836116252
0.0085 0.0025 0.7912 0.1978 0.0765682625 0.0179228598 0.1828568752 0.0368116568 5.9739378393 0.2880624708 1.9345228374 0.0582553013 8.1678858144 .4010522887
0.0085 0.003 0.7908 0.1977 0.0713595372 0.0199297567 0.2414282181 0.0654028937 5.8520578651 0.3671437001 1.8773806484 0.1686300789 8.0422262688 .6211064294
0.0085 0.0035 0.7904 0.1976 0.0718804097 0.0229656947 0.2442853567 0.0567125834 5.8711584580 0.1948225663 1.8088100215 0.2358574170 7.9961342459 .5103582614
0.0085 0.004 0.79 0.1975 0.0911526935 0.0433295825 0.3057138383 0.0481493568 6.0685312521 0.1235920258 1.9106270129 0.0603664175 8.3760247968 .2754373826
0.0085 0.0045 0.7896 0.1974 0.0661508118 0.0169903479 0.3285709477 0.1264909213 6.0921796053 0.2517077446 1.8368616416 0.1701594035 8.3237630064 .5653484173
0.0085 0.005 0.7892 0.1973 0.0776100076 0.0172439492 0.3857137212 0.0361402632 5.8784348744 0.2250548649 1.8586795683 0.1518998709 8.2004381715 .4303389482
0.0085 0.0055 0.7888 0.1972 0.0770891351 0.0179228598 0.3842851518 0.0277009872 5.8329572721 0.1210217018 1.8399784882 0.0968844214 8.1343100472 .2635299702
0.0085 0.006 0.7884 0.1971 0.0739638999 0.0299399780 0.4328565093 0.0979794463 5.8484196569 0.3902815655 1.8306279482 0.1218009730 8.1858680143 .6400019628
0.0005 0.008 0.7932 0.1983 0.0041669803 0.0025517439 0.6171419539 0.0850448816 5.8575151773 0.2551289436 1.8545237727 0.0846599922 8.3333478842 .4273855613
0.0085 0.0065 0.7879999999999999 0.19699999999999998 0.0817769879 0.0447586832 0.5171421002 0.1082701005 5.8420527926 0.2493300992 1.8815364439 0.1233508453 8.3225083246 .5257097282
0.0085 0.006999999999999999 0.7876 0.1969 0.0765682625 0.0286432538 0.5628563190 0.1810172672 6.1212852707 0.3921846672 1.8836143417 0.1519282926 8.6443241939 .7537734808
0.0085 0.0075 0.7872 0.1968 0.0807352428 0.0135826939 0.5314277936 0.0835926710 5.9111787481 0.1454600950 1.8347837438 0.1692434671 8.3581255283 .4118789270
0.0085 0.008 0.7868 0.1967 0.0692760470 0.0163391330 0.5857134284 0.1218897016 6.0385160345 0.2408098089 1.8503679772 0.1219426845 8.5438734871 .5009813280
0.0085 0.0085 0.7864 0.1966 0.0786517527 0.0258134254 0.7014275448 0.1294886013 5.9020832276 0.3555592399 1.8534848238 0.1645873441 8.5356473489 .6754486107
0.0085 0.009000000000000001 0.7859999999999999 0.1965 0.0734430273 0.0276406202 0.6985704061 0.1294886013 5.9011736756 0.3845415668 1.8202384593 0.1281913060 8.4934255683 .6698620943
0.0085 0.0095 0.7856 0.1964 0.0744847724 0.0229656947 0.7228560849 0.1504819978 5.9239124767 0.2107022026 1.8555627216 0.2635246300 8.5768160556 .6476745251
0.0085 0.01 0.7852 0.1963 0.0713595372 0.0421359804 0.7899988437 0.2216078977 5.9320984451 0.3532342303 1.8545237727 0.0981243090 8.6479805987 .7151024174
0.009000000000000001 0.0 0.7928 0.1982 0.0744847724 0.0222455872 0.0000000000 0.0000000000 6.0694408041 0.3689957480 1.9210165018 0.1731526076 8.0649420783 .5643939428
0.009000000000000001 0.0005 0.7924 0.1981 0.0718804097 0.0238921001 0.0399999415 0.0294160431 5.9102691960 0.3787757394 1.8181605615 0.1981098739 7.8403101087 .6301937565
0.0005 0.0085 0.7928 0.1982 0.0067713429 0.0096607463 0.5928562751 0.0433306534 6.0057721609 0.2256422465 1.7994594814 0.1729280418 8.4048592603 .4515616880
0.009000000000000001 0.001 0.792 0.198 0.0640673217 0.0121487308 0.0828570216 0.0264960141 6.1167375105 0.4568813108 1.9241333485 0.1200154619 8.1877952023 .6155415176
0.009000000000000001 0.0015 0.7916 0.1979 0.0781308801 0.0216020855 0.0985712843 0.0628570509 6.0266918579 0.4265944545 1.8212774082 0.1678601917 8.0246714305 .6789137826
0.009000000000000001 0.002 0.7912 0.1978 0.0781308801 0.0265593922 0.1471426418 0.1220904534 5.9894002240 0.4299786448 1.8991985751 0.1768778069 8.1138723210 .7555062973
0.009000000000000001 0.0025 0.7908 0.1977 0.0817769879 0.0292060434 0.2028568459 0.0910705950 5.8065802628 0.1958728303 1.7786805036 0.1291977960 7.8698946002 .4453472647
0.009000000000000001 0.003 0.7904 0.1976 0.0739638999 0.0256447084 0.2299996634 0.0417963355 6.0621643877 0.2081264968 1.8732248528 0.2509529381 8.2393528038 .5265204788
0.009000000000000001 0.0035 0.79 0.1975 0.0750056449 0.0297217006 0.2585710501 0.0854279686 5.8693393539 0.2528227490 1.9334838885 0.1750127835 8.1363999374 .5429852017
0.009000000000000001 0.004 0.7896 0.1974 0.0703177921 0.0131771486 0.2728567435 0.1377366075 5.9157265083 0.4165073103 1.8638743128 0.2104121609 8.1227753567 .7778332273
0.009000000000000001 0.0045 0.7892 0.1973 0.0671925569 0.0187514112 0.3099995463 0.0457142188 5.8484196569 0.2404384964 1.8815364439 0.2457196498 8.1071482040 .5506237762
0.009000000000000001 0.005 0.7888 0.1972 0.0791726252 0.0282618352 0.3471423491 0.1048223399 5.8602438335 0.3564051578 1.8212774082 0.1455418704 8.1078362160 .6350312033
0.009000000000000001 0.0055 0.7884 0.1971 0.0635464492 0.0209905815 0.4128565386 0.0245780362 5.8975354674 0.3920327591 1.8991985751 0.1461339879 8.2731370303 .5837353647
0.0005 0.009000000000000001 0.7924 0.1981 0.0020834901 0.0038978531 0.6871418514 0.1338288147 6.0312396182 0.3833694440 1.8347837438 0.1634025842 8.5552487035 .6844986960
0.009000000000000001 0.006 0.7879999999999999 0.19699999999999998 0.0776100076 0.0129277163 0.4714278814 0.1010151066 5.9803047036 0.4184334851 1.8524458749 0.1814565212 8.3817884675 .7138328292
0.009000000000000001 0.0065 0.7876 0.1969 0.0838604780 0.0286053408 0.4814278668 0.0491560724 5.9675709749 0.2604179506 1.8711469550 0.1814327252 8.4040062747 .5196120890
0.009000000000000001 0.006999999999999999 0.7872 0.1968 0.0755265175 0.0232941279 0.5599991804 0.1357065681 5.9120883001 0.5865870318 1.9033543707 0.2104326799 8.4509683687 .9560204077
0.009000000000000001 0.0075 0.7868 0.1967 0.0796934977 0.0188091969 0.5557134723 0.1108039488 5.9302793410 0.3839990429 1.8337447949 0.2036975821 8.3994311059 .7173097707
0.009000000000000001 0.008 0.7864 0.1966 0.0822978604 0.0202001863 0.5814277204 0.0845635824 5.8529674171 0.4697376237 1.8638743128 0.1474282755 8.3805673107 .7219296679
0.009000000000000001 0.0085 0.7859999999999999 0.1965 0.0765682625 0.0250018816 0.6599990340 0.1505362354 6.0330587223 0.2866806473 1.8669911594 0.2137913476 8.6366171782 .6760101119
0.009000000000000001 0.009000000000000001 0.7856 0.1964 0.0875065857 0.0232007643 0.6557133260 0.0784543436 5.8138566791 0.2384067605 1.8856922395 0.1855040265 8.4427688303 .5255658949
0.009000000000000001 0.0095 0.7852 0.1963 0.0713595372 0.0320410708 0.7214275155 0.0711421793 5.8875303949 0.2656514883 1.8327058460 0.2059531112 8.5130232936 .5747878496
0.009000000000000001 0.01 0.7848 0.1962 0.0812561153 0.0276406202 0.7799988584 0.1383280082 6.0912700532 0.4768204611 1.9282891441 0.0986509191 8.8808141710 .7414400086
0.0095 0.0 0.7924 0.1981 0.0843813505 0.0188091969 0.0000000000 0.0000000000 6.0685312521 0.1234580797 1.8753027506 0.0722797872 8.0282153532 .2145470638
0.0 0.002 0.7984 0.1996 0.0000000000 0.0000000000 0.1314283791 0.0603390891 5.8184044394 0.3461368399 1.8680301083 0.1607653818 7.8178629268 .5672413108
0.0005 0.0095 0.792 0.198 0.0031252352 0.0038978531 0.7628560263 0.1700897632 5.9921288802 0.3831190422 1.8088100215 0.1662837621 8.5669201632 .7233904206
0.0095 0.0005 0.792 0.198 0.0895900759 0.0268842898 0.0357142334 0.0349926594 6.1021846778 0.3109231531 1.8753027506 0.2111904817 8.1027917377 .5839905840
0.0095 0.001 0.7916 0.1979 0.0937570562 0.0324449658 0.0657141895 0.0291372117 5.9075405399 0.2729262439 1.9075101662 0.2429808057 7.9745219518 .5774892271
0.0095 0.0015 0.7912 0.1978 0.0859439681 0.0157988462 0.1071427003 0.0549581597 5.8556960732 0.1820558794 1.8472511305 0.1755301002 7.8960338721 .4283429855
0.0095 0.002 0.7908 0.1977 0.0895900759 0.0153104632 0.1485712111 0.0376882476 5.9693900790 0.3173072399 1.8659522105 0.2203355624 8.0735035765 .5906415131
0.0095 0.0025 0.7904 0.1976 0.0906318209 0.0145098298 0.2014282766 0.0763449695 5.9084500919 0.2391551182 1.9178996552 0.0581811380 8.1184098446 .3881910555
0.0095 0.003 0.79 0.1975 0.0765682625 0.0288320709 0.2385710794 0.0465985216 5.8547865212 0.3425813021 1.8067321237 0.1129352261 7.9766579868 .5309471207
0.0095 0.0035 0.7896 0.1974 0.0828187329 0.0318372019 0.2571424808 0.0934594474 5.9293697890 0.2866691042 1.8784195972 0.1450961966 8.1477505999 .5570619501
0.0095 0.004 0.7892 0.1973 0.0781308801 0.0265593922 0.2842852982 0.0830046731 5.9075405399 0.3775243659 1.9386786330 0.2334654788 8.2086353512 .7205539100
0.0095 0.0045 0.7888 0.1972 0.0755265175 0.0205728167 0.3114281156 0.0691640041 6.0476115550 0.5147582464 1.8877701373 0.0467411549 8.3223363254 .6512362221
0.0095 0.005 0.7884 0.1971 0.0770891351 0.0295752874 0.3671423198 0.1781077093 5.8720680101 0.1686379156 1.8088100215 0.1308250782 8.1251094865 .5071459905
0.0005 0.01 0.7916 0.1979 0.0041669803 0.0041669803 0.6914275594 0.1027775967 5.9330079972 0.3006533885 1.9075101662 0.1912794921 8.5361127031 .5988774576
0.0095 0.0055 0.7879999999999999 0.19699999999999998 0.0828187329 0.0221967494 0.3799994438 0.0834949589 5.8675202498 0.6088538951 1.8867311884 0.1640618404 8.2170696149 .8786074438
0.0095 0.006 0.7876 0.1969 0.0796934977 0.0229656947 0.4528564800 0.1078924569 5.7974847423 0.2902255018 1.8088100215 0.1303290885 8.1388447415 .5514127419
0.0095 0.0065 0.7872 0.1968 0.0947988012 0.0258554326 0.4928564215 0.1306184311 5.9457417258 0.3612009714 1.8877701373 0.1555789108 8.4211670858 .6732537459
0.0095 0.006999999999999999 0.7868 0.1967 0.0828187329 0.0145098298 0.4971421295 0.1706168774 5.9684805270 0.1609264655 1.8659522105 0.1003863366 8.4143935999 .4464395093
0.0095 0.0075 0.7864 0.1966 0.0812561153 0.0311480033 0.5242849469 0.0410076545 5.8356859282 0.4660387055 1.8545237727 0.3036149271 8.2957507631 .8418092904
0.0095 0.008 0.7859999999999999 0.1965 0.0791726252 0.0179228598 0.5971419831 0.1250630663 5.9157265083 0.1850128132 1.8254332037 0.2646853570 8.4174743203 .5926840963
0.0095 0.0085 0.7856 0.1964 0.0802143703 0.0333358422 0.5514277643 0.1662059233 5.8775253224 0.3703384992 1.7890699925 0.1555789108 8.2982374495 .7254591755
0.0095 0.009000000000000001 0.7852 0.1963 0.0734430273 0.0193214927 0.6128562459 0.1081946772 5.8375050323 0.1712858213 1.8077710726 0.0704649422 8.3315753781 .3692669334
0.0095 0.0095 0.7848 0.1962 0.0718804097 0.0193775784 0.7085703915 0.0859044250 5.6947053611 0.2092681408 1.8534848238 0.0600077310 8.3286409861 .3745578752
0.0095 0.01 0.7844 0.1961 0.0916735660 0.0184597696 0.7185703768 0.1597444605 5.7947560862 0.3099638076 1.8327058460 0.3187660454 8.4377058750 .8069340831
0.001 0.0 0.7992 0.1998 0.0083339605 0.0069101550 0.0000000000 0.0000000000 5.8757062183 0.3657258900 1.8763416995 0.1624751315 7.7603818783 .5351111765
0.01 0.0 0.792 0.198 0.0932361836 0.0069101550 0.0000000000 0.0000000000 6.0694408041 0.2217964625 1.9199775529 0.1760213693 8.0826545406 .4047279868
0.01 0.0005 0.7916 0.1979 0.0921944385 0.0315289269 0.0328570948 0.0264960141 5.9493799340 0.2546355891 1.8919259328 0.1878631053 7.9663574001 .5005236354
0.01 0.001 0.7912 0.1978 0.0875065857 0.0142075085 0.0871427296 0.0305058932 5.8111280230 0.2914770190 1.8181605615 0.1269049598 7.8039378998 .4630953805
0.01 0.0015 0.7908 0.1977 0.0729221548 0.0118777213 0.1285712404 0.0451753290 6.0767172205 0.3994745960 1.8493290283 0.2328729258 8.1275396440 .6894005721
0.01 0.002 0.7904 0.1976 0.0937570562 0.0200383665 0.1414283644 0.0763449695 6.0985464696 0.4426818869 1.8597185172 0.1933673413 8.1934504074 .7324325642
0.01 0.0025 0.79 0.1975 0.0890692033 0.0379057807 0.2014282766 0.0891683640 5.8365954803 0.2640271518 1.9282891441 0.1048051765 8.0553821043 .4959064730
0.01 0.003 0.7896 0.1974 0.0739638999 0.0199297567 0.2514282034 0.0752681177 5.7529166920 0.3600723447 1.8327058460 0.3370680707 7.9110146413 .7923382898
0.01 0.0035 0.7892 0.1973 0.0911526935 0.0098828615 0.2385710794 0.0679734848 5.8711584580 0.5016573274 1.9147828085 0.1066834085 8.1156650394 .6861970822
0.01 0.004 0.7888 0.1972 0.0802143703 0.0256023554 0.3499994877 0.0361402632 5.9175456124 0.4184097592 1.8327058460 0.1294982175 8.1804653164 .6096505953
0.01 0.0045 0.7884 0.1971 0.0776100076 0.0120590710 0.3357137943 0.1038050031 5.7729268370 0.2473312687 1.8846532906 0.3137832062 8.0709039295 .6769785490
0.001 0.0005 0.7988 0.1997 0.0062504704 0.0070654588 0.0328570948 0.0232115043 6.0112294731 0.2530059255 1.9241333485 0.1341169946 7.9744703868 .4173998832
0.01 0.005 0.7879999999999999 0.19699999999999998 0.0906318209 0.0370369308 0.4014279839 0.1003665278 5.9684805270 0.4046269835 1.7901089414 0.0814366290 8.2506492732 .6234670711
0.01 0.0055 0.7876 0.1969 0.0817769879 0.0264775448 0.4257136626 0.0629867869 5.9511990381 0.4883066354 1.8410174371 0.0935284852 8.2997071257 .6712994523
0.01 0.006 0.7872 0.1968 0.0791726252 0.0138203101 0.4685707428 0.0679734848 6.0021339527 0.2655144293 1.9002375240 0.0747465786 8.4501148447 .4220548028
0.01 0.0065 0.7868 0.1967 0.0942779287 0.0175557999 0.4814278668 0.1210833662 5.7829319096 0.3385977761 1.8482900794 0.2499012259 8.2069277845 .7271381681
0.01 0.006999999999999999 0.7864 0.1966 0.0932361836 0.0201463908 0.5071421149 0.1543912722 5.8957163633 0.4019191007 1.8784195972 0.1342778643 8.3745142590 .7107346280
0.01 0.0075 0.7859999999999999 0.1965 0.0828187329 0.0253895308 0.5442849176 0.1019802410 5.9239124767 0.2826117403 1.7547846791 0.1796390405 8.3058008063 .5896205526
0.01 0.008 0.7856 0.1964 0.0869857132 0.0224881853 0.6042848298 0.0795906737 5.9311888931 0.5633762731 1.8275111015 0.1208757988 8.4499705376 .7863309309
0.01 0.0085 0.7852 0.1963 0.0901109484 0.0299399780 0.6257133699 0.1276472869 5.9029927797 0.3978393543 1.8617964150 0.2273945615 8.4806135130 .7828211807
0.01 0.009000000000000001 0.7848 0.1962 0.0890692033 0.0129277163 0.6199990925 0.0820153091 5.6419513424 0.3407410681 1.9116659618 0.1413886916 8.2626856000 .5770727851
0.01 0.0095 0.7844 0.1961 0.0880274583 0.0141309176 0.7028561141 0.1016595476 6.0021339527 0.1851915868 1.8202384593 0.1349194248 8.6132559844 .4359014768
0.001 0.001 0.7984 0.1996 0.0078130880 0.0093176512 0.0742856056 0.0294160431 6.0376064825 0.3032834434 1.9293280930 0.2349586997 8.0490332691 .5769758374
0.01 0.01 0.784 0.196 0.0807352428 0.0281464018 0.7699988730 0.0900791983 5.8293190639 0.2937388441 1.8804974950 0.0893737631 8.5605506747 .5013382073
0.001 0.0015 0.7979999999999999 0.1995 0.0109383232 0.0060743654 0.1199998244 0.0228571094 6.0012244006 0.2605576905 1.8815364439 0.1212324706 8.0136989921 .4107216359
0.001 0.002 0.7976 0.1994 0.0130218134 0.0109259145 0.1557140578 0.0417963355 6.0776267725 0.5176813573 1.8607574661 0.3714383962 8.1071201098 .9418420035
0.001 0.0025 0.7972 0.1993 0.0088548331 0.0116935594 0.2085711233 0.0794880422 6.1422049678 0.5304365297 1.8773806484 0.2196682937 8.2370115726 .8412864250
0.001 0.003 0.7968 0.1992 0.0083339605 0.0069101550 0.2371425101 0.0209955956 5.9994052965 0.2134949419 1.8597185172 0.1294315174 8.1046002843 .3708322099
0.001 0.0035 0.7964 0.1991 0.0114591958 0.0107254219 0.2828567289 0.1341943015 6.0021339527 0.2371402961 1.9314059908 0.1452151767 8.2278558682 .5272751962
0.0 0.0025 0.7979999999999999 0.1995 0.0000000000 0.0000000000 0.1671426125 0.0499795145 5.7392734113 0.3231150840 1.8358226927 0.1592814034 7.7422387165 .5323760019
0.001 0.004 0.7959999999999999 0.19899999999999998 0.0088548331 0.0116935594 0.2728567435 0.1059070049 6.1003655737 0.4547978518 1.9771197420 0.1432996412 8.3591968923 .7156980573
0.001 0.0045 0.7956 0.1989 0.0119800683 0.0077957063 0.3514280571 0.1043540322 6.1349285514 0.3143946609 1.7797194525 0.1736754651 8.2780561293 .6002198645
0.001 0.005 0.7952 0.1988 0.0093757056 0.0096607463 0.3542851957 0.1000406616 6.1331094473 0.2693625754 1.8171216126 0.2535886752 8.3138919612 .6326526585
0.001 0.0055 0.7948 0.1987 0.0109383232 0.0145098298 0.4185708159 0.1516169114 6.0339682743 0.3536461873 1.9085491151 0.2116601802 8.3720265285 .7314331087
0.001 0.006 0.7944 0.1986 0.0093757056 0.0107254219 0.4585707574 0.1316765915 6.0521593152 0.1952806337 1.8088100215 0.1664135395 8.3289157997 .5040961866
0.001 0.0065 0.794 0.1985 0.0078130880 0.0087158646 0.5099992535 0.0709123170 6.0348778263 0.2531758993 1.9532239175 0.1843365887 8.5059140853 .5171406696
0.001 0.006999999999999999 0.7936 0.1984 0.0072922155 0.0076552316 0.5142849616 0.1181488164 5.7529166920 0.4817364083 1.9272501952 0.1795909637 8.2017440643 .7871314200
0.001 0.0075 0.7932 0.1983 0.0104174507 0.0118777213 0.5842848591 0.1499385436 5.9793951515 0.2357407307 1.9438733775 0.1668022659 8.5179708388 .5643592615
0.001 0.008 0.7928 0.1982 0.0052087253 0.0098828615 0.6228562312 0.1329107009 5.9812142556 0.4011691665 1.8659522105 0.1712722296 8.4752314226 .7152349585
0.001 0.0085 0.7924 0.1981 0.0083339605 0.0129277163 0.6828561434 0.1247362743 5.9730282872 0.2067385991 1.9127049107 0.1757513412 8.5769233018 .5201539309
0.0 0.003 0.7976 0.1994 0.0000000000 0.0000000000 0.2514282034 0.1365461218 6.2258837560 0.1025819879 2.0082882088 0.0645821863 8.4856001682 .3037102960
0.001 0.009000000000000001 0.792 0.198 0.0104174507 0.0073662500 0.6985704061 0.1787482220 6.0439733468 0.4121384970 1.8503679772 0.1580295568 8.6033291808 .7562825258
0.001 0.0095 0.7916 0.1979 0.0093757056 0.0107254219 0.7271417929 0.1374399528 5.9393748615 0.3059125213 1.8877701373 0.1583298119 8.5636624973 .6124077079
0.001 0.01 0.7912 0.1978 0.0109383232 0.0095477513 0.7628560263 0.0999590290 5.9702996311 0.3187016378 1.9075101662 0.0480169763 8.6516041468 .4762253944
0.0015 0.0 0.7988 0.1997 0.0145844310 0.0025517439 0.0000000000 0.0000000000 5.9129978522 0.3388322486 1.8181605615 0.1924721174 7.7457428447 .5338561099
0.0015 0.0005 0.7984 0.1996 0.0151053035 0.0060743654 0.0399999415 0.0279941275 6.0203249936 0.5448026947 1.8669911594 0.1223315446 7.9424213980 .7012027322
0.0015 0.001 0.7979999999999999 0.1995 0.0145844310 0.0041669803 0.0699998975 0.0608778416 6.0603452836 0.2557507679 1.8264721526 0.1562711760 7.9714017647 .4770667658
0.0015 0.0015 0.7976 0.1994 0.0140635584 0.0156608624 0.1042855616 0.0491560724 5.8484196569 0.4182752872 1.8181605615 0.1003002789 7.7849293384 .5833925009
0.0015 0.002 0.7972 0.1993 0.0151053035 0.0111227936 0.1342855177 0.0672490575 5.8584247294 0.4363727017 1.8856922395 0.2309179317 7.8935077901 .7456624845
0.0015 0.0025 0.7968 0.1992 0.0114591958 0.0125874536 0.1785711672 0.0571427735 5.9821238077 0.3820378457 1.9147828085 0.1925394035 8.0869369792 .6443074763
0.0015 0.003 0.7964 0.1991 0.0140635584 0.0025517439 0.2157139700 0.0376882476 5.8866208428 0.1816008982 1.9480291730 0.1885055311 8.0644275442 .4103464208
0.0 0.0035 0.7972 0.1993 0.0000000000 0.0000000000 0.2971424222 0.0642697452 5.9857620159 0.3934651086 1.9251722974 0.2309740183 8.2080767355 .6887088721
0.0015 0.0035 0.7959999999999999 0.19899999999999998 0.0109383232 0.0089614299 0.2499996341 0.0372525306 6.0357873784 0.3378052299 1.9199775529 0.2582451627 8.2167028886 .6422643531
0.0015 0.004 0.7956 0.1989 0.0109383232 0.0101000932 0.2757138822 0.0655275895 6.3068338882 0.3199451944 1.8825753928 0.1818130877 8.4760614864 .5773859648
0.0015 0.0045 0.7952 0.1988 0.0078130880 0.0057058727 0.3499994877 0.0832991909 6.0585261795 0.3005873423 1.9251722974 0.1006440683 8.3415110526 .4902364742
0.0015 0.005 0.7948 0.1987 0.0109383232 0.0060743654 0.3528566264 0.0869434388 6.1058228859 0.3081006027 1.9106270129 0.1537363538 8.3802448484 .5548547607
0.0015 0.0055 0.7944 0.1986 0.0151053035 0.0116003821 0.4499993414 0.0638875630 5.9602945586 0.2802010858 1.9158217574 0.1592542940 8.3412209609 .5149433249
0.0015 0.006 0.794 0.1985 0.0109383232 0.0069101550 0.4985706988 0.1203394792 6.1267425830 0.5392163300 1.9334838885 0.1692434671 8.5697354935 .8357094313
0.0015 0.0065 0.7936 0.1984 0.0130218134 0.0135826939 0.4671421734 0.0780370303 5.7656504207 0.5187924135 1.8971206773 0.2082464142 8.1429350848 .8186585519
0.0015 0.006999999999999999 0.7932 0.1983 0.0109383232 0.0051034877 0.5485706257 0.0719409136 6.0030435047 0.1933734175 1.8191995104 0.2089708238 8.3817519640 .4793886426
0.0015 0.0075 0.7928 0.1982 0.0135426859 0.0060743654 0.5285706549 0.0693996573 5.9402844135 0.3208746992 1.9376396841 0.2419658215 8.4200374384 .6383145434
0.0015 0.008 0.7924 0.1981 0.0125009408 0.0089614299 0.5642848884 0.1041974619 5.8747966662 0.3371188126 1.8742638017 0.1217655194 8.3258462971 .5720432238
0.0 0.004 0.7968 0.1992 0.0000000000 0.0000000000 0.3157138236 0.1096932899 6.1140088544 0.5246341617 1.8597185172 0.1494064861 8.2894411952 .7837339377
0.0015 0.0085 0.792 0.198 0.0161470486 0.0051034877 0.6257133699 0.1635321952 5.9348271013 0.3789678917 1.8514069260 0.1978481699 8.4280944458 .7454517445
0.0015 0.009000000000000001 0.7916 0.1979 0.0166679211 0.0116935594 0.6742847274 0.2228934436 5.7665599727 0.4705118977 1.8285500504 0.1799512268 8.2860626716 .8850501275
0.0015 0.0095 0.7912 0.1978 0.0093757056 0.0096607463 0.6499990486 0.0728430293 5.9039023317 0.3616038524 1.8732248528 0.1580568763 8.4365019387 .6021645043
0.0015 0.01 0.7908 0.1977 0.0104174507 0.0118777213 0.7942845517 0.1558123229 5.9448321738 0.4150348875 1.8503679772 0.1769754216 8.5999021534 .7597003533
0.002 0.0 0.7984 0.1996 0.0223975190 0.0176175077 0.0000000000 0.0000000000 6.0221440977 0.1746150428 1.8971206773 0.2473833089 7.9416622940 .4396158594
0.002 0.0005 0.7979999999999999 0.1995 0.0192722838 0.0096607463 0.0399999415 0.0333196763 6.0030435047 0.0627524999 1.8441342838 0.2164407595 7.9064500138 .3221736820
0.002 0.001 0.7976 0.1994 0.0213557739 0.0089614299 0.0857141603 0.0451753290 5.8165853353 0.3370991801 1.9282891441 0.1426655021 7.8519444136 .5339014411
0.002 0.0015 0.7972 0.1993 0.0203140288 0.0133408462 0.0842855909 0.0741756342 6.0594357316 0.2963297674 1.8669911594 0.1928754824 8.0310265107 .5767217302
0.002 0.002 0.7968 0.1992 0.0234392640 0.0167976345 0.1399997951 0.0554019744 5.8556960732 0.2581974600 1.9594576108 0.1978263456 7.9785927431 .5282234145
0.002 0.0025 0.7964 0.1991 0.0166679211 0.0107254219 0.1871425832 0.0784543436 6.0694408041 0.6217132552 1.9532239175 0.1664913574 8.2264752259 .8773843781
0.0 0.0045 0.7964 0.1991 0.0000000000 0.0000000000 0.3328566557 0.0685713282 5.9739378393 0.2756167827 1.8451732327 0.0741666895 8.1519677277 .4183548004
0.002 0.003 0.7959999999999999 0.19899999999999998 0.0171887936 0.0116935594 0.2057139846 0.0684521772 6.0139581293 0.3663858090 1.8306279482 0.1494931572 8.0674888557 .5960247028
0.002 0.0035 0.7956 0.1989 0.0177096662 0.0120590710 0.2499996341 0.0782459651 5.8666106978 0.5484229273 1.8659522105 0.2547777236 8.0002722086 .8935056870
0.002 0.004 0.7952 0.1988 0.0239601366 0.0116003821 0.2814281595 0.0457142188 5.9957670884 0.4443084940 1.8649132616 0.1681685695 8.1660686461 .6697916644
0.002 0.0045 0.7948 0.1987 0.0171887936 0.0121487308 0.3514280571 0.0672490575 6.0557975234 0.4221575862 1.8680301083 0.2355093419 8.2924444824 .7370647164
0.002 0.005 0.7944 0.1986 0.0182305387 0.0171176182 0.3657137504 0.0763449695 6.0021339527 0.4874859571 1.8067321237 0.2247013723 8.1928103655 .8056499171
0.002 0.0055 0.794 0.1985 0.0171887936 0.0185184654 0.4057136919 0.0245780362 5.9466512779 0.3858302198 1.8628353639 0.0801001971 8.2323891273 .5090269185
0.002 0.006 0.7936 0.1984 0.0166679211 0.0166679211 0.4585707574 0.0707971061 6.0949082614 0.3958129734 1.9376396841 0.2318509372 8.5077866240 .7151289378
0.002 0.0065 0.7932 0.1983 0.0156261760 0.0065885743 0.4842850055 0.0868494966 5.8120375750 0.1474484582 1.9220554507 0.1433598891 8.2340042072 .3842464182
0.002 0.006999999999999999 0.7928 0.1982 0.0171887936 0.0025517439 0.4699993121 0.0957887433 5.9293697890 0.2653274165 1.8836143417 0.1522122179 8.3001722364 .5158801216
0.002 0.0075 0.7924 0.1981 0.0182305387 0.0073662500 0.5699991657 0.1066750136 5.9566563504 0.4992570868 1.8586795683 0.0661672610 8.4035656231 .6794656114
