# Supplementary material for: Multipressure Sampling for Improving the Performance of MOF-based Electronic Noses
Source: ACS Sens. 2024 Jul 12;9(7):3531–9. doi: 10.1021/acssensors.4c00199 (PMC11287752; doi:10.1021/acssensors.4c00199)
Supplement: Supplementary file 2 — se4c00199_si_002.zip [file se4c00199_si_002.zip › Multiplex_Adsorption_Data/Methane_1bar/RAVXOD.csv]

methane_comp CO2_comp N2_comp O2_comp methane_mass methane_error CO2_mass CO2_error N2_mass N2_error O2_mass O2_error total_mass total_error
0.0 0.0 0.8 0.2 0.0000000000 0.0000000000 0.0000000000 0.0000000000 11.2669611671 0.3908196095 3.6329739138 0.1372268755 14.8999350809 .5280464850
0.0 0.0005 0.7996 0.1999 0.0000000000 0.0000000000 0.2524418635 0.0480439832 11.3705675031 0.3158403652 3.5819567983 0.2319762285 15.2049661649 .5958605769
0.0 0.005 0.7959999999999999 0.19899999999999998 0.0000000000 0.0000000000 2.7281855082 1.2648621936 11.0807128270 0.6383688885 3.5333690692 0.1718873035 17.3422674044 2.0751183856
0.002 0.008 0.792 0.198 0.0349729201 0.0043184331 4.6885468983 1.2352976800 11.0682557602 0.5536342551 3.5208750817 0.1578853279 19.3126506603 1.9511356961
0.002 0.0085 0.7916 0.1979 0.0407147428 0.0169195797 4.9424203792 0.8330301994 11.0138700296 0.7762840780 3.3872588268 0.2759034332 19.3842639784 1.9021372903
0.002 0.009000000000000001 0.7912 0.1978 0.0337549577 0.0160754464 4.4036550410 0.9845744300 10.9880444033 0.6453156548 3.4046115871 0.2880600037 18.8300659891 1.9340255349
0.002 0.0095 0.7908 0.1977 0.0328849846 0.0154610651 5.4415776368 2.4497192777 10.9543191737 0.4525526284 3.3716413424 0.1911389030 19.8004231375 3.1088718742
0.002 0.01 0.7904 0.1976 0.0346249309 0.0033738810 5.0965578498 1.9826508007 11.1417828374 0.4384539877 3.5323279036 0.0465933734 19.8052935217 2.4710720428
0.0025 0.0 0.7979999999999999 0.1995 0.0407147428 0.0100496019 0.0000000000 0.0000000000 11.3243852067 0.4763254568 3.5305926275 0.2978825613 14.8956925770 .7842576200
0.0025 0.0005 0.7976 0.1994 0.0388008019 0.0134145231 0.2906183268 0.0344646995 11.1414790065 0.4840093903 3.5115045911 0.2263119307 14.9824027263 .7582005436
0.0025 0.001 0.7972 0.1993 0.0426286837 0.0042619806 0.6661792845 0.2205785371 11.2797220648 0.5437333835 3.5642569827 0.3584057126 15.5527870157 1.1269796138
0.0025 0.0015 0.7968 0.1992 0.0441946354 0.0057602471 0.9105086496 0.4248214500 11.2742531086 0.4913448212 3.5333690692 0.1022347123 15.7623254628 1.0241612306
0.0025 0.002 0.7964 0.1991 0.0412367267 0.0109270843 1.2283277065 0.5052200947 11.0706864074 0.4144262350 3.5833450191 0.1762548497 15.9235958597 1.1068282637
0.0 0.0055 0.7956 0.1989 0.0000000000 0.0000000000 2.9381560563 0.8458671538 11.0399994867 0.4107874633 3.5142810328 0.2043138502 17.4924365758 1.4609684673
0.0025 0.0025 0.7959999999999999 0.19899999999999998 0.0368868610 0.0093763572 1.4621585442 0.7045432427 10.9342663345 0.6303377463 3.4826990089 0.1584488523 15.9160107486 1.5027061985
0.0025 0.003 0.7956 0.1989 0.0441946354 0.0147803290 1.7575489289 0.3402393628 10.9050985683 0.4267482067 3.4549345923 0.0848122266 16.1617767249 .8665801251
0.0025 0.0035 0.7952 0.1988 0.0434986569 0.0131593323 2.0161944677 0.4367932149 11.1332755722 0.8261644259 3.6048624420 0.2509341154 16.7978311388 1.5270510885
0.0025 0.004 0.7948 0.1987 0.0424546891 0.0075762624 2.4337495350 0.9040096629 11.0618753113 0.5278954953 3.5486394983 0.2094787975 17.0867190337 1.6489602181
0.0025 0.0045 0.7944 0.1986 0.0389747966 0.0089670558 2.4876737894 0.8432300598 11.0120470442 1.0760477395 3.4910283339 0.2847409793 17.0297239641 2.2129858344
0.0025 0.005 0.794 0.1985 0.0412367267 0.0157789242 3.3361456861 0.1585989696 11.1551513968 0.9510518613 3.6808675324 0.1246000698 18.2134013420 1.2500298249
0.0025 0.0055 0.7936 0.1984 0.0434986569 0.0133421095 3.1075641122 1.2678006285 10.9725490275 0.3723603526 3.4917224443 0.2346401221 17.6153342409 1.8881432127
0.0025 0.006 0.7932 0.1983 0.0403667536 0.0123817687 3.7546551650 0.6954026438 11.1341870649 0.2366169799 3.5351043452 0.2470721099 18.4643133287 1.1914735023
0.0025 0.0065 0.7928 0.1982 0.0422806945 0.0174203296 3.8400750016 0.9781140321 11.1041078061 0.5875263152 3.5337161244 0.3643557408 18.5201796266 1.9474164177
0.0025 0.006999999999999999 0.7924 0.1981 0.0419327052 0.0160754464 4.0080514401 1.0133918631 11.1755080670 0.4711695295 3.5236515234 0.2102891101 18.7491437357 1.7109259491
0.0 0.006 0.7952 0.1988 0.0000000000 0.0000000000 3.1223574917 0.5351483702 11.0922584011 0.4911418703 3.5958390066 0.2039598309 17.8104548994 1.2302500714
0.0025 0.0075 0.792 0.198 0.0414107213 0.0076715650 4.2232712519 1.6131052235 11.0375688396 0.7330265310 3.4826990089 0.2173685202 18.7849498217 2.5711718397
0.0025 0.008 0.7916 0.1979 0.0374088449 0.0077812763 4.2867396222 0.5455912823 10.7246230153 0.4670725889 3.4882518922 0.1154270351 18.5370233746 1.1358721826
0.0025 0.0085 0.7912 0.1978 0.0462825709 0.0120245269 5.6921106772 1.8856733550 11.1144380566 0.9388294100 3.4875577818 0.1235321549 20.3403890865 2.9600594468
0.0025 0.009000000000000001 0.7908 0.1977 0.0440206408 0.0144572679 4.6012182386 1.1315659246 10.7419413764 0.3553081187 3.4861695609 0.2539723357 18.8733498167 1.7553036469
0.0025 0.0095 0.7904 0.1976 0.0421066999 0.0139021598 5.8429077072 0.5068851071 10.8735001550 0.8554306982 3.5396160629 0.3534610338 20.2981306250 1.7296789989
0.0025 0.01 0.79 0.1975 0.0428026784 0.0080414888 5.9822517982 1.6407370541 10.9242399148 1.0825030547 3.5510688848 0.3171909926 20.5003632762 3.0484725902
0.003 0.0 0.7976 0.1994 0.0443686300 0.0147639337 0.0000000000 0.0000000000 11.1578858749 0.8221675311 3.5781391910 0.1486271778 14.7803936959 .9855586426
0.003 0.0005 0.7972 0.1993 0.0492404796 0.0115729319 0.2825058284 0.1028198543 11.3234737140 0.7457656719 3.5847332399 0.2834181258 15.2399532619 1.1435765839
0.003 0.001 0.7968 0.1992 0.0504584420 0.0176070184 0.6432734065 0.1507426550 11.5051645906 0.8562892652 3.5777921358 0.2114634464 15.7766885749 1.2361023850
0.003 0.0015 0.7964 0.1991 0.0490664850 0.0135044941 0.8332013114 0.2080836140 11.1363138812 0.6752065963 3.4632639172 0.2840888022 15.4818455948 1.1808835066
0.0 0.0065 0.7948 0.1987 0.0000000000 0.0000000000 3.2163670325 1.0379066888 11.2405278790 0.8895189057 3.4691638558 0.2742342322 17.9260587673 2.2016598267
0.003 0.002 0.7959999999999999 0.19899999999999998 0.0509804259 0.0142887626 1.1739262463 0.3450036158 11.0305807289 0.4414778991 3.4295995621 0.1763177086 15.6850869632 .9770879861
0.003 0.0025 0.7956 0.1989 0.0525463775 0.0119335456 1.4841100106 0.4636220654 10.9066177228 0.7879117263 3.5451689462 0.3838060303 15.9884430571 1.6472733676
0.003 0.003 0.7952 0.1988 0.0534163506 0.0044835279 1.9570209496 0.6187090405 11.0105278897 0.9911733199 3.5264279650 0.1192860606 16.5473931549 1.7336519489
0.003 0.0035 0.7948 0.1987 0.0501104527 0.0204278881 2.0328966704 0.3235300415 11.4149268141 0.6233052168 3.5611334858 0.2074031655 17.0590674230 1.1746663119
0.003 0.004 0.7944 0.1986 0.0462825709 0.0058644192 2.4137068918 0.4661653352 11.1189955201 0.3767375712 3.5132398671 0.2683129577 17.0922248499 1.1170802833
0.003 0.0045 0.794 0.1985 0.0504584420 0.0144740106 2.3650319011 0.4925577537 11.0248079419 0.2937175887 3.4646521381 0.1122572052 16.9049504231 .9130065582
0.003 0.005 0.7936 0.1984 0.0478485226 0.0136560845 3.0703420604 0.6150395893 11.0561025243 0.6339878521 3.4986635484 0.0663011711 17.6729566557 1.3289846970
0.003 0.0055 0.7932 0.1983 0.0535903453 0.0110920722 3.3409177440 0.7752466211 10.9221130986 0.8115973334 3.4972753276 0.3124391372 17.8138965155 1.9103751639
0.003 0.006 0.7928 0.1982 0.0494144742 0.0098056432 3.4816934524 1.5389643352 11.1414790065 0.7766264828 3.5146280880 0.1886729496 18.1872150211 2.5140694108
0.003 0.0065 0.7924 0.1981 0.0502844473 0.0116147116 3.8214639758 0.7647785231 11.0591408333 0.7460626923 3.5163633640 0.3857193499 18.4472526204 1.9081752769
0.0 0.006999999999999999 0.7944 0.1986 0.0000000000 0.0000000000 3.8906588155 1.0227249360 11.3301579937 0.8943481161 3.6454679013 0.1314308656 18.8662847105 2.0485039177
0.003 0.006999999999999999 0.792 0.198 0.0551562969 0.0017744040 4.2270888983 0.9641994675 10.9692068877 0.5021823838 3.4743696839 0.0800306600 18.7258217668 1.5481869153
0.003 0.0075 0.7916 0.1979 0.0544603184 0.0144990883 3.9751242405 0.7595701233 10.7048740069 0.5963221459 3.4955400516 0.2155835884 18.2299986174 1.5859749459
0.003 0.008 0.7912 0.1978 0.0515024097 0.0144069233 4.5706770679 1.7121638378 11.0032359482 0.7826084724 3.5805685774 0.2820309932 19.2059840032 2.7912102267
0.003 0.0085 0.7908 0.1977 0.0511544205 0.0069944975 4.8999490638 1.2982018470 10.7823508858 0.5617030523 3.5028282109 0.1770403419 19.2362825810 2.0439397387
0.003 0.009000000000000001 0.7904 0.1976 0.0548083077 0.0156401718 5.3117776616 1.3591350406 10.6483614600 0.5517910393 3.4969282724 0.1111747359 19.5118757017 2.0377409876
0.003 0.0095 0.79 0.1975 0.0455865924 0.0100012863 5.5017055665 0.8087161362 11.3140549562 0.4152629283 3.5882037920 0.3131845885 20.4495509071 1.5471649393
0.003 0.01 0.7896 0.1974 0.0502844473 0.0104048205 5.2669203172 1.7276078204 11.0023244555 0.1930663070 3.5298985171 0.1916473926 19.8494277371 2.1227263405
0.0035 0.0 0.7972 0.1993 0.0596801572 0.0147064063 0.0000000000 0.0000000000 11.1505939334 0.2896259164 3.5326749588 0.1527894539 14.7429490494 .4571217766
0.0035 0.0005 0.7968 0.1992 0.0563742593 0.0109159964 0.3402477291 0.1751442773 11.3641870542 1.5561109262 3.6124976565 0.1460174726 15.3733066991 1.8881886725
0.0035 0.001 0.7964 0.1991 0.0584621948 0.0244188303 0.5249263703 0.1746077666 10.9664724096 1.0541932164 3.5118516463 0.2639390792 15.0617126210 1.5171588925
0.0 0.0075 0.794 0.1985 0.0000000000 0.0000000000 4.2824447700 1.0914872181 11.0539757080 0.6989975648 3.4566698683 0.1969977807 18.7930903463 1.9874825636
0.0035 0.0015 0.7959999999999999 0.19899999999999998 0.0555042862 0.0124694801 0.8079094045 0.2558570791 11.0506335681 0.2731870639 3.6236034232 0.2569183858 15.5376506820 .7984320089
0.0035 0.002 0.7956 0.1989 0.0586361895 0.0148701798 1.0937556734 0.3743751666 10.9066177228 0.8877554085 3.4230055132 0.2134725270 15.4820150989 1.4904732819
0.0035 0.0025 0.7952 0.1988 0.0565482539 0.0094021519 1.5141739754 0.2317982615 11.1545437350 0.5016306084 3.5246926890 0.2188749281 16.2499586533 .9617059499
0.0035 0.003 0.7948 0.1987 0.0610721143 0.0181955459 1.7088739382 0.1942737539 11.1949532444 0.2715874356 3.6232563680 0.2970192468 16.5881556649 .7810759822
0.0035 0.0035 0.7944 0.1986 0.0622900766 0.0132327461 1.8529900871 0.3471041539 11.0810166579 0.4148305508 3.5951448961 0.2601516206 16.5914417177 1.0353190714
0.0035 0.004 0.794 0.1985 0.0617680928 0.0047967009 2.2108944305 0.5191297187 11.0706864074 0.6569681192 3.5250397442 0.1202955630 16.8683886749 1.3011901018
0.0035 0.0045 0.7936 0.1984 0.0615940981 0.0103464644 2.5855009766 0.5212223320 11.2244248414 0.4674637565 3.5552335473 0.1681610518 17.4267534634 1.1671936047
0.0035 0.005 0.7932 0.1983 0.0602021411 0.0168478558 2.9725148733 0.8853596356 10.9828792780 0.9012683562 3.4615286412 0.0802110584 17.4771249336 1.8836869060
0.0035 0.0055 0.7928 0.1982 0.0602021411 0.0168118792 3.0612751504 0.7752736452 11.0545833698 0.7257079692 3.5312867379 0.1536165303 17.7073473992 1.6714100239
0.0035 0.006 0.7924 0.1981 0.0628120605 0.0181622390 3.1772361577 1.3366247135 11.0819281506 0.9886199869 3.5097693151 0.0813798211 17.8317456839 2.4247867605
0.0 0.008 0.7936 0.1984 0.0000000000 0.0000000000 4.4633057649 1.6995189655 11.1952570753 0.4591551389 3.5861214608 0.1224981982 19.2446843010 2.2811723026
0.0035 0.0065 0.792 0.198 0.0575922217 0.0120245269 3.7245912002 2.0211408926 11.1044116370 0.4702399348 3.6159682086 0.1427304363 18.5025632675 2.6461357906
0.0035 0.006999999999999999 0.7916 0.1979 0.0593321680 0.0041758711 4.4303785653 1.8731805064 11.0163006767 0.7044019089 3.5337161244 0.1792445234 19.0397275344 2.7610028098
0.0035 0.0075 0.7912 0.1978 0.0582882002 0.0094021519 4.2485631589 2.0404141090 11.2456930043 0.4908184790 3.4757579047 0.2289302004 19.0283022681 2.7695649403
0.0035 0.008 0.7908 0.1977 0.0629860552 0.0168190807 5.2588078188 0.9207227876 10.9649532551 0.6461716779 3.4695109110 0.2709307768 19.7562580401 1.8546443230
0.0035 0.0085 0.7904 0.1976 0.0584621948 0.0139369588 4.3330285839 0.4463035112 10.8525358231 0.4751021530 3.5170574744 0.1512683031 18.7610840762 1.0866109261
0.0035 0.009000000000000001 0.79 0.1975 0.0589841787 0.0142378221 5.1919990080 1.7197532742 11.2168290690 0.2485002430 3.5423925046 0.1371742019 20.0102047603 2.1196655412
0.0035 0.0095 0.7896 0.1974 0.0612461089 0.0107595667 5.3117776616 1.8107816309 10.9376084743 0.4094098512 3.5167104192 0.1527926072 19.8273426640 2.3837436560
0.0035 0.01 0.7892 0.1973 0.0574182271 0.0167252194 5.3580666234 1.1858178875 11.2511619604 0.6992769588 3.4885989474 0.1145934043 20.1552457583 2.0164134700
0.004 0.0 0.7968 0.1992 0.0645520068 0.0163739946 0.0000000000 0.0000000000 11.3468686931 0.4747639475 3.5576629337 0.1478210759 14.9690836336 .6389590180
0.004 0.0005 0.7964 0.1991 0.0739477167 0.0133421095 0.3163874396 0.1242789013 11.1475556244 1.0233374636 3.5458630567 0.2212634139 15.0837538374 1.3822218883
0.0 0.0085 0.7932 0.1983 0.0000000000 0.0000000000 4.4957557587 0.6565588668 11.1229453217 0.4228356865 3.6177034846 0.1718732883 19.2364045650 1.2512678416
0.004 0.001 0.7959999999999999 0.19899999999999998 0.0685538832 0.0088309773 0.6289572328 0.1251917356 11.1660893091 0.3055058577 3.6017389451 0.0628773627 15.4653393702 .5024059333
0.004 0.0015 0.7956 0.1989 0.0645520068 0.0092985438 0.8947608585 0.3193786882 11.1970800607 0.9849700979 3.5156692536 0.2903755153 15.6720621796 1.6040228452
0.004 0.002 0.7952 0.1988 0.0692498617 0.0172807414 1.1452938988 0.3086012776 10.9312280255 1.0400067265 3.6107623805 0.1423755656 15.7565341665 1.5082643111
0.004 0.0025 0.7948 0.1987 0.0675099155 0.0112546418 1.4845872164 0.7923766143 11.2976480877 0.8740500458 3.5673804795 0.2348658777 16.4171256991 1.9125471796
0.004 0.003 0.7944 0.1986 0.0708158134 0.0111465255 1.8148136239 0.8542522168 11.0715979001 0.1694058205 3.5017870453 0.2525169493 16.4590143827 1.2873215121
0.004 0.0035 0.794 0.1985 0.0643780122 0.0090074785 1.8916437562 0.4796466601 10.9136058334 0.6905856407 3.5573158785 0.1225846944 16.4269434803 1.3018244737
0.004 0.004 0.7936 0.1984 0.0722077704 0.0165065797 2.0114224098 0.8809741076 10.9424697687 0.8359690570 3.5375337317 0.1285622909 16.5636336806 1.8620120352
0.004 0.0045 0.7932 0.1983 0.0687278779 0.0080113143 2.8393744575 0.8160023679 11.0946890483 0.5709738451 3.5531512160 0.1742839242 17.5559425997 1.5692714515
0.004 0.005 0.7928 0.1982 0.0704678241 0.0122539662 2.6150877357 0.8544356032 11.0141738605 0.7333533837 3.5229574130 0.2500570704 17.2226868333 1.8501000235
0.004 0.0055 0.7924 0.1981 0.0683798886 0.0220527466 2.6866686043 0.4576998140 11.0810166579 0.5633893327 3.5174045296 0.3415488774 17.3534696804 1.3846907707
0.0 0.009000000000000001 0.7928 0.1982 0.0000000000 0.0000000000 5.3447048612 1.1724471405 11.0077934116 0.6018950659 3.4351524454 0.1311225833 19.7876507182 1.9054647897
0.004 0.006 0.792 0.198 0.0612461089 0.0081313407 3.8515279406 1.2296192281 10.5626811470 0.7482880675 3.4820048985 0.2088176706 17.9574600950 2.1948563069
0.004 0.0065 0.7916 0.1979 0.0633340444 0.0279129902 3.3070361329 0.7603671949 11.0412148103 0.5418932869 3.4997047140 0.3516914389 17.9112897016 1.6818649109
0.004 0.006999999999999999 0.7912 0.1978 0.0720337758 0.0092331983 3.8477102943 0.7849221507 10.8580047792 0.4115786238 3.5108104807 0.3370504692 18.2885593300 1.5427844420
0.004 0.0075 0.7908 0.1977 0.0680318994 0.0077344477 4.7233829211 1.0109989586 11.1815846849 0.5153050843 3.5677275347 0.1982168380 19.5407270401 1.7322553286
0.004 0.008 0.7904 0.1976 0.0633340444 0.0092331983 4.2361558083 1.6310796211 11.1150457184 0.2598818251 3.4840872297 0.2501148652 18.8986228008 2.1503095097
0.004 0.0085 0.79 0.1975 0.0629860552 0.0112546418 5.5775812873 2.3284211951 11.0877009376 0.9304998692 3.5396160629 0.1338643719 20.2678843430 3.4040400780
0.004 0.009000000000000001 0.7896 0.1974 0.0763836415 0.0031893742 5.0645850618 1.9896645520 10.9801448000 0.5820416742 3.5486394983 0.2644460481 19.6697530016 2.8393416485
0.004 0.0095 0.7892 0.1973 0.0617680928 0.0082349288 5.8161841829 1.8838029686 10.7234076917 1.0429243283 3.4511169850 0.1659548184 20.0524769524 3.1009170441
0.004 0.01 0.7888 0.1972 0.0635080390 0.0183809492 5.7570106648 0.7818454400 10.7276613242 0.3758750471 3.4708991318 0.2227586226 20.0190791598 1.3988600589
0.0045 0.0 0.7964 0.1991 0.0723817650 0.0173785709 0.0000000000 0.0000000000 11.0992465117 0.7002742612 3.6315856930 0.2656856656 14.8032139697 .9833384977
0.0 0.0095 0.7924 0.1981 0.0000000000 0.0000000000 4.7257689500 1.3930930949 11.0430377957 0.4872614071 3.5257338546 0.1785416063 19.2945406003 2.0588961083
0.0045 0.0005 0.7959999999999999 0.19899999999999998 0.0784715770 0.0114042827 0.2648492141 0.0603622885 11.0594446642 0.5356496498 3.5888979024 0.1406391718 14.9916633577 .7480553928
0.0045 0.001 0.7956 0.1989 0.0765576361 0.0171894012 0.6456594355 0.5001025621 11.1442134845 0.6126044670 3.5295514619 0.2297599838 15.3959820180 1.3596564141
0.0045 0.0015 0.7952 0.1988 0.0742957059 0.0118826994 0.8637424820 0.4131731407 11.1080576077 0.5780489621 3.5420454494 0.1531988330 15.5881412450 1.1563036352
0.0045 0.002 0.7948 0.1987 0.0732517382 0.0163739946 1.2307137355 0.4556393281 11.4021659164 0.7687308388 3.5066458182 0.1729630679 16.2127772083 1.4137072294
0.0045 0.0025 0.7944 0.1986 0.0760356522 0.0152322334 1.5218092681 0.6974940143 11.4246494028 0.5697087779 3.6898909678 0.3107615352 16.7123852909 1.5931965608
0.0045 0.003 0.794 0.1985 0.0682058940 0.0070117892 1.6668798286 0.4615899900 11.1232491526 0.7880509023 3.5729333629 0.2473313232 16.4312682381 1.5039840047
0.0045 0.0035 0.7936 0.1984 0.0763836415 0.0222114211 2.0066503519 0.8819248477 11.3082821691 0.8867957325 3.5635628723 0.1791100786 16.9548790348 1.9700420799
0.0045 0.004 0.7932 0.1983 0.0760356522 0.0166744599 1.9918569724 0.6568848219 10.6541342471 0.8720706828 3.3775412809 0.3083491284 16.0995681526 1.8539790930
0.0045 0.0045 0.7928 0.1982 0.0689018725 0.0154218536 2.6594678742 0.4225748221 11.0588370024 0.4202788593 3.5711980868 0.1718957121 17.3584048359 1.0301712471
0.0045 0.005 0.7924 0.1981 0.0762096468 0.0214119460 2.6556502279 0.7411115021 10.6775292262 0.3058332293 3.4573639787 0.2670711030 16.8667530796 1.3354277804
0.0 0.001 0.7992 0.1998 0.0000000000 0.0000000000 0.5836226826 0.1966319499 11.3319809791 0.5926980014 3.5909802337 0.1363816575 15.5065838954 .9257116088
0.0 0.01 0.792 0.198 0.0000000000 0.0000000000 5.3322975106 0.9783458942 11.0518488917 0.8739076645 3.4958871068 0.3869850761 19.8800335091 2.2392386348
0.0045 0.0055 0.792 0.198 0.0781235878 0.0196975444 3.7861507472 1.3567067229 11.0242002801 0.3671675401 3.4472993777 0.0599753173 18.3357739928 1.8035471247
0.0045 0.006 0.7916 0.1979 0.0800375287 0.0118520869 3.3714589147 0.6943893601 10.9461157395 0.8698877570 3.6166623190 0.4445364030 18.0142745019 2.0206656070
0.0045 0.0065 0.7912 0.1978 0.0742957059 0.0164551458 3.3538023004 1.1893538472 11.1472517935 0.2583627603 3.5128928119 0.1581231668 18.0882426117 1.6222949201
0.0045 0.006999999999999999 0.7908 0.1977 0.0795155448 0.0166381083 3.6234235724 1.5104708391 11.4601976178 0.8329764403 3.5826509087 0.2933271524 18.7457876437 2.6534125401
0.0045 0.0075 0.7904 0.1976 0.0776016039 0.0179273581 4.0447962860 1.1619991392 10.9661685787 0.2645639706 3.4164114642 0.2156260457 18.5049779328 1.6601165136
0.0045 0.008 0.79 0.1975 0.0746436952 0.0094278761 4.0524315787 0.8293095274 10.8507128377 0.3442048730 3.5587040993 0.2195672138 18.5364922109 1.4025094903
0.0045 0.0085 0.7896 0.1974 0.0802115233 0.0186880274 4.9572137588 1.3945961845 11.1618356766 0.6819487030 3.5038693765 0.2797652478 19.7031303352 2.3749981627
0.0045 0.009000000000000001 0.7892 0.1973 0.0786455716 0.0052314256 4.8383895168 0.7592786537 11.1311487559 0.9190076570 3.5337161244 0.2696473795 19.5818999687 1.9531651158
0.0045 0.0095 0.7888 0.1972 0.0701198349 0.0107595667 4.7200424806 1.0952778418 10.8889955307 0.7991905458 3.4379288871 0.2433389165 19.1170867333 2.1485668708
0.0045 0.01 0.7884 0.1971 0.0715117919 0.0104628512 5.8619959388 1.3433199774 10.9470272321 0.5437231968 3.4393171079 0.0323339251 20.3198520707 1.9298399505
0.0005 0.0 0.7996 0.1999 0.0062638066 0.0047203559 0.0000000000 0.0000000000 10.9537115119 0.7920903544 3.5916743441 0.0878646188 14.5516496626 .8846753291
0.005 0.0 0.7959999999999999 0.19899999999999998 0.0800375287 0.0108937868 0.0000000000 0.0000000000 11.1384406975 0.7144123397 3.6253386992 0.3151551759 14.8438169254 1.0404613024
0.005 0.0005 0.7956 0.1989 0.0782975824 0.0186750631 0.2777337705 0.1352977306 10.8990219504 0.5187652553 3.5510688848 0.0811426654 14.8061221881 .7538807144
0.005 0.001 0.7952 0.1988 0.0904772063 0.0096563099 0.5564219525 0.2284894019 11.4058118872 0.5497206977 3.5458630567 0.1561763859 15.5985741027 .9440427954
0.005 0.0015 0.7948 0.1987 0.0856053567 0.0048718496 0.8713777747 0.3446654960 10.9239360839 0.7282856397 3.4931106651 0.2519439147 15.3740298804 1.3297669000
0.005 0.002 0.7944 0.1986 0.0784715770 0.0174481132 1.0656005317 0.3383601069 11.1770272215 0.3451101736 3.3844823851 0.1500723864 15.7055817153 .8509907801
0.005 0.0025 0.794 0.1985 0.0861273406 0.0082349288 1.4268453156 0.4070316439 11.3034208748 0.9080724311 3.5979213378 0.1658125038 16.4143148688 1.4891515076
0.005 0.003 0.7936 0.1984 0.0809075018 0.0072994842 1.5652349951 0.4289015640 11.1417828374 0.5974412594 3.4702050214 0.1981730820 16.2581303557 1.2318153896
0.005 0.0035 0.7932 0.1983 0.0758616576 0.0217151987 1.9298202195 0.7499173236 11.3413997369 0.6014335491 3.5128928119 0.2573043998 16.8599744259 1.6303704712
0.005 0.004 0.7928 0.1982 0.0809075018 0.0154845443 2.7706568236 0.2792595895 11.0302768980 0.5345676481 3.5010929349 0.2185136317 17.3829341583 1.0478254136
0.005 0.0045 0.7924 0.1981 0.0776016039 0.0159620513 2.7215046271 0.9624927319 11.3271196848 0.5913688909 3.4771461255 0.1304742964 17.6033720413 1.7002979705
0.0005 0.0005 0.7992 0.1998 0.0053938335 0.0060674000 0.2805970052 0.1313694760 11.3994314383 0.6252317221 3.5680745900 0.1137875424 15.2534968670 .8764561405
0.005 0.005 0.792 0.198 0.0814294857 0.0172807414 2.6814193406 0.5861625786 11.2693918143 0.8142790488 3.5135869223 0.1224155767 17.5458275629 1.5401379455
0.005 0.0055 0.7916 0.1979 0.0802115233 0.0184598378 2.8847090077 0.4050237591 11.0232887874 1.1351480151 3.4844342849 0.1815865016 17.4726436033 1.7402181136
0.005 0.006 0.7912 0.1978 0.0826474481 0.0161355980 3.6806882674 0.5366271952 11.0475952592 0.5269811814 3.4778402360 0.1273725710 18.2887712107 1.2071165456
0.005 0.0065 0.7908 0.1977 0.0835174212 0.0045372248 3.2163670325 1.1334938480 10.9421659378 0.7514725201 3.4368877215 0.1968950362 17.6789381130 2.0863986291
0.005 0.006999999999999999 0.7904 0.1976 0.0849093782 0.0168190807 4.2948521206 0.5389088190 11.3562874509 0.5647221775 3.5652981483 0.2113403793 19.3013470980 1.3317904565
0.005 0.0075 0.79 0.1975 0.0849093782 0.0092463044 4.0199815849 0.7824859639 11.0627868040 0.4256426890 3.5031752661 0.1426460233 18.6708530332 1.3600209806
0.005 0.008 0.7896 0.1974 0.0864753299 0.0153510205 4.2318609562 0.8346087816 11.2107524511 0.4043695903 3.5208750817 0.1102521802 19.0499638189 1.3645815726
0.005 0.0085 0.7892 0.1973 0.0857793514 0.0133239446 4.4408770927 0.7266476373 11.1071461151 0.3736136781 3.5115045911 0.2254160309 19.1453071503 1.3390012909
0.005 0.009000000000000001 0.7888 0.1972 0.0876932923 0.0161506008 4.8593865716 0.8629991976 10.8771461258 0.5383279921 3.4261290100 0.0726863200 19.2503549997 1.4901641105
0.005 0.0095 0.7884 0.1971 0.0863013352 0.0206577865 5.1671843069 1.5852474715 11.1882689647 0.5174603232 3.5503747744 0.1641391358 19.9921293812 2.2875047170
0.0005 0.001 0.7988 0.1997 0.0069597851 0.0024606556 0.6050969432 0.1789006260 11.1633548311 0.3206566286 3.6364444659 0.1727010320 15.4118560253 .6747189422
0.005 0.01 0.7879999999999999 0.19699999999999998 0.0791675555 0.0122539662 5.6596606834 1.6462617691 10.8719810005 0.4185400468 3.3893411580 0.2016555019 20.0001503974 2.2787112840
0.0055 0.0 0.7956 0.1989 0.0951750612 0.0136826614 0.0000000000 0.0000000000 11.1973838916 0.6947713826 3.4823519537 0.2123955187 14.7749109065 .9208495627
0.0055 0.0005 0.7952 0.1988 0.0913471794 0.0195927531 0.2595999504 0.1138673417 11.1989030461 0.5928406520 3.4684697454 0.1174544759 15.0183199213 .8437552227
0.0055 0.001 0.7948 0.1987 0.0918691633 0.0149108422 0.5845770942 0.1449637778 11.1016771589 0.1994519673 3.5479453879 0.1169241305 15.3260688043 .4762507178
0.0055 0.0015 0.7944 0.1986 0.0866493245 0.0043463844 0.9906792225 0.3255704816 11.1897881191 0.5996775314 3.5621746514 0.1979663261 15.8292913175 1.1275607235
0.0055 0.002 0.794 0.1985 0.0840394051 0.0070976160 1.2030357996 0.4505125967 10.8902108543 0.3999578048 3.5975742826 0.2823877990 15.7748603416 1.1399558165
0.0055 0.0025 0.7936 0.1984 0.0835174212 0.0074635380 1.6940805587 0.6602500404 11.1718620962 1.0748968632 3.5528041608 0.1307730549 16.5022642369 1.8733834965
0.0055 0.003 0.7932 0.1983 0.0857793514 0.0172807414 1.7499136363 0.5356162562 11.0761553635 0.8402251064 3.4590992547 0.0789762235 16.3709476059 1.4720983275
0.0055 0.0035 0.7928 0.1982 0.0970890021 0.0224338393 1.8606253798 0.3829129718 11.1928264281 0.6531428710 3.4472993777 0.2126471575 16.5978401877 1.2711368396
0.0055 0.004 0.7924 0.1981 0.0916951687 0.0096311960 2.4375671813 0.6272277901 11.3742134738 0.8139842385 3.5326749588 0.2933172972 17.4361507826 1.7441605218
0.0005 0.0015 0.7984 0.1996 0.0074817690 0.0028270781 0.9682505503 0.3517288331 11.1423904992 0.4749124766 3.6794793116 0.1379971110 15.7976021301 .9674654988
0.0055 0.0045 0.792 0.198 0.0950010666 0.0126143105 2.6055436198 0.3301767523 10.9950325139 0.4525085659 3.5753627493 0.3969716926 17.2709399496 1.1922713213
0.0055 0.005 0.7916 0.1979 0.0861273406 0.0171541408 2.8708700397 1.0940879181 11.0737247163 0.4691825935 3.5580099889 0.1601064640 17.5887320855 1.7405311164
0.0055 0.0055 0.7912 0.1978 0.0889112547 0.0109713236 3.1958471835 1.2453977734 11.0737247163 0.4787302932 3.5111575359 0.1696045697 17.8696406904 1.9047039599
0.0055 0.006 0.7908 0.1977 0.0951750612 0.0134595838 3.3213523066 0.5820580583 10.9069215537 0.6938917679 3.3907293788 0.0808571603 17.7141783003 1.3702665703
0.0055 0.0065 0.7904 0.1976 0.0937831042 0.0140235784 3.8873183749 2.2364480419 11.2019413550 0.5420956286 3.4896401130 0.1182027444 18.6726829471 2.9107699933
0.0055 0.006999999999999999 0.79 0.1975 0.0896072332 0.0144321176 4.6928417505 1.4695626527 10.9120866789 0.4063617570 3.4226584579 0.0809940904 19.1171941205 1.9713506177
0.0055 0.0075 0.7896 0.1974 0.0922171526 0.0165797800 4.4733270865 1.5788990932 11.3745173047 0.8360719682 3.5639099275 0.2554420635 19.5039714713 2.6869929049
0.0055 0.008 0.7892 0.1973 0.0967410129 0.0158860049 4.7119299821 0.6250368513 10.8586124410 0.7657777951 3.4545875370 0.2168736857 19.1218709730 1.6235743370
0.0055 0.0085 0.7888 0.1972 0.0913471794 0.0125469310 4.7706262944 0.6576622999 11.1812808540 0.8531372504 3.5371866765 0.1200951437 19.5804410043 1.6434416250
0.0055 0.009000000000000001 0.7884 0.1971 0.0929131311 0.0248854900 4.7820792334 0.9968891798 11.0943852174 0.4143344521 3.4892930578 0.1062102346 19.4586706397 1.5423193565
0.0005 0.002 0.7979999999999999 0.1995 0.0081777475 0.0043463844 1.1362269888 0.4559990371 11.0609638187 0.3585822497 3.5045634870 0.2855115008 15.7099320420 1.1044391720
0.0055 0.0095 0.7879999999999999 0.19699999999999998 0.0932611203 0.0254627331 5.1891357733 1.2311369307 10.7726282971 0.4006763551 3.4479934881 0.1050608973 19.5030186788 1.7623369162
0.0055 0.01 0.7876 0.1969 0.0864753299 0.0098794634 5.7665547806 1.2321982103 10.7571329213 0.5436315080 3.4688168006 0.2757724353 20.0789798324 2.0614816170
0.006 0.0 0.7952 0.1988 0.1089206368 0.0127099473 0.0000000000 0.0000000000 11.3140549562 0.4126940794 3.5857744055 0.3528143509 15.0087499985 .7782183776
0.006 0.0005 0.7948 0.1987 0.0970890021 0.0096311960 0.2696212720 0.0756337307 11.1010694971 0.3071043596 3.5875096816 0.1785712870 15.0552894528 .5709405733
0.006 0.001 0.7944 0.1986 0.1037007980 0.0137620841 0.6103462069 0.2158616541 11.1171725347 0.4002134577 3.5153221984 0.3335660967 15.3465417380 .9634032926
0.006 0.0015 0.794 0.1985 0.1049187604 0.0064729743 0.8890343890 0.3549282033 11.1232491526 0.8117051542 3.5090752046 0.3501881633 15.6262775066 1.5232944951
0.006 0.002 0.7936 0.1984 0.1042227819 0.0228562988 1.1724946289 0.5388378230 11.5665384319 0.4290944290 3.6680264898 0.1082990210 16.5112823325 1.0990875718
0.006 0.0025 0.7932 0.1983 0.1078766691 0.0069597851 1.5227636797 0.7021343371 10.8491936832 0.5260631726 3.5194868609 0.1445917132 15.9993208929 1.3797490080
0.006 0.003 0.7928 0.1982 0.1007428893 0.0243194451 1.7384606973 0.7267742366 11.2763799249 0.7728383081 3.5239985786 0.2599292910 16.6395820901 1.7838612808
0.006 0.0035 0.7924 0.1981 0.0956970451 0.0170834018 1.9484312454 0.5439526454 11.2405278790 0.5247376866 3.5836920743 0.1584853360 16.8683482438 1.2442590698
0.0005 0.0025 0.7976 0.1994 0.0080037529 0.0033738810 1.3514468006 0.3490668215 11.0892200921 0.7475094705 3.6003507243 0.5003539595 16.0490213699 1.6003041325
0.006 0.004 0.792 0.198 0.0916951687 0.0142463248 2.1359731213 0.7111192543 11.0743323781 0.5931333209 3.5305926275 0.2536553364 16.8325932956 1.5721542364
0.006 0.0045 0.7916 0.1979 0.1023088410 0.0096311960 2.5874097998 1.3508569048 11.0846626287 0.6274960612 3.6083329940 0.1269785796 17.3827142635 2.1149627416
0.006 0.005 0.7912 0.1978 0.1101385992 0.0096938589 2.7739972641 0.7492988019 10.9576613136 0.4424929602 3.5954919514 0.1619524862 17.4372891283 1.3634381072
0.006 0.0055 0.7908 0.1977 0.0946530774 0.0209488375 2.6861913985 1.1516050541 11.0123508751 0.6750983066 3.4240466788 0.2457425362 17.2172420298 2.0933947344
0.006 0.006 0.7904 0.1976 0.0993509323 0.0102877772 3.2492942321 1.0135536457 10.9634341006 0.0802573787 3.4955400516 0.2182378518 17.8076193166 1.3223366534
0.006 0.0065 0.79 0.1975 0.0922171526 0.0317986785 3.4029544969 0.9007006165 11.1074499460 0.3654548964 3.4726344078 0.1936107752 18.0752560033 1.4915649666
0.006 0.006999999999999999 0.7896 0.1974 0.0979589753 0.0116771008 3.7369985507 0.5543430833 10.9072253846 0.5635826464 3.4618756964 0.0891060444 18.2040586070 1.2187088749
0.006 0.0075 0.7892 0.1973 0.1040487872 0.0198567438 4.1249668590 1.1418344996 11.0591408333 0.8684492671 3.4764520151 0.2756640967 18.7646084946 2.3058046072
0.006 0.008 0.7888 0.1972 0.1010908786 0.0276952228 4.5210476656 0.6790247712 10.8953759796 0.6521063314 3.4577110339 0.2276491697 18.9752255577 1.5864754951
0.006 0.0085 0.7884 0.1971 0.0995249269 0.0155079880 5.6453445097 1.0327200813 11.1396560211 0.8974742997 3.5701569212 0.2688779844 20.4546823789 2.2145803534
0.0005 0.003 0.7972 0.1993 0.0074817690 0.0042047702 1.6735607097 0.6171479461 11.3438303841 0.6395922564 3.6305445273 0.1987920596 16.6554173901 1.4597370323
0.006 0.009000000000000001 0.7879999999999999 0.19699999999999998 0.0984809592 0.0121248166 4.4928925240 0.9337394394 10.5888106041 0.4606837923 3.3365887664 0.0629080047 18.5167728537 1.4694560530
0.006 0.0095 0.7876 0.1969 0.1023088410 0.0108156941 5.6386636286 1.9742492085 11.0117432133 0.9212994518 3.4948459411 0.2024733288 20.2475616240 3.1088376832
0.006 0.01 0.7872 0.1968 0.0967410129 0.0199115547 6.2346936618 1.5979597719 10.8950721487 0.6571164853 3.5233044682 0.3030457775 20.7498112916 2.5780335894
0.0065 0.0 0.7948 0.1987 0.1085726476 0.0205107122 0.0000000000 0.0000000000 11.4878462295 0.7572036538 3.5260809098 0.2003082881 15.1224997869 .9780226541
0.0065 0.0005 0.7944 0.1986 0.1176203682 0.0168837559 0.2872778863 0.1467933416 11.2341474302 1.2385304206 3.5732804181 0.1795238462 15.2123261028 1.5817313643
0.0065 0.001 0.794 0.1985 0.1097906100 0.0088309773 0.5683520973 0.1943675063 11.3347154572 0.4050575254 3.5115045911 0.1948782207 15.5243627556 .8031342297
0.0065 0.0015 0.7936 0.1984 0.1045707711 0.0179947798 0.9754086372 0.4039022005 11.0886124303 0.7868912886 3.5687687004 0.2879311900 15.7373605390 1.4967194589
0.0065 0.002 0.7932 0.1983 0.1170983843 0.0188236134 1.0455578885 0.3537945935 11.1305410942 0.2369288845 3.6399150179 0.0306196329 15.9331123849 .6401667243
0.0065 0.0025 0.7928 0.1982 0.1134444971 0.0095046307 1.4702710426 0.6763903504 11.1493786098 0.6561014193 3.5285102963 0.2692629568 16.2616044458 1.6112593572
0.0065 0.003 0.7924 0.1981 0.1110085723 0.0243244240 1.7847496590 0.3388765972 11.2320206139 1.1392558325 3.5888979024 0.1601786681 16.7166767476 1.6626355218
0.0005 0.0035 0.7968 0.1992 0.0083517421 0.0056755330 1.9069143416 0.6861708203 10.9822716162 0.4466516741 3.5378807869 0.2402003166 16.4354184868 1.3786983440
0.0065 0.0035 0.792 0.198 0.1056147389 0.0244485670 2.0472128442 0.5119864408 10.9704222112 0.5724761096 3.5573158785 0.2242846797 16.6805656728 1.3331957971
0.0065 0.004 0.7916 0.1979 0.1110085723 0.0160829777 2.2275966332 0.7980079461 11.2153099145 0.6823411538 3.5330220140 0.2572145065 17.0869371340 1.7536465841
0.0065 0.0045 0.7912 0.1978 0.1094426207 0.0174481132 2.6251090573 1.3974469489 11.0181236621 0.3334696011 3.4604874756 0.2669159162 17.2131628157 2.0152805794
0.0065 0.005 0.7908 0.1977 0.1089206368 0.0100496019 2.7630215309 0.6184704881 11.1016771589 0.5622083510 3.4983164932 0.2139391982 17.4719358198 1.4046676392
0.0065 0.0055 0.7904 0.1976 0.1132705025 0.0164845562 2.9596303169 0.7636819565 11.2332359375 0.8392634374 3.5059517078 0.1570224430 17.8120884647 1.7764523931
0.0065 0.006 0.79 0.1975 0.1050927550 0.0171329498 4.4451719448 1.5900680281 11.2654420126 0.5725309328 3.5514159400 0.1488474431 19.3671226524 2.3285793538
0.0065 0.0065 0.7896 0.1974 0.1043967765 0.0075442273 4.0753374567 1.0385690906 10.9801448000 0.4434907115 3.4167585194 0.1725112261 18.5766375526 1.6621152555
0.0065 0.006999999999999999 0.7892 0.1973 0.1047447658 0.0256805696 4.0032793822 0.5308828100 10.9145173261 0.4745391214 3.4681226901 0.1764679324 18.4906641642 1.2075704334
0.0065 0.0075 0.7888 0.1972 0.1040487872 0.0103581619 4.3029646191 1.2428791622 11.3298541628 0.5406482789 3.4924165547 0.2213831411 19.2292841238 2.0152687441
0.0065 0.008 0.7884 0.1971 0.1089206368 0.0106918247 4.2557212457 1.0616412155 11.0008053010 0.5084121436 3.4271701756 0.1672071507 18.7926173591 1.7479523345
0.0005 0.004 0.7964 0.1991 0.0102656830 0.0066392118 2.3406944057 0.8654781890 11.2226018561 1.0012960999 3.5406572285 0.3574001422 17.1142191733 2.2308136429
0.0065 0.0085 0.7879999999999999 0.19699999999999998 0.1124005294 0.0153036163 4.7897145261 1.0481099267 11.1174763656 0.6543374890 3.5396160629 0.1326531992 19.5592074840 1.8504042312
0.0065 0.009000000000000001 0.7876 0.1969 0.1117045509 0.0160075057 5.2879173721 1.6810718538 10.9561421591 0.8700880901 3.4885989474 0.1849722863 19.8443630295 2.7521397359
0.0065 0.0095 0.7872 0.1968 0.1113565616 0.0138322993 5.4277386689 1.4477558605 11.0406071485 0.5016563714 3.4799225672 0.1288617435 20.0596249462 2.0921062747
0.0065 0.01 0.7868 0.1967 0.1054407443 0.0200328199 5.7078584683 1.9029669789 11.1156533802 0.5932503480 3.4570169235 0.1946159849 20.3859695163 2.7108661317
0.006999999999999999 0.0 0.7944 0.1986 0.1115305562 0.0194189229 0.0000000000 0.0000000000 11.1369215430 0.4152157979 3.5357984556 0.2424979814 14.7842505548 .6771327022
0.006999999999999999 0.0005 0.794 0.1985 0.1141404756 0.0131316963 0.3216367033 0.1948589665 11.5164063338 0.2578047686 3.6350562450 0.1251209834 15.5872397577 .5909164148
0.006999999999999999 0.001 0.7936 0.1984 0.1148364542 0.0135671188 0.4853182896 0.1093873927 11.0123508751 0.7260096352 3.5503747744 0.1254785771 15.1628803933 .9744427238
0.006999999999999999 0.0015 0.7932 0.1983 0.1122265347 0.0188043038 0.9630012866 0.3182157643 11.0819281506 0.4576641427 3.5462101119 0.2805580217 15.7033660838 1.0752422325
0.006999999999999999 0.002 0.7928 0.1982 0.1202302876 0.0226433803 1.1209564035 0.2063472274 10.8385596018 0.5883961264 3.5083810942 0.2889400831 15.5881273871 1.1063268172
0.006999999999999999 0.0025 0.7924 0.1981 0.1057887335 0.0158554842 1.4115747303 0.5380173093 11.0314922216 0.4382568756 3.5750156941 0.1088758153 16.1238713795 1.1010054844
0.0 0.0015 0.7988 0.1997 0.0000000000 0.0000000000 0.9587064345 0.4035186255 11.3094974927 0.1817162788 3.6496325638 0.2601238398 15.9178364910 .8453587441
0.0005 0.0045 0.7959999999999999 0.19899999999999998 0.0074817690 0.0086368662 2.6866686043 1.4212947828 10.9816639544 0.4056041202 3.5073399286 0.2758894630 17.1831542563 2.1114252322
0.006999999999999999 0.003 0.792 0.198 0.1094426207 0.0078894621 1.8945069910 0.5918275363 11.0156930149 0.7954021321 3.5666863691 0.3640581007 16.5863289957 1.7591772312
0.006999999999999999 0.0035 0.7916 0.1979 0.1125745240 0.0145407884 2.0171488793 0.8628091855 11.0779783489 0.5876105265 3.5559276577 0.0950551206 16.7636294099 1.5600156210
0.006999999999999999 0.004 0.7912 0.1978 0.1151844434 0.0126717792 1.9637018307 0.5527765350 10.9859175870 0.7725640091 3.5059517078 0.3557788181 16.5707555689 1.6937911414
0.006999999999999999 0.0045 0.7908 0.1977 0.1176203682 0.0165212457 2.7272310966 0.6264605245 10.8558779629 0.7076821017 3.4851283953 0.0800968533 17.1858578230 1.4307607252
0.006999999999999999 0.005 0.7904 0.1976 0.1144884649 0.0400656398 3.5313228547 1.3784194805 11.0521527226 0.7731201516 3.5524571056 0.1555241089 18.2504211478 2.3471293808
0.006999999999999999 0.0055 0.79 0.1975 0.1169243897 0.0224338393 3.4439941949 1.2767323233 11.1967762298 0.4777767670 3.4625698068 0.2114998970 18.2202646212 1.9884428266
0.006999999999999999 0.006 0.7896 0.1974 0.1266680888 0.0116251330 3.5041221246 0.9410546600 11.1186916892 0.7151639791 3.5777921358 0.1974911858 18.3272740384 1.8653349579
0.006999999999999999 0.0065 0.7892 0.1973 0.1247541479 0.0107031448 3.7723117793 0.4425115690 11.1341870649 0.6403654051 3.5250397442 0.1249899949 18.5562927363 1.2185701138
0.006999999999999999 0.006999999999999999 0.7888 0.1972 0.1191863198 0.0165065797 4.2309065446 1.5728529136 11.1120074094 0.7290589364 3.4702050214 0.0939334268 18.9323052952 2.4123518565
0.006999999999999999 0.0075 0.7884 0.1971 0.1176203682 0.0223201947 3.9698749768 0.4995631281 10.7516639651 0.2569525760 3.4847813401 0.1829135697 18.3239406502 .9617494685
0.0005 0.005 0.7956 0.1989 0.0071337797 0.0045902935 2.8823229787 0.7373779191 11.0348343615 0.5993079661 3.5854273503 0.1575095445 17.5097184702 1.4987857232
0.006999999999999999 0.008 0.7879999999999999 0.19699999999999998 0.1197083037 0.0328218625 4.4489895912 1.6890809365 10.8206335788 0.6714962532 3.4056527528 0.3893247933 18.7949842265 2.7827238455
0.006999999999999999 0.0085 0.7876 0.1969 0.1150104488 0.0342093085 4.7534468859 1.0496375421 10.9892597269 0.4463208663 3.4965812172 0.0997927061 19.3542982788 1.6299604230
0.006999999999999999 0.009000000000000001 0.7872 0.1968 0.1226662124 0.0130205657 5.4573254279 1.2426951916 11.0907392466 0.8217434513 3.4601404204 0.2555514339 20.1308713073 2.3330106425
0.006999999999999999 0.0095 0.7868 0.1967 0.1198822984 0.0148620340 5.0941718208 1.4243997346 10.9099598627 0.6252086889 3.4195349611 0.2152816771 19.5435489430 2.2797521346
0.006999999999999999 0.01 0.7864 0.1966 0.1204042822 0.0149918359 5.7713268385 1.0745903062 11.0630906349 0.5822865048 3.5444748358 0.0708740779 20.4992965914 1.7427427248
0.0075 0.0 0.794 0.1985 0.1224922178 0.0186231157 0.0000000000 0.0000000000 11.0946890483 1.0497529424 3.5073399286 0.3549843805 14.7245211947 1.4233604386
0.0075 0.0005 0.7936 0.1984 0.1200562930 0.0249243888 0.2634175967 0.1493158543 11.0949928792 0.7844784329 3.4736755735 0.0759535694 14.9521423424 1.0346722454
0.0075 0.001 0.7932 0.1983 0.1284080351 0.0084239279 0.5005888749 0.0598622283 10.7963271071 0.5535875658 3.4667344693 0.1830846978 14.8920584864 .8049584198
0.0075 0.0015 0.7928 0.1982 0.1231881963 0.0135938696 0.8923748295 0.2788613605 11.0798013343 0.4699964463 3.5646040379 0.3160939507 15.6599683980 1.0785456271
0.0075 0.002 0.7924 0.1981 0.1209262661 0.0146816828 1.2159203559 0.2489825503 10.9941210212 0.9532003800 3.5746686389 0.1802282788 15.9056362821 1.3970928919
0.0005 0.0055 0.7952 0.1988 0.0092217153 0.0072662290 3.4578331629 0.9467329938 11.1752042361 1.2565623135 3.5878567368 0.3661167617 18.2301158511 2.5766782980
0.0075 0.0025 0.792 0.198 0.1348458363 0.0091409299 1.2645953466 0.2646492281 11.0457722738 0.6205890183 3.5118516463 0.1437395248 15.9570651030 1.0381187011
0.0075 0.003 0.7916 0.1979 0.1214482500 0.0183017207 2.0123768214 0.5465921048 10.9181632969 0.3086479297 3.5264279650 0.1121670404 16.5784163333 .9857087956
0.0075 0.0035 0.7912 0.1978 0.1251021372 0.0187849744 1.9837444739 0.7125345661 10.8327868147 0.6755094965 3.4479934881 0.2142992139 16.3896269139 1.6211282509
0.0075 0.004 0.7908 0.1977 0.1284080351 0.0221896024 2.3970046891 0.8041142729 11.0202504784 0.5987716913 3.5024811557 0.1457731027 17.0481443583 1.5708486693
0.0075 0.0045 0.7904 0.1976 0.1191863198 0.0105550367 2.9076148857 0.8596308352 11.3274235156 0.6277343400 3.5580099889 0.2184915822 17.9122347100 1.7164117941
0.0075 0.005 0.79 0.1975 0.1303219760 0.0223201947 2.9462685547 0.8526234682 10.7595635685 0.7330139374 3.5517629952 0.2118845233 17.3879170944 1.8198421236
0.0075 0.0055 0.7896 0.1974 0.1304959706 0.0270448330 3.6310588651 1.6209449385 11.2851910209 0.8669048923 3.5153221984 0.2401601976 18.5620680550 2.7550548614
0.0075 0.006 0.7892 0.1973 0.1311919491 0.0162998702 3.4406537544 0.6539286616 10.7826547167 0.2457268894 3.4924165547 0.1016012641 17.8469169749 1.0175566853
0.0075 0.0065 0.7888 0.1972 0.1242321640 0.0237908626 3.7274544349 1.1569712445 10.5544777127 0.4984219698 3.4358465558 0.1300230189 17.8420108674 1.8092070958
0.0075 0.006999999999999999 0.7884 0.1971 0.1221442285 0.0228615963 3.8782514649 0.9606407415 11.1539360733 0.6233478689 3.5455160015 0.1934240519 18.6998477682 1.8002742586
0.0005 0.006 0.7948 0.1987 0.0057418227 0.0023601780 3.3404405383 0.8854244507 10.9327471800 0.8369503942 3.5226103577 0.1980101277 17.8015398987 1.9227451506
0.0075 0.0075 0.7879999999999999 0.19699999999999998 0.1224922178 0.0224284407 4.4351506232 0.9894187444 11.1089691004 0.7035049428 3.4934577203 0.2509897887 19.1600696617 1.9663419166
0.0075 0.008 0.7876 0.1969 0.1242321640 0.0216033792 4.5916741227 1.3077305569 11.0062742571 0.5948447214 3.4563228131 0.3405840740 19.1785033569 2.2647627315
0.0075 0.0085 0.7872 0.1968 0.1230142016 0.0168190807 4.6608689624 1.2752224559 10.6723641009 0.4966400183 3.5128928119 0.0985685670 18.9691400768 1.8872501219
0.0075 0.009000000000000001 0.7868 0.1967 0.1204042822 0.0172807414 4.7376990948 1.6413676154 10.9926018667 0.5964626916 3.5167104192 0.1022865375 19.3674156629 2.3573975859
0.0075 0.0095 0.7864 0.1966 0.1158804219 0.0205107122 5.6415268633 1.7690723467 10.6410695185 0.3497282363 3.4722873526 0.2894781641 19.8707641563 2.4287894593
0.0075 0.01 0.7859999999999999 0.1965 0.1190123252 0.0101693869 6.0566959016 1.8305917688 10.9922980359 0.4304261991 3.4792284568 0.2424423453 20.6472347195 2.5136297001
0.008 0.0 0.7936 0.1984 0.1313659438 0.0181822304 0.0000000000 0.0000000000 11.2709109687 0.6341742020 3.6041683315 0.2092601888 15.0064452440 .8616166212
0.008 0.0005 0.7932 0.1983 0.1348458363 0.0087344610 0.2543506867 0.0893586161 11.0804089961 0.4901138010 3.4826990089 0.2722824502 14.9523045280 .8604893283
0.008 0.001 0.7928 0.1982 0.1344978471 0.0330974188 0.6031881201 0.2074259385 11.0971196954 0.8975318988 3.5028282109 0.2312710908 15.3376338735 1.3693263469
0.008 0.0015 0.7924 0.1981 0.1315399384 0.0137180172 0.8260432245 0.2839498769 10.8707656769 0.6747738804 3.4958871068 0.1926153276 15.3242359466 1.1650571021
0.0005 0.0065 0.7944 0.1986 0.0085257367 0.0043184331 3.4058177316 0.5848884611 10.8722848314 0.7453397363 3.5340631796 0.2339739033 17.8206914793 1.5685205338
0.008 0.002 0.792 0.198 0.1339758632 0.0124985804 1.1662909536 0.2362510880 11.0290615744 0.7128756057 3.5243456338 0.3209688448 15.8536740250 1.2825941189
0.008 0.0025 0.7916 0.1979 0.1360637987 0.0171400164 1.4631129558 0.2454229995 10.8932491633 0.5610189596 3.5278161859 0.1720917963 16.0202421037 .9956737718
0.008 0.003 0.7912 0.1978 0.1402396698 0.0137180172 1.6625849765 0.6257141550 11.0050589335 0.8123540515 3.5465571671 0.2086768824 16.3544407469 1.6604631061
0.008 0.0035 0.7908 0.1977 0.1383257289 0.0186750631 1.9889937376 0.4384853913 11.1828000085 0.5706762822 3.5080340390 0.1256243976 16.8181535140 1.1534611342
0.008 0.004 0.7904 0.1976 0.1355418148 0.0260504301 2.0667782816 0.5153946263 10.7644248628 0.2910148101 3.4087762496 0.1564537810 16.3755212088 .9889136475
0.008 0.0045 0.79 0.1975 0.1287560244 0.0223635559 2.7840185857 1.2209397597 10.7899466582 0.5761986152 3.4514640402 0.1398076916 17.1541853085 1.9593096224
0.008 0.005 0.7896 0.1974 0.1376297504 0.0151844584 2.7305715371 0.4293218706 11.0691672529 0.4259297407 3.5215691921 0.1967971345 17.4589377325 1.0672332042
0.008 0.0055 0.7892 0.1973 0.1315399384 0.0208038210 3.9961212953 1.4304060309 11.0029321173 0.7265012907 3.6010448347 0.1971371339 18.7316381857 2.3748482765
0.008 0.006 0.7888 0.1972 0.1367597772 0.0214909780 3.1901207140 1.5600090149 10.9564459900 0.8512849442 3.4563228131 0.1426122442 17.7396492943 2.5753971813
0.008 0.0065 0.7884 0.1971 0.1315399384 0.0074147030 3.8267132395 1.8533763710 10.7255345080 0.2769991482 3.4729814631 0.0966933428 18.1567691490 2.2344835650
0.0005 0.006999999999999999 0.794 0.1985 0.0083517421 0.0034095844 4.5554064826 1.4457442275 11.0949928792 0.6801296544 3.5961860618 0.2717564164 19.2549371657 2.4010398827
0.008 0.006999999999999999 0.7879999999999999 0.19699999999999998 0.1376297504 0.0202133536 4.2385418373 0.9174948717 11.0269347582 0.6456405854 3.4879048370 0.0748867618 18.8910111829 1.6582355725
0.008 0.0075 0.7876 0.1969 0.1367597772 0.0272988643 4.3611837256 0.7316820721 10.7701976499 0.2573259369 3.4559757579 0.1038292670 18.7241169106 1.1201361403
0.008 0.008 0.7872 0.1968 0.1400656751 0.0246802655 5.2736011983 1.3962340139 11.0084010734 0.8106322221 3.5673804795 0.1480490493 19.9894484263 2.3795955508
0.008 0.0085 0.7868 0.1967 0.1317139330 0.0110373503 4.7668086481 1.8501789787 10.8874763763 0.9991490031 3.4979694380 0.1045644570 19.2839683954 2.9649297891
0.008 0.009000000000000001 0.7864 0.1966 0.1393696966 0.0162254072 5.3795408840 1.4170797719 10.7410298837 0.7556650074 3.4004469247 0.1359393585 19.6603873890 2.3249095450
0.008 0.0095 0.7859999999999999 0.1965 0.1315399384 0.0331303316 5.8672452025 1.6227045949 10.8996296122 1.0390437441 3.4466052673 0.1333234161 20.3450200204 2.8282020867
0.008 0.01 0.7856 0.1964 0.1331058900 0.0149675838 5.1204181394 1.6351942303 10.9749796747 0.6761411039 3.5101163703 0.1922497905 19.7386200744 2.5185527085
0.0085 0.0 0.7932 0.1983 0.1416316268 0.0300240322 0.0000000000 0.0000000000 11.4149268141 0.4774652042 3.5285102963 0.1665951758 15.0850687372 .6740844122
0.0085 0.0005 0.7928 0.1982 0.1444155408 0.0205578905 0.2567367157 0.2139372693 11.0050589335 0.9898200717 3.4941518307 0.2457248906 14.9003630207 1.4700401221
0.0085 0.001 0.7924 0.1981 0.1364117880 0.0236632693 0.4681388811 0.1778998612 11.2028528477 0.6312977299 3.5500277192 0.1495385138 15.3574312360 .9823993742
0.0005 0.0075 0.7936 0.1984 0.0080037529 0.0027839140 4.6794799883 1.3019601324 10.9983746538 0.6802376860 3.5226103577 0.1545857294 19.2084687527 2.1395674618
0.0085 0.0015 0.792 0.198 0.1419796160 0.0195432451 0.9625240808 0.2415170521 11.1591011985 0.4564976070 3.5021341005 0.1779198755 15.7657389958 .8954777797
0.0085 0.002 0.7916 0.1979 0.1409356483 0.0057180469 1.1137983166 0.4203681951 10.9248475766 0.3683984399 3.4615286412 0.1343314381 15.6411101827 .9288161200
0.0085 0.0025 0.7912 0.1978 0.1492873904 0.0135938696 1.5857548441 0.6436556240 11.1451249772 0.2980678662 3.5458630567 0.1862441950 16.4260302684 1.1415615548
0.0085 0.003 0.7908 0.1977 0.1433715731 0.0144069233 1.6034114584 0.5265982663 10.8163799463 0.7411057797 3.4830460641 0.2946774627 16.0462090419 1.5767884320
0.0085 0.0035 0.7904 0.1976 0.1364117880 0.0167758254 1.9560665380 0.5647536488 11.1357062194 0.5489591228 3.5333690692 0.1202715303 16.7615536146 1.2507601273
0.0085 0.004 0.79 0.1975 0.1451115193 0.0257934932 2.3774392517 1.0370005757 11.1262874616 0.2984665001 3.4733285183 0.1318005837 17.1221667509 1.4930611527
0.0085 0.0045 0.7896 0.1974 0.1405876590 0.0217764547 2.9009340046 0.5641484802 10.9962478375 0.6613236663 3.4913753891 0.3200142605 17.5291448902 1.5672628617
0.0085 0.005 0.7892 0.1973 0.1456335032 0.0129084784 3.0068736902 1.2224980429 10.9637379315 0.4121945135 3.4840872297 0.1427810601 17.6003323546 1.7903820949
0.0085 0.0055 0.7888 0.1972 0.1317139330 0.0198872130 3.4401765486 0.3652591856 10.8990219504 0.5840783722 3.4584051443 0.2308791127 17.9293175763 1.2001038835
0.0085 0.006 0.7884 0.1971 0.1404136644 0.0124305737 3.4764441887 0.8886643045 11.0150853532 0.8756602548 3.5385748973 0.1738521440 18.1705181036 1.9506072770
0.0005 0.008 0.7932 0.1983 0.0085257367 0.0043184331 4.8908821538 1.1336200097 10.9537115119 0.5233643971 3.5288573515 0.1715253435 19.3819767539 1.8328281834
0.0085 0.0065 0.7879999999999999 0.19699999999999998 0.1465034764 0.0246213157 3.6434662157 0.8257673585 11.0111355515 0.1287956340 3.5194868609 0.2282916388 18.3205921045 1.2074759470
0.0085 0.006999999999999999 0.7876 0.1969 0.1459814925 0.0185253216 3.7465426665 0.8776560508 11.0427339648 0.5600090569 3.5819567983 0.2882472663 18.5172149221 1.7444376956
0.0085 0.0075 0.7872 0.1968 0.1433715731 0.0365868959 4.1483499427 0.6773808036 10.7112544558 0.7831541816 3.5208750817 0.2471754380 18.5238510533 1.7442973191
0.0085 0.008 0.7868 0.1967 0.1414576322 0.0165651658 4.6236469107 1.2914052800 10.7376877439 0.5252511294 3.4584051443 0.2648920329 18.9611974311 2.0981136081
0.0085 0.0085 0.7864 0.1966 0.1421536107 0.0279390082 4.8927909770 0.6040950354 10.8103033283 0.8250404801 3.5729333629 0.0911110811 19.4181812789 1.5481856048
0.0085 0.009000000000000001 0.7859999999999999 0.1965 0.1322359169 0.0060273507 4.7796932045 0.9362159813 10.9555344973 0.5516304104 3.5423925046 0.4013531049 19.4098561233 1.8952268473
0.0085 0.0095 0.7856 0.1964 0.1499833689 0.0179341117 5.4764136596 1.5906906154 11.1098805931 0.7381412669 3.5406572285 0.1504251136 20.2769348501 2.4971911076
0.0085 0.01 0.7852 0.1963 0.1350198309 0.0097436991 5.4057872025 0.3861960161 10.9926018667 0.1095646402 3.5507218296 0.2794292326 20.0841307297 .7849335880
0.009000000000000001 0.0 0.7928 0.1982 0.1471994549 0.0263048574 0.0000000000 0.0000000000 10.9494578793 0.4945844422 3.4771461255 0.1464128810 14.5738034597 .6673021806
0.009000000000000001 0.0005 0.7924 0.1981 0.1558991862 0.0191678597 0.1927911396 0.0690482316 11.1390483593 0.6089019822 3.5333690692 0.0366894974 15.0211077543 .7338075709
0.0005 0.0085 0.7928 0.1982 0.0078297582 0.0066937070 4.4599653244 0.3512623628 10.9555344973 0.4284924894 3.5160163088 0.1699139198 18.9393458887 .9563624790
0.009000000000000001 0.001 0.792 0.198 0.1489394011 0.0159240735 0.5826682710 0.3287999846 11.0469875974 0.8220327837 3.5326749588 0.2506824714 15.3112702283 1.4174393132
0.009000000000000001 0.0015 0.7916 0.1979 0.1517233152 0.0079810256 0.8833079195 0.2234097918 11.2706071378 0.9160347875 3.6065977180 0.2724823243 15.9122360905 1.4199079292
0.009000000000000001 0.002 0.7912 0.1978 0.1545072292 0.0174550522 1.1085490529 0.3285117386 11.0682557602 0.5166533409 3.4455641016 0.3467329908 15.7768761439 1.2093531225
0.009000000000000001 0.0025 0.7908 0.1977 0.1451115193 0.0087621456 1.2521879961 0.4728471308 11.1092729313 0.3092956751 3.5736274733 0.2429545102 16.0801999200 1.0338594617
0.009000000000000001 0.003 0.7904 0.1976 0.1529412776 0.0186231157 1.6983754108 0.6789778176 10.9385199670 0.8145220736 3.5340631796 0.2373268974 16.3238998350 1.7494499043
0.009000000000000001 0.0035 0.79 0.1975 0.1426755946 0.0163221429 1.8076555370 0.2637286343 11.0734208854 0.6037308771 3.5083810942 0.2911576016 16.5321331112 1.1749392559
0.009000000000000001 0.004 0.7896 0.1974 0.1562471755 0.0264929319 2.3421260231 0.9390148976 11.0573178479 1.0060108501 3.5507218296 0.3415446455 17.1064128761 2.3130633251
0.009000000000000001 0.0045 0.7892 0.1973 0.1499833689 0.0186296170 2.6532641990 0.8744149951 11.2080179730 0.7781948597 3.5187927505 0.2666721268 17.5300582914 1.9379115986
0.009000000000000001 0.005 0.7888 0.1972 0.1480694280 0.0180283960 3.0517310346 0.8094906976 10.8929453324 0.2708331645 3.4643050829 0.1758799641 17.5570508779 1.2742322222
0.009000000000000001 0.0055 0.7884 0.1971 0.1513753259 0.0095934017 3.5088941825 1.7399281767 10.9768026601 0.3022993756 3.5295514619 0.0823625698 18.1666236304 2.1341835238
0.0005 0.009000000000000001 0.7924 0.1981 0.0076557636 0.0081906943 4.4847800255 0.5743036385 10.9774103219 0.6273589363 3.4066939184 0.2353372125 18.8765400294 1.4451904816
0.009000000000000001 0.006 0.7879999999999999 0.19699999999999998 0.1425015999 0.0120747759 3.2311604121 0.4711101638 11.0302768980 1.0255819029 3.4684697454 0.1921369848 17.8724086554 1.7009038274
0.009000000000000001 0.0065 0.7876 0.1969 0.1386737181 0.0124791877 4.2614477152 0.7990710872 11.0403033176 0.5900599412 3.4330701142 0.1871087892 18.8734948651 1.5887190053
0.009000000000000001 0.006999999999999999 0.7872 0.1968 0.1578131271 0.0151125127 3.8863639634 1.0480786390 11.0114393824 0.3264371378 3.5472512775 0.2799029834 18.6028677504 1.6695312729
0.009000000000000001 0.0075 0.7868 0.1967 0.1383257289 0.0270448330 4.0228448196 1.1432360885 10.7835662094 0.5581815999 3.4715932422 0.1557593670 18.4163300001 1.8842218884
0.009000000000000001 0.008 0.7864 0.1966 0.1579871218 0.0091143960 4.6370086729 0.9388887813 11.1129189021 0.2337437265 3.5503747744 0.1478471478 19.4582894712 1.3295940516
0.009000000000000001 0.0085 0.7859999999999999 0.1965 0.1381517342 0.0130391532 4.5883336822 1.1677255938 10.6872518149 0.3004148644 3.4452170464 0.1651428574 18.8589542777 1.6463224688
0.009000000000000001 0.009000000000000001 0.7856 0.1964 0.1625109821 0.0141525138 5.1204181394 1.2618967047 10.6668951448 0.4055686139 3.4292525069 0.0758901108 19.3790767732 1.7575079432
0.009000000000000001 0.0095 0.7852 0.1963 0.1525932883 0.0160452861 5.0015938974 0.8734738094 11.0087049043 0.6642652345 3.4459111569 0.2386609614 19.6088032469 1.7924452914
0.009000000000000001 0.01 0.7848 0.1962 0.1505053528 0.0049213112 5.5890342263 0.4619549247 10.9421659378 0.5162458004 3.4556287027 0.1945194129 20.1373342196 1.1776414492
0.0095 0.0 0.7924 0.1981 0.1572911433 0.0235863821 0.0000000000 0.0000000000 11.5653231083 0.4900294127 3.5187927505 0.1684187086 15.2414070021 .6820345034
0.0 0.002 0.7984 0.1996 0.0000000000 0.0000000000 1.2063762401 0.4981498203 11.3647947160 0.9156315996 3.6694147106 0.1436925917 16.2405856667 1.5574740116
0.0005 0.0095 0.792 0.198 0.0076557636 0.0043184331 5.8290687393 1.5750943244 11.0506335681 0.5339006577 3.5937566753 0.1358046141 20.4811147463 2.2491180293
0.0095 0.0005 0.792 0.198 0.1534632615 0.0298663185 0.2519646577 0.0812427969 10.9348739963 0.5338681509 3.4379288871 0.2003491730 14.7782308026 .8453264393
0.0095 0.001 0.7916 0.1979 0.1550292131 0.0121248166 0.5196771066 0.1443151107 10.9497617102 0.4608240390 3.5073399286 0.2384994093 15.1318079585 .8557633756
0.0095 0.0015 0.7912 0.1978 0.1553772024 0.0361071344 0.8155446971 0.1756065441 11.0734208854 0.5197920664 3.4906812786 0.1819655167 15.5350240635 .9134712616
0.0095 0.002 0.7908 0.1977 0.1579871218 0.0104744188 1.1300233135 0.1759485644 10.9576613136 0.5469428758 3.5118516463 0.2507785485 15.7575233952 .9841444075
0.0095 0.0025 0.7904 0.1976 0.1553772024 0.0267204995 1.3915320871 0.4076734190 10.7543984432 0.4989136476 3.3796236122 0.2311981665 15.6809313449 1.1645057326
0.0095 0.003 0.79 0.1975 0.1618150036 0.0123032781 1.5895724904 0.4575047355 11.0728132237 0.6722134839 3.4764520151 0.3705444596 16.3006527328 1.5125659571
0.0095 0.0035 0.7896 0.1974 0.1602490519 0.0180619498 2.1536297356 1.1126679061 10.9840946016 0.5319127179 3.4986635484 0.1121670404 16.7966369375 1.7748096142
0.0095 0.004 0.7892 0.1973 0.1665128585 0.0102405853 2.0658238700 0.4937399058 10.7793125768 0.5994903135 3.4250878444 0.2217180332 16.4367371497 1.3251888378
0.0095 0.0045 0.7888 0.1972 0.1567691594 0.0196667814 2.6212914109 0.4404751630 11.1992068770 0.4227291332 3.5236515234 0.1492192107 17.5009189707 1.0320902883
0.0095 0.005 0.7884 0.1971 0.1558991862 0.0202133536 3.0698648547 1.1565979967 10.9862214179 0.3854913705 3.4528522610 0.2043492184 17.6648377198 1.7666519392
0.0005 0.01 0.7916 0.1979 0.0092217153 0.0071824173 5.4363283731 1.7416811131 11.0667366057 0.7298607578 3.5219162473 0.2217853854 20.0342029414 2.7005096736
0.0095 0.0055 0.7879999999999999 0.19699999999999998 0.1520713044 0.0238924466 3.0693876489 0.7586557574 10.7805279004 0.4283545874 3.4858225057 0.2295438990 17.4878093594 1.4404466904
0.0095 0.006 0.7876 0.1969 0.1611190251 0.0211215432 3.5742713759 0.7950597928 10.8182029317 0.4697402544 3.4990106036 0.1274897751 18.0526039363 1.4134113655
0.0095 0.0065 0.7872 0.1968 0.1545072292 0.0166381083 3.8730022012 1.8555351779 10.4615054582 0.5591267850 3.3636590726 0.2190091606 17.8526739612 2.6503092318
0.0095 0.006999999999999999 0.7868 0.1967 0.1593790788 0.0088992767 3.7875823646 1.4632303069 10.9333548418 0.3186952946 3.5427395598 0.1982970321 18.4230558450 1.9891219103
0.0095 0.0075 0.7864 0.1966 0.1699927511 0.0263554482 4.3416182881 1.1978325445 10.8546626393 0.8668533515 3.5135869223 0.2403406802 18.8798606008 2.3313820244
0.0095 0.008 0.7859999999999999 0.1965 0.1698187564 0.0072495441 4.0333433470 1.2365049419 11.0020206246 0.6764190209 3.5330220140 0.1373567172 18.7382047420 2.0575302241
0.0095 0.0085 0.7856 0.1964 0.1579871218 0.0289187237 4.9748703730 1.5926009582 10.8680311988 0.5635190896 3.5753627493 0.2708863163 19.5762514429 2.4559250878
0.0095 0.009000000000000001 0.7852 0.1963 0.1482434226 0.0208677524 4.8054623172 1.2114975969 10.8449400506 0.6623608335 3.4455641016 0.2409333141 19.2442098920 2.1356594969
0.0095 0.0095 0.7848 0.1962 0.1585091057 0.0145324579 4.8364806936 1.2608134631 10.8175952699 0.5765855544 3.4570169235 0.1417821408 19.2696019927 1.9937136162
0.0095 0.01 0.7844 0.1961 0.1599010627 0.0115099780 5.3003247226 1.2874782308 10.9534076810 0.4838888364 3.4358465558 0.2229272596 19.8494800221 2.0058043048
0.001 0.0 0.7992 0.1998 0.0168774789 0.0082789269 0.0000000000 0.0000000000 10.5642003015 0.7930486970 3.5309396827 0.2887816332 14.1120174631 1.0901092571
0.01 0.0 0.792 0.198 0.1623369875 0.0189837628 0.0000000000 0.0000000000 11.0670404366 0.2707267987 3.4990106036 0.1709203735 14.7283880277 .4606309350
0.01 0.0005 0.7916 0.1979 0.1689487833 0.0237399076 0.2409889245 0.0866887370 10.9664724096 0.2851442855 3.5354514004 0.2348166405 14.9118615178 .6303895706
0.01 0.001 0.7912 0.1978 0.1732986490 0.0322599366 0.5621484220 0.2410073506 11.1329717413 0.5437422118 3.5541923816 0.2424363835 15.4226111939 1.0594458825
0.01 0.0015 0.7908 0.1977 0.1680788102 0.0131316963 0.8813990963 0.6043061014 11.2043720022 0.3935922592 3.6135388222 0.2219373958 15.8673887309 1.2329674527
0.01 0.002 0.7904 0.1976 0.1666868532 0.0240742176 1.1839475679 0.3605907919 11.3693521795 0.5881776955 3.6180505399 0.1497735235 16.3380371405 1.1226162285
0.01 0.0025 0.79 0.1975 0.1645989176 0.0117185091 1.4277997272 0.6466770605 10.8716771696 0.7023624097 3.4649991933 0.2701365021 15.9290750077 1.6308944814
0.01 0.003 0.7896 0.1974 0.1736466383 0.0134595838 1.6291805711 0.5209059157 11.0849664595 0.6004036796 3.5236515234 0.1761673566 16.4114451923 1.3109365357
0.01 0.0035 0.7892 0.1973 0.1609450304 0.0363811075 1.9913797666 0.8159164085 10.7440681927 0.8554069567 3.4597933652 0.1450242350 16.3561863549 1.8527287077
0.01 0.004 0.7888 0.1972 0.1619889982 0.0166308285 2.5730936260 1.0025347514 10.8406864181 0.5970814418 3.4136350225 0.1770920401 16.9894040648 1.7933390618
0.01 0.0045 0.7884 0.1971 0.1644249230 0.0207338528 2.5640267160 1.1721308900 10.7626018774 0.4027133847 3.5687687004 0.2162864093 17.0598222168 1.8118645368
0.001 0.0005 0.7988 0.1997 0.0156595165 0.0045372248 0.2891867095 0.1046115206 11.2305014594 0.9235871588 3.5239985786 0.2495652739 15.0593462640 1.2823011781
0.01 0.005 0.7879999999999999 0.19699999999999998 0.1640769337 0.0105893994 3.0674788257 0.7049581403 10.8710695078 0.4592170582 3.5083810942 0.2764738589 17.6110063614 1.4512384568
0.01 0.0055 0.7876 0.1969 0.1813024019 0.0270582625 3.2970148113 1.1676062378 11.1278066161 0.5515380277 3.4226584579 0.1195523335 18.0287822872 1.8657548615
0.01 0.006 0.7872 0.1968 0.1708627242 0.0105893994 3.2702912870 1.4255810380 10.9038832447 0.7272917161 3.4455641016 0.0990318249 17.7906013575 2.2624939784
0.01 0.0065 0.7868 0.1967 0.1604230466 0.0255860860 3.7088434090 0.7084254580 10.8513204995 0.6150816202 3.5305926275 0.3079660830 18.2511795826 1.6570592472
0.01 0.006999999999999999 0.7864 0.1966 0.1715587027 0.0084095403 4.1326021516 1.5570545631 11.0360496851 0.8922424584 3.4795755120 0.1667079247 18.8197860514 2.6244144865
0.01 0.0075 0.7859999999999999 0.1965 0.1792144663 0.0159088570 4.2227940461 1.4744729216 10.9847022634 0.5440131034 3.4556287027 0.1954829855 18.8423394785 2.2298778675
0.01 0.008 0.7856 0.1964 0.1694707672 0.0305240338 4.5773579490 0.8534681158 11.0096163970 0.6063855801 3.5330220140 0.1761728262 19.2894671272 1.6665505559
0.01 0.0085 0.7852 0.1963 0.1616410090 0.0285987046 4.7391307122 0.5280527361 10.7732359589 0.5539882985 3.3723354528 0.1849201858 19.0463431329 1.2955599250
0.01 0.009000000000000001 0.7848 0.1962 0.1727766651 0.0209257024 5.2664431115 1.0015657172 11.0545833698 0.5889913781 3.4417464944 0.2320717458 19.9355496408 1.8435545435
0.01 0.0095 0.7844 0.1961 0.1564211701 0.0170975730 5.5933290784 1.0887004338 10.8637775663 0.6551355090 3.4552816475 0.1019988111 20.0688094623 1.8629323269
0.001 0.001 0.7984 0.1996 0.0156595165 0.0076240626 0.6017565027 0.2296822754 11.1007656662 0.6042169180 3.6388738523 0.2204278742 15.3570555377 1.0619511302
0.01 0.01 0.784 0.196 0.1633809552 0.0169553278 5.8390900609 1.6852903404 10.8671197061 0.8561836087 3.4677756349 0.1438768839 20.3373663571 2.7023061608
0.001 0.0015 0.7979999999999999 0.1995 0.0179214466 0.0084955004 0.9467762897 0.2191284099 11.3064591837 0.5985471763 3.5895920128 0.2287575643 15.8607489328 1.0549286509
0.001 0.002 0.7976 0.1994 0.0193134037 0.0040282669 1.1887196258 0.3813755119 10.7896428273 0.6026510166 3.5090752046 0.1681896998 15.5067510614 1.1562444952
0.001 0.0025 0.7972 0.1993 0.0158335111 0.0080414888 1.4430703125 0.2459791031 11.2344512611 0.3350382858 3.6236034232 0.2806507381 16.3169585079 .8697096158
0.001 0.003 0.7968 0.1992 0.0167034842 0.0075762624 1.6134327800 0.6291042153 11.0627868040 0.4502827202 3.5840391295 0.2085868205 16.2769621977 1.2955500184
0.001 0.0035 0.7964 0.1991 0.0158335111 0.0062638066 1.9088231647 0.4412334653 11.3729981503 0.5970616517 3.6249916440 0.2661259523 16.9226464701 1.3106848759
0.0 0.0025 0.7979999999999999 0.1995 0.0000000000 0.0000000000 1.2898872536 0.2086999392 11.2177405617 0.2980294603 3.5024811557 0.2223819715 16.0101089710 .7291113710
0.001 0.004 0.7959999999999999 0.19899999999999998 0.0144415541 0.0101216430 2.3259010262 0.8217832892 10.9157326497 0.4786377262 3.4702050214 0.1514592824 16.7262802514 1.4620019408
0.001 0.0045 0.7956 0.1989 0.0123536186 0.0074147030 2.5058076095 1.0345592632 11.0324037143 0.5603070126 3.4306407277 0.1176921470 16.9812056701 1.7199731258
0.001 0.005 0.7952 0.1988 0.0149635380 0.0072495441 2.9243170883 1.1506721058 11.2894446535 0.6168997385 3.5399631181 0.2398751599 17.7686883979 2.0146965483
0.001 0.0055 0.7948 0.1987 0.0210533499 0.0081906943 3.2550207016 1.4239053165 10.8598277646 0.8943196273 3.4972753276 0.2237749973 17.6331771437 2.5501906354
0.001 0.006 0.7944 0.1986 0.0173994628 0.0063215387 3.5060309478 0.5776484938 11.1624433384 0.3256205496 3.4868636714 0.1434744866 18.1727374204 1.0530650687
0.001 0.0065 0.794 0.1985 0.0151375326 0.0058850323 3.8911360213 0.5455395232 11.2283746431 0.8544109476 3.6010448347 0.3997461368 18.7356930317 1.8055816399
0.001 0.006999999999999999 0.7936 0.1984 0.0161815004 0.0054579982 3.9107014587 1.0709374071 10.9926018667 0.4365659882 3.5090752046 0.2344757996 18.4285600304 1.7474371931
0.001 0.0075 0.7932 0.1983 0.0208793553 0.0107257492 4.4952785529 0.3771194059 11.1387445284 0.5806347564 3.5368396213 0.2465450492 19.1917420579 1.2150249607
0.001 0.008 0.7928 0.1982 0.0160075057 0.0108156941 4.3707278414 1.2742892283 10.7790087459 0.4952447355 3.5448218910 0.1797652175 18.7105659840 1.9601148754
0.001 0.0085 0.7924 0.1981 0.0158335111 0.0104048205 4.5974005922 1.6456458142 11.1469479626 0.6227735974 3.5149751432 0.0634494376 19.2751572091 2.3422736697
0.0 0.003 0.7976 0.1994 0.0000000000 0.0000000000 1.7656614274 1.0465635446 11.0652174512 0.6281688924 3.5656452035 0.2371319310 16.3965240821 1.9118643680
0.001 0.009000000000000001 0.792 0.198 0.0161815004 0.0046165992 5.6639555355 0.7458492947 11.0621791422 0.2266130442 3.6354033002 0.2136687883 20.3777194783 1.1907477264
0.001 0.0095 0.7916 0.1979 0.0158335111 0.0048469295 4.9018578870 0.7433058873 10.8877802072 0.4821443103 3.4479934881 0.1969855520 19.2534650934 1.4272826791
0.001 0.01 0.7912 0.1978 0.0165294896 0.0029114870 5.0388159491 1.3124058109 10.6951514182 0.2580409893 3.4441758808 0.0306038942 19.1946727377 1.6039621814
0.0015 0.0 0.7988 0.1997 0.0271431619 0.0082642869 0.0000000000 0.0000000000 11.4206996011 0.7407653997 3.5583570441 0.2333243669 15.0061998071 .9823540535
0.0015 0.0005 0.7984 0.1996 0.0229672908 0.0026041131 0.2891867095 0.1722283235 11.1900919500 0.6626801925 3.6166623190 0.2143149508 15.1189082693 1.0518275799
0.0015 0.001 0.7979999999999999 0.1995 0.0229672908 0.0035827687 0.6151182648 0.3696962266 10.9932095285 0.6057525603 3.5531512160 0.4302846394 15.1844463001 1.4093161950
0.0015 0.0015 0.7976 0.1994 0.0247072371 0.0116771008 0.7554167674 0.2209333974 11.2797220648 0.4195903593 3.5916743441 0.1498442761 15.6515204134 .8020451336
0.0015 0.002 0.7972 0.1993 0.0267951726 0.0086228339 1.1786983042 0.2532699773 10.8467630360 0.6940418173 3.4264760652 0.1934265428 15.4787325780 1.1493611713
0.0015 0.0025 0.7968 0.1992 0.0227932962 0.0088309773 1.3877144407 0.3821891101 11.2298937976 0.7427814790 3.5795274118 0.1796177513 16.2199289463 1.3134193177
0.0015 0.003 0.7964 0.1991 0.0267951726 0.0048469295 1.7284393757 0.4204461968 11.0199466475 0.5060038843 3.5326749588 0.1241546047 16.3078561546 1.0554516153
0.0 0.0035 0.7972 0.1993 0.0000000000 0.0000000000 2.2170981058 0.6689220156 11.1852306557 0.8283355301 3.6229093128 0.1522208037 17.0252380743 1.6494783494
0.0015 0.0035 0.7959999999999999 0.19899999999999998 0.0238372640 0.0044835279 2.0973194522 0.7625802296 11.1472517935 0.5421160630 3.5344102348 0.1282020246 16.8028187445 1.4373818451
0.0015 0.004 0.7956 0.1989 0.0245332425 0.0062638066 2.1374047387 0.7639192820 10.9968554993 0.7136092010 3.5024811557 0.1640745476 16.6612746362 1.6478668372
0.0015 0.0045 0.7952 0.1988 0.0278391404 0.0086648626 2.6756928711 0.6933364965 10.9613072843 0.3722572063 3.5403101733 0.2578916784 17.2051494691 1.3321502438
0.0015 0.005 0.7948 0.1987 0.0266211780 0.0085664749 2.5654583334 0.9439434528 10.7088238086 0.7595976606 3.4282113413 0.2096351352 16.7291146613 1.9217427235
0.0015 0.0055 0.7944 0.1986 0.0297530813 0.0067297919 3.0693876489 0.7277637084 11.1250721380 0.4702116652 3.5843861847 0.3580062457 17.8085990529 1.5627114112
0.0015 0.006 0.794 0.1985 0.0276651458 0.0053232120 3.5026905073 1.5194130475 10.8978066268 0.2787147987 3.4712461870 0.1252210587 17.8994084669 1.9286721169
0.0015 0.0065 0.7936 0.1984 0.0274911511 0.0040582172 3.9531727741 1.0874195492 11.1490747789 0.5762063052 3.5864685160 0.2605309949 18.7162072201 1.9282150665
0.0015 0.006999999999999999 0.7932 0.1983 0.0229672908 0.0055678281 4.1364197979 0.2553581652 10.9196824514 0.3522552058 3.4715932422 0.1214316366 18.5506627823 .7346128357
0.0015 0.0075 0.7928 0.1982 0.0247072371 0.0089805503 3.9512639510 0.7915231652 10.8874763763 0.6449046807 3.5024811557 0.1498635664 18.3659287201 1.5952719626
0.0015 0.008 0.7924 0.1981 0.0234892747 0.0052775184 4.3750226935 1.1835958144 11.2259439959 0.8429489147 3.5909802337 0.1998941590 19.2154361978 2.2317164065
0.0 0.004 0.7968 0.1992 0.0000000000 0.0000000000 2.1135444491 0.5077379917 11.1238568144 0.6692687808 3.5208750817 0.3473535469 16.7582763452 1.5243603194
0.0015 0.0085 0.792 0.198 0.0229672908 0.0074310170 4.4131991568 0.8250809469 11.1554552277 0.5535675549 3.5854273503 0.2055481163 19.1770490256 1.5916276351
0.0015 0.009000000000000001 0.7916 0.1979 0.0224453069 0.0061663853 4.9834600773 1.2776808769 10.8467630360 0.6306522433 3.5403101733 0.2017988011 19.3929785935 2.1162983066
0.0015 0.0095 0.7912 0.1978 0.0287091135 0.0038120313 5.5012283607 0.7777933258 11.2651381817 0.7763211791 3.5850802951 0.2792360565 20.3801559510 1.8371625927
0.0015 0.01 0.7908 0.1977 0.0262731888 0.0096813588 5.3394555975 1.2153950914 10.9142134952 0.3986215058 3.4965812172 0.2580280199 19.7765234987 1.8817259759
0.002 0.0 0.7984 0.1996 0.0342769416 0.0094407118 0.0000000000 0.0000000000 11.1673046327 0.5568118791 3.5118516463 0.2417697277 14.7134332206 .8080223186
0.002 0.0005 0.7979999999999999 0.1995 0.0327109900 0.0071824173 0.2271499566 0.0636958016 11.2572385784 0.9111713849 3.5344102348 0.1856716169 15.0515097598 1.1677212207
0.002 0.001 0.7976 0.1994 0.0353209094 0.0084955004 0.5650116568 0.0953170040 11.4453099038 0.9814368202 3.6000036691 0.2048343239 15.6456461391 1.2900836485
0.002 0.0015 0.7972 0.1993 0.0339289524 0.0116978233 0.8408366041 0.4391392789 11.1259836307 0.3637169304 3.5895920128 0.2015623027 15.5903412000 1.0161163353
0.002 0.002 0.7968 0.1992 0.0330589792 0.0107820527 1.0751446475 0.3094502024 10.9847022634 0.5365326753 3.4736755735 0.2884143623 15.5665814636 1.1451792927
0.002 0.0025 0.7964 0.1991 0.0323630007 0.0072495441 1.6554268896 0.0817346400 10.8698541842 0.4097704584 3.4434817704 0.1902748969 16.0011258449 .6890295394
0.0 0.0045 0.7964 0.1991 0.0000000000 0.0000000000 2.5659355392 0.7500885724 10.9142134952 0.7559117334 3.4806166776 0.1049324161 16.9607657120 1.6109327219
0.002 0.003 0.7959999999999999 0.19899999999999998 0.0281871297 0.0086368662 1.6702202691 0.7866517099 11.4383217932 0.7805997020 3.5871626264 0.1444416924 16.7238918184 1.7203299705
0.002 0.0035 0.7956 0.1989 0.0327109900 0.0096938589 1.9613158017 0.6943565642 11.2435661880 0.9825956985 3.5153221984 0.3023836877 16.7529151781 1.9890298093
0.002 0.004 0.7952 0.1988 0.0307970491 0.0071824173 1.9784952102 0.6513493706 11.2469083278 0.2526411918 3.5566217681 0.1005765752 16.8128223552 1.0117495549
0.002 0.0045 0.7948 0.1987 0.0347989255 0.0047967009 2.7677935888 0.8162311769 11.1117035785 0.4865303273 3.5986154482 0.1807807878 17.5129115410 1.4883389929
0.002 0.005 0.7944 0.1986 0.0323630007 0.0035488080 2.5387348091 0.4202338250 10.9752835056 0.4581528151 3.5944507857 0.1200750834 17.1408321011 1.0020105315
0.002 0.0055 0.794 0.1985 0.0323630007 0.0116147116 3.2955831939 1.1711699599 11.4352834842 0.3927282028 3.6211740367 0.3652524821 18.3844037155 1.9407653564
0.002 0.006 0.7936 0.1984 0.0318410168 0.0046165992 3.2865162839 0.9546911840 10.9154288188 0.6706406203 3.4466052673 0.1853599738 17.6803913868 1.8153083773
0.002 0.0065 0.7932 0.1983 0.0330589792 0.0052775184 3.8357801495 0.8592333773 11.0345305306 0.5131112890 3.4365406662 0.1807967774 18.3399103255 1.5584189621
0.002 0.006999999999999999 0.7928 0.1982 0.0335809631 0.0068369041 4.1211492126 1.5277157413 11.0965120336 1.2722043673 3.5722392524 0.2023019308 18.8234814617 3.0090589435
0.002 0.0075 0.7924 0.1981 0.0365388718 0.0127384983 4.0233220254 1.6155777922 10.9190747896 0.8900048729 3.5233044682 0.3422999021 18.5022401550 2.8606210655
