# Supplementary material for: Multipressure Sampling for Improving the Performance of MOF-based Electronic Noses
Source: ACS Sens. 2024 Jul 12;9(7):3531–9. doi: 10.1021/acssensors.4c00199 (PMC11287752; doi:10.1021/acssensors.4c00199)
Supplement: Supplementary file 2 — se4c00199_si_002.zip [file se4c00199_si_002.zip › Multiplex_Adsorption_Data/Methane_1bar/NIBJAK.csv]

methane_comp CO2_comp N2_comp O2_comp methane_mass methane_error CO2_mass CO2_error N2_mass N2_error O2_mass O2_error total_mass total_error
0.0 0.0 0.8 0.2 0.0000000000 0.0000000000 0.0000000000 0.0000000000 9.4035226935 0.8171420818 2.8828435567 0.2967483566 12.2863662502 1.1138904384
0.0 0.0005 0.7996 0.1999 0.0000000000 0.0000000000 0.0210941930 0.0238446296 9.4863435313 0.7303295747 2.9800036943 0.3364365968 12.4874414186 1.0906108011
0.0 0.005 0.7959999999999999 0.19899999999999998 0.0000000000 0.0000000000 0.3199285936 0.0991900704 9.2065434036 0.3389089948 2.8253145278 0.0824557971 12.3517865250 .5205548623
0.002 0.008 0.792 0.198 0.0275600663 0.0149489694 0.5080184811 0.0945977807 9.2390002184 0.5589283318 2.9071335911 0.2647786279 12.6817123569 .9332537098
0.002 0.0085 0.7916 0.1979 0.0211507485 0.0095925884 0.4869242881 0.0790836896 9.1897553959 0.6220338832 2.9352588941 0.3327241332 12.6330893266 1.0434342944
0.002 0.009000000000000001 0.7912 0.1978 0.0320465887 0.0081072169 0.5343862223 0.1425484736 9.2871258404 0.4696696641 2.8521614080 0.2591637798 12.7057200594 .8794891344
0.002 0.0095 0.7908 0.1977 0.0224326121 0.0121608254 0.5800903071 0.0916782091 9.0196369182 0.7062642973 2.8125302992 0.2707118900 12.4346901366 1.0808152218
0.002 0.01 0.7904 0.1976 0.0173051579 0.0179460897 0.6591935308 0.1711535209 9.3162250537 0.3199739260 2.8368203336 0.2362005170 12.8295440760 .7452740536
0.0025 0.0 0.7979999999999999 0.1995 0.0307647251 0.0154888162 0.0000000000 0.0000000000 9.3565162721 0.6426199449 2.8368203336 0.1905493459 12.2241013308 .8486581070
0.0025 0.0005 0.7976 0.1994 0.0320465887 0.0146154932 0.0158206447 0.0233205078 9.2244506118 0.4389549492 2.8751730195 0.3214312040 12.1474908647 .7983221542
0.0025 0.001 0.7972 0.1993 0.0307647251 0.0131975930 0.0527354825 0.0458391045 9.3710658787 0.4061078854 2.9582705056 0.0954631831 12.4128365919 .5606077660
0.0025 0.0015 0.7968 0.1992 0.0288419298 0.0156995581 0.0914081696 0.0285616723 9.2860066399 0.6938176636 2.9032983225 0.2629203354 12.3095550618 1.0009992294
0.0025 0.002 0.7964 0.1991 0.0256372710 0.0243216508 0.1107445132 0.0843767719 9.3464434675 0.2388280535 2.9173609740 0.2203342426 12.4001862257 .5678607188
0.0 0.0055 0.7956 0.1989 0.0000000000 0.0000000000 0.3058657983 0.0819994830 9.2994370460 0.5286324170 2.9199178197 0.1603694731 12.5252206640 .7710013731
0.0025 0.0025 0.7959999999999999 0.19899999999999998 0.0314056569 0.0260820647 0.1582064474 0.0385125511 9.0834313474 0.3915858518 2.8304282193 0.2007408874 12.1034716710 .6569213550
0.0025 0.003 0.7956 0.1989 0.0243554074 0.0118875135 0.1951212851 0.0421883860 9.2591458276 0.7338610638 2.9199178197 0.4734239971 12.3985403398 1.2613609604
0.0025 0.0035 0.7952 0.1988 0.0269191345 0.0154888162 0.1898477369 0.0767034929 9.2266890128 0.3330933266 2.9621057742 0.1638377583 12.4055616584 .5891233940
0.0025 0.004 0.7948 0.1987 0.0205098168 0.0095925884 0.2478567676 0.0131545405 9.4247875032 0.4064655214 2.8547182537 0.3179754038 12.5478723413 .7471880541
0.0025 0.0045 0.7944 0.1986 0.0256372710 0.0229306722 0.2882873041 0.0489680184 9.2770530358 0.4286640233 2.7920755334 0.2350908068 12.3830531443 .7356535207
0.0025 0.005 0.794 0.1985 0.0237144756 0.0086940216 0.3058657983 0.1249928589 9.3341322618 0.4512474337 2.9633841971 0.1125012120 12.6270967328 .6974355262
0.0025 0.0055 0.7936 0.1984 0.0346103158 0.0267046360 0.2882873041 0.0358532339 9.3587546731 0.4995998759 2.9454862770 0.1671559282 12.6271385700 .7293136740
0.0025 0.006 0.7932 0.1983 0.0262782027 0.0164158631 0.3480541843 0.1953033197 9.2938410434 0.4608823675 2.8700593280 0.1531975249 12.5382327584 .8257990752
0.0025 0.0065 0.7928 0.1982 0.0269191345 0.0154888162 0.3673905278 0.0622983420 9.1998282005 0.3765573363 2.9544352370 0.1795990757 12.5485730998 .6339435702
0.0025 0.006999999999999999 0.7924 0.1981 0.0275600663 0.0118875135 0.3990318173 0.1542907201 9.4326219068 0.4689223090 2.8406556022 0.0786411929 12.6998693926 .7137417355
0.0 0.006 0.7952 0.1988 0.0000000000 0.0000000000 0.4341888056 0.0920817835 9.5322307523 0.2236833593 2.9365373169 0.2792234746 12.9029568748 .5949886174
0.0025 0.0075 0.792 0.198 0.0217916803 0.0241181187 0.4552829986 0.0765421814 9.0106833142 0.8144642895 2.9608273513 0.1849785555 12.4485853444 1.1001031451
0.0025 0.008 0.7916 0.1979 0.0237144756 0.0160104706 0.4992292340 0.0642517407 8.9916569055 0.5526357816 2.9787252714 0.2545313916 12.4933258865 .8874293845
0.0025 0.0085 0.7912 0.1978 0.0275600663 0.0131975930 0.5589961141 0.0879627566 9.1461065760 0.1423806052 2.8240361050 0.2770847001 12.5566988614 .5206256549
0.0025 0.009000000000000001 0.7908 0.1977 0.0243554074 0.0076911813 0.5502068670 0.1098339426 9.1987090000 0.6181554256 2.8393771793 0.1422213115 12.6126484537 .8779018610
0.0025 0.0095 0.7904 0.1976 0.0333284522 0.0076911813 0.5677853612 0.1534875355 9.0173985172 0.7821153830 2.8393771793 0.0513919631 12.4578895099 .9946860629
0.0025 0.01 0.79 0.1975 0.0262782027 0.0164158631 0.6099737472 0.1872254046 9.1360337714 0.4290846029 2.9084120139 0.2775090622 12.6806977352 .9102349328
0.003 0.0 0.7976 0.1994 0.0397377700 0.0220540144 0.0000000000 0.0000000000 9.0711201418 0.4470081797 2.8559966765 0.3715264888 11.9668545883 .8405886829
0.003 0.0005 0.7972 0.1993 0.0320465887 0.0128186355 0.0333991389 0.0258350047 9.2412386194 0.3378873572 2.8023029163 0.3149801486 12.1089872633 .6915211460
0.003 0.001 0.7968 0.1992 0.0301237934 0.0065362472 0.0632825790 0.0340859648 9.0229945198 0.7197286019 2.8879572481 0.1947907037 12.0043581403 .9551415176
0.003 0.0015 0.7964 0.1991 0.0301237934 0.0224234540 0.0791032237 0.0430583411 9.2703378327 0.6960887350 2.8956277853 0.2432365384 12.2751926351 1.0048070685
0.0 0.0065 0.7948 0.1987 0.0000000000 0.0000000000 0.4113367632 0.1015300710 9.2837682388 0.2305661710 2.8125302992 0.1850845503 12.5076353012 .5171807923
0.003 0.002 0.7959999999999999 0.19899999999999998 0.0326875205 0.0169089415 0.1353544050 0.0634775951 9.4438139119 0.3443501889 2.8317066421 0.3437032200 12.4435624795 .7684399455
0.003 0.0025 0.7956 0.1989 0.0333284522 0.0051274542 0.1406279532 0.0949889517 9.3330130613 0.3475221215 2.9109688597 0.3971432508 12.4179383264 .8447817782
0.003 0.003 0.7952 0.1988 0.0378149747 0.0191851769 0.2003948334 0.0436286751 9.2569074266 0.4399696644 2.7959108020 0.5023795213 12.2910280367 1.0051630377
0.003 0.0035 0.7948 0.1987 0.0307647251 0.0238440403 0.2337939723 0.0594558622 9.3027946475 0.4854595917 2.8738945966 0.1397170561 12.4412479415 .7084765503
0.003 0.004 0.7944 0.1986 0.0307647251 0.0174822880 0.2460989182 0.0969211282 9.1170073627 0.5798452446 2.9825605400 0.3392617308 12.3764315460 1.0335103916
0.003 0.0045 0.794 0.1985 0.0358921793 0.0094197348 0.2777402076 0.1115091884 9.1696097867 0.7872237134 2.8419340251 0.2442557279 12.3251761987 1.1524083645
0.003 0.005 0.7936 0.1984 0.0346103158 0.0169089415 0.3761797749 0.1408036285 9.4684363232 0.5106302504 2.9518783913 0.3442163946 12.8311048052 1.0125592150
0.003 0.0055 0.7932 0.1983 0.0282009981 0.0187520471 0.3621169796 0.1345185579 9.2020666015 0.4038189596 2.9173609740 0.2186962685 12.5097455532 .7757858331
0.003 0.006 0.7928 0.1982 0.0320465887 0.0225695367 0.3586012808 0.1403640282 9.2983178455 0.5329369126 2.8368203336 0.2466262932 12.5257860486 .9424967707
0.003 0.0065 0.7924 0.1981 0.0294828616 0.0124281282 0.3902425702 0.0614996123 9.2367618174 0.5934338422 2.9940663458 0.3136281623 12.6505535950 .9809897450
0.0 0.006999999999999999 0.7944 0.1986 0.0000000000 0.0000000000 0.3832111726 0.0914081696 9.0666433397 0.3851350934 2.9416510084 0.2557357045 12.3915055207 .7322789675
0.003 0.006999999999999999 0.792 0.198 0.0365331111 0.0118875135 0.4693457939 0.1137044618 9.1953513985 0.5995572911 2.8790082881 0.3457513483 12.5802385916 1.0709006147
0.003 0.0075 0.7916 0.1979 0.0269191345 0.0065362472 0.4587986974 0.0958954789 9.3553970716 0.8375150245 2.9493215456 0.1752139049 12.7904364491 1.1151606555
0.003 0.008 0.7912 0.1978 0.0352512476 0.0114653361 0.4675879445 0.0749099645 9.1069345581 0.6229273387 2.8981846310 0.0773841936 12.5079583812 .7866868329
0.003 0.0085 0.7908 0.1977 0.0333284522 0.0118875135 0.5150498787 0.1882130609 9.2983178455 0.2159331994 2.9723331571 0.2019746292 12.8190293335 .6180084030
0.003 0.009000000000000001 0.7904 0.1976 0.0346103158 0.0301714846 0.5115341799 0.0732413818 9.0890273499 0.3852001357 2.8547182537 0.3409915905 12.4898900993 .8296045926
0.003 0.0095 0.79 0.1975 0.0294828616 0.0187520471 0.5818481565 0.0622983420 9.3430858659 0.4086292875 2.9378157398 0.1312735493 12.8922326238 .6209532259
0.003 0.01 0.7896 0.1974 0.0275600663 0.0104139087 0.6644670791 0.1911454125 9.2009474010 0.5647428554 2.8905140939 0.2031687055 12.7834886403 .9694708821
0.0035 0.0 0.7972 0.1993 0.0423014971 0.0159075083 0.0000000000 0.0000000000 9.2748146348 0.5312419362 2.9148041283 0.1653075409 12.2319202602 .7124569854
0.0035 0.0005 0.7968 0.1992 0.0333284522 0.0031399116 0.0175784942 0.0248597448 9.1147689617 0.5921575571 2.8866788253 0.2185467530 12.0523547334 .8387039665
0.0035 0.001 0.7964 0.1991 0.0339693840 0.0174822880 0.0720718260 0.0340859648 9.1461065760 0.3957984209 2.9940663458 0.2399351441 12.2462141318 .6873018178
0.0 0.0075 0.794 0.1985 0.0000000000 0.0000000000 0.4482516010 0.1094958178 9.2882450409 0.5661606073 2.8649456366 0.2621733304 12.6014422785 .9378297555
0.0035 0.0015 0.7959999999999999 0.19899999999999998 0.0390968382 0.0251192929 0.0791032237 0.0294144468 9.1774441903 0.3056872419 2.8841219795 0.4319026344 12.1797662317 .7921236160
0.0035 0.002 0.7956 0.1989 0.0358921793 0.0124281282 0.1177759108 0.0409997415 8.9289816769 0.3814224833 2.8623887909 0.3090929334 11.9450385579 .7439432864
0.0035 0.0025 0.7952 0.1988 0.0525564055 0.0245234937 0.1476593509 0.0602816776 9.2535498250 0.8871413290 2.8061381849 0.1672732169 12.2599037663 1.1392197172
0.0035 0.003 0.7948 0.1987 0.0288419298 0.0336718008 0.1951212851 0.0899084558 9.4315027063 0.1727488799 2.7831265733 0.3536035369 12.4385924945 .6499326734
0.0035 0.0035 0.7944 0.1986 0.0339693840 0.0196923615 0.2109419299 0.0458391045 9.3979266910 0.3563630036 2.8854004024 0.4899946515 12.5282384073 .9118891211
0.0035 0.004 0.794 0.1985 0.0403787018 0.0165156565 0.2337939723 0.1377866916 9.4079994956 0.2921434925 2.8086950306 0.2093805321 12.4908672003 .6558263727
0.0035 0.0045 0.7936 0.1984 0.0358921793 0.0191851769 0.2513724664 0.0594558622 9.1349145709 0.2889705498 2.9940663458 0.2763996353 12.4162455624 .6440112242
0.0035 0.005 0.7932 0.1983 0.0423014971 0.0219793813 0.2794980571 0.0765421814 9.3218210562 0.4305301213 2.9288667798 0.2195614505 12.5724873902 .7486131345
0.0035 0.0055 0.7928 0.1982 0.0352512476 0.0246571377 0.3427806360 0.1347939289 9.3912114879 0.7874400833 2.9314236255 0.1359222651 12.7006669970 1.0828134150
0.0035 0.006 0.7924 0.1981 0.0320465887 0.0146154932 0.3216864430 0.0653957785 9.0263521213 0.2428433006 2.8892356710 0.2502576022 12.2693208240 .5731121745
0.0 0.008 0.7936 0.1984 0.0000000000 0.0000000000 0.4974713846 0.0624964294 9.3744234802 0.6726534737 2.8828435567 0.1093780231 12.7547384215 .8445279262
0.0035 0.0065 0.792 0.198 0.0397377700 0.0282592045 0.3814533232 0.0614996123 9.0554513346 0.7113890598 2.8355419107 0.1470130708 12.3121843385 .9481609474
0.0035 0.006999999999999999 0.7916 0.1979 0.0416605653 0.0146154932 0.4148524621 0.0514302400 9.0767161443 0.6189087751 2.8380987565 0.3210852617 12.3713279282 1.0060397700
0.0035 0.0075 0.7912 0.1978 0.0339693840 0.0209065618 0.4869242881 0.1075597017 9.0890273499 0.5914379070 2.8981846310 0.1562816394 12.5081056530 .8761858099
0.0035 0.008 0.7908 0.1977 0.0435833606 0.0293991429 0.4974713846 0.1103951826 9.1382721724 0.6353668870 2.8598319451 0.0838707758 12.5391588627 .8590319883
0.0035 0.0085 0.7904 0.1976 0.0384559064 0.0286633403 0.6011845001 0.1417659509 9.2882450409 0.3138873606 2.9672194657 0.3731943854 12.8951049131 .8575110372
0.0035 0.009000000000000001 0.79 0.1975 0.0358921793 0.0251192929 0.5343862223 0.1135957057 8.9715112963 0.5170367198 2.8675024823 0.2363665242 12.4092921802 .8921182426
0.0035 0.0095 0.7896 0.1974 0.0378149747 0.0270105410 0.5343862223 0.1505605977 9.3464434675 0.3990008685 2.9058551682 0.3097479039 12.8244998327 .8863199111
0.0035 0.01 0.7892 0.1973 0.0339693840 0.0104139087 0.6416150367 0.1584016436 8.8987632631 0.5023901482 2.8227576821 0.1801805392 12.3971053659 .8513862397
0.004 0.0 0.7968 0.1992 0.0455061559 0.0402104883 0.0000000000 0.0000000000 9.2054242031 0.5250947206 2.7869618419 0.3190427139 12.0378922009 .8843479228
0.004 0.0005 0.7964 0.1991 0.0397377700 0.0231446489 0.0316412895 0.0378652352 9.2177354087 0.2951295884 2.7422170417 0.1988759247 12.0313315099 .5550153972
0.0 0.0085 0.7932 0.1983 0.0000000000 0.0000000000 0.5537225659 0.1495722243 9.4135954981 0.5905052931 2.8559966765 0.3120399498 12.8233147405 1.0521174672
0.004 0.001 0.7959999999999999 0.19899999999999998 0.0442242924 0.0237750270 0.0791032237 0.0222352317 9.3095098506 1.0974238986 2.9633841971 0.3779118319 12.3962215638 1.5213459892
0.004 0.0015 0.7956 0.1989 0.0339693840 0.0149489694 0.0808610731 0.0697846292 9.3207018557 0.6346804430 2.9237530883 0.2129408910 12.3592854011 .9323549326
0.004 0.002 0.7952 0.1988 0.0525564055 0.0165156565 0.1125023626 0.0340859648 9.1975897995 0.1970047247 3.0477601060 0.3133987876 12.4104086736 .5610051336
0.004 0.0025 0.7948 0.1987 0.0403787018 0.0238440403 0.1617221462 0.0479477394 9.1438681750 0.6401200766 2.9096904368 0.1471908376 12.2556594598 .8591026939
0.004 0.003 0.7944 0.1986 0.0403787018 0.0196923615 0.1705113933 0.0424803506 9.2983178455 0.4653828983 2.8700593280 0.2350351837 12.3792672686 .7625907941
0.004 0.0035 0.794 0.1985 0.0339693840 0.0196923615 0.2320361228 0.0806314624 9.1964705990 0.3244214612 3.0400895689 0.3247898639 12.5025656747 .7495351490
0.004 0.004 0.7936 0.1984 0.0346103158 0.0208278174 0.2056683816 0.1004284463 9.0845505479 0.4375258136 2.8010244934 0.2201561468 12.1258537387 .7789382241
0.004 0.0045 0.7932 0.1983 0.0442242924 0.0136865574 0.2742245088 0.0358532339 9.3665890767 0.5703487972 2.8700593280 0.2573411559 12.5550972059 .8772297444
0.004 0.005 0.7928 0.1982 0.0442242924 0.0196087417 0.3093814971 0.0965377867 9.3699466782 0.4646286480 2.8380987565 0.3481443805 12.5616512242 .9289195569
0.004 0.0055 0.7924 0.1981 0.0519154737 0.0219793813 0.3586012808 0.0732413818 9.1942321980 0.3095960282 2.8534398308 0.2759261857 12.4581887833 .6807429770
0.0 0.009000000000000001 0.7928 0.1982 0.0000000000 0.0000000000 0.5994266507 0.0715338888 9.2188546092 0.8319688244 2.8777298652 0.4059994066 12.6960111251 1.3095021198
0.004 0.006 0.792 0.198 0.0429424289 0.0170058417 0.3480541843 0.1341505174 8.8696640498 0.7484096411 2.7984676477 0.1399040937 12.0591283107 1.0394700939
0.004 0.0065 0.7916 0.1979 0.0326875205 0.0148386434 0.4078210644 0.1103951826 9.1114113602 0.4157283819 3.0336974545 0.2863895494 12.5856173996 .8273517573
0.004 0.006999999999999999 0.7912 0.1978 0.0397377700 0.0125596464 0.4640722457 0.0697846292 9.2412386194 0.8207823124 2.9032983225 0.1740534112 12.6483469576 1.0771799992
0.004 0.0075 0.7908 0.1977 0.0474289513 0.0110270072 0.4218838597 0.1031005282 9.2490730230 0.7696454745 2.8035813392 0.2600703018 12.5219671732 1.1438433117
0.004 0.008 0.7904 0.1976 0.0390968382 0.0094197348 0.5080184811 0.0971758490 9.0442593295 0.4253197556 2.8713377509 0.1907208112 12.4627123997 .7226361506
0.004 0.0085 0.79 0.1975 0.0423014971 0.0130724945 0.5027449328 0.0899084558 9.0520937331 0.4997502868 2.8534398308 0.1630377645 12.4505799938 .7657690016
0.004 0.009000000000000001 0.7896 0.1974 0.0423014971 0.0241181187 0.5589961141 0.1103951826 9.1315569693 0.7073984720 2.8406556022 0.2387058901 12.5735101827 1.0806176634
0.004 0.0095 0.7892 0.1973 0.0493517466 0.0328317262 0.5783324577 0.1340583494 9.1192457637 0.5981851898 2.8943493624 0.3217361384 12.6412793304 1.0868114038
0.004 0.01 0.7888 0.1972 0.0448652242 0.0162144338 0.6011845001 0.1609560493 9.0778353448 0.3921612153 2.9531568142 0.2859783654 12.6770418833 .8553100638
0.0045 0.0 0.7964 0.1991 0.0461470877 0.0174822880 0.0000000000 0.0000000000 9.2759338353 0.8911703909 2.8649456366 0.4858948785 12.1870265596 1.3945475574
0.0 0.0095 0.7924 0.1981 0.0000000000 0.0000000000 0.5537225659 0.1155376533 9.0129217152 0.6225250400 2.8662240595 0.3304766375 12.4328683406 1.0685393308
0.0045 0.0005 0.7959999999999999 0.19899999999999998 0.0435833606 0.0267660967 0.0210941930 0.0238446296 9.2233314113 0.6926901857 2.9237530883 0.1383062116 12.2117620532 .8816071236
0.0045 0.001 0.7956 0.1989 0.0531973372 0.0231446489 0.0650404284 0.0394636215 9.2423578199 0.3285649428 2.9442078541 0.3809271107 12.3048034396 .7721003239
0.0045 0.0015 0.7952 0.1988 0.0461470877 0.0238440403 0.1072288143 0.0204998708 9.3162250537 0.2644157100 2.7690639218 0.2284624284 12.2386648775 .5372220495
0.0045 0.002 0.7948 0.1987 0.0397377700 0.0174822880 0.1037131155 0.0375373915 9.2132586067 0.5138873467 2.8470477165 0.3349955814 12.2037572087 .9039026076
0.0045 0.0025 0.7944 0.1986 0.0493517466 0.0188394697 0.1546907486 0.0927505053 9.3576354726 0.2680853203 2.9275883569 0.2826442323 12.4892663247 .6623195276
0.0045 0.003 0.794 0.1985 0.0480698830 0.0300623649 0.1722692427 0.0439110643 9.4617211201 0.3844840650 2.8713377509 0.1706395240 12.5533979967 .6290970182
0.0045 0.0035 0.7936 0.1984 0.0416605653 0.0373724234 0.2162154781 0.0806314624 9.3498010690 0.3034994449 2.8559966765 0.1403705975 12.4636737889 .5618739282
0.0045 0.004 0.7932 0.1983 0.0416605653 0.0099292723 0.2091840804 0.1091566457 9.0834313474 0.8159086869 2.9224746654 0.3065443704 12.2567506585 1.2415389753
0.0045 0.0045 0.7928 0.1982 0.0525564055 0.0212959167 0.2707088100 0.0436286751 9.1416297739 0.9067209692 2.9403725855 0.1488690352 12.4052675749 1.1205145962
0.0045 0.005 0.7924 0.1981 0.0448652242 0.0176692696 0.3128971960 0.0879627566 9.1740865888 0.6904151922 2.8841219795 0.3958902218 12.4159709885 1.1919374402
0.0 0.001 0.7992 0.1998 0.0000000000 0.0000000000 0.0773453743 0.0340859648 9.4046418940 0.4451886459 2.8841219795 0.3376004722 12.3661092478 .8168750829
0.0 0.01 0.792 0.198 0.0000000000 0.0000000000 0.5800903071 0.1227980810 8.9961337075 0.3234934803 2.8355419107 0.1424968455 12.4117659253 .5887884068
0.0045 0.0055 0.792 0.198 0.0423014971 0.0304425726 0.2988344006 0.1000585429 9.0655241392 0.7264637322 2.7371033503 0.2242748710 12.1437633872 1.0812397187
0.0045 0.006 0.7916 0.1979 0.0531973372 0.0065362472 0.3709062267 0.1293662522 9.1662521852 0.1728068785 2.7741776133 0.1391074470 12.3645333624 .4478168249
0.0045 0.0065 0.7912 0.1978 0.0448652242 0.0218293496 0.3955161185 0.0778233111 9.3833770843 0.8499559732 2.8547182537 0.0773841936 12.6784766807 1.0269928275
0.0045 0.006999999999999999 0.7908 0.1977 0.0480698830 0.0375916184 0.4007896667 0.0927505053 8.7655784022 0.4675847753 2.8125302992 0.2591133245 12.0269682511 .8570402235
0.0045 0.0075 0.7904 0.1976 0.0506336101 0.0178542932 0.5255969752 0.1080183805 9.2457154215 0.6083922918 2.9940663458 0.2309102084 12.8160123526 .9651751739
0.0045 0.008 0.79 0.1975 0.0519154737 0.0301714846 0.4587986974 0.0819994830 9.1069345581 0.5825263950 2.8636672137 0.1352955587 12.4813159429 .8299929213
0.0045 0.0085 0.7896 0.1974 0.0461470877 0.0188394697 0.5203234270 0.0932820312 9.1718481877 0.5532972358 2.8457692936 0.1971260070 12.5840879960 .8625447437
0.0045 0.009000000000000001 0.7892 0.1973 0.0493517466 0.0264573655 0.5765746083 0.0960242842 9.2848874394 0.8633208344 2.9275883569 0.3978340210 12.8384021512 1.3836365051
0.0045 0.0095 0.7888 0.1972 0.0403787018 0.0174822880 0.5836060059 0.0594558622 9.1214841648 0.4669628585 2.9071335911 0.1856840446 12.6526024636 .7295850533
0.0045 0.01 0.7884 0.1971 0.0615294503 0.0337692592 0.6240365425 0.0896330847 8.9983721085 0.1419223919 2.8828435567 0.2972986043 12.5667816580 .5626233401
0.0005 0.0 0.7996 0.1999 0.0051274542 0.0065362472 0.0000000000 0.0000000000 9.5098467421 0.6242530851 2.8406556022 0.2779327764 12.3556297985 .9087221087
0.005 0.0 0.7959999999999999 0.19899999999999998 0.0576838597 0.0303344281 0.0000000000 0.0000000000 9.3218210562 0.2455516739 2.8905140939 0.2482116510 12.2700190098 .5240977530
0.005 0.0005 0.7956 0.1989 0.0435833606 0.0220540144 0.0492197836 0.0306491518 9.2904834419 0.3398685979 2.9531568142 0.3849730117 12.3364434003 .7775447758
0.005 0.001 0.7952 0.1988 0.0493517466 0.0065362472 0.0527354825 0.0368729604 9.1796825913 1.0136422997 2.9480431227 0.2318708080 12.2298129431 1.2889223153
0.005 0.0015 0.7948 0.1987 0.0531973372 0.0104139087 0.0949238684 0.0697846292 9.2154970077 0.6862588550 2.8815651338 0.1759213914 12.2451833471 .9423787843
0.005 0.002 0.7944 0.1986 0.0499926784 0.0224234540 0.1212916097 0.0537798508 9.0252329208 0.7366482201 2.8035813392 0.1310243113 12.0000985481 .9438758362
0.005 0.0025 0.794 0.1985 0.0583247914 0.0361203582 0.1617221462 0.0238446296 9.5658067676 0.3710348039 3.0221916488 0.4155483970 12.8080453540 .8465481887
0.005 0.003 0.7936 0.1984 0.0525564055 0.0196923615 0.1863320380 0.0804780247 9.0767161443 0.9874368110 2.8125302992 0.1980524184 12.1281348870 1.2856596156
0.005 0.0035 0.7932 0.1983 0.0448652242 0.0146154932 0.1898477369 0.1313573486 9.4583635186 0.7057675228 2.9863958086 0.2350908068 12.6794722883 1.0868311714
0.005 0.004 0.7928 0.1982 0.0448652242 0.0259557586 0.2496146170 0.0742470314 9.0700009412 0.7954169921 2.8713377509 0.1227285949 12.2358185333 1.0183483770
0.005 0.0045 0.7924 0.1981 0.0525564055 0.0170058417 0.2865294547 0.0573393127 9.1114113602 0.5176662310 2.7140917387 0.1701023171 12.1645889591 .7621137025
0.0005 0.0005 0.7992 0.1998 0.0025637271 0.0047962942 0.0298834401 0.0326032497 9.3968074905 0.2743662471 2.9863958086 0.2538112124 12.4156504663 .5655770034
0.005 0.005 0.792 0.198 0.0589657232 0.0149489694 0.3375070878 0.0953785184 9.2535498250 0.4711076437 2.9531568142 0.0478342035 12.6031794502 .6292693350
0.005 0.0055 0.7916 0.1979 0.0557610643 0.0258288348 0.3410227866 0.0526181620 9.2792914368 0.3523189168 2.8828435567 0.2366981892 12.5589188444 .6674641028
0.005 0.006 0.7912 0.1978 0.0602475867 0.0279081449 0.3638748290 0.0562511813 9.1796825913 0.5114440199 2.9761684257 0.2356740562 12.5799734327 .8312774023
0.005 0.0065 0.7908 0.1977 0.0551201326 0.0212186173 0.4095789138 0.0947283505 9.2770530358 0.5144135812 2.8470477165 0.1928004096 12.5887997987 .8231609586
0.005 0.006999999999999999 0.7904 0.1976 0.0551201326 0.0187520471 0.4605565469 0.0998111790 9.2871258404 0.3437676795 2.8508829851 0.2316733631 12.6536855050 .6940042687
0.005 0.0075 0.79 0.1975 0.0596066550 0.0270713072 0.4798928904 0.1355255159 9.0991001545 0.4362872709 2.9454862770 0.2655183033 12.5840859769 .8644023973
0.005 0.008 0.7896 0.1974 0.0512745419 0.0265812883 0.4623143963 0.0998111790 9.2009474010 0.5747680349 2.7562796932 0.2009036547 12.4708160324 .9020641569
0.005 0.0085 0.7892 0.1973 0.0602475867 0.0169089415 0.5484490176 0.0594558622 9.1147689617 0.5035855105 2.8099734535 0.2505969701 12.5334390195 .8305472843
0.005 0.009000000000000001 0.7888 0.1972 0.0538382690 0.0178542932 0.5941531024 0.0851060575 9.1192457637 0.3729205661 2.9058551682 0.1928004096 12.6730923033 .6686813264
0.005 0.0095 0.7884 0.1971 0.0596066550 0.0402513319 0.5343862223 0.1062881291 9.4225491022 0.6329333698 2.8521614080 0.2044517539 12.8687033875 .9839245847
0.0005 0.001 0.7988 0.1997 0.0070502495 0.0094197348 0.0808610731 0.0322219120 9.0543321341 0.3549118762 2.8649456366 0.4771378307 12.0071890933 .8736913537
0.005 0.01 0.7879999999999999 0.19699999999999998 0.0570429279 0.0094197348 0.6117315966 0.0973029594 8.9010016641 0.4340766915 2.8304282193 0.2373050380 12.4002044079 .7781044237
0.0055 0.0 0.7956 0.1989 0.0506336101 0.0187520471 0.0000000000 0.0000000000 9.1931129975 0.6450868251 2.8483261394 0.2127873315 12.0920727470 .8766262037
0.0055 0.0005 0.7952 0.1988 0.0628113138 0.0251846228 0.0298834401 0.0086116682 9.1360337714 0.4375830687 2.9697763114 0.1248934735 12.1985048367 .5962728332
0.0055 0.001 0.7948 0.1987 0.0608885185 0.0353385393 0.0562511813 0.0424803506 9.3016754470 0.6858206496 2.8138087221 0.2620486225 12.2326238689 1.0256881620
0.0055 0.0015 0.7944 0.1986 0.0564019961 0.0095925884 0.0791032237 0.0415983096 9.2222122107 0.4989676549 2.8496045622 0.2792000606 12.2073219927 .8293586135
0.0055 0.002 0.794 0.1985 0.0570429279 0.0263951860 0.1318387062 0.0793956581 9.4527675160 0.5187298173 2.9915095001 0.3209834430 12.6331586502 .9455041044
0.0055 0.0025 0.7936 0.1984 0.0602475867 0.0263951860 0.1722692427 0.0479477394 9.2524306245 0.4861815264 2.8393771793 0.0916193142 12.3243246332 .6521437660
0.0055 0.003 0.7932 0.1983 0.0602475867 0.0234269112 0.1617221462 0.0466410156 9.1785633908 0.4791642338 2.7844049962 0.2789892464 12.1849381199 .8282214070
0.0055 0.0035 0.7928 0.1982 0.0525564055 0.0209065618 0.2179733275 0.0781403117 9.3397282644 0.4281728249 3.0068505744 0.3432845106 12.6171085718 .8705042090
0.0055 0.004 0.7924 0.1981 0.0628113138 0.0310306309 0.2285204240 0.0793956581 9.2792914368 0.5747244466 2.7984676477 0.1158790015 12.3690908223 .8010297371
0.0005 0.0015 0.7984 0.1996 0.0070502495 0.0085029208 0.0949238684 0.0358532339 9.5266347497 0.5711476607 2.9876742315 0.1620322179 12.6162830991 .7775360333
0.0055 0.0045 0.792 0.198 0.0692206316 0.0363922845 0.2689509606 0.0998111790 9.1550601801 0.3330632409 2.8355419107 0.2191442029 12.3287736830 .6884109073
0.0055 0.005 0.7916 0.1979 0.0596066550 0.0352454204 0.2601617135 0.1028604801 9.1259609668 0.4993892245 2.7498875789 0.1055454024 12.1956169142 .7430405274
0.0055 0.0055 0.7912 0.1978 0.0608885185 0.0331802152 0.3515698831 0.1272469298 9.2244506118 0.3274957406 2.8738945966 0.2682373679 12.5108036100 .7561602535
0.0055 0.006 0.7908 0.1977 0.0564019961 0.0118875135 0.3796954737 0.1162840972 9.2031858021 0.5230200140 2.9020198996 0.3798443678 12.5413031715 1.0310359925
0.0055 0.0065 0.7904 0.1976 0.0544792008 0.0151672140 0.4148524621 0.1322014959 9.1863977944 0.4211288445 2.9493215456 0.2445232296 12.6050510029 .8130207840
0.0055 0.006999999999999999 0.79 0.1975 0.0551201326 0.0282009981 0.4113367632 0.1317331930 9.3195826552 0.3894817778 2.9697763114 0.1846602061 12.7558158624 .7340761750
0.0055 0.0075 0.7896 0.1974 0.0679387680 0.0234269112 0.4974713846 0.0594558622 9.0767161443 0.2886582804 2.8304282193 0.2875059045 12.4725545162 .6590469583
0.0055 0.008 0.7892 0.1973 0.0487108148 0.0102549084 0.4781350410 0.0851060575 9.0185177177 0.1231324036 2.8726161738 0.2933806389 12.4179797473 .5118740084
0.0055 0.0085 0.7888 0.1972 0.0653750409 0.0390074258 0.5168077282 0.1307915569 8.9871801034 0.5971540448 2.8764514424 0.3022057530 12.4458143149 1.0691587805
0.0055 0.009000000000000001 0.7884 0.1971 0.0615294503 0.0298979387 0.5080184811 0.1183908645 8.9905377050 0.3366245557 2.8240361050 0.2853375680 12.3841217414 .7702509269
0.0005 0.002 0.7979999999999999 0.1995 0.0051274542 0.0031399116 0.1335965556 0.0899084558 9.4191915007 0.7719530867 3.0413679917 0.1469685955 12.5992835022 1.0119700496
0.0055 0.0095 0.7879999999999999 0.19699999999999998 0.0692206316 0.0258288348 0.5923952530 0.0758935072 9.2378810179 0.5547171433 2.8355419107 0.2511181790 12.7350388132 .9075576643
0.0055 0.01 0.7876 0.1969 0.0628113138 0.0333284522 0.5976688013 0.1678723183 8.8651872477 0.2106239020 2.9327020483 0.1356333758 12.4583694111 .5474580483
0.006 0.0 0.7952 0.1988 0.0634522456 0.0251192929 0.0000000000 0.0000000000 9.2233314113 1.1416591322 2.9748900028 0.3493253922 12.2616736597 1.5161038173
0.006 0.0005 0.7948 0.1987 0.0653750409 0.0293991429 0.0333991389 0.0302431849 9.1684905862 0.8400597065 2.8342634879 0.2144704386 12.1015282539 1.1141724729
0.006 0.001 0.7944 0.1986 0.0538382690 0.0187520471 0.0597668801 0.0131545405 9.3251786578 0.4242109522 2.9403725855 0.1666859481 12.3791563924 .6228034879
0.006 0.0015 0.794 0.1985 0.0743480858 0.0378963615 0.0861346214 0.0436286751 9.0700009412 0.4551390948 2.9109688597 0.3513779601 12.1414525081 .8880420915
0.006 0.002 0.7936 0.1984 0.0525564055 0.0131975930 0.1265651579 0.0708393686 9.0330673244 0.5000409529 2.9032983225 0.2722050191 12.1154872103 .8562829336
0.006 0.0025 0.7932 0.1983 0.0640931774 0.0249881208 0.1511750497 0.0834932212 9.2311658148 0.7455454888 2.8278713736 0.2081278704 12.2743054155 1.0621547012
0.006 0.003 0.7928 0.1982 0.0634522456 0.0142742284 0.2267625746 0.0489680184 9.3318938608 0.6527769962 2.9275883569 0.0420132624 12.5496970379 .7580325054
0.006 0.0035 0.7924 0.1981 0.0564019961 0.0555211195 0.2232468758 0.1052363240 9.1259609668 0.6910245230 2.8726161738 0.2071834038 12.2782260125 1.0589653703
0.0005 0.0025 0.7976 0.1994 0.0025637271 0.0062798232 0.1582064474 0.0314453663 9.2110202056 0.7189066677 2.8572750994 0.2560678123 12.2290654795 1.0126996695
0.006 0.004 0.792 0.198 0.0589657232 0.0086940216 0.2548881652 0.1503963199 9.1987090000 0.6511554357 2.8687809052 0.1599613038 12.3813437936 .9702070810
0.006 0.0045 0.7916 0.1979 0.0705024951 0.0434701079 0.2988344006 0.1106188812 9.3699466782 0.6760045205 2.9122472825 0.3361644460 12.6515308564 1.1662579556
0.006 0.005 0.7912 0.1978 0.0679387680 0.0187520471 0.3322335395 0.0834932212 9.4516483155 0.3004798050 2.8649456366 0.1977881722 12.7167662596 .6005132455
0.006 0.0055 0.7908 0.1977 0.0685796998 0.0165156565 0.3427806360 0.0962813778 9.2882450409 0.9896264321 2.8074166077 0.3540469734 12.5070219844 1.4564704398
0.006 0.006 0.7904 0.1976 0.0596066550 0.0220540144 0.3796954737 0.1141384499 9.2658610307 0.4551941344 2.9160825511 0.1543454065 12.6212457105 .7457320052
0.006 0.0065 0.79 0.1975 0.0660159727 0.0426303954 0.4043053656 0.1066364253 9.3095098506 0.3482566435 2.8150871449 0.2159891549 12.5949183338 .7135126191
0.006 0.006999999999999999 0.7896 0.1974 0.0557610643 0.0408590864 0.4166103115 0.1605716302 9.0599281366 0.4126193425 2.9595489285 0.2484222676 12.4918484409 .8624723267
0.006 0.0075 0.7892 0.1973 0.0621703821 0.0188394697 0.4658300951 0.1282146010 9.0330673244 0.4847779257 2.9940663458 0.2149271803 12.5551341474 .8467591767
0.006 0.008 0.7888 0.1972 0.0544792008 0.0306040727 0.4939556858 0.0926171472 9.1561793806 0.1747387081 2.9199178197 0.2112146480 12.6245320869 .5091745760
0.006 0.0085 0.7884 0.1971 0.0557610643 0.0270713072 0.4851664387 0.1045292410 9.2725762337 0.6054036858 2.8585535223 0.3093043657 12.6720572590 1.0463085997
0.0005 0.003 0.7972 0.1993 0.0012818635 0.0031399116 0.1441436521 0.0966657361 9.1796825913 0.3797769095 2.8457692936 0.2022010763 12.1708774005 .6817836335
0.006 0.009000000000000001 0.7879999999999999 0.19699999999999998 0.0608885185 0.0382416657 0.5308705235 0.1815272118 8.9592000907 0.8023348554 2.9084120139 0.3521585119 12.4593711466 1.3742622448
0.006 0.0095 0.7876 0.1969 0.0698615634 0.0325300500 0.5800903071 0.1301283575 9.3251786578 0.4671023256 2.9569920827 0.4047253383 12.9321226110 1.0344860714
0.006 0.01 0.7872 0.1968 0.0698615634 0.0110270072 0.6802877238 0.1673561272 9.2334042159 0.1682527299 2.9314236255 0.2052814351 12.9149771286 .5519172994
0.0065 0.0 0.7948 0.1987 0.0608885185 0.0146154932 0.0000000000 0.0000000000 9.1237225658 0.3124634651 2.8265929507 0.2816479016 12.0112040350 .6087268599
0.0065 0.0005 0.7944 0.1986 0.0775527446 0.0290618567 0.0175784942 0.0111176159 9.4449331124 0.5418780076 2.9633841971 0.1902403189 12.5034485483 .7722977991
0.0065 0.001 0.794 0.1985 0.0685796998 0.0480656100 0.0597668801 0.0131545405 8.9457696845 0.4192806548 2.6923585500 0.2476843259 11.7664748144 .7281851312
0.0065 0.0015 0.7936 0.1984 0.0775527446 0.0322764994 0.1142602120 0.0577688267 9.1975897995 0.5283100628 2.8892356710 0.1149159229 12.2786384271 .7332713118
0.0065 0.002 0.7932 0.1983 0.0679387680 0.0216023485 0.1265651579 0.0540091903 9.2244506118 0.6968081622 2.9173609740 0.2509879783 12.3363155117 1.0234076793
0.0065 0.0025 0.7928 0.1982 0.0679387680 0.0110270072 0.1441436521 0.0594558622 9.3553970716 0.5370949849 2.8278713736 0.3873093838 12.3953508653 .9948872381
0.0065 0.003 0.7924 0.1981 0.0589657232 0.0104139087 0.1494172003 0.1060552961 9.0476169310 0.7619577576 2.8406556022 0.4077026609 12.0966554567 1.2861296233
0.0005 0.0035 0.7968 0.1992 0.0070502495 0.0102549084 0.2302782734 0.0406971563 9.5467803589 0.4392630318 2.8764514424 0.2061394927 12.6605603242 .6963545892
0.0065 0.0035 0.792 0.198 0.0769118129 0.0265812883 0.1898477369 0.0528525425 9.2960794445 0.3241742594 3.0157995345 0.1647926246 12.5786385288 .5684007148
0.0065 0.004 0.7916 0.1979 0.0628113138 0.0320722157 0.2355518217 0.0797064055 9.2871258404 0.8241329307 2.9288667798 0.3270764384 12.5143557557 1.2629879903
0.0065 0.0045 0.7912 0.1978 0.0621703821 0.0350115398 0.2689509606 0.1081327462 9.4337411073 0.5460230493 2.8061381849 0.1475457286 12.5710006349 .8367130639
0.0065 0.005 0.7908 0.1977 0.0749890175 0.0599331186 0.3181707442 0.1264674619 9.0017297101 0.6695251658 2.7754560362 0.1627969997 12.1703455080 1.0187227460
0.0065 0.0055 0.7904 0.1976 0.0608885185 0.0259557586 0.3164128948 0.0720503857 9.3251786578 0.5221571181 2.8508829851 0.1947235692 12.5533630562 .8148868316
0.0065 0.006 0.79 0.1975 0.0769118129 0.0225695367 0.3796954737 0.1244974433 8.9827033014 0.2320175814 2.7294328131 0.1565741845 12.1687434011 .5356587459
0.0065 0.0065 0.7896 0.1974 0.0762708811 0.0471683984 0.3515698831 0.1094958178 9.0028489106 0.6669683862 2.8048597620 0.3288703991 12.2355494368 1.1525030015
0.0065 0.006999999999999999 0.7892 0.1973 0.0653750409 0.0302258967 0.4675879445 0.1039363307 9.1606561826 0.3975919450 2.9148041283 0.1102709197 12.6084232963 .6420250921
0.0065 0.0075 0.7888 0.1972 0.0910123119 0.0264573655 0.4851664387 0.0781403117 9.2356426169 0.3047515378 3.0234700716 0.1523416662 12.8352914391 .5616908812
0.0065 0.008 0.7884 0.1971 0.0621703821 0.0183982031 0.4904399869 0.0849607012 9.2065434036 0.4648873860 2.8828435567 0.1985469320 12.6419973293 .7667932223
0.0005 0.004 0.7964 0.1991 0.0051274542 0.0086940216 0.2970765512 0.0622983420 9.3274170588 0.4256141639 2.9582705056 0.2179176678 12.5878915698 .7145241953
0.0065 0.0085 0.7879999999999999 0.19699999999999998 0.0794755400 0.0406170759 0.5537225659 0.0988155313 9.0755969438 0.7315634257 2.8559966765 0.4292455877 12.5647917262 1.3002416206
0.0065 0.009000000000000001 0.7876 0.1969 0.0602475867 0.0208278174 0.5502068670 0.1147863554 9.2110202056 0.2446931705 2.8726161738 0.1944884160 12.6940908331 .5747957593
0.0065 0.0095 0.7872 0.1968 0.0647341092 0.0159075083 0.6117315966 0.1341505174 9.1416297739 0.3048337321 2.9058551682 0.1533254917 12.7239506479 .6082172495
0.0065 0.01 0.7868 0.1967 0.0634522456 0.0148386434 0.6222786931 0.1189117243 9.1505833780 0.4094132763 2.9071335911 0.3061175471 12.7434479078 .8492811911
0.006999999999999999 0.0 0.7944 0.1986 0.0839620624 0.0247900612 0.0000000000 0.0000000000 9.4348603078 0.2656068204 2.8892356710 0.2064563868 12.4080580412 .4968532684
0.006999999999999999 0.0005 0.794 0.1985 0.0762708811 0.0164158631 0.0210941930 0.0285616723 9.1405105734 0.4673168092 2.9339804712 0.3641149409 12.1718561187 .8764092855
0.006999999999999999 0.001 0.7936 0.1984 0.0769118129 0.0194404232 0.0404305366 0.0344466729 9.4426947114 0.5755607647 2.9186393968 0.2104704954 12.4786764577 .8399183562
0.006999999999999999 0.0015 0.7932 0.1983 0.0711434269 0.0361203582 0.0984395673 0.0302431849 9.2020666015 0.4604581875 2.8329850650 0.2545827550 12.2046346607 .7814044856
0.006999999999999999 0.002 0.7928 0.1982 0.0769118129 0.0206694286 0.1195337603 0.0424803506 9.3374898634 0.4894170546 2.8253145278 0.2131556884 12.3592499644 .7657225222
0.006999999999999999 0.0025 0.7924 0.1981 0.0749890175 0.0170058417 0.1669956945 0.0111176159 9.2781722363 0.8731772576 2.8521614080 0.2274586973 12.3723183563 1.1287594125
0.0 0.0015 0.7988 0.1997 0.0000000000 0.0000000000 0.0878924708 0.0415983096 9.4639595211 0.4276693468 2.9748900028 0.2159891549 12.5267419947 .6852568113
0.0005 0.0045 0.7959999999999999 0.19899999999999998 0.0057683860 0.0047962942 0.2162154781 0.0634775951 9.4505291150 0.4508253022 2.8828435567 0.3360088323 12.5553565358 .8551080238
0.006999999999999999 0.003 0.792 0.198 0.0801164717 0.0277901395 0.1916055863 0.0688933458 9.1673713857 0.6205823021 2.8150871449 0.1968273060 12.2541805886 .9140930934
0.006999999999999999 0.0035 0.7916 0.1979 0.0878076530 0.0209065618 0.2232468758 0.0699615234 9.0599281366 0.5986624352 2.8406556022 0.2221073472 12.2116382676 .9116378676
0.006999999999999999 0.004 0.7912 0.1978 0.0698615634 0.0320209412 0.2250047252 0.0998111790 9.0464977305 0.3371451056 2.8636672137 0.1904807166 12.2050312328 .6594579424
0.006999999999999999 0.0045 0.7908 0.1977 0.0711434269 0.0200233487 0.2566460147 0.0990653814 9.0968617535 0.2184706919 2.8892356710 0.1191062062 12.3138868661 .4566656282
0.006999999999999999 0.005 0.7904 0.1976 0.0743480858 0.0284908412 0.2847716053 0.0604863698 9.1852785939 0.5700939791 2.9007414768 0.1106851398 12.4451397618 .7697563299
0.006999999999999999 0.0055 0.79 0.1975 0.0705024951 0.0181282881 0.2918030030 0.0581951706 9.1494641775 0.6131339563 2.8866788253 0.2442557279 12.3984485009 .9337131429
0.006999999999999999 0.006 0.7896 0.1974 0.0954988343 0.0508562299 0.3550855819 0.0798613257 9.2848874394 0.7270979817 2.8189224135 0.2255248087 12.5543942691 1.0833403460
0.006999999999999999 0.0065 0.7892 0.1973 0.0653750409 0.0310306309 0.4007896667 0.1422012173 8.9950145070 0.3985736861 2.8521614080 0.4118347533 12.3133406226 .9836402876
0.006999999999999999 0.006999999999999999 0.7888 0.1972 0.0602475867 0.0395927789 0.3955161185 0.1802974311 9.0890273499 0.4659639144 2.8854004024 0.2576711945 12.4301914575 .9435253189
0.006999999999999999 0.0075 0.7884 0.1971 0.0820392671 0.0396342591 0.5291126741 0.0749099645 9.0241137203 0.1436069897 2.7959108020 0.1687518180 12.4311764635 .4269030313
0.0005 0.005 0.7956 0.1989 0.0025637271 0.0047962942 0.3164128948 0.0824504460 9.3979266910 0.5009519483 2.8291497964 0.3111167527 12.5460531093 .8993154412
0.006999999999999999 0.008 0.7879999999999999 0.19699999999999998 0.0730662222 0.0270105410 0.5027449328 0.1254863186 9.1035769566 0.4646717810 2.8253145278 0.2269695692 12.5047026394 .8441382098
0.006999999999999999 0.0085 0.7876 0.1969 0.0769118129 0.0336718008 0.5379019211 0.1173422091 9.1337953704 0.6167353375 2.9160825511 0.1979533674 12.6646916555 .9657027148
0.006999999999999999 0.009000000000000001 0.7872 0.1968 0.0794755400 0.0212186173 0.5730589095 0.1358898325 9.1315569693 0.7058385120 2.7933539562 0.2163520605 12.5774453750 1.0792990223
0.006999999999999999 0.0095 0.7868 0.1967 0.0852439259 0.0143888826 0.5765746083 0.0900458256 9.1203649642 0.4741713253 2.9684978885 0.1614258834 12.7506813869 .7400319169
0.006999999999999999 0.01 0.7864 0.1966 0.0967806979 0.0307112677 0.5537225659 0.1693384799 9.1886361954 0.4298662528 2.8202008364 0.2671139068 12.6593402956 .8970299072
0.0075 0.0 0.794 0.1985 0.0820392671 0.0231446489 0.0000000000 0.0000000000 9.3822578838 0.9374759127 2.8508829851 0.1647132638 12.3151801360 1.1253338254
0.0075 0.0005 0.7936 0.1984 0.0852439259 0.0310306309 0.0175784942 0.0333528476 9.1058153576 0.4665549462 2.8969062082 0.2505708812 12.1055439859 .7815093059
0.0075 0.001 0.7932 0.1983 0.0788346082 0.0165156565 0.0580090307 0.0790836896 9.2703378327 0.7294096860 2.8496045622 0.3911556154 12.2567860338 1.2161646475
0.0075 0.0015 0.7928 0.1982 0.0730662222 0.0187520471 0.1019552661 0.0210941930 9.2792914368 0.2945347911 2.7920755334 0.1568661841 12.2463884585 .4912472153
0.0075 0.002 0.7924 0.1981 0.0871667213 0.0473422596 0.1265651579 0.0504597709 9.2121394061 0.3386871618 2.8841219795 0.4505710654 12.3099932648 .8870602577
0.0005 0.0055 0.7952 0.1988 0.0051274542 0.0065362472 0.3480541843 0.0681719296 9.3654698762 0.3268065492 2.9582705056 0.1344229877 12.6769220203 .5359377137
0.0075 0.0025 0.792 0.198 0.0871667213 0.0374602553 0.1617221462 0.0452966108 9.1852785939 0.7514695957 2.8227576821 0.2817871360 12.2569251435 1.1160135978
0.0075 0.003 0.7916 0.1979 0.0852439259 0.0251846228 0.1476593509 0.0827497227 9.0129217152 0.5122760585 2.8534398308 0.0988940861 12.0992648228 .7191044901
0.0075 0.0035 0.7912 0.1978 0.0788346082 0.0231446489 0.2144576287 0.0767034929 9.2031858021 0.7230624330 2.8611103680 0.1850138939 12.3575884070 1.0079244687
0.0075 0.004 0.7908 0.1977 0.0730662222 0.0237750270 0.2074262310 0.0758935072 9.4180723002 0.4564911430 2.8099734535 0.1812657560 12.5085382069 .7374254332
0.0075 0.0045 0.7904 0.1976 0.0762708811 0.0358921793 0.2654352617 0.0715338888 9.0722393423 0.2842328634 2.9748900028 0.1839507905 12.3888354879 .5756097220
0.0075 0.005 0.79 0.1975 0.0935760390 0.0376789393 0.3304756901 0.0934144401 9.1987090000 0.4003798068 2.9173609740 0.2733075534 12.5401217031 .8047807396
0.0075 0.0055 0.7896 0.1974 0.0858848577 0.0173880431 0.3093814971 0.1189117243 9.0252329208 0.6188035233 2.7792913048 0.2409954258 12.1997905804 .9960987165
0.0075 0.006 0.7892 0.1973 0.0756299493 0.0261449890 0.3796954737 0.1085890046 8.9267432758 0.4781698229 2.9633841971 0.2189949933 12.3454528959 .8318988098
0.0075 0.0065 0.7888 0.1972 0.0762708811 0.0347288040 0.3920004197 0.0907295547 9.3643506756 0.6058421653 2.8176439906 0.2233986799 12.6502659670 .9546992039
0.0075 0.006999999999999999 0.7884 0.1971 0.0903713801 0.0257651384 0.4429780527 0.1034595561 9.2904834419 0.3302229510 2.9825605400 0.1768849454 12.8063934147 .6363325909
0.0005 0.006 0.7948 0.1987 0.0044865224 0.0076911813 0.3709062267 0.0740803712 9.1281993678 0.5416930473 2.9800036943 0.3287709914 12.4835958112 .9522355912
0.0075 0.0075 0.7879999999999999 0.19699999999999998 0.1031900156 0.0117484735 0.4482516010 0.1998080244 9.1147689617 0.5117769977 2.9429294312 0.2656659913 12.6091400095 .9889994869
0.0075 0.008 0.7876 0.1969 0.0884485848 0.0170058417 0.4429780527 0.1220914688 9.0935041520 0.7587816294 2.8700593280 0.2999257417 12.4949901175 1.1978046816
0.0075 0.0085 0.7872 0.1968 0.0884485848 0.0276716309 0.5572382647 0.0790836896 8.9871801034 0.4225778636 2.7716207676 0.2218128141 12.4044877205 .7511459982
0.0075 0.009000000000000001 0.7868 0.1967 0.0929351072 0.0218293496 0.5625118130 0.0294144468 9.2322850153 0.5938895962 2.8662240595 0.3417576065 12.7539559950 .9868909991
0.0075 0.0095 0.7864 0.1966 0.0807574035 0.0159075083 0.5923952530 0.0907295547 9.0845505479 0.3636006697 2.8687809052 0.3000782814 12.6264841096 .7703160141
0.0075 0.01 0.7859999999999999 0.1965 0.0711434269 0.0085029208 0.6029423495 0.1346104108 9.0185177177 0.8226420681 2.8623887909 0.4158629205 12.5549922850 1.3816183202
0.008 0.0 0.7936 0.1984 0.0878076530 0.0138060929 0.0000000000 0.0000000000 8.9849417024 0.3139033228 2.8393771793 0.2731639970 11.9121265347 .6008734127
0.008 0.0005 0.7932 0.1983 0.0961397661 0.0348704585 0.0210941930 0.0179266169 9.4068802951 0.5115615662 2.8035813392 0.1914392884 12.3276955934 .7557979300
0.008 0.001 0.7928 0.1982 0.0884485848 0.0433944418 0.0738296755 0.0424803506 9.4326219068 0.7648849169 2.8496045622 0.1625960901 12.4445047293 1.0133557994
0.008 0.0015 0.7924 0.1981 0.0871667213 0.0267046360 0.0808610731 0.0233205078 9.0610473372 0.5088806700 2.8534398308 0.1056073240 12.0825149624 .6645131378
0.0005 0.0065 0.7944 0.1986 0.0076911813 0.0076911813 0.3814533232 0.0872573503 9.1483449770 0.5853921542 2.8687809052 0.1213896000 12.4062703867 .8017302858
0.008 0.002 0.792 0.198 0.1038309474 0.0502385858 0.1142602120 0.0588288935 9.2412386194 0.4234425284 2.9889526543 0.1691387752 12.4482824331 .7016487829
0.008 0.0025 0.7916 0.1979 0.0846029942 0.0304965010 0.1212916097 0.0502142232 9.0677625402 0.2974295099 2.9173609740 0.0743686172 12.1910181181 .4525088513
0.008 0.003 0.7912 0.1978 0.0993444250 0.0451390735 0.1880898875 0.0378652352 9.0968617535 0.3474644462 2.9800036943 0.2085671578 12.3642997603 .6390359127
0.008 0.0035 0.7908 0.1977 0.0846029942 0.0302258967 0.2074262310 0.0851060575 9.1505833780 0.3655796131 2.8649456366 0.0678407834 12.3075582398 .5487523507
0.008 0.004 0.7904 0.1976 0.0807574035 0.0317633268 0.2214890264 0.0526181620 9.0476169310 0.6317051642 2.8956277853 0.1499628709 12.2454911462 .8660495239
0.008 0.0045 0.79 0.1975 0.0666569045 0.0047962942 0.2918030030 0.1074447260 9.3229402567 0.6649595880 2.9301452026 0.2279180943 12.6115453668 1.0051187025
0.008 0.005 0.7896 0.1974 0.0769118129 0.0225695367 0.3041079489 0.0782983306 9.0162793167 0.4693388394 2.9710547342 0.1888261296 12.3683538127 .7590328363
0.008 0.0055 0.7892 0.1973 0.0890895166 0.0293431978 0.3550855819 0.0806314624 9.0879081494 0.6474746655 2.8508829851 0.0980309456 12.3829662330 .8554802713
0.008 0.006 0.7888 0.1972 0.0839620624 0.0237750270 0.3761797749 0.1425484736 9.1360337714 0.8444618170 2.6974722415 0.1843767674 12.2936478502 1.1951620850
0.008 0.0065 0.7884 0.1971 0.0788346082 0.0410596722 0.3990318173 0.0551415815 8.8685448493 0.4103301070 2.8547182537 0.2655429237 12.2011295285 .7720742844
0.0005 0.006999999999999999 0.794 0.1985 0.0083321131 0.0104139087 0.4306731068 0.1470722339 9.2031858021 0.8719311857 2.9416510084 0.1583181035 12.5838420304 1.1877354318
0.008 0.006999999999999999 0.7879999999999999 0.19699999999999998 0.0884485848 0.0241861530 0.4324309562 0.0932820312 9.0991001545 0.6510630928 2.8623887909 0.2077820644 12.4823684864 .9763133414
0.008 0.0075 0.7876 0.1969 0.0813983353 0.0333284522 0.4236417091 0.1616456999 9.1438681750 0.3202556621 2.8278713736 0.2450573570 12.4767795930 .7602871712
0.008 0.008 0.7872 0.1968 0.0762708811 0.0204295432 0.5343862223 0.1051188071 9.1595369821 0.3470893236 2.9991800372 0.1406032690 12.7693741227 .6132409429
0.008 0.0085 0.7868 0.1967 0.0788346082 0.0220540144 0.5080184811 0.0849607012 9.1740865888 0.5134484059 2.8227576821 0.1203620020 12.5836973602 .7408251235
0.008 0.009000000000000001 0.7864 0.1966 0.0961397661 0.0432806947 0.5642696624 0.1244974433 9.0700009412 0.5248274774 2.6846880129 0.2050265062 12.4150983826 .8976321216
0.008 0.0095 0.7859999999999999 0.1965 0.0910123119 0.0276716309 0.6134894460 0.1372474070 9.2960794445 0.8739916979 2.8317066421 0.3151254012 12.8322878445 1.3540361370
0.008 0.01 0.7856 0.1964 0.0884485848 0.0500747817 0.6187629943 0.1632435546 9.0789545453 0.6312370258 2.9020198996 0.2440415154 12.6881860240 1.0885968775
0.0085 0.0 0.7932 0.1983 0.0961397661 0.0202680423 0.0000000000 0.0000000000 8.9950145070 0.3629800373 2.8521614080 0.1828457568 11.9433156811 .5660938364
0.0085 0.0005 0.7928 0.1982 0.0846029942 0.0125596464 0.0386726871 0.0653957785 9.1125305607 0.3358795135 2.8125302992 0.1972254735 12.0483365412 .6110604119
0.0085 0.001 0.7924 0.1981 0.0865257895 0.0256372710 0.0615247295 0.0430583411 9.2546690256 0.9320299752 2.9646626199 0.3604517741 12.3673821645 1.3611773614
0.0005 0.0075 0.7936 0.1984 0.0083321131 0.0118875135 0.4746193422 0.1883443571 9.0655241392 0.3884125672 3.0349758774 0.2764942279 12.5834514719 .8651386657
0.0085 0.0015 0.792 0.198 0.0974216296 0.0238440403 0.1072288143 0.0436286751 9.2725762337 0.6509861305 2.9608273513 0.1422213115 12.4380540289 .8606801574
0.0085 0.002 0.7916 0.1979 0.0858848577 0.0173880431 0.1371122544 0.0326032497 9.0722393423 0.4280206730 2.8176439906 0.0964849374 12.1128804450 .5744969032
0.0085 0.0025 0.7912 0.1978 0.0974216296 0.0456098507 0.1494172003 0.0333528476 9.5053699400 0.5085950558 2.7997460706 0.3089448446 12.5519548405 .8965025987
0.0085 0.003 0.7908 0.1977 0.0878076530 0.0205098168 0.1828163392 0.0652064994 8.9390544815 0.3560113318 2.8342634879 0.2036828947 12.0439419616 .6454105427
0.0085 0.0035 0.7904 0.1976 0.0916532437 0.0279669608 0.2496146170 0.0424803506 9.2445962210 0.2464275194 2.9109688597 0.2455903227 12.4968329414 .5624651535
0.0085 0.004 0.79 0.1975 0.0910123119 0.0304965010 0.2724666594 0.0628907326 8.9860609029 0.5206099256 2.7959108020 0.3514709739 12.1454506762 .9654681331
0.0085 0.0045 0.7896 0.1974 0.0922941754 0.0290618567 0.3199285936 0.0681719296 9.0576897356 0.5361706406 2.8227576821 0.2657890019 12.2926701867 .8991934288
0.0085 0.005 0.7892 0.1973 0.0794755400 0.0516576696 0.2707088100 0.1027402457 9.3744234802 0.5033864806 2.8329850650 0.2505708812 12.5575928952 .9083552771
0.0085 0.0055 0.7888 0.1972 0.0999853567 0.0389652784 0.3568434313 0.0452966108 9.1360337714 0.2667926130 2.8726161738 0.2307686065 12.4654787332 .5818231087
0.0085 0.006 0.7884 0.1971 0.0884485848 0.0282592045 0.3744219255 0.0663340729 8.9043592656 0.4070198516 2.8125302992 0.2016506921 12.1797600751 .7032638211
0.0005 0.008 0.7932 0.1983 0.0070502495 0.0062798232 0.5185655776 0.1966907034 9.3374898634 0.7544972186 2.8585535223 0.2809506947 12.7216592128 1.2384184399
0.0085 0.0065 0.7879999999999999 0.19699999999999998 0.0897304483 0.0280842232 0.3603591302 0.0988155313 8.9670344942 0.4539375727 2.8956277853 0.2527270957 12.3127518580 .8335644229
0.0085 0.006999999999999999 0.7876 0.1969 0.1012672203 0.0095925884 0.4394623539 0.1445290064 9.0733585428 0.3465258783 2.8738945966 0.1666074892 12.4879827136 .6672549623
0.0085 0.0075 0.7872 0.1968 0.0974216296 0.0304965010 0.4851664387 0.1565966613 9.2770530358 0.3498929405 2.8202008364 0.1714040418 12.6798419405 .7083901446
0.0085 0.008 0.7868 0.1967 0.0948579025 0.0299528478 0.4851664387 0.1209727395 9.2434770205 0.2412286055 2.8981846310 0.2218128141 12.7216859927 .6139670069
0.0085 0.0085 0.7864 0.1966 0.0910123119 0.0238440403 0.5273548246 0.1150015128 9.2255698123 0.5395243016 2.9224746654 0.1692933104 12.7664116142 .8476631651
0.0085 0.009000000000000001 0.7859999999999999 0.1965 0.0865257895 0.0277901395 0.5625118130 0.0910016079 9.0397825274 0.4793315105 2.9812821171 0.2929346358 12.6701022470 .8910578937
0.0085 0.0095 0.7856 0.1964 0.1019081521 0.0212186173 0.5660275118 0.0900458256 9.0330673244 0.6900812830 2.8444908708 0.2754993855 12.5454938591 1.0768451114
0.0085 0.01 0.7852 0.1963 0.0826801988 0.0273130201 0.6433728861 0.0885230346 9.1281993678 0.5289166841 2.9314236255 0.1689454073 12.7856760782 .8136981461
0.009000000000000001 0.0 0.7928 0.1982 0.1012672203 0.0264573655 0.0000000000 0.0000000000 9.0968617535 0.5702257957 2.7907971105 0.2445232296 11.9889260843 .8412063908
0.009000000000000001 0.0005 0.7924 0.1981 0.0788346082 0.0372843846 0.0404305366 0.0424803506 9.0901465504 0.5526901775 2.8355419107 0.2600703018 12.0449536059 .8925252145
0.0005 0.0085 0.7928 0.1982 0.0064093177 0.0099292723 0.4869242881 0.1304129988 9.2300466143 0.3291743561 2.8304282193 0.2662559239 12.5538084394 .7357725511
0.009000000000000001 0.001 0.792 0.198 0.0903713801 0.0169089415 0.0685561272 0.0340859648 9.1349145709 0.5319959257 2.8675024823 0.2716280073 12.1613445605 .8546188393
0.009000000000000001 0.0015 0.7916 0.1979 0.0929351072 0.0453207204 0.0667982778 0.0344466729 9.2289274138 0.5379804887 2.8240361050 0.2424828156 12.2126969038 .8602306976
0.009000000000000001 0.002 0.7912 0.1978 0.0865257895 0.0181282881 0.1265651579 0.0614996123 9.1259609668 0.1663660596 2.9672194657 0.2961308653 12.3062713799 .5421248253
0.009000000000000001 0.0025 0.7908 0.1977 0.0954988343 0.0169089415 0.1494172003 0.0509473163 9.2938410434 0.6273276109 2.8777298652 0.2203045700 12.4164869432 .9154884387
0.009000000000000001 0.003 0.7904 0.1976 0.0903713801 0.0284908412 0.2144576287 0.0879627566 9.1449873755 0.2937682823 2.9071335911 0.2916821992 12.3569499754 .7019040793
0.009000000000000001 0.0035 0.79 0.1975 0.1012672203 0.0320722157 0.2496146170 0.0344466729 9.6587004100 0.3073219447 2.8623887909 0.3109906498 12.8719710382 .6848314831
0.009000000000000001 0.004 0.7896 0.1974 0.0878076530 0.0086940216 0.2443410688 0.1631678211 9.1069345581 0.7937207161 2.9263099340 0.2422130605 12.3653932139 1.2077956193
0.009000000000000001 0.0045 0.7892 0.1973 0.0897304483 0.0225695367 0.2689509606 0.0927505053 8.9536040881 0.5008719273 2.8930709396 0.2455903227 12.2053564366 .8617822920
0.009000000000000001 0.005 0.7888 0.1972 0.1044718791 0.0304965010 0.3164128948 0.0975566834 9.2557882261 0.3584238544 2.7665070761 0.2313062325 12.4431800761 .7177832713
0.009000000000000001 0.0055 0.7884 0.1971 0.0993444250 0.0364824761 0.3902425702 0.1558846748 9.2087818046 0.3785214888 2.8866788253 0.1203620020 12.5850476251 .6912506417
0.0005 0.009000000000000001 0.7924 0.1981 0.0019227953 0.0031399116 0.5695432106 0.0971758490 9.1550601801 0.4130441291 2.8189224135 0.2797380865 12.5454485995 .7930979762
0.009000000000000001 0.006 0.7879999999999999 0.19699999999999998 0.0974216296 0.0216782796 0.3884847208 0.1209727395 9.2613842286 0.7456597286 3.0336974545 0.3811844534 12.7809880335 1.2694952011
0.009000000000000001 0.0065 0.7876 0.1969 0.0980625614 0.0183982031 0.3673905278 0.1027402457 8.9849417024 0.6749289477 2.8265929507 0.0971601376 12.2769877423 .8932275341
0.009000000000000001 0.006999999999999999 0.7872 0.1968 0.1019081521 0.0254442649 0.4289152574 0.1455516300 8.9177896717 0.4221982741 2.8930709396 0.2763996353 12.3416840208 .8695938043
0.009000000000000001 0.0075 0.7868 0.1967 0.0890895166 0.0309776324 0.4412202033 0.1039363307 9.1293185683 0.6674640111 2.9032983225 0.2419430046 12.5629266107 1.0443209788
0.009000000000000001 0.008 0.7864 0.1966 0.0929351072 0.0488119097 0.4851664387 0.0834932212 9.1640137842 0.5332188849 2.8368203336 0.1891720286 12.5789356637 .8546960444
0.009000000000000001 0.0085 0.7859999999999999 0.1965 0.1038309474 0.0379396964 0.5150498787 0.0960242842 9.0464977305 0.3779253603 2.7920755334 0.2171663808 12.4574540900 .7290557217
0.009000000000000001 0.009000000000000001 0.7856 0.1964 0.1192133099 0.0330313130 0.5554804153 0.1307915569 9.2177354087 0.6470256807 2.9032983225 0.2899963557 12.7957274564 1.1008449063
0.009000000000000001 0.0095 0.7852 0.1963 0.0910123119 0.0328317262 0.5097763305 0.0368729604 8.9133128697 0.2873011909 2.8866788253 0.2025564104 12.4007803374 .5595622879
0.009000000000000001 0.01 0.7848 0.1962 0.0948579025 0.0304965010 0.6363414884 0.1163903413 9.0767161443 0.2904751195 2.8623887909 0.1294683267 12.6703043261 .5668302885
0.0095 0.0 0.7924 0.1981 0.0916532437 0.0270713072 0.0000000000 0.0000000000 9.4270259043 0.4784421829 2.8879572481 0.1874361502 12.4066363961 .6929496403
0.0 0.002 0.7984 0.1996 0.0000000000 0.0000000000 0.1107445132 0.0326032497 9.2669802312 0.6385134552 2.9275883569 0.3096845802 12.3053131013 .9808012851
0.0005 0.0095 0.792 0.198 0.0051274542 0.0086940216 0.5713010600 0.1375173136 9.3151058532 0.6555725950 2.8956277853 0.3029619438 12.7871621527 1.1047458740
0.0095 0.0005 0.792 0.198 0.1070356062 0.0534092720 0.0351569883 0.0248597448 9.3218210562 0.5473062153 2.8074166077 0.3091986676 12.2714302584 .9347738997
0.0095 0.001 0.7916 0.1979 0.1147267875 0.0450297336 0.0439462354 0.0314453663 9.3061522491 0.4024767040 3.0004584601 0.1332506718 12.4652837321 .6122024757
0.0095 0.0015 0.7912 0.1978 0.1160086511 0.0251192929 0.1037131155 0.0789272430 9.2736954342 0.6878632199 2.8713377509 0.3356584378 12.3647549517 1.1275681936
0.0095 0.002 0.7908 0.1977 0.0948579025 0.0463247822 0.1177759108 0.0708393686 9.0017297101 0.3796449554 2.8253145278 0.3145024179 12.0396780512 .8113115241
0.0095 0.0025 0.7904 0.1976 0.1057537427 0.0542335850 0.1335965556 0.0652064994 9.0173985172 0.5401276045 2.8023029163 0.3280942205 12.0590517318 .9876619094
0.0095 0.003 0.79 0.1975 0.1012672203 0.0363922845 0.1951212851 0.0406971563 9.0644049387 0.6868062186 2.9186393968 0.0834801320 12.2794328409 .8473757914
0.0095 0.0035 0.7896 0.1974 0.0910123119 0.0165156565 0.2267625746 0.0871155836 9.1505833780 0.6182769957 2.8930709396 0.2266236667 12.3614292041 .9485319025
0.0095 0.004 0.7892 0.1973 0.0762708811 0.0124281282 0.2443410688 0.0885230346 9.3598738736 0.7636392926 3.0119642659 0.0958049787 12.6924500894 .9603954341
0.0095 0.0045 0.7888 0.1972 0.1006262885 0.0354777593 0.2460989182 0.0703139766 9.1617753831 0.2353410168 2.9148041283 0.1807962952 12.4233047181 .5219290479
0.0095 0.005 0.7884 0.1971 0.0980625614 0.0370633727 0.3269599913 0.1162840972 9.1505833780 0.7457403579 2.7716207676 0.3480129096 12.3472266983 1.2471007374
0.0005 0.01 0.7916 0.1979 0.0044865224 0.0031399116 0.6521621331 0.1657979117 9.2770530358 1.0447219719 2.8649456366 0.2671139068 12.7986473279 1.4807737020
0.0095 0.0055 0.7879999999999999 0.19699999999999998 0.0916532437 0.0299528478 0.3164128948 0.0458391045 9.3386090639 0.3008464268 2.8419340251 0.2247407762 12.5886092275 .6013791553
0.0095 0.006 0.7876 0.1969 0.1160086511 0.0273130201 0.3462963349 0.0914081696 9.0946233525 0.6113498972 2.8802867109 0.1787233334 12.4372150494 .9087944203
0.0095 0.0065 0.7872 0.1968 0.1057537427 0.0239814711 0.3709062267 0.0878221286 9.3509202695 0.8323421287 2.7332680817 0.1474570859 12.5608483206 1.0916028143
0.0095 0.006999999999999999 0.7868 0.1967 0.0897304483 0.0176692696 0.4500094504 0.1259778454 9.2076626041 0.3166051884 2.9544352370 0.3745058989 12.7018377398 .8347582023
0.0095 0.0075 0.7864 0.1966 0.0922941754 0.0187520471 0.4253995585 0.1738761002 9.0039681111 0.2108141246 2.8138087221 0.3116206538 12.3354705671 .7150629257
0.0095 0.008 0.7859999999999999 0.1965 0.1204951735 0.0138060929 0.4992292340 0.0537798508 9.3274170588 0.8908836068 2.8969062082 0.1613853801 12.8440476745 1.1198549306
0.0095 0.0085 0.7856 0.1964 0.1115221287 0.0317633268 0.5396597706 0.1538896518 9.0409017280 0.4630082600 2.7460523103 0.1677805205 12.4381359376 .8164417591
0.0095 0.009000000000000001 0.7852 0.1963 0.1076765380 0.0555211195 0.4992292340 0.1194303126 9.1808017918 0.6599525985 2.9109688597 0.2078135251 12.6986764235 1.0427175557
0.0095 0.0095 0.7848 0.1962 0.1044718791 0.0273731148 0.5713010600 0.1979435230 9.0185177177 0.4085066534 2.8802867109 0.0898904925 12.5745773677 .7237137837
0.0095 0.01 0.7844 0.1961 0.0878076530 0.0251846228 0.6011845001 0.1724485218 9.0733585428 0.4993992575 2.9301452026 0.1810853382 12.6924958985 .8781177403
0.001 0.0 0.7992 0.1998 0.0083321131 0.0031399116 0.0000000000 0.0000000000 9.2490730230 0.5860764835 2.8623887909 0.0853389156 12.1197939270 .6745553107
0.01 0.0 0.792 0.198 0.1211361053 0.0529147310 0.0000000000 0.0000000000 9.4505291150 0.3877928831 2.9531568142 0.2841436817 12.5248220345 .7248512958
0.01 0.0005 0.7916 0.1979 0.1211361053 0.0495469695 0.0386726871 0.0452966108 9.0173985172 0.3566440913 2.9135257054 0.2273149454 12.0907330150 .6788026170
0.01 0.001 0.7912 0.1978 0.0993444250 0.0246571377 0.0597668801 0.0340859648 9.2266890128 0.7726667229 2.7895186877 0.3721594135 12.1753190056 1.2035692389
0.01 0.0015 0.7908 0.1977 0.1019081521 0.0263951860 0.1107445132 0.0708393686 9.3184634547 0.2497999379 2.9429294312 0.3238828249 12.4740455512 .6709173174
0.01 0.002 0.7904 0.1976 0.1185723782 0.0265812883 0.1160180614 0.0537798508 9.3363706629 0.2886235629 2.8444908708 0.2624972936 12.4154519733 .6314819956
0.01 0.0025 0.79 0.1975 0.0961397661 0.0239814711 0.1230494591 0.0385125511 9.1349145709 0.7085732594 2.8406556022 0.3847691785 12.1947593983 1.1558364601
0.01 0.003 0.7896 0.1974 0.1025490838 0.0456818473 0.1828163392 0.0302431849 9.2904834419 0.6516553986 2.8675024823 0.2457233835 12.4433513472 .9733038143
0.01 0.0035 0.7892 0.1973 0.1179314464 0.0312417261 0.2021526828 0.0400851341 9.0129217152 0.3038459338 2.8559966765 0.2540686536 12.1890025209 .6292414476
0.01 0.004 0.7888 0.1972 0.1134449240 0.0728071413 0.2548881652 0.0975566834 9.1125305607 0.2485129228 2.9403725855 0.2873466907 12.4212362354 .7062234382
0.01 0.0045 0.7884 0.1971 0.1102402651 0.0270713072 0.2443410688 0.0502142232 8.8651872477 0.7190599809 2.8994630539 0.1954942239 12.1192316355 .9918397352
0.001 0.0005 0.7988 0.1997 0.0076911813 0.0095925884 0.0228520424 0.0179266169 9.2960794445 0.6497303586 2.7869618419 0.2022980475 12.1135845101 .8795476114
0.01 0.005 0.7879999999999999 0.19699999999999998 0.1063946745 0.0074744847 0.3339913889 0.1187036547 9.0409017280 0.3499788495 2.7971892248 0.2203342426 12.2784770162 .6964912315
0.01 0.0055 0.7876 0.1969 0.0993444250 0.0198585447 0.3146550454 0.1162840972 9.2087818046 0.5445160661 2.9263099340 0.2308818949 12.5490912090 .9115406029
0.01 0.006 0.7872 0.1968 0.0948579025 0.0293991429 0.3550855819 0.1046474200 9.2636226296 0.4879303495 2.8125302992 0.3877648535 12.5260964132 1.0097417659
0.01 0.0065 0.7868 0.1967 0.1160086511 0.0327816396 0.3779376243 0.1419402176 9.3307746603 0.2879283347 2.7601149618 0.3103593670 12.5848358975 .7730095589
0.01 0.006999999999999999 0.7864 0.1966 0.1012672203 0.0154888162 0.4377045045 0.0233205078 9.1975897995 0.5735987241 2.8508829851 0.3704339170 12.5874445094 .9828419651
0.01 0.0075 0.7859999999999999 0.1965 0.1147267875 0.0212186173 0.4464937515 0.2020838857 9.0901465504 0.1949594606 2.8777298652 0.1883060897 12.5290969546 .6065680533
0.01 0.008 0.7856 0.1964 0.1076765380 0.0201052441 0.5027449328 0.0642517407 9.0979809540 0.4802609240 2.8547182537 0.3119561357 12.5631206785 .8765740445
0.01 0.0085 0.7852 0.1963 0.1140858558 0.0561099072 0.4904399869 0.0463752527 9.0453785300 0.5437333645 2.9557136599 0.2358127124 12.6056180326 .8820312368
0.01 0.009000000000000001 0.7848 0.1962 0.1108811969 0.0302258967 0.5343862223 0.1804344873 9.2669802312 0.5953894262 2.8790082881 0.2936033863 12.7912559385 1.0996531965
0.01 0.0095 0.7844 0.1961 0.1134449240 0.0248562564 0.5941531024 0.1308860254 9.0140409157 0.4495453838 2.8508829851 0.2311083053 12.5725219272 .8363959709
0.001 0.001 0.7984 0.1996 0.0089730448 0.0110270072 0.0509776330 0.0204998708 9.3128674521 0.5303357337 2.9365373169 0.1883408037 12.3093554468 .7502034154
0.01 0.01 0.784 0.196 0.0961397661 0.0239814711 0.5379019211 0.1229992246 8.9401736820 0.4659746671 2.8150871449 0.1673904234 12.3893025141 .7803457862
0.001 0.0015 0.7979999999999999 0.1995 0.0076911813 0.0065362472 0.0720718260 0.0406971563 9.3990458915 0.2716316011 2.8265929507 0.2085671578 12.3054018495 .5274321624
0.001 0.002 0.7976 0.1994 0.0121777037 0.0110270072 0.1212916097 0.0406971563 9.1931129975 0.4014421059 2.8790082881 0.3028108567 12.2055905990 .7559771261
0.001 0.0025 0.7972 0.1993 0.0096139766 0.0040536085 0.1459015015 0.0344466729 9.2557882261 0.5839610326 2.9697763114 0.3143568775 12.3810800156 .9368181915
0.001 0.003 0.7968 0.1992 0.0141004990 0.0086940216 0.1916055863 0.0406971563 9.1584177816 0.4998004137 2.8534398308 0.1378327209 12.2175636977 .6870243125
0.001 0.0035 0.7964 0.1991 0.0115367719 0.0111750273 0.1968791345 0.0750747831 9.3811386833 0.5404058248 2.8738945966 0.2065513602 12.4634491863 .8332069954
0.0 0.0025 0.7979999999999999 0.1995 0.0000000000 0.0000000000 0.1212916097 0.0797064055 9.3900922874 0.6144808323 2.8905140939 0.3393388007 12.4018979910 1.0335260385
0.001 0.004 0.7959999999999999 0.19899999999999998 0.0102549084 0.0110270072 0.2373096711 0.0628907326 9.3979266910 0.7093859775 2.9787252714 0.1952265151 12.6242165419 .9785302324
0.001 0.0045 0.7956 0.1989 0.0128186355 0.0090641441 0.2918030030 0.1199466588 9.2725762337 0.5276647636 2.8534398308 0.3052835252 12.4306377030 .9619590917
0.001 0.005 0.7952 0.1988 0.0147414308 0.0104139087 0.2759823582 0.0934144401 9.2938410434 0.4353905767 2.9442078541 0.3220610834 12.5287726865 .8612800089
0.001 0.0055 0.7948 0.1987 0.0147414308 0.0086940216 0.3462963349 0.1299382502 9.0487361315 0.4815944638 2.9442078541 0.1959951922 12.3539817513 .8162219278
0.001 0.006 0.7944 0.1986 0.0108958402 0.0065362472 0.3586012808 0.1113982891 9.2065434036 0.4463014647 2.8649456366 0.3324292782 12.4409861612 .8966652792
0.001 0.0065 0.794 0.1985 0.0076911813 0.0086940216 0.4271574080 0.1289835110 9.1461065760 0.3552364284 2.8048597620 0.1835594432 12.3858149273 .6764734042
0.001 0.006999999999999999 0.7936 0.1984 0.0134595673 0.0153823626 0.4306731068 0.0608936900 9.4952971354 0.2100283461 2.7997460706 0.2416185391 12.7391758801 .5279229378
0.001 0.0075 0.7932 0.1983 0.0083321131 0.0111750273 0.4816507398 0.1003052967 9.0733585428 0.7922674884 2.9199178197 0.2605474724 12.4832592154 1.1642952848
0.001 0.008 0.7928 0.1982 0.0083321131 0.0131975930 0.4886821375 0.1400113542 9.0644049387 0.5676630889 2.8611103680 0.1074483805 12.4225295573 .8283204166
0.001 0.0085 0.7924 0.1981 0.0070502495 0.0074744847 0.5554804153 0.1274410518 9.3095098506 0.4780231032 2.9237530883 0.0861774602 12.7957936037 .6991160999
0.0 0.003 0.7976 0.1994 0.0000000000 0.0000000000 0.2003948334 0.0819994830 9.0677625402 0.7815065507 3.0183563802 0.2068360189 12.2865137538 1.0703420526
0.001 0.009000000000000001 0.792 0.198 0.0064093177 0.0090641441 0.5783324577 0.0549169713 9.2580266271 0.5234987860 2.9889526543 0.1589774218 12.8317210568 .7464573232
0.001 0.0095 0.7916 0.1979 0.0108958402 0.0051274542 0.5959109519 0.0812423156 9.3207018557 0.4877249311 2.8329850650 0.4535357137 12.7604937128 1.0276304146
0.001 0.01 0.7912 0.1978 0.0198688850 0.0074744847 0.6029423495 0.1808450327 9.0879081494 0.5731792862 2.8150871449 0.1697175567 12.5258065288 .9312163603
0.0015 0.0 0.7988 0.1997 0.0185870214 0.0173880431 0.0000000000 0.0000000000 9.3609930741 0.2205023840 2.9684978885 0.2152311363 12.3480779840 .4531215634
0.0015 0.0005 0.7984 0.1996 0.0147414308 0.0111750273 0.0316412895 0.0326032497 9.3352514624 1.2488673011 2.9186393968 0.4574967995 12.3002735795 1.7501423776
0.0015 0.001 0.7979999999999999 0.1995 0.0147414308 0.0104139087 0.0597668801 0.0302431849 9.3430858659 0.6505087606 2.8074166077 0.2088803689 12.2250107845 .9000462231
0.0015 0.0015 0.7976 0.1994 0.0185870214 0.0187520471 0.1037131155 0.0204998708 9.3229402567 0.4801878893 2.8930709396 0.3505397259 12.3383113332 .8699795331
0.0015 0.002 0.7972 0.1993 0.0185870214 0.0047962942 0.1318387062 0.0598701937 9.2613842286 0.3124955340 2.9109688597 0.2741434678 12.3227788159 .6513054897
0.0015 0.0025 0.7968 0.1992 0.0153823626 0.0110270072 0.1916055863 0.0765421814 9.2736954342 0.6554502981 2.8585535223 0.1992699989 12.3392369054 .9422894856
0.0015 0.003 0.7964 0.1991 0.0185870214 0.0142742284 0.1863320380 0.0581951706 9.2278082133 0.6663520963 2.9263099340 0.3433606776 12.3590372067 1.0821821729
0.0 0.0035 0.7972 0.1993 0.0000000000 0.0000000000 0.2425832193 0.0573393127 9.5792371738 0.4952585561 2.8227576821 0.3234788801 12.6445780752 .8760767489
0.0015 0.0035 0.7959999999999999 0.19899999999999998 0.0179460897 0.0095925884 0.2302782734 0.0661474788 9.1069345581 0.3624274719 2.8981846310 0.3117465018 12.2533435522 .7499140409
0.0015 0.004 0.7956 0.1989 0.0166642261 0.0094197348 0.2742245088 0.1229992246 9.2244506118 0.2537995381 2.7613933847 0.1009873146 12.2767327314 .4872058121
0.0015 0.0045 0.7952 0.1988 0.0217916803 0.0074744847 0.2865294547 0.1115091884 9.4841051303 0.7883939475 2.9199178197 0.4050321259 12.7123440850 1.3124097465
0.0015 0.005 0.7948 0.1987 0.0141004990 0.0143888826 0.3093814971 0.0905932217 9.2736954342 0.3990008685 2.9199178197 0.2931354212 12.5170952500 .7971183940
0.0015 0.0055 0.7944 0.1986 0.0179460897 0.0065362472 0.3515698831 0.1144628611 9.2513114240 0.5931298116 2.9211962426 0.2842586964 12.5420236394 .9983876163
0.0015 0.006 0.794 0.1985 0.0205098168 0.0065362472 0.3814533232 0.0985650480 9.3688274777 0.3913938759 2.8649456366 0.2916821992 12.6357362543 .7881773703
0.0015 0.0065 0.7936 0.1984 0.0134595673 0.0110270072 0.4324309562 0.1235006503 9.3027946475 0.4242700041 2.9889526543 0.1233131466 12.7376378253 .6821108082
0.0015 0.006999999999999999 0.7932 0.1983 0.0198688850 0.0159075083 0.4359466550 0.1040551831 9.3240594572 0.3789051636 2.8713377509 0.1299722925 12.6512127481 .6288401475
0.0015 0.0075 0.7928 0.1982 0.0160232943 0.0107248399 0.4816507398 0.1723768326 9.0789545453 0.3642202446 3.0042937287 0.2514303857 12.5809223081 .7987523028
0.0015 0.008 0.7924 0.1981 0.0160232943 0.0070210558 0.5062606317 0.0872573503 9.1718481877 0.3881544857 2.7601149618 0.4152336353 12.4542470755 .8976665271
0.0 0.004 0.7968 0.1992 0.0000000000 0.0000000000 0.2460989182 0.1054709649 9.1852785939 0.5593584560 2.8802867109 0.2204825460 12.3116642230 .8853119669
0.0015 0.0085 0.792 0.198 0.0128186355 0.0107248399 0.5185655776 0.0793956581 9.0062065121 0.3543891468 2.8406556022 0.2391163436 12.3782463274 .6836259884
0.0015 0.009000000000000001 0.7916 0.1979 0.0211507485 0.0086940216 0.5607539635 0.0732413818 9.2524306245 0.7994132035 2.9314236255 0.2019098833 12.7657589620 1.0832584902
0.0015 0.0095 0.7912 0.1978 0.0205098168 0.0174822880 0.5589961141 0.0708393686 9.4135954981 0.6208648198 2.9518783913 0.3882197888 12.9449798203 1.0974062652
0.0015 0.01 0.7908 0.1977 0.0217916803 0.0124281282 0.6240365425 0.1576194085 9.2949602440 0.4415951666 2.7792913048 0.2782618858 12.7200797716 .8899045891
0.002 0.0 0.7984 0.1996 0.0198688850 0.0094197348 0.0000000000 0.0000000000 9.2177354087 0.7259945829 2.9109688597 0.2458563723 12.1485731534 .9812706900
0.002 0.0005 0.7979999999999999 0.1995 0.0192279532 0.0140421116 0.0298834401 0.0263090810 9.4348603078 0.2657953946 2.9122472825 0.4484039718 12.3962189836 .7545505590
0.002 0.001 0.7976 0.1994 0.0217916803 0.0136865574 0.0492197836 0.0492197836 9.3621122746 0.4505251262 2.9838389629 0.1830244393 12.4169627014 .6964559065
0.002 0.0015 0.7972 0.1993 0.0230735439 0.0094197348 0.0984395673 0.0612983037 9.0565705351 0.3293265333 2.8892356710 0.3582322447 12.0673193173 .7582768165
0.002 0.002 0.7968 0.1992 0.0230735439 0.0307112677 0.1423858027 0.0602816776 9.4762707267 0.3800406801 2.9173609740 0.3638095883 12.5590910473 .8348432137
0.002 0.0025 0.7964 0.1991 0.0211507485 0.0238440403 0.1705113933 0.1236006913 9.1449873755 0.4384867060 2.9876742315 0.2555055308 12.3243237488 .8414369684
0.0 0.0045 0.7964 0.1991 0.0000000000 0.0000000000 0.3005922500 0.1173422091 9.3934498889 0.7931839638 2.9096904368 0.3566226972 12.6037325757 1.2671488701
0.002 0.003 0.7959999999999999 0.19899999999999998 0.0211507485 0.0183982031 0.1705113933 0.0879627566 9.3083906501 0.5618163613 2.9416510084 0.2231058515 12.4417038003 .8912831725
0.002 0.0035 0.7956 0.1989 0.0256372710 0.0114653361 0.1880898875 0.1046474200 9.3083906501 0.4561397763 2.7818481505 0.1663718905 12.3039659591 .7386244229
0.002 0.004 0.7952 0.1988 0.0224326121 0.0128186355 0.2285204240 0.0882433403 9.1740865888 0.7334512991 2.8547182537 0.3301797755 12.2797578786 1.1646930504
0.002 0.0045 0.7948 0.1987 0.0211507485 0.0179460897 0.2355518217 0.0688933458 9.3083906501 0.5706210631 2.9084120139 0.1311240633 12.4735052342 .7885845619
0.002 0.005 0.7944 0.1986 0.0269191345 0.0104139087 0.2742245088 0.1157514142 9.2658610307 0.3008464268 2.9173609740 0.2535792918 12.4843656480 .6805910415
0.002 0.0055 0.794 0.1985 0.0205098168 0.0160104706 0.2935608524 0.1174474960 9.1852785939 0.6151979604 2.8329850650 0.2042918135 12.3323343281 .9529477405
0.002 0.006 0.7936 0.1984 0.0211507485 0.0104139087 0.3972739679 0.1307915569 9.4236683027 0.3134560758 2.9569920827 0.2521573648 12.7990851018 .7068189062
0.002 0.0065 0.7932 0.1983 0.0237144756 0.0086940216 0.4183681609 0.1510523593 8.8092272222 0.4247893066 2.9288667798 0.1869122431 12.1801766385 .7714479306
0.002 0.006999999999999999 0.7928 0.1982 0.0237144756 0.0170058417 0.4394623539 0.0566889403 9.3386090639 0.7350140062 2.9876742315 0.2135540246 12.7894601249 1.0222628128
0.002 0.0075 0.7924 0.1981 0.0192279532 0.0114653361 0.4957135352 0.0973029594 9.0946233525 0.5616290460 2.8125302992 0.3069280039 12.4220951401 .9773253454
