# Supplementary material for: Multipressure Sampling for Improving the Performance of MOF-based Electronic Noses
Source: ACS Sens. 2024 Jul 12;9(7):3531–9. doi: 10.1021/acssensors.4c00199 (PMC11287752; doi:10.1021/acssensors.4c00199)
Supplement: Supplementary file 2 — se4c00199_si_002.zip [file se4c00199_si_002.zip › Multiplex_Adsorption_Data/Methane_1bar/LOFVUY.csv]

methane_comp CO2_comp N2_comp O2_comp methane_mass methane_error CO2_mass CO2_error N2_mass N2_error O2_mass O2_error total_mass total_error
0.0 0.0 0.8 0.2 0.0000000000 0.0000000000 0.0000000000 0.0000000000 10.8928432589 0.7559447132 3.3886139448 0.1531946579 14.2814572037 .9091393711
0.0 0.0005 0.7996 0.1999 0.0000000000 0.0000000000 1.8788723577 0.8121101499 11.2854995340 0.8932778671 3.5430665836 0.3170390825 16.7074384753 2.0224270995
0.0 0.005 0.7959999999999999 0.19899999999999998 0.0000000000 0.0000000000 16.3876063279 4.9769783090 11.1108252352 1.0887253669 3.4501751389 0.2137466778 30.9486067020 6.2794503537
0.002 0.008 0.792 0.198 0.0529087516 0.0088181253 19.3918370687 2.6523061854 10.9809022030 0.7261890057 3.5721982201 0.1868304572 33.9978462434 3.5741437736
0.002 0.0085 0.7916 0.1979 0.0542865837 0.0102516632 25.2362940043 8.1103109854 10.6214484805 0.1426355788 3.3880642913 0.3714031239 39.3000933598 8.6346013513
0.002 0.009000000000000001 0.7912 0.1978 0.0622780097 0.0248560295 25.3557074526 9.4142632982 10.4150152183 0.6205038507 3.4859026176 0.0719689376 39.3189032982 10.1315921160
0.002 0.0095 0.7908 0.1977 0.0573178143 0.0218098240 25.3292551065 6.8582636885 10.3134827746 0.3874703975 3.4067525109 0.2679604595 39.1068082063 7.5355043695
0.002 0.01 0.7904 0.1976 0.0573178143 0.0108280421 32.2401194824 6.6388608816 10.2634383474 0.5097085382 3.4166462742 0.2652817168 45.9775219183 7.4246791787
0.0025 0.0 0.7979999999999999 0.1995 0.0733006663 0.0087836119 0.0000000000 0.0000000000 11.2046585362 0.3610961514 3.4848033106 0.2455173743 14.7627625131 .6153971376
0.0025 0.0005 0.7976 0.1994 0.0658603731 0.0196716594 1.9945068994 0.6590551771 11.1141936101 0.6522198061 3.5133852936 0.2818731288 16.6879461762 1.6128197714
0.0025 0.001 0.7972 0.1993 0.0694427365 0.0106868621 4.7780494952 1.8239344326 11.1156371993 0.6736268604 3.4870019247 0.1522212802 19.4501313557 2.6604694353
0.0025 0.0015 0.7968 0.1992 0.0625535762 0.0099509623 5.5942933192 2.4104547710 11.0131423628 0.6670819505 3.4913991528 0.1283696936 20.1613884110 3.2158573774
0.0025 0.002 0.7964 0.1991 0.0691671701 0.0128545161 6.5080329332 3.8853670117 11.0906149857 0.7553625086 3.4106000855 0.2273466889 21.0784151745 4.8809307253
0.0 0.0055 0.7956 0.1989 0.0000000000 0.0000000000 16.0134945753 0.8832700867 10.9043919729 0.5857834638 3.4721612797 0.2444222121 30.3900478279 1.7134757626
0.0025 0.0025 0.7959999999999999 0.19899999999999998 0.0702694358 0.0169870547 8.8925229929 2.2697581472 10.9332637578 0.6431880888 3.3583830012 0.1448000621 23.2544391877 3.0747333528
0.0025 0.003 0.7956 0.1989 0.0777097290 0.0186572912 10.8061612912 4.1675802201 11.1401782165 0.6331447781 3.3919118659 0.3019474468 25.4159611026 5.1213297362
0.0025 0.0035 0.7952 0.1988 0.0746784984 0.0053434310 11.8929748271 4.0960151301 11.2417106602 0.6342351302 3.5100873725 0.2146155933 26.7194513582 4.9502092846
0.0025 0.004 0.7948 0.1987 0.0694427365 0.0133415132 13.2669852640 5.7115977884 10.9039107765 0.6047396587 3.4391820685 0.1462367623 27.6795208455 6.4759157226
0.0025 0.0045 0.7944 0.1986 0.0688916037 0.0142657196 14.8548818141 2.9911911201 10.7066202461 0.5213380656 3.4375331080 0.2452317228 29.0679267719 3.7720266281
0.0025 0.005 0.794 0.1985 0.0675137716 0.0324654195 16.1994167796 5.0797307789 10.9963004883 0.5608579036 3.3831174096 0.2590028972 30.6463484491 5.9320569992
0.0025 0.0055 0.7936 0.1984 0.0655848067 0.0289856050 17.6747019132 6.2051098874 10.9318201686 0.4921639677 3.4837040036 0.1312556031 32.1558108921 6.8575150632
0.0025 0.006 0.7932 0.1983 0.0642069746 0.0164048832 17.5613347155 4.3872136224 10.8095962790 0.6247805043 3.3990573616 0.2588722196 31.8341953307 5.2872712295
0.0025 0.0065 0.7928 0.1982 0.0653092403 0.0196097986 22.0718376240 7.2900166513 10.5872835350 0.4786354099 3.4578702882 0.2058494625 36.1823006875 7.9941113223
0.0025 0.006999999999999999 0.7924 0.1981 0.0727495335 0.0202048633 21.2669305198 5.0644373231 10.7090262282 0.6253628320 3.3963090940 0.1462284983 35.4450153755 5.8562335167
0.0 0.006 0.7952 0.1988 0.0000000000 0.0000000000 18.3375221295 6.0464651857 10.6118245522 0.3565350472 3.3781705279 0.1701406278 32.3275172096 6.5731408607
0.0025 0.0075 0.792 0.198 0.0694427365 0.0300152424 22.5222832897 5.7053891182 10.5535997859 0.3567298276 3.4413806826 0.2404292812 36.5867064947 6.3325634694
0.0025 0.008 0.7916 0.1979 0.0763318969 0.0147473094 23.2281830412 3.3322548321 10.4352254677 0.2784859558 3.3638795364 0.1960961631 37.1036199422 3.8215842604
0.0025 0.0085 0.7912 0.1978 0.0804653931 0.0202198911 26.6087928786 4.3852659523 10.5815091781 0.5405444494 3.4754592008 0.2727212160 40.7462266506 5.2187515088
0.0025 0.009000000000000001 0.7908 0.1977 0.0777097290 0.0135672739 29.5510495513 4.8730866480 10.6204860877 0.3348297300 3.4661150910 0.1675641088 43.7153604590 5.3890477607
0.0025 0.0095 0.7904 0.1976 0.0694427365 0.0088181253 26.4667059907 6.6628035029 10.5738100354 0.9872452513 3.3985077081 0.2050907467 40.5084664707 7.8639576262
0.0025 0.01 0.79 0.1975 0.0686160373 0.0164787794 28.7688158867 4.0653082998 10.3009716678 0.6360506570 3.3462906238 0.1226404984 42.4846942156 4.8404782346
0.003 0.0 0.7976 0.1994 0.0840477565 0.0206950194 0.0000000000 0.0000000000 11.1825235011 0.6973424342 3.4512744459 0.2347580411 14.7178457035 .9527954947
0.003 0.0005 0.7972 0.1993 0.0945192803 0.0194542863 1.9854375236 0.7307682358 11.1074568603 0.9330575936 3.3886139448 0.2794057037 16.5760276090 1.9626858194
0.003 0.001 0.7968 0.1992 0.0912124833 0.0187222994 3.8023358131 0.6821385924 11.0246910768 0.7298364903 3.4314869193 0.3113504584 18.3497262925 1.7420478405
0.003 0.0015 0.7964 0.1991 0.0857011550 0.0116130893 5.7968427125 1.5467725261 11.3013790157 0.7297857265 3.5375700484 0.2426058807 20.7214929316 2.5307772226
0.0 0.0065 0.7948 0.1987 0.0000000000 0.0000000000 19.2429481490 4.3438623162 10.8606030991 0.5318559299 3.4095007785 0.2576368584 33.5130520266 5.1333551045
0.003 0.002 0.7959999999999999 0.19899999999999998 0.0854255886 0.0164418728 7.4625847384 4.0071163434 10.9005424016 0.7529184840 3.4485261783 0.1208437981 21.8970789069 4.8973204983
0.003 0.0025 0.7956 0.1989 0.0829454908 0.0254597121 10.5129181396 4.6416935897 11.0896525929 0.7158960759 3.4463275643 0.2649991288 25.1318437876 5.6480485065
0.003 0.003 0.7952 0.1988 0.0851500222 0.0074759294 11.3495680591 3.5811550766 11.0415329513 0.3709571849 3.4633668234 0.2542324300 25.9396178560 4.2138206209
0.003 0.0035 0.7948 0.1987 0.0774341625 0.0201295560 10.5960540846 4.6093714080 10.7273116920 0.2743005287 3.4705123191 0.0892675221 24.8713122582 4.9930690148
0.003 0.004 0.7944 0.1986 0.0799142603 0.0181957320 15.2206799722 8.1673792736 10.9866765599 0.7263777441 3.4122490461 0.2594131695 29.6995198385 9.1713659192
0.003 0.0045 0.794 0.1985 0.0914880497 0.0190599550 18.3269411910 7.3403844204 10.8827381342 0.4373903369 3.4342351869 0.1638151924 32.7354025618 7.9606499047
0.003 0.005 0.7936 0.1984 0.0859767214 0.0133415132 15.5524679710 5.5799014841 10.6450271049 0.9257828868 3.4188448883 0.2119696590 29.7023166856 6.7309955431
0.003 0.0055 0.7932 0.1983 0.0774341625 0.0096093292 17.7238276989 4.8523548007 10.8043031185 0.5242400307 3.4111497391 0.0647938693 32.0167147190 5.4509980299
0.003 0.006 0.7928 0.1982 0.0854255886 0.0202499132 20.2624971476 4.0831193273 10.5815091781 0.7742987130 3.4952467275 0.3138978803 34.4246786418 5.1915658338
0.003 0.0065 0.7924 0.1981 0.0865278542 0.0186410037 17.9611430329 4.4457341654 10.9544364001 0.8608979086 3.4051035503 0.0683871478 32.4072108375 5.3936602255
0.0 0.006999999999999999 0.7944 0.1986 0.0000000000 0.0000000000 21.7801060350 5.7145536596 10.7172065672 0.6502001750 3.4270896911 0.0882874281 35.9244022933 6.4530412627
0.003 0.006999999999999999 0.792 0.198 0.0812920924 0.0176017710 19.8982105521 4.1122355319 10.8923620625 0.4963969606 3.3864153307 0.3678557973 34.2582800377 4.9940900608
0.003 0.0075 0.7916 0.1979 0.0884568191 0.0244866772 20.7817189134 4.3937972103 10.8490543851 0.4147276668 3.4408310291 0.3649798700 35.1600611467 5.1979914243
0.003 0.008 0.7912 0.1978 0.0865278542 0.0149315300 23.6438627663 5.2312022942 10.3053024355 0.8949601362 3.4144476602 0.1620723096 37.4501407162 6.3031662700
0.003 0.0085 0.7908 0.1977 0.0843233229 0.0161999306 24.8863672539 3.0547203698 10.7326048525 0.2519631921 3.3523368125 0.2325599563 39.0556322418 3.5554434488
0.003 0.009000000000000001 0.7904 0.1976 0.0854255886 0.0136119768 24.9052617868 5.1313257080 10.1282221546 0.6898994081 3.3825677561 0.1346998817 38.5014772861 5.9695369746
0.003 0.0095 0.79 0.1975 0.0818432252 0.0236794783 29.4512864173 4.9224347682 10.3130015782 0.6291031717 3.3605816153 0.1724686272 43.2067128360 5.7476860454
0.003 0.01 0.7896 0.1974 0.0821187916 0.0093205019 26.4213591116 7.0659877008 10.3736323265 0.5582923680 3.3732236462 0.2469064164 40.2503338759 7.8805069871
0.0035 0.0 0.7972 0.1993 0.0895590848 0.0125677622 0.0000000000 0.0000000000 11.4149413698 0.6204307062 3.4622675163 0.1631054563 14.9667679709 .7961039247
0.0035 0.0005 0.7968 0.1992 0.1107776987 0.0239346525 1.7277160940 1.2885874221 11.0381645764 0.4489786904 3.5111866795 0.2148744579 16.3878450486 1.9763752229
0.0035 0.001 0.7964 0.1991 0.1082976010 0.0264084081 3.9187261362 2.1649249999 10.9096851335 0.2750592119 3.4815053895 0.2159907547 18.4182142602 2.6823833746
0.0 0.0075 0.794 0.1985 0.0000000000 0.0000000000 21.6720293065 9.6515221504 10.3952861652 0.5619962135 3.3627802294 0.3002054355 35.4300957011 10.5137237994
0.0035 0.0015 0.7959999999999999 0.19899999999999998 0.1025107063 0.0167711087 5.6706272323 0.5079975010 11.1267047169 0.3804386457 3.4248910770 0.1735861160 20.3247337325 1.0787933714
0.0035 0.002 0.7956 0.1989 0.0931414482 0.0152535407 7.2139326846 2.6236565025 10.6921843536 0.3445850186 3.3627802294 0.2249849422 21.3620387158 3.2084800040
0.0035 0.0025 0.7952 0.1988 0.1005817414 0.0278853606 10.4562345407 5.3029637355 10.5935390884 0.8144311526 3.4040042433 0.2622164153 24.5543596138 6.4074966640
0.0035 0.003 0.7948 0.1987 0.1022351399 0.0148294678 10.6837247176 2.8081864205 10.9823457922 1.0746468094 3.5111866795 0.1281341268 25.2794923292 4.0257968245
0.0035 0.0035 0.7944 0.1986 0.1003061750 0.0315352021 12.1204650039 3.1985986915 10.8043031185 0.7932510870 3.4567709811 0.3074799320 26.4818452785 4.3308649126
0.0035 0.004 0.794 0.1985 0.1014084406 0.0223599690 14.6470419515 3.9232665750 11.0424953442 0.6294784847 3.3726739927 0.1397201514 29.1636197290 4.7148251801
0.0035 0.0045 0.7936 0.1984 0.1121555308 0.0146439633 14.5896025713 3.4208749742 10.6479142834 0.6017964806 3.4474268713 0.1748071029 28.7970992568 4.2121225210
0.0035 0.005 0.7932 0.1983 0.0950704131 0.0326520039 15.5214809370 4.2079596226 10.6084561773 0.5078243398 3.4776578149 0.1780945259 29.7026653423 4.9265304922
0.0035 0.0055 0.7928 0.1982 0.1047152376 0.0254358399 18.8522092074 4.7703954123 10.6767860683 0.2794189542 3.4160966207 0.2509937290 33.0498071340 5.3262439354
0.0035 0.006 0.7924 0.1981 0.0942437138 0.0322118162 19.9836138411 6.2264261278 10.8779261700 0.6634957019 3.4106000855 0.1544907774 34.3663838104 7.0766244233
0.0 0.008 0.7936 0.1984 0.0000000000 0.0000000000 22.4315895315 3.2960800881 10.5463818397 0.6274004134 3.3913622124 0.2396892724 36.3693335836 4.1631697739
0.0035 0.0065 0.792 0.198 0.1080220346 0.0086441807 19.6268850588 5.4795040008 10.5646673035 0.1821186993 3.4040042433 0.2810143597 33.7035786402 5.9512812405
0.0035 0.006999999999999999 0.7916 0.1979 0.1077464682 0.0383185975 21.1611211352 4.2622780461 10.7090262282 0.9410459973 3.4084014715 0.3369228119 35.3862953031 5.5785654528
0.0035 0.0075 0.7912 0.1978 0.0967238116 0.0192817741 21.5730219538 1.6677776881 10.3028964534 0.5368427002 3.3919118659 0.1636232762 35.3645540847 2.3875254386
0.0035 0.008 0.7908 0.1977 0.1063686361 0.0126160071 23.6227008894 4.3434046821 10.6171177128 0.5960809794 3.3963090940 0.3336971819 37.7424963323 5.2857988505
0.0035 0.0085 0.7904 0.1976 0.1157378942 0.0455810507 21.2926270846 8.4776790603 10.4467741817 0.4185357795 3.4078518179 0.1377866372 35.2629909784 9.0795825277
0.0035 0.009000000000000001 0.79 0.1975 0.1038885384 0.0113752534 28.1362269232 10.1357241730 10.4434058068 0.4275082848 3.4204938489 0.2210837372 42.1040151173 10.7956914484
0.0035 0.0095 0.7896 0.1974 0.1014084406 0.0180785010 29.4127415700 3.2460419616 10.7840928690 0.7875078888 3.4292883052 0.1210935479 43.7275311848 4.1727218993
0.0035 0.01 0.7892 0.1973 0.1041641048 0.0235508544 25.0889166472 10.1995688204 10.4944126268 0.7589027374 3.3171589873 0.1836533805 39.0046523661 11.1656757927
0.004 0.0 0.7968 0.1992 0.1113288316 0.0153329868 0.0000000000 0.0000000000 11.1661628230 0.4833856910 3.4122490461 0.0908243190 14.6897407007 .5895429968
0.004 0.0005 0.7964 0.1991 0.1140844957 0.0192028471 1.6166162402 0.6622542159 11.1820423047 0.3827081879 3.4551220206 0.1177542068 16.3678650612 1.1819194577
0.0 0.0085 0.7932 0.1983 0.0000000000 0.0000000000 24.5152786265 2.2495718903 10.9327825614 0.7543772546 3.5161335612 0.2136335724 38.9641947491 3.2175827173
0.004 0.001 0.7959999999999999 0.19899999999999998 0.1149111950 0.0306164084 3.5400796956 0.8766985109 11.1988841792 1.0611383681 3.4111497391 0.2352979341 18.2650248089 2.2037512215
0.004 0.0015 0.7956 0.1989 0.1143600621 0.0158779828 6.8753426539 1.4059450289 11.0179543270 0.3115775588 3.5298748992 0.1826835302 21.5375319422 1.9160841007
0.004 0.002 0.7952 0.1988 0.1107776987 0.0122743109 8.5894546842 4.2492415871 11.1502833412 0.7389434907 3.3996070152 0.1873020481 23.2501227393 5.1877614368
0.004 0.0025 0.7948 0.1987 0.1085731674 0.0317750900 9.1426866093 3.3293470153 11.0853218251 0.5998464122 3.4391820685 0.2504056386 23.7757636703 4.2113741561
0.004 0.003 0.7944 0.1986 0.1146356285 0.0165706863 10.9588291175 3.3065514738 11.2768379985 0.2102558540 3.4347848404 0.2354006305 25.7850875849 3.7687786446
0.004 0.0035 0.794 0.1985 0.1129822301 0.0200993541 14.3273464538 5.8577715409 10.9096851335 0.5940513484 3.5628541103 0.4661450731 28.9128679277 6.9380673165
0.004 0.004 0.7936 0.1984 0.1220759217 0.0215294804 14.7649438372 5.9945864282 10.8726330095 1.0093569406 3.4122490461 0.1569200632 29.1719018145 7.1823929124
0.004 0.0045 0.7932 0.1983 0.1138089293 0.0231606973 14.1633419077 3.8340600803 10.9077603478 0.5438038993 3.3589326547 0.2516044612 28.5438438395 4.6526291381
0.004 0.005 0.7928 0.1982 0.1206980897 0.0189801057 16.1366869302 4.5529345581 10.8274005464 0.5121828969 3.3985077081 0.2780095120 30.4832932744 5.3621070727
0.004 0.0055 0.7924 0.1981 0.1240048866 0.0259676572 17.0987965486 5.5644671472 10.8375056711 0.2283245301 3.4369834544 0.2018239105 31.4972905607 6.0205832450
0.0 0.009000000000000001 0.7928 0.1982 0.0000000000 0.0000000000 28.1694813012 2.9288280425 10.7470407450 0.7045832968 3.4661150910 0.1896870142 42.3826371372 3.8230983535
0.004 0.006 0.792 0.198 0.1165645934 0.0240612247 16.2651697543 4.3643878627 10.7985287615 0.6950408755 3.4067525109 0.2306869037 30.5870156201 5.3141768666
0.004 0.0065 0.7916 0.1979 0.1074709018 0.0270560755 17.8651588055 2.5212601980 10.5954638741 0.5184734512 3.3473899308 0.1227586871 31.9154835122 3.1895484118
0.004 0.006999999999999999 0.7912 0.1978 0.1113288316 0.0361570020 18.7743637316 6.9526367161 11.0059244166 0.8339043639 3.4913991528 0.2395531040 33.3830161326 8.0622511860
0.004 0.0075 0.7908 0.1977 0.1195958240 0.0135448672 20.9789778375 8.3353251839 10.6017194275 0.5848197628 3.4001566687 0.1734816573 35.1004497577 9.1071714712
0.004 0.008 0.7904 0.1976 0.1165645934 0.0300657987 22.9719731742 2.9467835101 10.5324271437 0.1388182855 3.4677640515 0.1303687307 37.0887289628 3.2460363250
0.004 0.0085 0.79 0.1975 0.1218003553 0.0414853317 25.1743199362 6.4023259275 10.5305023580 0.4257802523 3.4584199417 0.1905514860 39.2850425912 7.0601429975
0.004 0.009000000000000001 0.7896 0.1974 0.1176668591 0.0270336130 23.9423963871 2.6475933282 10.4972998053 0.5596709434 3.3836670631 0.2896710550 37.9410301146 3.5239689396
0.004 0.0095 0.7892 0.1973 0.1218003553 0.0223599690 24.5757411320 5.5400154334 10.5232844118 0.7292651936 3.3451913168 0.1993780538 38.5660172159 6.4910186498
0.004 0.01 0.7888 0.1972 0.1124310972 0.0167711087 26.6964635115 4.5390783863 10.3972109509 0.3024211325 3.4721612797 0.4159188627 40.6782668393 5.2741894902
0.0045 0.0 0.7964 0.1991 0.1212492225 0.0194854881 0.0000000000 0.0000000000 11.1690500014 0.5365406926 3.3930111729 0.2261635551 14.6833103968 .7821897358
0.0 0.0095 0.7924 0.1981 0.0000000000 0.0000000000 24.1593056255 7.9964826567 10.2610323653 0.4467762958 3.3265030971 0.4008267026 37.7468410879 8.8440856551
0.0045 0.0005 0.7959999999999999 0.19899999999999998 0.1206980897 0.0213168033 2.1894984795 1.4592851474 10.8100774754 0.8668750421 3.2830804691 0.1132126145 16.4033545137 2.4606896073
0.0045 0.001 0.7956 0.1989 0.1264849844 0.0197487128 3.6935033033 1.2410619651 11.0651115757 0.3408963320 3.3210065619 0.1644777886 18.2061064253 1.7661847985
0.0045 0.0015 0.7952 0.1988 0.1195958240 0.0282855200 5.7174856741 2.2505842850 10.8601219027 0.5608479952 3.4182952348 0.2145029460 20.1154986356 3.0542207462
0.0045 0.002 0.7948 0.1987 0.1184935583 0.0266032222 8.1639498019 5.8106178272 10.6989211034 0.3724646762 3.4166462742 0.2791763758 22.3980107378 6.4888621014
0.0045 0.0025 0.7944 0.1986 0.1262094180 0.0212454379 7.7203061679 1.4452072426 10.8803321521 0.6054621272 3.4276393446 0.2941011028 22.1544870826 2.3660159105
0.0045 0.003 0.794 0.1985 0.1218003553 0.0200691068 10.1214234167 2.6853053828 10.9578047750 0.5653154800 3.4045538968 0.2628102647 24.6055824438 3.5335002343
0.0045 0.0035 0.7936 0.1984 0.1297917814 0.0277433938 12.1899968852 6.1376914786 10.6969963178 0.6345738390 3.4018056292 0.2332863188 26.4185906136 7.0332950302
0.0045 0.004 0.7932 0.1983 0.1284139493 0.0252199732 12.4499856588 3.9618936189 11.0718483255 0.4465793104 3.4468772178 0.2277025532 27.0971251514 4.6613954557
0.0045 0.0045 0.7928 0.1982 0.1391610395 0.0138333242 13.8761450067 2.8259147605 10.8346184926 0.5840654181 3.4727109332 0.2587835080 28.3226354720 3.6825970108
0.0045 0.005 0.7924 0.1981 0.1344764104 0.0349698015 16.2530772532 4.4981117420 10.7941979937 0.4119513492 3.4051035503 0.1934280637 30.5868552076 5.1384609564
0.0 0.001 0.7992 0.1998 0.0000000000 0.0000000000 4.1439489691 2.0133174549 11.0376833800 0.3798173261 3.4804060824 0.1590997723 18.6620384315 2.5522345533
0.0 0.01 0.792 0.198 0.0000000000 0.0000000000 29.0998481042 7.2628698764 10.6387715515 0.7461083484 3.3974084011 0.1944686268 43.1360280568 8.2034468516
0.0045 0.0055 0.792 0.198 0.1339252776 0.0190440119 17.9951531922 4.1761852360 10.9140159012 0.4483284047 3.3309003253 0.1885239457 32.3739946963 4.8320815983
0.0045 0.006 0.7916 0.1979 0.1372320746 0.0374445988 21.5669757032 6.2318363716 10.5680356784 0.6965596938 3.4727109332 0.1114916309 35.7449543894 7.0773322951
0.0045 0.0065 0.7912 0.1978 0.1339252776 0.0295460660 21.9131235471 5.4680334947 10.8432800281 0.5657969578 3.4628171698 0.1844740717 36.3531460226 6.2478505902
0.0045 0.006999999999999999 0.7908 0.1977 0.1319963127 0.0211594816 20.1000041641 7.1487516771 10.5276151795 0.4561538978 3.3710250322 0.1292609325 34.1306406885 7.7553259890
0.0045 0.0075 0.7904 0.1976 0.1366809417 0.0204291195 24.5523119111 6.6518844939 10.7263492991 0.9487182423 3.5392190090 0.1499013078 38.9545611609 7.7709331635
0.0045 0.008 0.79 0.1975 0.1234537538 0.0250507908 26.3820584831 4.7399880896 10.5483066254 0.5636895099 3.3864153307 0.2054969199 40.4402341930 5.5342253102
0.0045 0.0085 0.7896 0.1974 0.1278628165 0.0242373155 25.9278339107 3.2167295951 10.5627425178 0.4155754439 3.4353344939 0.3505221124 40.0537737389 4.0070644669
0.0045 0.009000000000000001 0.7892 0.1973 0.1256582851 0.0195166399 25.8658598426 4.7286052367 10.4092408613 0.7211309087 3.4095007785 0.0995222036 39.8102597675 5.5687749889
0.0045 0.0095 0.7888 0.1972 0.1319963127 0.0182290880 26.7206485137 7.3090782530 10.6791920504 0.9936751421 3.4364338009 0.2663999990 40.9682706777 8.5873824821
0.0045 0.01 0.7884 0.1971 0.1394366059 0.0080623782 30.2577050841 4.9051243990 10.5733288390 0.7806281431 3.4012559757 0.2688834004 44.3717265047 5.9626983207
0.0005 0.0 0.7996 0.1999 0.0112982230 0.0063798237 0.0000000000 0.0000000000 11.4014678702 0.2852386885 3.5243783640 0.3720078406 14.9371444572 .6636263528
0.005 0.0 0.7959999999999999 0.19899999999999998 0.1397121723 0.0156467377 0.0000000000 0.0000000000 11.1825235011 0.8398188575 3.3792698349 0.1947852955 14.7015055083 1.0502508907
0.005 0.0005 0.7956 0.1989 0.1416411372 0.0268532366 1.9552062708 1.2656717523 10.8678210453 0.7239023941 3.4199441954 0.3064405868 16.3846126487 2.3228679698
0.005 0.001 0.7952 0.1988 0.1286895157 0.0185757111 3.4622342198 1.2494727071 11.0516380760 0.1398155084 3.3666278040 0.3947262419 18.0091896155 1.8025901685
0.005 0.0015 0.7948 0.1987 0.1424678364 0.0171295062 5.1022796808 1.7373793374 11.0203603090 0.5896068086 3.4342351869 0.1600086616 19.6993430131 2.5041243138
0.005 0.002 0.7944 0.1986 0.1441212349 0.0298121599 8.1118008909 2.7337963222 11.0665551649 0.2477035378 3.4188448883 0.2240807361 22.7413221790 3.2353927560
0.005 0.0025 0.794 0.1985 0.1330985783 0.0213168033 8.4186481062 2.6341181140 11.2253499821 0.8141331424 3.3451913168 0.2319876475 23.1222879834 3.7015557072
0.005 0.003 0.7936 0.1984 0.1490814304 0.0165706863 11.7750729414 4.9269638627 11.0728107183 0.5271892708 3.4051035503 0.2736810922 26.4020686404 5.7444049120
0.005 0.0035 0.7932 0.1983 0.1457746334 0.0188032436 12.8664211653 3.3791840619 10.9048731693 0.7871208518 3.5710989131 0.3917699558 27.4881678811 4.5768781131
0.005 0.004 0.7928 0.1982 0.1295162149 0.0290065559 13.4015143387 2.6760362719 10.7807244941 0.3820760143 3.5183321753 0.1545846167 27.8300872230 3.2417034588
0.005 0.0045 0.7924 0.1981 0.1388854730 0.0119990110 13.8859701638 2.4836524279 11.0357585943 0.6871066956 3.4391820685 0.3081316644 28.4997962996 3.4908897989
0.0005 0.0005 0.7992 0.1998 0.0154317192 0.0092878555 2.5885510157 1.3340343130 11.1069756638 0.7410212320 3.4672143980 0.1466905689 17.1781727967 2.2310339694
0.005 0.005 0.792 0.198 0.1540416259 0.0151335897 16.5077755575 3.6360531621 10.9424064897 0.2620643569 3.4485261783 0.2132315635 31.0527498514 4.1264826722
0.005 0.0055 0.7916 0.1979 0.1623086183 0.0265117233 16.3354574169 4.5096715737 10.8004535471 0.4519763970 3.4408310291 0.2578103528 30.7390506114 5.2459700468
0.005 0.006 0.7912 0.1978 0.1518370945 0.0189640955 20.2594740223 5.8278500843 10.7494467271 0.6386286838 3.4661150910 0.1733771355 34.6268729349 6.6588199991
0.005 0.0065 0.7908 0.1977 0.1460501998 0.0162560830 22.8472692567 7.3171170435 10.8673398489 0.5773827646 3.3243044830 0.2367112092 37.1849637884 8.1474671003
0.005 0.006999999999999999 0.7904 0.1976 0.1460501998 0.0184444323 21.8141161944 5.0692582746 10.4862322878 0.7442327567 3.4133483531 0.2231349585 35.8597470351 6.0550704221
0.005 0.0075 0.79 0.1975 0.1328230119 0.0108280421 19.8362364840 3.3997506877 10.7850552618 0.2700982528 3.4705123191 0.1944064744 34.2246270768 3.8750834570
0.005 0.008 0.7896 0.1974 0.1435701021 0.0303573648 23.7731013718 3.7417053101 10.4573605028 0.7547798550 3.3715746857 0.1764173744 37.7456066624 4.7032599043
0.005 0.0085 0.7892 0.1973 0.1463257662 0.0509134587 25.4033216757 10.2230106799 10.6483954798 0.7383654421 3.4793067754 0.1743017089 39.6773496971 11.1865912896
0.005 0.009000000000000001 0.7888 0.1972 0.1466013327 0.0336416824 25.7940606173 6.3260501805 10.6190424985 0.6512178848 3.4336855333 0.2470532069 39.9933899818 7.2579629546
0.005 0.0095 0.7884 0.1971 0.1454990670 0.0263508358 26.4100223918 3.9823734914 10.7191313529 0.4018770858 3.4413806826 0.1939085381 40.7160334943 4.6045099511
0.0005 0.001 0.7988 0.1997 0.0162584185 0.0074759294 3.1712584122 0.8675553148 11.1796363226 0.3876257408 3.4589695952 0.2505503790 17.8261227485 1.5132073640
0.005 0.01 0.7879999999999999 0.19699999999999998 0.1488058640 0.0286906856 22.4769364106 8.1738062315 10.5478254290 0.2142918433 3.4018056292 0.1831723960 36.5753733328 8.5999611564
0.0055 0.0 0.7956 0.1989 0.1543171923 0.0197179275 0.0000000000 0.0000000000 10.9255646152 0.6333612439 3.3638795364 0.2408461049 14.4437613439 .8939252763
0.0055 0.0005 0.7952 0.1988 0.1468768991 0.0330955149 2.1388611312 1.6853618375 11.2215004107 0.5709674793 3.3864153307 0.1182151261 16.8936537717 2.4076399578
0.0055 0.001 0.7948 0.1987 0.1479791647 0.0221552655 3.9958158306 1.7343664690 11.0410517549 0.5315685132 3.5721982201 0.2209415717 18.7570449703 2.5090318194
0.0055 0.0015 0.7944 0.1986 0.1534904930 0.0269210194 5.8777113136 1.6137770053 10.9024671872 0.2307455980 3.5029418767 0.3094427273 20.4366108705 2.1808863500
0.0055 0.002 0.794 0.1985 0.1529393602 0.0242748831 8.0513383854 3.4525579656 11.2056209290 0.5648155539 3.3919118659 0.2358109688 22.8018105405 4.2774593714
0.0055 0.0025 0.7936 0.1984 0.1661665481 0.0162186696 7.6326355350 1.9963754302 11.0232474875 0.7270532299 3.4595192487 0.1672392529 22.2815688193 2.9068865826
0.0055 0.003 0.7932 0.1983 0.1614819191 0.0181455829 10.8363925439 3.6530894667 10.9659851141 0.5916673408 3.4364338009 0.1644777886 25.4002933780 4.4273801790
0.0055 0.0035 0.7928 0.1982 0.1578995557 0.0198407819 12.4968441005 3.3806361114 10.9096851335 0.6004405817 3.3798194885 0.2327677198 26.9442482782 4.2336851948
0.0055 0.004 0.7924 0.1981 0.1642375832 0.0276885974 12.7046839631 2.9067432042 10.6628313723 0.2633582311 3.4254407305 0.1865780229 26.9571936491 3.3843680556
0.0005 0.0015 0.7984 0.1996 0.0129516215 0.0013499942 6.1482810256 3.7107030960 10.9356697399 0.4841649027 3.4913991528 0.2101546159 20.5883015398 4.4063726088
0.0055 0.0045 0.792 0.198 0.1686466458 0.0226300267 14.0288128330 5.4935218990 10.8259569572 0.9930084703 3.5254776710 0.1561403026 28.5488941070 6.6653006986
0.0055 0.005 0.7916 0.1979 0.1463257662 0.0406271258 16.2387174082 7.1159295975 10.8634902776 0.9391514276 3.3996070152 0.1397028519 30.6481404672 8.2354110028
0.0055 0.0055 0.7912 0.1978 0.1725045756 0.0213737241 16.9045607497 3.6712915973 10.7537774948 0.2855340221 3.4474268713 0.1665223392 31.2782696914 4.1447216827
0.0055 0.006 0.7908 0.1977 0.1573484228 0.0264543758 15.0226652668 3.0678153347 10.4130904326 0.4692590338 3.4149973137 0.1703606725 29.0081014359 3.7338894168
0.0055 0.0065 0.7904 0.1976 0.1620330519 0.0354871343 20.0727960367 4.8653005446 10.7109510138 0.3923967207 3.4386324150 0.1992567924 34.3844125174 5.4924411920
0.0055 0.006999999999999999 0.79 0.1975 0.1587262549 0.0134322728 22.1957857602 5.4028767637 10.8043031185 0.3676869641 3.3875146377 0.1043820832 36.5463297713 5.8883780838
0.0055 0.0075 0.7896 0.1974 0.1515615281 0.0174283503 24.3679012694 5.6221446063 10.5526373931 0.2958164504 3.3556347336 0.0719185451 38.4277349242 6.0073079521
0.0055 0.008 0.7892 0.1973 0.1675443802 0.0281887067 26.2883415996 4.9303262089 10.5540809824 0.6376359104 3.4875515782 0.1573584205 40.4975185404 5.7535092465
0.0055 0.0085 0.7888 0.1972 0.1689222123 0.0393819020 23.5002643158 6.3340668343 10.6599441938 0.3959237789 3.4738102402 0.1796955140 37.8029409621 6.9490680292
0.0055 0.009000000000000001 0.7884 0.1971 0.1623086183 0.0302069061 25.1146132120 7.0780540562 10.3712263445 0.3377244742 3.3891635983 0.1941265424 39.0373117731 7.6401119789
0.0005 0.002 0.7979999999999999 0.1995 0.0118493558 0.0079102442 8.0324438525 1.8255434276 11.1002389140 0.6819868986 3.3770712209 0.1470115102 22.5216033432 2.6624520806
0.0055 0.0095 0.7879999999999999 0.19699999999999998 0.1628597511 0.0202798909 26.0540493909 9.5925587084 10.5593741429 0.3291946237 3.2995700747 0.1221468143 40.0758533596 10.0641800373
0.0055 0.01 0.7876 0.1969 0.1766380719 0.0193603793 28.8028260461 10.1722011218 10.5896895171 0.5814047601 3.4155469672 0.2508829650 42.9847006023 11.0238492262
0.006 0.0 0.7952 0.1988 0.1755358062 0.0209575460 0.0000000000 0.0000000000 10.9486620431 0.9986633134 3.4534730600 0.2710767225 14.5776709093 1.2906975819
0.006 0.0005 0.7948 0.1987 0.1727801421 0.0147473094 2.3066445839 0.3089879538 10.9024671872 0.7333003946 3.3479395844 0.1634015543 16.7298314976 1.2204372121
0.006 0.001 0.7944 0.1986 0.1631353175 0.0350565538 3.8597751933 1.5384158477 10.9900449349 0.4455722910 3.3358472069 0.3251682580 18.3488026526 2.3442129505
0.006 0.0015 0.794 0.1985 0.1849050643 0.0202798909 5.9479989762 1.6527470386 10.7744689407 0.5751970036 3.4051035503 0.1697708801 20.3124765315 2.4179948132
0.006 0.002 0.7936 0.1984 0.1694733451 0.0478883372 8.1775538656 3.4515764116 10.9938945062 0.6477025303 3.4490758319 0.1647127360 22.7899975488 4.3118800151
0.006 0.0025 0.7932 0.1983 0.1722290092 0.0114285336 11.4402618173 2.9841385804 10.8288441356 0.6798159306 3.4062028574 0.1968220148 25.8475378195 3.8722050594
0.006 0.003 0.7928 0.1982 0.1645131496 0.0194542863 10.2174076441 1.9331485605 10.6132681415 0.7023120619 3.3787201814 0.1430198034 24.3739091166 2.7979347121
0.006 0.0035 0.7924 0.1981 0.1780159039 0.0257562480 11.9874474919 2.9677306519 10.7282740848 0.4019416118 3.3743229533 0.1323467061 26.2680604339 3.5277752178
0.0005 0.0025 0.7976 0.1994 0.0124004887 0.0073942228 9.4185467905 2.7443276184 10.9087227406 0.6936108750 3.3385954745 0.0965514556 23.6782654943 3.5418841718
0.006 0.004 0.792 0.198 0.1617574855 0.0357854582 14.1610745638 3.3400664090 10.5627425178 0.1888203943 3.3457409703 0.1853432970 28.2313155374 3.7500155585
0.006 0.0045 0.7916 0.1979 0.1587262549 0.0269661133 15.8978600336 4.6615645760 10.5964262669 0.5344045293 3.3732236462 0.2212476608 30.0262362016 5.4441828794
0.006 0.005 0.7912 0.1978 0.1763625054 0.0263738798 17.3383792265 7.3892773131 10.6575382117 0.3291411622 3.4171959278 0.3467368451 31.5894758714 8.0915292002
0.006 0.0055 0.7908 0.1977 0.1650642824 0.0219348097 19.0449334436 6.9282327945 10.9765714352 0.3848777268 3.4221428094 0.2178570288 33.6087119706 7.5529023598
0.006 0.006 0.7904 0.1976 0.1813227009 0.0220177393 16.8221805860 5.7448023303 10.6974775142 0.5982136607 3.3122121056 0.2222504141 31.0131929067 6.5872841444
0.006 0.0065 0.79 0.1975 0.1796693024 0.0246227497 17.7933595802 7.2285852270 10.9534740073 0.8389040910 3.4727109332 0.2325911327 32.3992138231 8.3247032004
0.006 0.006999999999999999 0.7896 0.1974 0.1763625054 0.0151936836 21.7362707186 5.9280491938 10.5964262669 0.7494834604 3.5853899046 0.1185316057 36.0944493955 6.8112579435
0.006 0.0075 0.7892 0.1973 0.1818738337 0.0304373054 22.0189329317 6.2867040358 10.8139270468 1.0488828025 3.3776208744 0.1173738727 36.3923546866 7.4833980164
0.006 0.008 0.7888 0.1972 0.1727801421 0.0246843529 21.3069869297 3.6333029613 10.7234621206 0.8438983424 3.3781705279 0.1000550593 35.5813997203 4.6019407159
0.006 0.0085 0.7884 0.1971 0.1898652598 0.0324373393 22.2078782613 5.9124775924 10.6633125687 0.3925335980 3.4633668234 0.1124521787 36.5244229132 6.4499007084
0.0005 0.003 0.7972 0.1993 0.0159828521 0.0089887044 11.1538206977 3.5706955378 10.7508903163 0.9088555819 3.4815053895 0.2650538468 25.4021992556 4.7535936709
0.006 0.009000000000000001 0.7879999999999999 0.19699999999999998 0.1749846734 0.0332968166 26.9315115016 6.5370468811 10.5564869644 0.7427939648 3.4446786037 0.2696015492 41.1076617431 7.5827392117
0.006 0.0095 0.7876 0.1969 0.1736068413 0.0386972177 24.8138122473 6.1134787860 10.3572716484 0.5183662562 3.3012190352 0.2606169278 38.6459097722 6.9311591877
0.006 0.01 0.7872 0.1968 0.1694733451 0.0200236501 27.9775128463 3.8312301684 10.4535109315 0.3417700717 3.4380827615 0.2644741741 42.0385798844 4.4574980643
0.0065 0.0 0.7948 0.1987 0.1799448688 0.0149518589 0.0000000000 0.0000000000 11.0006312560 0.7838002789 3.5232790569 0.3062315052 14.7038551817 1.1049836430
0.0065 0.0005 0.7944 0.1986 0.1873851620 0.0502105904 1.7284718753 0.5938075269 11.2397858745 0.6839668367 3.4496254854 0.3229681011 16.6052683972 1.6509530551
0.0065 0.001 0.794 0.1985 0.1879362949 0.0476211934 3.8522173801 1.1561784417 11.1579824839 0.8642405510 3.4111497391 0.2927213346 18.6092858980 2.3607615207
0.0065 0.0015 0.7936 0.1984 0.1926209239 0.0214446627 6.2805427563 2.4718740521 11.2450790351 0.3452348705 3.4859026176 0.3309735824 21.2041453329 3.1695271677
0.0065 0.002 0.7932 0.1983 0.1782914704 0.0271457397 7.9485521261 1.7620347316 10.9246022223 0.4256845283 3.4666647445 0.1532577529 22.5181105633 2.3681227525
0.0065 0.0025 0.7928 0.1982 0.1879362949 0.0414853317 7.9825622854 3.2355865941 10.7889048332 0.5062076512 3.3968587476 0.2186488260 22.3562621611 4.0019284030
0.0065 0.003 0.7924 0.1981 0.1912430918 0.0338576826 10.7003519066 3.5107635936 10.7051766568 0.2920604589 3.4881012317 0.1682119384 25.0848728869 4.0048936735
0.0005 0.0035 0.7968 0.1992 0.0154317192 0.0074759294 11.1832961691 2.2609945636 10.8423176353 0.8177995019 3.5007432627 0.1395470590 25.5417887863 3.2258170539
0.0065 0.0035 0.792 0.198 0.1951010217 0.0268079529 11.9065788908 3.0942185612 10.8490543851 0.3081220551 3.4424799896 0.1703252007 26.3932142872 3.5994737699
0.0065 0.004 0.7916 0.1979 0.1951010217 0.0278090070 14.8888919734 6.6172562710 10.6368467658 0.4756596751 3.3814684490 0.1614372715 29.1023082099 7.2821622246
0.0065 0.0045 0.7912 0.1978 0.1912430918 0.0431646444 14.2343853516 2.8288336439 10.7561834769 0.3045878286 3.3677271110 0.2664226796 28.5495390313 3.4430087965
0.0065 0.005 0.7908 0.1977 0.1815982673 0.0335874653 16.0316333269 3.3107797532 10.6556134260 0.7071354467 3.4281889981 0.1581092464 30.2970340183 4.2096119116
0.0065 0.0055 0.7904 0.1976 0.1970299866 0.0211307518 17.0300204486 3.5798564858 10.8187390109 0.4154439288 3.3842167166 0.1867722334 31.4300061627 4.2032033998
0.0065 0.006 0.79 0.1975 0.1788426032 0.0356493914 18.4712954229 4.1175060563 10.6108621594 0.3669910642 3.3550850801 0.1060930965 32.6160852656 4.6262396084
0.0065 0.0065 0.7896 0.1974 0.1931720568 0.0375579939 18.8476745195 5.6394730772 10.5348331257 0.7433050236 3.3941104800 0.2174572704 32.9697901820 6.6377933651
0.0065 0.006999999999999999 0.7892 0.1973 0.2014390492 0.0382392464 19.9919274356 5.5719971424 10.6686057293 0.7071419956 3.3248541366 0.1211434361 34.1868263507 6.4385218205
0.0065 0.0075 0.7888 0.1972 0.1975811194 0.0393046976 24.0716349926 5.7718064783 10.6286664268 0.4098550746 3.4452282572 0.1640363552 38.3431107960 6.3850026057
0.0065 0.008 0.7884 0.1971 0.1942743224 0.0322777565 23.6521763608 2.0020246264 10.6892971751 0.3756587959 3.4375331080 0.0459084097 37.9732809663 2.4558695885
0.0005 0.004 0.7964 0.1991 0.0157072856 0.0066593633 15.0271999547 7.6282182233 11.2383422853 0.9966227163 3.4584199417 0.1164227916 29.7396694673 8.7479230945
0.0065 0.0085 0.7879999999999999 0.19699999999999998 0.1656154153 0.0295460660 25.2506538493 4.4976037620 10.5146228763 0.2498035152 3.4100504320 0.3228183952 39.3409425729 5.0997717384
0.0065 0.009000000000000001 0.7876 0.1969 0.1959277209 0.0239219584 24.2749401672 3.9438502843 10.5935390884 0.5550762823 3.4567709811 0.1831723960 38.5211779576 4.7060209210
0.0065 0.0095 0.7872 0.1968 0.1893141269 0.0218098240 26.9239536884 1.7455138928 10.5969074633 0.1362933103 3.2990204212 0.3485271438 41.0091956998 2.2521441709
0.0065 0.01 0.7868 0.1967 0.1895896934 0.0220177393 31.5977053617 6.5100312646 10.2754682578 0.6265569076 3.5062397978 0.3226311651 45.5690031107 7.4812370766
0.006999999999999999 0.0 0.7944 0.1986 0.1986833850 0.0380001989 0.0000000000 0.0000000000 10.9019859908 0.4059701047 3.4314869193 0.0972498478 14.5321562951 .5412201514
0.006999999999999999 0.0005 0.794 0.1985 0.2058481118 0.0238074073 2.0632829994 0.6355756916 11.0819534502 0.9119757559 3.4248910770 0.1812823636 16.7759756384 1.7526412184
0.006999999999999999 0.001 0.7936 0.1984 0.1981322522 0.0253401262 4.0441858350 2.4611535606 11.3182208903 0.5131043206 3.3842167166 0.1832449539 18.9447556941 3.1828429613
0.006999999999999999 0.0015 0.7932 0.1983 0.2003367835 0.0288279877 4.4810274371 1.8605942325 11.1050508782 1.0501359632 3.3649788435 0.0496029945 19.1513939423 2.9891611779
0.006999999999999999 0.002 0.7928 0.1982 0.2047458462 0.0379281909 10.6920383121 4.3633778858 10.6878535859 0.6219574894 3.4804060824 0.1208537980 25.0650438266 5.1441173641
0.006999999999999999 0.0025 0.7924 0.1981 0.2055725454 0.0230159827 10.2544409287 3.8706470841 10.5492690182 0.5144401541 3.3237548295 0.1582238543 24.3330373218 4.5663270752
0.0 0.0015 0.7988 0.1997 0.0000000000 0.0000000000 5.9328833498 2.1367636776 10.8711894202 0.3439204738 3.4408310291 0.2198339232 20.2449037991 2.7005180746
0.0005 0.0045 0.7959999999999999 0.19899999999999998 0.0148805864 0.0074759294 15.6953106402 7.4917969816 10.5353143222 0.8151438874 3.4270896911 0.1365089717 29.6725952399 8.4509257701
0.006999999999999999 0.003 0.792 0.198 0.2094304752 0.0249536002 9.7911469805 4.2567788479 10.9241210259 0.4158450312 3.4320365728 0.2814397779 24.3567350544 4.9790172572
0.006999999999999999 0.0035 0.7916 0.1979 0.2019901820 0.0234862784 12.3812095588 1.6942088711 10.7946791901 0.4599855176 3.2709880917 0.2008575654 26.6488670226 2.3785382325
0.006999999999999999 0.004 0.7912 0.1978 0.1956521545 0.0161623872 13.4423265299 1.2350530527 10.8153706360 0.4310338212 3.3831174096 0.2153912539 27.8364667300 1.8976405150
0.006999999999999999 0.0045 0.7908 0.1977 0.2080526431 0.0311280291 15.1466134030 6.2406660673 10.9659851141 1.0340032061 3.4193945418 0.1446497592 29.7400457020 7.4504470617
0.006999999999999999 0.005 0.7904 0.1976 0.1970299866 0.0369300123 14.6629133592 3.9589594393 10.6734176934 0.6948542888 3.3704753786 0.3799310727 28.9038364178 5.0706748131
0.006999999999999999 0.0055 0.79 0.1975 0.2011634828 0.0190120857 16.4337089883 3.6629326583 10.9443312754 0.5404107832 3.4166462742 0.2116101802 30.9958500207 4.4339657074
0.006999999999999999 0.006 0.7896 0.1974 0.1895896934 0.0167711087 19.3464901896 4.0264368729 10.5632237143 0.5637157989 3.4474268713 0.2591335089 33.5467304686 4.8660572894
0.006999999999999999 0.0065 0.7892 0.1973 0.2036435805 0.0271345479 18.1274149230 4.8527352476 10.8793697593 0.5871810968 3.3825677561 0.2128060814 32.5929960189 5.6798569737
0.006999999999999999 0.006999999999999999 0.7888 0.1972 0.1981322522 0.0252801211 22.4028698414 1.6229819150 11.0612620044 0.4966040263 3.4622675163 0.1961392970 37.1245316143 2.3410053594
0.006999999999999999 0.0075 0.7884 0.1971 0.1939987560 0.0256380453 21.8776018251 3.8266144845 10.7465595486 0.7181449851 3.4386324150 0.1643234218 36.2567925447 4.7347209367
0.0005 0.005 0.7956 0.1989 0.0115737894 0.0041243004 15.6809507952 4.1093703361 11.1435465914 0.8959644668 3.4589695952 0.0536975200 30.2950407712 5.0631566233
0.006999999999999999 0.008 0.7879999999999999 0.19699999999999998 0.2072259439 0.0428893253 22.2388652953 3.2329600484 10.5179912512 0.6261739270 3.4062028574 0.1006091182 36.3702853478 4.0026324189
0.006999999999999999 0.0085 0.7876 0.1969 0.2061236782 0.0374851364 22.7475061226 7.6373751151 10.6989211034 0.6679131053 3.3781705279 0.1877016469 37.0307214321 8.5304750037
0.006999999999999999 0.009000000000000001 0.7872 0.1968 0.2099816081 0.0265803770 23.8207155948 6.4923042337 10.4992245910 0.5568538317 3.3693760716 0.1306280238 37.8992978655 7.2063664662
0.006999999999999999 0.0095 0.7868 0.1967 0.2201775654 0.0311962603 26.9579638477 6.6861464603 10.6224108734 0.6040040586 3.4325862263 0.0980172633 41.2331385128 7.4193640425
0.006999999999999999 0.01 0.7864 0.1966 0.1948254552 0.0243123926 25.9270781294 5.5134607199 10.4559169136 1.1523680668 3.4479765248 0.3167759621 40.0257970230 7.0069171414
0.0075 0.0 0.794 0.1985 0.2077770767 0.0336777787 0.0000000000 0.0000000000 11.2296807498 0.3966599862 3.5150342541 0.2846122693 14.9524920806 .7149500342
0.0075 0.0005 0.7936 0.1984 0.2199019990 0.0127596475 1.8864301708 0.6060291776 10.8966928302 0.6247553023 3.4386324150 0.3039022327 16.4416574150 1.5474463601
0.0075 0.001 0.7932 0.1983 0.2176974677 0.0231213195 4.3933568041 0.8694126709 10.8047843149 0.4306038493 3.4281889981 0.2204542342 18.8440275848 1.5435920739
0.0075 0.0015 0.7928 0.1982 0.2187997333 0.0167529876 5.1317551523 1.7136947668 11.0935021642 0.8294653833 3.4001566687 0.3297078204 19.8442137185 2.8896209581
0.0075 0.002 0.7924 0.1981 0.2113594401 0.0298630600 7.9402385316 2.5131855165 10.8235509751 0.7617179668 3.4138980066 0.3084217519 22.3890469534 3.6131882952
0.0005 0.0055 0.7952 0.1988 0.0151561528 0.0071858929 17.3247751628 3.1228993824 10.9448124718 0.9289409249 3.3605816153 0.2140799908 31.6453254027 4.2731061910
0.0075 0.0025 0.792 0.198 0.2287201243 0.0269435758 8.5252132721 3.3083786596 10.9462560610 0.5089647948 3.4364338009 0.2290835594 23.1366232583 4.0733705896
0.0075 0.003 0.7916 0.1979 0.2149418035 0.0260260772 11.8423374788 2.9546522248 10.6402151407 0.4633159400 3.4837040036 0.1327660740 26.1811984266 3.5767603160
0.0075 0.0035 0.7912 0.1978 0.2331291869 0.0491528919 11.1916097636 2.9471773673 10.9549175965 0.5482801877 3.3330989394 0.1938462061 25.7127554864 3.7384566530
0.0075 0.004 0.7908 0.1977 0.2061236782 0.0202198911 15.9061736281 5.9263191515 10.5083673229 0.4267167768 3.4474268713 0.0836918556 30.0680915005 6.4569476750
0.0075 0.0045 0.7904 0.1976 0.2171463348 0.0271457397 12.9374646092 3.1351048051 10.7239433171 0.6802313441 3.3770712209 0.2523957249 27.2556254820 4.0948776138
0.0075 0.005 0.79 0.1975 0.2176974677 0.0437795165 20.2413352707 4.8955651915 10.6065313917 0.3615652358 3.5205307893 0.1402639964 34.5860949194 5.4411739402
0.0075 0.0055 0.7896 0.1974 0.2152173699 0.0615050410 17.7442337945 3.9386362734 10.3668955767 0.4145601375 3.4062028574 0.1566117114 31.7325495985 4.5713131633
0.0075 0.006 0.7892 0.1973 0.2176974677 0.0181120730 18.2868847812 3.3082142887 10.7022894784 0.3480005025 3.4171959278 0.1669210047 32.6240676551 3.8412478689
0.0075 0.0065 0.7888 0.1972 0.2248621944 0.0309027800 20.0062872806 4.8279921112 10.7581082626 0.8682180934 3.4232421165 0.1668123723 34.4124998541 5.8939253569
0.0075 0.006999999999999999 0.7884 0.1971 0.2278934250 0.0201446400 18.7569807612 4.6506869402 10.7528151020 0.5206927669 3.2984707677 0.1359056534 33.0361600559 5.3274300005
0.0005 0.006 0.7948 0.1987 0.0146050200 0.0066593633 20.3312732476 7.8525662984 10.8610842955 0.6777213776 3.4589695952 0.1635567912 34.6659321583 8.7005038305
0.0075 0.0075 0.7879999999999999 0.19699999999999998 0.2262400265 0.0316313756 25.4237277713 7.9862212832 10.3693015588 0.7199856243 3.3655284970 0.1906782836 39.3847978536 8.9285165667
0.0075 0.008 0.7876 0.1969 0.2240354952 0.0490043560 27.9110040903 3.7166709574 10.5261715903 0.7110774099 3.3770712209 0.1612425251 42.0382823967 4.6379952484
0.0075 0.0085 0.7872 0.1968 0.2168707684 0.0442487934 24.5334173781 5.2711494369 10.3688203624 0.6792925570 3.3457409703 0.2307130952 38.4648494792 6.2254038825
0.0075 0.009000000000000001 0.7868 0.1967 0.2171463348 0.0097971515 26.6223969423 3.6451576662 10.6921843536 0.6143278427 3.2880273508 0.0765262995 40.8197549815 4.3458089599
0.0075 0.0095 0.7864 0.1966 0.2086037760 0.0123974264 26.1817764337 6.2313490920 10.4852698949 0.4307930898 3.3682767646 0.1917526784 40.2439268692 6.8662922866
0.0075 0.01 0.7859999999999999 0.1965 0.2248621944 0.0172883613 28.3486014737 5.1997609704 10.5685168748 0.3414067374 3.3638795364 0.1354870839 42.5058600793 5.6939431530
0.008 0.0 0.7936 0.1984 0.2276178586 0.0410732643 0.0000000000 0.0000000000 11.1358474488 0.2115645040 3.3506878520 0.1458146978 14.7141531594 .3984524661
0.008 0.0005 0.7932 0.1983 0.2229332295 0.0351776476 1.9007900159 0.8330616510 11.2691388559 0.6942341944 3.5018425697 0.1608673500 16.8947046710 1.7233408430
0.008 0.001 0.7928 0.1982 0.2312002220 0.0234733418 3.3760751495 0.3089139996 10.8976552231 0.7502011075 3.3820181025 0.3160694133 17.8869486971 1.3986578622
0.008 0.0015 0.7924 0.1981 0.2270667258 0.0582326019 5.9298602245 1.8105302671 10.8615654919 0.9366342064 3.5056901443 0.1262816250 20.5241825865 2.9316787004
0.0005 0.0065 0.7944 0.1986 0.0115737894 0.0053999769 20.3743527827 5.7553560740 10.5049989480 0.7629013688 3.4062028574 0.1432308904 34.2971283775 6.6668883101
0.008 0.002 0.792 0.198 0.2380893824 0.0293397362 7.1466681472 1.5731395248 10.9683910962 0.5759613554 3.5386693555 0.2798292489 21.8918179813 2.4582698653
0.008 0.0025 0.7916 0.1979 0.2182486005 0.0483177243 8.0883716700 3.3355245515 11.0304654338 0.3076136298 3.3974084011 0.2402029900 22.7344941054 3.9316588956
0.008 0.003 0.7912 0.1978 0.2273422922 0.0358024302 11.2679436767 2.8963070579 11.0112175771 0.6708133469 3.4111497391 0.1513055474 25.9176532851 3.7542283824
0.008 0.0035 0.7908 0.1977 0.2160440692 0.0540953086 13.1143174377 3.7692644276 10.7629202267 0.3085305937 3.3512375055 0.0996435573 27.4445192391 4.2315338872
0.008 0.004 0.7904 0.1976 0.2226576631 0.0188193906 13.4302340288 3.7661607628 10.6878535859 0.5461899398 3.4045538968 0.3349803385 27.7452991746 4.6661504317
0.008 0.0045 0.79 0.1975 0.2212798311 0.0391498322 14.1436915934 2.9876692255 11.0304654338 0.4616136050 3.4182952348 0.2593619210 28.8137320931 3.7477945837
0.008 0.005 0.7896 0.1974 0.2262400265 0.0277433938 15.3952654568 5.1654697910 10.6787108540 0.8638975414 3.4787571219 0.2689463150 29.7789734592 6.3260570412
0.008 0.0055 0.7892 0.1973 0.2361604175 0.0352294175 20.4733601354 4.4348959260 10.8634902776 0.6035929585 3.3660781505 0.1163085549 34.9390889810 5.1900268569
0.008 0.006 0.7888 0.1972 0.2221065303 0.0246104105 15.4186946777 2.1670684738 10.7552210841 0.5384448131 3.3957594405 0.1958371599 29.7917817326 2.9259608573
0.008 0.0065 0.7884 0.1971 0.2480097733 0.0231213195 21.4180867835 2.3043691839 10.7051766568 0.6087437061 3.3429927027 0.1741838039 35.7142659163 3.1104180134
0.0005 0.006999999999999999 0.794 0.1985 0.0112982230 0.0066135940 20.5678328002 4.2559049309 10.3885494154 0.7002583454 3.4320365728 0.2517725128 34.3997170114 5.2145493831
0.008 0.006999999999999999 0.7879999999999999 0.19699999999999998 0.2438762771 0.0201747741 23.8282734080 1.7986172676 10.8230697787 0.5109626232 3.4562213276 0.3532626203 38.3514407914 2.6830172852
0.008 0.0075 0.7876 0.1969 0.2369871167 0.0344623319 23.0097622401 6.4687940719 10.7460783522 0.6382239233 3.4292883052 0.1461458319 37.4221160142 7.2876261590
0.008 0.008 0.7872 0.1968 0.2232087960 0.0485184740 24.8463108440 5.8863730929 10.4405186283 0.4859902750 3.3523368125 0.1097326501 38.8623750808 6.5306144920
0.008 0.0085 0.7868 0.1967 0.2309246556 0.0117689767 24.3656339254 7.5102022699 10.4058724864 0.5142546791 3.4353344939 0.1544516608 38.4377655613 8.1906775865
0.008 0.009000000000000001 0.7864 0.1966 0.2367115503 0.0357769692 27.9465258123 9.0781595411 10.4472553781 0.7734274044 3.3287017112 0.1546236996 41.9591944519 10.0419876143
0.008 0.0095 0.7859999999999999 0.1965 0.2284445578 0.0394897345 24.0625656167 9.3773703456 10.3519784878 0.6284845207 3.4111497391 0.2697091066 38.0541384014 10.3150537074
0.008 0.01 0.7856 0.1964 0.2187997333 0.0522676198 28.1483194243 4.7777106847 10.4111656469 0.4929424557 3.3418933957 0.2294103926 42.1201782002 5.5523311528
0.0085 0.0 0.7932 0.1983 0.2265155929 0.0354443117 0.0000000000 0.0000000000 11.0660739685 0.4530673158 3.4485261783 0.3587077777 14.7411157397 .8472194052
0.0085 0.0005 0.7928 0.1982 0.2273422922 0.0165339849 2.2718786433 1.3088543977 10.8153706360 0.4670868289 3.3545354266 0.0602717077 16.6691269981 1.8527469192
0.0085 0.001 0.7924 0.1981 0.2336803197 0.0270897344 4.0124430196 1.8143625777 11.0704047363 0.7141603290 3.4303876122 0.1053500985 18.7469156878 2.6609627396
0.0005 0.0075 0.7936 0.1984 0.0148805864 0.0082486009 21.8314991647 5.4713940709 10.7244245135 0.5698763459 3.4062028574 0.1621841171 35.9770071220 6.2117031348
0.0085 0.0015 0.792 0.198 0.2361604175 0.0514830047 6.6161096617 4.1920360398 10.8846629199 0.2386268502 3.4221428094 0.2307340463 21.1590758085 4.7128799410
0.0085 0.002 0.7916 0.1979 0.2334047533 0.0323529524 7.6107178768 2.7885073842 10.8187390109 0.5507931486 3.3539857731 0.1656491933 22.0168474141 3.5373026785
0.0085 0.0025 0.7912 0.1978 0.2400183473 0.0412945260 9.3663978795 4.6531942839 11.1950346079 1.1821185185 3.3699257251 0.2565745889 24.1713765598 6.1331819173
0.0085 0.003 0.7908 0.1977 0.2405694801 0.0486622513 9.5394718015 0.6659561416 10.9212338474 0.6398602470 3.4913991528 0.2194928308 24.1926742818 1.5739714707
0.0085 0.0035 0.7904 0.1976 0.2515921367 0.0421391418 11.0457439691 3.5850716076 11.1743431620 0.6096938984 3.3473899308 0.3206322664 25.8190691986 4.5575369142
0.0085 0.004 0.79 0.1975 0.2518677031 0.0160113335 13.6048195134 4.5293650940 10.5232844118 0.6458753017 3.4012559757 0.2900296156 27.7812276040 5.4812813448
0.0085 0.0045 0.7896 0.1974 0.2579301642 0.0430589608 13.5367991947 4.2514789099 10.9260458116 0.6567539606 3.4067525109 0.2828574900 28.1275276814 5.2341493213
0.0085 0.005 0.7892 0.1973 0.2430495778 0.0531093054 13.8595178177 2.4507302108 10.6844852110 0.2725016618 3.4089511250 0.0836196264 28.1960037315 2.8599608044
0.0085 0.0055 0.7888 0.1972 0.2452541091 0.0419368266 17.2461739057 2.3716817577 10.7042142640 0.8098579991 3.4221428094 0.2527784764 31.6177850882 3.4762550598
0.0085 0.006 0.7884 0.1971 0.2347825854 0.0349263445 18.6322768437 3.6145840288 10.7624390303 0.6342263681 3.3704753786 0.2219565974 32.9999738380 4.5056933388
0.0005 0.008 0.7932 0.1983 0.0170851177 0.0051109956 26.2883415996 1.5310465658 10.4655408419 0.3774543454 3.4089511250 0.1133726173 40.1799186842 2.0269845241
0.0085 0.0065 0.7879999999999999 0.19699999999999998 0.2532455352 0.0433752391 19.0736531337 10.5557827129 10.5723664462 0.6496928607 3.3287017112 0.1226799073 33.2279668263 11.3715307200
0.0085 0.006999999999999999 0.7876 0.1969 0.2535211016 0.0201747741 21.5201172615 6.9651149737 10.5473442325 0.4927263324 3.4029049363 0.2007070945 35.7238875319 7.6787231747
0.0085 0.0075 0.7872 0.1968 0.2452541091 0.0321835147 22.2350863887 5.4529231926 10.4246391466 0.3589531744 3.3908125588 0.1672031188 36.2957922032 6.0112630005
0.0085 0.008 0.7868 0.1967 0.2595835627 0.0156467377 21.9614935515 3.2581542421 10.5430134648 0.3968397402 3.3600319618 0.1692575883 36.1241225408 3.8398983083
0.0085 0.0085 0.7864 0.1966 0.2469075076 0.0398724701 27.7379301684 6.7223855513 10.6329971945 0.2455629750 3.4040042433 0.3435330097 42.0218391138 7.3513540061
0.0085 0.009000000000000001 0.7859999999999999 0.1965 0.2463563748 0.0220039394 22.5925709524 12.2087994366 10.3356178097 0.7117309798 3.3886139448 0.1643822452 36.5631590817 13.1069166010
0.0085 0.0095 0.7856 0.1964 0.2278934250 0.0294533964 28.1944220847 4.8460778290 10.4972998053 0.8571997885 3.3754222603 0.2290519057 42.2950375753 5.9617829196
0.0085 0.01 0.7852 0.1963 0.2535211016 0.0310302956 25.5552337207 2.8623648710 10.6070125881 0.5656103110 3.4320365728 0.2082715445 39.8478039832 3.6672770221
0.009000000000000001 0.0 0.7928 0.1982 0.2524188359 0.0253401262 0.0000000000 0.0000000000 11.0771414861 1.0499789588 3.4468772178 0.2864617808 14.7764375398 1.3617808658
0.009000000000000001 0.0005 0.7924 0.1981 0.2584812970 0.0303173155 2.2106603565 1.4693524014 11.0424953442 0.7154444100 3.4556716741 0.2804116564 16.9673086718 2.4955257833
0.0005 0.0085 0.7928 0.1982 0.0151561528 0.0093854539 21.6115668010 3.2108984839 10.5252091974 0.5820734516 3.3699257251 0.1496592580 35.5218578763 3.9520166474
0.009000000000000001 0.001 0.792 0.198 0.2582057306 0.0276446821 4.1802264723 1.8447902104 10.9260458116 0.5783764733 3.3974084011 0.1926580669 18.7618864156 2.6434694327
0.009000000000000001 0.0015 0.7916 0.1979 0.2557256329 0.0281887067 6.4521051156 2.7740061445 11.1700123943 0.4841572507 3.3495885449 0.3703767549 21.2274316877 3.6567288568
0.009000000000000001 0.002 0.7912 0.1978 0.2419473122 0.0205181357 8.0679655744 2.4277032412 10.9476996503 0.8538458540 3.4199441954 0.3769613438 22.6775567323 3.6790285747
0.009000000000000001 0.0025 0.7908 0.1977 0.2606858284 0.0262237317 8.3355121612 2.5611706071 10.8933244553 0.7782753664 3.4611682093 0.3217159188 22.9506906542 3.6873856240
0.009000000000000001 0.003 0.7904 0.1976 0.2675749887 0.0280157683 10.0322412211 1.8960527413 10.9886013456 0.7945157572 3.4106000855 0.1572816041 24.6990176409 2.8758658709
0.009000000000000001 0.0035 0.79 0.1975 0.2562767657 0.0479517235 10.4388515704 2.1432956145 10.8856253127 0.3706849356 3.3770712209 0.0901431771 24.9578248697 2.6520754507
0.009000000000000001 0.004 0.7896 0.1974 0.2689528208 0.0224142408 12.8014239719 2.2642915673 10.8283629392 0.6321140882 3.5128356401 0.2399261221 27.4115753720 3.1587460184
0.009000000000000001 0.0045 0.7892 0.1973 0.2480097733 0.0194854881 15.8441995599 1.1714113073 10.6541698368 0.4096380742 3.3886139448 0.2085208987 30.1349931148 1.8090557683
0.009000000000000001 0.005 0.7888 0.1972 0.2736374499 0.0369546789 15.0083054217 3.2968931039 10.9318201686 0.4215302573 3.4138980066 0.1186742554 29.6276610468 3.8740522955
0.009000000000000001 0.0055 0.7884 0.1971 0.2590324299 0.0219070967 17.8712050560 3.0621490933 10.8846629199 0.4217872551 3.4166462742 0.0503045591 32.4315466800 3.5561480042
0.0005 0.009000000000000001 0.7924 0.1981 0.0168095513 0.0109396743 23.2848666401 6.3240290743 10.7071014425 0.4205821839 3.4116993926 0.3292713616 37.4204770265 7.0848222941
0.009000000000000001 0.006 0.7879999999999999 0.19699999999999998 0.2717084850 0.0283391622 18.6368115316 3.2644238087 10.8644526704 0.4871799435 3.4309372657 0.1294944496 33.2039099527 3.9094373640
0.009000000000000001 0.0065 0.7876 0.1969 0.2656460238 0.0199780900 18.7305284151 4.7861873581 10.5439758576 0.8102616095 3.4886508852 0.2304248249 33.0288011817 5.8468518825
0.009000000000000001 0.006999999999999999 0.7872 0.1968 0.2750152819 0.0351430919 23.4443364983 2.1634099975 10.5896895171 0.4636157032 3.4237917700 0.2254356853 37.7328330673 2.8876044779
0.009000000000000001 0.0075 0.7868 0.1967 0.2554500665 0.0295563447 25.4002985504 5.9563443612 10.5434946612 0.9616149033 3.3875146377 0.3103591229 39.5867579158 7.2578747321
0.009000000000000001 0.008 0.7864 0.1966 0.2719840514 0.0374040172 24.3059272013 9.9243831781 10.5165476620 0.5158641031 3.4067525109 0.1269497359 38.5012114256 10.6046010343
0.009000000000000001 0.0085 0.7859999999999999 0.1965 0.2799754774 0.0405522922 21.8881827636 7.8624136522 10.8355808855 0.5666737014 3.4303876122 0.2540897871 36.4341267387 8.7237294329
0.009000000000000001 0.009000000000000001 0.7856 0.1964 0.2560011993 0.0230818745 27.8739708057 8.7163252551 10.3567904520 0.5192249801 3.4413806826 0.0934992787 41.9281431396 9.3521313884
0.009000000000000001 0.0095 0.7852 0.1963 0.2722596178 0.0375660805 28.2541288089 5.4430768193 10.3543844699 0.8475539648 3.3622305759 0.0961249563 42.2430034725 6.4243218209
0.009000000000000001 0.01 0.7848 0.1962 0.2659215902 0.0343298689 28.3183702209 5.8509881607 10.5218408225 0.5507662427 3.3803691420 0.1027131694 42.4865017756 6.5387974417
0.0095 0.0 0.7924 0.1981 0.2661971567 0.0239853615 0.0000000000 0.0000000000 11.1671252158 0.7711439427 3.4534730600 0.2521849640 14.8867954325 1.0473142682
0.0 0.002 0.7984 0.1996 0.0000000000 0.0000000000 7.3794487933 2.8095204550 11.3615285677 0.9188578800 3.4974453415 0.2058553331 22.2384227025 3.9342336681
0.0005 0.0095 0.792 0.198 0.0159828521 0.0094820477 26.3571176996 5.5733497475 10.6791920504 0.9968020625 3.4424799896 0.0929938385 40.4947725917 6.6726276962
0.0095 0.0005 0.792 0.198 0.2672994223 0.0561777130 1.7163793742 0.2893132466 10.7595518518 0.9168124066 3.3385954745 0.1742462342 16.0818261228 1.4365496004
0.0095 0.001 0.7916 0.1979 0.2887936027 0.0370777658 3.6292618912 1.9968686423 10.7860176547 1.1682513493 3.3523368125 0.2886680648 18.0564099611 3.4908658222
0.0095 0.0015 0.7912 0.1978 0.2785976453 0.0427047932 5.4960417478 2.5277313811 10.8711894202 0.6563815439 3.4908494993 0.2812035139 20.1366783126 3.5080212321
0.0095 0.002 0.7908 0.1977 0.2620636604 0.0349611144 7.2849761285 2.5952143886 10.8832193306 0.4600459199 3.3897132518 0.2758932168 21.8199723713 3.3661146397
0.0095 0.0025 0.7904 0.1976 0.2849356729 0.0211594816 10.1085751342 5.0201109312 10.6941091393 0.6923705791 3.4655654374 0.2097920270 24.5531853838 5.9434330189
0.0095 0.003 0.79 0.1975 0.2838334072 0.0118204823 10.4418746957 2.0228040475 10.9250834188 0.6135916615 3.3781705279 0.1155789484 25.0289620496 2.7637951397
0.0095 0.0035 0.7896 0.1974 0.2783220789 0.0200236501 12.8807810103 3.5185418558 10.7922732081 0.3732620465 3.4155469672 0.1851084209 27.3669232645 4.0969359733
0.0095 0.004 0.7892 0.1973 0.2717084850 0.0322495129 12.4643455038 4.5612353703 10.6301100160 0.7271156488 3.2649419030 0.1728745516 26.6311059078 5.4934750836
0.0095 0.0045 0.7888 0.1972 0.2722596178 0.0310596479 13.9978257990 3.6637777669 10.9703158818 1.0267906180 3.4457779107 0.3216745963 28.6861792093 5.0433026291
0.0095 0.005 0.7884 0.1971 0.2733618834 0.0387599616 16.4609171158 6.8707231261 10.7609954411 0.4462390468 3.4149973137 0.1953119358 30.9102717540 7.5510340703
0.0005 0.01 0.7916 0.1979 0.0173606841 0.0088181253 28.4733053912 9.1049642629 10.6830416217 0.6651339086 3.4496254854 0.1697139244 42.6233331824 9.9486302212
0.0095 0.0055 0.7879999999999999 0.19699999999999998 0.2708817857 0.0370367822 17.4608158001 1.2148826780 10.8408740460 0.5131494459 3.3710250322 0.2599250993 31.9435966640 2.0249940054
0.0095 0.006 0.7876 0.1969 0.2813533095 0.0399485772 19.4938675467 4.0511080005 10.8355808855 0.4054016260 3.4474268713 0.1404189938 34.0582286130 4.6368771975
0.0095 0.0065 0.7872 0.1968 0.2535211016 0.0575663451 20.8633432958 5.4809144491 10.4891194663 0.5122118295 3.2968218071 0.0897535558 34.9028056708 6.1404461795
0.0095 0.006999999999999999 0.7868 0.1967 0.3009185249 0.0547982368 23.2939360159 5.5146155537 10.5165476620 0.5641296896 3.5205307893 0.2038910816 37.6319329921 6.3374345617
0.0095 0.0075 0.7864 0.1966 0.2860379385 0.0459328794 23.5864233861 3.7056493699 10.5632237143 0.3359922745 3.2753853199 0.1093465189 37.7110703588 4.1969210427
0.0095 0.008 0.7859999999999999 0.1965 0.2796999110 0.0202499132 24.2719170420 2.9907365948 10.5930578920 0.6380410440 3.4160966207 0.2757705430 38.5607714657 3.9247980950
0.0095 0.0085 0.7856 0.1964 0.2741885827 0.0564474108 24.7216069264 4.8314304292 10.7191313529 0.8226370443 3.2786832410 0.1510097395 38.9936101030 5.8615246238
0.0095 0.009000000000000001 0.7852 0.1963 0.2896203019 0.0444132366 23.4859044708 5.2348362518 10.6892971751 0.3339711127 3.3550850801 0.1567197036 37.8199070279 5.7699403047
0.0095 0.0095 0.7848 0.1962 0.2813533095 0.0392969688 26.2089845611 3.8530576633 10.5338707329 0.4430813115 3.4149973137 0.1578797809 40.4392059172 4.4933157245
0.0095 0.01 0.7844 0.1961 0.2937537981 0.0261657530 28.3304627220 5.7583136871 10.6508014619 0.6265495163 3.3633298829 0.2941832723 42.6383478649 6.7052122287
0.001 0.0 0.7992 0.1998 0.0245254109 0.0074759294 0.0000000000 0.0000000000 11.2571089455 0.5463849159 3.3402444351 0.1292609325 14.6218787915 .6831217778
0.01 0.0 0.792 0.198 0.2830067080 0.0306164084 0.0000000000 0.0000000000 11.0598184151 0.3263689635 3.4419303361 0.3424231138 14.7847554592 .6994084857
0.01 0.0005 0.7916 0.1979 0.2684016880 0.0327170571 2.1774059784 0.9677826263 11.0829158431 0.6004020171 3.4441289502 0.1954912885 16.9728524597 1.7963929890
0.01 0.001 0.7912 0.1978 0.2998162593 0.0322589302 4.0192450515 3.9179155370 11.0097739879 0.5001573228 3.5001936091 0.1603104795 18.8290289078 4.6106422695
0.01 0.0015 0.7908 0.1977 0.2896203019 0.0223463804 5.8799786575 1.9009966049 11.0983141284 0.7659788472 3.3776208744 0.1824982125 20.6455339622 2.8718200450
0.01 0.002 0.7904 0.1976 0.2761175476 0.0180785010 6.9887098517 1.6760196703 10.9558799894 0.7102276523 3.4177455813 0.1093575701 21.6384529700 2.5136833937
0.01 0.0025 0.79 0.1975 0.2959583295 0.0147266982 9.5938880564 1.5782436785 10.8476107959 0.3730262422 3.4694130121 0.1043241800 24.2068701939 2.0703207989
0.01 0.003 0.7896 0.1974 0.2733618834 0.0559501623 9.4706957015 2.9133792543 10.8928432589 0.2475165098 3.4474268713 0.2498983872 24.0843277151 3.4667443136
0.01 0.0035 0.7892 0.1973 0.2774953797 0.0196097986 13.7514410892 3.4575223524 11.0737731112 0.5868750078 3.3869649842 0.4196646912 28.4896745643 4.4836718500
0.01 0.004 0.7888 0.1972 0.2879669034 0.0380640917 14.2238044132 1.3518728703 10.7903484224 0.3019276486 3.4507247924 0.0870190231 28.7528445314 1.7788836337
0.01 0.0045 0.7884 0.1971 0.2785976453 0.0219348097 14.2404316022 3.0999477986 10.9342261507 0.6499864672 3.4419303361 0.1995658635 28.8951857343 3.9714349390
0.001 0.0005 0.7988 0.1997 0.0278322079 0.0058844883 1.9604967401 0.5016338731 11.1305542882 0.4542596110 3.4314869193 0.2852399915 16.5503701555 1.2470179639
0.01 0.005 0.7879999999999999 0.19699999999999998 0.2970605951 0.0485059515 19.0260389106 6.8385429158 10.7711005658 0.1549840953 3.3413437421 0.1448584711 33.4355438136 7.1868914337
0.01 0.0055 0.7876 0.1969 0.2890691691 0.0413312878 17.7230719176 6.3741755839 10.9501056324 0.5515728475 3.4237917700 0.2599436959 32.3860384891 7.2270234151
0.01 0.006 0.7872 0.1968 0.3069809860 0.0428468116 18.1395074241 5.5264007542 10.5550433752 0.7432452105 3.4084014715 0.3311159515 32.4099332568 6.6436087278
0.01 0.0065 0.7868 0.1967 0.2777709461 0.0478121627 19.6042116192 4.4850827163 10.2533332226 0.5637404438 3.3424430492 0.2154866131 33.4777588371 5.3121219359
0.01 0.006999999999999999 0.7864 0.1966 0.2896203019 0.0276336924 19.5974095874 4.8588616093 10.6825604253 0.8075158332 3.4111497391 0.2031607444 33.9807400537 5.8971718793
0.01 0.0075 0.7859999999999999 0.1965 0.2962338959 0.0324654195 20.8308446991 3.4988172714 10.5280963759 0.5201677609 3.3622305759 0.1776869242 35.0174055468 4.2291373760
0.01 0.008 0.7856 0.1964 0.2943049310 0.0373227217 27.7734518903 4.4961369018 10.6012382311 0.7298237997 3.4391820685 0.1350672172 42.1081771209 5.3983506404
0.01 0.0085 0.7852 0.1963 0.2813533095 0.0241116676 25.4788998075 5.0191086267 10.5415698756 0.4750517633 3.3622305759 0.3210014198 39.6640535685 5.8392734774
0.01 0.009000000000000001 0.7848 0.1962 0.2808021766 0.0151335897 24.7949177143 5.2261643704 10.4602476813 0.6571148904 3.4661150910 0.1912099156 39.0020826632 6.0896227661
0.01 0.0095 0.7844 0.1961 0.2808021766 0.0327170571 29.5918617425 7.8594940277 10.3534220771 0.6787660507 3.3583830012 0.3285438678 43.5844689974 8.8995210033
0.001 0.001 0.7984 0.1996 0.0278322079 0.0091228716 3.9497131702 1.3608883084 10.9866765599 0.6483314150 3.3996070152 0.2169286842 18.3638289532 2.2352712792
0.01 0.01 0.784 0.196 0.2752908483 0.0480592884 27.0758657334 7.1877338505 10.4665032347 0.5522105740 3.4018056292 0.1471758240 41.2194654456 7.9351795369
0.001 0.0015 0.7979999999999999 0.1995 0.0278322079 0.0056204741 6.2367074398 3.2160305905 11.1955158043 0.5830178630 3.5056901443 0.1703606725 20.9657455963 3.9750296001
0.001 0.002 0.7976 0.1994 0.0267299422 0.0028102371 8.2387721524 3.1426779515 10.9515492216 0.5873624660 3.5139349471 0.2548543685 22.7309862633 3.9877050231
0.001 0.0025 0.7972 0.1993 0.0267299422 0.0106868621 10.0896806013 3.4979172846 10.4958562161 0.4944545470 3.3127617591 0.2486621828 23.9250285187 4.2517208765
0.001 0.003 0.7968 0.1992 0.0281077743 0.0082853432 11.5710119854 2.0371860778 10.9332637578 0.9465680237 3.3737732998 0.2373230515 25.9061568173 3.2293624962
0.001 0.0035 0.7964 0.1991 0.0319657041 0.0080623782 13.7537084331 3.5417644741 11.0444201298 0.7827845589 3.4210435024 0.1242460139 28.2511377694 4.4568574251
0.0 0.0025 0.7979999999999999 0.1995 0.0000000000 0.0000000000 8.5116092084 0.9000032312 11.0742543076 0.3205707262 3.4639164769 0.1076872107 23.0497799929 1.3282611681
0.001 0.004 0.7959999999999999 0.19899999999999998 0.0270055086 0.0108280421 14.5684406944 2.9815679339 10.7754313335 0.7155609127 3.4754592008 0.1071810268 28.8463367373 3.8151379155
0.001 0.0045 0.7956 0.1989 0.0264543758 0.0106584017 13.9917795484 3.6396645513 10.7191313529 0.1948078982 3.4952467275 0.1407971580 28.2326120046 3.9859280092
0.001 0.005 0.7952 0.1988 0.0261788094 0.0071858929 16.5107986828 3.6255812175 10.8466484030 0.5373945038 3.4111497391 0.1308775699 30.7947756343 4.3010391841
0.001 0.0055 0.7948 0.1987 0.0297611728 0.0162186696 16.7035229190 5.1443750964 10.9587671678 0.6599966262 3.5265769780 0.3220312972 31.2186282376 6.1426216894
0.001 0.006 0.7944 0.1986 0.0300367392 0.0117431392 20.0977368202 6.5651232109 10.6815980325 0.5410205809 3.5425169301 0.2215042305 34.3518885220 7.3393911615
0.001 0.0065 0.794 0.1985 0.0272810751 0.0161059081 19.7553678829 3.4370734085 10.7042142640 0.4970644844 3.4193945418 0.1499013078 33.9062577638 4.1001451088
0.001 0.006999999999999999 0.7936 0.1984 0.0297611728 0.0105437919 20.5731232695 3.9491881667 10.9034295801 0.9061601848 3.4831543500 0.1723705023 34.9894683724 5.0382626457
0.001 0.0075 0.7932 0.1983 0.0314145713 0.0138771701 20.5149281080 5.3902065063 10.6536886404 0.4150580596 3.4551220206 0.2735574265 34.6551533403 6.0926991625
0.001 0.008 0.7928 0.1982 0.0292100400 0.0136565333 22.2358421701 2.3475419389 10.7133569959 0.1524230948 3.3941104800 0.2090996422 36.3725196860 2.7227212092
0.001 0.0085 0.7924 0.1981 0.0344458018 0.0067499711 22.5706532941 3.5865511488 10.6575382117 1.0018856049 3.4270896911 0.2390076543 36.6897269987 4.8341943791
0.0 0.003 0.7976 0.1994 0.0000000000 0.0000000000 10.3050782770 3.8967750569 11.1858918760 0.8974920753 3.4968956880 0.3123579924 24.9878658410 5.1066251246
0.001 0.009000000000000001 0.792 0.198 0.0231475788 0.0100723200 30.1375358544 6.9014106433 10.4530297351 0.7250632078 3.3814684490 0.1833108907 43.9951816173 7.8198570618
0.001 0.0095 0.7916 0.1979 0.0319657041 0.0109396743 31.5032326969 3.3599647256 10.5665920892 0.3215371588 3.4111497391 0.0999342052 45.5129402293 3.7923757639
0.001 0.01 0.7912 0.1978 0.0292100400 0.0163863571 27.2980654410 7.0946032517 10.3611212197 0.2307455980 3.4600689022 0.2816458100 41.1484656029 7.6233810168
0.0015 0.0 0.7988 0.1997 0.0388548645 0.0036558016 0.0000000000 0.0000000000 11.6598703453 0.7580112881 3.4111497391 0.1269402163 15.1098749489 .8886073060
0.0015 0.0005 0.7984 0.1996 0.0424372279 0.0192028471 2.2605419235 0.9488159463 11.2426730530 0.6741724926 3.5419672766 0.3007041827 17.0876194810 1.9428954687
0.0015 0.001 0.7979999999999999 0.1995 0.0446417592 0.0161247565 3.6625162692 1.0528486791 11.1310354846 0.9208475150 3.4540227135 0.3297994400 18.2922162265 2.3196203906
0.0015 0.0015 0.7976 0.1994 0.0476729898 0.0204439824 5.7870175554 2.0516176345 11.1700123943 0.5763889497 3.4721612797 0.2166109133 20.4768642192 2.8650614799
0.0015 0.002 0.7972 0.1993 0.0449173256 0.0079102442 8.4768432677 4.4793633002 10.7427099773 0.6330248125 3.4600689022 0.1785485814 22.7245394728 5.2988469383
0.0015 0.0025 0.7968 0.1992 0.0374770324 0.0097660986 8.5546887435 1.6727842990 10.8938056517 0.4678991234 3.3787201814 0.0856895557 22.8646916090 2.2361390767
0.0015 0.003 0.7964 0.1991 0.0446417592 0.0061864507 11.3095116493 3.6685889891 11.0805098610 0.7523524039 3.5034915302 0.1910202169 25.9381547997 4.6181480606
0.0 0.0035 0.7972 0.1993 0.0000000000 0.0000000000 10.5537303308 2.6505560088 10.9149782940 0.6962471494 3.5293252456 0.2398253636 24.9980338704 3.5866285218
0.0015 0.0035 0.7959999999999999 0.19899999999999998 0.0407838294 0.0080999653 12.7273574027 3.4694165914 11.0304654338 0.7176676332 3.4611682093 0.2656731961 27.2597748752 4.4608573860
0.0015 0.004 0.7956 0.1989 0.0449173256 0.0064272580 12.9881019575 5.1165513320 10.6334783909 0.5470811756 3.3682767646 0.1739755414 27.0347744386 5.8440353070
0.0015 0.0045 0.7952 0.1988 0.0451928920 0.0203546419 16.2402289708 7.5835394261 10.7787997084 0.3466485006 3.4892005388 0.2444963640 30.5534221100 8.1950389326
0.0015 0.005 0.7948 0.1987 0.0496019547 0.0092222162 15.8804770632 2.6441443373 10.7744689407 0.7231304716 3.2874776973 0.2759983223 29.9920256559 3.6524953474
0.0015 0.0055 0.7944 0.1986 0.0413349622 0.0146853890 18.4592029218 4.8986160741 10.4968186089 0.2886761426 3.2935238860 0.1343495329 32.2908803789 5.3363271386
0.0015 0.006 0.794 0.1985 0.0377525988 0.0103987534 18.5982666844 4.4817121005 10.4607288777 0.5176421096 3.3341982464 0.1578338478 32.4309464073 5.1675868113
0.0015 0.0065 0.7936 0.1984 0.0421616615 0.0140078841 19.4636362940 5.6601241522 11.0477885047 0.4572064895 3.5199811358 0.2268518028 34.0735675960 6.3581903286
0.0015 0.006999999999999999 0.7932 0.1983 0.0383037317 0.0032136290 22.5472240733 4.7635250733 10.7889048332 0.6847233932 3.3792698349 0.1093023027 36.7537024731 5.5607643982
0.0015 0.0075 0.7928 0.1982 0.0440906264 0.0087141752 23.4163725895 4.5437019728 10.5560057680 0.4109383581 3.5155839077 0.0593422190 37.5320528916 5.0226967251
0.0015 0.008 0.7924 0.1981 0.0421616615 0.0116392155 24.1426784365 4.1737071988 10.5459006433 0.6397661524 3.4062028574 0.1451168569 38.1369435987 4.9702294236
0.0 0.004 0.7968 0.1992 0.0000000000 0.0000000000 12.7024166192 3.6033085291 10.9732030603 0.7056735180 3.5106370260 0.3504979780 27.1862567055 4.6594800251
0.0015 0.0085 0.792 0.198 0.0462951577 0.0051109956 26.5196106830 5.6092466264 10.5208784297 0.8068927857 3.5304245527 0.1779587624 40.6172088231 6.5992091701
0.0015 0.009000000000000001 0.7916 0.1979 0.0451928920 0.0105149442 23.0997002170 10.5622048420 10.8197014038 0.3981213375 3.4056532039 0.0808868893 37.3702477167 11.0517280130
0.0015 0.0095 0.7912 0.1978 0.0479485562 0.0144139939 27.1960349630 9.6935268563 10.4005793258 0.7506750451 3.4237917700 0.2617043499 41.0683546150 10.7203202452
0.0015 0.01 0.7908 0.1977 0.0407838294 0.0167711087 27.9094925276 10.6423656148 10.7388604059 0.9537822788 3.3572836942 0.1174562114 42.0464204571 11.7303752137
0.002 0.0 0.7984 0.1996 0.0512553531 0.0173759866 0.0000000000 0.0000000000 11.2113952860 0.9167790681 3.5716485666 0.1175590538 14.8342992057 1.0517141085
0.002 0.0005 0.7979999999999999 0.1995 0.0548377165 0.0221415514 2.4895436630 1.2763837544 11.3976182988 0.4373797490 3.4974453415 0.1924760742 17.4394450198 1.9283811290
0.002 0.001 0.7976 0.1994 0.0592467792 0.0087141752 3.4002601517 0.9760809660 11.1026448961 0.6117412767 3.4919488063 0.2796780564 18.0541006333 1.8762144743
0.002 0.0015 0.7972 0.1993 0.0537354509 0.0216981212 5.4234867412 1.9504863623 10.6724553006 0.7683632501 3.3226555225 0.1864289911 19.4723330152 2.9269767247
0.002 0.002 0.7968 0.1992 0.0609001777 0.0097660986 8.4027766985 2.1894482588 10.9082415442 0.7269436655 3.4408310291 0.0676766127 22.8127494495 2.9938346356
0.002 0.0025 0.7964 0.1991 0.0578689471 0.0126880306 8.1057546404 2.7214886669 11.2879055161 0.6867777119 3.4578702882 0.1508255666 22.9093993918 3.5717799760
0.0 0.0045 0.7964 0.1991 0.0000000000 0.0000000000 15.0914413668 5.1691742699 11.0920585750 1.0823834976 3.4666647445 0.1264250889 29.6501646863 6.3779828564
0.002 0.003 0.7959999999999999 0.19899999999999998 0.0465707241 0.0167529876 9.8470747981 3.4350253440 10.6729364970 0.2578243030 3.4919488063 0.3056310817 24.0585308255 4.0152337163
0.002 0.0035 0.7956 0.1989 0.0531843180 0.0243747801 10.9414461472 4.5913565183 10.8649338668 0.4032575257 3.4512744459 0.1004769038 25.3108387779 5.1194657279
0.002 0.004 0.7952 0.1988 0.0567666814 0.0103695023 12.7213111521 3.3549050150 10.7441535665 0.8758599632 3.4606185558 0.2085904327 26.9828499558 4.4497249132
0.002 0.0045 0.7948 0.1987 0.0548377165 0.0096093292 16.6355026004 5.5183742368 10.8504979743 0.7515875193 3.4820550430 0.1387044965 31.0228933342 6.4182755818
0.002 0.005 0.7944 0.1986 0.0625535762 0.0219486530 16.2969125697 3.9529735719 10.5324271437 0.5035494600 3.4743598937 0.1824783459 30.3662531833 4.6609500308
0.002 0.0055 0.794 0.1985 0.0556644158 0.0116392155 16.0898284884 5.3297072685 10.6758236755 0.5334330857 3.4518240995 0.1714002645 30.2731406792 6.0461798342
0.002 0.006 0.7936 0.1984 0.0609001777 0.0087836119 20.9804894001 4.9283062020 10.6763048719 0.5114065313 3.4908494993 0.2712059754 35.2085439490 5.7197023206
0.002 0.0065 0.7932 0.1983 0.0603490448 0.0230818745 21.6266824274 2.4946050519 11.0540440581 0.5759710039 3.4771081613 0.1780538077 36.2181836916 3.2717117380
0.002 0.006999999999999999 0.7928 0.1982 0.0597979120 0.0148499363 20.9880472133 3.2076983224 10.4843075021 0.2830743999 3.4419303361 0.1606493470 34.9740829635 3.6662720056
0.002 0.0075 0.7924 0.1981 0.0617268769 0.0162934104 21.5752892977 5.5513063394 10.7893860296 0.4148080568 3.5348217808 0.1453997198 35.9612239850 6.1278075264
