# Supplementary material for: Multipressure Sampling for Improving the Performance of MOF-based Electronic Noses
Source: ACS Sens. 2024 Jul 12;9(7):3531–9. doi: 10.1021/acssensors.4c00199 (PMC11287752; doi:10.1021/acssensors.4c00199)
Supplement: Supplementary file 2 — se4c00199_si_002.zip [file se4c00199_si_002.zip › Multiplex_Adsorption_Data/Methane_5bar/EDUVOO.csv]

methane_comp CO2_comp N2_comp O2_comp methane_mass methane_error CO2_mass CO2_error N2_mass N2_error O2_mass O2_error total_mass total_error
0.0 0.0 0.8 0.2 0.0000000000 0.0000000000 0.0000000000 0.0000000000 42.1518096046 0.4909409443 13.5867051715 0.6085255586 55.7385147761 1.0994665029
0.0 0.0005 0.7996 0.1999 0.0000000000 0.0000000000 0.2609353328 0.0438709737 42.4984845369 1.1476695665 13.8398474944 0.4618958006 56.5992673641 1.6534363408
0.0 0.005 0.7959999999999999 0.19899999999999998 0.0000000000 0.0000000000 2.6286105481 0.1649558234 41.9976296834 2.3698610425 13.7117007583 0.4755894162 58.3379409898 3.0104062821
0.002 0.008 0.792 0.198 0.1318267890 0.0188207582 4.0844563901 0.2059577474 42.1012336861 1.5055548830 13.4673116278 0.3024049469 59.7848284930 2.0327383355
0.002 0.0085 0.7916 0.1979 0.1163797085 0.0101507205 4.5735897815 0.1085516363 42.1686682441 0.6976416933 13.5628964883 0.5711981099 60.4215342224 1.3875421600
0.002 0.009000000000000001 0.7912 0.1978 0.1288426939 0.0353762922 4.6876888107 0.4029501414 42.3997848656 1.2617420413 13.7138015245 0.3790743144 60.9301178947 2.0791427893
0.002 0.0095 0.7908 0.1977 0.1214702237 0.0099049039 4.8494494599 0.2303754372 41.5688071986 0.7192781498 13.5131783557 0.3260739798 60.0529052379 1.2856324707
0.002 0.01 0.7904 0.1976 0.1177839886 0.0169607151 5.1975237138 0.4038785886 41.3962360343 2.0189862402 13.2719403744 0.5702736459 59.9834841111 3.0100991898
0.0025 0.0 0.7979999999999999 0.1995 0.1571038298 0.0167265611 0.0000000000 0.0000000000 42.3280590176 1.4712120864 13.8507014529 0.4059875177 56.3358643003 1.8939261652
0.0025 0.0005 0.7976 0.1994 0.1569282948 0.0193375532 0.2801925529 0.0325953695 42.0151013643 1.3165903738 13.5488913805 0.2906743163 56.0011135925 1.6591976128
0.0025 0.001 0.7972 0.1993 0.1490292195 0.0086280410 0.5160934996 0.0579799050 42.0543360162 1.4613002251 13.6563805826 0.3556056546 56.3758393179 1.8835138257
0.0025 0.0015 0.7968 0.1992 0.1488536845 0.0196285500 0.8030260795 0.1012424425 42.3810871018 1.1663892694 13.6980457782 0.4663017404 57.0310126440 1.7535620023
0.0025 0.002 0.7964 0.1991 0.1451674494 0.0183297549 1.0394084566 0.0703877080 41.9498124513 1.8331370006 13.4977727372 0.6217636955 56.6321610945 2.5436181590
0.0 0.0055 0.7956 0.1989 0.0000000000 0.0000000000 2.9612790259 0.1614451190 41.9268233975 1.0345055621 13.7453130169 0.2385970598 58.6334154403 1.4345477409
0.0025 0.0025 0.7959999999999999 0.19899999999999998 0.1483270795 0.0157395301 1.3499311313 0.0913653122 42.4984845369 0.4417583567 13.6493780287 0.3484106593 57.6461207764 .8972738583
0.0025 0.003 0.7956 0.1989 0.1448163794 0.0243987343 1.5954606880 0.1735127897 42.4019305107 0.8496112935 13.7708723386 0.6309740150 57.9130799167 1.6784968325
0.0025 0.0035 0.7952 0.1988 0.1511356396 0.0159881461 1.8294359126 0.0743962020 42.9294526667 1.4493775034 13.7050483321 0.3505028301 58.6150725510 1.8902646816
0.0025 0.004 0.7948 0.1987 0.1479760095 0.0191196222 2.0480053611 0.1428932449 42.0478990811 1.2076178758 13.7435623785 0.2864943258 57.9874428302 1.6561250687
0.0025 0.0045 0.7944 0.1986 0.1467472644 0.0104380618 2.3984867675 0.1827559906 42.7697553725 0.9182157473 13.7190534399 0.3023984607 59.0340428443 1.4138082604
0.0025 0.005 0.794 0.1985 0.1520133146 0.0112889618 2.6709764324 0.2357456587 42.4794802524 1.9985540085 13.4921706941 0.3990349894 58.7946406935 2.6446236184
0.0025 0.0055 0.7936 0.1984 0.1539441997 0.0253549363 2.8621043422 0.2528312399 42.4782541695 1.6599681496 13.6059621947 0.2614401406 59.1002649061 2.1995944664
0.0025 0.006 0.7932 0.1983 0.1555240147 0.0133867741 3.2458044533 0.1810229908 41.9875144997 0.6566798455 13.6511286672 0.1962764764 59.0399716349 1.0473660868
0.0025 0.0065 0.7928 0.1982 0.1453429844 0.0123424952 3.4778539559 0.1585478639 41.8054411931 0.9371809680 13.4620597124 0.4628333208 58.8906978458 1.5709046479
0.0025 0.006999999999999999 0.7924 0.1981 0.1528909896 0.0248094994 3.7127920415 0.1775845670 41.3171536890 1.2918565039 13.5114277172 0.2715600869 58.6942644373 1.7658106572
0.0 0.006 0.7952 0.1988 0.0000000000 0.0000000000 3.1028195938 0.1787397869 42.0046796599 1.2955417889 13.5516924021 0.5816715968 58.6591916558 2.0559531726
0.0025 0.0075 0.792 0.198 0.1453429844 0.0198781284 3.8259282098 0.3264311828 41.8992365328 1.6297411132 13.6773882443 0.3371960560 59.5478959713 2.3132464804
0.0025 0.008 0.7916 0.1979 0.1556995497 0.0216869219 4.2332184156 0.1443521016 41.8308824127 0.5156622375 13.6955948844 0.5041906876 59.9153952624 1.1858919486
0.0025 0.0085 0.7912 0.1978 0.1569282948 0.0316041016 4.5451853818 0.2869325800 42.2155659140 0.8132821282 13.5411885713 0.4950414348 60.4588681619 1.6268602446
0.0025 0.009000000000000001 0.7908 0.1977 0.1516622446 0.0132479514 4.7271661120 0.1713622104 41.3980751586 1.5564234716 13.4435029446 0.3671929868 59.7204064598 2.1082266202
0.0025 0.0095 0.7904 0.1976 0.1556995497 0.0134876694 4.9125168558 0.1856449956 41.6668938284 1.5647538913 13.6420253472 0.2208703626 60.3771355811 1.9847569189
0.0025 0.01 0.79 0.1975 0.1421833543 0.0351070011 5.2663682757 0.5089829366 42.4166435051 0.1738964192 13.6710859458 0.4321738898 61.4962810809 1.1501602467
0.003 0.0 0.7976 0.1994 0.1841362206 0.0093808640 0.0000000000 0.0000000000 42.2140333104 1.5237428235 13.5047752911 0.2021956362 55.9029448221 1.7353193237
0.003 0.0005 0.7972 0.1993 0.1846628256 0.0297810023 0.2594910413 0.0509861952 41.9663645701 1.5396796548 13.6756376058 0.6082249162 56.0861560428 2.2286717685
0.003 0.001 0.7968 0.1992 0.1836096156 0.0194329222 0.5348692892 0.0518873995 41.9476668063 1.1030562757 13.7285068876 0.2764368459 56.3946525987 1.4508134433
0.003 0.0015 0.7964 0.1991 0.1839606856 0.0199709162 0.8270976047 0.1050180807 42.5374126681 0.9556606192 13.5800527453 0.5706819350 57.1285237037 1.6513315511
0.0 0.0065 0.7948 0.1987 0.0000000000 0.0000000000 3.4460795427 0.1547063270 42.2728852883 1.0134199834 13.8745101361 0.1586445544 59.5934749671 1.3267708648
0.003 0.002 0.7959999999999999 0.19899999999999998 0.1862426406 0.0189837679 1.0615542598 0.0316428416 42.1576334983 0.9277879359 13.6122644932 0.4142151203 57.0176948919 1.3926296657
0.003 0.0025 0.7956 0.1989 0.1841362206 0.0230853559 1.3220081621 0.1092497248 41.9884340618 1.2266733960 13.6364233041 0.4195669436 57.1310017486 1.7785754203
0.003 0.003 0.7952 0.1988 0.1769392854 0.0227411002 1.6209765047 0.1346147182 42.7023208145 0.4190737987 13.6304711333 0.1599742592 58.1307077379 .7364038763
0.003 0.0035 0.7948 0.1987 0.1788701704 0.0134327295 1.8048829569 0.1983213209 41.6895763616 1.2353635262 13.4361502630 0.2951640838 57.1094797519 1.7422816604
0.003 0.004 0.7944 0.1986 0.1744817953 0.0165933975 2.0980741334 0.1370716430 42.1870594872 1.6735207068 13.6399245810 0.3795074116 58.0995399969 2.2066931589
0.003 0.0045 0.794 0.1985 0.1829074755 0.0194392635 2.3700823678 0.0598679689 41.9862884168 0.8692153666 13.5516924021 0.4908535536 58.0909706622 1.4393761526
0.003 0.005 0.7936 0.1984 0.1686891401 0.0053703385 2.5231772679 0.1274254782 41.4314859168 1.4339832014 13.4231955383 0.2648095168 57.5465478631 1.8315885349
0.003 0.0055 0.7932 0.1983 0.1779924954 0.0277411959 2.9405775142 0.1511599785 41.3067319845 1.3484375600 13.4715131601 0.4709101643 57.8968151542 1.9982488987
0.003 0.006 0.7928 0.1982 0.1744817953 0.0210466398 3.2602473684 0.2398780324 42.0466729983 0.6374552130 13.5909067038 0.1777407643 59.0723088658 1.0761206495
0.003 0.0065 0.7924 0.1981 0.1785191004 0.0234350737 3.3276476389 0.2423006770 42.0862141709 1.4129316466 13.5082765680 0.4160448218 59.1006574782 2.0947122191
0.0 0.006999999999999999 0.7944 0.1986 0.0000000000 0.0000000000 3.6593532557 0.1227940383 42.3047634430 2.0931396513 13.6731867119 0.5829078284 59.6373034106 2.7988415180
0.003 0.006999999999999999 0.792 0.198 0.1732530503 0.0160727197 3.6295045645 0.1865417403 41.6837524679 1.3643787736 13.3871323858 0.2620864244 58.8736424685 1.8290796580
0.003 0.0075 0.7916 0.1979 0.1713221652 0.0301061725 3.9602473202 0.3889934633 42.5508995797 1.3157237499 13.6297708779 0.2622884120 60.3122399430 1.9971117977
0.003 0.008 0.7912 0.1978 0.1823808705 0.0286590128 4.2919529370 0.4760274196 41.8437562828 1.5900132289 13.6409749641 0.3321086222 59.9590650544 2.4268082835
0.003 0.0085 0.7908 0.1977 0.1829074755 0.0140691060 4.6029570422 0.3038951640 42.0941837096 1.4874757877 13.6364233041 0.5545766263 60.5164715314 2.3600166840
0.003 0.009000000000000001 0.7904 0.1976 0.1774658904 0.0078029209 4.6742087567 0.3370756220 41.5850527967 1.1512023714 13.3332127209 0.2902590261 59.7699401647 1.7863399404
0.003 0.0095 0.79 0.1975 0.1925619008 0.0240322744 5.0988304606 0.2322352085 42.3053764844 1.1952965531 13.5513422744 0.1267326837 61.1481111202 1.5782967197
0.003 0.01 0.7896 0.1974 0.1800989155 0.0164816060 5.2605911097 0.3023076902 41.5792289030 0.7466744031 13.4056891536 0.4007614874 60.4256080818 1.4662251867
0.0035 0.0 0.7972 0.1993 0.2118707514 0.0263793548 0.0000000000 0.0000000000 42.2397810507 1.5874807131 13.6910432243 0.6707357408 56.1426950264 2.2845958087
0.0035 0.0005 0.7968 0.1992 0.2264401569 0.0227248353 0.2493810007 0.0652049587 42.7912118228 2.6186785232 13.6301210056 0.3053900376 56.8971539860 3.0119983548
0.0035 0.001 0.7964 0.1991 0.2048493512 0.0269799073 0.5343878587 0.0146025102 42.2275202220 1.4593906886 13.6560304549 0.6981992207 56.6227878868 2.1991723268
0.0 0.0075 0.794 0.1985 0.0000000000 0.0000000000 3.8143738777 0.2927572517 41.7928738436 1.0767238221 13.4918205664 0.4335446188 59.0990682877 1.8030256926
0.0035 0.0015 0.7959999999999999 0.19899999999999998 0.2138016365 0.0138037942 0.8179504251 0.0735439263 42.3069090880 0.3385831794 13.6766879889 0.4926365089 57.0153491385 .9185674088
0.0035 0.002 0.7956 0.1989 0.2108175414 0.0294438715 1.0572213853 0.0297397824 42.1668291198 0.7571133716 13.5401381882 0.3349212522 56.9750062347 1.1512182777
0.0035 0.0025 0.7952 0.1988 0.2185410816 0.0147282133 1.2979366369 0.1059759660 42.3951870549 1.2833307578 13.5509921467 0.6499282988 57.4626569201 2.0539632359
0.0035 0.003 0.7948 0.1987 0.2232805268 0.0311958844 1.5853506474 0.1050622115 42.2830004720 1.4457942514 13.6301210056 0.2369244540 57.7217526518 1.8189768013
0.0035 0.0035 0.7944 0.1986 0.2050248862 0.0267965555 1.8511002852 0.0697659080 41.9657515287 1.8520751884 13.5793524899 0.5844444068 57.6012291900 2.5330820587
0.0035 0.004 0.794 0.1985 0.2062536313 0.0188076563 2.0971112724 0.1508775854 42.2462179858 0.4275101499 13.3703262565 0.4731913286 57.9199091460 1.0703867202
0.0035 0.0045 0.7936 0.1984 0.2055514912 0.0284214971 2.3402336766 0.2544103996 42.0141818021 1.1705152543 13.5709494253 0.4522966845 58.1309163952 1.9056438355
0.0035 0.005 0.7932 0.1983 0.2204719667 0.0100162680 2.6733835849 0.2250212559 42.1895116530 0.9665196588 13.4004372382 0.3341884013 58.4838044428 1.5357455840
0.0035 0.0055 0.7928 0.1982 0.2129239615 0.0295316454 2.8500685796 0.2073619038 41.9982427248 1.1134786889 13.4900699279 0.2295235921 58.5513051938 1.5798958302
0.0035 0.006 0.7924 0.1981 0.2143282415 0.0352890853 3.2053642910 0.2501141510 42.1695878063 1.2078378795 13.4203945168 0.4997292497 59.0096748556 1.9929703655
0.0 0.008 0.7936 0.1984 0.0000000000 0.0000000000 4.0483491023 0.3310814058 41.7383131558 0.7334717351 13.7442626339 0.5633466468 59.5309248920 1.6278997877
0.0035 0.0065 0.792 0.198 0.2192432216 0.0308342614 3.4797796779 0.2407845677 42.1747986585 1.1889505223 13.6518289226 0.2681292421 59.5256504806 1.7286985935
0.0035 0.006999999999999999 0.7916 0.1979 0.2123973564 0.0284128228 3.6295045645 0.3617385637 41.9292755632 1.5699635709 13.5698990422 0.6090595781 59.3410765263 2.5691745355
0.0035 0.0075 0.7912 0.1978 0.2111686114 0.0196599206 3.8856255922 0.2102346980 42.0371708560 1.2042178149 13.4561075416 0.4597569934 59.5900726012 1.8938694269
0.0035 0.008 0.7908 0.1977 0.2113441464 0.0280284939 4.1701510197 0.1194335836 42.6511318546 1.5872344846 13.6157657701 0.4054448463 60.6483927908 2.1401414084
0.0035 0.0085 0.7904 0.1976 0.2169612666 0.0206624908 4.3747589836 0.2846325276 41.9234516696 1.2694378562 13.5625463606 0.3687255240 60.0777182804 1.9434583986
0.0035 0.009000000000000001 0.79 0.1975 0.2073068413 0.0216243168 4.6381014689 0.1163987056 42.0276687137 1.2430064809 13.4266968153 0.3610806325 60.2997738392 1.7421101358
0.0035 0.0095 0.7896 0.1974 0.2181900116 0.0379188117 4.8441537243 0.1515275264 41.5838267138 0.9544946888 13.6224181963 0.1512065272 60.2685886460 1.2951475541
0.0035 0.01 0.7892 0.1973 0.2094132613 0.0185636049 5.2836997738 0.1307507105 41.5807615066 1.1095802747 13.4249461768 0.2342728446 60.4988207185 1.4931674347
0.004 0.0 0.7968 0.1992 0.2362701172 0.0314281199 0.0000000000 0.0000000000 41.5911832110 1.4465954246 13.5499417636 0.3219271356 55.3773950918 1.7999506801
0.004 0.0005 0.7964 0.1991 0.2348658371 0.0110238219 0.2696010819 0.0406231504 42.2790157027 1.5345109248 13.7404112292 0.6090346193 56.5238938509 2.1951925164
0.0 0.0085 0.7932 0.1983 0.0000000000 0.0000000000 4.5451853818 0.1167565749 41.3916382235 1.8405170207 13.4533065200 0.3169876008 59.3901301253 2.2742611964
0.004 0.001 0.7959999999999999 0.19899999999999998 0.2431159824 0.0230212001 0.5233149571 0.1092157752 41.9810775646 1.1715300444 13.6322217717 0.3802199761 56.3797302758 1.6839869958
0.004 0.0015 0.7956 0.1989 0.2420627723 0.0109001444 0.8232461607 0.0481430503 42.1879790494 1.1358832348 13.3850316197 0.3548602477 56.6383196021 1.5497866772
0.004 0.002 0.7952 0.1988 0.2427649124 0.0394325237 1.0615542598 0.0798652432 41.7919542815 1.6488143476 13.7677211894 0.3699880704 56.8639946431 2.1381001849
0.004 0.0025 0.7948 0.1987 0.2439936574 0.0181744438 1.3306739112 0.1269881897 41.6926415688 0.8360397401 13.4336993691 0.5025014321 56.7010085065 1.4837038057
0.004 0.003 0.7944 0.1986 0.2369722572 0.0098675032 1.5607976917 0.1228770608 42.0062122635 0.7359474994 13.5495916359 0.3800871171 57.3535738483 1.2487791805
0.004 0.0035 0.794 0.1985 0.2327594171 0.0188207582 1.8010315129 0.1183340116 42.1429205038 1.0182867384 13.4904200556 0.1961965145 57.6671314894 1.3516380227
0.004 0.004 0.7936 0.1984 0.2483820325 0.0306659202 2.0629297067 0.1264614476 42.4822389388 0.9549131394 13.5688486591 0.4578374477 58.3623993371 1.5698779549
0.004 0.0045 0.7932 0.1983 0.2476798925 0.0237433401 2.3368636631 0.2187920233 42.5852299002 1.5613256748 13.8160388112 0.5786457345 58.9858122670 2.3825067727
0.004 0.005 0.7928 0.1982 0.2441691924 0.0176724612 2.5385830440 0.1122714101 41.6319504666 0.9666448566 13.2883963761 0.5560953736 57.7030990791 1.6526841015
0.004 0.0055 0.7924 0.1981 0.2462756125 0.0347825171 2.8630672032 0.2562476887 42.2508157966 0.7880337085 13.7134513968 0.2035997810 59.0736100091 1.2826636953
0.0 0.009000000000000001 0.7928 0.1982 0.0000000000 0.0000000000 4.5629983104 0.4230851145 41.3177667304 1.0614390698 13.4007873659 0.1896438464 59.2815524067 1.6741680307
0.004 0.006 0.792 0.198 0.2522438026 0.0164890823 3.1586655322 0.1913987500 42.0604664306 1.1853079681 13.4652108616 0.5332140164 58.9365866270 1.9264098168
0.004 0.0065 0.7916 0.1979 0.2455734724 0.0201490943 3.3574963301 0.1301608600 41.8367063063 1.4587016645 13.4981228649 0.3825253621 58.9378989737 1.9915369809
0.004 0.006999999999999999 0.7912 0.1978 0.2415361673 0.0195593577 3.5905086937 0.2490182699 41.4492641185 1.0111114516 13.2523332236 0.6420391112 58.5336422031 1.9217281904
0.004 0.0075 0.7908 0.1977 0.2438181224 0.0149936079 3.9092156869 0.2027502711 41.8085064002 1.0355313322 13.4193441337 0.3980790211 59.3808843432 1.6513542323
0.004 0.008 0.7904 0.1976 0.2420627723 0.0310533282 4.1860382263 0.2767283304 42.5159562178 1.9805783491 13.5124781003 0.3668736821 60.4565353167 2.6552336898
0.004 0.0085 0.79 0.1975 0.2482064975 0.0227085587 4.3603160685 0.1568783975 42.3706653974 1.0698396863 13.6546299442 0.4287278945 60.6338179076 1.6781545370
0.004 0.009000000000000001 0.7896 0.1974 0.2373233272 0.0074968040 4.6356943164 0.3057201208 42.0506577676 1.4139593082 13.5888059377 0.3613439939 60.5124813489 2.0885202269
0.004 0.0095 0.7892 0.1973 0.2306529970 0.0276299013 4.8845938866 0.5401933434 42.1787834278 0.8538062941 13.4998735033 0.5305080472 60.7939038147 1.9521375860
0.004 0.01 0.7888 0.1972 0.2513661276 0.0237744653 5.1638235785 0.2759130255 41.6497286682 1.1531949819 13.5562440621 0.3604145845 60.6211624364 1.8132970572
0.0045 0.0 0.7964 0.1991 0.2566321778 0.0091950859 0.0000000000 0.0000000000 42.1165597220 0.5705719944 13.6836905428 0.3552759359 56.0568824426 .9350430162
0.0 0.0095 0.7924 0.1981 0.0000000000 0.0000000000 4.9462169910 0.1716325065 42.0319600038 0.8191421960 13.5418888266 0.4970067243 60.5200658214 1.4877814268
0.0045 0.0005 0.7959999999999999 0.19899999999999998 0.2831379636 0.0184970923 0.2623796243 0.0458750476 42.4819324181 0.7515682994 13.7694718278 0.2647169138 56.7969218338 1.0806573531
0.0045 0.001 0.7956 0.1989 0.2664621381 0.0224410366 0.5132049165 0.0654037115 41.7628348132 1.6949920581 13.4785157140 0.4824317499 56.0210175818 2.2652685561
0.0045 0.0015 0.7952 0.1988 0.2743612133 0.0381456590 0.7938789000 0.1176661850 42.2563331695 1.4303198709 13.5555438067 0.4606722559 56.8801170895 2.0468039708
0.0045 0.002 0.7948 0.1987 0.2692706982 0.0084839902 1.0355570126 0.1166374071 41.7131784569 0.7308251038 13.5649972545 0.3032081573 56.5830034222 1.1591546584
0.0045 0.0025 0.7944 0.1986 0.2798027985 0.0093808640 1.3884455716 0.1992773390 42.8932832219 0.4835937261 13.6301210056 0.3860522626 58.1916525976 1.0783041917
0.0045 0.003 0.794 0.1985 0.2761165634 0.0217153191 1.5660934273 0.1021086746 42.4721237551 1.6317864130 13.6346726656 0.2674810597 57.9490064114 2.0230914664
0.0045 0.0035 0.7936 0.1984 0.2696217682 0.0253500748 1.8799861154 0.1741687547 42.6566492275 1.8636251957 13.8160388112 0.6072793019 58.6222959223 2.6704233271
0.0045 0.004 0.7932 0.1983 0.2738346083 0.0272390513 2.0768911913 0.1494886289 42.2848395963 1.3267233659 13.4582083077 0.1990450536 58.0937737036 1.7024960997
0.0045 0.0045 0.7928 0.1982 0.2799783335 0.0432828178 2.4201511401 0.1263000605 42.4546520742 1.9555973777 13.7362096969 0.3319358270 58.8909912447 2.4571160830
0.0045 0.005 0.7924 0.1981 0.2618982279 0.0330192497 2.5265472814 0.2505770617 42.6186406584 0.4325961983 13.5362867835 0.2724560446 58.9433729512 .9886485543
0.0 0.001 0.7992 0.1998 0.0000000000 0.0000000000 0.5030948760 0.0560613367 42.1573269775 1.3696874091 13.7967817880 0.5257654371 56.4572036415 1.9515141829
0.0 0.01 0.792 0.198 0.0000000000 0.0000000000 5.1720078971 0.4260439633 42.1297401129 0.7692314378 13.3878326412 0.3466766339 60.6895806512 1.5419520350
0.0045 0.0055 0.792 0.198 0.2773453084 0.0269433368 2.9256531686 0.2449833279 42.4304369375 1.7082038540 13.5411885713 0.1828860096 59.1746239858 2.1630165283
0.0045 0.006 0.7916 0.1979 0.2675153481 0.0319338654 3.1191882310 0.2761817044 42.4289043339 0.9490693245 13.4827172463 0.2571053244 59.2983251593 1.5142902187
0.0045 0.0065 0.7912 0.1978 0.2768187034 0.0308182685 3.3247590559 0.1870628561 41.9228386281 0.7659804944 13.4781655863 0.3223913751 59.0025819737 1.3062529941
0.0045 0.006999999999999999 0.7908 0.1977 0.2708505132 0.0289627439 3.7243463736 0.2031477001 41.6393069638 0.5768553787 13.5212312927 0.3654004815 59.1557351433 1.1743663042
0.0045 0.0075 0.7904 0.1976 0.2659355331 0.0319454420 3.8971799243 0.1850347310 41.8943322013 1.0704563669 13.3682254903 0.4236307816 59.4256731490 1.7110673215
0.0045 0.008 0.79 0.1975 0.2722547933 0.0421488754 4.1311551489 0.2541551834 42.4577172814 1.5108057637 13.6616324980 0.2824504219 60.5227597216 2.0895602444
0.0045 0.0085 0.7896 0.1974 0.2810315435 0.0324697059 4.4907837349 0.3248368261 41.9032213022 1.2578758800 13.4529563923 0.4400011701 60.1279929729 2.0551835821
0.0045 0.009000000000000001 0.7892 0.1973 0.2699728382 0.0119878971 4.7849377724 0.2466014677 42.2560266488 1.6494820572 13.4883192894 0.2214335538 60.7992565488 2.1295049758
0.0045 0.0095 0.7888 0.1972 0.2771697734 0.0195908390 4.8340436838 0.2642593039 42.3535002372 0.6782881720 13.3479180841 0.2822003151 60.8126317785 1.2443386300
0.0045 0.01 0.7884 0.1971 0.2636535780 0.0176095821 5.1691193141 0.2242577493 42.2232289320 0.6228120848 13.4988231203 0.3030124092 61.1548249444 1.1676918254
0.0005 0.0 0.7996 0.1999 0.0286122059 0.0050388026 0.0000000000 0.0000000000 41.5954745011 1.7889874730 13.5373371666 0.4816077387 55.1614238736 2.2756340143
0.005 0.0 0.7959999999999999 0.19899999999999998 0.3099948194 0.0278077589 0.0000000000 0.0000000000 42.2682874775 1.3002803963 13.5856547884 0.3798432063 56.1639370853 1.7079313615
0.005 0.0005 0.7956 0.1989 0.2991116491 0.0178113978 0.2729710954 0.0573367358 42.7351185314 0.8008888387 13.6801892658 0.2732934495 56.9873905417 1.1493304218
0.005 0.001 0.7952 0.1988 0.2927923889 0.0164890823 0.5319807062 0.0568821905 42.3112003781 1.7137908600 13.5741005745 0.5214406505 56.7100740477 2.3086027833
0.005 0.0015 0.7948 0.1987 0.3128033795 0.0215443745 0.7991746355 0.1025345256 42.6465340438 2.3856571889 13.6399245810 0.4990350262 57.3984366398 3.0087711152
0.005 0.002 0.7944 0.1986 0.3031489542 0.0220811595 1.0312241381 0.0918813616 42.6471470852 1.7245440742 13.6350227933 0.4436691261 57.6165429708 2.2821757214
0.005 0.0025 0.794 0.1985 0.3173672896 0.0242873471 1.3393396602 0.0823006818 42.5600952013 1.8249610328 13.4648607339 0.3052470989 57.6816628850 2.2367961606
0.005 0.003 0.7936 0.1984 0.3119257045 0.0285556125 1.5367261666 0.2120612566 42.8427073034 1.9314847005 13.5618461052 0.4946619131 58.2532052797 2.6667634827
0.005 0.0035 0.7932 0.1983 0.3096437494 0.0302287385 1.9122419592 0.1162472744 42.8617115880 1.3766467559 13.8233914927 0.3056709018 58.9069887893 1.8287936706
0.005 0.004 0.7928 0.1982 0.2956009490 0.0253743728 2.1399585872 0.0907340052 43.0508348711 1.7078931734 13.7201038230 0.7478268564 59.2064982303 2.5718284078
0.005 0.0045 0.7924 0.1981 0.3084150044 0.0324355253 2.3397522461 0.1407885868 42.2707396433 1.3904220360 13.6490279010 0.5989971657 58.5679347948 2.1626433138
0.0005 0.0005 0.7992 0.1998 0.0279100658 0.0097670680 0.2503438617 0.0279063632 42.4469890562 1.2119195054 13.6220680686 0.1402679889 56.3473110523 1.3898609255
0.005 0.005 0.792 0.198 0.2906859688 0.0282256795 2.6714578629 0.2339256895 42.0365578146 1.5249033280 13.6220680686 0.5745056696 58.6207697149 2.3615603666
0.005 0.0055 0.7916 0.1979 0.2991116491 0.0420024128 2.8847315758 0.1648321304 41.9819971267 0.8869453333 13.5621962329 0.3442451500 58.7280365845 1.4380250265
0.005 0.006 0.7912 0.1978 0.3035000242 0.0295691830 3.1788856134 0.1062031762 41.5001465577 0.8936062587 13.4028881321 0.4778851841 58.3854203274 1.5072638020
0.005 0.0065 0.7908 0.1977 0.3024468142 0.0140691060 3.4210451565 0.1052737819 41.8195411461 0.3518216977 13.5191305265 0.3505657800 59.0621636433 .8217303656
0.005 0.006999999999999999 0.7904 0.1976 0.2954254140 0.0110238219 3.6588718252 0.2508063485 41.4458923906 1.7755276036 13.5114277172 0.3701762199 58.9116173470 2.4075339939
0.005 0.0075 0.79 0.1975 0.2994627191 0.0191131748 3.9145114224 0.3212321359 42.0353317317 0.9905156183 13.4893696725 0.4016659047 59.7386755457 1.7325268337
0.005 0.008 0.7896 0.1974 0.3022712792 0.0147114672 4.1557081046 0.1093854177 41.4219837746 1.0572883786 13.6304711333 0.3116805189 59.5104342917 1.4930657824
0.005 0.0085 0.7892 0.1973 0.3017446741 0.0377853115 4.5524068393 0.2157195484 41.8455954071 1.0645471162 13.4386011569 0.5845291411 60.1383480774 1.9025811172
0.005 0.009000000000000001 0.7888 0.1972 0.2971807640 0.0326249646 4.7960106740 0.1784698655 41.2785320785 0.3668303904 13.4375507738 0.3169179813 59.8092742903 .8948432018
0.005 0.0095 0.7884 0.1971 0.3043776992 0.0304116613 5.0367259256 0.2015716805 41.4449728284 0.8609105708 13.3482682118 0.6531862749 60.1343446650 1.7460801875
0.0005 0.001 0.7988 0.1997 0.0287877409 0.0085563187 0.5271664011 0.0753865444 43.0824065051 1.9974237214 13.6868416920 0.4053831606 57.3252023391 2.4867497451
0.005 0.01 0.7879999999999999 0.19699999999999998 0.2871752687 0.0419142896 5.2394081675 0.4494983347 42.1751051792 0.7865768377 13.7057485875 0.8708063602 61.4074372029 2.1487958222
0.0055 0.0 0.7956 0.1989 0.3445752154 0.0323975045 0.0000000000 0.0000000000 41.6270461351 1.1912138119 13.5247325696 0.6291965147 55.4963539201 1.8528078311
0.0055 0.0005 0.7952 0.1988 0.3277238549 0.0383872221 0.2691196514 0.0408960973 41.8609214430 0.6931425052 13.5856547884 0.3114885209 56.0434197377 1.0839143455
0.0055 0.001 0.7948 0.1987 0.3517721507 0.0306739574 0.5117606250 0.0668200565 42.1640704333 1.7018637563 13.5100272065 0.6152428061 56.5376304155 2.4146005763
0.0055 0.0015 0.7944 0.1986 0.3350963252 0.0154390995 0.7881017339 0.0623708035 42.1542617704 1.7986169793 13.5965087469 0.6235678886 56.8739685764 2.4999947709
0.0055 0.002 0.794 0.1985 0.3394847003 0.0401111891 1.0620356903 0.1240709083 42.1524226461 1.3109850625 13.3293613163 0.4000597705 56.8833043530 1.8752269304
0.0055 0.0025 0.7936 0.1984 0.3300058100 0.0497975207 1.2955294844 0.1514296008 42.1199314499 1.5259284820 13.7152020352 0.3498096337 57.4606687795 2.0769652372
0.0055 0.003 0.7932 0.1983 0.3256174349 0.0251450449 1.5887206609 0.1526370077 41.8894278698 1.6399521870 13.6808895212 0.2774584698 57.4846554868 2.0951927094
0.0055 0.0035 0.7928 0.1982 0.3394847003 0.0244592772 1.8217330245 0.1888631677 42.3326568284 1.0145041195 13.4949717156 0.3857167882 57.9888462688 1.6135433526
0.0055 0.004 0.7924 0.1981 0.3438730754 0.0286159748 2.1476614753 0.1290161892 42.1475183146 1.3271031755 13.6850910535 0.5818671433 58.3241439188 2.0666024828
0.0005 0.0015 0.7984 0.1996 0.0284366709 0.0095242906 0.8011003575 0.1284039323 42.1564074154 1.3409342209 13.5572944452 0.3140502942 56.5432388890 1.7929127380
0.0055 0.0045 0.792 0.198 0.3287770650 0.0253306197 2.3421593986 0.3021451088 42.2667548739 1.7620250639 13.5744507022 0.2648872784 58.5121420397 2.3543880708
0.0055 0.005 0.7916 0.1979 0.3105214244 0.0168513605 2.6310177006 0.1367804979 41.9421494334 1.0204324692 13.5530929129 0.8125811320 58.4367814713 1.9866454596
0.0055 0.0055 0.7912 0.1978 0.3336920451 0.0157942492 2.9020630740 0.2474496588 41.8572431944 0.4609378617 13.4820169909 0.4379446689 58.5750153044 1.1621264386
0.0055 0.006 0.7908 0.1977 0.3273727849 0.0301389055 3.1678127118 0.2245552063 41.7842912635 1.6005273330 13.5068760572 0.4457971219 58.7863528174 2.3010185667
0.0055 0.0065 0.7904 0.1976 0.3396602353 0.0162784467 3.4191194345 0.1519246998 42.1809290728 1.4024796425 13.4105909413 0.4700722156 59.3502996839 2.0407550046
0.0055 0.006999999999999999 0.79 0.1975 0.3419421904 0.0256689562 3.6511689371 0.1643195022 41.9636058836 1.1810090130 13.6070125778 0.4372566453 59.5637295889 1.8082541167
0.0055 0.0075 0.7896 0.1974 0.3282504600 0.0185436761 3.8759969822 0.3288054031 41.9130299651 1.0890946398 13.5096770788 0.1571913481 59.6269544861 1.5936350671
0.0055 0.008 0.7892 0.1973 0.3435220054 0.0262153171 4.1205636778 0.2607807318 41.7419914044 1.9353505514 13.2964493130 0.3665781780 59.5025264006 2.5889247783
0.0055 0.0085 0.7888 0.1972 0.3350963252 0.0288518895 4.4243463254 0.2615191470 41.5467377069 1.4537326016 13.5986095131 0.6128951033 59.9047898706 2.3569987414
0.0055 0.009000000000000001 0.7884 0.1971 0.3307079500 0.0301470832 4.6501372315 0.2302305166 41.3275753934 1.2031031512 13.3727771504 0.4565504027 59.6811977253 1.9200311537
0.0005 0.002 0.7979999999999999 0.1995 0.0284366709 0.0082781088 1.0610728293 0.0996642540 42.0120361571 1.6789462418 13.6868416920 0.2412519555 56.7883873493 2.0281405601
0.0055 0.0095 0.7879999999999999 0.19699999999999998 0.3400113053 0.0239294841 5.0169872750 0.3401966577 41.7922608022 0.8302251577 13.4540067754 0.2434875692 60.6032661579 1.4378388687
0.0055 0.01 0.7876 0.1969 0.3354473952 0.0186563241 5.2851440654 0.2023062401 41.7315697000 1.1590219179 13.2103179003 0.3742994422 60.5624790609 1.7542839243
0.006 0.0 0.7952 0.1988 0.3637085310 0.0290052675 0.0000000000 0.0000000000 42.5484474140 1.0814777250 13.5758512130 0.2982907132 56.4880071580 1.4087737057
0.006 0.0005 0.7948 0.1987 0.3561605258 0.0360492664 0.2628610548 0.0340967015 42.2474440687 1.0934284463 13.4949717156 0.3400935038 56.3614373649 1.5036679180
0.006 0.001 0.7944 0.1986 0.3673947661 0.0170042600 0.5151306385 0.0270630752 42.6781056778 0.6663577119 13.6868416920 0.5316289838 57.2474727744 1.2420540309
0.006 0.0015 0.794 0.1985 0.3598467609 0.0402584091 0.7394772531 0.0718219447 42.1128814734 1.2044634017 13.4823671186 0.3644262523 56.6945726060 1.6809700078
0.006 0.002 0.7936 0.1984 0.3586180159 0.0314124294 1.0196698060 0.0966033222 42.0304274002 1.3681285718 13.5436394651 0.2441934221 56.9523546872 1.7403377455
0.006 0.0025 0.7932 0.1983 0.3608999709 0.0205428460 1.2887894574 0.1081494809 41.8367063063 1.1077972566 13.6000100239 0.7916807586 57.0864057585 2.0281703421
0.006 0.003 0.7928 0.1982 0.3507189406 0.0203983459 1.5487619292 0.1949549836 42.1377096516 1.4837089692 13.7134513968 0.5027550847 57.7506419182 2.2018173834
0.006 0.0035 0.7924 0.1981 0.3589690859 0.0231013671 1.8578403123 0.1120565047 41.9850623339 1.4174687301 13.5818033838 0.4699146729 57.7836751159 2.0225412748
0.0005 0.0025 0.7976 0.1994 0.0282611359 0.0086280410 1.3244153146 0.1224538146 42.3685197524 1.2543918392 13.5919570869 0.7001608474 57.3131532898 2.0856345422
0.006 0.004 0.792 0.198 0.3589690859 0.0123125013 2.1717330004 0.0359496765 42.1003141240 0.7163157683 13.6801892658 0.2315146406 58.3112054761 .9960925867
0.006 0.0045 0.7916 0.1979 0.3447507505 0.0333313197 2.3513065782 0.1522234225 42.1070575798 1.2740785765 13.6577810934 0.4581169012 58.4608960019 1.9177502199
0.006 0.005 0.7912 0.1978 0.3559849908 0.0203378345 2.5977989959 0.1921721986 41.9550233035 1.3282940134 13.5229819312 0.2774514004 58.4317892214 1.8182554469
0.006 0.0055 0.7908 0.1977 0.3610755059 0.0227411002 2.8683629387 0.1907242704 42.4932736847 2.0307273100 13.6497281564 0.7076876714 59.3724402857 2.9518803520
0.006 0.006 0.7904 0.1976 0.3472082405 0.0159186153 3.0662308756 0.3036815380 41.8492736558 1.0582984583 13.2950488023 0.3311667576 58.5577615742 1.7090653692
0.006 0.0065 0.79 0.1975 0.3526498257 0.0194329222 3.4528195698 0.1532613421 41.7649804582 1.0714028213 13.4431528169 0.5532283481 59.0136026706 1.7973254337
0.006 0.006999999999999999 0.7896 0.1974 0.3563360608 0.0223970561 3.7392707192 0.2484218717 42.1545682911 1.6456530724 13.6105138547 0.4323054869 59.8606889258 2.3487774871
0.006 0.0075 0.7892 0.1973 0.3575648058 0.0154869234 3.8485554435 0.2620220621 41.8452888864 0.8657451821 13.3976362166 0.3522221955 59.4490453523 1.4954763631
0.006 0.008 0.7888 0.1972 0.3598467609 0.0338923505 4.1484866470 0.1452803793 41.5381551268 0.8807018223 13.4907701833 0.1926835125 59.5372587180 1.2525580646
0.006 0.0085 0.7884 0.1971 0.3614265760 0.0433454187 4.4522692946 0.2155518723 41.8872822248 1.0244276427 13.3150060808 0.2901660953 60.0159841762 1.5734910290
0.0005 0.003 0.7972 0.1993 0.0330005810 0.0091950859 1.5762034678 0.0505295659 42.7599467095 1.2737702916 13.7113506306 0.4236192063 58.0805013889 1.7571141497
0.006 0.009000000000000001 0.7879999999999999 0.19699999999999998 0.3677458361 0.0367367550 4.7478676237 0.2163461050 41.4440532663 0.8852488158 13.4070896644 0.5719016237 59.9667563905 1.7102332995
0.006 0.0095 0.7876 0.1969 0.3675703011 0.0301266348 4.9038511067 0.4259112024 41.9461342027 1.6164757689 13.5208811650 0.5045173632 60.7384367755 2.5770309693
0.006 0.01 0.7872 0.1968 0.3566871308 0.0499655390 5.2524067911 0.3528199172 41.5479637898 1.1615163291 13.5037249080 0.5296662509 60.6607826197 2.0939680362
0.0065 0.0 0.7948 0.1987 0.3874057567 0.0320725080 0.0000000000 0.0000000000 42.6486796888 1.8980376694 13.7824265525 0.3319343498 56.8185119980 2.2620445272
0.0065 0.0005 0.7944 0.1986 0.3984644621 0.0430687218 0.2676753598 0.0315548224 41.9430689955 0.4639812525 13.5411885713 0.2982545453 56.1503973887 .8368593420
0.0065 0.001 0.794 0.1985 0.3905653868 0.0264586633 0.5228335266 0.0873713469 41.6889633201 1.3847418721 13.3594722980 0.3806672279 55.9618345315 1.8792391102
0.0065 0.0015 0.7936 0.1984 0.4033794422 0.0293852100 0.7625859172 0.0742964417 41.7202284334 0.6509027896 13.4470042215 0.4334654385 56.3331980143 1.1880498798
0.0065 0.002 0.7932 0.1983 0.4035549772 0.0281601044 1.0644428428 0.1232462088 42.2725787676 0.3929514314 13.6122644932 0.3438004366 57.3528410808 .8881581812
0.0065 0.0025 0.7928 0.1982 0.3875812918 0.0286418054 1.3480054093 0.1026700637 42.1138010356 1.6209314073 13.7407613569 0.4289485815 57.5901490936 2.1811918579
0.0065 0.003 0.7924 0.1981 0.4044326523 0.0343151855 1.6012378540 0.0884260850 41.9847558132 1.2452282605 13.4732637986 0.7152909132 57.4636901181 2.0832604442
0.0005 0.0035 0.7968 0.1992 0.0270323908 0.0058112427 1.7947729163 0.1731704918 42.0592403477 0.5383153122 13.6626828811 0.2222646343 57.5437285359 .9395616810
0.0065 0.0035 0.792 0.198 0.3940760869 0.0410016107 1.8116229840 0.1062904354 42.3010851944 2.1017823237 13.4939213325 0.3906082052 58.0007055978 2.6396825750
0.0065 0.004 0.7916 0.1979 0.3882834318 0.0305975188 2.1274413941 0.1236967265 42.2643027082 1.0701241902 13.5110775896 0.4800831644 58.2911051237 1.7045015999
0.0065 0.0045 0.7912 0.1978 0.3875812918 0.0217720023 2.3748966728 0.1251941488 42.2449919029 1.2861828486 13.6353729210 0.3710521086 58.6428427885 1.8042011083
0.0065 0.005 0.7908 0.1977 0.3860014767 0.0605165682 2.7244152182 0.1566655045 42.1870594872 0.6988984266 13.5835540222 0.4877991299 58.8810302043 1.4038796292
0.0065 0.0055 0.7904 0.1976 0.3903898518 0.0210173392 2.8529571626 0.2878680674 41.4842074804 0.8925247513 13.4617095847 0.2898549832 58.1892640795 1.4912651411
0.0065 0.006 0.79 0.1975 0.3979378571 0.0348356283 3.2323243992 0.1673107803 42.0742598629 0.9771876650 13.3391648917 0.3279005207 59.0436870109 1.5072345943
0.0065 0.0065 0.7896 0.1974 0.3930228769 0.0104380618 3.4200822955 0.1322804229 42.0837620052 2.4982751084 13.4746643094 0.3223077092 59.3715314870 2.9633013023
0.0065 0.006999999999999999 0.7892 0.1973 0.3860014767 0.0278520459 3.7344564142 0.2290030855 41.9237581903 1.2011977144 13.6640833919 0.5135092653 59.7082994731 1.9715621111
0.0065 0.0075 0.7888 0.1972 0.3838950566 0.0187945454 4.0247590077 0.4343666530 41.2487995688 0.2286849991 13.4823671186 0.2221101474 59.1398207517 .9039563449
0.0065 0.008 0.7884 0.1971 0.4030283722 0.0207220542 4.1711138807 0.2452254063 41.9203864624 1.9611650679 13.6535795611 0.6497388968 60.1481082764 2.8768514252
0.0005 0.004 0.7964 0.1991 0.0293143459 0.0087837689 2.1558457938 0.1850247099 42.0206187372 1.1933169257 13.5758512130 0.2427311849 57.7816300899 1.6298565894
0.0065 0.0085 0.7879999999999999 0.19699999999999998 0.4009219522 0.0303508095 4.3155430317 0.2494237496 42.2701266018 1.0601303421 13.5352364005 0.4324018904 60.5218279862 1.7723067916
0.0065 0.009000000000000001 0.7876 0.1969 0.3981133921 0.0192801053 4.8046764230 0.1070032770 41.8762474790 0.5902306153 13.4116413244 0.2225115902 60.4906786185 .9390255878
0.0065 0.0095 0.7872 0.1968 0.3991666021 0.0349380811 5.0035072209 0.2182234779 41.8845235383 1.2962296926 13.4343996245 0.1382893588 60.7215969858 1.6876806104
0.0065 0.01 0.7868 0.1967 0.3939005519 0.0410376666 5.2057080323 0.3852358636 41.9464407234 1.0157351083 13.4000871105 0.1627939413 60.9461364181 1.6048025798
0.006999999999999999 0.0 0.7944 0.1986 0.4172467077 0.0475774348 0.0000000000 0.0000000000 42.4114326529 1.3200981545 13.7554667201 0.3023660278 56.5841460807 1.6700416171
0.006999999999999999 0.0005 0.794 0.1985 0.4139115425 0.0407997127 0.2541953057 0.0497157129 42.0200056958 1.2492418743 13.5569443175 0.7728453226 56.2450568615 2.1126026225
0.006999999999999999 0.001 0.7936 0.1984 0.4328693231 0.0422073181 0.5310178452 0.0554460817 42.0359447731 0.2001784470 13.5380374220 0.4028836476 56.5378693634 .7007154944
0.006999999999999999 0.0015 0.7932 0.1983 0.4225127578 0.0374280808 0.7972489135 0.0782468984 42.4948062883 0.7922464248 13.5986095131 0.3068317434 57.3131774727 1.2147531474
0.006999999999999999 0.002 0.7928 0.1982 0.4237415028 0.0266767011 1.0456670532 0.0664722866 41.5927158146 0.9419409100 13.6777383720 0.2491472852 56.7398627426 1.2842371829
0.006999999999999999 0.0025 0.7924 0.1981 0.4133849375 0.0326702666 1.3003437894 0.0372167888 41.9023017400 1.7610714059 13.4147924737 0.4602516104 57.0308229406 2.2912100717
0.0 0.0015 0.7988 0.1997 0.0000000000 0.0000000000 0.8092846761 0.0498832631 41.7211479955 1.3994832379 13.5390878051 0.4317254782 56.0695204767 1.8810919792
0.0005 0.0045 0.7959999999999999 0.19899999999999998 0.0338782560 0.0121411360 2.3450479816 0.1779965181 42.3222351239 0.9181154649 13.6154156424 0.1376603071 58.3165770039 1.2459134261
0.006999999999999999 0.003 0.792 0.198 0.4247947129 0.0205608371 1.5848692169 0.1003687348 41.7812260563 1.6639966097 13.5436394651 0.5549743744 57.3345294512 2.3399005560
0.006999999999999999 0.0035 0.7916 0.1979 0.4212840128 0.0285426612 1.7933286248 0.1680461429 41.4351641655 1.6861329981 13.3857318750 0.3178449874 57.0355086781 2.2005667896
0.006999999999999999 0.004 0.7912 0.1978 0.4091720974 0.0203317734 2.0730397473 0.1875330941 41.7637543754 0.7120058649 13.5215814204 0.4268537667 57.7675476405 1.3467244991
0.006999999999999999 0.0045 0.7908 0.1977 0.4165445676 0.0302531921 2.3768223948 0.1849745962 41.8244454776 1.5103683899 13.6707358181 0.1391201453 58.2885482581 1.8647163235
0.006999999999999999 0.005 0.7904 0.1976 0.4256723879 0.0466275958 2.5660245827 0.2110181895 42.2600114181 1.1087087846 13.5537931682 0.2730313629 58.8055015569 1.6393859328
0.006999999999999999 0.0055 0.79 0.1975 0.4218106178 0.0408450005 2.9319117652 0.3115714669 42.1236096985 2.5087667507 13.7278066322 0.4838688728 59.2051387137 3.3450520909
0.006999999999999999 0.006 0.7896 0.1974 0.4256723879 0.0286288930 3.1899585149 0.2294237351 42.0215382994 1.7108586168 13.4340494968 0.5031635866 59.0712186990 2.4720748315
0.006999999999999999 0.0065 0.7892 0.1973 0.4258479229 0.0358435432 3.4123794075 0.1780017265 41.5960875425 0.4964174716 13.3808300873 0.2851217749 58.8151449602 .9953845162
0.006999999999999999 0.006999999999999999 0.7888 0.1972 0.4200552677 0.0122422296 3.6165059409 0.1232537310 41.8394649928 0.7868897289 13.5698990422 0.3856405033 59.4459252436 1.3080261928
0.006999999999999999 0.0075 0.7884 0.1971 0.4225127578 0.0327569203 3.9082528259 0.2609264502 42.0120361571 1.1217525945 13.5814532561 0.3241131138 59.9242549969 1.7395490788
0.0005 0.005 0.7956 0.1989 0.0277345308 0.0084985051 2.5429159185 0.2035625715 41.8655192538 1.1420496329 13.5292842296 0.4175683417 57.9654539327 1.7716790512
0.006999999999999999 0.008 0.7879999999999999 0.19699999999999998 0.4140870776 0.0216812380 4.0791606546 0.1205538895 41.2114040412 1.5040486586 13.4308983476 0.1972310044 59.1355501210 1.8435147905
0.006999999999999999 0.0085 0.7876 0.1969 0.4172467077 0.0501010240 4.5153366906 0.3989476052 41.6993850246 1.7657481350 13.4522561369 0.4861174721 60.0842245598 2.7009142363
0.006999999999999999 0.009000000000000001 0.7872 0.1968 0.4047837223 0.0292759553 4.6823930752 0.2348552018 41.8636801295 1.0541275575 13.4245960491 0.2780075626 60.3754529761 1.5962662772
0.006999999999999999 0.0095 0.7868 0.1967 0.4221616878 0.0294145554 4.9601784756 0.3624580243 42.3277524969 1.1003682235 13.5860049161 0.5574340784 61.2960975764 2.0496748816
0.006999999999999999 0.01 0.7864 0.1966 0.4126827975 0.0277634013 5.3130670345 0.2092844349 42.1269814264 0.7940185954 13.4795660971 0.3485091642 61.3322973555 1.3795755958
0.0075 0.0 0.794 0.1985 0.4742955844 0.0334273224 0.0000000000 0.0000000000 42.3823131847 1.3268097602 13.6710859458 0.6077571340 56.5276947149 1.9679942166
0.0075 0.0005 0.7936 0.1984 0.4481408686 0.0351876545 0.2498624312 0.0218295689 42.7495250051 1.2819495328 13.5870552992 0.2499470360 57.0345836041 1.5889137922
0.0075 0.001 0.7932 0.1983 0.4500717536 0.0269753387 0.5170563606 0.0411221693 42.6489862095 1.5221059643 13.5411885713 0.2871730187 57.1573028950 1.8773764910
0.0075 0.0015 0.7928 0.1982 0.4530558487 0.0194329222 0.7587344732 0.0590729156 42.4362608311 1.1589969499 13.5593952113 0.2044290037 57.2074463643 1.4419317914
0.0075 0.002 0.7924 0.1981 0.4376087683 0.0122924646 1.0557770938 0.1469932764 41.7683521861 0.7302334879 13.4627599678 0.2030547443 56.7244980160 1.0925739732
0.0005 0.0055 0.7952 0.1988 0.0275589958 0.0056171202 2.9280603211 0.1094277873 42.5352670231 1.2598554884 13.6808895212 0.2756054336 59.1717758612 1.6505058295
0.0075 0.0025 0.792 0.198 0.4584974339 0.0355708598 1.3605226024 0.1068472069 42.2057572510 0.3689297422 13.4981228649 0.5272630130 57.5229001522 1.0386108219
0.0075 0.003 0.7916 0.1979 0.4581463639 0.0408359469 1.5266161260 0.0800623414 41.7692717483 1.5337353381 13.4876190340 0.5250169152 57.2416532722 2.1796505416
0.0075 0.0035 0.7912 0.1978 0.4498962186 0.0320340564 1.7798485707 0.0417042213 41.9856753754 1.7048317515 13.5044251634 0.4290514537 57.7198453281 2.2076214829
0.0075 0.004 0.7908 0.1977 0.4521781737 0.0216812380 2.1389957262 0.1006454619 42.6281428007 1.3568234372 13.5769015961 0.4088771964 58.7962182967 1.8880273335
0.0075 0.0045 0.7904 0.1976 0.4541090588 0.0187288530 2.3118292769 0.0860455178 41.8143302939 0.6637214788 13.3825807258 0.7019919691 57.9628493554 1.4704878187
0.0075 0.005 0.79 0.1975 0.4663965091 0.0455390718 2.6185005075 0.1046997898 42.2091289789 1.3165332827 13.6329220271 0.5526279589 58.9269480226 2.0194001032
0.0075 0.0055 0.7896 0.1974 0.4393641183 0.0331867950 2.7985555158 0.1513744899 41.3999142829 0.9268720238 13.4221451552 0.5307778792 58.0599790722 1.6422111879
0.0075 0.006 0.7892 0.1973 0.4525292437 0.0488050453 3.1548140882 0.2620256003 41.6163179099 0.6452272039 13.4329991138 0.1586878213 58.6566603556 1.1147456708
0.0075 0.0065 0.7888 0.1972 0.4395396533 0.0300241838 3.4561895833 0.3000266244 41.7622217718 1.6472611619 13.5331356343 0.6441154460 59.1910866427 2.6214274161
0.0075 0.006999999999999999 0.7884 0.1971 0.4537579888 0.0372696823 3.5799172226 0.2071919386 41.5022922028 1.5927644739 13.4400016676 0.1748592529 58.9759690818 2.0120853477
0.0005 0.006 0.7948 0.1987 0.0333516510 0.0067529665 3.2419530093 0.1402409618 41.9878210204 1.0007318902 13.8377467282 0.3445697700 59.1008724089 1.4922955885
0.0075 0.0075 0.7879999999999999 0.19699999999999998 0.4469121235 0.0342252750 3.9891331504 0.0828508187 41.8722627096 1.1229992153 13.5853046607 0.6514008836 59.8936126442 1.8914761926
0.0075 0.008 0.7876 0.1969 0.4426992834 0.0132106857 4.1735210332 0.2056874852 42.0963293546 1.5706444628 13.3860820027 0.3414389551 60.0986316739 2.1309815888
0.0075 0.0085 0.7872 0.1968 0.4728913043 0.0278077589 4.4599721827 0.1528615767 41.9188538588 1.8270790608 13.5965087469 0.1559637123 60.4482260927 2.1637121087
0.0075 0.009000000000000001 0.7868 0.1967 0.4514760337 0.0480671130 4.6674687296 0.2723722590 41.8691975024 0.8541957556 13.5674481483 0.4444939682 60.5555904140 1.6191290958
0.0075 0.0095 0.7864 0.1966 0.4509494287 0.0458062288 4.9726956687 0.4085572539 41.8575497151 0.9563772572 13.4112911967 0.3778940384 60.6924860092 1.7886347783
0.0075 0.01 0.7859999999999999 0.1965 0.4481408686 0.0794427297 5.2288166965 0.3683166752 41.6656677456 1.4950651644 13.6640833919 0.4312311183 61.0067087026 2.3740556876
0.008 0.0 0.7936 0.1984 0.4783328895 0.0701788863 0.0000000000 0.0000000000 42.1239162193 1.1310214107 13.5947581085 0.3738708046 56.1970072173 1.5750711016
0.008 0.0005 0.7932 0.1983 0.4825457296 0.0572513280 0.2541953057 0.0432323520 42.1812355936 1.3234208696 13.8349457066 0.6047888136 56.7529223355 2.0286933632
0.008 0.001 0.7928 0.1982 0.4925512249 0.0287448956 0.5199449436 0.0299881356 41.7738695591 1.4672790438 13.7194035676 0.3150324394 56.5057692952 1.8410445144
0.008 0.0015 0.7924 0.1981 0.4951842500 0.0395074668 0.7601787647 0.0868391739 42.2308919499 0.8126048659 13.6840406705 0.4061094886 57.1702956351 1.3450609952
0.0005 0.0065 0.7944 0.1986 0.0307186259 0.0098675032 3.3613477741 0.2312991757 42.2235354527 1.5246642481 13.6514787949 0.3580763991 59.2670806476 2.1239073261
0.008 0.002 0.792 0.198 0.4830723346 0.0316080011 1.0413341787 0.1536540340 41.8931061185 1.1831359845 13.6273199840 0.3977327319 57.0448326158 1.7661307515
0.008 0.0025 0.7916 0.1979 0.4818435896 0.0324621133 1.3167124266 0.0514928128 41.7275849306 1.4945085197 13.2001641971 0.1879425976 56.7263051439 1.7664060434
0.008 0.003 0.7912 0.1978 0.4793860995 0.0334051924 1.6248279487 0.1438824952 41.7315697000 1.4836899717 13.5299844850 0.2080312504 57.3657682332 1.8690089097
0.008 0.0035 0.7908 0.1977 0.4888649898 0.0327644446 1.7591470591 0.1040781043 41.7254392856 0.7175450333 13.3521196164 0.4112890277 57.3255709509 1.2656766099
0.008 0.004 0.7904 0.1976 0.4914980149 0.0288433446 2.0740026083 0.1437406692 42.2609309803 0.6804942197 13.5061758018 0.2723624406 58.3326074053 1.1254406741
0.008 0.0045 0.79 0.1975 0.4930778299 0.0366090447 2.3421593986 0.0366646548 41.6901894030 1.4892824448 13.4098906859 0.3837054496 57.9353173174 1.9462615939
0.008 0.005 0.7896 0.1974 0.4969396001 0.0318372306 2.5578402641 0.1881549652 41.8394649928 0.8454363744 13.5324353789 0.6894404602 58.4266802359 1.7548690304
0.008 0.0055 0.7892 0.1973 0.4713114893 0.0423035721 2.8014440988 0.2002982337 42.2091289789 0.9409924454 13.4431528169 0.4937917790 58.9250373839 1.6773860302
0.008 0.006 0.7888 0.1972 0.4693806042 0.0410376666 3.0864509567 0.1555966703 42.2039181267 1.1936053732 13.4578581800 0.6193464985 59.2176078676 2.0095862086
0.008 0.0065 0.7884 0.1971 0.4881628498 0.0397562568 3.4041950889 0.1120151295 41.7193088712 0.5294541868 13.5009238864 0.1972558650 59.1125906963 .8784814381
0.0005 0.006999999999999999 0.794 0.1985 0.0303675559 0.0115693416 3.7007562790 0.3649814790 42.3302046626 1.8525889061 13.6843907982 0.2018072368 59.7457192957 2.4309469635
0.008 0.006999999999999999 0.7879999999999999 0.19699999999999998 0.4846521497 0.0308342614 3.6400960355 0.1396779157 42.1085901834 2.2445802074 13.5040750357 0.5206501236 59.7374134043 2.9357425081
0.008 0.0075 0.7876 0.1969 0.4874607098 0.0355361937 3.9019942293 0.1605698840 41.7481218187 0.8488288704 13.4736139263 0.2229914879 59.6111906841 1.2679264360
0.008 0.008 0.7872 0.1968 0.4723646993 0.0307942636 4.2596970933 0.3839461840 41.6739438049 1.5310758660 13.6136650039 0.3278107816 60.0196706014 2.2736270952
0.008 0.0085 0.7868 0.1967 0.4850032197 0.0386432251 4.4262720474 0.2165131660 41.5691137193 1.7719033483 13.4494551154 0.3024471036 59.9298441018 2.3295068430
0.008 0.009000000000000001 0.7864 0.1966 0.4755243294 0.0546181901 4.7810863284 0.3551038703 41.4317924376 1.4472954056 13.3101042931 0.2130894521 59.9985073885 2.0701069181
0.008 0.0095 0.7859999999999999 0.1965 0.4825457296 0.0191453899 4.9866571533 0.1933793132 41.2674973326 0.6442146744 13.4284474537 0.2494875416 60.1651476692 1.1062269191
0.008 0.01 0.7856 0.1964 0.4809659146 0.0365011527 5.4146488707 0.3757206533 41.9170147345 0.7109309144 13.4382510292 0.4431205916 61.2508805490 1.5662733120
0.0085 0.0 0.7932 0.1983 0.5101047255 0.0351841517 0.0000000000 0.0000000000 41.7527196295 1.2310522314 13.7029475659 0.3838434437 55.9657719209 1.6500798268
0.0085 0.0005 0.7928 0.1982 0.4932533650 0.0150592258 0.2493810007 0.0624450810 41.8360932649 1.6651458083 13.4844678848 0.4189295052 56.0631955154 2.1615796203
0.0085 0.001 0.7924 0.1981 0.5151952406 0.0131358370 0.5156120690 0.0620578672 42.0224578615 0.8032691088 13.6472772626 0.2941789472 56.7005424337 1.1726417602
0.0005 0.0075 0.7936 0.1984 0.0289632759 0.0066610851 3.8370011114 0.1879922930 41.2255039942 1.3198997101 13.5870552992 0.6059269047 58.6785236807 2.1204799929
0.0085 0.0015 0.792 0.198 0.5072961654 0.0638812378 0.7635487783 0.0555963649 41.7113393326 1.6029492093 13.7201038230 0.3428635166 56.7022880993 2.0652903286
0.0085 0.002 0.7916 0.1979 0.5095781204 0.0289840135 1.0187069450 0.0624302326 42.4874497910 2.0757112296 13.7278066322 0.3351115309 57.7435414886 2.5022370066
0.0085 0.0025 0.7912 0.1978 0.5116845405 0.0363658375 1.3518568533 0.0998129789 41.8088129210 0.2535843512 13.4610093293 0.2862186290 57.1333636441 .6759817966
0.0085 0.003 0.7908 0.1977 0.4979928101 0.0337210010 1.5444290546 0.2128249562 41.9412298712 0.7812082061 13.4739640540 0.2205704434 57.4576157899 1.2483246067
0.0085 0.0035 0.7904 0.1976 0.5144931006 0.0513499149 1.8655432003 0.2161617599 42.6649252869 1.6085235367 13.8282932805 0.2535562780 58.8732548683 2.1295914895
0.0085 0.004 0.79 0.1975 0.5248496659 0.0174831455 2.1207013671 0.0506761349 42.0886663367 0.7832894510 13.4767650755 0.4944041083 58.2109824452 1.3458528397
0.0085 0.0045 0.7896 0.1974 0.5092270504 0.0352016623 2.3662309238 0.1108336252 41.7579304817 1.6104198314 13.5026745249 0.1610891823 58.1360629808 1.9175443012
0.0085 0.005 0.7892 0.1973 0.5090515154 0.0340917723 2.6247591041 0.0499018451 42.1324987994 1.3789827164 13.6147153870 0.2894605407 58.8810248059 1.7524368745
0.0085 0.0055 0.7888 0.1972 0.5216900358 0.0324735016 2.7749654211 0.1721987473 41.6632155798 1.3555545294 13.4189940060 0.2023895563 58.3788650427 1.7626163346
0.0085 0.006 0.7884 0.1971 0.5157218456 0.0189902592 3.1991056945 0.1969515655 42.0491251640 1.6319637435 13.5012740141 0.5885828786 59.2652267182 2.4364884468
0.0005 0.008 0.7932 0.1983 0.0352825361 0.0061211148 4.2067397379 0.2896531734 42.2998591115 1.0119604064 13.6157657701 0.3587850583 60.1576471556 1.6665197529
0.0085 0.0065 0.7879999999999999 0.19699999999999998 0.4918490849 0.0269570566 3.3907150348 0.1153666612 41.4241294196 0.7324128961 13.6066624501 0.2410201330 58.9133559894 1.1157567469
0.0085 0.006999999999999999 0.7876 0.1969 0.5006258352 0.0367635848 3.6636861302 0.0890841584 42.0531099334 1.3258684674 13.6105138547 0.4029031211 59.8279357535 1.8546193317
0.0085 0.0075 0.7872 0.1968 0.5187059407 0.0405177989 3.8644426501 0.2842740113 41.2589147525 1.4696169638 13.3734774058 0.4326785057 59.0155407491 2.2270872797
0.0085 0.008 0.7868 0.1967 0.5306423211 0.0361721387 4.1667810062 0.1819527083 41.9887405825 1.0859367623 13.5600954667 0.3696088306 60.2462593765 1.6736704399
0.0085 0.0085 0.7864 0.1966 0.5104557955 0.0411306649 4.5095595245 0.1629654698 42.1702008477 0.4946093381 13.4568077970 0.2499666537 60.6470239647 .9486721265
0.0085 0.009000000000000001 0.7859999999999999 0.1965 0.5094025854 0.0258603041 4.7112789054 0.2540822174 41.4057381765 1.8143661183 13.4407019230 0.6322945549 60.0671215903 2.7266031947
0.0085 0.0095 0.7856 0.1964 0.4992215551 0.0503317358 4.9101097033 0.1351577019 41.9225321074 0.7381548413 13.5695489145 0.4630504610 60.9014122803 1.3866947400
0.0085 0.01 0.7852 0.1963 0.5039610003 0.0428880551 5.1801922156 0.3021604504 41.5326377539 2.1952367575 13.4322988584 0.3437918787 60.6490898282 2.8840771417
0.009000000000000001 0.0 0.7928 0.1982 0.5392435363 0.0309380136 0.0000000000 0.0000000000 41.7245197234 1.8163814640 13.4701126493 0.6796251822 55.7338759090 2.5269446598
0.009000000000000001 0.0005 0.7924 0.1981 0.5615364820 0.0400034996 0.2532324447 0.0569961667 41.8940256806 1.5289791731 13.4610093293 0.3255050383 56.1698039366 1.9514838777
0.0005 0.0085 0.7928 0.1982 0.0315963010 0.0134602275 4.3920904817 0.2101067737 42.0500447262 1.3449869254 13.7222045891 0.4830016300 60.1959360980 2.0515555566
0.009000000000000001 0.001 0.792 0.198 0.5450361915 0.0268057529 0.5252406791 0.0913145621 42.3081351709 1.2193155300 13.4928709495 0.5084191697 56.8712829910 1.8458550147
0.009000000000000001 0.0015 0.7916 0.1979 0.5457383315 0.0518158404 0.8001374965 0.0617733683 41.7465892152 0.6276568395 13.6007102793 0.4264837017 56.6931753225 1.1677297499
0.009000000000000001 0.002 0.7912 0.1978 0.5394190714 0.0219411735 1.0514442192 0.0674964879 42.4043826764 1.2937649480 13.6406248364 0.2548333172 57.6358708034 1.6380359266
0.009000000000000001 0.0025 0.7908 0.1977 0.5513554517 0.0539940655 1.3066023860 0.1033630282 41.9519580964 1.4136847178 13.5415386989 0.4811442492 57.3514546330 2.0521860607
0.009000000000000001 0.003 0.7904 0.1976 0.5438074465 0.0659563293 1.5843877864 0.1259619465 42.2569462110 1.0506893553 13.5275335912 0.2858071586 57.9126750351 1.5284147897
0.009000000000000001 0.0035 0.79 0.1975 0.5359083712 0.0409655230 1.8135487060 0.1589916493 41.9587015522 0.8921419121 13.4592586908 0.2746429843 57.7674173202 1.3667420687
0.009000000000000001 0.004 0.7896 0.1974 0.5601322020 0.0353937078 2.0980741334 0.0698721371 41.7582370024 0.2957287998 13.5716496806 0.3598835837 57.9880930184 .7608782284
0.009000000000000001 0.0045 0.7892 0.1973 0.5411744214 0.0184303397 2.2940163483 0.0915477794 42.4295173753 0.7716255906 13.5905565761 0.3614796723 58.8552647211 1.2430833820
0.009000000000000001 0.005 0.7888 0.1972 0.5501267067 0.0186893267 2.6430534632 0.2128989982 42.4853041460 1.0432102905 13.5748008299 0.2501921466 59.2532851458 1.5249907620
0.009000000000000001 0.0055 0.7884 0.1971 0.5415254914 0.0416724687 2.9073588095 0.2901776182 42.0160209265 1.6232306979 13.5495916359 0.4815364617 59.0144968633 2.4366172465
0.0005 0.009000000000000001 0.7924 0.1981 0.0310696959 0.0120902722 4.7088717529 0.3554561521 42.0166339679 1.6769920773 13.3423160410 0.6018677750 60.0988914577 2.6464062766
0.009000000000000001 0.006 0.7879999999999999 0.19699999999999998 0.5329242762 0.0576589075 3.1817741964 0.1675046098 41.8388519513 1.3729998786 13.5446898482 0.6000375607 59.0982402721 2.1982009566
0.009000000000000001 0.0065 0.7876 0.1969 0.5392435363 0.0411755886 3.3262033474 0.1238465349 41.0857305467 0.9940867165 13.4077899198 0.3887924870 58.3589673502 1.5479013270
0.009000000000000001 0.006999999999999999 0.7872 0.1968 0.5553927568 0.0390840426 3.6988305569 0.1600957309 42.2075963753 0.4657880604 13.4021878767 0.4970856478 59.8640075657 1.1620534817
0.009000000000000001 0.0075 0.7868 0.1967 0.5402967464 0.0349239675 3.8475925825 0.1783919276 41.6595373312 0.4394374066 13.3038019946 0.4250994333 59.3512286547 1.0778527350
0.009000000000000001 0.008 0.7864 0.1966 0.5445095865 0.0421079172 4.1768910467 0.3869862844 41.6129461820 0.8571656642 13.5026745249 0.2112520911 59.8370213401 1.4975119569
0.009000000000000001 0.0085 0.7859999999999999 0.1965 0.5655737871 0.0394325237 4.5148552601 0.3759426652 42.1490509182 0.6600255899 13.5173798880 0.5760067741 60.7468598534 1.6514075529
0.009000000000000001 0.009000000000000001 0.7856 0.1964 0.5269560860 0.0255486361 4.7680877048 0.1877554274 41.0360741904 1.2095862154 13.5387376774 0.3895686313 59.8698556586 1.8124589102
0.009000000000000001 0.0095 0.7852 0.1963 0.5457383315 0.0187879865 5.1734521886 0.3914050718 41.5415268547 0.5031774500 13.4606592016 0.4490433747 60.7213765764 1.3624138830
0.009000000000000001 0.01 0.7848 0.1962 0.5332753462 0.0491322449 5.2971798279 0.0893231994 41.7628348132 0.3807554909 13.3780290658 0.2435983080 60.9713190531 .7628092432
0.0095 0.0 0.7924 0.1981 0.5804942626 0.0246650107 0.0000000000 0.0000000000 41.3845882470 1.1622583379 13.4501553708 0.1300101026 55.4152378804 1.3169334512
0.0 0.002 0.7984 0.1996 0.0000000000 0.0000000000 1.0365198736 0.1336470501 42.8368834098 0.6483695024 13.7880285956 0.1228743699 57.6614318790 .9048909224
0.0005 0.0095 0.792 0.198 0.0256281108 0.0108434609 4.8446351548 0.3237934213 42.2971004250 1.3057442972 13.3839812366 0.2682389483 60.5513449272 1.9086201277
0.0095 0.0005 0.792 0.198 0.5708398373 0.0440113553 0.2575653193 0.0542971656 41.6963198174 1.4084263775 13.4652108616 0.4255836328 55.9899358356 1.9323185312
0.0095 0.001 0.7916 0.1979 0.5862869178 0.0314790601 0.5252406791 0.0471113633 42.0938771889 0.5671398708 13.5464404867 0.3823291817 56.7518452725 1.0280594759
0.0095 0.0015 0.7912 0.1978 0.5555682918 0.0212099754 0.8400962283 0.1081237607 41.6567786447 1.7594103389 13.4287975814 0.6293009375 56.4812407462 2.5180450125
0.0095 0.002 0.7908 0.1977 0.5603077370 0.0450902929 1.0297798466 0.0704535340 42.4479086184 1.4400297669 13.5019742695 0.2110035769 57.5399704715 1.7665771707
0.0095 0.0025 0.7904 0.1976 0.5841804977 0.0272526222 1.2700136677 0.0801317898 42.1646834748 2.1730017948 13.5467906144 0.6884133759 57.5656682546 2.9687995827
0.0095 0.003 0.79 0.1975 0.5685578822 0.0413667151 1.5713891628 0.1256303022 41.9525711378 2.0122468597 13.5877555546 0.4105945544 57.6802737374 2.5898384314
0.0095 0.0035 0.7896 0.1974 0.5768080275 0.0440225555 1.7572213371 0.0836637015 41.9213060245 0.9317967674 13.4242459214 0.2825545677 57.6795813105 1.3420375921
0.0095 0.004 0.7892 0.1973 0.5718930473 0.0483228454 2.1245528111 0.1053706097 42.1631508712 1.0300198088 13.6521790503 0.3616912289 58.5117757799 1.5454044928
0.0095 0.0045 0.7888 0.1972 0.5727707224 0.0374445421 2.3647866323 0.2132818634 41.7398457594 0.4956719608 13.4130418352 0.2243157499 58.0904449493 .9707141162
0.0095 0.005 0.7884 0.1971 0.5768080275 0.0330714658 2.6892707915 0.3210733623 41.9847558132 0.9739250982 13.4739640540 0.2650778827 58.7247986862 1.5931478090
0.0005 0.01 0.7916 0.1979 0.0272079258 0.0022203617 5.2524067911 0.3464560689 41.9461342027 1.5101767813 13.3619231918 0.4824226020 60.5876721114 2.3412758139
0.0095 0.0055 0.7879999999999999 0.19699999999999998 0.5708398373 0.0502974416 2.8741401048 0.2785981377 41.7524131088 0.9880801732 13.3843313643 0.2662499541 58.5817244152 1.5832257066
0.0095 0.006 0.7876 0.1969 0.5738239324 0.0447445581 3.2015128470 0.2243486808 41.6773155328 1.2575277608 13.4704627770 0.4475809827 58.9231150892 1.9742019824
0.0095 0.0065 0.7872 0.1968 0.5873401278 0.0603432059 3.3396834015 0.2533550608 41.5335573160 0.6264881571 13.5264832081 0.4601940746 58.9870640534 1.4003804984
0.0095 0.006999999999999999 0.7868 0.1967 0.5838294277 0.0396009462 3.7397521497 0.2954053802 41.7395392386 0.3734806216 13.4701126493 0.4970412549 59.5332334653 1.2055282029
0.0095 0.0075 0.7864 0.1966 0.5725951874 0.0132106857 3.9573587372 0.2333820954 41.5979266668 0.9193414332 13.4189940060 0.5672388506 59.5468745974 1.7331730649
0.0095 0.008 0.7859999999999999 0.1965 0.5822496127 0.0222202635 4.1648552841 0.3004280641 41.3324797249 1.0753599566 13.5653473821 0.3913945304 59.6449320038 1.7894028146
0.0095 0.0085 0.7856 0.1964 0.5643450421 0.0450820919 4.4700822232 0.2983781821 41.4449728284 1.5104082016 13.4322988584 0.3089182023 59.9116989521 2.1627866779
0.0095 0.009000000000000001 0.7852 0.1963 0.5704887673 0.0312037851 4.7719391488 0.1813044521 41.7472022566 1.7107707476 13.4301980922 0.4346583965 60.5198282649 2.3579373813
0.0095 0.0095 0.7848 0.1962 0.5799676576 0.0260691645 4.9250340489 0.2043671069 41.5547072456 0.9114802662 13.5163295050 0.1883856194 60.5760384571 1.3303021570
0.0095 0.01 0.7844 0.1961 0.5689089522 0.0118742652 5.2090780458 0.3363128912 41.3649709210 0.6645267373 13.3055526331 0.3860662344 60.4485105521 1.3987801281
0.001 0.0 0.7992 0.1998 0.0600329718 0.0148780803 0.0000000000 0.0000000000 42.4359543104 1.7620003222 13.6196171747 0.3259717038 56.1156044569 2.1028501063
0.01 0.0 0.792 0.198 0.5973456231 0.0536298942 0.0000000000 0.0000000000 41.8158628975 1.0609290918 13.5212312927 0.1630497719 55.9344398133 1.2776087579
0.01 0.0005 0.7916 0.1979 0.6064734434 0.0225615409 0.2508252922 0.0453056544 42.1153336392 1.1482081175 13.6528793057 0.3809826947 56.6255116805 1.5970580075
0.01 0.001 0.7912 0.1978 0.6224471289 0.0331645045 0.5040577370 0.0828620080 41.8382389099 1.2882032705 13.4781655863 0.1412885638 56.4429093621 1.5455183468
0.01 0.0015 0.7908 0.1977 0.5903242229 0.0476938656 0.7842502899 0.1205461989 42.0025340149 0.6317391258 13.6311713886 0.4584967274 57.0082799163 1.2584759177
0.01 0.002 0.7904 0.1976 0.6161278687 0.0529755224 1.0379641651 0.0866253893 42.0258295894 1.2170245216 13.5278837189 0.2723048222 57.2078053421 1.6289302555
0.01 0.0025 0.79 0.1975 0.6134948436 0.0184102667 1.3027509420 0.1190370385 42.0537229748 1.8688923874 13.6472772626 0.3312333823 57.6172460230 2.3375730749
0.01 0.003 0.7896 0.1974 0.6164789387 0.0555933523 1.5473176376 0.0620578672 41.7990042580 0.8833061311 13.6406248364 0.1313870209 57.6034256707 1.1323443715
0.01 0.0035 0.7892 0.1973 0.6019095332 0.0825081748 1.8506188547 0.1318592360 41.9927253519 0.6737785570 13.6059621947 0.3444302779 58.0512159345 1.2325762457
0.01 0.004 0.7888 0.1972 0.6038404183 0.0197662081 2.0947041199 0.2262907736 42.0117296364 1.4343767931 13.4294978368 0.4515393135 58.1397720114 2.1319730883
0.01 0.0045 0.7884 0.1971 0.6015584632 0.0435751288 2.3604537577 0.1871173653 41.5219095287 1.2922858224 13.3587720426 0.6111725370 57.8426937922 2.1341508535
0.001 0.0005 0.7988 0.1997 0.0565222717 0.0189902592 0.2594910413 0.0656866009 42.3519676336 0.8835669054 13.5177300157 0.4640141819 56.1857109623 1.4322579474
0.01 0.005 0.7879999999999999 0.19699999999999998 0.5929572480 0.0475255962 2.6141676330 0.1531826830 41.7876629914 1.1149425575 13.3976362166 0.5470200395 58.3924240890 1.8626708762
0.01 0.0055 0.7876 0.1969 0.5971700881 0.0527026132 2.9328746262 0.1309136928 41.9001560950 1.1548786270 13.5040750357 0.5385250769 58.9342758450 1.8770200099
0.01 0.006 0.7872 0.1968 0.6112128885 0.0321875874 3.2024757080 0.1542562233 41.2573821489 1.0524323578 13.4641604785 0.2353941584 58.5352312239 1.4742703269
0.01 0.0065 0.7868 0.1967 0.6008563232 0.0371637082 3.4157494210 0.3689278310 41.8900409113 1.7311899411 13.6640833919 0.3470710418 59.5707300474 2.4843525221
0.01 0.006999999999999999 0.7864 0.1966 0.6156012637 0.0423705289 3.6718704488 0.1987695897 41.9449081198 1.0313620081 13.5334857620 0.3640560351 59.7658655943 1.6365581618
0.01 0.0075 0.7859999999999999 0.1965 0.6052446983 0.0201246118 3.8615540671 0.2655018298 41.8511127801 1.2139325723 13.5219315481 0.2812464860 59.8398430936 1.7808054999
0.01 0.008 0.7856 0.1964 0.6131437736 0.0407694929 4.1951854059 0.2142533422 41.6276591765 1.4613159131 13.3188574855 0.6348540221 59.7548458415 2.3511927703
0.01 0.0085 0.7852 0.1963 0.5969945531 0.0347966880 4.5490368258 0.3196843548 41.5265073395 1.5457212238 13.3640239580 0.2046543545 60.0365626764 2.1048566211
0.01 0.009000000000000001 0.7848 0.1962 0.5989254382 0.0353449225 4.8090092976 0.4385131615 41.7717239140 0.6391926447 13.4774653309 0.2617925162 60.6571239807 1.3748432449
0.01 0.0095 0.7844 0.1961 0.5959413431 0.0663698760 4.9842500008 0.3922592221 41.3674230867 0.9119753258 13.5986095131 0.2126333299 60.5462239437 1.5832377538
0.001 0.001 0.7984 0.1996 0.0579265518 0.0084548855 0.5546079398 0.0984569519 41.8860561419 1.0659519650 13.8079858742 0.3366881503 56.3065765077 1.5095519527
0.01 0.01 0.784 0.196 0.5927817130 0.0394325237 5.1667121615 0.2528422403 41.5660485121 1.2100565255 13.3619231918 0.4365270999 60.6874655784 1.9388583894
0.001 0.0015 0.7979999999999999 0.1995 0.0652990220 0.0147532969 0.8136175506 0.1003872070 42.1000076032 2.1081750743 13.6182166640 0.6575357080 56.5971408398 2.8808512862
0.001 0.002 0.7976 0.1994 0.0672299070 0.0116753873 1.0259284026 0.0415706249 41.7732565176 0.6724078142 13.5779519791 0.2187443610 56.4443668063 .9443981874
0.001 0.0025 0.7972 0.1993 0.0595063668 0.0220196753 1.3542640058 0.1875627538 42.3430785328 1.4278331237 13.6591816042 0.4729736603 57.4160305096 2.1103892131
0.001 0.003 0.7968 0.1992 0.0556445967 0.0116224854 1.5733148848 0.0913754588 41.9081256336 1.1630522219 13.3958855782 0.4797337179 56.9329706933 1.7457838840
0.001 0.0035 0.7964 0.1991 0.0521338966 0.0196599206 1.8140301365 0.2045620813 41.8563236323 1.0768149177 13.7904794895 0.3769599051 57.5129671549 1.6779968247
0.0 0.0025 0.7979999999999999 0.1995 0.0000000000 0.0000000000 1.2772351253 0.1045314122 42.1162532013 1.9851871995 13.5635967437 0.3503545034 56.9570850703 2.4400731151
0.001 0.004 0.7959999999999999 0.19899999999999998 0.0565222717 0.0176445426 2.1197385061 0.2618309265 41.9991622870 1.1569854224 13.6465770072 0.4826603922 57.8220000720 1.9191212837
0.001 0.0045 0.7956 0.1989 0.0649479520 0.0098048518 2.3060521109 0.1678529388 42.5325083366 1.6194651935 13.6850910535 0.5174664635 58.5885994530 2.3145894476
0.001 0.005 0.7952 0.1988 0.0586286918 0.0073137245 2.5708388877 0.2041628645 42.2529614416 0.9268055242 13.6367734318 0.4495159641 58.5192024529 1.5877980773
0.001 0.0055 0.7948 0.1987 0.0617883219 0.0174690405 2.8558457456 0.2792728513 41.8403845549 1.7537843726 13.5222816758 0.3741579281 58.2803002982 2.4246841925
0.001 0.006 0.7944 0.1986 0.0607351118 0.0129182315 3.1471112001 0.1645788325 41.5789223823 0.5562032756 13.6094634716 0.4954968730 58.3962321658 1.2291972126
0.001 0.0065 0.794 0.1985 0.0586286918 0.0107291958 3.3367948185 0.1810178692 41.4998400370 1.1563593119 13.5100272065 0.2307168825 58.4052907538 1.5788232594
0.001 0.006999999999999999 0.7936 0.1984 0.0630170669 0.0157551835 3.6550203811 0.2442822209 42.2713526847 1.1046703901 13.8219909820 0.4207223885 59.8113811147 1.7854301830
0.001 0.0075 0.7932 0.1983 0.0589797618 0.0150755856 3.9231771715 0.3623275521 42.0433012704 0.8837638176 13.6444762410 0.4652984972 59.6699344447 1.7264654525
0.001 0.008 0.7928 0.1982 0.0598574368 0.0262575961 4.1850753653 0.3124124171 41.8808452897 0.8977292222 13.6850910535 0.4785947180 59.8108691453 1.7149939534
0.001 0.0085 0.7924 0.1981 0.0600329718 0.0091278203 4.5321867582 0.2768522609 41.7505739845 0.9860969212 13.4659111170 0.3011342435 59.8087048315 1.5732112459
0.0 0.003 0.7976 0.1994 0.0000000000 0.0000000000 1.5872763694 0.0639125059 41.9277429596 1.3920325835 13.4753645648 0.3566122326 56.9903838938 1.8125573220
0.001 0.009000000000000001 0.792 0.198 0.0658256270 0.0176585075 4.7136860579 0.1486490256 41.9531841792 0.4666626685 13.4799162248 0.1991977352 60.2126120889 .8321679368
0.001 0.0095 0.7916 0.1979 0.0603840418 0.0179492590 4.9385141030 0.2067484785 42.1269814264 1.4341978297 13.5520425298 0.9602934848 60.6779221010 2.6191890520
0.001 0.01 0.7912 0.1978 0.0595063668 0.0197474931 5.1975237138 0.3278029151 42.0141818021 1.3932485786 13.6668844135 0.3722000665 60.9380962962 2.1129990533
0.0015 0.0 0.7988 0.1997 0.0991772780 0.0127066006 0.0000000000 0.0000000000 42.6266101971 0.6050641337 13.7078493537 0.3072310166 56.4336368288 .9250017509
0.0015 0.0005 0.7984 0.1996 0.0933846228 0.0165264133 0.2676753598 0.0429958141 42.2189376419 0.5595103954 13.6360731764 0.3018206329 56.2160708009 .9208532557
0.0015 0.001 0.7979999999999999 0.1995 0.0867142926 0.0102594167 0.5382393027 0.0816787677 42.3516611129 1.3748995613 13.7071490983 0.2614626468 56.6837638065 1.7283003925
0.0015 0.0015 0.7976 0.1994 0.0807461024 0.0132758321 0.8174689946 0.1360533164 41.8747148754 1.3551108658 13.5345361451 0.2573702921 56.3074661175 1.7618103064
0.0015 0.002 0.7972 0.1993 0.0888207127 0.0103788551 1.0634799818 0.1018268194 42.5671451778 0.8275301002 13.7264061215 0.4172335271 57.4458519938 1.3569693018
0.0015 0.0025 0.7968 0.1992 0.0832035925 0.0194646081 1.2940851929 0.0566044358 41.8180085425 1.5377061460 13.7222045891 0.5563510331 56.9175019170 2.1701262230
0.0015 0.003 0.7964 0.1991 0.0928580178 0.0273609471 1.5290232785 0.0827948498 41.9013821778 0.7351080043 13.4056891536 0.3453089896 56.9289526277 1.1905727908
0.0 0.0035 0.7972 0.1993 0.0000000000 0.0000000000 1.7856257368 0.2235289655 42.4571042399 1.2249706177 13.7222045891 0.2482758417 57.9649345658 1.6967754249
0.0015 0.0035 0.7959999999999999 0.19899999999999998 0.0923314128 0.0205728224 1.8183630110 0.0901497097 42.6732013463 1.3803000621 13.6045616839 0.2641030627 58.1884574540 1.7551256569
0.0015 0.004 0.7956 0.1989 0.0900494577 0.0162253606 2.0797797743 0.1295754794 42.4102065701 0.9913071482 13.5996598962 0.2526515230 58.1796956983 1.3897595112
0.0015 0.0045 0.7952 0.1988 0.0921558778 0.0225068462 2.2863134602 0.0519766605 42.6171080548 1.2550172547 13.7509150600 0.2488853844 58.7464924528 1.5783861458
0.0015 0.005 0.7948 0.1987 0.0911026678 0.0156374008 2.6483491987 0.2950096763 42.5478343725 1.4314240553 13.5986095131 0.6284978387 58.8858957521 2.3705689711
0.0015 0.0055 0.7944 0.1986 0.0851344776 0.0147282133 2.8544014541 0.0920225159 42.2048376889 0.6551488674 13.7152020352 0.3909256847 58.8595756558 1.1528252813
0.0015 0.006 0.794 0.1985 0.0874164327 0.0118846403 3.1721455863 0.2705862145 42.3869109955 0.8459492037 13.5548435513 0.3632253792 59.2013165658 1.4916454377
0.0015 0.0065 0.7936 0.1984 0.0846078726 0.0113542793 3.5255155758 0.1293821526 41.8078933588 1.8744888516 13.3902835351 0.4356883007 58.8083003423 2.4509135842
0.0015 0.006999999999999999 0.7932 0.1983 0.0912782028 0.0098048518 3.6555018116 0.3007395820 42.5818581723 0.8007457036 13.4459538384 0.6979393148 59.7745920251 1.8092294522
0.0015 0.0075 0.7928 0.1982 0.0858366176 0.0137948626 3.9241400325 0.1976657733 42.6299819250 1.4283478694 13.5558939344 0.3252428101 60.1958525095 1.9650513154
0.0015 0.008 0.7924 0.1981 0.0882941077 0.0107979000 4.1518566606 0.3523650336 42.9168853172 1.4348884057 13.6819399043 0.5761344558 60.8389759898 2.3741857951
0.0 0.004 0.7968 0.1992 0.0000000000 0.0000000000 2.0648554287 0.0729108974 42.7299076791 1.2534945063 13.5296343573 0.2275840785 58.3243974651 1.5539894822
0.0015 0.0085 0.792 0.198 0.0863632226 0.0143724478 4.5235210091 0.3857144759 42.0478990811 1.0628688887 13.5614959775 0.3422422542 60.2192792903 1.8051980666
0.0015 0.009000000000000001 0.7916 0.1979 0.0932090878 0.0184570697 4.6973174208 0.4264246054 42.1456791903 1.6698573558 13.4368505184 0.2786154189 60.3730562173 2.3933544498
0.0015 0.0095 0.7912 0.1978 0.0851344776 0.0157786345 5.0829432540 0.2498545464 41.8253650397 0.7919835789 13.6175164086 0.2179988487 60.6109591799 1.2756156085
0.0015 0.01 0.7908 0.1977 0.0895228527 0.0080822386 5.2629982622 0.1837173116 42.2538810038 0.7348651231 13.4708129047 0.4757120956 61.0772150234 1.4023767689
0.002 0.0 0.7984 0.1996 0.1251564588 0.0166379038 0.0000000000 0.0000000000 42.8678420023 2.4458606312 13.7117007583 0.2516792293 56.7046992194 2.7141777643
0.002 0.0005 0.7979999999999999 0.1995 0.1147998935 0.0185901433 0.2633424853 0.0302344489 42.9070766543 2.4491065998 13.7046982044 0.2867252958 56.9899172375 2.7846564878
0.002 0.001 0.7976 0.1994 0.1258585988 0.0070738647 0.5372764417 0.0413470051 42.7443141529 1.3793459565 13.8486006867 0.6158928268 57.2560498801 2.0436596531
0.002 0.0015 0.7972 0.1993 0.1177839886 0.0055951353 0.7731773883 0.1016445625 42.7875335742 1.3100544888 13.7435623785 0.6133957413 57.4220573296 2.0306899279
0.002 0.002 0.7968 0.1992 0.1197148736 0.0184970923 1.0726271614 0.0893231994 42.5818581723 0.9201116842 13.6437759856 0.2571434660 57.4179761929 1.2850754419
0.002 0.0025 0.7964 0.1991 0.1225234337 0.0077394815 1.3720769344 0.1159038313 42.3823131847 0.8545925156 13.5807530007 0.4163464385 57.4576665535 1.3945822669
0.0 0.0045 0.7964 0.1991 0.0000000000 0.0000000000 2.3768223948 0.2080002647 41.9513450549 0.6225272035 13.8079858742 0.4891001922 58.1361533239 1.3196276604
0.002 0.003 0.7959999999999999 0.19899999999999998 0.1228745037 0.0125111028 1.5425033326 0.1103053838 41.9559428657 1.0309756805 13.5628964883 0.4684473030 57.1842171903 1.6222394701
0.002 0.0035 0.7956 0.1989 0.1191882686 0.0221869581 1.8761346714 0.1422494758 42.7817096805 0.9035752471 13.8268927697 0.4661849994 58.6039253902 1.5341966804
0.002 0.004 0.7952 0.1988 0.1195393386 0.0195278256 2.0855569403 0.2004185413 42.6284493214 1.1782946658 13.8093863850 0.4336237846 58.6429319853 1.8318648173
0.002 0.0045 0.7948 0.1987 0.1160286385 0.0209586150 2.3941538930 0.2301137086 42.5128910107 0.5186163883 13.8065853634 0.2913819805 58.8296589056 1.0610706924
0.002 0.005 0.7944 0.1986 0.1272628789 0.0174478617 2.5838375113 0.2487202496 41.8918800356 1.4112586692 13.5562440621 0.2834313420 58.1592244879 1.9608581225
0.002 0.0055 0.794 0.1985 0.1193638036 0.0258936446 2.9261345991 0.1688057645 42.9165787965 0.9360835606 13.6721363289 0.2135652655 59.6342135281 1.3443482352
0.002 0.006 0.7936 0.1984 0.1249809238 0.0200325359 3.2929846427 0.1063514743 42.2857591585 0.7273715330 13.5930074700 0.2869133562 59.2967321950 1.1406688994
0.002 0.0065 0.7932 0.1983 0.1200659436 0.0232979328 3.4066022414 0.2951510601 41.9927253519 1.2719119215 13.5089768234 0.2127970013 59.0283703603 1.8031579157
0.002 0.006999999999999999 0.7928 0.1982 0.1223478987 0.0210232026 3.7450478853 0.1766633487 42.0926511060 1.3128070163 13.4025380044 0.4629127742 59.3625848944 1.9734063418
0.002 0.0075 0.7924 0.1981 0.1137466834 0.0087133285 3.7927095051 0.2419560700 41.6068157677 0.8593922639 13.4680118832 0.4935603452 58.9812838394 1.6036220076
