# Supplementary material for: Multipressure Sampling for Improving the Performance of MOF-based Electronic Noses
Source: ACS Sens. 2024 Jul 12;9(7):3531–9. doi: 10.1021/acssensors.4c00199 (PMC11287752; doi:10.1021/acssensors.4c00199)
Supplement: Supplementary file 2 — se4c00199_si_002.zip [file se4c00199_si_002.zip › Multiplex_Adsorption_Data/Methane_5bar/UIO-66.csv]

methane_comp CO2_comp N2_comp O2_comp methane_mass methane_error CO2_mass CO2_error N2_mass N2_error O2_mass O2_error total_mass total_error
0.0 0.0 0.8 0.2 0.0000000000 0.0000000000 0.0000000000 0.0000000000 25.6261577432 0.5160935818 8.8353837683 0.1875333147 34.4615415115 .7036268965
0.0 0.0005 0.7996 0.1999 0.0000000000 0.0000000000 1.6351568893 0.0904185903 25.4168064760 0.1707159794 8.7424685257 0.2398222924 35.7944318910 .5009568621
0.0 0.005 0.7959999999999999 0.19899999999999998 0.0000000000 0.0000000000 14.0576086883 0.5514922773 23.0684546596 0.2550355759 8.1335069163 0.0744206168 45.2595702642 .8809484700
0.002 0.008 0.792 0.198 0.1015624466 0.0127312442 21.1973623022 0.5351152221 21.4761648838 0.6871235240 7.7071971127 0.2492690735 50.4822867453 1.4842390638
0.002 0.0085 0.7916 0.1979 0.1092240675 0.0030670991 21.9371922056 1.2035275053 21.2443372536 0.6250186116 7.7674697634 0.1493545030 51.0582232901 1.9809677190
0.002 0.009000000000000001 0.7912 0.1978 0.1012559817 0.0099483603 23.0574436202 1.0184116126 21.1581778619 0.6262823485 7.7147770403 0.1623497956 52.0316545041 1.8169921170
0.002 0.0095 0.7908 0.1977 0.1012559817 0.0042394179 23.9159556212 0.6417661530 21.0141150779 0.2804133404 7.6576830689 0.1456231058 52.6890097497 1.0720420171
0.002 0.01 0.7904 0.1976 0.0977009896 0.0054602368 24.6263671576 0.8997918134 20.9265642923 0.5343387378 7.5776048007 0.0754054542 53.2282372402 1.5149962422
0.0025 0.0 0.7979999999999999 0.1995 0.1602811091 0.0191524586 0.0000000000 0.0000000000 25.7606948305 0.2600298004 8.6821958750 0.1885681772 34.6031718146 .4677504362
0.0025 0.0005 0.7976 0.1994 0.1597294724 0.0058199278 1.6292732159 0.0234769869 25.3536585989 0.3000657792 8.7912490280 0.1326193783 35.9339103152 .4619820722
0.0025 0.001 0.7972 0.1993 0.1611392106 0.0150506375 3.1312909815 0.2159834014 25.0160850321 0.3894475987 8.7022460062 0.2254372116 37.0107612304 .8459188492
0.0025 0.0015 0.7968 0.1992 0.1528033671 0.0110027278 4.6528089218 0.1685334120 24.7186478279 0.4884298168 8.5183716315 0.0884835936 38.0426317483 .7564495502
0.0025 0.002 0.7964 0.1991 0.1524356093 0.0172867901 6.1341497780 0.2664004775 24.1792151149 0.3602437031 8.4052840008 0.1293115089 38.8710845030 .7732424796
0.0 0.0055 0.7956 0.1989 0.0000000000 0.0000000000 15.4949060465 0.6607370731 22.5363000071 0.4924338377 8.0841151295 0.3143627830 46.1153211831 1.4675336938
0.0025 0.0025 0.7959999999999999 0.19899999999999998 0.1496774258 0.0052811637 7.5119379825 0.3031513596 24.0531334213 0.4286680974 8.3736194642 0.1199927632 40.0883682938 .8570933839
0.0025 0.003 0.7956 0.1989 0.1467966563 0.0207890710 9.0282446692 0.6238206108 23.8488125783 0.6052722363 8.2644440542 0.1137249411 41.2882979580 1.3636068592
0.0025 0.0035 0.7952 0.1988 0.1458772618 0.0113747593 10.1106724691 0.3870154299 23.3289664103 0.3089995722 8.2983092149 0.1463765866 41.8838253561 .8537663480
0.0025 0.004 0.7948 0.1987 0.1469192423 0.0091126792 11.4341627734 0.5903711965 23.2136947770 0.2757407978 8.3138358410 0.1995861741 43.1086126337 1.0748108476
0.0025 0.0045 0.7944 0.1986 0.1462450196 0.0139090476 12.6233372193 0.7488086824 23.0394494483 0.6189377827 8.1314285490 0.0646340204 43.9404602362 1.4462895331
0.0025 0.005 0.794 0.1985 0.1375414183 0.0128651003 13.9950736454 0.2581461626 22.7263858202 0.4346217817 8.0813032208 0.2563076141 44.9403041047 .9619406587
0.0025 0.0055 0.7936 0.1984 0.1395640862 0.0184107586 15.0379967811 0.5901852519 22.6566020645 0.5454696738 8.0632091999 0.2726702700 45.8973721317 1.4267359543
0.0025 0.006 0.7932 0.1983 0.1377252972 0.0160470560 16.3260169400 0.5586789030 22.0772470496 0.3737472336 8.0357013978 0.2542386210 46.5766906846 1.2027118136
0.0025 0.0065 0.7928 0.1982 0.1387672776 0.0170539902 17.3499442159 0.4231337608 21.9423888714 0.3008000091 7.9234695654 0.1831276115 47.3545699303 .9241153716
0.0025 0.006999999999999999 0.7924 0.1981 0.1342928910 0.0136967498 18.8178366758 0.7141824972 21.7797028151 0.2842015448 7.9122219308 0.2375682756 48.6440543127 1.2496490674
0.0 0.006 0.7952 0.1988 0.0000000000 0.0000000000 16.5309368792 0.1937998604 22.3790724961 0.1653337896 8.0257985891 0.1363405069 46.9358079644 .4954741569
0.0025 0.0075 0.792 0.198 0.1433642502 0.0085406422 19.7059351487 0.8108093525 21.6834825752 0.4958604651 7.8573285835 0.2148459676 49.3901105576 1.5300564274
0.0025 0.008 0.7916 0.1979 0.1315347075 0.0093149179 20.5414167710 0.4643391137 21.6631468182 0.3984694234 7.7981562448 0.1376310797 50.1342545415 1.0097545347
0.0025 0.0085 0.7912 0.1978 0.1326379809 0.0143451734 21.7257161732 0.5879381793 21.3040601611 0.5196986692 7.7398397045 0.1526020769 50.9022540197 1.2745840988
0.0025 0.009000000000000001 0.7908 0.1977 0.1273054928 0.0064003477 22.9140500943 1.0677629709 21.2420896173 0.5445689052 7.7091532230 0.1881622234 51.9925984274 1.8068944472
0.0025 0.0095 0.7904 0.1976 0.1220342976 0.0092420364 23.7463377225 0.9183205458 21.0026628357 0.2807324592 7.5724700110 0.2873722702 52.4435048668 1.4956673116
0.0025 0.01 0.79 0.1975 0.1281023014 0.0106938225 24.8726409155 0.9270675936 20.8038005380 0.2908473131 7.6206392288 0.1369923321 53.4251829837 1.3656010613
0.003 0.0 0.7976 0.1994 0.1944825848 0.0164127872 0.0000000000 0.0000000000 25.5331484123 0.2552343918 8.7545719586 0.3542528166 34.4822029557 .6258999956
0.003 0.0005 0.7972 0.1993 0.1911727646 0.0040915064 1.6565062185 0.0958015370 25.1431299984 0.5586359957 8.6004060101 0.2332161770 35.5912149916 .8917452161
0.003 0.001 0.7968 0.1992 0.1852273467 0.0124447366 3.1857569867 0.0933513919 24.9727377605 0.5082135873 8.5716756391 0.1384056083 36.9153977330 .7524153241
0.003 0.0015 0.7964 0.1991 0.1850434678 0.0121626006 4.6966843148 0.1381057654 24.7376992213 0.2802237224 8.4642118257 0.2483092678 38.0836388296 .6788013562
0.0 0.0065 0.7948 0.1987 0.0000000000 0.0000000000 17.5790712685 0.9662737107 22.1913413496 0.3938637100 8.0105164768 0.1136097510 47.7809290949 1.4737471717
0.003 0.002 0.7959999999999999 0.19899999999999998 0.1876177725 0.0144755252 6.1823958999 0.2509162274 24.2410786285 0.3592103986 8.4461178047 0.2430521251 39.0572101056 .8676542763
0.003 0.0025 0.7956 0.1989 0.1789141711 0.0099468496 7.6015379230 0.4506785659 24.0987283292 0.2603724949 8.4673905050 0.1788571204 40.3465709283 .8998550308
0.003 0.003 0.7952 0.1988 0.1806303742 0.0205586516 8.7730613487 0.7125362828 23.9440695454 0.3926011470 8.3432997534 0.2015710399 41.2410610217 1.3272671213
0.003 0.0035 0.7948 0.1987 0.1797722727 0.0072273739 10.2900404552 0.3112704616 23.4386724680 0.6285562125 8.2698233577 0.0902901750 42.1783085536 1.0373442230
0.003 0.004 0.7944 0.1986 0.1783625344 0.0218773825 11.2018417267 0.5585360403 23.4293608318 0.2575971859 8.1064881418 0.0676627597 42.9160532347 .9056733684
0.003 0.0045 0.794 0.1985 0.1740720267 0.0167184925 12.8983569243 0.4344407074 23.1310673852 0.2794770804 8.1859551256 0.1613264894 44.3894514618 .8919627697
0.003 0.005 0.7936 0.1984 0.1670233355 0.0107568721 14.0273497966 0.6469629181 22.6703019429 0.3758227523 8.0959740486 0.2905821953 44.9606491236 1.3241247378
0.003 0.0055 0.7932 0.1983 0.1672072144 0.0119267988 15.2050931055 1.0028736371 22.6880689728 0.2375750587 8.0577076395 0.1288557547 46.1180769322 1.3812312493
0.003 0.006 0.7928 0.1982 0.1675136792 0.0136208364 16.3477024791 1.0349077285 22.2283738335 0.8644599814 8.0396136186 0.2676281410 46.7832036104 2.1806166873
0.003 0.0065 0.7924 0.1981 0.1637748082 0.0094605849 17.6382442123 0.8804325218 22.0888063220 0.4649923477 7.9673597918 0.0707883276 47.8581851343 1.4256737820
0.0 0.006999999999999999 0.7944 0.1986 0.0000000000 0.0000000000 18.6066968534 0.7563422815 22.1034694731 0.6354692411 7.8882595787 0.2083475643 48.5984259052 1.6001590869
0.003 0.006999999999999999 0.792 0.198 0.1672072144 0.0109685302 18.3622722500 0.8391158119 21.9862712944 0.6989088109 7.8984069013 0.1508335035 48.4141576601 1.6998266565
0.003 0.0075 0.7916 0.1979 0.1601585232 0.0111046889 19.5785115935 0.6418355462 21.7891214815 0.4200441732 7.8448583799 0.1912632490 49.3726499781 1.2642476573
0.003 0.008 0.7912 0.1978 0.1626715348 0.0069062787 20.6162234756 0.6056907114 21.7082065746 0.3134578185 7.7144102696 0.2150498490 50.2015118546 1.1411046576
0.003 0.0085 0.7908 0.1977 0.1535388827 0.0096134263 21.5297057966 0.6780584542 21.3895773709 0.4950502083 7.6680749053 0.2357706450 50.7408969555 1.4184927338
0.003 0.009000000000000001 0.7904 0.1976 0.1542131054 0.0124374894 22.8384028649 0.8927842519 21.1614958012 0.3618979187 7.6684416760 0.1837231172 51.8225534475 1.4508427772
0.003 0.0095 0.79 0.1975 0.1544582772 0.0110803038 23.5225900284 0.5902668373 21.1883604066 0.3772695260 7.6680749053 0.1826689896 52.5334836175 1.1612856567
0.003 0.01 0.7896 0.1974 0.1529872460 0.0070569476 25.0293147327 0.5707982864 20.7534962969 0.2649605068 7.6554824448 0.1576092004 53.5912807204 1.0004249412
0.0035 0.0 0.7972 0.1993 0.2208385607 0.0199389706 0.0000000000 0.0000000000 25.3551570231 0.1524370009 8.6636128264 0.1536033254 34.2396084102 .3259792969
0.0035 0.0005 0.7968 0.1992 0.2177739123 0.0060627389 1.6765107080 0.0998073529 25.3372829630 0.4975345841 8.7032240614 0.1089599129 35.9347916447 .7123645888
0.0035 0.001 0.7964 0.1991 0.2131156468 0.0075228222 3.2572015922 0.1311925355 25.0081647899 0.4645647683 8.5777884840 0.2565806193 37.0562705129 .8598607453
0.0 0.0075 0.794 0.1985 0.0000000000 0.0000000000 19.5228688536 0.8839475771 21.8607247523 0.3396478709 7.7715042411 0.1565014368 49.1550978470 1.3800968848
0.0035 0.0015 0.7959999999999999 0.19899999999999998 0.2189997716 0.0159954682 4.7171931192 0.2273420474 24.5721233469 0.4879921624 8.5360988817 0.0815863069 38.0444151194 .8129159849
0.0035 0.002 0.7956 0.1989 0.2138511624 0.0059728416 6.0709423152 0.3372931128 24.3606314738 0.3639640857 8.4200770854 0.1479229655 39.0655020368 .8551530056
0.0035 0.0025 0.7952 0.1988 0.2034313580 0.0140220306 7.6460857359 0.2645769049 24.0199540283 0.3333292668 8.3215380256 0.2694553128 40.1910091478 .8813835151
0.0035 0.003 0.7948 0.1987 0.2055766118 0.0115217736 8.8361007065 0.4818036968 23.6867687038 0.2010180630 8.3841335574 0.1955477588 41.1125795795 .8898912922
0.0035 0.0035 0.7944 0.1986 0.2036765299 0.0181601039 10.4438564883 0.5005719569 23.2894722295 0.3507176350 8.2783813406 0.1236780656 42.2153865883 .9931277614
0.0035 0.004 0.794 0.1985 0.2022054986 0.0070782099 11.6755614876 0.5076362140 23.1638186571 0.4292614814 8.2928076545 0.1322283949 43.3343932978 1.0762043002
0.0035 0.0045 0.7936 0.1984 0.1941148270 0.0176310794 12.6107293477 0.5319055393 23.0642804779 0.2481724105 8.0743345776 0.1790108196 43.9434592302 .9767198488
0.0035 0.005 0.7932 0.1983 0.1976698191 0.0092306476 14.0446646068 0.7134082720 22.7748705462 0.3074057794 8.0136951562 0.1073596568 45.0309001283 1.1374043558
0.0035 0.0055 0.7928 0.1982 0.1900081982 0.0123805725 15.3659695467 0.5594724819 22.5132884926 0.3148998048 8.0123503303 0.1722470838 46.0816165678 1.0589999430
0.0035 0.006 0.7924 0.1981 0.1967504246 0.0136009633 16.2051494780 1.0394392458 22.3818552839 0.5195730114 8.0003691543 0.1854349814 46.7841243408 1.7580482019
0.0 0.008 0.7936 0.1984 0.0000000000 0.0000000000 20.5293132143 1.1833540937 21.6918309386 0.2673727440 7.8334884884 0.1171815627 50.0546326413 1.5679084004
0.0035 0.0065 0.792 0.198 0.1909888857 0.0122610449 17.5607478285 0.8069518286 22.0466363837 0.5454703458 7.9487767433 0.1999393363 47.7471498412 1.5646225556
0.0035 0.006999999999999999 0.7916 0.1979 0.1938083621 0.0151014726 18.6251883983 1.2093737256 21.9894822035 0.6073036933 7.9845980144 0.1388743653 48.7930769783 1.9706532568
0.0035 0.0075 0.7912 0.1978 0.1890275107 0.0061219371 20.0650073309 0.9384828507 21.7602233005 0.2973758644 7.7987675293 0.2916210168 49.8130256714 1.5336016690
0.0035 0.008 0.7908 0.1977 0.1885984599 0.0151858197 20.3529711174 0.8029665421 21.5148028221 0.4178216172 7.7728490669 0.3074702410 49.8292214663 1.5434442200
0.0035 0.0085 0.7904 0.1976 0.1803239094 0.0104060946 21.6621725005 1.1670452747 21.3228974939 0.5072647302 7.6859244124 0.1878426215 50.8513183162 1.8725587210
0.0035 0.009000000000000001 0.79 0.1975 0.1818562335 0.0199276624 22.6072585529 1.4637004065 21.2143687695 0.3222208648 7.6391000204 0.0785357607 51.6425835763 1.8843846944
0.0035 0.0095 0.7896 0.1974 0.1868822569 0.0127300638 23.8863691493 0.4681734744 20.7529611454 0.4690734509 7.6134260718 0.2534481921 52.4396386234 1.2034251812
0.0035 0.01 0.7892 0.1973 0.1790980500 0.0144765632 24.5014651766 1.2520997764 20.8736913240 0.5509864966 7.5738148368 0.0948480330 53.1280693874 1.9124108692
0.004 0.0 0.7968 0.1992 0.2584111495 0.0062674869 0.0000000000 0.0000000000 25.4247267182 0.8657968301 8.7691205295 0.2093280881 34.4522583972 1.0813924051
0.004 0.0005 0.7964 0.1991 0.2503204779 0.0134420382 1.6385189884 0.1198841751 25.2561539954 0.7355225022 8.6736378921 0.2433156774 35.8186313538 1.1121643929
0.0 0.0085 0.7932 0.1983 0.0000000000 0.0000000000 21.9566923803 0.8850355296 21.4497283996 0.1415531460 7.8089148519 0.1031419363 51.2153356318 1.1297306119
0.004 0.001 0.7959999999999999 0.19899999999999998 0.2471945365 0.0171559004 3.2871242740 0.2576021800 24.8400201883 0.3461422789 8.6358605106 0.2808521695 37.0101995094 .9017525288
0.004 0.0015 0.7956 0.1989 0.2438847163 0.0211949627 4.6558348110 0.2683144654 24.4911014097 0.3497513085 8.4522306496 0.1384237498 37.8430515866 .7776844864
0.004 0.002 0.7952 0.1988 0.2403297242 0.0082725072 6.1958442962 0.2525887559 24.1432529341 0.6839976142 8.5215503109 0.1388153727 39.1009772654 1.0836742500
0.004 0.0025 0.7948 0.1987 0.2396555016 0.0088397974 7.4534374584 0.5057479943 23.9511335453 0.5746055614 8.4089517077 0.3668924419 40.0531782130 1.4560857950
0.004 0.003 0.7944 0.1986 0.2284388886 0.0129303467 8.6765691050 0.4215747825 23.7061411881 0.3874863473 8.3491680845 0.2309815595 40.9603172662 1.0529730360
0.004 0.0035 0.794 0.1985 0.2323616385 0.0201257583 10.2498633712 0.3484789345 23.3602192579 0.3552210378 8.3128577858 0.1045535960 42.1553020534 .8283793266
0.004 0.004 0.7936 0.1984 0.2248838965 0.0183936099 11.4694648138 0.5684698136 23.2979276232 0.8444085379 8.2397481608 0.2024916759 43.2320244943 1.6337636373
0.004 0.0045 0.7932 0.1983 0.2308293143 0.0135033846 12.8109423481 0.3088332789 22.9485807234 0.5907054919 8.1513564234 0.2645944334 44.1417088092 1.1776365888
0.004 0.005 0.7928 0.1982 0.2320551736 0.0138765978 14.0303756857 0.6213743080 22.7772252128 0.3326472803 8.1663940219 0.2807574232 45.2060500940 1.2486556093
0.004 0.0055 0.7924 0.1981 0.2344455994 0.0172972185 15.1045663429 0.2416051281 22.7066922450 0.6137246953 8.0106387337 0.2140949730 46.0563429210 1.0867220149
0.0 0.009000000000000001 0.7928 0.1982 0.0000000000 0.0000000000 22.9118647299 0.9500521052 21.0575693797 0.6111620955 7.6377551945 0.1042518055 51.6071893041 1.6654660062
0.004 0.006 0.792 0.198 0.2229225215 0.0064003477 16.3382886017 0.7393862077 22.4182455860 0.3291780176 8.0062374854 0.3117810746 46.9856941946 1.3867456476
0.004 0.0065 0.7916 0.1979 0.2177126193 0.0116785220 17.6782531914 0.8840681574 21.9968672942 0.3327819718 7.8672313923 0.2378617843 47.7600644972 1.4663904355
0.004 0.006999999999999999 0.7912 0.1978 0.2106639281 0.0143932801 18.4550661847 1.3478879560 22.0159186876 0.1305306367 7.8756671182 0.2734200020 48.5573159186 1.7662318748
0.004 0.0075 0.7908 0.1977 0.2147092639 0.0207514489 19.6272620302 0.5764793171 21.8462756618 0.1245762810 7.8300652952 0.1095503672 49.5183122511 .8313574142
0.004 0.008 0.7904 0.1976 0.2078444516 0.0175832847 20.6617799182 1.0127901474 21.5508720333 0.3582280963 7.7936327396 0.1467502466 50.2141291427 1.5353517750
0.004 0.0085 0.79 0.1975 0.2131156468 0.0078837148 21.3847993261 0.9670617343 21.2702385862 0.4956898488 7.6424009567 0.0386563862 50.5105545158 1.5092916841
0.004 0.009000000000000001 0.7896 0.1974 0.2093154828 0.0162628619 22.6681125463 0.4529360190 21.0524319253 0.2741667579 7.6535263344 0.1751418715 51.5833862888 .9185075103
0.004 0.0095 0.7892 0.1973 0.2069863501 0.0111046889 23.9085590032 1.2761521932 20.9546062310 0.4849578688 7.6152599253 0.1186065831 52.6854115096 1.8908213340
0.004 0.01 0.7888 0.1972 0.2054540259 0.0245465899 24.7986747356 0.8981389437 20.8025161744 0.2468281165 7.5805389662 0.1602115893 53.3871839021 1.3297252394
0.0045 0.0 0.7964 0.1991 0.2831735083 0.0145200956 0.0000000000 0.0000000000 25.4925839285 0.2825400452 8.8584903220 0.1438618276 34.6342477588 .4409219684
0.0 0.0095 0.7924 0.1981 0.0000000000 0.0000000000 23.6822897349 1.2871789206 21.1990634366 0.3489617194 7.6234511375 0.1237669808 52.5048043090 1.7599076208
0.0045 0.0005 0.7959999999999999 0.19899999999999998 0.2855639340 0.0064564512 1.6010315836 0.0643769549 25.4878745953 0.3376181541 8.6156881224 0.2158928052 35.9901582353 .6243443654
0.0045 0.001 0.7956 0.1989 0.2892415120 0.0121626006 3.1864294065 0.1249326343 24.8443014003 0.2136539271 8.5513809940 0.2518781702 36.8713533128 .6026273322
0.0045 0.0015 0.7952 0.1988 0.2751441296 0.0104550783 4.6881109622 0.2054751469 24.5250300148 0.6110841164 8.4981992433 0.2720191531 37.9864843499 1.0990334947
0.0045 0.002 0.7948 0.1987 0.2760022311 0.0228635091 6.2442585230 0.3028204402 24.2405434770 0.5593762701 8.4541867600 0.1244294168 39.2149909911 1.0094896362
0.0045 0.0025 0.7944 0.1986 0.2733053405 0.0215953138 7.4295665549 0.3746099622 24.1823189937 0.3322117072 8.3776539418 0.0788154105 40.2628448309 .8072323937
0.0045 0.003 0.794 0.1985 0.2654598407 0.0125217797 8.8730837965 0.2330703503 23.7797780347 0.2675951008 8.3845003281 0.1081525180 41.3028220000 .6213397488
0.0045 0.0035 0.7936 0.1984 0.2665631142 0.0094032281 10.0624263473 0.7175696183 23.4866220424 0.4964749734 8.2831493596 0.2484633169 42.0987608635 1.4719111367
0.0045 0.004 0.7932 0.1983 0.2527109036 0.0142937512 11.5341852211 0.9005045834 23.2150861709 0.2695792209 8.1835099876 0.3401463751 43.1854922832 1.5245239306
0.0045 0.0045 0.7928 0.1982 0.2538754700 0.0076417362 12.8613738344 0.3709000296 22.9855061770 0.5408251130 8.1201809144 0.2862361673 44.2209363958 1.2056030461
0.0045 0.005 0.7924 0.1981 0.2473784154 0.0144495489 13.9964184850 0.6497677271 22.6996282452 0.4198030187 8.0721339535 0.2925977180 45.0155590991 1.3766180127
0.0 0.001 0.7992 0.1998 0.0000000000 0.0000000000 3.2045847415 0.0574181167 25.0871531514 0.4876188652 8.6196003431 0.1981548614 36.9113382360 .7431918433
0.0 0.01 0.792 0.198 0.0000000000 0.0000000000 24.4723830196 1.1151057360 20.9968831995 0.4463430957 7.6603727207 0.0987714683 53.1296389398 1.6602203000
0.0045 0.0055 0.792 0.198 0.2479913451 0.0224248511 15.1491141558 0.7198697746 22.3789654658 0.4237388925 7.9861873541 0.1315670550 45.7622583208 1.2976005732
0.0045 0.006 0.7916 0.1979 0.2538141770 0.0223072720 16.2592792732 0.5130307623 22.4750786754 0.3728353152 7.9754287471 0.1859575245 46.9636008727 1.0941308740
0.0045 0.0065 0.7912 0.1978 0.2439460093 0.0125673005 17.6350502182 0.6071517170 22.2106068036 0.4904504418 7.9107548480 0.2188492728 48.0003578791 1.3290187321
0.0045 0.006999999999999999 0.7908 0.1977 0.2440685952 0.0189140205 18.6567921297 0.6879536642 22.0158116573 0.4162411539 7.8398458471 0.3516388940 48.7565182293 1.4747477326
0.0045 0.0075 0.7904 0.1976 0.2452331616 0.0220804458 19.3527466400 0.7748063657 21.6396001521 0.3024386159 7.7421625855 0.1502787441 48.9797425392 1.2496041715
0.0045 0.008 0.79 0.1975 0.2450492827 0.0125469563 20.8433332687 0.6868473024 21.4655688840 0.5903814643 7.7332378320 0.1387524771 50.2871892674 1.4285282001
0.0045 0.0085 0.7896 0.1974 0.2319325877 0.0151600692 21.7279015376 0.6231898927 21.2540770109 0.1613781273 7.7359274837 0.0759545025 50.9498386199 .8756825917
0.0045 0.009000000000000001 0.7892 0.1973 0.2310744862 0.0203581248 22.6610521383 1.3852568772 21.2065555576 0.3164662823 7.6372661670 0.1476272167 51.7359483491 1.8697085010
0.0045 0.0095 0.7888 0.1972 0.2311970721 0.0165495551 24.3842960236 1.0835954070 20.8574227184 0.2758604198 7.6144041270 0.1273224448 53.0873199411 1.5033278267
0.0045 0.01 0.7884 0.1971 0.2305228495 0.0150206542 24.2230833725 0.6763645957 20.9040879293 0.5791140428 7.6232066237 0.1411744823 52.9809007750 1.4116737750
0.0005 0.0 0.7996 0.1999 0.0311981203 0.0076495980 0.0000000000 0.0000000000 25.8865624635 0.3411400719 8.7812239624 0.2030736760 34.6989845462 .5518633459
0.005 0.0 0.7959999999999999 0.19899999999999998 0.3203783393 0.0082470365 0.0000000000 0.0000000000 25.5648293812 0.4441039910 8.6699701851 0.2482355794 34.5551779056 .7005866069
0.005 0.0005 0.7956 0.1989 0.3190911870 0.0077665712 1.6361655190 0.1103291141 25.1029936359 0.3950391962 8.6552993574 0.1561319674 35.7135496993 .6692668489
0.005 0.001 0.7952 0.1988 0.3168233472 0.0213855370 3.2699775687 0.2041450395 24.8133696435 0.5062702906 8.6453965486 0.2073644223 37.0455671080 .9391652894
0.005 0.0015 0.7948 0.1987 0.3116747380 0.0072832966 4.5699331794 0.2362649198 24.5784381346 0.4142374061 8.4539422462 0.3584712353 37.9139882982 1.0162568578
0.005 0.002 0.7944 0.1986 0.3013775195 0.0265776936 6.2252626632 0.2285302613 24.1701175394 0.4538453261 8.4303466649 0.2971032795 39.1271043870 1.0060565605
0.005 0.0025 0.794 0.1985 0.2950643439 0.0177787645 7.5094164082 0.1526607728 23.9477085756 0.4073987714 8.3267950722 0.3234607939 40.0789843999 .9012991026
0.005 0.003 0.7936 0.1984 0.2937771916 0.0154166130 8.8508939425 0.2291768126 23.6441706443 0.5883760017 8.2063720276 0.2905883677 40.9952138060 1.1235577950
0.005 0.0035 0.7932 0.1983 0.2935933127 0.0140573519 10.1930438967 0.4448439532 23.5179819204 0.4204973002 8.3326634033 0.2612313810 42.3372825331 1.1406299863
0.005 0.004 0.7928 0.1982 0.2773506764 0.0173752319 11.6222722171 0.4930992565 23.3059548957 0.7220221213 8.2041714034 0.3220084239 43.4097491926 1.5545050336
0.005 0.0045 0.7924 0.1981 0.2956159806 0.0159907701 12.4533831106 0.6005375322 23.1108386585 0.2341852318 8.1699394719 0.3520569042 44.0297772216 1.2027704383
0.0005 0.0005 0.7992 0.1998 0.0323013937 0.0041134842 1.6512949649 0.1084953073 25.4003238098 0.5241327020 8.6886754906 0.2016570370 35.7725956590 .8383985305
0.005 0.005 0.792 0.198 0.2791281724 0.0145169905 13.8511758046 0.8190665440 22.7168601235 0.3469007733 8.0429145548 0.1475182352 44.8900786553 1.3280025430
0.005 0.0055 0.7916 0.1979 0.2794959302 0.0070633330 15.2471193441 0.6429710143 22.5675528548 0.2767478231 7.9216357119 0.1118580468 46.0158038410 1.0386402172
0.005 0.006 0.7912 0.1978 0.2837864379 0.0173579259 16.2984477275 0.8725158224 22.4609506758 0.3902515551 7.9610024331 0.1462441900 47.0041872743 1.4263694934
0.005 0.0065 0.7908 0.1977 0.2625177783 0.0150266556 17.4005438071 0.6384837726 22.0788525041 0.3145965557 7.9375291087 0.0993671096 47.6794431982 1.0674740935
0.005 0.006999999999999999 0.7904 0.1976 0.2710375008 0.0163485705 18.2511548753 0.5724411832 21.7866597846 0.3536702217 7.8196734589 0.1882524405 48.1285256196 1.1307124159
0.005 0.0075 0.79 0.1975 0.2651533759 0.0115348088 19.7640994629 0.7981895133 21.4120537339 0.5498738937 7.7856860412 0.1917097317 49.2269926139 1.5513079475
0.005 0.008 0.7896 0.1974 0.2623951924 0.0175747363 20.4822438271 0.4428416730 21.4311051274 0.5163616462 7.8028020070 0.1499980042 49.9785461539 1.1267760597
0.005 0.0085 0.7892 0.1973 0.2667469931 0.0168910785 21.7398369894 0.9028820532 21.3827274317 0.2005116053 7.6921595142 0.3625230182 51.0814709284 1.4828077552
0.005 0.009000000000000001 0.7888 0.1972 0.2585337355 0.0205951666 22.7805747607 0.6065560338 21.0916050152 0.5515916774 7.6367771394 0.0568303929 51.7674906508 1.2355732707
0.005 0.0095 0.7884 0.1971 0.2579208058 0.0132063233 23.9290678076 1.4835337544 21.0509335011 0.3085166551 7.7241908215 0.2450828512 52.9621129360 2.0503395840
0.0005 0.001 0.7988 0.1997 0.0289915735 0.0032801760 3.2178650329 0.2961312749 25.1290019988 0.1682050550 8.7384340481 0.1934263318 37.1142926533 .6610428377
0.005 0.01 0.7879999999999999 0.19699999999999998 0.2537528840 0.0128861084 24.7463940949 0.3938919695 20.8765811421 0.1516458837 7.5502192555 0.1410859436 53.4269473765 .6995099052
0.0055 0.0 0.7956 0.1989 0.3566637759 0.0102957590 0.0000000000 0.0000000000 25.3400657508 0.3160548041 8.6615344592 0.2603177521 34.3582639859 .5866683152
0.0055 0.0005 0.7952 0.1988 0.3477150027 0.0122622705 1.6576829532 0.0675388720 25.2794866009 0.3969909514 8.6376943640 0.1090065430 35.9225789208 .5857986369
0.0055 0.001 0.7948 0.1987 0.3419534638 0.0245765691 3.1738215349 0.1371349071 24.6765849199 0.3616589161 8.5227728798 0.1318666326 36.7151327984 .6552370249
0.0055 0.0015 0.7944 0.1986 0.3432406161 0.0169550130 4.7361889791 0.3014350116 24.3659829888 0.1974249248 8.4779045982 0.1969102863 37.9233171822 .7127252357
0.0055 0.002 0.794 0.1985 0.3369887334 0.0184759412 6.0951494286 0.2476377126 23.9716833629 0.4816617520 8.4533309617 0.1133721644 38.8571524866 .8611475702
0.0055 0.0025 0.7936 0.1984 0.3255882415 0.0135489348 7.5359769909 0.2488257710 23.9257673641 0.2377784532 8.3232496222 0.1102808725 40.1105822187 .6104340315
0.0055 0.003 0.7932 0.1983 0.3205009252 0.0140915184 8.7944106779 0.4690568045 23.6873038553 0.4101634597 8.2551525299 0.0805991060 41.0573679883 .9739108886
0.0055 0.0035 0.7928 0.1982 0.3279173743 0.0180621961 10.0215768434 0.1967876544 23.6218013116 0.3579632190 8.2091839362 0.2112089734 42.1804794655 .7840220429
0.0055 0.004 0.7924 0.1981 0.3192750659 0.0134196609 11.5170385158 0.4336852395 23.1541859301 0.5622849222 8.1627263150 0.2041310947 43.1532258268 1.2135209173
0.0005 0.0015 0.7984 0.1996 0.0304626047 0.0057183415 4.7017274634 0.1896694757 24.9945719418 0.3641671008 8.5572493251 0.2778460092 38.2840113350 .8374009272
0.0055 0.0045 0.792 0.198 0.3172523980 0.0254831362 12.8712920267 0.5829695610 22.7105453358 0.4637763084 8.1410868440 0.1671748531 44.0401766045 1.2394038587
0.0055 0.005 0.7916 0.1979 0.3094681912 0.0326258267 13.9749010509 0.4597141566 22.5748309152 0.4089201840 8.0822812760 0.1435306397 44.9414814333 1.0447908070
0.0055 0.0055 0.7912 0.1978 0.3044421679 0.0171208275 15.3538659900 0.8140175828 22.4777544329 0.4941159498 7.9850870420 0.1737861917 46.1211496328 1.4990405518
0.0055 0.006 0.7908 0.1977 0.3036453593 0.0193141910 16.1337048724 0.4959060818 22.2435721361 0.3639514958 7.8249305055 0.2012177703 46.5058528733 1.0803895389
0.0055 0.0065 0.7904 0.1976 0.2987419219 0.0172031354 17.3914661396 0.1509668598 22.1574127444 0.2727513433 7.8600182353 0.1461660853 47.7076390412 .5870874238
0.0055 0.006999999999999999 0.79 0.1975 0.2972708907 0.0141956417 18.4322039109 0.7236004283 21.8495936011 0.6116709646 7.8058584294 0.2684173516 48.3849268321 1.6178843862
0.0055 0.0075 0.7896 0.1974 0.3026646718 0.0176821446 19.9804505389 1.0457887969 21.7527311794 0.5671924914 7.7474196321 0.2692950671 49.7832660222 1.8999585000
0.0055 0.008 0.7892 0.1973 0.2875866019 0.0178218195 20.5259511152 0.7319364607 21.5420955487 0.2238846710 7.8217518262 0.1769638088 50.1773850920 1.1506067600
0.0055 0.0085 0.7888 0.1972 0.2850122973 0.0217672030 21.4913778671 1.1412833400 21.2499028292 0.3669228480 7.7721155255 0.1121159082 50.7984085191 1.6420892992
0.0055 0.009000000000000001 0.7884 0.1971 0.2880156527 0.0185198097 22.6292803019 0.4985114365 20.9847887756 0.1546732637 7.6690529605 0.0981179970 51.5711376907 .7698225069
0.0005 0.002 0.7979999999999999 0.1995 0.0332207882 0.0071856692 6.0356402749 0.3036133707 24.4508580168 0.6412012258 8.5733872356 0.1543236578 39.0931063155 1.1063239235
0.0055 0.0095 0.7879999999999999 0.19699999999999998 0.2887511683 0.0115348088 23.5089735271 0.7724568798 20.8841802934 0.2397425208 7.6294417255 0.1065025304 52.3113467143 1.1302367398
0.0055 0.01 0.7876 0.1969 0.2848897113 0.0177033783 24.5221420860 1.5057630595 20.7235278129 0.3145588293 7.5696581023 0.0822031964 53.1002177125 1.9202284635
0.006 0.0 0.7952 0.1988 0.3862682790 0.0191783334 0.0000000000 0.0000000000 25.3846973859 0.6391150530 8.7296315514 0.2449210615 34.5005972163 .9032144479
0.006 0.0005 0.7948 0.1987 0.3933782632 0.0134543299 1.5576605054 0.0637151042 24.9908258813 0.4764512930 8.6067633688 0.1723612419 35.5486280187 .7259819690
0.006 0.001 0.7944 0.1986 0.3798938104 0.0277450725 3.1749982696 0.2024687221 24.7091221312 0.6962497983 8.5979608722 0.1413759232 36.8619750834 1.0678395161
0.006 0.0015 0.794 0.1985 0.3673900451 0.0150356533 4.5593425673 0.1810252309 24.2467512344 0.2804744486 8.4010050093 0.2047551580 37.5744888561 .6812904908
0.006 0.002 0.7936 0.1984 0.3646318616 0.0273462816 6.1504559586 0.1934934028 23.9596959693 0.5503690778 8.4428168685 0.1114366093 38.9176006580 .8826453715
0.006 0.0025 0.7932 0.1983 0.3578283422 0.0305103560 7.3934239898 0.3432856283 23.8849888197 0.3312752223 8.4003937248 0.2775284367 40.0366348765 .9825996433
0.006 0.003 0.7928 0.1982 0.3526184400 0.0109342256 8.9130927756 0.5855705343 23.8930160923 0.4595773909 8.2727575232 0.1862139119 41.4314848311 1.2422960627
0.006 0.0035 0.7924 0.1981 0.3557443814 0.0215291056 10.0809178922 0.2503434420 23.4773104063 0.3571872932 8.2340020865 0.1260515458 42.1479747664 .7551113866
0.0005 0.0025 0.7976 0.1994 0.0308303625 0.0063532164 7.5178216559 0.7251131934 24.2218131744 0.1774426809 8.4893967467 0.1844489947 40.2598619395 1.0933580854
0.006 0.004 0.792 0.198 0.3482053464 0.0271753967 11.5259480784 0.7558544613 23.0369877514 0.2439263513 8.1047765453 0.1022132012 43.0159177215 1.1291694105
0.006 0.0045 0.7916 0.1979 0.3362532178 0.0102372100 12.9556807137 0.4575808207 22.8039827879 0.4003067156 8.1414536147 0.1296329041 44.2373703341 .9977576504
0.006 0.005 0.7912 0.1978 0.3315336593 0.0194421446 13.9338834420 0.6827152608 22.6669840036 0.3059924217 8.0954850210 0.1337818976 45.0278861259 1.1419317247
0.006 0.0055 0.7908 0.1977 0.3312271945 0.0225950852 15.3641203922 0.4190602623 22.5470030371 0.4535529417 8.0448706652 0.1227074404 46.2872212890 1.0179157296
0.006 0.006 0.7904 0.1976 0.3354564092 0.0223852791 16.3034908762 0.9041348954 22.1380402601 0.3270712884 7.8790903114 0.0850844772 46.6560778569 1.3386759401
0.006 0.0065 0.79 0.1975 0.3239946244 0.0129408020 17.8092069507 0.3412611723 21.9006470543 0.3306660548 7.9001184979 0.1761745233 47.9339671273 .8610425524
0.006 0.006999999999999999 0.7896 0.1974 0.3177427417 0.0215709450 18.7494179595 0.6412549835 21.8155579656 0.2730916649 7.7589117806 0.1756000644 48.6416304474 1.1115176578
0.006 0.0075 0.7892 0.1973 0.3178653277 0.0212480715 19.5928005146 0.7775877414 21.7571194217 0.4471699812 7.7344604009 0.1200993425 49.4022456649 1.3661051366
0.006 0.008 0.7888 0.1972 0.3181104995 0.0075467549 20.4906490749 0.8879020424 21.3618565232 0.5438776482 7.7658804237 0.3036241142 49.9364965213 1.7429505597
0.006 0.0085 0.7884 0.1971 0.3197654096 0.0164813130 21.4865028234 0.3156568816 21.3174389486 0.5896215987 7.7316484923 0.2490651183 50.8553556739 1.1708249116
0.0005 0.003 0.7972 0.1993 0.0286851086 0.0075527262 8.9542784893 0.1887704117 24.0690809361 0.4965884827 8.4188545165 0.1478117751 41.4708990505 .8407233957
0.006 0.009000000000000001 0.7879999999999999 0.19699999999999998 0.3057906131 0.0213292480 23.2400056005 0.2301616517 20.8919935053 0.1996011509 7.6068241993 0.0936874002 52.0446139182 .5447794508
0.006 0.0095 0.7876 0.1969 0.3104488786 0.0034455153 23.6878371984 0.6595658664 20.7679453874 0.3240078552 7.5579214401 0.2107674884 52.3241529045 1.1977867253
0.006 0.01 0.7872 0.1968 0.3038905312 0.0200254545 24.4986073924 0.9302335799 20.8265979919 0.5697915226 7.4912914306 0.1532557392 53.1203873461 1.6733062962
0.0065 0.0 0.7948 0.1987 0.4196116531 0.0265940854 0.0000000000 0.0000000000 25.3061371456 0.4932364083 8.6971112165 0.0851160918 34.4228600152 .6049465855
0.0065 0.0005 0.7944 0.1986 0.4165470048 0.0121996103 1.6096049363 0.1427724788 25.0748446669 0.3980448662 8.6482084573 0.2715387082 35.7492050653 .8245556635
0.0065 0.001 0.794 0.1985 0.4045335832 0.0198119502 3.2294642747 0.1437209862 24.5700897712 0.3356198532 8.5189829160 0.1782896284 36.7230705451 .6774424180
0.0065 0.0015 0.7936 0.1984 0.4043497043 0.0105921625 4.7067706121 0.0833325948 24.4314855325 0.3356130266 8.5279076696 0.1359734163 38.0705135185 .5655112002
0.0065 0.002 0.7932 0.1983 0.3961364467 0.0139317175 6.0795156679 0.3071089344 24.3238130505 0.5801379544 8.3782652263 0.1319445926 39.1777303914 1.0331231989
0.0065 0.0025 0.7928 0.1982 0.3819777713 0.0256395156 7.5245458540 0.5749272010 23.9977987561 0.7228829961 8.3368201378 0.0902961343 40.2411425192 1.4137458470
0.0065 0.003 0.7924 0.1981 0.3810583768 0.0180688507 8.8833381987 0.4423497806 23.7414611872 0.7209737707 8.2965976184 0.1002285881 41.3024553811 1.2816209901
0.0005 0.0035 0.7968 0.1992 0.0288689875 0.0037664017 10.0336804001 0.2540034150 23.6854843402 0.4243983407 8.3289956964 0.2208835377 42.0770294242 .9030516951
0.0065 0.0035 0.792 0.198 0.3783614862 0.0195508233 10.2997905426 0.4119031067 23.4233671350 0.3110416170 8.2446384367 0.1496807935 42.3461576005 .8921763405
0.0065 0.004 0.7916 0.1979 0.3811196698 0.0140979154 11.3299377018 0.4814786490 23.2596107758 0.6287151880 8.1612592322 0.1423880908 43.1319273796 1.2666798432
0.0065 0.0045 0.7912 0.1978 0.3621801429 0.0351362168 12.8677618226 0.4281754293 22.9633509048 0.1293128021 8.0448706652 0.1167962322 44.2381635355 .7094206804
0.0065 0.005 0.7908 0.1977 0.3659803069 0.0328576042 13.9925520710 0.4639094929 22.5578130974 0.6067432077 8.0765352018 0.1620051063 44.9928806771 1.2655154111
0.0065 0.0055 0.7904 0.1976 0.3526797330 0.0175960996 15.1102819114 0.7482052194 22.2766444988 0.3681490105 7.9951121077 0.1819228654 45.7347182509 1.3158731949
0.0065 0.006 0.79 0.1975 0.3644479827 0.0119632819 16.2288522765 0.7285778094 22.3668710419 0.5627984972 7.9408300449 0.1862781140 46.9010013460 1.4896177025
0.0065 0.0065 0.7896 0.1974 0.3526184400 0.0215994886 17.8740954631 0.8017253607 22.0360403840 0.1705048783 7.8001123552 0.1274369688 48.0628666423 1.1212666964
0.0065 0.006999999999999999 0.7892 0.1973 0.3490021550 0.0329762999 18.4671697414 0.6523919151 21.7516608764 0.3647321276 7.7985230155 0.0897955070 48.3663557883 1.1398958496
0.0065 0.0075 0.7888 0.1972 0.3535991275 0.0169523539 19.5729641300 0.9458909509 21.6277197888 0.4181083024 7.8216295693 0.1722817903 49.3759126156 1.5532333975
0.0065 0.008 0.7884 0.1971 0.3503506003 0.0244232286 20.6269821927 1.3587467457 21.5692812449 0.3020068122 7.6519369947 0.1206258699 50.1985510326 1.8058026564
0.0005 0.004 0.7964 0.1991 0.0286238157 0.0052811637 11.4904779330 0.5824341544 23.4159820443 0.2788802993 8.1421871561 0.1767741741 43.0772709491 1.0433697915
0.0065 0.0085 0.7879999999999999 0.19699999999999998 0.3414018270 0.0317566192 21.8003547729 1.4782311225 21.1095861056 0.5792430009 7.6483915447 0.1162868130 50.8997342502 2.2055175556
0.0065 0.009000000000000001 0.7876 0.1969 0.3288367688 0.0178950273 22.9912102683 0.6090111885 20.8430806582 0.7501875826 7.6268743306 0.2271339706 51.7900020259 1.6042277690
0.0065 0.0095 0.7872 0.1968 0.3382758857 0.0246376381 24.0595172521 0.7755770152 20.7831436901 0.5170243750 7.5618336608 0.1826038459 52.7427704887 1.4998428742
0.0065 0.01 0.7868 0.1967 0.3247301400 0.0150815577 25.0854617874 1.9895040580 20.6193873308 0.8197635082 7.5623226884 0.1915690303 53.5919019466 3.0159181542
0.006999999999999999 0.0 0.7944 0.1986 0.4446191837 0.0164256004 0.0000000000 0.0000000000 25.2586156923 0.5995046005 8.6302366933 0.4272695112 34.3334715693 1.0431997121
0.006999999999999999 0.0005 0.794 0.1985 0.4398996253 0.0153775736 1.6445707667 0.1114453439 24.9090547319 0.3938478875 8.5917257704 0.1589666914 35.5852508943 .6796374964
0.006999999999999999 0.001 0.7936 0.1984 0.4421674651 0.0046258936 3.2202185023 0.1487758286 24.8038439468 0.7033268460 8.3917134851 0.1212847584 36.8579433993 .9780133266
0.006999999999999999 0.0015 0.7932 0.1983 0.4204084617 0.0220191092 4.6302828579 0.2575955979 24.3473597165 0.6711840683 8.5627508855 0.3029144043 37.9608019216 1.2537131797
0.006999999999999999 0.002 0.7928 0.1982 0.4356091176 0.0230989115 5.9657086139 0.1662475557 24.2649463854 0.4813153432 8.3778984556 0.1150790096 39.0441625725 .7857408200
0.006999999999999999 0.0025 0.7924 0.1981 0.4137888213 0.0280917110 7.3777902290 0.4432575417 23.9501702726 0.3985501417 8.2843719286 0.1867573262 40.0261212515 1.0566567206
0.0 0.0015 0.7988 0.1997 0.0000000000 0.0000000000 4.6539856565 0.2424350878 24.8388428550 0.4536800182 8.6455188055 0.2816512378 38.1383473170 .9777663438
0.0005 0.0045 0.7959999999999999 0.19899999999999998 0.0304626047 0.0050632591 12.9492927254 0.6882130595 23.2429140489 0.5102005869 8.1374191371 0.1147184104 44.3600885161 1.3181953159
0.006999999999999999 0.003 0.792 0.198 0.4150146806 0.0163384564 9.0025246112 0.1646625568 23.5120952539 0.2720967058 8.2557638144 0.1824810245 41.1853983601 .6355787435
0.006999999999999999 0.0035 0.7916 0.1979 0.4087015050 0.0193577125 10.3108854696 0.6364378082 23.2265384130 0.2590508286 8.1392529905 0.1388291543 42.0853783781 1.0536755036
0.006999999999999999 0.004 0.7912 0.1978 0.4006108333 0.0229317625 11.5071203235 0.2063726419 23.0296026607 0.3083835494 8.2595537782 0.0746604369 43.1968875957 .6123483907
0.006999999999999999 0.0045 0.7908 0.1977 0.3898232711 0.0164603288 12.6964628743 0.4706249436 22.9690235108 0.2379142740 8.1709175271 0.2149085712 44.2262271833 .9399081176
0.006999999999999999 0.005 0.7904 0.1976 0.3914168882 0.0128651003 14.0214661232 0.2755658122 22.6145391565 0.3161272863 7.9404632742 0.1590136966 44.9678854421 .7635718954
0.006999999999999999 0.0055 0.79 0.1975 0.3904974937 0.0110354579 15.0272380640 0.3129617657 22.0674002620 0.3216907090 7.9902218317 0.1444482712 45.4753576514 .7901362038
0.006999999999999999 0.006 0.7896 0.1974 0.3860231071 0.0176608854 16.1084891293 0.5760595492 22.2096435309 0.6942515616 7.9356952552 0.2254266032 46.6398510225 1.5133985994
0.006999999999999999 0.0065 0.7892 0.1973 0.3789744159 0.0278207961 17.4869497536 0.9713245648 21.9626175981 0.4991570080 7.8820244769 0.1229576226 47.7105662445 1.6212599915
0.006999999999999999 0.006999999999999999 0.7888 0.1972 0.3746839082 0.0151907667 18.6035028592 0.6687124643 21.7889074209 0.3300239692 7.8048803742 0.3017482535 48.5719745625 1.3156754537
0.006999999999999999 0.0075 0.7884 0.1971 0.3743161504 0.0103481699 19.5337956757 0.9633555043 21.4870819744 0.1104407492 7.8061029432 0.3153280100 49.2012967437 1.3994724334
0.0005 0.005 0.7956 0.1989 0.0277657141 0.0097268675 13.6783639117 1.0587871915 22.9379847237 0.2954095229 8.1369301095 0.2045389693 44.7810444590 1.5684625512
0.006999999999999999 0.008 0.7879999999999999 0.19699999999999998 0.3665932365 0.0057157130 20.7923974676 0.6415221605 21.3763056137 0.4866405875 7.7164886369 0.1400630859 50.2517849547 1.2739415469
0.006999999999999999 0.0085 0.7876 0.1969 0.3610768695 0.0203817319 21.6357800227 0.7113898176 21.2421966476 0.2157104294 7.6946046522 0.1629067547 50.9336581920 1.1103887336
0.006999999999999999 0.009000000000000001 0.7872 0.1968 0.3589316157 0.0126174219 22.6457545874 0.5958457277 21.0934245303 0.6143037249 7.5898304905 0.2215143854 51.6879412239 1.4442812599
0.006999999999999999 0.0095 0.7868 0.1967 0.3610155765 0.0131630125 23.8450153306 0.9284255059 20.9808286545 0.4081763524 7.6739432364 0.1716277850 52.8608027980 1.5213926558
0.006999999999999999 0.01 0.7864 0.1966 0.3427502723 0.0286064200 24.6083799275 0.7962055444 20.5489613933 0.3336906105 7.5386048502 0.2159135739 53.0386964433 1.3744161488
0.0075 0.0 0.794 0.1985 0.4803529836 0.0171076566 0.0000000000 0.0000000000 25.4044979915 0.2661364748 8.6433181814 0.1892963212 34.5281691565 .4725404526
0.0075 0.0005 0.7936 0.1984 0.4717106752 0.0198551375 1.6022083183 0.0745704179 25.1191552112 0.5843276476 8.5772994564 0.2044588631 35.7703736611 .8832120661
0.0075 0.001 0.7932 0.1983 0.4695654214 0.0324827283 3.1844121470 0.2072389803 24.6275650424 0.5503620010 8.4944092795 0.1657994666 36.7759518903 .9558831762
0.0075 0.0015 0.7928 0.1982 0.4542421796 0.0180721771 4.6674340528 0.2341431073 24.4717289254 0.9061503037 8.4997885830 0.2159257573 38.0931937408 1.3742913454
0.0075 0.002 0.7924 0.1981 0.4522195117 0.0194003618 6.0975028980 0.1933882199 24.1031165715 0.5522055717 8.3270395860 0.1466092162 38.9798785672 .9116033696
0.0005 0.0055 0.7952 0.1988 0.0285625227 0.0039797972 15.5416392238 0.4936685843 22.6612043674 0.5351029498 8.1051433160 0.1341696908 46.3365494299 1.1669210221
0.0075 0.0025 0.792 0.198 0.4567551912 0.0146005972 7.4818471957 0.5032351453 23.8629405779 0.3867115981 8.3270395860 0.1458569372 40.1285825508 1.0504042778
0.0075 0.003 0.7916 0.1979 0.4426578088 0.0114838880 8.9159505598 0.6377757516 23.5290060413 0.2245464068 8.3046665736 0.1957036246 41.1922809835 1.0695096710
0.0075 0.0035 0.7912 0.1978 0.4291120630 0.0360544385 10.0444391172 0.5967791221 23.1964628986 0.4270536338 8.1961024481 0.0794688646 41.8661165269 1.1393560590
0.0075 0.004 0.7908 0.1977 0.4356704105 0.0196848736 11.2480705891 0.4219151710 22.9909647223 0.3558937577 8.2141964691 0.1691756305 42.8889021910 .9666694328
0.0075 0.0045 0.7904 0.1976 0.4240247468 0.0281563640 12.7300838652 0.3915952138 22.8873593917 0.2719294300 8.0566073274 0.1397143359 44.0980753311 .8313953437
0.0075 0.005 0.79 0.1975 0.4250667272 0.0316048316 13.8809303815 0.4261606144 22.4783966147 0.3980591405 8.0523283360 0.1243789552 44.8367220594 .9802035417
0.0075 0.0055 0.7896 0.1974 0.4147695087 0.0166716871 15.1998818520 0.3988552107 22.4137503134 0.5189250169 7.9971904749 0.1567228529 46.0255921490 1.0911747676
0.0075 0.006 0.7892 0.1973 0.4071078878 0.0136593959 16.1959037055 0.2819384206 22.3070411041 0.2801247758 7.9012188099 0.2270249699 46.8112715073 .8027475622
0.0075 0.0065 0.7888 0.1972 0.4113371026 0.0244877486 17.3988627576 1.2368120225 21.8871612365 0.4123437293 7.8839805873 0.1671312164 47.5813416840 1.8407747168
0.0075 0.006999999999999999 0.7884 0.1971 0.4001204896 0.0183002366 18.5323944636 0.5233834836 21.8771003883 0.7284483803 7.7900872896 0.2566945381 48.5997026311 1.5268266386
0.0005 0.006 0.7948 0.1987 0.0288076946 0.0042817426 16.4036814288 0.7330470916 22.4857817054 0.4159999977 8.0453596928 0.1994738094 46.9636305216 1.3528026413
0.0075 0.0075 0.7879999999999999 0.19699999999999998 0.3980365287 0.0155563434 19.8752168376 0.7604852605 21.6414196672 0.2545084218 7.7744384066 0.1847323981 49.6891114401 1.2152824238
0.0075 0.008 0.7876 0.1969 0.3922749898 0.0214262540 20.5099811446 1.1472222066 21.3126225851 0.1983414415 7.6809118796 0.2459940036 49.8957905991 1.6129839057
0.0075 0.0085 0.7872 0.1968 0.3954622241 0.0161822720 21.9444207186 0.3533356599 20.9700185942 0.1873236963 7.6063351717 0.2232404264 50.9162367086 .7800820546
0.0075 0.009000000000000001 0.7868 0.1967 0.3928266265 0.0172815736 22.7587211166 0.4611194580 20.8940270811 0.5835817278 7.5851847284 0.2300985253 51.6307595526 1.2920812847
0.0075 0.0095 0.7864 0.1966 0.3826519939 0.0319443986 23.9431886238 0.5431907834 20.8426525370 0.4247818899 7.5683132764 0.1012328458 52.7368064311 1.1011499177
0.0075 0.01 0.7859999999999999 0.1965 0.3862682790 0.0055313295 24.6478845917 0.6996322199 20.6304114517 0.4255945729 7.5059622584 0.1139287363 53.1705265808 1.2446868586
0.008 0.0 0.7936 0.1984 0.5163932483 0.0300247965 0.0000000000 0.0000000000 25.3409219932 0.5320271136 8.7241299910 0.0900972789 34.5814452325 .6521491890
0.008 0.0005 0.7932 0.1983 0.5109381742 0.0174847254 1.6474285510 0.1305732981 24.9514387308 0.5608338708 8.5892806324 0.1918278910 35.6990860884 .9007197853
0.008 0.001 0.7928 0.1982 0.4972698425 0.0167974045 3.0958208362 0.0971315022 24.7884315836 0.2725678267 8.5382995059 0.2844688679 36.9198217682 .6709656013
0.008 0.0015 0.7924 0.1981 0.4806594484 0.0305054303 4.6803781343 0.4085629668 24.3018718390 0.3076069448 8.4398827029 0.1748254834 37.9027921246 .9215008253
0.0005 0.0065 0.7944 0.1986 0.0275205423 0.0056628864 17.4339966930 0.7550299979 22.1833140771 0.4469155759 7.9739616643 0.1622650736 47.6187929767 1.3698735338
0.008 0.002 0.792 0.198 0.4821917726 0.0171559004 6.0179892547 0.3291603179 24.3386902622 0.3827562760 8.3313185774 0.1024959136 39.1701898669 .8315684079
0.008 0.0025 0.7916 0.1979 0.4693202495 0.0093968336 7.4504115692 0.4324749483 23.8870223954 0.5112661667 8.4016162938 0.2143960770 40.2083705079 1.1675340256
0.008 0.003 0.7912 0.1978 0.4671749956 0.0255808385 8.6621120790 0.3286210651 23.5451676166 0.2704030246 8.2227544519 0.1724985479 40.8972091431 .7971034761
0.008 0.0035 0.7908 0.1977 0.4600650115 0.0229939323 10.2231346835 0.4813081753 23.2367062915 0.2651669153 8.1119897022 0.2115130551 42.0318956887 .9809820780
0.008 0.004 0.7904 0.1976 0.4565100194 0.0283504986 11.6663157151 0.3341145065 22.9803687226 0.3164612145 8.1607702046 0.1906257532 43.2639646617 .8695519728
0.008 0.0045 0.79 0.1975 0.4527711484 0.0319090975 12.7482392002 0.8681067442 22.6196766109 0.3403478728 8.0641872551 0.2247418334 43.8848742146 1.4651055479
0.008 0.005 0.7896 0.1974 0.4562648475 0.0165531868 13.9453145789 0.5038544931 22.7225327294 0.3643767935 8.0476825739 0.3522266852 45.1717947297 1.2370111586
0.008 0.0055 0.7892 0.1973 0.4381221292 0.0154604144 15.0901093169 0.5152151107 22.3224534673 0.3842936901 7.8965730478 0.2262116052 45.7472579612 1.1411808204
0.008 0.006 0.7888 0.1972 0.4391641097 0.0278218764 16.2120417811 0.4212013794 22.1659751685 0.3558180436 7.9750619764 0.0964097775 46.7922430357 .9012510769
0.008 0.0065 0.7884 0.1971 0.4330961059 0.0101042344 17.7633142982 0.9422942332 21.8307562683 0.4874346477 7.8762784027 0.2517677714 47.9034450751 1.6916008867
0.0005 0.006999999999999999 0.794 0.1985 0.0268463196 0.0046775811 18.7420213415 1.2388497991 21.8547310555 0.3245546981 7.9172344636 0.2165671820 48.5408331802 1.7846492603
0.008 0.006999999999999999 0.7879999999999999 0.19699999999999998 0.4421061721 0.0105495150 18.4303547564 0.7426323608 21.5963599109 0.4167279957 7.8175950916 0.1202311905 48.2864159310 1.2901410620
0.008 0.0075 0.7876 0.1969 0.4261087077 0.0368892017 19.7340086761 0.6957168489 21.1923205277 0.3729244080 7.7667362220 0.2738997663 49.1191741335 1.3794302249
0.008 0.008 0.7872 0.1968 0.4155663173 0.0175387874 20.8066863887 1.0769242643 21.2831892525 0.4695040488 7.7191782887 0.2089304216 50.2246202472 1.7728975221
0.008 0.0085 0.7868 0.1967 0.4269055162 0.0237734553 21.7368111002 0.3494836906 21.0243899867 0.2365426781 7.6205169719 0.0731239347 50.8086235750 .6829237587
0.008 0.009000000000000001 0.7864 0.1966 0.4233505241 0.0273220921 22.6820652575 0.5757741679 20.9739787153 0.2467336061 7.6274856151 0.1114226592 51.7068801120 .9612525253
0.008 0.0095 0.7859999999999999 0.1965 0.4065562511 0.0246961223 23.8764509570 0.6049243170 20.6785750868 0.4053714371 7.5686800471 0.0452753461 52.5302623420 1.0802672225
0.008 0.01 0.7856 0.1964 0.4079659894 0.0275242960 24.3197437212 0.9003629785 20.6805016322 0.2915513235 7.4730751528 0.1983538957 52.8812864956 1.4177924937
0.0085 0.0 0.7932 0.1983 0.5453848217 0.0271621221 0.0000000000 0.0000000000 25.2164457540 0.4093079378 8.6973557303 0.0960755661 34.4591863060 .5325456260
0.0085 0.0005 0.7928 0.1982 0.5291421854 0.0256453759 1.6245662772 0.1418606623 24.9104461258 0.4331348969 8.6711927541 0.2369254151 35.7353473425 .8375663502
0.0085 0.001 0.7924 0.1981 0.5350263103 0.0089864771 3.1714680656 0.2532162866 24.6225346183 0.7325351413 8.5346317990 0.1924812852 36.8636607932 1.1872191902
0.0005 0.0075 0.7936 0.1984 0.0272753704 0.0028748950 19.6307922342 1.3275458441 21.8829870548 0.6785938465 7.8683317043 0.1642568631 49.4093863637 2.1732714487
0.0085 0.0015 0.792 0.198 0.5174965217 0.0224456151 4.6247353944 0.3088036304 24.3063671116 0.7016433676 8.4260676734 0.1153146350 37.8746667011 1.1482072481
0.0085 0.002 0.7916 0.1979 0.5211128067 0.0181725120 5.9742819666 0.1711417418 24.1025814200 0.7308479702 8.3896351178 0.2162580427 38.9876113111 1.1364202667
0.0085 0.0025 0.7912 0.1978 0.5049314634 0.0177626977 7.4396528522 0.1872794818 23.7216605817 0.1767588476 8.2759362026 0.1392883308 39.9421810999 .5210893579
0.0085 0.003 0.7908 0.1977 0.5105091234 0.0178294067 8.8932563910 0.4764102706 23.4120219232 0.3598985793 8.2943969942 0.1986535781 41.1101844318 1.0527918347
0.0085 0.0035 0.7904 0.1976 0.4889952920 0.0374651977 10.2693635459 0.0555754063 23.3107712592 0.2564678268 8.2577199248 0.3436000921 42.3268500219 .6931085229
0.0085 0.004 0.79 0.1975 0.4934083856 0.0190659555 11.6081514010 0.5568234975 23.1144776887 0.3930846277 8.2288672968 0.0622459324 43.4449047721 1.0312200131
0.0085 0.0045 0.7896 0.1974 0.4823756515 0.0163182093 12.6623375686 0.5597429511 22.8711978164 0.3996107230 8.0344788289 0.1588504347 44.0503898654 1.1345223181
0.0085 0.005 0.7892 0.1973 0.4767366985 0.0223516888 13.8577318978 0.7424265425 22.4643756454 0.4332110600 7.9880212076 0.1321270746 44.7868654493 1.3301163659
0.0085 0.0055 0.7888 0.1972 0.4785754875 0.0149765700 14.8307233726 0.4320978846 22.2491377117 0.2331183821 7.9673597918 0.2537782293 45.5257963636 .9339710660
0.0085 0.006 0.7884 0.1971 0.4701783510 0.0088855778 16.2231367081 0.6066193925 21.9271905687 0.3368999680 7.8959617633 0.2121740200 46.5164673911 1.1645789583
0.0005 0.008 0.7932 0.1983 0.0290528664 0.0095223315 20.6658144371 0.8860285097 21.6711740907 0.2942181773 7.7597675788 0.0358227315 50.1258089730 1.2255917500
0.0085 0.0065 0.7879999999999999 0.19699999999999998 0.4630070739 0.0224750538 17.4348372178 0.8924517071 21.8336460864 0.3876589601 7.8396013333 0.2920025073 47.5710917114 1.5945882283
0.0085 0.006999999999999999 0.7876 0.1969 0.4506871875 0.0212523144 18.6517489811 0.6609869697 21.8075306931 0.4104727972 7.7848302430 0.0912380550 48.6947971047 1.1839501363
0.0085 0.0075 0.7872 0.1968 0.4519130468 0.0168197551 19.1880037849 0.8197357437 21.5647859723 0.2801697559 7.7056077730 0.1131272086 48.9103105770 1.2298524633
0.0085 0.008 0.7868 0.1967 0.4501355508 0.0236987496 20.8571178750 0.3979276850 21.2765533739 0.4136900405 7.7029181212 0.1604155863 50.2867249209 .9957320614
0.0085 0.0085 0.7864 0.1966 0.4453546993 0.0140059459 21.2573757709 0.3979234240 21.0492210163 0.4737898585 7.6427677274 0.1361645499 50.3947192139 1.0218837783
0.0085 0.009000000000000001 0.7859999999999999 0.1965 0.4459676290 0.0162369686 22.8701747013 0.7807939303 21.1200750750 0.7109872598 7.5977771889 0.1636697985 52.0339945942 1.6716879572
0.0085 0.0095 0.7856 0.1964 0.4326057622 0.0278828438 23.7752517746 0.7551332922 20.7370136307 0.5400835911 7.4930030272 0.2152546482 52.4378741947 1.5383543753
0.0085 0.01 0.7852 0.1963 0.4305830943 0.0090331778 24.6383026093 0.7877843694 20.4970516977 0.3589053936 7.5114638188 0.1025792932 53.0774012201 1.2583022340
0.009000000000000001 0.0 0.7928 0.1982 0.5744376882 0.0139855455 0.0000000000 0.0000000000 25.1044920601 0.3034764846 8.7548164724 0.1164229788 34.4337462207 .4338850089
0.009000000000000001 0.0005 0.7924 0.1981 0.5627920244 0.0247143702 1.5801865693 0.0963521522 24.8935353384 0.3679168087 8.5931928531 0.1329683020 35.6297067852 .6219516331
0.0005 0.0085 0.7928 0.1982 0.0293593313 0.0047698374 21.5950986238 1.3331244766 21.5347104580 0.2972866343 7.7719932687 0.0256844256 50.9311616818 1.6608653739
0.009000000000000001 0.001 0.792 0.198 0.5692277860 0.0210141041 3.1354936054 0.1490612327 24.6110823762 0.3404902844 8.5607947751 0.2609623248 36.8765985427 .7715279460
0.009000000000000001 0.0015 0.7916 0.1979 0.5531690286 0.0193437342 4.6489425078 0.2553137401 24.3402957167 0.2448379819 8.3373091654 0.2385394689 37.8797164185 .7580349251
0.009000000000000001 0.002 0.7912 0.1978 0.5423814663 0.0332305122 6.1499516437 0.2478881833 23.8583382750 0.2809031384 8.3813216487 0.2684712490 38.9319930337 .8304930829
0.009000000000000001 0.0025 0.7908 0.1977 0.5290808925 0.0240268431 7.4815109858 0.6635730935 23.6527330683 0.4541624435 8.3644501968 0.2031328438 40.0277751434 1.3448952239
0.009000000000000001 0.003 0.7904 0.1976 0.5336778650 0.0256219266 8.7337247894 0.4217356302 23.5617573132 0.4108867435 8.2152967811 0.1411431400 41.0444567487 .9993874403
0.009000000000000001 0.0035 0.79 0.1975 0.5202547052 0.0297447135 10.3060104259 0.4167031231 23.3691027728 0.1549470525 8.2031933482 0.1534011821 42.3985612521 .7547960712
0.009000000000000001 0.004 0.7896 0.1974 0.5070154243 0.0154312273 11.3134634163 0.5654896744 23.0245722365 0.6370785120 8.0206637994 0.1658895917 42.8657148765 1.3838890054
0.009000000000000001 0.0045 0.7892 0.1973 0.5113672250 0.0101945517 12.6371218255 0.4208273763 22.6581004887 0.4371092301 8.0781245415 0.1601425370 43.8847140807 1.0282736951
0.009000000000000001 0.005 0.7888 0.1972 0.5034604322 0.0183854383 14.2278990069 0.3951340472 22.3939497079 0.5369444658 8.0343565720 0.1802758284 45.1596657190 1.1307397797
0.009000000000000001 0.0055 0.7884 0.1971 0.4919986473 0.0053798329 15.1302864009 0.4699921108 22.3621617087 0.5941130779 8.0228644235 0.2540963088 46.0073111804 1.3235813304
0.0005 0.009000000000000001 0.7924 0.1981 0.0282560579 0.0048634338 22.6213793691 0.9175479471 21.2974242824 0.4050657830 7.7229682525 0.0762396996 51.6700279619 1.4037168635
0.009000000000000001 0.006 0.7879999999999999 0.19699999999999998 0.4885049482 0.0104161983 16.2629775822 0.5455046947 22.0130288695 0.5522902046 7.8993849565 0.1164732941 46.6638963564 1.2246843917
0.009000000000000001 0.0065 0.7876 0.1969 0.4821304796 0.0150056400 17.5555365749 0.5971589616 21.8330039046 0.5364370604 7.9122219308 0.2997868775 47.7828928899 1.4483885395
0.009000000000000001 0.006999999999999999 0.7872 0.1968 0.4937148504 0.0328886890 18.6260289231 0.6925409986 21.5633945784 0.4203323950 7.8090371088 0.1982920959 48.4921754607 1.3440541785
0.009000000000000001 0.0075 0.7868 0.1967 0.4796787609 0.0262385449 19.5403517689 0.6002711326 21.4379550666 0.4115236961 7.7816515636 0.2811621604 49.2396371600 1.3191955340
0.009000000000000001 0.008 0.7864 0.1966 0.4701170581 0.0109438417 20.8443418984 1.0285272719 21.1528263469 0.2079600661 7.6455796360 0.0719909410 50.1128649394 1.3194221207
0.009000000000000001 0.0085 0.7859999999999999 0.1965 0.4750817884 0.0214486855 21.2997382193 1.1993446748 21.2152250119 0.3971545877 7.6675858777 0.1360112250 50.6576308973 1.7539591730
0.009000000000000001 0.009000000000000001 0.7856 0.1964 0.4691976636 0.0158510771 22.4594942982 0.7485201501 20.9312736255 0.2508342715 7.5790718835 0.1295683197 51.4390374708 1.1447738184
0.009000000000000001 0.0095 0.7852 0.1963 0.4619650934 0.0431680063 23.8882183038 0.9641200026 20.6514964208 0.2168857524 7.5288242983 0.0954750450 52.5305041163 1.3196488063
0.009000000000000001 0.01 0.7848 0.1962 0.4532614921 0.0299897413 25.1991007365 0.4956906311 20.5837462408 0.4082302337 7.5310249225 0.0440124833 53.7671333919 .9779230894
0.0095 0.0 0.7924 0.1981 0.5966870352 0.0211864529 0.0000000000 0.0000000000 25.2539063591 0.3743878900 8.6284028398 0.1903228543 34.4789962341 .5858971972
0.0 0.002 0.7984 0.1996 0.0000000000 0.0000000000 6.2200514096 0.4475096597 24.6136511034 0.2118425725 8.5189829160 0.1692247463 39.3526854290 .8285769785
0.0005 0.0095 0.792 0.198 0.0261108040 0.0021722283 24.1358369013 1.1600466747 21.0639911977 0.5210264915 7.7565888995 0.0877085677 52.9825278025 1.7709539622
0.0095 0.0005 0.792 0.198 0.5857155941 0.0385832291 1.6082600966 0.0802098481 24.6812942531 0.4340193620 8.4805942500 0.3800617556 35.3558641938 .9328741948
0.0095 0.001 0.7916 0.1979 0.5904351526 0.0225291470 3.1539851503 0.2311858149 24.5756553468 0.1830554841 8.5748543184 0.2173652010 36.8949299681 .6541356470
0.0095 0.0015 0.7912 0.1978 0.5716795046 0.0364445323 4.5721185438 0.2555053738 24.1688331758 0.2943785472 8.3843780712 0.1097619136 37.6970092954 .6960903669
0.0095 0.002 0.7908 0.1977 0.5820380161 0.0184344139 6.0253858727 0.4129550122 24.0348312400 0.4782534441 8.3886570626 0.2090628705 39.0309121914 1.1187057407
0.0095 0.0025 0.7904 0.1976 0.5784217310 0.0190722599 7.5080715685 0.2998807688 23.7391065206 0.2937505816 8.4098075060 0.0672417385 40.2354073261 .6799453488
0.0095 0.003 0.79 0.1975 0.5583176378 0.0290619167 8.7080047315 0.4940586014 23.4667144066 0.3320676771 8.3084565375 0.2531283535 41.0414933134 1.1083165487
0.0095 0.0035 0.7896 0.1974 0.5547626457 0.0259419180 10.0040939282 0.2143806831 23.0530422964 0.2147952800 8.1953689067 0.0901735586 41.8072677770 .5452914397
0.0095 0.004 0.7892 0.1973 0.5592983253 0.0219699167 11.3250626581 0.6441902921 23.1569687179 0.5119027313 8.1273940714 0.2998965448 43.1687237727 1.4779594849
0.0095 0.0045 0.7888 0.1972 0.5353327751 0.0340435949 12.6537642160 0.5348449794 22.7531433953 0.3909905788 8.0569740981 0.2239706332 43.9992144845 1.1838497863
0.0095 0.005 0.7884 0.1971 0.5382135446 0.0068076595 14.0214661232 0.5943316361 22.5375843707 0.4526876122 7.9506105968 0.1727686798 45.0478746353 1.2265955876
0.0005 0.01 0.7916 0.1979 0.0248236517 0.0049491936 24.7322732787 1.1140280688 20.9891770179 0.5290337868 7.6543821327 0.2103435528 53.4006560810 1.8583546020
0.0095 0.0055 0.7879999999999999 0.19699999999999998 0.5159029045 0.0304487274 15.3204131041 0.6537181284 22.1870601376 0.4989171723 7.9244476206 0.0937020766 45.9478237668 1.2767861047
0.0095 0.006 0.7876 0.1969 0.5236258184 0.0170107585 16.1316876130 0.6674428059 21.7962925116 0.3246484308 7.9079429393 0.1811409956 46.3595488823 1.1902429908
0.0095 0.0065 0.7872 0.1968 0.5037668970 0.0305787413 17.7333916164 1.3150441310 21.7198728773 0.6429592980 7.8600182353 0.1858777732 47.8170496260 2.1744599435
0.0095 0.006999999999999999 0.7868 0.1967 0.5097123149 0.0137131971 18.2830948166 0.6717924926 21.4622509447 0.4082854547 7.7697926445 0.2117334178 48.0248507207 1.3055245622
0.0095 0.0075 0.7864 0.1966 0.5111220531 0.0098252454 19.3213110136 1.2522568504 21.6608991819 0.1744185423 7.7574446978 0.0603686687 49.2507769464 1.4968693068
0.0095 0.008 0.7859999999999999 0.1965 0.4962891550 0.0135932270 20.6938879645 0.4098609771 21.1469396804 0.2275630309 7.7227237387 0.1250171088 50.0598405386 .7760343438
0.0095 0.0085 0.7856 0.1964 0.4913244247 0.0282038241 21.8146436940 0.6935356049 21.0961002878 0.5007807637 7.6001000699 0.2516497218 51.0021684764 1.4741699145
0.0095 0.009000000000000001 0.7852 0.1963 0.4889339990 0.0293044490 22.5223655511 0.6071978869 20.8827888995 0.3161214883 7.6529150499 0.2120353375 51.5470034995 1.1646591617
0.0095 0.0095 0.7848 0.1962 0.4894856357 0.0265460117 23.9208306649 0.3066772548 20.7269527825 0.4449557374 7.5805389662 0.1502397506 52.7178080493 .9284187545
0.0095 0.01 0.7844 0.1961 0.4760624759 0.0202344786 24.6667123466 0.7144396475 20.5580589688 0.1952833455 7.4838337598 0.0775243706 53.1846675511 1.0074818422
0.001 0.0 0.7992 0.1998 0.0631930491 0.0110354579 0.0000000000 0.0000000000 25.7363989524 0.3410606795 8.7883148625 0.2697569021 34.5879068640 .6218530395
0.01 0.0 0.792 0.198 0.6364048780 0.0120645985 0.0000000000 0.0000000000 25.0942171512 0.2805691889 8.6554216143 0.1980721733 34.3860436435 .4907059607
0.01 0.0005 0.7916 0.1979 0.6369565147 0.0215960097 1.6396957231 0.1171410518 24.7781566748 0.5084547155 8.5521145354 0.2292042641 35.6069234480 .8763960411
0.01 0.001 0.7912 0.1978 0.6258011946 0.0283170855 3.1462523224 0.1698089710 24.5130426212 0.4189879606 8.6007727808 0.2025262180 36.8858689190 .8196402351
0.01 0.0015 0.7908 0.1977 0.6029389179 0.0146622207 4.6790332946 0.3277924189 24.1134985106 0.3039987628 8.3754533176 0.1840518217 37.7709240407 .8305052241
0.01 0.002 0.7904 0.1976 0.6094972654 0.0212233039 6.2200514096 0.2391192374 24.0766800874 0.3428824541 8.3474564880 0.2023085340 39.2536852504 .8055335294
0.01 0.0025 0.79 0.1975 0.5922739416 0.0272587680 7.3828333777 0.3486037957 23.5042820420 0.3073088751 8.2557638144 0.2415489407 39.7351531757 .9247203795
0.01 0.003 0.7896 0.1974 0.5801992271 0.0215535218 8.9226747579 0.6025699513 23.4873712545 0.4997759897 8.2761807164 0.0936203701 41.2664259559 1.2175198329
0.01 0.0035 0.7892 0.1973 0.5731505359 0.0287107669 10.0309907208 0.4898422603 23.0879341743 0.2406915134 8.1788642255 0.1764542751 41.8709396565 .9356988157
0.01 0.004 0.7888 0.1972 0.5673277040 0.0046096223 11.2100788695 0.5653927182 22.9236426635 0.3088757242 8.1352185129 0.3408434615 42.8362677499 1.2197215262
0.01 0.0045 0.7884 0.1971 0.5654276220 0.0077238867 12.5147414189 0.4756145196 22.8110467877 0.4831042821 8.0216418546 0.2077455175 43.9128576832 1.1741882059
0.001 0.0005 0.7988 0.1997 0.0638059788 0.0077277769 1.6600364225 0.0707400348 25.3000364185 0.3933916701 8.8216909957 0.2061797977 35.8455698155 .6780392795
0.01 0.005 0.7879999999999999 0.19699999999999998 0.5640791767 0.0270178954 13.9485085730 0.6605587865 22.3372236488 0.5940391860 7.9872876662 0.1098969154 44.8370990647 1.3915127833
0.01 0.0055 0.7876 0.1969 0.5624242666 0.0260949724 14.9578107179 0.5194474638 22.1094631700 0.2714956848 7.9107548480 0.2266108696 45.5404530025 1.0436489906
0.01 0.006 0.7872 0.1968 0.5560497980 0.0160142466 16.3587974061 0.9984299930 22.0292974751 0.3364434795 7.7660026806 0.1964810993 46.7101473598 1.5473688184
0.01 0.0065 0.7868 0.1967 0.5393781110 0.0223261263 17.2692538379 0.2364906327 21.9682902040 0.4441778606 7.9178457481 0.2757226731 47.6947679010 .9787172927
0.01 0.006999999999999999 0.7864 0.1966 0.5287744276 0.0122745193 18.1309598330 1.1771711909 21.7243681499 0.1549455739 7.8482815731 0.1839533695 48.2323839836 1.5283446536
0.01 0.0075 0.7859999999999999 0.1965 0.5307358026 0.0349346255 19.3282033167 0.7125561126 21.2981734946 0.2834534182 7.7271249871 0.0818314289 48.8842376010 1.1127755852
0.01 0.008 0.7856 0.1964 0.5209902208 0.0175730261 20.5639428349 0.3840197168 21.3363833117 0.2866377748 7.6766328881 0.1147324809 50.0979492555 .8029629986
0.01 0.0085 0.7852 0.1963 0.5311648534 0.0071416171 21.6927676022 1.0856074772 20.9526796856 0.3467632409 7.7226014818 0.1717256442 50.8992136230 1.6112379794
0.01 0.009000000000000001 0.7848 0.1962 0.5087929203 0.0168679315 22.5467407694 0.5258881854 21.0486858648 0.1915924887 7.5125641309 0.0434822260 51.6167836854 .7778308316
0.01 0.0095 0.7844 0.1961 0.5159641975 0.0087766735 23.8991451258 0.7222948569 20.7764007811 0.3780813199 7.4982600738 0.1556625603 52.6897701782 1.2648154106
0.001 0.001 0.7984 0.1996 0.0638059788 0.0049854963 3.1867656164 0.1073326108 25.0627502430 0.5703580326 8.5753433460 0.1327207732 36.8886651842 .8153969129
0.01 0.01 0.784 0.196 0.5084251625 0.0231067170 24.2343464044 0.8932544912 20.5163171517 0.5243709665 7.5142757275 0.1861207794 52.7733644461 1.6268529541
0.001 0.0015 0.7979999999999999 0.1995 0.0640511507 0.0061047303 4.8056163251 0.0859580319 24.8837955811 0.2801108715 8.5884248341 0.0403366251 38.3418878910 .4125102588
0.001 0.002 0.7976 0.1994 0.0600058148 0.0062914178 6.1136409736 0.4281862531 24.3918843214 0.4505457490 8.5504029388 0.1118355960 39.1159340486 .9968590159
0.001 0.0025 0.7972 0.1993 0.0608026234 0.0103190856 7.5043732595 0.5952932296 24.0440358458 0.5924378394 8.3822997039 0.2040695795 39.9915114326 1.4021197341
0.001 0.003 0.7968 0.1992 0.0581057329 0.0019993161 8.9677268857 0.3327652748 23.7835240952 0.3176277035 8.3319298619 0.2136600111 41.1412865757 .8660523055
0.001 0.0035 0.7964 0.1991 0.0568185806 0.0056522618 10.2096862871 0.4992082036 23.6897655522 0.4488568531 8.3948921644 0.1367778792 42.3511625843 1.0904951977
0.0 0.0025 0.7979999999999999 0.1995 0.0000000000 0.0000000000 7.5445503436 0.4935041539 24.1158531772 0.8011395207 8.4364595098 0.1522565243 40.0968630306 1.4469001989
0.001 0.004 0.7959999999999999 0.19899999999999998 0.0560830649 0.0055367603 11.3879339110 0.1978834528 23.4445591345 0.5957085367 8.2035601189 0.1878677641 43.0921362293 .9869965139
0.001 0.0045 0.7956 0.1989 0.0592702992 0.0058866782 12.6461994930 0.6898693068 23.0071262976 0.4497063225 8.0810587070 0.2257200076 43.7936547968 1.3711823151
0.001 0.005 0.7952 0.1988 0.0516699713 0.0058095904 14.1623380748 0.8345449183 22.8189670299 0.4724741770 8.1192028592 0.1914831860 45.1521779352 1.5043118717
0.001 0.0055 0.7948 0.1987 0.0578605610 0.0067187829 15.3985819078 1.0131089659 22.7532504256 0.3761688581 8.1181025472 0.1873390604 46.3277954416 1.5833356673
0.001 0.006 0.7944 0.1986 0.0539991041 0.0036032759 16.0740276137 0.8401880901 22.5427218251 0.5882337002 7.8847141287 0.2302855285 46.5554626716 1.6623105947
0.001 0.0065 0.794 0.1985 0.0528345377 0.0056256126 17.6083215305 0.3547889208 22.2886318925 0.3565682926 7.9845980144 0.1058719326 47.9343859751 .8228547586
0.001 0.006999999999999999 0.7936 0.1984 0.0554701353 0.0092631500 18.7848881048 0.9339576006 22.0345419598 0.1922969651 7.9012188099 0.1581280380 48.7761190098 1.2936457537
0.001 0.0075 0.7932 0.1983 0.0583509047 0.0058739005 19.8252896662 0.9942468853 21.8929408727 0.3628396003 7.8307988366 0.1052364200 49.6073802802 1.4681968061
0.001 0.008 0.7928 0.1982 0.0538152252 0.0053518273 20.6555600349 0.7386238626 21.5370651246 0.3049288556 7.7348271716 0.1704641745 49.9812675563 1.2193687200
0.001 0.0085 0.7924 0.1981 0.0562056509 0.0040023885 21.7405094092 0.7073049458 21.4670673082 0.5084500292 7.7660026806 0.1227999796 51.0297850489 1.3425573431
0.0 0.003 0.7976 0.1994 0.0000000000 0.0000000000 9.1260817525 0.3410395052 23.9991901500 0.4091983243 8.4386601340 0.2089576047 41.5639320365 .9591954342
0.001 0.009000000000000001 0.792 0.198 0.0544894478 0.0040360383 22.4857186711 0.5412008396 21.3032039187 0.5007185391 7.6854353848 0.1653184520 51.5288474224 1.2112738690
0.001 0.0095 0.7916 0.1979 0.0522216080 0.0053236744 23.4598868805 1.2193063833 21.0453679255 0.1633508209 7.6706423001 0.1810766229 52.2281187141 1.5690575015
0.001 0.01 0.7912 0.1978 0.0520990221 0.0091816783 24.9180292531 0.7425006863 20.9339493830 0.3391718442 7.6174605495 0.1326464245 53.5215382077 1.2235006333
0.0015 0.0 0.7988 0.1997 0.0954331499 0.0054076934 0.0000000000 0.0000000000 25.7278365283 0.6216425980 8.7619073725 0.1370643235 34.5851770507 .7641146149
0.0015 0.0005 0.7984 0.1996 0.0939621186 0.0086559906 1.6440664519 0.0979000302 25.3537656292 0.5297856718 8.8104433611 0.2119075679 35.9022375608 .8482492605
0.0015 0.001 0.7979999999999999 0.1995 0.0931653101 0.0097915395 3.2277832252 0.1179296692 24.9848321844 0.3063809224 8.7881926056 0.2152951959 37.0939733253 .6493973270
0.0015 0.0015 0.7976 0.1994 0.0960460795 0.0121885192 4.7020636734 0.4057586996 24.6892144953 0.5535728806 8.5480800577 0.2379841611 38.0354043059 1.2095042605
0.0015 0.002 0.7972 0.1993 0.0893038531 0.0096024779 6.2333317010 0.5643932008 24.4168223814 0.5108263697 8.5038230606 0.2661390868 39.2432809961 1.3509611352
0.0015 0.0025 0.7968 0.1992 0.0910200562 0.0087113674 7.7607333147 0.3795427180 24.0394335429 0.4224025886 8.4204438561 0.2727923731 40.3116307699 1.0834490471
0.0015 0.003 0.7964 0.1991 0.0858101540 0.0050987497 8.8404714353 0.1700949691 23.8987957285 0.4727541808 8.4318137477 0.3745514016 41.2568910655 1.0224993012
0.0 0.0035 0.7972 0.1993 0.0000000000 0.0000000000 10.3387908920 0.4207537715 23.5822001005 0.6489767402 8.2890176907 0.1807203436 42.2100086832 1.2504508553
0.0015 0.0035 0.7959999999999999 0.19899999999999998 0.0904071266 0.0069669373 10.4072096083 0.5390372841 23.5087773146 0.5203942193 8.3155474376 0.2104575001 42.3219414871 1.2768559408
0.0015 0.004 0.7956 0.1989 0.0880167008 0.0043236530 11.5868020718 0.7043227659 23.0499384177 0.4206949268 8.1855883549 0.1089840533 42.9103455452 1.2383253990
0.0015 0.0045 0.7952 0.1988 0.0901006617 0.0128042167 12.8465805984 0.4336808085 23.0492962359 0.4214529781 8.1462216337 0.2598971174 44.1321991297 1.1278351207
0.0015 0.005 0.7948 0.1987 0.0860553259 0.0074303662 14.1477129438 0.2913021676 22.8319176962 0.4375430089 8.1549018735 0.2591322558 45.2205878394 .9954077985
0.0015 0.0055 0.7944 0.1986 0.0875876501 0.0079671427 15.1166698996 0.6375034583 22.5461467947 0.4324207453 7.9166231791 0.1725830962 45.6670275235 1.2504744425
0.0015 0.006 0.794 0.1985 0.0810905955 0.0123111925 16.2513783404 0.6327854550 22.3547766180 0.5824448509 7.9929114835 0.1298379770 46.6801570374 1.3573794754
0.0015 0.0065 0.7936 0.1984 0.0833584353 0.0168438605 17.4190353521 0.2267984424 21.9549114165 0.4286766488 7.9399742466 0.1563053366 47.3972794505 .8286242883
0.0015 0.006999999999999999 0.7932 0.1983 0.0794969784 0.0033256730 18.7398359771 1.0394214110 21.8674676612 0.3079374642 7.9652814245 0.1604252762 48.6520820412 1.5111098244
0.0015 0.0075 0.7928 0.1982 0.0801712010 0.0038881197 19.8812686160 0.2183154647 22.0038242637 0.3821554301 7.9245698775 0.1091430270 49.8898339582 .7135020415
0.0015 0.008 0.7924 0.1981 0.0817035252 0.0100535415 20.6404305890 0.8552096305 21.6245088798 0.5387197257 7.8245637348 0.1520482652 50.1712067288 1.5560311629
0.0 0.004 0.7968 0.1992 0.0000000000 0.0000000000 11.6032763573 0.7419181459 23.3274679861 0.3202647054 8.2825380751 0.2974443749 43.2132824185 1.3596272262
0.0015 0.0085 0.792 0.198 0.0762484511 0.0109397215 21.7003323251 0.8402568361 21.2828681616 0.3690235882 7.7651468824 0.1790769365 50.8245958202 1.3992970823
0.0015 0.009000000000000001 0.7916 0.1979 0.0779646542 0.0073203410 22.9444770910 0.8857101472 21.2748408891 0.5858234429 7.7124541593 0.1561051603 52.0097367936 1.6349590914
0.0015 0.0095 0.7912 0.1978 0.0745935410 0.0082287948 23.9783225592 0.3517748703 20.9589944733 0.4215258167 7.6546266465 0.1534631387 52.6665372200 .9349926205
0.0015 0.01 0.7908 0.1977 0.0787001698 0.0090115254 24.6599881484 0.5895327378 20.8640585970 0.3923237372 7.5931314267 0.1275640450 53.1958783419 1.1184320454
0.002 0.0 0.7984 0.1996 0.1301249693 0.0128721068 0.0000000000 0.0000000000 25.4603678082 0.4150281202 8.7332992584 0.2004512111 34.3237920359 .6283514381
0.002 0.0005 0.7979999999999999 0.1995 0.1264473912 0.0056655394 1.6156567146 0.1055581325 25.2067059967 0.5753262438 8.7088478787 0.1710957225 35.6576579812 .8576456382
0.002 0.001 0.7976 0.1994 0.1263248053 0.0147633371 3.1896234006 0.1632104327 24.7812605535 0.6523782585 8.6258354449 0.2165859537 36.7230442043 1.0469379820
0.002 0.0015 0.7972 0.1993 0.1234440358 0.0102884586 4.7935127684 0.2477162115 24.7732332810 0.4562856227 8.5879358065 0.2064035371 38.2781258917 .9206938299
0.002 0.002 0.7968 0.1992 0.1199503367 0.0064471345 6.1249040055 0.2860413360 24.4516072289 0.0964864948 8.4988105278 0.1448863399 39.1952720989 .5338613052
0.002 0.0025 0.7964 0.1991 0.1220342976 0.0042180963 7.6696204295 0.1988004383 23.8930160923 0.9340809442 8.4980769864 0.1607740964 40.1827478058 1.2978735752
0.0 0.0045 0.7964 0.1991 0.0000000000 0.0000000000 12.9516461948 0.4164608128 23.2534030183 0.5815270515 8.2371807659 0.1358700484 44.4422299790 1.1338579127
0.002 0.003 0.7959999999999999 0.19899999999999998 0.1186018914 0.0097684915 8.9490672357 0.6484076339 23.8274065182 0.3987045186 8.3018546650 0.2022381871 41.1969303103 1.2591188311
0.002 0.0035 0.7956 0.1989 0.1148630204 0.0044096872 10.5191675078 0.4222440416 23.2353148976 0.6015329115 8.3557699570 0.2309178763 42.2251153828 1.2591045166
0.002 0.004 0.7952 0.1988 0.1121661299 0.0080384973 11.5325041716 0.8064158480 23.2824082297 0.2358112404 8.1946353654 0.2195300911 43.1217138966 1.2697956768
0.002 0.0045 0.7948 0.1987 0.1125951807 0.0046614903 12.8933137757 0.3679396201 22.9833655710 0.3647693127 8.1567357269 0.0445297151 44.1460102543 .7819001382
0.002 0.005 0.7944 0.1986 0.1142500908 0.0067855495 14.0288627411 0.6451557153 22.9014873913 0.5071793598 8.0887608916 0.2434976862 45.1333611148 1.4026183108
0.002 0.0055 0.794 0.1985 0.1150468993 0.0099408047 15.0548072765 0.5950681736 22.7440458198 0.9257583695 8.0643095120 0.2243267167 45.9782095076 1.7550940645
0.002 0.006 0.7936 0.1984 0.1100208760 0.0067031083 16.7768744271 0.7629854059 22.3863505565 0.3591866711 7.9871654093 0.0901171842 47.2604112689 1.2189923695
0.002 0.0065 0.7932 0.1983 0.1124725947 0.0115517325 17.2433656750 0.7262048411 22.3635531026 0.4493347689 7.8668646216 0.1954376610 47.5862559939 1.3825290035
0.002 0.006999999999999999 0.7928 0.1982 0.1131468174 0.0195846137 18.5367651924 0.8156097589 21.9312577201 0.5204510981 7.9312940069 0.1652312720 48.5124637368 1.5208767427
0.002 0.0075 0.7924 0.1981 0.1080595011 0.0080066541 19.6657580647 0.4785791865 21.7158057259 0.3110893443 7.9072093979 0.2377255126 49.3968326896 1.0354006975
