# Supplementary material for: Multipressure Sampling for Improving the Performance of MOF-based Electronic Noses
Source: ACS Sens. 2024 Jul 12;9(7):3531–9. doi: 10.1021/acssensors.4c00199 (PMC11287752; doi:10.1021/acssensors.4c00199)
Supplement: Supplementary file 2 — se4c00199_si_002.zip [file se4c00199_si_002.zip › Multiplex_Adsorption_Data/Methane_5bar/MOF-801.csv]

methane_comp CO2_comp N2_comp O2_comp methane_mass methane_error CO2_mass CO2_error N2_mass N2_error O2_mass O2_error total_mass total_error
0.0 0.0 0.8 0.2 0.0000000000 0.0000000000 0.0000000000 0.0000000000 25.5949973220 0.7351560941 6.2406587612 0.2126356399 31.8356560832 .9477917340
0.0 0.0005 0.7996 0.1999 0.0000000000 0.0000000000 29.4178504003 2.2735622360 14.5628446503 0.6575186252 4.0911617883 0.1578912133 48.0718568389 3.0889720745
0.0 0.005 0.7959999999999999 0.19899999999999998 0.0000000000 0.0000000000 62.8996563547 2.2072680302 6.9096707266 0.2468690894 2.1871270956 0.0513866202 71.9964541769 2.5055237398
0.002 0.008 0.792 0.198 0.0293535386 0.0038375873 68.0088332958 2.4408606775 5.8241625608 0.2235905103 1.9027968597 0.0758160323 75.7651462549 2.7441048074
0.002 0.0085 0.7916 0.1979 0.0319599839 0.0029891198 69.2853616141 3.0398515572 5.9639554662 0.2319855174 1.9823895204 0.0893609111 77.2636665846 3.3641871055
0.002 0.009000000000000001 0.7912 0.1978 0.0317738093 0.0082944707 69.7986962018 2.3080544249 5.8436685476 0.4112691398 1.9031682096 0.1146102332 77.5773067683 2.8422282686
0.002 0.0095 0.7908 0.1977 0.0288570729 0.0073950905 71.7783363178 3.9521567421 5.4462882497 0.2786438710 1.8025323881 0.0740286219 79.0560140285 4.3122243255
0.002 0.01 0.7904 0.1976 0.0262506276 0.0047196899 72.1755919304 2.4295436646 5.5019886787 0.2042284535 1.8137966683 0.0571154971 79.5176279050 2.6956073051
0.0025 0.0 0.7979999999999999 0.1995 0.1829476362 0.0207968201 0.0000000000 0.0000000000 25.4280044016 0.2681670120 6.1335862083 0.2130071397 31.7445382461 .5019709718
0.0025 0.0005 0.7976 0.1994 0.1064919076 0.0117642485 30.3876715147 1.8902217392 13.9972793995 0.3730974782 4.1348572925 0.1864612045 48.6263001143 2.4615446704
0.0025 0.001 0.7972 0.1993 0.0903567701 0.0084490394 40.9791120733 3.6523999649 11.4946612922 0.7945870189 3.4323870753 0.1782417601 55.9965172109 4.6336777833
0.0025 0.0015 0.7968 0.1992 0.0733528175 0.0128182905 46.0663327273 1.4604866157 10.1667370570 0.4667683171 3.1385255254 0.0881281448 59.4449481272 2.0282013681
0.0025 0.002 0.7964 0.1991 0.0707463722 0.0114227593 51.8530908997 3.6700186694 9.2223221957 0.4775993010 2.8468920749 0.1684497408 63.9930515425 4.3274904705
0.0 0.0055 0.7956 0.1989 0.0000000000 0.0000000000 63.5071136305 3.6849846847 6.6690968893 0.5672618440 2.1404607922 0.0794052250 72.3166713120 4.3316517537
0.0025 0.0025 0.7959999999999999 0.19899999999999998 0.0618099884 0.0077052223 53.7532458524 2.9587126220 8.4515106171 0.2995688585 2.6379458676 0.0529202192 64.9045123255 3.3189069220
0.0025 0.003 0.7956 0.1989 0.0570315053 0.0105564664 55.0995577187 1.5074208072 8.1698658409 0.4540425255 2.5853379659 0.0840283479 65.9117930308 2.0560481470
0.0025 0.0035 0.7952 0.1988 0.0534321285 0.0102679636 57.7550770283 1.9636888114 7.6574002209 0.4803804913 2.3995392353 0.0998126377 67.8654486130 2.5541499040
0.0025 0.004 0.7948 0.1987 0.0503912756 0.0051264749 60.6327122653 1.5435350170 7.4520455264 0.4632479084 2.3577004805 0.1772870705 70.4928495478 2.1891964708
0.0025 0.0045 0.7944 0.1986 0.0505153921 0.0089104887 62.3807050424 2.9946566485 7.1360485401 0.1292544104 2.2809548356 0.0534743848 71.8482238102 3.1862959324
0.0025 0.005 0.794 0.1985 0.0468539570 0.0058873598 62.3116023094 3.5540905723 6.7465790036 0.3486176046 2.1830422468 0.0617846078 71.2880775168 3.9703801445
0.0025 0.0055 0.7936 0.1984 0.0443095700 0.0097839662 62.9221232531 3.3055025652 6.6930459064 0.3186623556 2.1384802594 0.0258158667 71.7979589889 3.6597647537
0.0025 0.006 0.7932 0.1983 0.0440613371 0.0065793423 65.2200444298 2.9982405727 6.4400099109 0.3921580846 2.0677999962 0.0509349847 73.7719156740 3.4479129843
0.0025 0.0065 0.7928 0.1982 0.0453025015 0.0059394613 68.1267845124 2.0780311073 6.3370616472 0.2340965239 2.0529460004 0.0549296667 76.5620946615 2.3729967592
0.0025 0.006999999999999999 0.7924 0.1981 0.0405860767 0.0037110609 68.6263325943 1.3792885532 6.0700463611 0.3331552163 1.9802852043 0.0848312148 76.7172502364 1.8009860452
0.0 0.006 0.7952 0.1988 0.0000000000 0.0000000000 65.3005508157 3.3731263059 6.5427414414 0.3942265260 2.1235024803 0.1426121125 73.9667947374 3.9099649444
0.0025 0.0075 0.792 0.198 0.0408963678 0.0049708596 68.5157001400 1.5941429201 6.0081690363 0.4036975454 1.9354756504 0.0903377261 76.5002411945 2.0931490512
0.0025 0.008 0.7916 0.1979 0.0391587376 0.0009929315 67.9373477100 1.1752230428 5.9591873361 0.2720872604 1.9266870362 0.0656028125 75.8623808199 1.5139060472
0.0025 0.0085 0.7912 0.1978 0.0384760972 0.0101820881 69.4179503554 3.9402194824 5.7189385986 0.2724383573 1.8760596673 0.0544331336 77.0514247185 4.2772730614
0.0025 0.009000000000000001 0.7908 0.1977 0.0371108163 0.0025617345 70.0146847933 2.5726041657 5.7677035656 0.2393301668 1.9135660066 0.0959281429 77.7330651818 2.9104242099
0.0025 0.0095 0.7904 0.1976 0.0384140389 0.0048770024 71.2707886584 4.2029921470 5.5997353459 0.1971836103 1.8235755488 0.1208662618 78.7325135920 4.5259190215
0.0025 0.01 0.79 0.1975 0.0376693403 0.0076771814 71.9437743878 2.4288615767 5.5596397064 0.2744388203 1.8514267909 0.0930652855 79.3925102254 2.8040428639
0.003 0.0 0.7976 0.1994 0.2229131307 0.0114200617 0.0000000000 0.0000000000 25.5845941290 0.7062302022 6.1422510392 0.2228091115 31.9497582989 .9404593754
0.003 0.0005 0.7972 0.1993 0.1281502269 0.0171397572 30.0018195550 1.7628112779 14.3585736218 0.6955984015 4.0599683971 0.1625164871 48.5485118008 2.6380659237
0.003 0.001 0.7968 0.1992 0.1006584348 0.0127157280 39.0108756103 3.0406330569 11.7005578196 0.5115603869 3.4490978206 0.2021914450 54.2611896853 3.7671006168
0.003 0.0015 0.7964 0.1991 0.0906670612 0.0074614527 45.8651518643 3.6684975907 10.2131179589 0.5441265247 3.0836895243 0.1375512626 59.2526264087 4.3576368307
0.0 0.0065 0.7948 0.1987 0.0000000000 0.0000000000 65.8506494190 0.6064679386 6.4283063188 0.2354933487 2.0523270839 0.1065485906 74.3312828217 .9485098779
0.003 0.002 0.7959999999999999 0.19899999999999998 0.0838406569 0.0098935676 50.5602230189 1.2013496133 9.6318395521 0.5962639184 2.9215334037 0.0815114663 63.1974366316 1.8890185656
0.003 0.0025 0.7956 0.1989 0.0755248552 0.0079821445 51.8045828236 3.8099731951 8.6370342249 0.4395729469 2.6882018866 0.0714460212 63.2053437903 4.3289743077
0.003 0.003 0.7952 0.1988 0.0694431496 0.0104243035 56.3331946855 2.1359411560 8.0282307034 0.2063607257 2.5383003125 0.1068771118 66.9691688510 2.4596032970
0.003 0.0035 0.7948 0.1987 0.0675814029 0.0084490394 58.5792037106 3.9301721983 7.7431181962 0.2047682486 2.4093181158 0.0605724182 68.7992214255 4.2039619045
0.003 0.004 0.7944 0.1986 0.0625546870 0.0049272821 58.8246375552 4.6950758409 7.2638127537 0.3712462986 2.3184611750 0.1362853551 68.4694661709 5.2075347767
0.003 0.0045 0.794 0.1985 0.0614376390 0.0068320437 61.8510308922 1.5506266071 7.0930270026 0.3900615751 2.2318128662 0.1335391753 71.2373084000 2.0810594012
0.003 0.005 0.7936 0.1984 0.0533700703 0.0053095151 62.8317450482 1.7468441955 6.6410299416 0.4260456289 2.1659601516 0.1207241951 71.6921052117 2.2989235346
0.003 0.0055 0.7932 0.1983 0.0550456422 0.0142361073 64.1913328091 2.9298540795 6.5683159575 0.6359007101 2.1186749317 0.1350869994 72.9333693405 3.7150778963
0.003 0.006 0.7928 0.1982 0.0549835840 0.0120424934 64.8842323802 0.6226388188 6.4114011303 0.2445960525 2.0686664792 0.0729317915 73.4192835737 .9522091562
0.003 0.0065 0.7924 0.1981 0.0522530223 0.0099803821 67.8578625467 3.2970297075 6.3928704428 0.4909753467 2.0551740997 0.0736135018 76.3581601115 3.8715989381
0.0 0.006999999999999999 0.7944 0.1986 0.0000000000 0.0000000000 64.9626963208 2.1879551784 6.1129595321 0.4598790189 1.9796662878 0.1195892731 73.0553221407 2.7674234704
0.003 0.006999999999999999 0.792 0.198 0.0517565565 0.0149167104 65.7418892063 4.2663968995 6.0293005220 0.5621244176 1.9648122921 0.1451690498 73.7877585769 4.9886070773
0.003 0.0075 0.7916 0.1979 0.0508256832 0.0076651324 68.6588415155 4.8544356661 6.0555252376 0.2146304273 1.9536717952 0.0577292180 76.7188642315 5.1344604438
0.003 0.008 0.7912 0.1978 0.0475986557 0.0026211794 69.0486081620 4.1140886347 5.8728191612 0.2401941570 1.9524339622 0.0681082659 76.9214599411 4.4250122370
0.003 0.0085 0.7908 0.1977 0.0460472002 0.0039366636 68.7476878864 0.9949218874 5.7209975639 0.2033768146 1.8812585658 0.1183166324 76.3959912163 1.3205519980
0.003 0.009000000000000001 0.7904 0.1976 0.0457989673 0.0064205521 70.9581243223 3.2810997988 5.5631074374 0.4209756373 1.8258036482 0.0645717091 78.3928343752 3.7730676973
0.003 0.0095 0.79 0.1975 0.0442475117 0.0082385649 71.3608264558 4.4013917919 5.6255265951 0.2838911893 1.8740791345 0.1145166116 78.9046796971 4.8080381577
0.003 0.01 0.7896 0.1974 0.0446819193 0.0076811935 70.5515075020 3.6959698138 5.4402197205 0.2525156489 1.7701011640 0.0499998727 77.8065103058 4.0061665289
0.0035 0.0 0.7972 0.1993 0.2493499329 0.0277438425 0.0000000000 0.0000000000 25.2617700473 0.4556174929 6.1413845561 0.2047443106 31.6525045363 .6881056460
0.0035 0.0005 0.7968 0.1992 0.1479467994 0.0105272403 30.0144146344 3.5207067001 14.2007918619 0.7523702704 4.1551577534 0.2251054328 48.5183110491 4.5087096436
0.0035 0.001 0.7964 0.1991 0.1210755896 0.0125560208 39.9114237879 3.2749574717 11.6231840719 0.4022386942 3.4391951567 0.1338907353 55.0948786061 3.8236429220
0.0 0.0075 0.794 0.1985 0.0000000000 0.0000000000 67.0985835030 4.1189873576 6.0010168412 0.4427830892 1.9383226663 0.0830562871 75.0379230105 4.6448267339
0.0035 0.0015 0.7959999999999999 0.19899999999999998 0.1071745481 0.0123656359 45.7214998776 2.5987437078 10.1024756671 0.6280260615 3.0646268964 0.1749835309 58.9957769892 3.4141189361
0.0035 0.002 0.7956 0.1989 0.0947629038 0.0049894192 49.6835033700 2.0033053531 9.3535541403 0.3079315646 2.8665736193 0.0919355814 61.9983940334 2.4081619183
0.0035 0.0025 0.7952 0.1988 0.0862609275 0.0048864692 53.2257843513 4.2643206833 8.7430167533 0.4986902997 2.7037985822 0.1518727749 64.7588606143 4.9197702271
0.0035 0.003 0.7948 0.1987 0.0800551054 0.0205636637 57.2420828481 3.4910108050 8.0329988335 0.3982495749 2.5324824975 0.0727247683 67.8876192845 3.9825488119
0.0035 0.0035 0.7944 0.1986 0.0748422148 0.0048134142 59.2675077798 3.5003274462 7.7149428819 0.2808962438 2.4402639404 0.1579203237 69.4975568169 3.9439574279
0.0035 0.004 0.794 0.1985 0.0723598860 0.0095287160 60.1161438058 2.8625571935 7.3692534491 0.3732612392 2.3558437310 0.1111146621 69.9136008719 3.3564618108
0.0035 0.0045 0.7936 0.1984 0.0670228789 0.0021136269 60.4870178332 1.3758900986 7.0646349551 0.3902934452 2.2646154403 0.1111295539 69.8832911075 1.8794267246
0.0035 0.005 0.7932 0.1983 0.0677055194 0.0073574988 63.6368089076 1.4430234662 6.9090205270 0.2397596123 2.2063135068 0.0800348768 72.8198484608 1.7701754541
0.0035 0.0055 0.7928 0.1982 0.0639820261 0.0093326982 64.2270756020 4.1615541436 6.6879526766 0.3588923575 2.1514775057 0.0871715699 73.1304878104 4.6169507692
0.0035 0.006 0.7924 0.1981 0.0608791150 0.0073574988 64.5645896893 1.6344584841 6.5441502071 0.1129747593 2.1111241505 0.0476203856 73.2807431619 1.8024111278
0.0 0.008 0.7936 0.1984 0.0000000000 0.0000000000 67.9577721631 2.9314983667 5.9840032860 0.4474514248 1.9456258808 0.1442478593 75.8874013299 3.5231976508
0.0035 0.0065 0.792 0.198 0.0552318169 0.0049022067 67.3031684415 4.2792856027 6.0779571225 0.3280617447 1.9856078862 0.0771097423 75.4219652671 4.6893592964
0.0035 0.006999999999999999 0.7916 0.1979 0.0545491765 0.0113374782 69.3246786863 0.9271231987 6.0584511357 0.3748178493 1.9847414031 0.1323923570 77.4224204016 1.4456708832
0.0035 0.0075 0.7912 0.1978 0.0601344164 0.0110693498 69.0019723274 0.7899792217 6.1187029616 0.4475666776 1.9879597688 0.0872790760 77.1687694742 1.3358943251
0.0035 0.008 0.7908 0.1977 0.0522530223 0.0083776300 69.1212851742 2.5076651790 5.6514262109 0.3100871015 1.8467230256 0.0912423140 76.6716874330 2.9173722245
0.0035 0.0085 0.7904 0.1976 0.0527494881 0.0106262812 68.9553364929 1.5030349958 5.7851505872 0.3424254034 1.9188886884 0.1523703519 76.7121252566 2.0084570323
0.0035 0.009000000000000001 0.79 0.1975 0.0492742277 0.0117445901 68.5191042156 4.0290358536 5.7323760562 0.2417314533 1.8519219241 0.1003741355 76.1526764236 4.3828860325
0.0035 0.0095 0.7896 0.1974 0.0508256832 0.0059446464 70.7884311579 2.8230253769 5.5602899059 0.2229224888 1.7990664558 0.0849279726 78.1986132028 3.1368204847
0.0035 0.01 0.7892 0.1973 0.0503912756 0.0042016670 71.2646613225 1.4005748422 5.4808571930 0.1760062974 1.7775281619 0.0948700264 78.5734379530 1.6756528330
0.004 0.0 0.7968 0.1992 0.2991826846 0.0226980436 0.0000000000 0.0000000000 25.1684664105 0.6072462436 6.1532677527 0.2254881898 31.6209168478 .8554324770
0.004 0.0005 0.7964 0.1991 0.1678054302 0.0186191212 30.3875013109 2.4846380533 13.8561860949 0.7976150535 4.0563786815 0.1764578566 48.4678715175 3.4773300846
0.0 0.0085 0.7932 0.1983 0.0000000000 0.0000000000 70.1646343197 4.7967375621 5.8968765449 0.2792532889 1.9094811578 0.1286093576 77.9709920224 5.2046002086
0.004 0.001 0.7959999999999999 0.19899999999999998 0.1347283983 0.0238691118 40.9694104581 2.1629503861 11.1424698637 0.7953454184 3.4056498829 0.1624772612 55.6522586030 3.1446421775
0.004 0.0015 0.7956 0.1989 0.1208273568 0.0135315386 44.6153455389 1.8067745782 10.2958016697 0.5117613491 3.0590566480 0.1319453318 58.0910312134 2.4640127977
0.004 0.002 0.7952 0.1988 0.1079813050 0.0085361078 49.2945877423 1.4974924001 9.3790202898 0.3169684140 2.8972718773 0.0445716139 61.6788612144 1.8675685358
0.004 0.0025 0.7948 0.1987 0.0996655033 0.0101092061 51.4595797701 5.1991484523 8.6798390293 0.2131453817 2.6966191509 0.1163905332 62.9357034536 5.5387935733
0.004 0.003 0.7944 0.1986 0.0943905545 0.0090647499 56.3958296750 2.0584342468 7.9910609619 0.3543447751 2.4879205102 0.0880321196 66.9692017016 2.5098758914
0.004 0.0035 0.794 0.1985 0.0835303658 0.0126050009 58.1880754339 2.6941662279 7.6530655571 0.2263151141 2.4046143505 0.0938581094 68.3292857073 3.0269444523
0.004 0.004 0.7936 0.1984 0.0789380574 0.0184620861 59.2418070097 1.8965474282 7.2075704918 0.4720224904 2.3000174635 0.1202608096 68.8283330224 2.5072928143
0.004 0.0045 0.7932 0.1983 0.0769521943 0.0129164613 63.0611797379 1.4873774428 6.9199655530 0.3759134504 2.2096556559 0.1253806887 72.2677531411 2.0015880432
0.004 0.005 0.7928 0.1982 0.0719875366 0.0105462465 62.7520896811 3.3156977441 6.7011734009 0.2288404835 2.1490018398 0.1176537947 71.6742524584 3.6727382688
0.004 0.0055 0.7924 0.1981 0.0717393038 0.0137338082 64.4178740346 1.1659040636 6.5992004366 0.4314648814 2.1006025702 0.0999415035 73.1894163452 1.7110442567
0.0 0.009000000000000001 0.7928 0.1982 0.0000000000 0.0000000000 70.2037811881 2.9343177147 5.6786262259 0.1821391969 1.8724699516 0.0997929864 77.7548773656 3.2162498980
0.004 0.006 0.792 0.198 0.0657817145 0.0108628480 65.0164807140 1.2148189303 6.4206122907 0.3370541816 2.1166943989 0.1219827723 73.6195691181 1.6847187322
0.004 0.0065 0.7916 0.1979 0.0653473070 0.0081255993 66.2424585109 0.9457315788 6.2234934574 0.2209732751 2.0534411336 0.0913027487 74.5847404089 1.2661332019
0.004 0.006999999999999999 0.7912 0.1978 0.0649128994 0.0110345032 65.4785839652 2.4338253431 6.2646727628 0.2925938157 2.0275704242 0.0897066025 73.8357400516 2.8271602645
0.004 0.0075 0.7908 0.1977 0.0649749576 0.0095303326 67.8020357082 1.9771650679 5.9589706029 0.4422532949 1.9242113703 0.1351155796 75.7501926390 2.5640642750
0.004 0.008 0.7904 0.1976 0.0632373274 0.0080952089 70.1316147872 0.9591842806 5.8650167665 0.2970862598 1.8998260605 0.0913235558 77.9596949416 1.3556893051
0.004 0.0085 0.79 0.1975 0.0571556218 0.0055700495 71.1315619699 2.1592569139 5.6960732474 0.2184618919 1.8725937349 0.0866256711 78.7573845740 2.4699145264
0.004 0.009000000000000001 0.7896 0.1974 0.0585209026 0.0034126380 71.6842136298 2.8619376152 5.7175298329 0.4122664018 1.8754407508 0.0672789271 79.3357051161 3.3448955821
0.004 0.0095 0.7892 0.1973 0.0554800498 0.0068365518 69.6548740113 2.7846231167 5.6177242004 0.3422737880 1.8128064019 0.0825069308 77.1408846634 3.2162403873
0.004 0.01 0.7888 0.1972 0.0587691355 0.0079143091 71.3764852032 2.0041352290 5.5259376958 0.2564189009 1.8059983205 0.1222788535 78.7671903550 2.3907472925
0.0045 0.0 0.7964 0.1991 0.3184827914 0.0199653942 0.0000000000 0.0000000000 25.2745573054 0.5596689629 6.0914998869 0.2854340865 31.6845399837 .8650684436
0.0 0.0095 0.7924 0.1981 0.0000000000 0.0000000000 70.5659748230 3.1746842615 5.7835250883 0.2614452710 1.8889331303 0.1347658505 78.2384330416 3.5708953830
0.0045 0.0005 0.7959999999999999 0.19899999999999998 0.1876640610 0.0139839083 30.3374614008 1.6693537737 14.0733527481 0.6041935074 4.0563786815 0.0802322051 48.6548568914 2.3677633945
0.0045 0.001 0.7956 0.1989 0.1516082345 0.0163089194 38.9327520772 3.9275598120 11.4898931621 0.6070048493 3.4384524569 0.2017380684 54.0127059307 4.7526116491
0.0045 0.0015 0.7952 0.1988 0.1382036587 0.0138577550 44.4430993178 1.3051483004 10.2839897110 0.5624228284 3.1855631788 0.1508145958 58.0508558663 2.0322434796
0.0045 0.002 0.7948 0.1987 0.1192138430 0.0150912529 50.2187942448 4.1338173354 9.3687254634 0.4961833552 2.8964053942 0.1921305006 62.6031389454 4.8372224441
0.0045 0.0025 0.7944 0.1986 0.1113324489 0.0166306770 55.2326570714 5.3641285878 8.6159027392 0.4936412236 2.6740905907 0.1875937415 66.6339828502 6.0619942299
0.0045 0.003 0.794 0.1985 0.1004102020 0.0125265407 55.8736444909 1.9599143260 8.0852315315 0.3416274688 2.4979469573 0.0540069807 66.5572331817 2.3680753162
0.0045 0.0035 0.7936 0.1984 0.0950111367 0.0238658847 57.2950162224 2.6574149182 7.7262130077 0.6209077098 2.4644016835 0.2305925702 67.5806420503 3.5327810829
0.0045 0.004 0.7932 0.1983 0.0865712186 0.0175043791 59.6601678905 3.0424140065 7.1233696487 0.4213810424 2.2960563980 0.2228696198 69.1661651558 3.7041690478
0.0045 0.0045 0.7928 0.1982 0.0899844208 0.0062921038 61.0709869879 1.0959296224 7.0543401287 0.3767765420 2.2305750333 0.1196620257 70.4458865707 1.5986602939
0.0045 0.005 0.7924 0.1981 0.0858885782 0.0121570772 63.0763278740 1.6407455417 6.8455177033 0.2164870548 2.1775957816 0.0706133539 72.1853299371 1.9400030276
0.0 0.001 0.7992 0.1998 0.0000000000 0.0000000000 40.1580490590 2.3003379756 11.5588143154 0.3614375342 3.4828906610 0.1360436452 55.1997540354 2.7978191550
0.0 0.01 0.792 0.198 0.0000000000 0.0000000000 71.2959788172 3.7515041057 5.5277799279 0.2194727189 1.8536548903 0.0628399906 78.6774136354 4.0338168152
0.0045 0.0055 0.792 0.198 0.0835303658 0.0123830646 63.0802425608 2.8494894567 6.6065693649 0.2220283144 2.1478877901 0.0925998357 71.9182300816 3.1765006714
0.0045 0.006 0.7916 0.1979 0.0796827561 0.0115060695 64.3118370823 3.9831286159 6.3747732217 0.3490086747 2.0530697837 0.0784297854 72.8193628438 4.4220731455
0.0045 0.0065 0.7912 0.1978 0.0757730881 0.0091493267 65.6264910463 0.4611855277 6.1845898503 0.2795466618 1.9792949380 0.1154971803 73.8661489227 .8653786965
0.0045 0.006999999999999999 0.7908 0.1977 0.0739113415 0.0035411272 67.6801698048 1.4267968827 6.0092527023 0.2956097658 1.9976148661 0.1262118692 75.7609487147 1.8521596449
0.0045 0.0075 0.7904 0.1976 0.0718013620 0.0110149409 69.3633149434 2.0589258591 5.9342630197 0.2611031395 1.9255729865 0.0740484892 77.2949523116 2.4050924287
0.0045 0.008 0.79 0.1975 0.0727942935 0.0133942288 68.1570807845 3.4884764919 5.8621992351 0.3829709140 1.9175270722 0.1153575335 76.0096013853 4.0001991682
0.0045 0.0085 0.7896 0.1974 0.0704360811 0.0087499891 68.9020627110 1.9630696988 5.7694374311 0.3455708547 1.8863336810 0.1407419911 76.6282699042 2.4581325337
0.0045 0.009000000000000001 0.7892 0.1973 0.0695052078 0.0036818887 69.3607618867 2.7868131947 5.7383362188 0.1882357361 1.8810109992 0.0817322287 77.0496143125 3.0604630482
0.0045 0.0095 0.7888 0.1972 0.0646026083 0.0068814705 71.2903620926 5.2060287184 5.5076237415 0.2241689696 1.7942389072 0.0610993156 78.6568273496 5.4981784741
0.0045 0.01 0.7884 0.1971 0.0663402385 0.0047327277 71.3739321466 1.7095521424 5.4422786857 0.3191181090 1.7839648934 0.0835389627 78.6665159642 2.1169419418
0.0005 0.0 0.7996 0.1999 0.0337596724 0.0055976378 0.0000000000 0.0000000000 25.5078705809 0.4189374574 6.3062639093 0.2401694577 31.8478941626 .6647045529
0.005 0.0 0.7959999999999999 0.19899999999999998 0.3666399711 0.0199306429 0.0000000000 0.0000000000 25.3704617405 0.5635965560 6.0897669207 0.1380826965 31.8268686323 .7216098954
0.005 0.0005 0.7956 0.1989 0.2094464967 0.0137539836 30.8720714605 3.0272896577 13.7693844536 0.7383685215 4.0610824468 0.2554037922 48.9119848576 4.0348159550
0.005 0.001 0.7952 0.1988 0.1730803790 0.0126537915 38.9084129373 3.4773847538 11.7228813378 0.5819936227 3.5017057223 0.1006576676 54.3060803764 4.1726898356
0.005 0.0015 0.7948 0.1987 0.1534079229 0.0121393241 44.9937085324 3.0679185211 10.1769235168 0.5511502354 3.1241666629 0.1901939943 58.4482066350 3.8214020749
0.005 0.002 0.7944 0.1986 0.1372107272 0.0085216581 48.8381012157 0.7631868981 9.5379940822 0.2813280250 2.9315598509 0.0790687558 61.4448658760 1.1321053370
0.005 0.0025 0.794 0.1985 0.1262264220 0.0167000046 54.0412306410 2.9020148861 8.6346501599 0.4195234602 2.6603506446 0.1057390523 65.4624578675 3.4439774032
0.005 0.003 0.7936 0.1984 0.1182209115 0.0106480045 55.0073072723 4.4322097232 8.0447024256 0.4329347260 2.5391667956 0.1520905392 65.7093974050 5.0278829929
0.005 0.0035 0.7932 0.1983 0.1079813050 0.0147013817 57.0892398575 1.9264879904 7.6588089866 0.3694382305 2.3892652215 0.0488942461 67.2452953706 2.3595218487
0.005 0.004 0.7928 0.1982 0.1030166473 0.0142057761 61.1485999096 1.8797055946 7.2954557990 0.3130955251 2.3287351887 0.0614124859 70.8758075446 2.2684193817
0.005 0.0045 0.7924 0.1981 0.0982381642 0.0154453924 62.5769499959 3.6510534727 6.8960165358 0.2952311754 2.2423344466 0.1093616858 71.8135391425 4.0710917263
0.0005 0.0005 0.7992 0.1998 0.0198586308 0.0017108271 30.2169571276 3.3255534503 14.1998165625 0.7751628388 4.0962369035 0.1892008175 48.5328692244 4.2916279337
0.005 0.005 0.792 0.198 0.0947008456 0.0112966420 62.0854014914 2.5149077224 6.6191398898 0.2001591704 2.1158279158 0.0921020941 70.9150701426 2.8184656289
0.005 0.0055 0.7916 0.1979 0.0892397221 0.0093425968 64.4228099441 3.2449092334 6.7218714203 0.1698521820 2.1608850364 0.0871406286 73.3948061229 3.5112446408
0.005 0.006 0.7912 0.1978 0.0886811982 0.0132135929 65.2503407019 2.7342498700 6.4793469843 0.2495994833 2.1030782361 0.1250615687 73.9214471205 3.1221245149
0.005 0.0065 0.7908 0.1977 0.0866332768 0.0073049670 64.5547178703 4.6516188590 6.1914169457 0.4129750638 2.0349974221 0.0375698114 72.8677655149 5.1094687012
0.005 0.006999999999999999 0.7904 0.1976 0.0855782871 0.0133412186 66.7103486905 3.3579248206 6.0481563093 0.1617250782 1.9951392001 0.0999648043 74.8392224870 3.6329559217
0.005 0.0075 0.79 0.1975 0.0763936703 0.0124327261 67.7341244017 2.1606328311 5.9222343278 0.4169008056 1.9451307477 0.0875889079 75.6778831475 2.6775552707
0.005 0.008 0.7896 0.1974 0.0784415916 0.0080570598 69.3025521954 2.2888980478 5.8887490504 0.1064497573 1.9315145849 0.1311645116 77.2012574223 2.5345693765
0.005 0.0085 0.7892 0.1973 0.0771383690 0.0060626785 69.1161790610 2.3932489391 5.7757226935 0.1855590515 1.8405338607 0.1000928619 76.8095739842 2.6849635310
0.005 0.009000000000000001 0.7888 0.1972 0.0770763108 0.0082292103 71.1860271781 3.8453457689 5.6068875411 0.4315826619 1.8378106281 0.1202689635 78.7078016581 4.4054266046
0.005 0.0095 0.7884 0.1971 0.0750904477 0.0057550427 71.1090950715 2.7972789585 5.6051536756 0.1318254554 1.8524170573 0.1446115301 78.6417562521 3.0794709867
0.0005 0.001 0.7988 0.1997 0.0180589424 0.0018156670 39.5158702130 0.7477263992 11.4855584983 0.4944546191 3.4649420828 0.2000126675 54.4844297365 1.4440093528
0.005 0.01 0.7879999999999999 0.19699999999999998 0.0714910709 0.0082851793 70.7518373461 2.4519727251 5.5542213767 0.1398263355 1.8365727951 0.0698936230 78.2141225888 2.6699778629
0.0055 0.0 0.7956 0.1989 0.3980414310 0.0285721334 0.0000000000 0.0000000000 25.3749047708 0.4660189905 6.0461951998 0.1704653772 31.8191414016 .6650565011
0.0055 0.0005 0.7952 0.1988 0.2394206175 0.0197598678 29.3696827318 2.0759233112 14.3306150407 0.1993174824 4.0980936530 0.1441798611 48.0378120430 2.4391805225
0.0055 0.001 0.7948 0.1987 0.1994551231 0.0264120256 38.6721700965 2.6509834247 11.8276718336 0.5956070885 3.5444109602 0.1131365802 54.2437080134 3.3861391190
0.0055 0.0015 0.7944 0.1986 0.1583725806 0.0183868362 45.6721407826 3.0076209466 10.1630525928 0.4956406040 3.1263947622 0.1976794081 59.1199607182 3.7193277949
0.0055 0.002 0.794 0.1985 0.1493120803 0.0202861102 49.7990717337 1.9162895341 9.2094265711 0.4983088594 2.8394650770 0.1572201878 61.9972754621 2.5921046915
0.0055 0.0025 0.7936 0.1984 0.1311290215 0.0184662577 55.1969142785 1.3552262929 8.3961352879 0.3153668209 2.6073713929 0.0639920145 66.3315499808 1.7530513860
0.0055 0.003 0.7932 0.1983 0.1320598948 0.0270465648 56.0416356176 7.0057230927 8.1375725961 0.7741194278 2.5697412703 0.2023332576 66.8810093788 8.0092223429
0.0055 0.0035 0.7928 0.1982 0.1190276683 0.0168843987 58.1165898480 2.8566117836 7.5219419791 0.5547821794 2.4319704594 0.2202057212 68.1895299548 3.6484840829
0.0055 0.004 0.7924 0.1981 0.1128218462 0.0076972211 59.9197286485 3.2747195135 7.2376964047 0.4042880936 2.2934569487 0.1447885783 69.5637038481 3.8314934065
0.0005 0.0015 0.7984 0.1996 0.0163833704 0.0021640441 45.2122501805 3.4617908927 10.2998112336 0.7753995589 3.1260234123 0.1705038437 58.6544681968 4.4098583394
0.0055 0.0045 0.792 0.198 0.1068021988 0.0094393798 62.3384945060 1.4807085225 7.0884756057 0.4503471554 2.2797170026 0.1441394721 71.8134893131 2.0846345298
0.0055 0.005 0.7916 0.1979 0.1053748597 0.0201229464 63.4887316227 1.0810919391 6.8220021526 0.4086817887 2.2200534529 0.1634689566 72.6361620879 1.6733656308
0.0055 0.0055 0.7912 0.1978 0.0953214278 0.0088236229 65.0032048195 3.5338056004 6.4757708867 0.2843474984 2.0755983439 0.0588177804 73.6498954779 3.8857945021
0.0055 0.006 0.7908 0.1977 0.0981140478 0.0134676349 66.7593673779 0.6796231438 6.2957739751 0.2831489482 2.0695329623 0.0952967409 75.2227883631 1.0715364678
0.0055 0.0065 0.7904 0.1976 0.0915979345 0.0046836487 68.2772446502 3.1361332234 6.0799077211 0.2299793417 1.9718679401 0.0794260623 76.4206182459 3.4502222761
0.0055 0.006999999999999999 0.79 0.1975 0.0908532359 0.0111732376 67.7853557382 3.7187908619 6.1366918161 0.2450153099 1.9786760215 0.0493086538 75.9915768117 4.0242880632
0.0055 0.0075 0.7896 0.1974 0.0798689307 0.0137573433 69.4608417069 2.6161212645 5.8646916667 0.3637680436 1.9295340521 0.1299585515 77.3349363564 3.1236052029
0.0055 0.008 0.7892 0.1973 0.0915979345 0.0172311890 69.0227371881 3.3140113145 5.9703490952 0.1316204066 1.9273059527 0.0807499850 77.0119901705 3.5436128951
0.0055 0.0085 0.7888 0.1972 0.0897982461 0.0109236573 68.9597617910 2.4746437308 5.7707378303 0.1705892580 1.8999498438 0.0686407129 76.7202477112 2.7247973590
0.0055 0.009000000000000001 0.7884 0.1971 0.0867573933 0.0122906617 69.3714847246 1.9198338277 5.6506676448 0.2954538408 1.8373154949 0.0909166206 76.9462252576 2.3184949508
0.0005 0.002 0.7979999999999999 0.1995 0.0135907505 0.0025253960 51.3909876485 2.4147609566 9.3387079170 0.4102207909 2.8900924460 0.1741567221 63.6333787620 3.0016638656
0.0055 0.0095 0.7879999999999999 0.19699999999999998 0.0834062493 0.0114321957 70.1639535046 2.6603576476 5.5353655894 0.1908249248 1.8428857434 0.0826761242 77.6256110867 2.9452908923
0.0055 0.01 0.7876 0.1969 0.0817927356 0.0108387131 70.8028984788 4.7572074562 5.5546548431 0.0876326007 1.8519219241 0.0712604870 78.2912679816 4.9269392570
0.006 0.0 0.7952 0.1988 0.4406133708 0.0363366651 0.0000000000 0.0000000000 25.2170146443 0.7854652296 6.0917474535 0.2030598511 31.7493754686 1.0248617458
0.006 0.0005 0.7948 0.1987 0.2591551319 0.0121697422 30.1512584701 2.0482686429 14.1057543595 0.3982578313 4.0614537967 0.1700899630 48.5776217582 2.6287861794
0.006 0.001 0.7944 0.1986 0.2065918185 0.0188125483 40.2154077314 3.6231075257 11.3231169749 0.8316494359 3.4367194908 0.1724322226 55.1818360156 4.6460017325
0.006 0.0015 0.794 0.1985 0.1797826669 0.0127096692 46.3897199013 2.8714758949 10.0343130799 0.2710537708 3.0647506797 0.1313909420 59.6685663278 3.2866302769
0.006 0.002 0.7936 0.1984 0.1627787143 0.0186282200 49.8805993423 3.0290414599 9.0957500147 0.7848593697 2.8424358762 0.2458856062 61.9815639475 4.0784146558
0.006 0.0025 0.7932 0.1983 0.1438509568 0.0128423038 53.4266248067 1.0669773740 8.4833703955 0.3496487389 2.6711197915 0.1141397463 64.7249659505 1.5436081630
0.006 0.003 0.7928 0.1982 0.1450300630 0.0083130225 53.6429538057 1.4235896714 8.2549336167 0.3250083058 2.5802628506 0.1084810724 64.6231803360 1.8653920721
0.006 0.0035 0.7924 0.1981 0.1298878571 0.0160949884 55.5129826901 4.2699447532 7.6297667396 0.4839844719 2.4292472268 0.1541725824 65.7018845136 4.9241967959
0.0005 0.0025 0.7976 0.1994 0.0116669456 0.0029266226 53.0227312468 1.9487094035 8.8371873229 0.4643805798 2.7413049216 0.1084426472 64.6128904369 2.5244592531
0.006 0.004 0.792 0.198 0.1199585417 0.0116537342 59.0881130001 1.3020917680 7.3351179722 0.2825469352 2.3070731115 0.0521337869 68.8502626255 1.6484262243
0.006 0.0045 0.7916 0.1979 0.1146835928 0.0055866188 62.6666473857 1.6493093302 6.9388213402 0.2312152056 2.2502565777 0.0833582869 71.9704088964 1.9694694415
0.006 0.005 0.7912 0.1978 0.1130080209 0.0115528342 63.4121399236 2.3836958039 6.7522140664 0.2954188617 2.1840325131 0.0636077554 72.4613945240 2.7542752552
0.006 0.0055 0.7908 0.1977 0.1112703907 0.0248685497 64.5475693117 1.7039384173 6.6858937113 0.4095721669 2.1117430670 0.1118853123 73.4564764807 2.2502644462
0.006 0.006 0.7904 0.1976 0.1084157125 0.0222705159 65.2331501205 2.6952151346 6.4393597114 0.4295614582 2.0879766738 0.1319244274 73.8689022182 3.2789715361
0.006 0.0065 0.79 0.1975 0.1036992877 0.0133296668 66.0421286668 1.2563799432 6.3550505017 0.4052489853 2.0186580268 0.1100477380 74.5195364830 1.7850063333
0.006 0.006999999999999999 0.7896 0.1974 0.0971211162 0.0185428470 67.0619896912 4.0583704659 6.1257467901 0.3724997259 1.9728582064 0.0889746219 75.2577158039 4.5383876607
0.006 0.0075 0.7892 0.1973 0.0952593696 0.0074882444 67.4006952050 2.5857253198 5.9802104552 0.2494673357 1.9268108195 0.0790796070 75.4029758493 2.9217605069
0.006 0.008 0.7888 0.1972 0.0933976230 0.0111290308 68.3591126663 2.0529311420 5.9098805361 0.4677599284 1.8952460785 0.0937927868 76.2576369039 2.6256128880
0.006 0.0085 0.7884 0.1971 0.0892397221 0.0078556982 69.2523420816 3.4156578196 5.7833083551 0.3677308856 1.8917801461 0.0521925345 77.0166703049 3.8434369379
0.0005 0.003 0.7972 0.1993 0.0113566545 0.0035236831 54.9763301851 2.9378155037 8.2097447473 0.2159334830 2.6081140927 0.1117482819 65.8055456796 3.2690209517
0.006 0.009000000000000001 0.7879999999999999 0.19699999999999998 0.0855782871 0.0106074184 70.3608792732 2.9726373954 5.6294277925 0.3196903401 1.8076075034 0.1170694244 77.8834928562 3.4200045783
0.006 0.0095 0.7876 0.1969 0.0901085372 0.0101031089 70.1551029083 1.6123958408 5.5633241705 0.1221317950 1.8363252286 0.0918735616 77.6448608446 1.8365043063
0.006 0.01 0.7872 0.1968 0.0882467906 0.0058427082 71.3965692487 3.2216780341 5.5446851165 0.2066859760 1.8366965784 0.1006186913 78.8661977342 3.5348254096
0.0065 0.0 0.7948 0.1987 0.4811994475 0.0526309331 0.0000000000 0.0000000000 25.1640233801 0.5093301825 6.0557265137 0.1377560740 31.7009493413 .6997171896
0.0065 0.0005 0.7944 0.1986 0.2729941152 0.0287387864 30.5139627163 2.5545456896 13.9930531024 0.6503355822 4.0444954848 0.0879311106 48.8245054187 3.3215511688
0.0065 0.001 0.794 0.1985 0.2275674973 0.0364670076 38.0180769862 4.5203275687 11.7170295418 0.7574880378 3.5269575151 0.1721444319 53.4896315404 5.4864270460
0.0065 0.0015 0.7936 0.1984 0.1982760169 0.0081483177 44.7532105972 1.2665335862 10.0702907889 0.2932365576 3.0485350677 0.0764840562 58.0703124707 1.6444025177
0.0065 0.002 0.7932 0.1983 0.1724597968 0.0049863308 48.4199105386 4.2250713637 9.2560242063 0.3756577000 2.8869978635 0.0525494727 60.7353924052 4.6582648672
0.0065 0.0025 0.7928 0.1982 0.1565728922 0.0218303852 51.4355810377 2.8018130620 8.4813114303 0.5045965651 2.6750808570 0.2133205383 62.7485462172 3.5415605506
0.0065 0.003 0.7924 0.1981 0.1512979434 0.0112775344 56.4116586262 0.7369972074 8.1343215983 0.4606432283 2.5260457660 0.1131642050 67.2233239339 1.3220821751
0.0005 0.0035 0.7968 0.1992 0.0111704798 0.0030654500 58.0173610468 1.5914134951 7.8389142648 0.2106704548 2.4246672448 0.1179534679 68.2921130362 1.9231028678
0.0065 0.0035 0.792 0.198 0.1372107272 0.0090562487 59.6196593919 3.9939796799 7.4647244178 0.4008500064 2.3933500704 0.1215499045 69.6149446073 4.5254358395
0.0065 0.004 0.7916 0.1979 0.1359695627 0.0131082477 60.5802895023 3.6277591636 7.2456071660 0.3340902530 2.3034833959 0.0847220495 70.2653496269 4.0596797138
0.0065 0.0045 0.7912 0.1978 0.1293913913 0.0116893706 62.3801944311 4.6029342945 7.1116660566 0.4997288295 2.2613970745 0.1961368136 71.8826489535 5.3104893082
0.0065 0.005 0.7908 0.1977 0.1264125967 0.0060626785 62.1448026092 0.5752122157 6.9090205270 0.1920877268 2.1841562964 0.1339927759 71.3643920293 .9073553969
0.0065 0.0055 0.7904 0.1976 0.1216961718 0.0120680505 63.9884499083 1.3259403305 6.6620530607 0.3289896980 2.1464023905 0.0825848918 72.9186015313 1.7495829708
0.0065 0.006 0.79 0.1975 0.1089121783 0.0109264774 64.2219694887 1.0356909685 6.4183365922 0.2546578976 2.0592589486 0.1686279295 72.8084772078 1.4699032730
0.0065 0.0065 0.7896 0.1974 0.1128839044 0.0112488123 66.6846479203 3.8024731219 6.1794966205 0.3215873558 2.0385871378 0.0417749834 75.0156155830 4.1770842734
0.0065 0.006999999999999999 0.7892 0.1973 0.1058713254 0.0144391758 67.6784677670 1.6897751997 6.1233627251 0.2350265310 1.9687733576 0.1117757014 75.8764751751 2.0510166079
0.0065 0.0075 0.7888 0.1972 0.1045060446 0.0217448323 66.5202310729 2.7772943625 6.0158630645 0.4441499188 1.9429026483 0.0822070223 74.5835028303 3.3253961359
0.0065 0.008 0.7884 0.1971 0.0981140478 0.0129069165 69.9229449581 2.7122312982 5.7617434030 0.3166830093 1.8662807867 0.0642081042 77.6490831956 3.1060293282
0.0005 0.004 0.7964 0.1991 0.0112945963 0.0019858631 60.0499345370 3.1385333683 7.4694925480 0.1480187705 2.3619091126 0.1043850690 69.8926307939 3.3929230709
0.0065 0.0085 0.7879999999999999 0.19699999999999998 0.1000999109 0.0091762267 68.2840528012 1.3984533029 5.6569529072 0.3292066527 1.8728413015 0.0872017975 75.9139469208 1.8240379798
0.0065 0.009000000000000001 0.7876 0.1969 0.0987966882 0.0025617345 69.4034830345 2.0213329325 5.5972429143 0.3021974173 1.8587300055 0.1143275301 76.9582526425 2.4404196144
0.0065 0.0095 0.7872 0.1968 0.0947629038 0.0100878497 68.2964776769 1.6023973112 5.6982405793 0.1655231518 1.8353349622 0.1140059632 75.9248161222 1.8920142759
0.0065 0.01 0.7868 0.1967 0.0945767292 0.0136888677 70.2948402082 2.9416165281 5.4990627807 0.2711556513 1.8021610383 0.0315334156 77.6906407564 3.2579944627
0.006999999999999999 0.0 0.7944 0.1986 0.4911287629 0.0255191374 0.0000000000 0.0000000000 25.1894895296 0.5471908225 6.0767696744 0.2486690315 31.7573879669 .8213789914
0.006999999999999999 0.0005 0.794 0.1985 0.2899980678 0.0274170946 29.9264192823 1.2611291693 14.2013336948 0.4673972653 4.0738321265 0.2681963335 48.4915831714 2.0241398627
0.006999999999999999 0.001 0.7936 0.1984 0.2464952548 0.0419186633 40.6570865295 3.8194043721 11.4815489344 0.4337027649 3.4464983713 0.2216676522 55.8316290900 4.5166934525
0.006999999999999999 0.0015 0.7932 0.1983 0.2085776816 0.0203505552 45.7776671236 1.7939974037 10.0516517348 0.4851277920 3.1084461840 0.1352393573 59.1463427240 2.4347151082
0.006999999999999999 0.002 0.7928 0.1982 0.1916978454 0.0087535095 49.9815301813 1.1635016575 9.3591892032 0.4139277052 2.8836557145 0.0655158699 62.4160729444 1.6516987421
0.006999999999999999 0.0025 0.7924 0.1981 0.1723977386 0.0202488663 54.3045358821 2.6883597536 8.5140381415 0.2386473517 2.7000850833 0.0945386786 65.6910568455 3.0417946502
0.0 0.0015 0.7988 0.1997 0.0000000000 0.0000000000 44.4451417631 2.3368945934 10.4737396160 0.6664996212 3.1849442623 0.1310303366 58.1038256414 3.1344245512
0.0005 0.0045 0.7959999999999999 0.19899999999999998 0.0090605003 0.0018576048 61.8723063642 1.9011368315 7.0805648443 0.2019360220 2.2601592415 0.1325612210 71.2220909503 2.2374916793
0.006999999999999999 0.003 0.792 0.198 0.1562005429 0.0134344224 55.8050523693 3.0794881428 7.8757589065 0.4399019562 2.5121820366 0.1887116877 66.3491938553 3.7215362091
0.006999999999999999 0.0035 0.7916 0.1979 0.1496844296 0.0144509068 58.4878042830 1.8971836683 7.5842527703 0.1632054143 2.3721831264 0.0667668338 68.5939246093 2.1416068232
0.006999999999999999 0.004 0.7912 0.1978 0.1467056350 0.0169108368 59.8945384897 2.4811508523 7.3132279203 0.4198773543 2.3086822944 0.0660840530 69.6631543394 2.9840230964
0.006999999999999999 0.0045 0.7908 0.1977 0.1419892102 0.0106088706 62.6962628427 3.0631871950 7.0783975125 0.3849131362 2.2424582299 0.1334390844 72.1591077953 3.5921482862
0.006999999999999999 0.005 0.7904 0.1976 0.1305084393 0.0164171854 61.9488980633 6.0896452908 6.8629647248 0.5224346161 2.2154734709 0.1209245623 71.1578446983 6.7494216546
0.006999999999999999 0.0055 0.79 0.1975 0.1305704975 0.0047489747 63.4235435766 1.5531154134 6.6513247680 0.1322083098 2.1160754824 0.0397111020 72.3215143245 1.7297837999
0.006999999999999999 0.006 0.7896 0.1974 0.1257299562 0.0113713965 66.2269699673 0.9256002448 6.4355668806 0.2768766249 2.0378444380 0.0528750323 74.8261112421 1.2667232985
0.006999999999999999 0.0065 0.7892 0.1973 0.1203929492 0.0166195578 65.1417506930 2.2693786105 6.1964018090 0.1812089053 2.0090029295 0.0519004933 73.4675483807 2.5191075669
0.006999999999999999 0.006999999999999999 0.7888 0.1972 0.1088501201 0.0058136332 67.2948284564 3.9449726138 5.9920224139 0.2891170345 1.9719917234 0.0744817590 75.3676927138 4.3143850405
0.006999999999999999 0.0075 0.7884 0.1971 0.1121392058 0.0202830724 68.0964882403 1.9667311353 6.0139124658 0.2815408310 1.9447593978 0.1043087121 76.1672993097 2.3728637508
0.0005 0.005 0.7956 0.1989 0.0095569661 0.0018156670 62.9367607779 2.2734244163 6.9367623749 0.6035385361 2.1857654793 0.1473647313 72.0688455982 3.0261433507
0.006999999999999999 0.008 0.7879999999999999 0.19699999999999998 0.1061195583 0.0036398086 67.0708402875 4.0948309910 5.8099665371 0.1095637172 1.9336189009 0.0528332870 74.9205452838 4.2608678038
0.006999999999999999 0.0085 0.7876 0.1969 0.1088501201 0.0073049670 68.9037647488 2.5974112032 5.7920860491 0.1860012745 1.9122043903 0.0811195313 76.7169053083 2.8718369760
0.006999999999999999 0.009000000000000001 0.7872 0.1968 0.1042578117 0.0150585524 68.1776754414 1.1153950936 5.7419123164 0.2450469410 1.8735840013 0.0559051202 75.8974295708 1.4314057072
0.006999999999999999 0.0095 0.7868 0.1967 0.1043819281 0.0134057250 70.5460609812 1.6568223385 5.6783011261 0.1996351489 1.8667759199 0.0505387667 78.1955199553 1.9204019791
0.006999999999999999 0.01 0.7864 0.1966 0.1009066677 0.0122265721 71.7522951401 1.1638895099 5.4933193512 0.2828335701 1.8118161355 0.1270588375 79.1583372945 1.5860084896
0.0075 0.0 0.794 0.1985 0.5297910347 0.0566678217 0.0000000000 0.0000000000 25.0928265283 0.4473312070 6.0849393721 0.1708076757 31.7075569351 .6748067044
0.0075 0.0005 0.7936 0.1984 0.3137663666 0.0138121024 29.0813575356 2.3180576050 14.0202531173 0.6443709826 4.0095885948 0.2096650844 47.4249656143 3.1859057744
0.0075 0.001 0.7932 0.1983 0.2456264397 0.0149589923 39.8287047529 2.6291690554 11.3302691700 0.6858329837 3.4736069136 0.1093521581 54.8782072762 3.4393131895
0.0075 0.0015 0.7928 0.1982 0.2294913021 0.0221560887 45.4706195121 3.0993361504 10.3162829558 0.4337700187 3.1198342474 0.1430549391 59.1362280174 3.6983171969
0.0075 0.002 0.7924 0.1981 0.2057850616 0.0199954632 48.5662857858 2.3277905190 9.3254871926 0.4018697350 2.8787043826 0.0806071667 60.9762624226 2.8302628839
0.0005 0.0055 0.7952 0.1988 0.0083158016 0.0043423020 63.4620096299 3.4818397002 6.6188147900 0.4005183552 2.1642271854 0.0922211325 72.2533674069 3.9789214899
0.0075 0.0025 0.792 0.198 0.1782312114 0.0115408271 52.9544795327 1.0473845281 8.5694134707 0.5147906401 2.6995899501 0.1786470476 64.4017141649 1.7523630429
0.0075 0.003 0.7916 0.1979 0.1674330809 0.0245192024 55.8693893965 1.7489168041 8.0287725363 0.2422640808 2.5102015039 0.0650841235 66.5757965176 2.0807842108
0.0075 0.0035 0.7912 0.1978 0.1635234130 0.0091459587 57.6793363481 1.6628615868 7.5687563475 0.3137510638 2.3917408875 0.1195021168 67.8033569961 2.1052607261
0.0075 0.004 0.7908 0.1977 0.1596137450 0.0176385142 59.2903150858 2.4755415473 7.3282908768 0.2930085200 2.3282400555 0.1202098352 69.1064597631 2.9063984167
0.0075 0.0045 0.7904 0.1976 0.1442853644 0.0107988438 61.5092617105 3.2060107293 7.0141361226 0.2662207055 2.2418393134 0.0660423048 70.9095225109 3.5490725834
0.0075 0.005 0.79 0.1975 0.1501808954 0.0129402924 62.0896565858 4.6593946117 6.9865026413 0.1898654464 2.2360214984 0.0640015914 71.4623616209 4.9262019419
0.0075 0.0055 0.7896 0.1974 0.1309428468 0.0197302206 63.2077251889 3.0234287014 6.4003477377 0.4490545311 2.0706470120 0.1324714954 71.8096627854 3.6246849485
0.0075 0.006 0.7892 0.1973 0.1306946139 0.0137953625 66.4644042345 3.0302353680 6.3915700437 0.2044466104 2.0500989845 0.0757998627 75.0367678766 3.3242772036
0.0075 0.0065 0.7888 0.1972 0.1234338020 0.0120680505 66.1013595807 3.2570004190 6.0777403893 0.1956525757 1.9925397509 0.0779602896 74.2950735229 3.5426813348
0.0075 0.006999999999999999 0.7884 0.1971 0.1160488737 0.0176795148 65.9245178577 2.0765082745 5.9585371366 0.3443841916 1.9550334115 0.0439833256 73.9541372795 2.4825553065
0.0005 0.006 0.7948 0.1987 0.0093087332 0.0047748549 66.3760684748 2.4373660869 6.3003253721 0.2648275571 2.0241044919 0.1093073109 74.7098070720 2.8162758098
0.0075 0.0075 0.7879999999999999 0.19699999999999998 0.1159247573 0.0232120977 66.4210022716 2.5331389465 5.9398980825 0.3426918368 1.9411696821 0.1117800879 74.4179947935 3.0108229689
0.0075 0.008 0.7876 0.1969 0.1156144662 0.0059342718 69.0018021236 2.7818532493 5.8341322874 0.2884046944 1.8961125616 0.1026598707 76.8476614388 3.1788520862
0.0075 0.0085 0.7872 0.1968 0.1124494969 0.0083037518 67.5053705271 2.0786468072 5.7178549327 0.1422030686 1.8680137529 0.1042528775 75.2036887096 2.3334065051
0.0075 0.009000000000000001 0.7868 0.1967 0.1144353600 0.0060218863 71.1821124913 2.8891370959 5.7157959674 0.3886044774 1.8900471800 0.1316984488 78.9023909987 3.4154619084
0.0075 0.0095 0.7864 0.1966 0.1089121783 0.0094605718 70.8401731057 2.0922622286 5.5092492404 0.2418827813 1.8540262402 0.0814287143 78.3123607646 2.4250342960
0.0075 0.01 0.7859999999999999 0.1965 0.1050025103 0.0168020843 72.0125367132 2.5743079760 5.4750053969 0.2155842732 1.8126826186 0.0847220495 79.4052272390 2.8914163830
0.008 0.0 0.7936 0.1984 0.5795617281 0.0255462877 0.0000000000 0.0000000000 25.1388823305 0.8667650335 6.0910047537 0.1003014469 31.8094488123 .9926127681
0.008 0.0005 0.7932 0.1983 0.3328802987 0.0143213380 31.8975492095 0.9318743612 13.7541047640 0.4993034036 3.9610655419 0.1499832733 49.9455998141 1.5954823761
0.008 0.001 0.7928 0.1982 0.2684018069 0.0157730465 38.4430758143 2.0871366654 11.7026167848 0.7817858964 3.4591242677 0.1770005944 53.8732186737 3.0616962027
0.008 0.0015 0.7924 0.1981 0.2288707199 0.0095545479 45.3827943638 2.2036152373 9.9559640329 0.2858328672 3.0347951216 0.1525010234 58.6024242382 2.6515036758
0.0005 0.0065 0.7944 0.1986 0.0081296270 0.0025557140 67.4628195831 2.6494527897 6.3217819575 0.1019835011 2.0500989845 0.0653810210 75.8428301521 2.8193730258
0.008 0.002 0.792 0.198 0.2123011749 0.0266760857 49.8051990696 2.5498039902 9.1204575980 0.6430045210 2.8333996954 0.2420715243 61.9713575379 3.4615561212
0.008 0.0025 0.7916 0.1979 0.1983380751 0.0161799482 52.5800312260 3.4281043952 8.5957465529 0.4268154991 2.6672825093 0.1750850760 64.0413983633 4.0461849185
0.008 0.003 0.7912 0.1978 0.1773003381 0.0189113711 57.0997924916 2.9834152511 7.8943979606 0.6029135506 2.4473195884 0.1087276866 67.6188103787 3.7139678594
0.008 0.0035 0.7908 0.1977 0.1760591737 0.0089896640 57.6582310799 2.4965648569 7.6572918543 0.3579494082 2.4146407977 0.1759284251 67.9062229056 3.0394323542
0.008 0.004 0.7904 0.1976 0.1699774680 0.0088236229 60.6504134579 3.8902670977 7.3275323106 0.2031757742 2.3027406961 0.0722309221 70.4506639326 4.1744974169
0.008 0.0045 0.79 0.1975 0.1514220598 0.0176315259 60.5905017289 3.9204520023 6.8068308295 0.2755791234 2.1818044138 0.1301065514 69.7305590320 4.3437692030
0.008 0.005 0.7896 0.1974 0.1446577137 0.0165004863 63.5998746883 4.1896209496 6.5931319074 0.2459987548 2.1736347161 0.1247278743 72.5112990255 4.5768480650
0.008 0.0055 0.7892 0.1973 0.1442233062 0.0110484550 64.4413621557 1.0126621758 6.4976609386 0.3117403849 2.1048112023 0.0945477543 73.1880576028 1.4299987700
0.008 0.006 0.7888 0.1972 0.1411824533 0.0147797618 63.7479519732 1.5658308535 6.2633723637 0.3233537123 2.0557930162 0.1090547015 72.2082998064 2.0130190291
0.008 0.0065 0.7884 0.1971 0.1333010592 0.0139574444 66.3154759307 2.3878415148 6.1653005967 0.2627880728 2.0260850247 0.1108744629 74.6401626113 2.7754614949
0.0005 0.006999999999999999 0.794 0.1985 0.0098051990 0.0041276882 68.7863241435 4.1319434221 6.0510822073 0.2556959315 1.9851127530 0.0666483119 76.8323243028 4.4584153537
0.008 0.006999999999999999 0.7879999999999999 0.19699999999999998 0.1346663401 0.0250395502 67.3392516419 3.6997920077 6.1025563392 0.3738916965 1.9717441568 0.1548813508 75.5482184780 4.2536046052
0.008 0.0075 0.7876 0.1969 0.1355351552 0.0049241546 67.0640321365 3.6054202145 5.9258104254 0.1813509031 1.9703825405 0.0654746955 75.0957602576 3.8571699677
0.008 0.008 0.7872 0.1968 0.1275296446 0.0074262717 67.6469800685 1.6856666426 5.8981769441 0.1938951827 1.9238400204 0.0706524011 75.5965266776 1.9576404981
0.008 0.0085 0.7868 0.1967 0.1239923260 0.0252557900 69.5581982666 1.8209979077 5.7229481626 0.4085943111 1.8560067730 0.1034384079 77.2611455282 2.3582864167
0.008 0.009000000000000001 0.7864 0.1966 0.1170418053 0.0105052673 71.4202275736 2.6490045420 5.5957257820 0.1733846530 1.8432570932 0.0751616427 78.9762522541 2.9080561050
0.008 0.0095 0.7859999999999999 0.1965 0.1171038635 0.0120245711 69.5709635498 2.6076274757 5.5027472448 0.3125472908 1.8462278924 0.1361098542 77.0370425505 3.0683091918
0.008 0.01 0.7856 0.1964 0.1184070861 0.0170207046 72.3248606418 4.1765825079 5.5066484422 0.3621007734 1.8155296345 0.1100755811 79.7654458046 4.6657795670
0.0085 0.0 0.7932 0.1983 0.6198375137 0.0417049716 0.0000000000 0.0000000000 25.0260727068 0.4279201247 6.1705974144 0.1147545282 31.8165076349 .5843796245
0.0085 0.0005 0.7928 0.1982 0.3438646039 0.0214344461 30.1755976101 1.7403694870 13.7862896422 0.4684864178 4.0227096244 0.1745223351 48.3284614806 2.4048126860
0.0085 0.001 0.7924 0.1981 0.3051402738 0.0131738948 38.9230504620 3.1350101391 11.4944445590 0.5092482796 3.4645707329 0.0782811685 54.1872060277 3.7357134820
0.0005 0.0075 0.7936 0.1984 0.0083778599 0.0023220060 67.7637398587 3.0666206356 6.0415459471 0.4425442243 1.9983575659 0.1748570424 75.8120212316 3.6863439083
0.0085 0.0015 0.792 0.198 0.2367521140 0.0208906814 47.3469459362 2.8699860600 9.6884069138 0.3570993484 2.9732748224 0.0790082718 60.2453797864 3.3269843616
0.0085 0.002 0.7916 0.1979 0.2374968127 0.0295819245 49.1710198011 2.5001501386 9.4230171267 0.5327635020 2.9058129249 0.1776641804 61.7373466654 3.2401597455
0.0085 0.0025 0.7912 0.1978 0.2033647910 0.0279925919 53.9583414022 3.6938461800 8.4324380967 0.7931215861 2.6203686392 0.1725903207 65.2145129291 4.6875506787
0.0085 0.003 0.7908 0.1977 0.2016271608 0.0313756940 54.7974460167 2.0697810968 7.9703629425 0.6303069101 2.5220847005 0.2134764909 65.4915208205 2.9449401918
0.0085 0.0035 0.7904 0.1976 0.1871675953 0.0261452987 56.8308705259 2.0827672402 7.7004217584 0.4286587957 2.3916171042 0.0916611771 67.1100769838 2.6292325117
0.0085 0.004 0.79 0.1975 0.1799688416 0.0072478051 58.9395251039 1.8080472718 7.3512645946 0.3127360003 2.3008839466 0.0929697450 68.7716424867 2.2210008222
0.0085 0.0045 0.7896 0.1974 0.1657575089 0.0159304796 60.9462276202 2.1031919073 6.9798922791 0.1528161094 2.2487711781 0.0637530853 70.3406485863 2.3356915816
0.0085 0.005 0.7892 0.1973 0.1696671769 0.0298767639 62.5485259653 3.4889247619 6.7638092919 0.4899653363 2.1714066167 0.0996177960 71.6534090508 4.1083846581
0.0085 0.0055 0.7888 0.1972 0.1552696695 0.0178684576 63.0116504392 2.3435000825 6.6646538590 0.2476904766 2.1282062457 0.0866327460 71.9597802134 2.6956917627
0.0085 0.006 0.7884 0.1971 0.1463332857 0.0161284529 64.1666532616 3.7498326804 6.3846345817 0.3684958803 2.0437860363 0.0512851399 72.7414071653 4.1857421535
0.0005 0.008 0.7932 0.1983 0.0081916852 0.0037768941 67.5528573805 1.6919129938 6.0042678390 0.2683438695 1.9681544411 0.0970037829 75.5334713458 2.0610375403
0.0085 0.0065 0.7879999999999999 0.19699999999999998 0.1428580253 0.0119539019 67.4856268891 1.7112891969 6.2010615725 0.3232469219 2.0258374581 0.0692098091 75.8553839450 2.1156998298
0.0085 0.006999999999999999 0.7876 0.1969 0.1458988781 0.0086115705 66.1593990683 4.0860351636 6.0534662724 0.3055579764 1.9776857551 0.1143896990 74.3364499739 4.5145944095
0.0085 0.0075 0.7872 0.1968 0.1382036587 0.0148712010 67.5664736826 3.8008842921 5.9756590583 0.2413259559 1.9624604094 0.0713807956 75.6427968090 4.1284622446
0.0085 0.008 0.7868 0.1967 0.1302602064 0.0134790685 68.8321089592 2.6637109508 5.7833083551 0.1141478368 1.9010638935 0.0905180127 76.6467414142 2.8818558688
0.0085 0.0085 0.7864 0.1966 0.1342939908 0.0234983600 68.3563894059 3.5680193880 5.7771314593 0.3712857734 1.9081195415 0.0919502466 76.1759343975 4.0547537680
0.0085 0.009000000000000001 0.7859999999999999 0.1965 0.1283984597 0.0167276551 72.0487901175 5.8684584900 5.5723185978 0.3608717551 1.8595964886 0.1290023901 79.6091036636 6.3750602903
0.0085 0.0095 0.7856 0.1964 0.1244267336 0.0109053088 70.5770380684 1.8791244863 5.6462246145 0.3104407667 1.8151582846 0.1095867458 78.1628477011 2.3100573076
0.0085 0.01 0.7852 0.1963 0.1235579185 0.0191694621 71.7541673816 1.4621091223 5.4226643323 0.2611306632 1.7809940943 0.0816316832 79.0813837267 1.8240409308
0.009000000000000001 0.0 0.7928 0.1982 0.6517354394 0.0387306945 0.0000000000 0.0000000000 25.0741874742 0.5874351423 6.0033661786 0.3230790560 31.7292890922 .9492448928
0.009000000000000001 0.0005 0.7924 0.1981 0.3662676218 0.0260218639 30.1630025307 1.9767870114 14.0138594883 0.8525076408 4.0498181667 0.1993988724 48.5929478075 3.0547153885
0.0005 0.0085 0.7928 0.1982 0.0085640345 0.0025916274 71.2745331415 2.7437078830 5.7685704984 0.2421178415 1.8888093470 0.1192423214 78.9404770214 3.1076596733
0.009000000000000001 0.001 0.792 0.198 0.3138284248 0.0363103708 38.2430863778 4.2958849021 11.6270852693 0.8519961583 3.4446416218 0.1923667328 53.6286416937 5.3765581640
0.009000000000000001 0.0015 0.7916 0.1979 0.2726838241 0.0216276240 45.6888207526 2.4731299499 10.0740836197 0.3661088656 3.0924781385 0.1292254948 59.1280663349 2.9900919343
0.009000000000000001 0.002 0.7912 0.1978 0.2396688504 0.0339716475 51.0570478404 1.5905658591 8.9876001545 0.5896678735 2.7986165886 0.2442623071 63.0829334339 2.4584676872
0.009000000000000001 0.0025 0.7908 0.1977 0.2239681205 0.0128710606 54.5918398556 3.2850396492 8.5214070698 0.3897348449 2.6734716742 0.0771264319 66.0106867201 3.7647719866
0.009000000000000001 0.003 0.7904 0.1976 0.1989586573 0.0228738219 55.2615917133 3.4647719061 8.0030896537 0.4110107033 2.5202279510 0.1777745373 65.9838679753 4.0764309686
0.009000000000000001 0.0035 0.79 0.1975 0.2068400514 0.0097934087 59.8933470633 2.5933771424 7.7842975017 0.3197696744 2.4700957153 0.0751233076 70.3545803317 2.9980635331
0.009000000000000001 0.004 0.7896 0.1974 0.1858023144 0.0225311515 59.7781191071 3.4155132268 7.3468215643 0.3530971422 2.2890007500 0.0988271465 69.5997437358 3.8899686670
0.009000000000000001 0.0045 0.7892 0.1973 0.1774865127 0.0186546641 62.2598603616 1.9564194852 6.8376069420 0.3080804121 2.2011146083 0.1323719862 71.4760684246 2.4155265476
0.009000000000000001 0.005 0.7888 0.1972 0.1603584437 0.0126781164 62.5903960942 2.0002495454 6.6897949086 0.1948569966 2.1353856770 0.0736001793 71.5759351235 2.2813848377
0.009000000000000001 0.0055 0.7884 0.1971 0.1648886938 0.0186033945 63.2904442239 4.0851214366 6.6418968744 0.1598139436 2.1478877901 0.1342203713 72.2451175822 4.3977591460
0.0005 0.009000000000000001 0.7924 0.1981 0.0069505208 0.0032030700 70.1142540021 5.3691228872 5.7018166769 0.2642922363 1.8604629717 0.0665074656 77.6834841715 5.7031256591
0.009000000000000001 0.006 0.7879999999999999 0.19699999999999998 0.1578140566 0.0079917882 66.1813553554 4.0424633517 6.2316209519 0.1633023798 2.0010807984 0.1318217156 74.5718711623 4.3455792353
0.009000000000000001 0.0065 0.7876 0.1969 0.1480709159 0.0152839711 65.9177097067 1.4592420889 6.0553085044 0.3912286768 1.9795425045 0.0625986226 74.1006316315 1.9283533594
0.009000000000000001 0.006999999999999999 0.7872 0.1968 0.1486914981 0.0172892021 67.5487724899 3.0257082661 6.0587762354 0.1410581768 1.9825133037 0.0766553497 75.7387535271 3.2607109947
0.009000000000000001 0.0075 0.7868 0.1967 0.1448438884 0.0225037863 68.3989403499 0.6499199475 5.8399840834 0.1870865675 1.9349805172 0.0530890389 76.3187488389 .9125993402
0.009000000000000001 0.008 0.7864 0.1966 0.1368383778 0.0226865030 68.8579799331 4.1260947466 5.8762868922 0.4213269738 1.8915325795 0.0977289325 76.7626377826 4.6678371559
0.009000000000000001 0.0085 0.7859999999999999 0.1965 0.1408721622 0.0140311978 67.8221197538 2.0620051931 5.8797546232 0.3317863017 1.9224784041 0.0767432490 75.7652249433 2.4845659416
0.009000000000000001 0.009000000000000001 0.7856 0.1964 0.1321840112 0.0162966354 68.4486398524 2.2002585408 5.6624796035 0.2571058576 1.8478370753 0.0867388001 76.0911405424 2.5603998339
0.009000000000000001 0.0095 0.7852 0.1963 0.1396309978 0.0194312605 69.9515391924 2.8687606019 5.7301003577 0.3483102584 1.8589775721 0.1085110120 77.6802481200 3.3450131328
0.009000000000000001 0.01 0.7848 0.1962 0.1315634290 0.0160057284 70.5094671694 4.3709250882 5.4150786708 0.2211347727 1.7870594759 0.0709121662 77.8431687451 4.6789777555
0.0095 0.0 0.7924 0.1981 0.6760622622 0.0248493393 0.0000000000 0.0000000000 24.8066303552 0.5148671909 6.0466903330 0.0765273160 31.5293829504 .6162438462
0.0 0.002 0.7984 0.1996 0.0000000000 0.0000000000 50.9103321857 3.8926801550 9.2674026986 0.6233257001 2.8840270644 0.2158312224 63.0617619487 4.7318370775
0.0005 0.0095 0.792 0.198 0.0087502092 0.0024947096 72.3100529133 2.1845815806 5.5545464765 0.2990184449 1.8041415710 0.0910897061 79.6774911700 2.5771844412
0.0095 0.0005 0.792 0.198 0.3950005782 0.0314458260 30.4950700972 1.8065273854 13.9680204193 0.2579037499 4.0260517734 0.1608211360 48.8841428681 2.2566980973
0.0095 0.001 0.7916 0.1979 0.3305841445 0.0124215696 39.6627560715 1.6210196882 11.5956589572 0.3492535437 3.4175330795 0.1326998525 55.0065322527 2.1153946540
0.0095 0.0015 0.7912 0.1978 0.2888189616 0.0261335120 45.5535087509 3.4758762223 10.2060741304 0.9135491243 3.1103029335 0.2133323177 59.1587047764 4.6288911763
0.0095 0.002 0.7908 0.1977 0.2639956731 0.0210756883 51.2541438128 2.4029678413 9.1634791355 0.1927573350 2.8206500157 0.0804747580 63.5022686371 2.6972756226
0.0095 0.0025 0.7904 0.1976 0.2409720731 0.0221699901 53.1774464790 3.3113487125 8.5401544905 0.3622587432 2.6856024374 0.1799034279 64.6441754800 3.8756808737
0.0095 0.003 0.79 0.1975 0.2177002401 0.0304037153 54.5586501193 2.4599822979 7.9920362612 0.5225962533 2.4979469573 0.1282528782 65.2663335779 3.1412351447
0.0095 0.0035 0.7896 0.1974 0.2041094897 0.0107157855 58.3773420325 1.9595030779 7.5933555642 0.4072989226 2.3823333568 0.0800884635 68.5571404432 2.4576062495
0.0095 0.004 0.7892 0.1973 0.1908290303 0.0222476776 60.6485412164 2.2731694992 7.0354843415 0.3722102074 2.2445625460 0.1536341730 70.1194171342 2.8212615572
0.0095 0.0045 0.7888 0.1972 0.1864849548 0.0068545546 62.8591478561 3.4954140074 7.0337504760 0.3623216266 2.2371355481 0.1170353901 72.3165188350 3.9816255787
0.0095 0.005 0.7884 0.1971 0.1763694648 0.0171019667 63.8943272203 3.8580148686 6.7216546871 0.4344695542 2.1426888916 0.1353784154 72.9350402638 4.4449648049
0.0005 0.01 0.7916 0.1979 0.0067643461 0.0018156670 70.5727829740 2.7869336094 5.4495392475 0.3362771670 1.8031513046 0.0875581140 77.8322378722 3.2125845574
0.0095 0.0055 0.7879999999999999 0.19699999999999998 0.1613513752 0.0225605321 63.7174854973 3.3331345719 6.2956656085 0.3391298908 2.0523270839 0.0681730264 72.2268295649 3.7629980212
0.0095 0.006 0.7876 0.1969 0.1651369267 0.0226232648 66.6722230447 2.1001639697 6.2369309149 0.3254250062 2.0078888798 0.1578446256 75.0821797661 2.6060568663
0.0095 0.0065 0.7872 0.1968 0.1642060534 0.0109925414 66.8279594995 3.4155909182 6.2459253422 0.3574945426 2.0026899813 0.0951229344 75.2407808764 3.8792009366
0.0095 0.006999999999999999 0.7868 0.1967 0.1624063650 0.0140564268 66.3959823166 2.9884732771 6.1463364429 0.0816989252 1.9790473714 0.0368167405 74.6837724959 3.1210453696
0.0095 0.0075 0.7864 0.1966 0.1571314162 0.0287044599 67.1261565147 3.0889931723 6.0358025176 0.3648029667 1.9286675690 0.1060452317 75.2477580175 3.5885458306
0.0095 0.008 0.7859999999999999 0.1965 0.1522908749 0.0092747460 68.5689739219 1.6784068334 5.8711936623 0.3843421943 1.8829915320 0.1257423863 76.4754499911 2.1977661600
0.0095 0.0085 0.7856 0.1964 0.1418650938 0.0174134971 67.4187368052 2.5434420808 5.6719074971 0.1888926398 1.8504365245 0.0823820396 75.0829459206 2.8321302573
0.0095 0.009000000000000001 0.7852 0.1963 0.1471400426 0.0137841913 70.4000261416 2.0882399953 5.6145815692 0.1317256454 1.8292695806 0.0862569771 77.9910173340 2.3200068091
0.0095 0.0095 0.7848 0.1962 0.1394448231 0.0079337498 69.8044831302 3.6138828028 5.5198691666 0.0905794343 1.8329830795 0.0483902462 77.2967801994 3.7607862331
0.0095 0.01 0.7844 0.1961 0.1387621827 0.0145666390 72.7244991073 1.9247364826 5.5383998541 0.2901341043 1.8182528670 0.0651170743 80.2199140111 2.2945543002
0.001 0.0 0.7992 0.1998 0.0716772455 0.0044750820 0.0000000000 0.0000000000 25.8015440489 0.2580554237 6.0848155888 0.1372613341 31.9580368832 .3997918398
0.01 0.0 0.792 0.198 0.7167724553 0.0255962893 0.0000000000 0.0000000000 25.1403994628 0.6502571365 6.0718183425 0.1822998116 31.9289902606 .8581532374
0.01 0.0005 0.7916 0.1979 0.4031302052 0.0302177022 30.0067554645 0.9841984730 13.7688426207 0.5195545203 4.0437527851 0.1046173202 48.2224810755 1.6385880157
0.01 0.001 0.7912 0.1978 0.3500083678 0.0317481029 40.0303962272 2.3066196043 11.5968509897 0.6830861373 3.4172855130 0.0820883947 55.3945410977 3.1035422392
0.01 0.0015 0.7908 0.1977 0.2910530576 0.0171397572 46.4246116753 1.6929273531 9.7720659239 0.3830598285 2.9787212875 0.1643484233 59.4664519443 2.2574753621
0.01 0.002 0.7904 0.1976 0.2764073174 0.0235081916 49.6731209396 3.0384058022 9.0665994011 0.3314171470 2.7758404618 0.1773810776 61.7919681199 3.5707122184
0.01 0.0025 0.79 0.1975 0.2523907858 0.0415958624 52.9840949897 4.3268917993 8.5102453107 0.4630146300 2.6932770019 0.2606226111 64.4400080881 5.0921249028
0.01 0.003 0.7896 0.1974 0.2277536719 0.0144849791 55.7890532144 3.5536700546 7.9947454260 0.4510779463 2.5581056403 0.1277102948 66.5696579526 4.1469432748
0.01 0.0035 0.7892 0.1973 0.2229751889 0.0153653950 57.0972394350 1.8954733077 7.8630800151 0.1242053249 2.4892821265 0.0964715917 67.6725767655 2.1315156193
0.01 0.004 0.7888 0.1972 0.2016271608 0.0253495490 60.3728110996 1.7285577044 7.2357458060 0.2139743870 2.2927142490 0.0864769647 70.1028983154 2.0543586051
0.01 0.0045 0.7884 0.1971 0.1980277840 0.0101168225 60.8510837096 4.2972099854 7.0144612224 0.3970492829 2.2477809117 0.1538988343 70.3113536277 4.8582749251
0.001 0.0005 0.7988 0.1997 0.0402137274 0.0067595050 28.4715174071 2.2745823723 14.6899586643 0.7431419111 4.1133189986 0.1407607151 47.3150087974 3.1652445035
0.01 0.005 0.7879999999999999 0.19699999999999998 0.1942422325 0.0149816310 62.6668175895 1.6968971936 6.8099734607 0.2862073132 2.1899741115 0.0732420660 71.8610073942 2.0713282038
0.01 0.0055 0.7876 0.1969 0.1823270540 0.0207486166 63.5784290125 2.9338132213 6.4954936067 0.2726844590 2.0893382900 0.0630561403 72.3455879632 3.2903024372
0.01 0.006 0.7872 0.1968 0.1820167629 0.0113320419 66.3430489423 2.5575083272 6.3983971391 0.2397654898 2.0747318609 0.0585137673 74.9981947052 2.8671196262
0.01 0.0065 0.7868 0.1967 0.1610410841 0.0079956425 64.7821101148 2.5224601532 6.1930424446 0.4193332951 2.0208861261 0.1737952772 73.1570797696 3.1235843680
0.01 0.006999999999999999 0.7864 0.1966 0.1618478410 0.0150103944 67.4412037036 2.8792938858 6.0048096719 0.0939797684 1.9797900711 0.1019794094 75.5876512876 3.0902634580
0.01 0.0075 0.7859999999999999 0.1965 0.1560143682 0.0293067281 68.5100834154 1.6895876351 5.8428016148 0.0565029695 1.9139373565 0.0439847190 76.4228367549 1.8193820517
0.01 0.008 0.7856 0.1964 0.1580622895 0.0095060556 67.9458578988 2.2856080944 5.7841752878 0.2262412118 1.9077481916 0.1179430754 75.7958436677 2.6392984372
0.01 0.0085 0.7852 0.1963 0.1491259056 0.0117130680 69.3500390489 2.0176885117 5.7070182733 0.3181030423 1.8886855637 0.0987495953 77.0948687915 2.4462542173
0.01 0.009000000000000001 0.7848 0.1962 0.1460229946 0.0081445357 69.6735964266 0.9274224915 5.6101385389 0.2377583803 1.8310025467 0.0637098098 77.2607605068 1.2370352173
0.01 0.0095 0.7844 0.1961 0.1511117687 0.0132112610 74.8345153155 2.9269326068 5.5773034611 0.2358078984 1.8168912507 0.1008984991 82.3798217960 3.2768502653
0.001 0.001 0.7984 0.1996 0.0353731861 0.0038655846 38.9557295869 3.6981689964 11.7746805694 0.6186232628 3.5253483323 0.2114992599 54.2911316747 4.5321571037
0.01 0.01 0.784 0.196 0.1472641590 0.0214315711 71.2037283708 3.7189990668 5.3913463869 0.2008362493 1.7975810562 0.0592175987 78.5399199729 4.0004844859
0.001 0.0015 0.7979999999999999 0.1995 0.0298500044 0.0073049670 45.9507643635 2.9427483688 10.3767515149 0.5364045229 3.1543697876 0.1721515524 59.5117356704 3.6586094111
0.001 0.002 0.7976 0.1994 0.0273676756 0.0038536107 49.4748335409 2.2513962028 9.3534457737 0.4340320032 2.9215334037 0.0829684277 61.7771803939 2.7722502444
0.001 0.0025 0.7972 0.1993 0.0258782783 0.0032744166 54.0056580519 2.8962655875 8.6031154812 0.7556521210 2.6914202524 0.2247771092 65.3260720638 3.8799692343
0.001 0.003 0.7968 0.1992 0.0239544734 0.0063457376 55.7791813954 2.8468515751 8.1907805934 0.4560127025 2.5160193189 0.1100805922 66.5099357811 3.4192906074
0.001 0.0035 0.7964 0.1991 0.0209136206 0.0031546093 57.4075209182 1.6861780108 7.7919915298 0.4470598896 2.5115631201 0.2668487717 67.7319891887 2.4032412814
0.0 0.0025 0.7979999999999999 0.1995 0.0000000000 0.0000000000 53.2897809710 2.9857055723 8.6334581274 0.6003952894 2.6712435748 0.1907050341 64.5944826732 3.7768058958
0.001 0.004 0.7959999999999999 0.19899999999999998 0.0217203774 0.0032365608 60.2409031734 2.7100123754 7.4702511141 0.7012100730 2.3995392353 0.1862977705 70.1324139002 3.6007567797
0.001 0.0045 0.7956 0.1989 0.0191759904 0.0019387608 60.1631200479 3.5704368775 7.1982509647 0.3238424636 2.3346767870 0.1189979263 69.7152237900 4.0152160282
0.001 0.005 0.7952 0.1988 0.0203550966 0.0031789320 62.8731045657 1.9761147715 6.7773551161 0.2884550177 2.2212912859 0.1788212444 71.8921060643 2.4465699656
0.001 0.0055 0.7948 0.1987 0.0187415828 0.0056958495 62.6285217399 0.9577961567 6.7068084638 0.3603484985 2.1580380205 0.0567429984 71.5121098070 1.3805835031
0.001 0.006 0.7944 0.1986 0.0174383602 0.0056795988 65.2791051400 1.7705594519 6.4881246784 0.5103395137 2.1267208461 0.0988978201 73.9113890247 2.3854763845
0.001 0.0065 0.794 0.1985 0.0167557197 0.0046605683 66.6694997843 1.1267240047 6.2911142116 0.4299373542 2.0552978830 0.1069688252 75.0326675986 1.6682907524
0.001 0.006999999999999999 0.7936 0.1984 0.0164454286 0.0037234933 67.0415652381 2.7311861193 6.1323571523 0.3333828457 1.9950154168 0.1315196233 75.1853832358 3.1998120816
0.001 0.0075 0.7932 0.1983 0.0161351375 0.0070101072 68.5250613477 2.6763309315 6.0898774477 0.3596873826 2.0029375479 0.0776641311 76.6340114808 3.1206925524
0.001 0.008 0.7928 0.1982 0.0160110211 0.0080110410 68.7127961124 2.9987651407 5.8421514153 0.3159122438 1.9269346028 0.1246728272 76.4978931516 3.4473612527
0.001 0.0085 0.7924 0.1981 0.0170660108 0.0033071850 69.4388854198 2.1264843154 5.8357577863 0.2080295404 1.9117092571 0.0789050321 77.2034184740 2.4167260729
0.0 0.003 0.7976 0.1994 0.0000000000 0.0000000000 55.4336677306 4.7435607263 8.1943566910 0.4762539055 2.5916509141 0.1086605863 66.2196753357 5.3284752181
0.001 0.009000000000000001 0.792 0.198 0.0148939731 0.0044056967 71.2158128389 3.8839124761 5.7753975938 0.3015326505 1.9019303766 0.0436096834 78.9080347824 4.2334605067
0.001 0.0095 0.7916 0.1979 0.0130322265 0.0020768653 70.1879522370 2.5043805545 5.5703679991 0.3239415175 1.8244420319 0.0645925873 77.5957944945 2.8949915246
0.001 0.01 0.7912 0.1978 0.0147698567 0.0030300685 72.1701454096 0.5654563929 5.4633018049 0.1394202661 1.8353349622 0.0688333089 79.4835520334 .7767400364
0.0015 0.0 0.7988 0.1997 0.1128839044 0.0080856885 0.0000000000 0.0000000000 25.4833797308 0.4629805412 6.1766627961 0.2272634386 31.7729264313 .6983296683
0.0015 0.0005 0.7984 0.1996 0.0623685123 0.0047909590 30.3359295668 1.4465793431 14.2910612341 0.3697830217 4.0488279003 0.1258198621 48.7381872135 1.9469731859
0.0015 0.001 0.7979999999999999 0.1995 0.0560385738 0.0079143091 38.0657340434 3.3992297008 12.0264161658 0.8155026158 3.5296807477 0.1145727937 53.6778695307 4.3372194194
0.0015 0.0015 0.7976 0.1994 0.0426339980 0.0074635171 46.1335632187 1.3284966327 10.3965826015 0.6380742070 3.1376590424 0.1616092290 59.7104388606 2.1356435858
0.0015 0.002 0.7972 0.1993 0.0438131042 0.0071450549 48.6890027081 5.2400736373 9.4374298836 0.6336629778 2.8853886807 0.1825390291 61.0556343766 6.0634206991
0.0015 0.0025 0.7968 0.1992 0.0379175732 0.0056660210 53.2936956578 2.5978919042 8.7097482091 0.6782677458 2.6682727756 0.2656372275 64.7096342157 3.5474628985
0.0015 0.003 0.7964 0.1991 0.0326426244 0.0094475362 56.2637515450 2.4398241010 7.9998386559 0.3458593127 2.5402808453 0.0844655723 66.8365136706 2.8795965222
0.0 0.0035 0.7972 0.1993 0.0000000000 0.0000000000 57.1033667709 1.8921268291 7.9046927869 0.6486619708 2.5027745060 0.1573702009 67.5108340638 2.6981590008
0.0015 0.0035 0.7959999999999999 0.19899999999999998 0.0322082168 0.0061233574 59.4966020620 1.5324849298 7.6309587721 0.3344956396 2.4271429108 0.0697619651 69.5869119617 1.9428658919
0.0015 0.004 0.7956 0.1989 0.0319599839 0.0057282125 60.5086337127 3.1659477280 7.1790700777 0.3668625181 2.3518826655 0.0828331343 70.0715464398 3.6213715929
0.0015 0.0045 0.7952 0.1988 0.0295397133 0.0042887574 62.0026824564 3.4350912107 7.0936772021 0.1400773933 2.2430771464 0.0789011483 71.3689765182 3.6583585097
0.0015 0.005 0.7948 0.1987 0.0257541618 0.0046273966 62.8004275535 3.0263955529 6.6088450634 0.2665610266 2.1233786970 0.0889704888 71.5584054757 3.3865544649
0.0015 0.0055 0.7944 0.1986 0.0264368022 0.0062478792 63.2776789407 4.7037451421 6.7443033051 0.6755429149 2.1390991759 0.1772746246 72.1875182239 5.5628105608
0.0015 0.006 0.794 0.1985 0.0246371138 0.0045872739 64.5737806932 2.4547938706 6.2809277518 0.1460723796 2.0455190025 0.0689951715 72.9248645613 2.6744486956
0.0015 0.0065 0.7936 0.1984 0.0237682987 0.0059859650 66.5340175788 2.9253965467 6.1870822820 0.4153630315 1.9825133037 0.1405546133 74.7273814632 3.4873001565
0.0015 0.006999999999999999 0.7932 0.1983 0.0242027063 0.0068657824 67.5950679169 3.2624821348 6.1269388227 0.4509792149 1.9731057730 0.1068874335 75.7193152189 3.8272145656
0.0015 0.0075 0.7928 0.1982 0.0249474049 0.0061634781 67.0245448605 4.2793473957 6.1734280912 0.3266584012 2.0474995353 0.0929328203 75.2704198919 4.7051020953
0.0015 0.008 0.7924 0.1981 0.0245750556 0.0052128906 68.0668727833 1.8999573572 5.8084494047 0.3878282774 1.8957412117 0.1318556519 75.7956384553 2.4248541771
0.0 0.004 0.7968 0.1992 0.0000000000 0.0000000000 58.6496680738 0.8583401894 7.3991626289 0.5178029349 2.3555961644 0.1772722045 68.4044268671 1.5534153288
0.0015 0.0085 0.792 0.198 0.0232097747 0.0063214150 71.4352055058 1.5310797557 5.8232956280 0.3084704904 1.8915325795 0.1002427689 79.1732434880 1.9461144300
0.0015 0.009000000000000001 0.7916 0.1979 0.0220306685 0.0048548413 70.1545922969 0.4874880978 5.6209751982 0.2035111929 1.8733364347 0.0917480604 77.6709345983 .7876021924
0.0015 0.0095 0.7912 0.1978 0.0222789014 0.0044474577 71.1315619699 2.4910679467 5.7074517397 0.3220852047 1.8198620499 0.0169831407 78.6811546609 2.8345837498
0.0015 0.01 0.7908 0.1977 0.0204792130 0.0033071850 70.8056217393 2.4000299173 5.5726436976 0.2547582221 1.8500651746 0.0946190333 78.2488098245 2.7527143577
0.002 0.0 0.7984 0.1996 0.1478226830 0.0160566578 0.0000000000 0.0000000000 25.2723899735 0.6106015112 6.2416490276 0.3115686351 31.6618616841 .9382268041
0.002 0.0005 0.7979999999999999 0.1995 0.0793724650 0.0150861481 30.8489237470 1.7207575131 14.1991663630 0.7517822271 4.0334787713 0.1337203419 49.1609413463 2.6213462302
0.002 0.001 0.7976 0.1994 0.0681399269 0.0102394184 40.0552459784 3.3757179721 11.7407618257 0.6549659691 3.4849949771 0.0927512804 55.3491427081 4.1336746400
0.002 0.0015 0.7972 0.1993 0.0601344164 0.0056795988 46.3577215914 1.3858665783 10.0014780021 0.2467510900 3.0521247833 0.1664461498 59.4714587932 1.8047434169
0.002 0.002 0.7968 0.1992 0.0479710050 0.0099106804 50.2056885540 3.4272883142 9.2722791953 0.4433909715 2.8154511172 0.1178869397 62.3413898715 3.9984769058
0.002 0.0025 0.7964 0.1991 0.0493983441 0.0074407781 55.0707932806 5.5965981616 8.5154469072 0.8515741745 2.6497052809 0.1986749315 66.2853438128 6.6542880457
0.0 0.0045 0.7964 0.1991 0.0000000000 0.0000000000 60.9026554536 3.5401936281 7.1632485551 0.7417686905 2.2809548356 0.1468648015 70.3468588443 4.4288271201
0.002 0.003 0.7959999999999999 0.19899999999999998 0.0465436659 0.0062182214 56.4380402114 3.2097290316 8.0716857073 0.5865806723 2.4835880948 0.1573624115 67.0398576794 3.9598903368
0.002 0.0035 0.7956 0.1989 0.0431304638 0.0058083313 58.0730176814 1.8827056940 7.5907547659 0.3174720266 2.4134029647 0.1557518567 68.1203058758 2.3617379086
0.002 0.004 0.7952 0.1988 0.0387863883 0.0079570160 59.8928364520 3.8719795176 7.3046669594 0.5393759704 2.3163568589 0.1172159209 69.5526466586 4.5365284249
0.002 0.0045 0.7948 0.1987 0.0425719398 0.0038735467 60.0165745970 2.7661852346 7.0848995081 0.2545959127 2.2450576792 0.0788358713 69.3891037241 3.1034905653
0.002 0.005 0.7944 0.1986 0.0398413780 0.0083222828 63.6337452396 4.0458122177 6.6601024621 0.3162384519 2.1395943091 0.1315555010 72.4732833888 4.5019284534
0.002 0.0055 0.794 0.1985 0.0381037478 0.0038335710 62.9896941521 1.1998482065 6.7046411319 0.3373339088 2.1475164402 0.0886495849 71.8799554720 1.6296652712
0.002 0.006 0.7936 0.1984 0.0376072821 0.0032460662 64.3969389702 2.8118944584 6.4518218696 0.3654680673 2.0712659285 0.1052859725 72.9576340504 3.2858945644
0.002 0.0065 0.7932 0.1983 0.0342561381 0.0039366636 66.3713027691 2.6058656316 6.2951237756 0.2883230835 2.0440336029 0.1219641806 74.7447162857 3.0200895593
0.002 0.006999999999999999 0.7928 0.1982 0.0343181963 0.0048484909 66.9413152142 3.7238469266 6.2310791189 0.1416347644 2.0352449887 0.0498623955 75.2419575181 3.9201925774
0.002 0.0075 0.7924 0.1981 0.0333873230 0.0035454748 65.7105717116 1.7290937831 6.2677070275 0.1367732378 1.9974910828 0.0497701226 74.0091571449 1.9191826183
