# Supplementary material for: Multipressure Sampling for Improving the Performance of MOF-based Electronic Noses
Source: ACS Sens. 2024 Jul 12;9(7):3531–9. doi: 10.1021/acssensors.4c00199 (PMC11287752; doi:10.1021/acssensors.4c00199)
Supplement: Supplementary file 2 — se4c00199_si_002.zip [file se4c00199_si_002.zip › Multiplex_Adsorption_Data/Methane_5bar/FIDRIV.csv]

methane_comp CO2_comp N2_comp O2_comp methane_mass methane_error CO2_mass CO2_error N2_mass N2_error O2_mass O2_error total_mass total_error
0.0 0.0 0.8 0.2 0.0000000000 0.0000000000 0.0000000000 0.0000000000 66.3044380146 3.0428680483 10.0079523436 0.3910253885 76.3123903582 3.4338934368
0.0 0.0005 0.7996 0.1999 0.0000000000 0.0000000000 105.3308077085 1.3482637235 31.0819041697 0.6281746789 9.7164073757 0.2031094523 146.1291192539 2.1795478547
0.0 0.005 0.7959999999999999 0.19899999999999998 0.0000000000 0.0000000000 124.1239621737 1.6991385507 29.4109175603 0.8741685987 9.3934541917 0.3263252011 162.9283339257 2.8996323505
0.002 0.008 0.792 0.198 0.1057771643 0.0074872979 134.0120770217 2.9951505034 28.4766679185 0.2557949508 9.1011899517 0.3737539875 171.6957120562 3.6321867396
0.002 0.0085 0.7916 0.1979 0.1052963590 0.0156612684 136.5772374416 4.0852471555 28.4676423659 0.6153122214 9.0951960173 0.1282825190 174.2453721838 4.8445031643
0.002 0.009000000000000001 0.7912 0.1978 0.1043347484 0.0151396418 139.7743747956 2.1572392239 28.6466841418 0.8880138304 9.1726376494 0.0940949192 177.6980313352 3.1544876153
0.002 0.0095 0.7908 0.1977 0.1077003855 0.0092921143 140.0460226797 4.5042771770 28.2804146237 0.6768192994 8.9501428055 0.2153923465 177.3842804944 5.4057809372
0.002 0.01 0.7904 0.1976 0.1084215934 0.0212399513 142.0965686007 3.1207275920 27.8075176471 0.8727585278 8.9160972583 0.2961779050 178.9286050995 4.3109039761
0.0025 0.0 0.7979999999999999 0.1995 0.1483284327 0.0210046438 0.0000000000 0.0000000000 65.5546874595 3.0019493724 9.8904712299 0.2141536709 75.5934871221 3.2371076871
0.0025 0.0005 0.7976 0.1994 0.1461648089 0.0150975924 104.4598201968 2.7117678397 31.5359104549 0.6421847278 9.7456577755 0.3319496054 145.8875532361 3.7009997653
0.0025 0.001 0.7972 0.1993 0.1497708485 0.0160260417 107.2062989858 1.1151682867 31.8793012466 1.2809452459 9.7916911915 0.1211000237 149.0270622724 2.5332395980
0.0025 0.0015 0.7968 0.1992 0.1414769573 0.0155352944 108.3759673022 2.1912724294 30.9968960581 1.2411449641 9.5521735739 0.1814530953 149.0665138915 3.6294057832
0.0025 0.002 0.7964 0.1991 0.1361880990 0.0206746276 112.6985972244 1.1993032533 30.3006691289 1.1060398237 9.6835606154 0.2405969737 152.8190150677 2.5666146783
0.0 0.0055 0.7956 0.1989 0.0000000000 0.0000000000 125.5797838437 3.3351921952 29.4346358729 0.4890011751 9.3042644483 0.1731015039 164.3186841649 3.9972948742
0.0025 0.0025 0.7959999999999999 0.19899999999999998 0.1483284327 0.0159899388 114.5295830838 3.9766578741 30.9933278163 1.1344431078 9.7372662674 0.3518200732 155.4085056002 5.4789109939
0.0025 0.003 0.7956 0.1989 0.1464052115 0.0166138928 116.8619966515 1.6977123428 29.9961092029 0.7189359293 9.3567713134 0.2324702146 156.3612823793 2.6657323795
0.0025 0.0035 0.7952 0.1988 0.1339042739 0.0149243388 117.9261706439 4.0689951650 29.8462430506 1.1349509614 9.4915149581 0.1497944522 157.3978329265 5.3686649174
0.0025 0.004 0.7948 0.1987 0.1484486340 0.0137471642 119.7802333867 1.5057146614 29.8143387716 0.7263666103 9.4054420605 0.3310402582 159.1484628528 2.5768686941
0.0025 0.0045 0.7944 0.1986 0.1409961520 0.0174619056 122.5712175936 2.3263027113 28.9896551404 0.6616949399 9.2728562322 0.1180950499 160.9747251182 3.1235546067
0.0025 0.005 0.794 0.1985 0.1408759506 0.0185531044 124.5828624827 2.8199625411 29.3044999983 0.6951112801 9.3709169985 0.2393014023 163.3991554301 3.7729283279
0.0025 0.0055 0.7936 0.1984 0.1353466898 0.0156428064 126.0116512322 2.7361513057 29.8158080476 0.6007135747 9.3893783164 0.1573407659 165.3521842860 3.5098484527
0.0025 0.006 0.7932 0.1983 0.1411163533 0.0358868896 127.7081318286 3.9874391651 28.4462329156 0.5952290791 8.9909015593 0.2763519677 165.2863826568 4.8949071015
0.0025 0.0065 0.7928 0.1982 0.1363083004 0.0162942636 131.2227411636 2.2744610487 29.0230286953 0.5758187958 9.2486407373 0.2189865692 169.6307188966 3.0855606773
0.0025 0.006999999999999999 0.7924 0.1981 0.1376305149 0.0135353308 131.2379059727 4.2533360565 28.8630875075 0.1592803839 9.1371535580 0.2842394210 169.3757775531 4.7103911922
0.0 0.006 0.7952 0.1988 0.0000000000 0.0000000000 127.6748351826 2.3112257125 29.4157451815 0.6931106445 9.2179517933 0.0956701026 166.3085321574 3.1000064596
0.0025 0.0075 0.792 0.198 0.1365487030 0.0130660552 133.4948251648 1.8107484947 28.3838936337 0.5490704963 9.2023675639 0.0875373843 171.2176350654 2.4604224305
0.0025 0.008 0.7916 0.1979 0.1325820593 0.0108474618 136.2719632418 4.0831025578 29.0421292834 0.4247020494 9.0534782341 0.1881409593 174.5001528186 4.7067930283
0.0025 0.0085 0.7912 0.1978 0.1296972276 0.0196689917 136.6804240772 1.7309522382 28.3511497685 1.4228972677 9.2337757800 0.2779101359 174.3950468533 3.4514286335
0.0025 0.009000000000000001 0.7908 0.1977 0.1284952144 0.0181085597 138.6643767062 4.0467767806 28.1171150907 0.6337536330 8.9235297369 0.1731068171 175.8335167482 4.8717457904
0.0025 0.0095 0.7904 0.1976 0.1367891057 0.0154420109 141.5176684982 2.7159165835 28.6634758675 0.9405455787 9.0585131390 0.2941095030 179.3764466104 3.9660136761
0.0025 0.01 0.79 0.1975 0.1315002474 0.0196983528 140.4182198412 3.9261486876 27.9941156995 1.1234298282 8.9055479338 0.2061935727 177.4493837219 5.2754704413
0.003 0.0 0.7976 0.1994 0.1727293013 0.0106322130 0.0000000000 0.0000000000 64.7062855156 2.0140564724 9.8849568103 0.2477769224 74.7639716272 2.2724656078
0.003 0.0005 0.7972 0.1993 0.1716474893 0.0207861420 104.7898196287 1.8287190301 31.5787293556 1.3263194146 9.7120917430 0.3074456226 146.2522882166 3.4832702093
0.003 0.001 0.7968 0.1992 0.1722484960 0.0186927551 107.5949796355 1.2790789125 31.5464052835 1.2576087589 9.7725106015 0.2892273022 149.0861440165 2.8446077287
0.003 0.0015 0.7964 0.1991 0.1694838655 0.0233326838 109.0293727709 2.5371403749 30.7567743797 0.9703185942 9.4831234500 0.1554811326 149.4387544661 3.6862727855
0.0 0.0065 0.7948 0.1987 0.0000000000 0.0000000000 130.2413142815 1.8247766611 29.2715462365 0.7833936212 9.2225071834 0.2678698324 168.7353677014 2.8760401147
0.003 0.002 0.7959999999999999 0.19899999999999998 0.1617909809 0.0090399067 112.5565095569 1.4405966591 30.6711365784 1.7803317856 9.6065984980 0.2562807841 152.9960356142 3.4862491355
0.003 0.0025 0.7956 0.1989 0.1670798391 0.0165511591 113.8165073881 3.4377664368 30.8715878046 1.0362600348 9.5771083409 0.1970974786 154.4322833727 4.6876751093
0.003 0.003 0.7952 0.1988 0.1765757436 0.0168350525 116.2619976843 1.3932713154 30.1172195250 0.5177828088 9.5617638689 0.2239718898 156.1175568218 2.1518610665
0.003 0.0035 0.7948 0.1987 0.1680414497 0.0218303606 118.9257293630 1.7497293362 29.6470512038 0.3225732694 9.3193691629 0.3223573348 158.0601911794 2.4164903010
0.003 0.004 0.7944 0.1986 0.1647960139 0.0235839774 119.6144094963 1.6786781703 29.9205464370 0.7741495501 9.3747531165 0.3304806472 159.0745050637 2.8068923450
0.003 0.0045 0.794 0.1985 0.1633535981 0.0138393437 122.2985807003 1.7239094787 29.4069295254 0.6665908009 9.2968319696 0.3875814231 161.1656957934 2.7919210464
0.003 0.005 0.7936 0.1984 0.1679212483 0.0233524908 124.4282473642 2.6271156441 29.8833947438 1.3137403468 9.5413844921 0.4474193823 164.0209478484 4.4116278640
0.003 0.0055 0.7932 0.1983 0.1691232616 0.0091416247 126.9459353383 0.8542684401 28.9835681398 0.3983016286 9.2802887108 0.3148612300 165.3789154505 1.5765729234
0.003 0.006 0.7928 0.1982 0.1607091689 0.0104402305 128.7287894124 2.9516382307 29.0314245582 1.0210622349 9.2100397999 0.3183031768 167.1309629394 4.3014438729
0.003 0.0065 0.7924 0.1981 0.1537374922 0.0138184478 129.8364798135 0.9517232021 28.5356488552 0.3408410123 9.0760154274 0.1287566305 167.6018815883 1.4351392927
0.0 0.006999999999999999 0.7944 0.1986 0.0000000000 0.0000000000 130.2630724858 3.6345092394 28.9921738992 1.1237356724 9.2795694387 0.2045814712 168.5348158237 4.9628263830
0.003 0.006999999999999999 0.792 0.198 0.1620313835 0.0109798497 131.3401035989 2.9935229951 29.1546338459 0.5137554658 9.3383099955 0.3682298639 169.9950788238 3.8864881745
0.003 0.0075 0.7916 0.1979 0.1565021226 0.0051895799 133.2660343498 4.5334636092 28.3916598068 0.9630936723 9.1194115122 0.3410607438 170.9336077914 5.8428076052
0.003 0.008 0.7912 0.1978 0.1579445385 0.0265359224 134.1225163921 2.1679665090 28.5322905101 1.1647493453 9.1194115122 0.3208394456 171.9321629529 3.6800912223
0.003 0.0085 0.7908 0.1977 0.1567425253 0.0240570869 135.9620736653 3.4637373860 28.0159449430 0.7219331491 9.0927984436 0.2488630735 173.2275595772 4.4585906955
0.003 0.009000000000000001 0.7904 0.1976 0.1656374232 0.0185063200 138.8387720104 0.9177901974 28.0352554276 0.4924901810 9.0515601751 0.3098815609 176.0912250363 1.7386682593
0.003 0.0095 0.79 0.1975 0.1617909809 0.0128879139 140.3397584378 3.2411742838 28.3826342542 0.6354004336 9.0848864502 0.1017159184 177.9690701231 3.9911785497
0.003 0.01 0.7896 0.1974 0.1567425253 0.0155872894 138.4204210822 2.7780106412 28.2946875906 0.8494870830 8.9978545231 0.3294353578 175.8697057212 3.9725203714
0.0035 0.0 0.7972 0.1993 0.1989331897 0.0198968593 0.0000000000 0.0000000000 66.2599399413 5.0777515471 9.7557275852 0.1975635685 76.2146007162 5.2952119749
0.0035 0.0005 0.7968 0.1992 0.2007362095 0.0227177321 102.0219123051 4.8074490707 32.3274304278 2.1351148942 9.6869172186 0.4710231186 144.2369961610 7.4363048156
0.0035 0.001 0.7964 0.1991 0.2061452691 0.0108047551 108.0390448052 1.1967973186 31.0466415456 0.4845136734 9.6451994354 0.3037543325 148.9370310553 1.9958700796
0.0 0.0075 0.794 0.1985 0.0000000000 0.0000000000 131.9855969934 2.5683746670 28.8960412693 0.5379081988 9.1004706796 0.3194504086 169.9821089423 3.4257332744
0.0035 0.0015 0.7959999999999999 0.19899999999999998 0.2078280876 0.0117133090 109.7882725635 0.9144328497 31.2002858363 1.1940627651 9.6545499730 0.1732807345 150.8509364604 2.2934896583
0.0035 0.002 0.7956 0.1989 0.1903988957 0.0150400630 112.0135434585 1.6897702756 30.5391116346 0.6308548234 9.5246014758 0.2302190215 152.2676554646 2.5658841835
0.0035 0.0025 0.7952 0.1988 0.1889564799 0.0232035259 114.2688143019 2.1199969205 30.3224983723 0.9896487814 9.6217032127 0.4642222884 154.4019723668 3.5970715162
0.0035 0.003 0.7948 0.1987 0.1994139950 0.0154569741 116.0480420086 1.6724450840 30.1023168684 1.0723747123 9.4404466372 0.3589224758 155.7902195092 3.1191992462
0.0035 0.0035 0.7944 0.1986 0.1985725857 0.0213078672 118.8726525313 2.3027912170 29.8254632899 1.4148252152 9.4967896203 0.1707840099 158.3934780272 3.9097083093
0.0035 0.004 0.794 0.1985 0.1972503712 0.0056584063 120.1151778651 2.4220898231 29.7314296257 1.2022465223 9.3467015036 0.3305571716 159.3905593656 3.9605519233
0.0035 0.0045 0.7936 0.1984 0.1932837275 0.0223276991 121.9155044366 2.4229650129 29.5800941973 0.5026444006 9.3860217131 0.1031525282 161.0749040745 3.0510896408
0.0035 0.005 0.7932 0.1983 0.2003756056 0.0264289883 125.3381359080 1.1101456819 29.3611720727 1.1784943182 9.3359124218 0.1381418662 164.2355960081 2.4532108546
0.0035 0.0055 0.7928 0.1982 0.1944857407 0.0144361739 125.7986845658 3.7626473824 29.8645040523 1.1784735326 9.2970717270 0.1860282401 165.1547460858 5.1415853290
0.0035 0.006 0.7924 0.1981 0.1929231235 0.0084995171 127.1387921492 1.9822700410 29.1726849511 0.7149514769 9.2618273929 0.3080411113 165.7662276167 3.0137621463
0.0 0.008 0.7936 0.1984 0.0000000000 0.0000000000 136.1236118488 3.9046314878 28.8763109915 1.4063229466 9.0932779583 0.3059461934 174.0932007986 5.6169006278
0.0035 0.0065 0.792 0.198 0.1756141330 0.0138810411 130.2937317737 5.2164387254 28.9296247208 1.0814091386 9.2870019173 0.2031185086 168.6859725448 6.5148474137
0.0035 0.006999999999999999 0.7916 0.1979 0.1947261434 0.0263128356 131.7594435365 2.1993192706 29.2297768187 0.3927805942 9.2531961274 0.1998052288 170.4371426260 2.8182179292
0.0035 0.0075 0.7912 0.1978 0.1865524534 0.0301185277 134.0720769185 1.3711637179 29.3368240704 0.6437355056 9.2121976163 0.2397410709 172.8076510586 2.2847588221
0.0035 0.008 0.7908 0.1977 0.1831868164 0.0133288038 133.8722970426 1.6334649358 28.2260514116 0.6560433452 9.0038484575 0.2845401899 171.2853837281 2.5873772747
0.0035 0.0085 0.7904 0.1976 0.1828262124 0.0196983528 135.7022938926 6.0303873436 28.2172357555 0.7317975877 9.0712202799 0.2877368202 173.1735761404 7.0696201043
0.0035 0.009000000000000001 0.79 0.1975 0.1827060111 0.0376059209 139.3405293885 3.6161672024 28.1981351675 0.5439514918 9.0424493949 0.0983063713 176.7638199620 4.2960309864
0.0035 0.0095 0.7896 0.1974 0.1852302389 0.0127753142 138.7200908960 4.3633996792 28.3175663169 0.5650212990 9.1155753942 0.1579853747 176.3384628460 5.0991816671
0.0035 0.01 0.7892 0.1973 0.1729697039 0.0203477799 141.2265700982 3.7940103560 27.9550749372 0.7181395804 8.8453688327 0.3050053069 178.1999835720 4.8375030232
0.004 0.0 0.7968 0.1992 0.2328299628 0.0197598691 0.0000000000 0.0000000000 66.4404509932 3.3793231796 9.9568840228 0.2911819511 76.6301649788 3.6902649998
0.004 0.0005 0.7964 0.1991 0.2371572104 0.0178384595 102.8441086921 2.2752854547 32.1637111016 0.5455815557 9.8700918531 0.4352705174 145.1150688572 3.2739759873
0.0 0.0085 0.7932 0.1983 0.0000000000 0.0000000000 136.3837212912 4.0080720936 28.5975683439 0.5912088599 9.0604311980 0.3670496700 174.0417208331 4.9663306235
0.004 0.001 0.7959999999999999 0.19899999999999998 0.2285027152 0.0161338656 107.1802550746 0.8141051769 30.7811223821 1.5476238909 9.6569475468 0.1758296308 147.8468277187 2.5536925642
0.004 0.0015 0.7956 0.1989 0.2262188900 0.0176102117 110.5659635326 0.9790301678 30.2971008871 0.4242167061 9.4958305908 0.1730736069 150.5851139005 1.5939306925
0.004 0.002 0.7952 0.1988 0.2174441934 0.0277183313 112.3432132207 1.3839299455 30.5836097079 0.6166096838 9.6955484841 0.2123627856 152.8398156061 2.2406207462
0.004 0.0025 0.7948 0.1987 0.2268198966 0.0272260640 114.7939782331 2.4797350163 30.3562917204 0.9596686123 9.6790052253 0.1882484768 155.0560950754 3.6548781694
0.004 0.003 0.7944 0.1986 0.2268198966 0.0379089895 116.6065025858 2.0675762626 29.8256731865 0.7794662304 9.6025226227 0.3628295179 156.2615182916 3.2477810004
0.004 0.0035 0.794 0.1985 0.2233340583 0.0082790706 117.7491379816 1.5445407986 30.0762896934 0.8001255121 9.4716150960 0.1947502978 157.5203768293 2.5476956791
0.004 0.004 0.7936 0.1984 0.2288633191 0.0169718139 120.4979244590 2.0252001762 29.7417145577 0.5711094028 9.4728138828 0.2359241808 159.9413162186 2.8492055737
0.004 0.0045 0.7932 0.1983 0.2206896292 0.0125240319 122.4667122790 4.3982021739 29.5649816441 0.8322625382 9.4018456999 0.2128764674 161.6542292522 5.4558652114
0.004 0.005 0.7928 0.1982 0.2115543286 0.0193818810 124.0979182625 1.8856550183 28.7589788078 0.5350625512 9.0908803846 0.1863308186 162.1593317835 2.6264302691
0.004 0.0055 0.7924 0.1981 0.2325895601 0.0330411552 124.4081375087 1.0048009869 29.1153831870 0.3977118562 9.1927772689 0.2428617947 162.9488875247 1.6784157930
0.0 0.009000000000000001 0.7928 0.1982 0.0000000000 0.0000000000 137.6008620533 2.9722657185 28.6609571087 0.9740545270 9.0045677296 0.3037475197 175.2663868916 4.2500677652
0.004 0.006 0.792 0.198 0.2263390913 0.0197159485 127.8347250172 1.6906079991 29.1812907106 0.7843254947 9.2258637867 0.1654916488 166.4682186058 2.6601410911
0.004 0.0065 0.7916 0.1979 0.2208098305 0.0179997217 128.8761517961 1.8179916949 29.0725642863 0.5808660000 9.1711991052 0.2626699341 167.3407250181 2.6795273507
0.004 0.006999999999999999 0.7912 0.1978 0.2227330517 0.0117182420 128.6453829625 1.1567134368 28.6918119048 0.9998314754 9.0378940047 0.1082726891 166.5978219237 2.2765358433
0.004 0.0075 0.7908 0.1977 0.2283825138 0.0144241588 132.7781231017 2.7940553074 29.5528076430 0.7236515442 9.3311172743 0.1770078542 171.8904305328 3.7091388646
0.004 0.008 0.7904 0.1976 0.2095109061 0.0261431660 135.6531730981 3.0274266229 28.2545973453 0.6808439147 9.0330988572 0.2377803360 173.1503802067 3.9721940396
0.004 0.0085 0.79 0.1975 0.2135977511 0.0244644392 136.3824026121 2.9997603630 28.6523513492 0.7461421337 9.1009501943 0.0944096229 174.3493019067 3.8647765588
0.004 0.009000000000000001 0.7896 0.1974 0.2241754675 0.0207917020 137.2619615377 4.3645410986 28.3574466656 1.0553541194 9.1357150137 0.4770639205 174.9792986845 5.9177508405
0.004 0.0095 0.7892 0.1973 0.2096311074 0.0435281505 139.8076714416 2.5962345879 27.8505464443 1.1095082762 8.9906618019 0.2943587911 176.8585107952 4.0436298057
0.004 0.01 0.7888 0.1972 0.2134775498 0.0195067157 140.9987682925 5.7326952052 28.1240416776 0.5601714427 8.8894841897 0.1976892244 178.2257717096 6.5100625880
0.0045 0.0 0.7964 0.1991 0.2599954618 0.0301856133 0.0000000000 0.0000000000 64.3276320998 3.7128055396 9.7835394407 0.2472799496 74.3711670023 3.9902711025
0.0 0.0095 0.7924 0.1981 0.0000000000 0.0000000000 140.2458025556 1.8378296541 28.2906995557 0.8852096713 9.0745768831 0.2856250045 177.6110789944 3.0086643299
0.0045 0.0005 0.7959999999999999 0.19899999999999998 0.2603560658 0.0326399162 104.2837765437 1.5097228111 31.5655058715 0.9816621895 9.8065561487 0.3348702508 145.9161946297 2.8588951676
0.0045 0.001 0.7956 0.1989 0.2696115677 0.0168556374 107.9487152903 1.1070504999 31.3692525767 1.0302551673 9.5828625179 0.2670789543 149.1704419526 2.4212402589
0.0045 0.0015 0.7952 0.1988 0.2578318380 0.0228698614 109.6287123986 1.7346587595 30.8079891433 1.0981194885 9.7312723330 0.3928323438 150.4258057129 3.2484804532
0.0045 0.002 0.7948 0.1987 0.2571106301 0.0117625455 111.9054117765 2.4145375281 30.9891298849 1.5682681916 9.6905135793 0.3845475106 152.8421658708 4.3791157758
0.0045 0.0025 0.7944 0.1986 0.2532641877 0.0241912442 113.8385952622 0.6206076836 30.9064306356 0.5662282840 9.6610234221 0.2434546961 154.6593135076 1.4544819079
0.0045 0.003 0.794 0.1985 0.2547066036 0.0174916675 117.6222151232 2.4520274013 30.4091856566 0.4409279057 9.6547897304 0.5592021984 157.9408971138 3.4696491729
0.0045 0.0035 0.7936 0.1984 0.2530237851 0.0091857722 119.0744104258 1.8643839103 30.3143124060 1.2500753309 9.4910354433 0.2093640693 159.1327820602 3.3330090827
0.0045 0.004 0.7932 0.1983 0.2532641877 0.0154045394 119.5593546460 1.2102758437 29.9467835085 0.8157741995 9.5349110429 0.1539787493 159.2943133851 2.1954333319
0.0045 0.0045 0.7928 0.1982 0.2523025771 0.0188742872 123.6215454561 1.7613307330 29.7964975630 1.3466566242 9.4445225126 0.3939107872 163.1148681088 3.5207724316
0.0045 0.005 0.7924 0.1981 0.2603560658 0.0147098134 124.4991263631 1.5396496990 29.6216537186 0.8904890204 9.4392478503 0.2321614128 163.8203839978 2.6770099456
0.0 0.001 0.7992 0.1998 0.0000000000 0.0000000000 107.7014629687 1.0799792221 31.2240041489 0.8102262160 9.6308139929 0.3316058588 148.5562811105 2.2218112969
0.0 0.01 0.792 0.198 0.0000000000 0.0000000000 143.5029398063 4.5416786296 28.1108181936 1.1269351445 9.0491626014 0.2082088162 180.6629206013 5.8768225903
0.0045 0.0055 0.792 0.198 0.2484561348 0.0173123291 126.5312107774 3.3438549429 29.2845598240 0.9116679708 9.1793508559 0.2569429573 165.2435775921 4.5297782001
0.0045 0.006 0.7916 0.1979 0.2414844581 0.0158629318 127.5218684129 1.9888478118 28.8597291623 0.9483655797 9.1973326591 0.1890431788 165.8204146924 3.1421195021
0.0045 0.0065 0.7912 0.1978 0.2452106991 0.0343952258 128.7703278024 1.5778580307 28.4032041183 1.1979744562 9.1093417025 0.3412595673 166.5280843223 3.1514872800
0.0045 0.006999999999999999 0.7908 0.1977 0.2471339202 0.0035167875 132.6581233083 2.1274165764 28.6664144195 0.2873372910 9.1198910270 0.1699986306 170.6915626750 2.5882692855
0.0045 0.0075 0.7904 0.1976 0.2396814382 0.0170736661 133.3293309442 1.5518933648 28.0862602946 1.2064412369 8.9431898416 0.3143269477 170.5984625186 3.0897352155
0.0045 0.008 0.79 0.1975 0.2328299628 0.0199200830 136.8113029728 2.4639712989 28.8891146824 0.6871963760 9.1009501943 0.2570190113 175.0341978123 3.4281067692
0.0045 0.0085 0.7896 0.1974 0.2459319070 0.0210596011 137.5520709285 1.1277955828 28.7455454272 0.9128193174 9.0954357747 0.1621398136 175.6389840374 2.2238143149
0.0045 0.009000000000000001 0.7892 0.1973 0.2512207652 0.0181181317 137.3697635500 3.0072492334 28.3983764971 0.5241745709 8.9844281101 0.2799503865 175.0037889224 3.8294923225
0.0045 0.0095 0.7888 0.1972 0.2341521773 0.0279901370 139.5287708227 4.6414573799 28.0591836369 0.4502609756 8.9587740710 0.1132649975 176.7808807079 5.2329734900
0.0045 0.01 0.7884 0.1971 0.2452106991 0.0197657179 142.5614029654 3.2295831018 27.7021495679 0.7271939362 8.8590350031 0.3017325369 179.3677982355 4.2782752928
0.0005 0.0 0.7996 0.1999 0.0250018752 0.0058195319 0.0000000000 0.0000000000 68.4233439086 5.5298588410 9.9535274195 0.3234894784 78.4018732033 5.8591678513
0.005 0.0 0.7959999999999999 0.19899999999999998 0.2793478748 0.0149243388 0.0000000000 0.0000000000 65.6508200895 3.9400780390 9.8091934798 0.2186008821 75.7393614441 4.1736032599
0.005 0.0005 0.7956 0.1989 0.2941326376 0.0213214244 103.1464158641 3.1722157288 32.4947179956 1.8419691778 9.7418216575 0.1538532621 145.6770881548 5.1893595931
0.005 0.001 0.7952 0.1988 0.2947336442 0.0159211179 107.3417932581 2.4039878928 31.0447524765 1.2819969891 9.6941099399 0.2589228686 148.3753893187 3.9608288684
0.005 0.0015 0.7948 0.1987 0.2925700204 0.0080955390 110.1667334506 3.7308228128 31.1045729995 1.5571626736 9.6207441832 0.3509595938 151.1846206537 5.6470406192
0.005 0.002 0.7944 0.1986 0.2793478748 0.0054503050 113.2821127035 1.1992180664 30.3630084107 1.2210429591 9.6303344782 0.1742071213 153.5548034672 2.5999184518
0.005 0.0025 0.794 0.1985 0.2616782803 0.0304809320 114.7230992342 1.6690440030 29.8735296049 1.1094021708 9.4306165848 0.1398375512 154.2889237042 2.9487646570
0.005 0.003 0.7936 0.1984 0.2833145185 0.0180478194 115.5947460855 0.8594424312 30.3071759226 0.9044222865 9.5675180459 0.1120670187 155.7527545725 1.8939795558
0.005 0.0035 0.7932 0.1983 0.2806700894 0.0304182980 118.4546312728 0.5864401617 29.9146693330 1.0876688870 9.3721157854 0.3532269822 158.0220864806 2.0577543289
0.005 0.004 0.7928 0.1982 0.2774246537 0.0227253627 121.4308898861 1.1720200989 29.2478279239 0.8153582485 9.2956331828 0.3075944159 160.2517756465 2.3176981260
0.005 0.0045 0.7924 0.1981 0.2756216338 0.0248162611 122.4482507723 2.1915513493 29.6478907901 0.9904031525 9.4567501387 0.3449627910 161.8285133349 3.5517335539
0.0005 0.0005 0.7992 0.1998 0.0305311361 0.0117870866 104.1364141600 2.2503823027 31.3717713356 1.3419261577 9.7665166671 0.2684897247 145.3052332988 3.8725852717
0.005 0.005 0.792 0.198 0.2768236470 0.0294490788 123.3647327113 2.7358829387 29.0532538017 0.4981630602 9.2889199763 0.1657595865 161.9837301363 3.4292546642
0.005 0.0055 0.7916 0.1979 0.2801892841 0.0125930607 124.6933018530 2.6219808226 29.2587425456 1.2219567678 9.2764525928 0.2580101287 163.5086862755 4.1145407798
0.005 0.006 0.7912 0.1978 0.2876417661 0.0282061055 128.0120873493 4.3196086368 29.0289057993 0.7107327284 9.2642249667 0.2303867527 166.5928598814 5.2889342234
0.005 0.0065 0.7908 0.1977 0.2724963994 0.0289143527 129.0756020022 1.6479465649 28.5654541684 0.5763449523 9.1750352232 0.2618721323 167.0885877932 2.5150780022
0.005 0.006999999999999999 0.7904 0.1976 0.2668469372 0.0376136042 130.0385673777 2.6151182670 28.9430581014 1.5667423638 9.0527589620 0.3628174769 168.3012313783 4.5822917119
0.005 0.0075 0.79 0.1975 0.2759822378 0.0178837595 132.4491126791 1.5617561412 28.4810757465 0.8058097521 8.9822702938 0.2188363687 170.1884409572 2.6042860215
0.005 0.008 0.7896 0.1974 0.2733378087 0.0223251105 134.0908680949 3.4831519852 29.2087871615 0.7432788223 9.0971140763 0.1554515526 172.6701071414 4.4042074706
0.005 0.0085 0.7892 0.1973 0.2573510327 0.0200905284 137.2794340351 1.8251597054 27.6152523871 0.7765712511 8.9196936189 0.1909986163 174.0717310738 2.8128201012
0.005 0.009000000000000001 0.7888 0.1972 0.2775448550 0.0134582546 139.4275622057 4.1783529170 28.5005961277 1.1539650050 8.9050684190 0.1377267871 177.1107716074 5.4835029637
0.005 0.0095 0.7884 0.1971 0.2675681452 0.0089757476 139.6692101414 2.6522602561 28.0224517368 0.6021060151 8.9614114021 0.1966279452 176.9206414255 3.4599699640
0.0005 0.001 0.7988 0.1997 0.0310119414 0.0055135601 107.6559685415 1.5606618076 31.8591511757 1.5997545075 9.7691539982 0.1395824525 149.3152856568 3.3055123277
0.005 0.01 0.7879999999999999 0.19699999999999998 0.2581924420 0.0203506200 142.5979963090 3.3252412131 27.4605586136 1.1143317084 8.7767982235 0.2980892942 179.0935455881 4.7580128357
0.0055 0.0 0.7956 0.1989 0.3033881394 0.0343397320 0.0000000000 0.0000000000 64.3165075815 5.0802366563 9.7523709820 0.1881348485 74.3722667029 5.3027112368
0.0055 0.0005 0.7952 0.1988 0.3128840440 0.0371233375 104.3513588450 1.4523688834 30.9374953282 0.6704681355 9.5572084788 0.1935458394 145.1589466960 2.3535061958
0.0055 0.001 0.7948 0.1987 0.3106002188 0.0223380504 106.2383885639 2.2319598291 31.4297027895 0.7938202883 9.7310325756 0.4790796325 147.7097241478 3.5271978003
0.0055 0.0015 0.7944 0.1986 0.3281496120 0.0281384083 109.2472844837 3.5793923240 31.7042475056 2.3033352437 9.7940887652 0.3907294978 151.0737703665 6.3015954738
0.0055 0.002 0.794 0.1985 0.3050709580 0.0344506303 111.9654116732 2.1743118183 30.9379151213 1.6034660627 9.5658397443 0.1879098330 152.7742374968 4.0001383443
0.0055 0.0025 0.7936 0.1984 0.3126436413 0.0319509497 113.8748589360 4.9939793655 30.1065147998 2.3908091182 9.3620459756 0.3560912822 153.6560633527 7.7728307156
0.0055 0.003 0.7932 0.1983 0.3074749844 0.0301760388 116.6150739996 1.6455780476 30.2744320574 0.9010955419 9.6147502488 0.1204775441 156.8117312902 2.6973271724
0.0055 0.0035 0.7928 0.1982 0.3099992122 0.0423231573 117.2157323064 3.3005676517 30.0187780327 1.5654978471 9.3342341201 0.2860642088 156.8787436714 5.1944528649
0.0055 0.004 0.7924 0.1981 0.3065133738 0.0356331546 120.5899023227 2.6623400109 29.7931392179 0.9605584498 9.4574694108 0.1785920483 160.1470243252 3.8371236636
0.0005 0.0015 0.7984 0.1996 0.0283675122 0.0056584063 110.6971720980 3.2546862282 30.6518260938 1.0336868948 9.7363072379 0.2164912181 151.1136729419 4.5105227474
0.0055 0.0045 0.792 0.198 0.3044699513 0.0325352809 122.8715467470 2.1413145105 29.3443803470 0.5702459931 9.3946529786 0.2925409413 161.9150500239 3.0366367258
0.0055 0.005 0.7916 0.1979 0.3086769977 0.0154420109 124.9118729054 2.2714155706 29.2807816857 0.5567023749 9.4061613326 0.2429611853 163.9074929214 3.0865211417
0.0055 0.0055 0.7912 0.1978 0.3000225024 0.0248022840 124.9834112438 1.8704784829 28.9529232403 1.1339089174 9.2431263177 0.1620844973 163.4794833042 3.1912741816
0.0055 0.006 0.7908 0.1977 0.3020659249 0.0185997711 127.8782414259 2.3373475476 29.1038388755 0.4981312215 9.2229866982 0.2309977389 166.5071329245 3.0850762791
0.0055 0.0065 0.7904 0.1976 0.3011043143 0.0166382253 129.6670295557 4.1651946817 29.4438713221 0.9506740124 9.2299396620 0.2560743456 168.6419448541 5.3885812650
0.0055 0.006999999999999999 0.79 0.1975 0.3073547831 0.0143759978 131.6968062817 3.6562129872 29.2163434381 0.7385560977 9.3001885729 0.3645731438 170.5206930758 4.7737182265
0.0055 0.0075 0.7896 0.1974 0.2812710960 0.0220201475 133.4110890452 2.5259773051 28.3503101822 0.5202583673 9.0448469686 0.3538675906 171.0875172920 3.4221234105
0.0055 0.008 0.7892 0.1973 0.2923296177 0.0212671437 134.0638351744 2.0229578890 28.3788561160 1.1981159615 8.9808317495 0.2632383121 171.7158526576 3.5055793063
0.0055 0.0085 0.7888 0.1972 0.2910074032 0.0287017000 137.3532800618 3.3125905388 28.2480905516 0.8968194511 8.9371959073 0.1078897531 174.8295739239 4.3460014430
0.0055 0.009000000000000001 0.7884 0.1971 0.2941326376 0.0199490745 138.5948163864 3.3519747579 28.0698883620 0.8637876153 8.8424917442 0.1002564320 175.8013291302 4.3359678797
0.0005 0.002 0.7979999999999999 0.1995 0.0271654990 0.0110271203 110.4110187444 1.0450903764 31.6773807444 1.8280443757 9.6502343403 0.3980059082 151.7657993281 3.2821677806
0.0055 0.0095 0.7879999999999999 0.19699999999999998 0.2979790799 0.0371995422 139.2953646311 1.9675866872 28.4011051526 0.9443582443 9.0155965689 0.3166961691 177.0100454325 3.2658406428
0.0055 0.01 0.7876 0.1969 0.2899255913 0.0283083686 139.5014082325 3.9114985949 27.8436198574 0.8671522188 8.8165979477 0.2774174142 176.4515516289 5.0843765965
0.006 0.0 0.7952 0.1988 0.3532716885 0.0359914155 0.0000000000 0.0000000000 63.8442402946 3.5637822151 9.7667564245 0.2308374244 73.9642684076 3.8306110550
0.006 0.0005 0.7948 0.1987 0.3487040382 0.0238156408 104.2422381537 1.7162464706 31.9869781880 0.9927121779 9.7128110151 0.0705946038 146.2907313950 2.8033688931
0.006 0.001 0.7944 0.1986 0.3557959163 0.0257915181 107.5867378914 2.0726604066 31.3837354402 0.6529639123 9.7940887652 0.2885069342 149.1203580131 3.0399227712
0.006 0.0015 0.794 0.1985 0.3437757840 0.0457144453 110.2722277745 1.7528707114 30.8386340428 0.8775530431 9.6833208580 0.2610630850 151.1379584593 2.9372012848
0.006 0.002 0.7936 0.1984 0.3404101469 0.0267765816 111.9518952130 2.5729558927 30.3036076809 0.7400292335 9.5507350297 0.1750590078 152.1466480705 3.5148207156
0.006 0.0025 0.7932 0.1983 0.3491848435 0.0216495897 114.5427698743 1.6846358391 30.2349715018 0.5380687057 9.5600855673 0.0812971971 154.6870117869 2.3256513316
0.006 0.003 0.7928 0.1982 0.3518292726 0.0265924884 117.0634248762 1.5591080956 30.1270846638 0.5202973196 9.4900764138 0.3315441408 157.0324152264 2.4375420444
0.006 0.0035 0.7924 0.1981 0.3306738398 0.0228243291 118.3451809117 1.4870809176 29.6315188574 0.5617854987 9.3361521791 0.2056386020 157.6435257880 2.2773293474
0.0005 0.0025 0.7976 0.1994 0.0272857003 0.0080310317 113.6988152830 2.0768123304 30.3042373706 0.9437670667 9.5073389448 0.3405142247 153.5376772987 3.3691246535
0.006 0.004 0.792 0.198 0.3360828993 0.0198153622 121.2129781733 1.6725807651 29.7744584229 0.8868100109 9.4790475746 0.1160623824 160.8025670701 2.6952685206
0.006 0.0045 0.7916 0.1979 0.3398091403 0.0360732161 122.2527566033 3.0863804978 29.6923888633 0.3403085687 9.3687591821 0.0916036343 161.6537137890 3.5543659169
0.006 0.005 0.7912 0.1978 0.3267071961 0.0336701050 123.5097874067 2.4887797244 29.3907674894 0.7475312515 9.3097788679 0.1944135178 162.5370409601 3.4643945987
0.006 0.0055 0.7908 0.1977 0.3325970609 0.0094524413 125.8626404996 0.7829733891 28.9491451020 0.4824652487 9.2448046193 0.1294547738 164.3891872818 1.4043458529
0.006 0.006 0.7904 0.1976 0.3333182689 0.0337814907 127.1786821904 2.3211667531 29.1922053323 1.0963686997 9.2905982779 0.0805955747 165.9948040695 3.5319125182
0.006 0.0065 0.79 0.1975 0.3210577339 0.0187668105 130.4226326507 3.1760182997 28.4737293665 0.8295694605 9.1321186531 0.2411029536 168.3495384042 4.2654575243
0.006 0.006999999999999999 0.7896 0.1974 0.3249041763 0.0235619123 131.0031811020 2.5352385793 28.5975683439 1.0119709099 9.0374144900 0.1911057292 168.9630681122 3.7618771307
0.006 0.0075 0.7892 0.1973 0.3285102160 0.0325175128 132.8008703153 3.2218435440 28.9357117214 0.4451363456 9.2153144622 0.1219740756 171.2804067149 3.8214714780
0.006 0.008 0.7888 0.1972 0.3097588096 0.0327918374 135.6485577214 4.0059483624 27.8465584094 0.8537343809 8.9549379530 0.3814267819 172.7598128934 5.2739013626
0.006 0.0085 0.7884 0.1971 0.3259859882 0.0232159762 135.0548224796 1.4186063356 28.3089605575 0.4795765088 9.0805708175 0.2889107208 172.7703398428 2.2103095414
0.0005 0.003 0.7972 0.1993 0.0280069083 0.0044717477 115.4503507297 4.7003486469 30.7036705470 1.6468715637 9.5835817900 0.3794370855 155.7656099750 6.7311290438
0.006 0.009000000000000001 0.7879999999999999 0.19699999999999998 0.3178122982 0.0406372924 138.2427290803 3.4920059133 28.3824243577 0.7301678780 9.0148772967 0.2451160082 175.9578430329 4.5079270919
0.006 0.0095 0.7876 0.1969 0.3228607538 0.0250803452 138.8707499773 1.9499085531 28.0822722598 1.1251156413 8.9916208314 0.3056905590 176.2675038223 3.4057950986
0.006 0.01 0.7872 0.1968 0.3121628360 0.0210897666 140.2352531232 3.2816232277 28.2934282112 0.2861671699 8.9460669301 0.3667664101 177.7869111005 3.9556465743
0.0065 0.0 0.7948 0.1987 0.3621665864 0.0154420109 0.0000000000 0.0000000000 64.5198973597 5.4882157870 9.8240584371 0.3552392070 74.7061223832 5.8588970049
0.0065 0.0005 0.7944 0.1986 0.3798361809 0.0191267464 102.0050991473 3.5019721321 32.9235366921 1.7951580989 9.8446775713 0.3888104773 145.1531495916 5.7050674547
0.0065 0.001 0.794 0.1985 0.3781533624 0.0412022363 107.0398157559 2.4266978433 31.2078421129 1.1175786029 9.7849779850 0.1997027820 148.4107892162 3.7851814645
0.0065 0.0015 0.7936 0.1984 0.3853654418 0.0409560323 110.2339860821 0.8090732710 31.0720390308 1.4736521272 9.7468565624 0.3156890008 151.4382471171 2.6393704313
0.0065 0.002 0.7932 0.1983 0.3645706129 0.0279177762 112.9188166256 1.3294897712 30.1352706302 0.3266832296 9.6094755865 0.1697847907 153.0281334552 1.8538755677
0.0065 0.0025 0.7928 0.1982 0.3780331611 0.0296095655 114.6307917008 1.8773914644 30.4824395602 0.8355554132 9.6866774613 0.2190841968 155.1779418834 2.9616406399
0.0065 0.003 0.7924 0.1981 0.3597625600 0.0159029576 116.3658436594 2.5497637233 29.5928978882 1.1860197209 9.3598881592 0.2905455804 155.6783922668 4.0422319822
0.0005 0.0035 0.7968 0.1992 0.0300503308 0.0027410119 119.0239709521 2.4920417460 29.3431209676 0.9384368460 9.3747531165 0.3251534325 157.7718953670 3.7583730364
0.0065 0.0035 0.792 0.198 0.3690180618 0.0133201290 118.3188073307 1.3910492086 29.7469619720 0.6795861086 9.3299184874 0.3038111004 157.7647058519 2.3877665466
0.0065 0.004 0.7916 0.1979 0.3620463851 0.0143558831 120.6973746652 1.4656754290 29.2417409233 0.5076859640 9.2280216030 0.3044424004 159.5291835766 2.2921596765
0.0065 0.0045 0.7912 0.1978 0.3563969229 0.0399965274 122.5220967991 3.2599691775 29.5091491560 1.8656475410 9.3133752285 0.0759542887 161.7010181065 5.2415675346
0.0065 0.005 0.7908 0.1977 0.3584403454 0.0246175127 124.3478079422 1.0144927973 29.3487881750 0.6941124448 9.3143342580 0.3740780587 163.3693707206 2.1073008135
0.0065 0.0055 0.7904 0.1976 0.3710614843 0.0198619729 125.2893447831 2.3515610120 29.1130743247 1.1810785917 9.1313993810 0.3450920772 163.9048799731 3.8975936538
0.0065 0.006 0.79 0.1975 0.3616857811 0.0201623164 126.8483530887 1.9167844828 29.4293884586 1.1439508751 9.2409685013 0.3191443550 165.8803958297 3.4000420293
0.0065 0.0065 0.7896 0.1974 0.3424535694 0.0340184610 129.3502169142 2.3254668546 28.8727427498 0.8223753047 9.1827074592 0.2279183595 167.7481206926 3.4097789798
0.0065 0.006999999999999999 0.7892 0.1973 0.3545939031 0.0466901303 131.4775758898 2.2724329690 28.9342424454 1.2370549668 9.2335360227 0.0885299034 169.9999482610 3.6447079695
0.0065 0.0075 0.7888 0.1972 0.3584403454 0.0281958588 134.1670218100 2.9698129217 28.5238946472 0.9154234187 9.1383523448 0.2010762643 172.1877091474 4.1145084635
0.0065 0.008 0.7884 0.1971 0.3436555827 0.0247205937 135.5170194863 5.2311286502 28.4915705751 1.4170530303 8.9213719205 0.2560222609 173.2736175646 6.9289245351
0.0005 0.004 0.7964 0.1991 0.0270452977 0.0035657475 120.6808911771 2.5524338522 29.6101094071 0.4500409624 9.4689777648 0.3231210773 159.7870236467 3.3291616394
0.0065 0.0085 0.7879999999999999 0.19699999999999998 0.3560363189 0.0185997711 137.9255867691 3.3422407613 28.4342688110 0.3165101113 9.1122187910 0.2065278433 175.8281106900 3.8838784870
0.0065 0.009000000000000001 0.7876 0.1969 0.3555555137 0.0292620487 136.6306439431 1.9158886363 28.2655119671 0.6498302953 9.0635480439 0.3315926840 174.3152594678 2.9265736643
0.0065 0.0095 0.7872 0.1968 0.3380061205 0.0243104019 141.5905255157 1.9711799503 27.8490771683 0.6312145175 9.0417301227 0.3973311416 178.8193389272 3.0240360113
0.0065 0.01 0.7868 0.1967 0.3410111536 0.0185686730 140.6559117398 3.4961210785 27.9042799667 0.7594295830 8.9465464449 0.1180132464 177.8477493050 4.3921325809
0.006999999999999999 0.0 0.7944 0.1986 0.4013522177 0.0150784403 0.0000000000 0.0000000000 65.7032942325 2.5333706200 9.8410812107 0.2923129152 75.9457276609 2.8407619755
0.006999999999999999 0.0005 0.794 0.1985 0.3995491979 0.0147294448 103.3732286605 4.2075577011 32.0184626738 2.5267228326 9.7358277231 0.2213032003 145.5270682553 6.9703131788
0.006999999999999999 0.001 0.7936 0.1984 0.4116895315 0.0316017485 107.1654199353 1.9592675304 31.1068818618 0.6374823934 9.5931720850 0.1310804243 148.2771634136 2.7594320966
0.006999999999999999 0.0015 0.7932 0.1983 0.4024340296 0.0301856133 108.9080542984 3.3555789420 30.8636117349 1.5775922416 9.5457001248 0.1862987315 149.7198001877 5.1496555284
0.006999999999999999 0.002 0.7928 0.1982 0.4126511421 0.0351234766 113.0220032612 2.5575102787 30.7569842763 0.9586933958 9.6200249110 0.2733545320 153.8116635906 3.8246816831
0.006999999999999999 0.0025 0.7924 0.1981 0.3798361809 0.0169479603 114.8335386046 3.0021267160 30.4333237623 1.1617312415 9.6351296257 0.2133576618 155.2818281735 4.3941635796
0.0 0.0015 0.7988 0.1997 0.0000000000 0.0000000000 108.7329996547 3.2543541561 32.2172347275 1.0912445059 9.8168657158 0.1411028678 150.7671000980 4.4867015298
0.0005 0.0045 0.7959999999999999 0.19899999999999998 0.0274059017 0.0017990087 122.4818770881 1.0655942604 29.9211761268 2.1522285606 9.4711355812 0.3741770075 161.9015946978 3.5937988372
0.006999999999999999 0.003 0.792 0.198 0.3954623529 0.0163226138 116.1380418537 1.2533217123 29.5328674686 0.3387488775 9.4234238636 0.2325097749 155.4897955388 1.8409029785
0.006999999999999999 0.0035 0.7916 0.1979 0.3827210127 0.0286210431 118.2199064021 2.1548284941 29.7738287332 1.2231860275 9.3682796674 0.1222847229 157.7447358154 3.5289202876
0.006999999999999999 0.004 0.7912 0.1978 0.3779129597 0.0148466882 121.3883624868 2.2609430082 29.5427326075 0.6416595537 9.4104769654 0.3991366255 160.7194850194 3.3165858756
0.006999999999999999 0.0045 0.7908 0.1977 0.3981067820 0.0163862225 121.1384728070 1.3484732905 28.8658161629 0.6598801056 9.2752538059 0.2682558258 159.6776495578 2.2929954444
0.006999999999999999 0.005 0.7904 0.1976 0.3878896696 0.0136543624 122.9955025776 1.3034370311 29.1202108081 0.9286127987 9.1723978921 0.2754377135 161.6760009474 2.5211419057
0.006999999999999999 0.0055 0.79 0.1975 0.3803169862 0.0184875731 125.1838504592 2.3768133609 28.9275257551 0.8283621863 9.1997302328 0.1860517229 163.6914234333 3.4097148432
0.006999999999999999 0.006 0.7896 0.1974 0.3816392008 0.0200127081 126.8308805913 2.2618780529 28.6290528297 0.8626707230 9.1055055845 0.3832297960 164.9470782063 3.5277912800
0.006999999999999999 0.0065 0.7892 0.1973 0.3787543690 0.0127753142 129.3657113930 2.2624868544 28.9216486511 1.1602136254 9.2136361606 0.3516690692 167.8797505737 3.7871448632
0.006999999999999999 0.006999999999999999 0.7888 0.1972 0.3868078576 0.0394773061 130.6257092242 3.1042287399 28.5083623009 0.3646052688 9.0652263455 0.2787626737 168.5861057282 3.7870739885
0.006999999999999999 0.0075 0.7884 0.1971 0.3751483293 0.0152688803 133.9870221198 2.2279721568 28.5182274397 0.7080836512 9.0645070734 0.0477014756 171.9449049622 2.9990261639
0.0005 0.005 0.7956 0.1989 0.0287281162 0.0024516356 124.5779174363 1.3832349239 29.8884322615 0.4722092586 9.5317941971 0.1435936522 164.0268720111 2.0014894703
0.006999999999999999 0.008 0.7879999999999999 0.19699999999999998 0.3824806100 0.0333423824 135.8410848625 3.4855069584 28.6575987635 0.7600906402 9.1618485676 0.3293103984 174.0430128036 4.6082503794
0.006999999999999999 0.0085 0.7876 0.1969 0.3770715505 0.0246761343 136.0636119520 4.7122468577 28.1886898218 0.8243422717 9.0733780962 0.2754702686 173.7027514205 5.8367355323
0.006999999999999999 0.009000000000000001 0.7872 0.1968 0.3662534314 0.0145954305 135.8008651515 3.0658614360 27.8740548604 0.6380999400 8.9218514353 0.1380186397 172.9630248786 3.8565754462
0.006999999999999999 0.0095 0.7868 0.1967 0.3634888010 0.0185655603 138.3360256230 4.1846623184 28.0442809802 0.6128447949 8.8791746225 0.2790734648 175.6229700267 5.0951461384
0.006999999999999999 0.01 0.7864 0.1966 0.3780331611 0.0210266440 142.3247000761 2.2630463155 27.7105454308 0.3800739524 8.8746192324 0.2613113418 179.2878979004 2.9254582537
0.0075 0.0 0.794 0.1985 0.4243106704 0.0394143053 0.0000000000 0.0000000000 65.6770571610 2.1924372037 9.9571237802 0.3601727185 76.0584916116 2.5920242275
0.0075 0.0005 0.7936 0.1984 0.4395762385 0.0285117944 102.9397129232 6.1304931599 32.1284484775 2.6387555910 9.8017610012 0.1506821217 145.3094986404 8.9484426670
0.0075 0.001 0.7932 0.1983 0.4345277829 0.0280664298 107.3022328866 1.9783958993 31.5019072102 0.4414252162 9.7305530609 0.2884391829 148.9692209406 2.7363267282
0.0075 0.0015 0.7928 0.1982 0.4336863736 0.0288142404 108.8833290662 0.8825869717 31.0407644416 1.1518013139 9.5907745113 0.1805333232 149.9485543927 2.2437358492
0.0075 0.002 0.7924 0.1981 0.4238298652 0.0269143620 112.0425543976 1.9831597951 30.3764417913 1.2580741782 9.4694572796 0.3843405694 152.3122833337 3.6524889047
0.0005 0.0055 0.7952 0.1988 0.0254826805 0.0056174028 126.4418702719 1.5646245001 29.2140345758 0.8772949572 9.2515178258 0.2684366227 164.9329053540 2.7159734828
0.0075 0.0025 0.792 0.198 0.4110885249 0.0167421070 114.5734291622 1.3701116566 30.3296348558 0.7806003563 9.5536121182 0.3301228341 154.8677646611 2.4975769540
0.0075 0.003 0.7916 0.1979 0.4100067130 0.0253781404 117.5816657424 3.4786868281 30.2637273322 0.7712999618 9.4720946107 0.1969959581 157.7274943983 4.4723608884
0.0075 0.0035 0.7912 0.1978 0.3995491979 0.0201479793 118.7651801888 1.2017265500 29.3477386921 0.8580278166 9.2819670124 0.2168732355 157.7944350912 2.2967755814
0.0075 0.004 0.7908 0.1977 0.4222672480 0.0522210771 120.4563860690 1.6798969623 30.0697828997 1.0480310505 9.3483798053 0.3326270465 160.2968160220 3.1127761364
0.0075 0.0045 0.7904 0.1976 0.4049582574 0.0249532851 122.3879212058 2.4404091341 29.0771820109 1.3917509673 9.3435846578 0.2323663367 161.2136461319 4.0894797232
0.0075 0.005 0.79 0.1975 0.4176995977 0.0214619117 125.2211031424 3.4204400631 29.2774233405 0.7959359930 9.2541551569 0.2213966907 164.1703812375 4.4592346585
0.0075 0.0055 0.7896 0.1974 0.4039966468 0.0267636283 126.1563762578 3.2108480932 29.2707066502 1.9341759437 9.2433660750 0.1404462603 165.0744456298 5.3122339255
0.0075 0.006 0.7892 0.1973 0.4229884559 0.0298854430 128.3569219206 3.0849657191 29.5706488516 0.6664942990 9.3598881592 0.2027298536 167.7104473873 3.9840753147
0.0075 0.0065 0.7888 0.1972 0.4003906072 0.0219201870 129.7273591222 1.7108769348 28.6932811808 1.1380379214 9.2052446524 0.2433762929 168.0262755626 3.1142113361
0.0075 0.006999999999999999 0.7884 0.1971 0.4015926204 0.0151929908 129.9643916812 3.4980521357 28.3901905308 1.1427364660 9.0966345616 0.1756189630 167.8528093940 4.8316005555
0.0005 0.006 0.7948 0.1987 0.0278867070 0.0071960347 128.3002187215 2.7167305623 29.1754136066 0.5133186209 9.3445436873 0.2315465460 166.8480627224 3.4687917639
0.0075 0.0075 0.7879999999999999 0.19699999999999998 0.3940199370 0.0129371473 133.3708693342 5.3289219465 28.4409855013 0.7595437434 8.9686041234 0.3441185743 171.1744788959 6.4455214115
0.0075 0.008 0.7876 0.1969 0.4076026865 0.0268821330 133.5037262484 1.7614284704 28.5683927204 0.7375618598 9.1357150137 0.2205945054 171.6154366690 2.7464669686
0.0075 0.0085 0.7872 0.1968 0.4029148349 0.0140301258 137.5863565837 5.2552228188 28.6550800047 1.6099310625 9.0738576110 0.2426477303 175.7182090343 7.1218317374
0.0075 0.009000000000000001 0.7868 0.1967 0.3964239635 0.0442732656 139.6866826388 2.2564257411 28.0635914649 0.5477337010 8.9868256839 0.1883864490 177.1335237511 3.0368191567
0.0075 0.0095 0.7864 0.1966 0.4015926204 0.0334962937 141.2110756194 3.9655583101 28.6322012783 0.6607648099 9.0681034340 0.1307115342 179.3129729521 4.7905309479
0.0075 0.01 0.7859999999999999 0.1965 0.3823604087 0.0423231573 140.2022861470 5.1948923048 27.1967186226 1.1420160583 8.6389377329 0.3010520235 176.4203029112 6.6802835439
0.008 0.0 0.7936 0.1984 0.4443842914 0.0128249799 0.0000000000 0.0000000000 64.7425976226 8.4063867939 9.7797033227 0.3970080973 74.9666852367 8.8162198711
0.008 0.0005 0.7932 0.1983 0.4628952952 0.0216549281 103.9115793822 3.8287519749 31.8364823459 0.9440443148 9.7180856774 0.2332463452 145.9290427007 5.0276975630
0.008 0.001 0.7928 0.1982 0.4496731496 0.0277183313 107.9612427413 1.9284262049 30.7737760021 0.9434792774 9.5807047015 0.4484885844 148.7653965945 3.3481123980
0.008 0.0015 0.7924 0.1981 0.4598902621 0.0356363983 109.4500313875 1.8677907558 31.2407958747 1.6164496823 9.6715727466 0.2434660295 150.8222902709 3.7633428659
0.0005 0.0065 0.7944 0.1986 0.0300503308 0.0065396590 128.9671406505 4.9177493368 29.3448001401 1.1899557785 9.2469624357 0.2324365830 167.5889535571 6.3466813573
0.008 0.002 0.792 0.198 0.4538801959 0.0236817961 111.1962921180 3.7795521256 31.0103294387 1.0896227375 9.5114148202 0.1500766263 152.1719165728 5.0429332855
0.008 0.0025 0.7916 0.1979 0.4571256316 0.0380687287 114.5173853026 0.9727950847 30.5825602250 0.8181504519 9.6353693830 0.1516859097 155.1924405422 1.9807001750
0.008 0.003 0.7912 0.1978 0.4491923443 0.0163862225 116.3556238967 1.3274658033 29.9062734701 0.8316476193 9.4092781785 0.1833603209 156.1203678896 2.3588599660
0.008 0.0035 0.7908 0.1977 0.4589286515 0.0279384698 118.2532030481 1.4685455477 29.2833004445 0.9407793825 9.3059427499 0.2480134469 157.3013748940 2.6852768469
0.008 0.004 0.7904 0.1976 0.4471489218 0.0289283408 120.5658364300 1.4809895888 29.3918169723 0.6179876946 9.3651628215 0.2045870908 159.7699651456 2.3324927150
0.008 0.0045 0.79 0.1975 0.4210652347 0.0349171913 122.3971519592 2.5094583566 29.2314559913 1.0916086076 9.2577515175 0.3416137925 161.3074247027 3.9775979480
0.008 0.005 0.7896 0.1974 0.4482307337 0.0419114970 123.5407763643 1.7386551977 29.2755342714 0.8025632510 9.2678213273 0.2398916015 162.5323626967 2.8230215472
0.008 0.0055 0.7892 0.1973 0.4356095948 0.0333666402 125.9763765676 2.0584970653 29.2776332371 0.6809407122 9.2275420883 0.3314088757 164.9171614878 3.1042132934
0.008 0.006 0.7888 0.1972 0.4579670409 0.0186834775 128.3295593303 2.6537990766 29.6806346553 0.7243656903 9.3795482640 0.1581192162 167.8477092905 3.5549674606
0.008 0.0065 0.7884 0.1971 0.4191420136 0.0165441741 130.0959299163 1.5649323260 28.8870157167 0.4359001507 9.2069229541 0.1558563096 168.6090106007 2.1732329604
0.0005 0.006999999999999999 0.794 0.1985 0.0288483175 0.0124220958 131.5026307917 3.0197948884 29.3529861064 0.5651716116 9.2203493670 0.2665110022 170.1048145826 3.8638995980
0.008 0.006999999999999999 0.7879999999999999 0.19699999999999998 0.4411388557 0.0225645771 131.2590048374 2.3857256580 28.6815269727 0.3031691329 9.1206102991 0.3378160142 169.5022809649 3.0492753822
0.008 0.0075 0.7876 0.1969 0.4164975844 0.0356088178 132.3116403882 2.4336153073 28.4479120881 0.7416458279 9.0949562600 0.3373221822 170.2710063207 3.5481921352
0.008 0.008 0.7872 0.1968 0.4369318094 0.0393556093 133.6550446693 1.6628765025 28.9136725813 1.1983080406 9.0012111264 0.1943224279 172.0068601864 3.0948625803
0.008 0.0085 0.7868 0.1967 0.4216662413 0.0320881254 136.8653688138 0.9585159533 28.7279141151 0.4125876857 9.1920579968 0.1818202072 175.2070071670 1.5850119716
0.008 0.009000000000000001 0.7864 0.1966 0.4320035551 0.0302028399 138.3050366654 4.3024828711 28.1769356137 1.0218506719 8.9568560120 0.2445694459 175.8708318462 5.5991058288
0.008 0.0095 0.7859999999999999 0.1965 0.4151753699 0.0225696990 141.9350304172 3.4878958639 28.1227822982 1.3272405389 8.9870654413 0.2497457183 179.4600535266 5.0874518201
0.008 0.01 0.7856 0.1964 0.4146945646 0.0397137604 142.1984365572 4.1587421196 27.6935438085 0.5032712302 8.8343399934 0.0977739864 179.1410149237 4.7995010966
0.0085 0.0 0.7932 0.1983 0.4720305957 0.0295078947 0.0000000000 0.0000000000 68.5289218843 3.2687530578 9.7147290741 0.2936314356 78.7156815541 3.5918923881
0.0085 0.0005 0.7928 0.1982 0.4979940815 0.0371155527 103.4200417667 3.0769317838 31.3994776831 1.0102415989 9.6298549634 0.2747958420 144.9473684947 4.3990847774
0.0085 0.001 0.7924 0.1981 0.4901809955 0.0281753542 107.4228920196 2.6004529721 31.1377366579 1.2489524032 9.6252995733 0.2392600819 148.6761092463 4.1168408114
0.0005 0.0075 0.7936 0.1984 0.0295695255 0.0066012308 133.4773526674 2.3431173465 28.8305535388 0.6446707970 9.1671232298 0.2609150751 171.5045989615 3.2553044494
0.0085 0.0015 0.792 0.198 0.4799638830 0.0249671777 108.6251976424 4.3009994296 30.4064570011 1.9322328281 9.4958305908 0.2655897102 149.0074491173 6.5237891456
0.0085 0.002 0.7916 0.1979 0.4696265692 0.0149668749 112.6646412389 1.5294218456 29.6023432339 0.3049836916 9.3692386969 0.1892389028 152.1058497389 2.0386113149
0.0085 0.0025 0.7912 0.1978 0.4845315333 0.0439246621 114.6156268917 2.3399667114 30.0804876249 1.1173781662 9.5317941971 0.2733377083 154.7124402470 3.7746072480
0.0085 0.003 0.7908 0.1977 0.4671023415 0.0344237786 117.0297985605 1.7348868026 29.8231544276 0.5080659146 9.3757121460 0.0618369549 156.6957674756 2.3392134507
0.0085 0.0035 0.7904 0.1976 0.4656599256 0.0488520418 118.5621036153 1.5158033552 29.4266598032 1.1629068727 9.2793296813 0.2662693205 157.7337530254 2.9938315902
0.0085 0.004 0.79 0.1975 0.4890991836 0.0191176794 120.8473744070 1.2495769547 29.7509500069 0.8009301151 9.4435634831 0.2416516473 160.5309870806 2.3112763965
0.0085 0.0045 0.7896 0.1974 0.4556832158 0.0310612871 121.8047353965 0.9767932027 28.9718139318 0.6144965824 9.2882007042 0.2365568299 160.5204332483 1.8589079021
0.0085 0.005 0.7892 0.1973 0.4674629454 0.0155315739 123.6759409668 2.5163323025 29.3582335207 0.3451787257 9.2675815699 0.1762071540 162.7692190028 3.0532497561
0.0085 0.0055 0.7888 0.1972 0.4652993216 0.0222732760 127.2189019014 5.5052436345 29.4300181484 0.5942892200 9.1592112364 0.3283594325 166.2734306078 6.4501655630
0.0085 0.006 0.7884 0.1971 0.4644579124 0.0287017000 127.6181319835 1.7067286007 28.8232071588 0.9806518794 9.1263644761 0.2270997245 166.0321615308 2.9431819046
0.0005 0.008 0.7932 0.1983 0.0260836871 0.0066968428 134.0325165470 0.9735196641 28.7092333202 0.5358731420 9.1870230919 0.3193604233 171.9548566462 1.8354500722
0.0085 0.0065 0.7879999999999999 0.19699999999999998 0.4616932819 0.0392629853 129.2984587615 2.6372422163 28.7810179478 0.4714839563 9.2896392484 0.2041764570 167.8308092396 3.3521656149
0.0085 0.006999999999999999 0.7876 0.1969 0.4550822092 0.0341117717 131.3671365194 1.4438954512 28.6005068959 1.0064211221 9.0640275586 0.2087624614 169.4867531831 2.6931908064
0.0085 0.0075 0.7872 0.1968 0.4774396552 0.0375567106 132.3769150011 1.6944941116 28.3133683855 0.7532621536 9.1023887386 0.2271149112 170.2701117804 2.7124278870
0.0085 0.008 0.7868 0.1967 0.4589286515 0.0308390778 133.2914189215 2.9591673512 28.4411953978 0.6636893760 9.0875237813 0.2227736972 171.2790667521 3.8764695022
0.0085 0.0085 0.7864 0.1966 0.4485913377 0.0302621005 135.4247119529 4.6206358634 28.1204734359 0.5149043136 8.9228104648 0.1701122082 172.9165871913 5.3359144857
0.0085 0.009000000000000001 0.7859999999999999 0.1965 0.4540003972 0.0223535683 136.1628425505 4.5469162690 28.1681199577 0.5742303753 9.0846466928 0.1400757712 173.8696095982 5.2835759838
0.0085 0.0095 0.7856 0.1964 0.4512357668 0.0412022363 138.8071237132 3.6744704795 27.9007117250 0.4740381061 8.8331412066 0.3131403878 175.9922124116 4.5028512097
0.0085 0.01 0.7852 0.1963 0.4460671099 0.0389823102 142.2801946582 4.7846808762 27.6295253540 0.4943933638 8.7964583282 0.1631365276 179.1522454503 5.4811930778
0.009000000000000001 0.0 0.7928 0.1982 0.5163848839 0.0420903774 0.0000000000 0.0000000000 67.0111597724 2.9860269055 9.7353482084 0.2606417409 77.2628928647 3.2887590238
0.009000000000000001 0.0005 0.7924 0.1981 0.5344150824 0.0283980555 104.3025677202 2.2292190341 31.3279029521 0.6363313596 9.7523709820 0.1368878140 145.9172567367 3.0308362632
0.0005 0.0085 0.7928 0.1982 0.0269250964 0.0079514788 137.1419617443 4.4106308409 28.8582598863 0.8835350309 9.1819881871 0.2221794221 175.2091349141 5.5242967727
0.009000000000000001 0.001 0.792 0.198 0.5225151514 0.0503619159 108.7524501706 0.6076149102 30.1147007661 0.9777624878 9.4440429978 0.2329523913 148.8337090859 1.8686917052
0.009000000000000001 0.0015 0.7916 0.1979 0.5280444123 0.0489536767 109.5654158043 1.1531363852 30.8474496988 1.4670199826 9.6483162813 0.3433459549 150.5892261967 3.0124559994
0.009000000000000001 0.002 0.7912 0.1978 0.5207121316 0.0385364767 112.1450816936 3.2297296868 30.5997717439 1.2275945957 9.5723131934 0.2169930079 152.8378787625 4.7128537671
0.009000000000000001 0.0025 0.7908 0.1977 0.4970324709 0.0501168890 114.2579351997 1.3777003100 30.6965340636 0.8926004671 9.5588867804 0.2238178436 155.0103885146 2.5442355097
0.009000000000000001 0.003 0.7904 0.1976 0.5221545474 0.0275929461 116.3915579008 1.6927892247 29.8666030180 0.4861606982 9.3104981400 0.2936048099 156.0908136062 2.5001476789
0.009000000000000001 0.0035 0.79 0.1975 0.5041243490 0.0264377338 118.5373783831 2.0825668641 29.7935590110 1.2249053214 9.3440641725 0.1580479452 158.1791259156 3.4919578645
0.009000000000000001 0.004 0.7896 0.1974 0.5053263622 0.0219333657 120.6584736332 1.6984931685 29.6825237244 0.5429988211 9.4557911092 0.2051706838 160.3021148290 2.4685960391
0.009000000000000001 0.0045 0.7892 0.1973 0.4960708603 0.0230661297 121.4378129511 1.7032471775 28.8687547149 0.4784013945 9.2517575832 0.2336058853 160.0543961095 2.4383205870
0.009000000000000001 0.005 0.7888 0.1972 0.4882577743 0.0293507905 124.6672579418 3.0896354635 29.5326575720 0.6453811379 9.3356726644 0.0949100093 164.0238459525 3.8592774012
0.009000000000000001 0.0055 0.7884 0.1971 0.4976334775 0.0272303091 125.2725316253 2.0835373093 28.8490244372 0.9996440977 9.2328167505 0.2100219864 163.8520062905 3.3204337025
0.0005 0.009000000000000001 0.7924 0.1981 0.0254826805 0.0153857694 140.1350335155 2.3344042265 28.6997879745 0.2937100364 9.0937574731 0.1916223978 177.9540616436 2.8351224301
0.009000000000000001 0.006 0.7879999999999999 0.19699999999999998 0.4776800579 0.0265576928 127.9270325507 3.2552036375 28.6479435212 1.1799625860 9.2227469408 0.1850492090 166.2754030706 4.6467731253
0.009000000000000001 0.0065 0.7876 0.1969 0.4958304577 0.0368294971 130.8297748070 3.2528282727 29.2171830244 0.9601281342 9.1477028825 0.2036634118 169.6904911716 4.4534493158
0.009000000000000001 0.006999999999999999 0.7872 0.1968 0.4735932129 0.0401695485 131.7630699039 1.6391047967 28.4949289202 0.8678146798 9.1731171642 0.1504790326 169.9047092012 2.6975680576
0.009000000000000001 0.0075 0.7868 0.1967 0.5008789132 0.0221979009 132.9050459602 1.8059939053 28.7421870820 0.7322436780 9.1800701281 0.3438371539 171.3281820835 2.9042726381
0.009000000000000001 0.008 0.7864 0.1966 0.4847719360 0.0313778411 134.0275715006 2.2137607070 28.3792759091 0.7491048392 8.9695631529 0.0972055762 171.8611824986 3.0914489635
0.009000000000000001 0.0085 0.7859999999999999 0.1965 0.4858537479 0.0252777409 136.0837218075 3.4992662389 28.1527975079 0.6858083903 9.1532173021 0.3144520116 173.8755903654 4.5248043817
0.009000000000000001 0.009000000000000001 0.7856 0.1964 0.4821275068 0.0232259316 136.6820724260 1.2792760256 28.2480905516 0.3671652045 8.8935600650 0.2806877998 174.3058505494 1.9503549615
0.009000000000000001 0.0095 0.7852 0.1963 0.4842911307 0.0157898976 139.2749251058 4.5685790278 28.0027214590 0.6097393898 8.9326405172 0.3246020901 176.6945782127 5.5187104053
0.009000000000000001 0.01 0.7848 0.1962 0.4876567677 0.0515863973 141.8328327909 5.4419180301 28.3555575965 0.7477994805 8.9954569494 0.2853954810 179.6715041045 6.5266993889
0.0095 0.0 0.7924 0.1981 0.5427089737 0.0151281853 0.0000000000 0.0000000000 66.3367620867 3.0330523826 9.7154483462 0.3075989011 76.5949194066 3.3557794690
0.0 0.002 0.7984 0.1996 0.0000000000 0.0000000000 112.4253009915 2.1736669211 30.9943772992 1.9835525901 9.7490143787 0.4035469189 153.1686926694 4.5607664301
0.0005 0.0095 0.792 0.198 0.0281271096 0.0062412157 141.2361305213 4.1784721487 28.1872205457 1.0767423278 8.9935388904 0.1835508304 178.4450170670 5.4450065226
0.0095 0.0005 0.792 0.198 0.5615805814 0.0566381696 104.3826774724 2.7201648005 31.5522823875 1.3576687900 9.6936304251 0.0634229636 146.1901708664 4.1978947237
0.0095 0.001 0.7916 0.1979 0.5415069604 0.0319834919 105.6156423831 2.8251291432 31.5016973136 1.5435700856 9.6181068520 0.2657844327 147.2769535091 4.6664671534
0.0095 0.0015 0.7912 0.1978 0.5499210531 0.0385019680 108.7587138961 3.4947834816 30.8388439394 1.9390960108 9.5845408195 0.3251923238 149.7320197081 5.7975737842
0.0095 0.002 0.7908 0.1977 0.5354968943 0.0184186712 112.5848611564 1.2101576618 30.7670593118 1.2056592105 9.6737305630 0.2006160433 153.5611479255 2.6348515868
0.0095 0.0025 0.7904 0.1976 0.5354968943 0.0373978751 114.2783747250 1.6737967247 30.2320329498 1.1995831302 9.4610657715 0.3975995664 154.5069703406 3.3083772964
0.0095 0.003 0.79 0.1975 0.5501614557 0.0487881164 116.1093605843 1.3936781302 29.7108597616 0.6160169381 9.2762128354 0.1990477221 155.6465946370 2.2575309068
0.0095 0.0035 0.7896 0.1974 0.5352564916 0.0516871280 118.3135326146 2.8235463600 30.0880439015 1.1233633157 9.4569898961 0.2964526015 158.3938229038 4.2950494052
0.0095 0.004 0.7892 0.1973 0.5374201155 0.0400427395 120.6986933442 2.0559248855 29.2220106455 0.8130033145 9.2270625735 0.1994458583 159.6851866787 3.1084167978
0.0095 0.0045 0.7888 0.1972 0.5472766240 0.0366138834 122.5339649105 1.4482803516 29.7559875246 0.7203202654 9.4874390827 0.2505637784 162.3246681418 2.4557782788
0.0095 0.005 0.7884 0.1971 0.5246787752 0.0371108810 124.7974774979 3.8053754235 28.8544817480 0.9915999245 9.2910777926 0.3034597265 163.4677158137 5.1375459555
0.0005 0.01 0.7916 0.1979 0.0257230831 0.0105722513 142.2475573518 4.8365208033 28.0715675346 0.9265777128 8.9403127532 0.1845751872 179.2851607227 5.9582459546
0.0095 0.0055 0.7879999999999999 0.19699999999999998 0.5198707223 0.0442628214 126.0482445758 3.0001908927 29.1292363607 0.5769558533 9.2222674260 0.3124876622 164.9196190848 3.9338972296
0.0095 0.006 0.7876 0.1969 0.5068889794 0.0388575760 127.7743954508 1.6250620757 28.9281554448 0.6761138384 9.1213295712 0.2451131940 166.3307694462 2.5851466841
0.0095 0.0065 0.7872 0.1968 0.5233565607 0.0465624615 130.2390065931 2.4700546479 28.7934018456 0.8681129369 9.2718972027 0.1783614398 168.8276622021 3.5630914861
0.0095 0.006999999999999999 0.7868 0.1967 0.5009991146 0.0387831390 131.9879046817 1.9196559005 28.5037445763 0.3562567535 9.2318577210 0.2436906980 170.2245060936 2.5583864910
0.0095 0.0075 0.7864 0.1966 0.5174666958 0.0290479623 131.7109820814 1.9884431733 28.7390386334 0.4098006824 9.0513204177 0.4222360860 170.0188078283 2.8495279040
0.0095 0.008 0.7859999999999999 0.1965 0.5150626694 0.0367352235 136.3787762447 4.3785171598 28.2915391420 0.5467482989 9.0076845755 0.2624790332 174.1930626316 5.2244797154
0.0095 0.0085 0.7856 0.1964 0.5112162270 0.0286936445 135.7444916222 3.3836572072 28.3116892129 0.7110611865 8.9803522348 0.2829112642 173.5477492969 4.4063233024
0.0095 0.009000000000000001 0.7852 0.1963 0.5138606561 0.0402270569 137.0836101963 2.7579309305 27.7705758504 0.8629842357 8.9268863402 0.2576855337 174.2949330430 3.9188277568
0.0095 0.0095 0.7848 0.1962 0.4979940815 0.0296641669 140.2085498724 2.7524475726 28.2711791745 0.3610450452 8.9566162546 0.1954668226 177.9343393830 3.3386236073
0.0095 0.01 0.7844 0.1961 0.5030425371 0.0088329572 140.7521753103 3.2449764286 28.0581341540 0.3832492995 8.9057876912 0.1890833127 178.2191396926 3.8261419980
0.001 0.0 0.7992 0.1998 0.0548118033 0.0150975924 0.0000000000 0.0000000000 65.7601762035 2.2852686661 9.8463558729 0.1269636984 75.6613438797 2.4273299569
0.01 0.0 0.792 0.198 0.5582149444 0.0201909601 0.0000000000 0.0000000000 67.9225306879 2.2893633772 9.7837791981 0.3200293080 78.2645248304 2.6295836453
0.01 0.0005 0.7916 0.1979 0.5740815190 0.0155687397 101.3187267023 4.5465093365 32.3950171239 1.8174355482 9.7976851258 0.2783127732 144.0855104710 6.6578263976
0.01 0.001 0.7912 0.1978 0.5826158129 0.0187852787 107.9048692120 1.5976826607 30.6763839927 0.7932279995 9.6221827274 0.2036984076 148.7860517450 2.6133943465
0.01 0.0015 0.7908 0.1977 0.5725189018 0.0337900436 109.5759652367 3.1798499551 31.0953375503 0.8651237013 9.6169080652 0.3635322729 150.8607297540 4.4422959729
0.01 0.002 0.7904 0.1976 0.5644654132 0.0202623923 113.2969478428 1.8125213546 29.5719082310 1.1147453397 9.5159702103 0.1199841343 152.9492916973 3.0675132209
0.01 0.0025 0.79 0.1975 0.5857410473 0.0172286699 114.3238691522 1.4442765687 30.6719761647 1.1804135340 9.5596060526 0.1747211204 155.1411924168 2.8166398930
0.01 0.003 0.7896 0.1974 0.5677108489 0.0296641669 116.0315585205 0.9872155753 29.5278299509 0.9966799867 9.4596272272 0.3540851984 155.5867265475 2.3676449273
0.01 0.0035 0.7892 0.1973 0.5662684330 0.0223251105 117.7079292614 2.2474993712 30.1300232159 1.0657254076 9.4272599816 0.3196317420 157.8314808919 3.6551816313
0.01 0.004 0.7888 0.1972 0.5703552780 0.0435254949 121.0639674408 3.0500469152 29.9260037479 0.8820702091 9.3112174121 0.2197224280 160.8715438788 4.1953650472
0.01 0.0045 0.7884 0.1971 0.5443917922 0.0438720010 122.4663826092 1.7065072394 29.0624892508 0.5939937999 9.2733357469 0.2840314458 161.3465993991 2.6284044861
0.001 0.0005 0.7988 0.1997 0.0566148232 0.0103512812 104.6658637981 1.4386866988 31.5346510754 1.4483766297 9.8010417291 0.2914779228 146.0581714258 3.1888925325
0.01 0.005 0.7879999999999999 0.19699999999999998 0.5627825946 0.0131366354 124.3649507699 3.7598280087 29.4434515290 1.2495694191 9.2973114844 0.1912632807 163.6684963779 5.2137973439
0.01 0.0055 0.7876 0.1969 0.5483584359 0.0352056522 126.8654959163 3.0408674534 28.7035661128 0.6932364889 9.0719395520 0.2675271192 165.1893600170 4.0368367137
0.01 0.006 0.7872 0.1968 0.5435503829 0.0502125112 126.1609916345 3.2712314377 28.8597291623 1.1625541869 9.1544160889 0.3700866135 164.7186872686 4.8540847493
0.01 0.0065 0.7868 0.1967 0.5626623933 0.0431212928 129.8434028785 3.6361910645 28.9720238283 0.6339807734 9.2908380353 0.2369181398 168.6689271354 4.5502112705
0.01 0.006999999999999999 0.7864 0.1966 0.5556907166 0.0315980907 129.9310950352 2.4604294849 28.4319599487 0.5247088530 9.0731383389 0.2030709582 167.9918840394 3.2198073868
0.01 0.0075 0.7859999999999999 0.1965 0.5249191779 0.0349915941 133.8696596845 1.2251631945 28.1129171593 0.6442102967 9.0784130011 0.2203838522 171.5859090228 2.1247489375
0.01 0.008 0.7856 0.1964 0.5356170956 0.0338225250 133.7714180953 4.2581621758 27.8230499934 0.5737274672 8.9479849891 0.1938888703 171.0780701734 5.0596010383
0.01 0.0085 0.7852 0.1963 0.5437907856 0.0312282945 136.1153701047 3.6000809898 28.2268909979 0.4297316429 8.8477664064 0.1791845954 173.7338182946 4.2402255226
0.01 0.009000000000000001 0.7848 0.1962 0.5424685710 0.0496744238 137.3483350154 4.0749718535 27.8675480666 0.5477143965 8.9731595135 0.1447499286 174.7315111665 4.8171106024
0.01 0.0095 0.7844 0.1961 0.5187889104 0.0462386227 138.6769041572 3.4292282261 27.5749522453 1.0351007682 8.7595356925 0.3118542157 175.5301810054 4.8224218327
0.001 0.001 0.7984 0.1996 0.0582976417 0.0111987387 107.5695950638 1.5935651155 31.2460432890 0.7450026241 9.6907533366 0.3237963958 148.5646893311 2.6735628741
0.01 0.01 0.784 0.196 0.5185485077 0.0264158646 140.4775603984 3.9000038209 27.7873675762 0.5459109227 8.8971564257 0.3270501517 177.6806329080 4.7993807599
0.001 0.0015 0.7979999999999999 0.1995 0.0544511994 0.0107672478 109.3244272081 2.5456898384 30.9165056710 0.7908778051 9.6020431079 0.1083151540 149.8974271864 3.4556500453
0.001 0.002 0.7976 0.1994 0.0558936152 0.0074872979 111.9080491346 2.0516639493 30.8995040487 1.6894891002 9.6838003728 0.3556920049 152.5472471713 4.1043323523
0.001 0.0025 0.7972 0.1993 0.0563744205 0.0098065423 114.3578251377 1.0534656959 30.6285275743 1.2134996361 9.5972479604 0.4411676423 154.6399750929 2.7179395166
0.001 0.003 0.7968 0.1992 0.0602208629 0.0055030681 116.8263923172 0.9757276001 30.2628877459 0.7287347812 9.3776302050 0.1733006376 156.5271311310 1.8832660870
0.001 0.0035 0.7964 0.1991 0.0563744205 0.0103791598 119.2995748734 2.2448292567 30.0584484848 0.7534198199 9.6171478225 0.0793535339 159.0315456012 3.0879817703
0.0 0.0025 0.7979999999999999 0.1995 0.0000000000 0.0000000000 115.1167249303 0.6546036229 30.2748518505 0.8511450668 9.6965075136 0.1398720771 155.0880842944 1.6456207668
0.001 0.004 0.7959999999999999 0.19899999999999998 0.0566148232 0.0086478148 120.0294637269 1.9300040329 29.4386239078 0.6342998003 9.4147925981 0.2129909305 158.9394950560 2.7859425785
0.001 0.0045 0.7956 0.1989 0.0518067702 0.0063786030 122.3790201223 3.0763913159 30.0636958991 0.9994722011 9.5670385312 0.2403541077 162.0615613228 4.3225962277
0.001 0.005 0.7952 0.1988 0.0560138166 0.0075027197 124.3705551558 3.0801902421 29.7299603497 1.4982077963 9.3107378974 0.1313677894 163.4672672195 4.7172685475
0.001 0.0055 0.7948 0.1987 0.0538501927 0.0168898899 127.7997800225 3.9202572728 29.4711578765 1.0931703644 9.2855633730 0.2894712629 166.6103514647 5.3197887900
0.001 0.006 0.7944 0.1986 0.0557734139 0.0064685736 127.3530774946 2.9793779595 29.5664509201 1.2284833048 9.4342129455 0.1201507431 166.4095147741 4.3344805810
0.001 0.0065 0.794 0.1985 0.0560138166 0.0095073092 129.6063703194 2.4864155927 28.8635073006 0.6109809077 9.1656846856 0.3787085944 167.6915761222 3.4856124040
0.001 0.006999999999999999 0.7936 0.1984 0.0545714007 0.0118604053 131.1802137643 4.1318780060 29.0079161421 0.5231646688 9.1568136627 0.1690763840 169.3995149698 4.8359794641
0.001 0.0075 0.7932 0.1983 0.0532491861 0.0094524413 134.4238345548 0.6611028777 28.2050617544 0.6184358060 9.0438879391 0.2977450686 171.7260334344 1.5867361936
0.001 0.008 0.7928 0.1982 0.0509653610 0.0060052562 133.2136168576 3.8482511617 28.5123503357 0.6563395660 9.0517999325 0.2097097332 170.8287324868 4.7203057171
0.001 0.0085 0.7924 0.1981 0.0515663676 0.0106539336 136.7733909501 4.7235499528 28.8345415737 0.7371273555 9.1035875255 0.1482546082 174.7630864169 5.6195858501
0.0 0.003 0.7976 0.1994 0.0000000000 0.0000000000 115.8508994908 2.4755868079 30.6658891641 2.0645608631 9.5138123939 0.2624238387 156.0306010488 4.8025715097
0.001 0.009000000000000001 0.792 0.198 0.0507249583 0.0068250646 138.6877832593 4.1142694398 28.4044634977 1.6503805343 9.1489016693 0.2229068039 176.2918733846 5.9943818426
0.001 0.0095 0.7916 0.1979 0.0524077769 0.0139640625 138.7843764996 2.9564029937 28.6231757257 1.3916219335 9.0858454797 0.2534152659 176.5458054819 4.6154042556
0.001 0.01 0.7912 0.1978 0.0516865689 0.0089628606 139.6962430619 3.1195117919 27.8282974077 0.5541975471 9.0086436050 0.2023268152 176.5848706435 3.8849990148
0.0015 0.0 0.7988 0.1997 0.0900307910 0.0125700932 0.0000000000 0.0000000000 66.2030579703 3.3660993815 10.0163438518 0.3479328097 76.3094326131 3.7266022844
0.0015 0.0005 0.7984 0.1996 0.0837803222 0.0116191849 103.0979544090 5.2381752930 32.6974780841 2.4964397663 9.7710720572 0.3119294126 145.6502848725 8.0581636568
0.0015 0.001 0.7979999999999999 0.1995 0.0816166984 0.0159899388 106.8209150338 1.9931413962 31.9651489445 1.3816303738 9.7437397165 0.2321366513 148.6114203932 3.6228983601
0.0015 0.0015 0.7976 0.1994 0.0858237447 0.0145518087 109.6636573934 2.1754483715 30.7668494152 1.0251391551 9.6065984980 0.2382498362 150.1229290513 3.4533891715
0.0015 0.002 0.7972 0.1993 0.0866651539 0.0138184478 112.3798065643 1.5340301688 30.6121556417 1.0253737782 9.6101948587 0.2092882762 152.6888222186 2.7825106710
0.0015 0.0025 0.7968 0.1992 0.0848621341 0.0174916675 114.4109019694 0.9151874861 30.5619903610 0.3035455689 9.5373086167 0.1701392393 154.5950630812 1.4063639618
0.0015 0.003 0.7964 0.1991 0.0870257579 0.0182040529 117.4458418004 2.0034816686 30.5456184283 0.7002806481 9.5363495872 0.4903070558 157.6148355738 3.2122734254
0.0 0.0035 0.7972 0.1993 0.0000000000 0.0000000000 117.0795786946 2.6794690280 30.4612400064 1.0580078179 9.4471598437 0.0874454015 156.9879785447 3.8249222474
0.0015 0.0035 0.7959999999999999 0.19899999999999998 0.0849823354 0.0140301258 118.7836416955 2.9114759620 30.4452878669 1.3932259650 9.5545711477 0.2705389752 158.8684830455 4.5892710280
0.0015 0.004 0.7956 0.1989 0.0813762957 0.0069509215 119.7324312712 2.1322579452 29.6695101370 0.5510951915 9.3009078450 0.1397651834 158.7842255489 2.8300692416
0.0015 0.0045 0.7952 0.1988 0.0858237447 0.0154943189 121.1437475232 2.8791455348 30.2383298470 0.3323176497 9.4876788401 0.1813466207 160.9555799550 3.4083041241
0.0015 0.005 0.7948 0.1987 0.0829389129 0.0116042534 124.4378077873 3.9540034406 29.5708587481 1.0835613263 9.4737729123 0.1371563072 163.5653783606 5.1863253275
0.0015 0.0055 0.7944 0.1986 0.0787318666 0.0070088813 126.2945078882 1.9099933710 28.8423077469 0.9895260839 9.1407499186 0.1737471921 164.3562974203 3.0802755283
0.0015 0.006 0.794 0.1985 0.0879873685 0.0121777645 127.8043953991 1.0596027213 29.1800313311 0.5013873362 9.2647044814 0.4215111942 166.3371185801 1.9946790162
0.0015 0.0065 0.7936 0.1984 0.0830591142 0.0130660552 128.9331846650 1.7683045989 29.3110067920 0.5097937935 9.3035451761 0.2848551711 167.6307957473 2.5760196187
0.0015 0.006999999999999999 0.7932 0.1983 0.0807752891 0.0110061362 132.3841677359 2.2951033976 28.8620380246 0.5256631578 9.1721581347 0.2496029730 170.4991391843 3.0813756646
0.0015 0.0075 0.7928 0.1982 0.0788520679 0.0085469818 133.1747158257 3.2404135610 28.9176606162 0.8465505283 9.2299396620 0.2613271800 171.4011681718 4.3568382511
0.0015 0.008 0.7924 0.1981 0.0836601209 0.0200184829 135.3673494142 1.6225875498 28.6590680395 1.0985541430 9.0251868639 0.2886248632 173.1352644385 3.0297850389
0.0 0.004 0.7968 0.1992 0.0000000000 0.0000000000 119.1340806527 3.0201848499 30.3159915786 1.2017825044 9.4179094440 0.3056672405 158.8679816753 4.5276345948
0.0015 0.0085 0.792 0.198 0.0739238137 0.0101140682 134.9087787750 1.8833343060 28.1326474370 0.5650537350 9.0256663786 0.1675490684 172.1410164043 2.6260511776
0.0015 0.009000000000000001 0.7916 0.1979 0.0801742825 0.0067825933 137.9213010622 3.5666914136 28.3996358766 0.7599805039 9.0980731058 0.3267941393 175.4991843271 4.6602486501
0.0015 0.0095 0.7912 0.1978 0.0764480415 0.0108953068 139.0085519380 4.0462759301 28.2577457939 0.8256666317 8.9745980578 0.2670625963 176.3173438312 5.1499004649
0.0015 0.01 0.7908 0.1977 0.0760874375 0.0091099599 141.7039319139 4.2739069483 27.8744746535 0.8474451858 8.8969166683 0.1788120725 178.5514106732 5.3092741665
0.002 0.0 0.7984 0.1996 0.1132296463 0.0158483519 0.0000000000 0.0000000000 65.1139046584 3.4602536661 10.0817976151 0.3779811325 75.3089319198 3.8540831505
0.002 0.0005 0.7979999999999999 0.1995 0.1205619270 0.0124127874 104.5620178230 2.5008980225 32.1563647216 1.1583289471 9.8636184039 0.2027786180 146.7025628755 3.8744183750
0.002 0.001 0.7976 0.1994 0.1250093760 0.0040227057 107.4192656522 1.5016975506 31.2452037027 1.0923046645 9.7346289362 0.1551702618 148.5241076671 2.7531951826
0.002 0.0015 0.7972 0.1993 0.1143114582 0.0159899388 110.6529963498 1.8266568088 30.9018129110 1.0388759955 9.6591053631 0.1396499756 151.3282260821 3.0211727187
0.002 0.002 0.7968 0.1992 0.1215235376 0.0153820126 113.1139811248 2.1503189830 30.5378522552 1.1352630155 9.6686956581 0.2672175270 153.4420525757 3.5681815381
0.002 0.0025 0.7964 0.1991 0.1128690424 0.0089111265 114.2252978933 0.5037517936 30.2991998529 0.8572774214 9.5401857052 0.5830816546 154.1775524938 1.9530219961
0.0 0.0045 0.7964 0.1991 0.0000000000 0.0000000000 121.7885815781 4.1812781041 30.2903841968 1.0796067671 9.5210051152 0.1719339571 161.5999708901 5.4328188283
0.002 0.003 0.7959999999999999 0.19899999999999998 0.1146720622 0.0059082343 116.0625474781 2.9551157628 30.2257360527 0.4206038213 9.4987076793 0.1203343196 155.9016632723 3.5019621380
0.002 0.0035 0.7956 0.1989 0.1095034053 0.0160440627 119.2741903017 2.2674372774 30.3329932009 0.9141427300 9.5461796396 0.3047104011 159.2628665475 3.5023344712
0.002 0.004 0.7952 0.1988 0.1069791775 0.0123754836 119.8623211575 0.7666267419 29.4871100159 1.0601031202 9.3836241394 0.4278190719 158.8400344903 2.2669244176
0.002 0.0045 0.7948 0.1987 0.1116670291 0.0185031968 122.9859421545 3.0678492048 29.9432152668 0.5091670333 9.4852812663 0.1660990920 162.5261057167 3.7616185269
0.002 0.005 0.7944 0.1986 0.1111862238 0.0098242064 124.8024225443 2.5981538122 29.3895081100 0.7526428652 9.2625466650 0.2055636724 163.5656635431 3.5661845562
0.002 0.0055 0.794 0.1985 0.1052963590 0.0112090553 124.8627521108 1.4336039764 29.5912187156 0.7917381050 9.4162311424 0.1730470342 163.9754983278 2.4095981709
0.002 0.006 0.7936 0.1984 0.1093832040 0.0203846702 129.2796675851 4.3465446792 29.0020390381 0.4990395946 9.3344738775 0.2220189540 167.7255637047 5.0879878980
0.002 0.0065 0.7932 0.1983 0.1083013921 0.0114639550 130.3234020523 4.3614071082 28.7915127764 0.3860202828 9.2690201142 0.2605358571 168.4922363350 5.0194272031
0.002 0.006999999999999999 0.7928 0.1982 0.1125084384 0.0133071062 129.2605467389 2.3787060293 29.4077691117 1.8285268017 9.1438667645 0.2540188371 167.9246910535 4.4745587743
0.002 0.0075 0.7924 0.1981 0.1033731378 0.0175510397 133.0059249074 1.8597168911 28.2212237904 0.7802029221 9.1649654134 0.2595650148 170.4954872490 2.9170358677
