# Supplementary material for: Multipressure Sampling for Improving the Performance of MOF-based Electronic Noses
Source: ACS Sens. 2024 Jul 12;9(7):3531–9. doi: 10.1021/acssensors.4c00199 (PMC11287752; doi:10.1021/acssensors.4c00199)
Supplement: Supplementary file 2 — se4c00199_si_002.zip [file se4c00199_si_002.zip › Multiplex_Adsorption_Data/Methane_5bar/KICXAX.csv]

methane_comp CO2_comp N2_comp O2_comp methane_mass methane_error CO2_mass CO2_error N2_mass N2_error O2_mass O2_error total_mass total_error
0.0 0.0 0.8 0.2 0.0000000000 0.0000000000 0.0000000000 0.0000000000 3.3281533288 0.1762163160 0.9636461406 0.0554366673 4.2917994694 .2316529833
0.0 0.0005 0.7996 0.1999 0.0000000000 0.0000000000 0.3858926021 0.0629723104 3.2348886161 0.3056410532 0.9217994941 0.0611883013 4.5425807123 .4298016649
0.0 0.005 0.7959999999999999 0.19899999999999998 0.0000000000 0.0000000000 3.3048238235 0.1372319044 2.6087413816 0.1394367027 0.7995447118 0.0521605781 6.7131099169 .3288291852
0.002 0.008 0.792 0.198 0.0130191381 0.0019933814 4.9585263459 0.4146777488 2.4849362416 0.0844325759 0.7130355696 0.0198026058 8.1695172952 .5209063119
0.002 0.0085 0.7916 0.1979 0.0118034957 0.0015567621 5.1666373228 0.3577003634 2.4718572694 0.1052207727 0.7141306220 0.0375935093 8.3644287099 .5020714075
0.002 0.009000000000000001 0.7912 0.1978 0.0136465665 0.0040948413 5.4237915067 0.5258774546 2.3786610329 0.1366918565 0.6985652339 0.0828304942 8.5146643400 .7494946466
0.002 0.0095 0.7908 0.1977 0.0121172099 0.0030717568 5.7721488474 0.6816844690 2.2707423932 0.0586588896 0.6805750868 0.0389189531 8.7355835373 .7823340685
0.002 0.01 0.7904 0.1976 0.0123524955 0.0039292622 5.7194489101 0.5213764660 2.2895733741 0.1788175006 0.6874582735 0.0121114250 8.7088330532 .7162346538
0.0025 0.0 0.7979999999999999 0.1995 0.0231756345 0.0078757254 0.0000000000 0.0000000000 3.2023623763 0.2236387547 0.9337668528 0.0551680594 4.1593048636 .2866825395
0.0025 0.0005 0.7976 0.1994 0.0208227782 0.0029491635 0.4160068520 0.0642020276 3.1770261474 0.1991369755 0.9271183202 0.0723042671 4.5409740978 .3385924337
0.0025 0.001 0.7972 0.1993 0.0192542073 0.0034490730 0.7590941990 0.1393265254 3.1591538346 0.1799908219 0.8914508981 0.0869080819 4.8289531390 .4096745022
0.0025 0.0015 0.7968 0.1992 0.0217247064 0.0026642627 1.1528380163 0.2092702703 3.0856787709 0.1808575993 0.8603201218 0.0566622559 5.1205616154 .4494543882
0.0025 0.002 0.7964 0.1991 0.0201561356 0.0047989041 1.5438930612 0.1827314667 3.0095331317 0.1314209769 0.8442854254 0.0351072637 5.4178677539 .3540586114
0.0 0.0055 0.7956 0.1989 0.0000000000 0.0000000000 3.5483190440 0.2845298244 2.6941313205 0.0894347590 0.7775654451 0.0387361719 7.0200158096 .4127007553
0.0025 0.0025 0.7959999999999999 0.19899999999999998 0.0193326359 0.0036247226 1.8753649118 0.0981312166 2.9496848506 0.0566053396 0.8572696186 0.0642436263 5.7016520169 .2226049051
0.0025 0.003 0.7956 0.1989 0.0187444218 0.0039651039 2.2151181811 0.2068630634 2.9070241192 0.3081885455 0.8431903730 0.0455306882 5.9840770951 .5645474010
0.0025 0.0035 0.7952 0.1988 0.0199992785 0.0047187659 2.4493640249 0.2472261676 2.8428618315 0.1383400120 0.8227754670 0.0217519267 6.1350006019 .4120368722
0.0025 0.004 0.7948 0.1987 0.0188620646 0.0044875932 2.7747054745 0.2554884071 2.7535687439 0.2047052289 0.8124506869 0.0623110579 6.3595869699 .5269922871
0.0025 0.0045 0.7944 0.1986 0.0177248507 0.0028451298 3.2208265765 0.3570026122 2.7124829673 0.1099547633 0.8179259490 0.0579565524 6.7689603435 .5277590577
0.0025 0.005 0.794 0.1985 0.0196071358 0.0024426431 3.4806695326 0.3682179430 2.7011843788 0.0877283690 0.7786604975 0.0870394840 6.9801215447 .5454284391
0.0025 0.0055 0.7936 0.1984 0.0165092083 0.0028859146 3.6674854328 0.2998383090 2.6110010993 0.1244137195 0.7598099521 0.0474220640 7.0548056925 .4745600071
0.0025 0.006 0.7932 0.1983 0.0172934937 0.0048562407 3.9272208381 0.2541543876 2.6540726883 0.0818587056 0.7528485473 0.0704605111 7.3514355674 .4113298450
0.0025 0.0065 0.7928 0.1982 0.0186659932 0.0046755517 4.0827394286 0.1622178385 2.5855279178 0.0834777425 0.7654416503 0.0501118208 7.4523749899 .3004829535
0.0025 0.006999999999999999 0.7924 0.1981 0.0163523512 0.0025243759 4.4117376087 0.3226433562 2.5484137663 0.2471614443 0.7617654029 0.0701461813 7.7382691291 .6424753577
0.0 0.006 0.7952 0.1988 0.0000000000 0.0000000000 4.0336962217 0.3316197088 2.6816001586 0.1588829471 0.7663802667 0.0536500433 7.4816766470 .5441526992
0.0025 0.0075 0.792 0.198 0.0164699940 0.0052200662 4.6308187766 0.1390323162 2.5096561838 0.0919613942 0.7362663248 0.0613592410 7.8932112792 .2975730176
0.0025 0.008 0.7916 0.1979 0.0182738505 0.0045690937 4.9717551057 0.2648763414 2.4149534689 0.2089371419 0.7030236617 0.0368592045 8.1080060868 .5152417815
0.0025 0.0085 0.7912 0.1978 0.0169405653 0.0035214328 5.0856515008 0.3425413361 2.4318671135 0.1167221772 0.7125662614 0.0589454734 8.2470254410 .5217304195
0.0025 0.009000000000000001 0.7908 0.1977 0.0171366367 0.0028559192 5.3274259071 0.2838515624 2.4548066721 0.2358303691 0.7149910204 0.0433003037 8.5143602363 .5658381544
0.0025 0.0095 0.7904 0.1976 0.0154504230 0.0044875932 5.6138339337 0.3435698740 2.2721119191 0.0666023404 0.6950454225 0.0238809781 8.5964416983 .4385407857
0.0025 0.01 0.79 0.1975 0.0162739227 0.0033642097 5.7649429376 0.3668469975 2.3542834722 0.1971952734 0.6998949404 0.0558886304 8.8353952729 .6232951110
0.003 0.0 0.7976 0.1994 0.0252932051 0.0044917034 0.0000000000 0.0000000000 3.2235900275 0.2430827044 0.9331411085 0.0803448060 4.1820243411 .3279192138
0.003 0.0005 0.7972 0.1993 0.0275676329 0.0035388572 0.3941740209 0.0169644274 3.2887794596 0.1780544826 0.9099103534 0.0570607907 4.6204314668 .2556185579
0.003 0.001 0.7968 0.1992 0.0257637764 0.0016563098 0.7536091035 0.0587294842 3.1744925245 0.2674314122 0.8923895144 0.0783327708 4.8462549188 .4061499770
0.003 0.0015 0.7964 0.1991 0.0249402767 0.0034132188 1.1672498359 0.0687471496 3.0297336385 0.0695592430 0.8686894511 0.0882019201 5.0906132022 .2299215315
0.0 0.0065 0.7948 0.1987 0.0000000000 0.0000000000 4.2273953790 0.6983889560 2.5497832922 0.1365427609 0.7317296790 0.0229220205 7.5089083502 .8578537374
0.003 0.002 0.7959999999999999 0.19899999999999998 0.0241559913 0.0034757208 1.5103371828 0.1259082455 3.0616435916 0.2442926323 0.8927023866 0.0499239412 5.4888391523 .4236005398
0.003 0.0025 0.7956 0.1989 0.0235677772 0.0042770530 1.9380670821 0.2541980758 3.0148058064 0.2162683019 0.8641528053 0.1020780965 5.8405934710 .5768215272
0.003 0.003 0.7952 0.1988 0.0247442053 0.0024476743 2.1852190330 0.2041786207 2.8899735220 0.1263282033 0.8499953417 0.0163967083 5.9499321020 .3493512066
0.003 0.0035 0.7948 0.1987 0.0218815635 0.0029720175 2.3104082718 0.0854433461 2.8403282087 0.1212486057 0.8200378359 0.0770412266 5.9926558799 .2867051959
0.003 0.004 0.7944 0.1986 0.0229403488 0.0034898499 2.7996572816 0.3744522368 2.7444613967 0.1617695894 0.8111991984 0.0256354749 6.3782582255 .5653471510
0.003 0.0045 0.794 0.1985 0.0216462779 0.0025486260 3.0012076541 0.6366958331 2.7436396812 0.1352163915 0.7968070807 0.0469871018 6.5633006939 .8214479524
0.003 0.005 0.7936 0.1984 0.0229011346 0.0019747803 3.4279695953 0.3064823795 2.6690689968 0.2061450832 0.7939912316 0.0359510356 6.9139309583 .5505532786
0.003 0.0055 0.7932 0.1983 0.0221168491 0.0045420894 3.7294347469 0.2480575943 2.6439381968 0.1956282279 0.7688832437 0.0656062331 7.1643730365 .5138341447
0.003 0.006 0.7928 0.1982 0.0215678493 0.0039990867 3.9665844648 0.5165898546 2.6213410197 0.1409077756 0.7454960524 0.0173876413 7.3549893862 .6788843582
0.003 0.0065 0.7924 0.1981 0.0217247064 0.0029699472 4.2129835594 0.6575839934 2.5206808672 0.1499217428 0.7621564930 0.0602236172 7.5175456260 .8706993006
0.0 0.006999999999999999 0.7944 0.1986 0.0000000000 0.0000000000 4.5070276994 0.1204424025 2.5870343963 0.1995850815 0.7580891554 0.0275283023 7.8521512511 .3475557863
0.003 0.006999999999999999 0.792 0.198 0.0200384928 0.0052283081 4.3500033964 0.3048041627 2.5891571614 0.1467320285 0.7484683376 0.0409922186 7.7076673882 .4977567179
0.003 0.0075 0.7916 0.1979 0.0190189217 0.0045731306 4.6326471418 0.4705483186 2.4414537947 0.2617448104 0.7262544168 0.0890848089 7.8193742750 .8259510685
0.003 0.008 0.7912 0.1978 0.0207051354 0.0054596632 4.8250556884 0.2282701248 2.3976974427 0.1686147232 0.7096721943 0.0553230996 7.9531304608 .4576676108
0.003 0.0085 0.7908 0.1977 0.0199992785 0.0031954218 5.2556894618 0.4096469911 2.3782501751 0.1956052163 0.6973137454 0.0468002736 8.3512526608 .6552479028
0.003 0.009000000000000001 0.7904 0.1976 0.0192542073 0.0026642627 5.2277262297 0.5310534178 2.3874259986 0.1352215237 0.6925424455 0.0259108369 8.3269488811 .6948500411
0.003 0.0095 0.79 0.1975 0.0206659211 0.0037333964 5.3734576890 0.4465046769 2.3535987092 0.1939097767 0.7087335779 0.0470854355 8.4564558972 .6912332855
0.003 0.01 0.7896 0.1974 0.0171366367 0.0031135243 5.9967151108 0.3595518828 2.2054160085 0.2322295961 0.6845642064 0.0649927358 8.9038319624 .6598877390
0.0035 0.0 0.7972 0.1993 0.0311753459 0.0015086031 0.0000000000 0.0000000000 3.2809731621 0.1369583404 0.9538688867 0.0266079301 4.2660173947 .1650748736
0.0035 0.0005 0.7968 0.1992 0.0319596313 0.0041648436 0.3927758593 0.0298875396 3.3102125397 0.0803509135 0.9137430369 0.0514757847 4.6486910672 .1658790814
0.0035 0.001 0.7964 0.1991 0.0301949891 0.0057899178 0.8251304469 0.0907122763 3.2026362815 0.1204957097 0.9252410874 0.0526759966 4.9832028049 .2696739004
0.0 0.0075 0.794 0.1985 0.0000000000 0.0000000000 4.7537494467 0.4523795610 2.5021237914 0.1340415370 0.7551168702 0.0440038820 8.0109901083 .6304249800
0.0035 0.0015 0.7959999999999999 0.19899999999999998 0.0298420606 0.0014963212 1.2276934374 0.0802649652 3.0475374750 0.1351618671 0.9059212338 0.0623444321 5.2109942068 .2792675856
0.0035 0.002 0.7956 0.1989 0.0261559191 0.0027795146 1.4527974553 0.2198426533 3.0631500701 0.2086883345 0.8583646710 0.0573320559 5.4004681155 .4886425583
0.0035 0.0025 0.7952 0.1988 0.0279205613 0.0024998906 1.8500904521 0.1526686339 2.9442067470 0.1681616068 0.8755726378 0.0341281681 5.6977903982 .3574582994
0.0035 0.003 0.7948 0.1987 0.0278813471 0.0017254279 2.1061691270 0.1883026629 2.9101740288 0.1783348838 0.8386537272 0.0247079852 5.8828782301 .3930709598
0.0035 0.0035 0.7944 0.1986 0.0261951334 0.0033144760 2.3852636930 0.2176683398 2.8412868768 0.1496839792 0.8417824485 0.0233849675 6.0945281517 .3940517625
0.0035 0.004 0.794 0.1985 0.0281950612 0.0040555975 2.8516043627 0.1167774892 2.8337544844 0.1534215002 0.8070536427 0.0568028797 6.5206075510 .3310574666
0.0035 0.0045 0.7936 0.1984 0.0277244900 0.0017642065 3.0471318851 0.0761429936 2.7195360256 0.1166848913 0.8255913161 0.0533742787 6.6199837168 .2479663701
0.0035 0.005 0.7932 0.1983 0.0255677050 0.0023736784 3.3934457589 0.2413808170 2.7367235755 0.2233844917 0.7828060532 0.0797925132 6.9385430926 .5469315003
0.0035 0.0055 0.7928 0.1982 0.0237638485 0.0024350768 3.5953187840 0.2202787214 2.6312016061 0.0475444477 0.7820238729 0.0455000411 7.0323081115 .3157582870
0.0035 0.006 0.7924 0.1981 0.0249010624 0.0044087725 3.8812966071 0.3504876167 2.5606710230 0.0978899702 0.7752971222 0.0603599985 7.2421658147 .5131463579
0.0 0.008 0.7936 0.1984 0.0000000000 0.0000000000 4.9620755254 0.5201033057 2.5419085184 0.1256851742 0.7229692595 0.0332720049 8.2269533033 .6790604848
0.0035 0.0065 0.792 0.198 0.0236069915 0.0032865209 4.0648859805 0.2581463397 2.6187389205 0.1792021349 0.7519099310 0.0183677522 7.4591418235 .4590027477
0.0035 0.006999999999999999 0.7916 0.1979 0.0244697054 0.0029802846 4.4290533023 0.1750516246 2.5429356628 0.1823102858 0.7301653184 0.0281584911 7.7266239889 .3885006861
0.0035 0.0075 0.7912 0.1978 0.0220384206 0.0047096324 4.7223445861 0.4055239738 2.4108448912 0.1451933856 0.7175722154 0.0734606823 7.8728001133 .6288876741
0.0035 0.008 0.7908 0.1977 0.0235285629 0.0040067699 4.7760124814 0.6102451665 2.4211163353 0.1441041922 0.7185108318 0.0350758815 7.9391682114 .7934320101
0.0035 0.0085 0.7904 0.1976 0.0215286351 0.0032469796 5.2842979992 0.6547320269 2.3690058754 0.1486881330 0.6894919423 0.0504248538 8.3643244520 .8570919933
0.0035 0.009000000000000001 0.79 0.1975 0.0210972781 0.0045972776 5.1676052809 0.5243908882 2.3403143081 0.1170592987 0.6769770574 0.0212948499 8.2059939245 .6673423144
0.0035 0.0095 0.7896 0.1974 0.0227050632 0.0021535741 5.6791173254 0.6043661226 2.3136770297 0.2318015512 0.6785414180 0.0338169756 8.6940408363 .8721382235
0.0035 0.01 0.7892 0.1973 0.0229403488 0.0053077063 5.7265472690 0.5093485819 2.2827942210 0.1165003758 0.6581265119 0.0331127514 8.6904083507 .6642694154
0.004 0.0 0.7968 0.1992 0.0354104872 0.0022811788 0.0000000000 0.0000000000 3.2996671904 0.2439838711 0.9415886559 0.0261795644 4.2766663335 .2724446143
0.004 0.0005 0.7964 0.1991 0.0335282022 0.0025893300 0.3986911583 0.0494060284 3.2178380188 0.1417512880 0.9325935823 0.0446229582 4.5826509616 .2383696046
0.0 0.0085 0.7932 0.1983 0.0000000000 0.0000000000 5.1885777049 0.5611504686 2.3814000847 0.1148726114 0.7084207058 0.0442263312 8.2783984954 .7202494112
0.004 0.001 0.7959999999999999 0.19899999999999998 0.0347830588 0.0026780792 0.7513505347 0.0322179106 3.1875030204 0.1998116207 0.9063123239 0.0225213604 4.8799489378 .2572289709
0.004 0.0015 0.7956 0.1989 0.0337634878 0.0052634844 1.1752086019 0.0502372049 3.1389533278 0.2047113676 0.8922330784 0.0625012481 5.2401584959 .3227133050
0.004 0.002 0.7952 0.1988 0.0336066307 0.0048701536 1.5077559614 0.1916138001 2.9884424331 0.1405373805 0.8747904575 0.0378154857 5.4045954827 .3748368199
0.004 0.0025 0.7948 0.1987 0.0322341312 0.0022811788 1.8625663556 0.1169520887 2.9670093530 0.3114828188 0.8529676269 0.0609498667 5.7147774667 .4916659530
0.004 0.003 0.7944 0.1986 0.0325870596 0.0052693243 2.1676882375 0.0890090042 2.9364689258 0.2165716290 0.8173784228 0.0519358301 5.9541226457 .3627857876
0.004 0.0035 0.794 0.1985 0.0319596313 0.0058164164 2.4900182622 0.2649732715 2.8713479699 0.2160930450 0.8305972700 0.0528221368 6.2239231334 .5397048697
0.004 0.004 0.7936 0.1984 0.0301949891 0.0018055607 2.8611763921 0.2861287145 2.7832874556 0.2096333947 0.8101823640 0.0448581601 6.4848412008 .5424258300
0.004 0.0045 0.7932 0.1983 0.0309008460 0.0028451298 3.1585546097 0.2090680911 2.7395311035 0.1164858854 0.8096348378 0.0386032728 6.7386213970 .3670023791
0.004 0.005 0.7928 0.1982 0.0306263461 0.0039867628 3.3966722856 0.1393530900 2.7004996158 0.1104602222 0.7878120071 0.0442733402 6.9156102546 .2980734152
0.004 0.0055 0.7924 0.1981 0.0283911326 0.0061724808 3.6768423605 0.5025882549 2.6291473172 0.1894708251 0.7620000570 0.0465212547 7.0963808673 .7447528155
0.0 0.009000000000000001 0.7928 0.1982 0.0000000000 0.0000000000 5.1919117826 0.3281493174 2.3427109784 0.0748513242 0.7108454647 0.0495401171 8.2454682257 .4525407587
0.004 0.006 0.792 0.198 0.0296459893 0.0046491657 3.9496989747 0.5302594511 2.6005242262 0.1664143582 0.7620000570 0.0308246532 7.3418692472 .7321476282
0.004 0.0065 0.7916 0.1979 0.0288617038 0.0031605827 4.1096271517 0.8102651545 2.5685457968 0.1728464290 0.7482336835 0.0318200333 7.4552683358 1.0180921995
0.004 0.006999999999999999 0.7912 0.1978 0.0303910604 0.0038740842 4.3199966974 0.4627721817 2.4814439506 0.0826479086 0.7388475198 0.0268888062 7.5706792282 .5761829807
0.004 0.0075 0.7908 0.1977 0.0275284186 0.0042928435 4.7167519397 0.5294788001 2.5121213304 0.1864082203 0.7258633267 0.0375935093 7.9822650154 .7577733732
0.004 0.008 0.7904 0.1976 0.0270186331 0.0045690937 4.6072651312 0.7031494750 2.4410429370 0.1361136494 0.7284445217 0.0367095144 7.8037712230 .8805417325
0.004 0.0085 0.79 0.1975 0.0267441332 0.0064607223 5.0686584598 0.6440560532 2.3329873447 0.1384827031 0.7034929698 0.0358897194 8.1318829075 .8248891980
0.004 0.009000000000000001 0.7896 0.1974 0.0254892765 0.0026711799 5.5208024117 0.7608392475 2.3131976956 0.1820436326 0.6856592588 0.0073939832 8.5451486426 .9529480432
0.004 0.0095 0.7892 0.1973 0.0266657046 0.0024426431 5.5202646572 0.2041106266 2.3097054046 0.1413022891 0.6916038291 0.0474354794 8.5482395955 .3952910382
0.004 0.01 0.7888 0.1972 0.0261559191 0.0043427039 5.5653284812 0.5540553512 2.2688935333 0.2174388790 0.6830780638 0.0835910354 8.5434559974 .8594279695
0.0045 0.0 0.7964 0.1991 0.0401554140 0.0033951498 0.0000000000 0.0000000000 3.3601317582 0.1896963915 0.9403371674 0.0272288638 4.3406243396 .2203204051
0.0 0.0095 0.7924 0.1981 0.0000000000 0.0000000000 5.7637598778 0.4214987397 2.2591014232 0.1816713124 0.6750216066 0.0402287127 8.6978829076 .6433987648
0.0045 0.0005 0.7959999999999999 0.19899999999999998 0.0410181280 0.0045420894 0.3728789442 0.0512538402 3.2518022607 0.1446913009 0.9245371251 0.0607950872 4.5902364580 .2612823177
0.0045 0.001 0.7956 0.1989 0.0383123433 0.0051044872 0.7440370740 0.1360841404 3.1139594804 0.1709703740 0.9003677536 0.0486020435 4.7966766513 .3607610451
0.0045 0.0015 0.7952 0.1988 0.0356457728 0.0035109368 1.1346619154 0.0646988125 3.0617120679 0.1485443863 0.8734607510 0.0703485856 5.1054805071 .2871027212
0.0045 0.002 0.7948 0.1987 0.0392534858 0.0092645324 1.4636600955 0.1650510631 2.9365374021 0.1230657515 0.8527329728 0.0199638404 5.2921839562 .3173451874
0.0045 0.0025 0.7944 0.1986 0.0346262018 0.0045230904 1.8102966219 0.0894900983 3.0259674423 0.1953200321 0.8825340426 0.0742315075 5.7534243086 .3635647283
0.0045 0.003 0.794 0.1985 0.0358418442 0.0010923832 2.2485665086 0.1191139608 2.9429741737 0.2076734168 0.8469448385 0.0412131094 6.0743273650 .3690928702
0.0045 0.0035 0.7936 0.1984 0.0346654160 0.0060972833 2.4632380900 0.2948625750 2.8071172060 0.1522142847 0.8161269343 0.0576640385 6.1211476463 .5108381815
0.0045 0.004 0.7932 0.1983 0.0343517019 0.0024476743 2.8431078422 0.3660543249 2.7246717477 0.0978794315 0.8087744394 0.0272351544 6.4109057312 .4936165851
0.0045 0.0045 0.7928 0.1982 0.0370967009 0.0047989041 3.1465089098 0.2633476667 2.7032386676 0.1878900672 0.7988407495 0.0578106921 6.6856850278 .5138473301
0.0045 0.005 0.7924 0.1981 0.0330968452 0.0031702986 3.3208489065 0.1473338887 2.6487315374 0.2137388120 0.7885941875 0.0399834171 6.7912714766 .4042264164
0.0 0.001 0.7992 0.1998 0.0000000000 0.0000000000 0.7696341864 0.0726948567 3.2131131545 0.0975498589 0.9323589282 0.0964945512 4.9151062691 .2667392668
0.0 0.01 0.792 0.198 0.0000000000 0.0000000000 5.7754829250 0.4461809406 2.2950514777 0.1835130958 0.6671998035 0.0818072360 8.7377342062 .7115012724
0.0045 0.0055 0.792 0.198 0.0323909883 0.0056086005 3.7384690219 0.4408416492 2.5984014611 0.2167407875 0.7826496171 0.0302832095 7.1519110884 .6934742467
0.0045 0.006 0.7916 0.1979 0.0333321308 0.0061704874 3.9757262906 0.5509912731 2.6201084464 0.1418359452 0.7651287782 0.0363948422 7.3942956460 .7353925479
0.0045 0.0065 0.7912 0.1978 0.0292538466 0.0062860367 4.2114778469 0.2512685332 2.5597808312 0.1228523498 0.7489376458 0.0615889391 7.5494501705 .4419958588
0.0045 0.006999999999999999 0.7908 0.1977 0.0324302026 0.0053227506 4.2092192782 0.2724955053 2.4982891189 0.1623170722 0.7427584214 0.0241965680 7.4826970211 .4643318961
0.0045 0.0075 0.7904 0.1976 0.0301949891 0.0029864699 4.6236128668 0.5876579189 2.4689812650 0.1649453928 0.7173375613 0.0410429320 7.8401266822 .7966327136
0.0045 0.008 0.79 0.1975 0.0317243457 0.0052576380 4.7592345422 0.5110428206 2.4374821697 0.2806042570 0.7255504546 0.0588985408 7.9539915122 .8558032564
0.0045 0.0085 0.7896 0.1974 0.0298028464 0.0052082694 5.2135295119 0.3681541042 2.3832489446 0.1234287056 0.7040404961 0.0360122474 8.3306217990 .5328033266
0.0045 0.009000000000000001 0.7892 0.1973 0.0296852035 0.0039573398 5.3150575544 0.4299972377 2.3706493065 0.1686909026 0.6890226341 0.0273535063 8.4044146985 .6299989864
0.0045 0.0095 0.7888 0.1972 0.0307439889 0.0050365538 5.5387634107 0.6133182977 2.3772915070 0.2044471432 0.6779156737 0.0640387408 8.6247145803 .8868407355
0.0045 0.01 0.7884 0.1971 0.0280382041 0.0039990867 5.7152544253 0.7542512726 2.1929533229 0.1058662112 0.6537463022 0.0620276383 8.5899922545 .9261442088
0.0005 0.0 0.7996 0.1999 0.0045488555 0.0013447694 0.0000000000 0.0000000000 3.2841915479 0.0938853696 0.9234420727 0.0378704533 4.2121824761 .1331005923
0.005 0.0 0.7959999999999999 0.19899999999999998 0.0458022691 0.0048001856 0.0000000000 0.0000000000 3.2333136613 0.1416784953 0.9439351968 0.0868136988 4.2230511272 .2332923797
0.005 0.0005 0.7956 0.1989 0.0418416277 0.0047744885 0.3920230030 0.0568821205 3.2487208275 0.1405193623 0.9153856155 0.0256984028 4.5979710737 .2278743741
0.005 0.001 0.7952 0.1988 0.0449787694 0.0052879685 0.7294101527 0.0753795963 3.1829151087 0.1791717798 0.9275094103 0.1085947997 4.8848134411 .3684341443
0.005 0.0015 0.7948 0.1987 0.0427043417 0.0040782842 1.1216482575 0.1235579554 3.0870482968 0.0865390825 0.9045915273 0.0617536184 5.1559924233 .2759289405
0.005 0.002 0.7944 0.1986 0.0387829145 0.0023710857 1.5532499889 0.2757036029 2.9941944418 0.1520860807 0.8729914428 0.0516248485 5.4592187880 .4817856178
0.005 0.0025 0.794 0.1985 0.0418808420 0.0048257459 1.8845067377 0.0762704947 2.9335244451 0.1165481816 0.8453022599 0.0324716953 5.7052142847 .2301161175
0.005 0.003 0.7936 0.1984 0.0414494850 0.0026780792 2.2327565274 0.2475914050 2.9364004495 0.1336102883 0.8390448174 0.0411179921 6.0496512793 .4249977646
0.005 0.0035 0.7932 0.1983 0.0393711286 0.0059595372 2.4737780774 0.2806335640 2.8658013901 0.1223297134 0.8266081505 0.0325883014 6.2055587466 .4415111160
0.005 0.004 0.7928 0.1982 0.0383515576 0.0059295298 2.8687049546 0.1688988748 2.8684719656 0.1085473464 0.8165180245 0.0620903381 6.5920465023 .3454660891
0.005 0.0045 0.7924 0.1981 0.0341164162 0.0022865653 3.0701477761 0.1646497031 2.7024169521 0.1665948165 0.8010308544 0.0215484642 6.6077119988 .3550795491
0.0005 0.0005 0.7992 0.1998 0.0045096412 0.0021621257 0.4202013368 0.0572089877 3.1446368602 0.2244404324 0.9217212760 0.0456900436 4.4910691142 .3295015894
0.005 0.005 0.792 0.198 0.0377241292 0.0054596632 3.3430043903 0.2687684537 2.7735638218 0.1243876361 0.8065061165 0.0689870617 6.9607984578 .4676028147
0.005 0.0055 0.7916 0.1979 0.0365869153 0.0041396603 3.5703669770 0.2704305972 2.6323657031 0.1103021963 0.7740456337 0.0280252050 7.0133652291 .4128976588
0.005 0.006 0.7912 0.1978 0.0343909161 0.0047161581 4.0058405405 0.2684909751 2.6392133325 0.1501606288 0.7770179189 0.0646241897 7.4564627080 .4879919517
0.005 0.0065 0.7908 0.1977 0.0332537023 0.0040722468 4.2101872362 0.6897661931 2.5571102557 0.1792785234 0.7374395953 0.0362060780 7.5379907895 .9093230413
0.005 0.006999999999999999 0.7904 0.1976 0.0359987013 0.0045771640 4.3544129830 0.3227204990 2.5727228508 0.2178142120 0.7477643753 0.0465853879 7.7108989104 .5916972629
0.005 0.0075 0.79 0.1975 0.0325478454 0.0054393460 4.5647825286 0.4066229433 2.4960294012 0.1376311509 0.7114712090 0.0256545602 7.8048309842 .5753480004
0.005 0.008 0.7896 0.1974 0.0319596313 0.0057579585 5.0602694902 0.7178923382 2.4444667517 0.0881602437 0.7022414813 0.0433460587 8.2389373545 .8551565991
0.005 0.0085 0.7892 0.1973 0.0328615595 0.0058721980 4.9174419050 0.5057786295 2.3510650863 0.1094279463 0.7033365338 0.0549703055 8.0047050846 .6760490793
0.005 0.009000000000000001 0.7888 0.1972 0.0332537023 0.0032393932 5.4721894083 0.4687575759 2.3275777174 0.1220826132 0.6868325293 0.0582719606 8.5198533573 .6523515429
0.005 0.0095 0.7884 0.1971 0.0324302026 0.0044614744 5.6032939462 0.5051052522 2.3216202798 0.0961173036 0.6760384410 0.0269941746 8.6333828696 .6326782048
0.0005 0.001 0.7988 0.1997 0.0043135699 0.0008225655 0.7974898676 0.0984593030 3.1424456188 0.1516637229 0.9293084250 0.0636492948 4.8735574813 .3145948862
0.005 0.01 0.7879999999999999 0.19699999999999998 0.0318027742 0.0067119439 6.0325295580 0.5857324690 2.2537602722 0.1539115574 0.6781503278 0.0489922181 8.9962429322 .7953481884
0.0055 0.0 0.7956 0.1989 0.0469002688 0.0042554261 0.0000000000 0.0000000000 3.2946684209 0.1828265249 0.9210955318 0.0392570367 4.2626642215 .2263389877
0.0055 0.0005 0.7952 0.1988 0.0476845542 0.0062270485 0.3901946378 0.0416465053 3.2414623403 0.2235058691 0.9549639392 0.0488706858 4.6343054715 .3202501087
0.0055 0.001 0.7948 0.1987 0.0444689839 0.0075283231 0.7782382578 0.1002831189 3.0865689627 0.2961477416 0.8714270822 0.0788636375 4.7807032866 .4828228211
0.0055 0.0015 0.7944 0.1986 0.0482335540 0.0048852862 1.1716594224 0.2227954054 3.0558231066 0.2325971089 0.8868360343 0.0273051517 5.1625521173 .4875829522
0.0055 0.002 0.794 0.1985 0.0436846985 0.0046292776 1.5220602301 0.1184673935 2.9979606380 0.1875652574 0.8653260758 0.0297458965 5.4290316424 .3404078250
0.0055 0.0025 0.7936 0.1984 0.0432141272 0.0065175960 1.9221495500 0.1594549981 2.9491370402 0.2967439311 0.8557052580 0.0294415827 5.7702059754 .4921581079
0.0055 0.003 0.7932 0.1983 0.0460375548 0.0070034537 2.1952212660 0.2576371695 2.9386601672 0.1863672643 0.8468666205 0.0296923722 6.0267856085 .4807002597
0.0055 0.0035 0.7928 0.1982 0.0425474846 0.0072307544 2.4733478739 0.3812618308 2.8568994719 0.1992334932 0.8124506869 0.0372357263 6.1852455173 .6249618047
0.0055 0.004 0.7924 0.1981 0.0434101986 0.0042712965 2.8998947134 0.2427551109 2.7969827144 0.1290057037 0.8017348166 0.0346391974 6.5420224430 .4106713085
0.0005 0.0015 0.7984 0.1996 0.0033332131 0.0018888094 1.2160779410 0.0683387545 3.1573049747 0.1535925569 0.8941103111 0.0400806165 5.2708264399 .2639007373
0.0055 0.0045 0.792 0.198 0.0437631270 0.0021959992 3.1642548070 0.1675398516 2.7334367134 0.0986492225 0.7982150053 0.0417775090 6.7396696527 .3101625823
0.0055 0.005 0.7916 0.1979 0.0412141994 0.0074996718 3.4789487184 0.2416892308 2.6904336006 0.2612921160 0.7805377303 0.0429142640 6.9911342487 .5533952826
0.0055 0.0055 0.7912 0.1978 0.0407828424 0.0059523079 3.6699591034 0.1816554632 2.6353786600 0.1223695710 0.7839793236 0.0178337110 7.1300999294 .3278110531
0.0055 0.006 0.7908 0.1977 0.0405475568 0.0050243261 3.7381463692 0.2473984742 2.5667654132 0.1729399416 0.7500326982 0.0460979675 7.0954920374 .4714607094
0.0055 0.0065 0.7904 0.1976 0.0366653439 0.0060547648 4.1066157268 0.3051903967 2.5779270491 0.1993860371 0.7414287148 0.0508992079 7.4626368346 .5615304065
0.0055 0.006999999999999999 0.79 0.1975 0.0392142715 0.0028709561 4.5432723501 0.3861574917 2.4880176748 0.1377700837 0.7316514610 0.0254630627 7.8021557574 .5522615942
0.0055 0.0075 0.7896 0.1974 0.0387829145 0.0048815074 4.6645897568 0.3914393890 2.4829504290 0.1736405445 0.7184326137 0.0528860329 7.9047557140 .6228474738
0.0055 0.008 0.7892 0.1973 0.0387044860 0.0111815010 4.7515984288 0.3899095891 2.4337159735 0.1765644483 0.7203880645 0.0311775148 7.9444069528 .6088330532
0.0055 0.0085 0.7888 0.1972 0.0369398438 0.0085792366 5.3094649080 0.4190846353 2.3038164433 0.0617205068 0.6894137243 0.0300682970 8.3396349194 .5194526757
0.0055 0.009000000000000001 0.7884 0.1971 0.0363124154 0.0090018750 5.4768140967 0.3140682003 2.3661983474 0.1170227613 0.6950454225 0.0262393224 8.5743702820 .4663321590
0.0005 0.002 0.7979999999999999 0.1995 0.0035684987 0.0014546328 1.5483026478 0.3023962371 3.1065640407 0.2181133255 0.8544537695 0.0306047475 5.5128889567 .5525689429
0.0055 0.0095 0.7879999999999999 0.19699999999999998 0.0352928444 0.0043384526 5.5853329472 0.6655534260 2.3032686330 0.1238549722 0.6796364704 0.0308674950 8.6035308950 .8246143458
0.0055 0.01 0.7876 0.1969 0.0343909161 0.0043000018 5.5440334045 0.3869104155 2.3238799975 0.1039240062 0.6617245413 0.0370690755 8.5640288594 .5322034990
0.006 0.0 0.7952 0.1988 0.0525079096 0.0045825362 0.0000000000 0.0000000000 3.2521446422 0.1809980663 0.9555896834 0.0249641763 4.2602422352 .2105447788
0.006 0.0005 0.7948 0.1987 0.0510961958 0.0038229390 0.3908399432 0.0278504900 3.1660014641 0.1519278959 0.9148380893 0.0655528700 4.5227756924 .2491541949
0.006 0.001 0.7944 0.1986 0.0525079096 0.0087277967 0.7527486963 0.1368669518 3.1273808341 0.1383562805 0.8872271244 0.0385404614 4.8198645644 .3224914904
0.006 0.0015 0.794 0.1985 0.0498413391 0.0076899976 1.1878996072 0.0835415014 2.9983030195 0.2179910965 0.8915291161 0.0423985019 5.1275730819 .3516210974
0.006 0.002 0.7936 0.1984 0.0493707679 0.0114015790 1.5163600328 0.0291333908 2.9615312495 0.1894155797 0.8700973756 0.0531730753 5.3973594258 .2831236248
0.006 0.0025 0.7932 0.1983 0.0485080539 0.0035126883 1.8509508592 0.2334196323 2.9529032364 0.1225083581 0.8769805624 0.0716873267 5.7293427119 .4311280054
0.006 0.003 0.7928 0.1982 0.0469002688 0.0065917313 2.1216564555 0.1344921222 2.8934658130 0.0763981886 0.8467884024 0.0299132585 5.9088109397 .2473953006
0.006 0.0035 0.7924 0.1981 0.0472924115 0.0050972520 2.4587209525 0.1489918006 2.8901104746 0.2246554332 0.8341170814 0.0513539349 6.2302409200 .4300984207
0.0005 0.0025 0.7976 0.1994 0.0041959271 0.0017289892 1.8258915013 0.2807458198 3.0046028385 0.2757806898 0.8578171448 0.0374356431 5.6925074117 .5956911419
0.006 0.004 0.792 0.198 0.0452140551 0.0049886965 2.8201995021 0.1245652932 2.7532263624 0.1029411672 0.8168308966 0.0461382964 6.4354708162 .2786334533
0.006 0.0045 0.7916 0.1979 0.0446650553 0.0041604106 3.0334729218 0.2477548671 2.7424071079 0.1558839338 0.8057239362 0.0360937017 6.6262690212 .4438929132
0.006 0.005 0.7912 0.1978 0.0454885550 0.0073822884 3.3812925080 0.2972091805 2.6889271221 0.1099897266 0.7752971222 0.0075446957 6.8910053073 .4221258912
0.006 0.0055 0.7908 0.1977 0.0463904832 0.0050377749 3.6857690846 0.3598679219 2.6722189063 0.0370643401 0.7810852565 0.0466415633 7.1854637306 .4486116002
0.006 0.006 0.7904 0.1976 0.0406259853 0.0030110841 4.0413323350 0.3758452997 2.5861442045 0.1952108188 0.7456524885 0.0290634459 7.4137550133 .6031306485
0.006 0.0065 0.79 0.1975 0.0425866989 0.0044324271 3.9641107942 0.3471262994 2.4976043560 0.1179975110 0.7330593855 0.0468984773 7.2373612346 .5164547148
0.006 0.006999999999999999 0.7896 0.1974 0.0401554140 0.0026642627 4.4279777934 0.3159488650 2.4572033424 0.1594738652 0.7240643120 0.0277628838 7.6494008618 .5058498767
0.006 0.0075 0.7892 0.1973 0.0382339147 0.0054731661 4.7361111003 0.2356581176 2.4315932084 0.1539319070 0.7122533893 0.0395520361 7.9181916127 .4346152268
0.006 0.008 0.7888 0.1972 0.0407436281 0.0019433827 4.9502449272 0.1971588275 2.3933149599 0.0903662952 0.6956711668 0.0458451086 8.0799746820 .3353136140
0.006 0.0085 0.7884 0.1971 0.0412534137 0.0026317422 4.9714324530 0.8085734176 2.3666776814 0.1595662813 0.7135048778 0.0588864901 8.0928684259 1.0296579312
0.0005 0.003 0.7972 0.1993 0.0036861415 0.0014963212 2.2777128005 0.2969570317 2.9129815568 0.2296466643 0.8579735809 0.0616473216 6.0523540797 .5897473388
0.006 0.009000000000000001 0.7879999999999999 0.19699999999999998 0.0417631992 0.0051309293 5.6803003852 0.3916394533 2.2834789839 0.0529594084 0.6766641852 0.0214802151 8.6822067535 .4712100061
0.006 0.0095 0.7876 0.1969 0.0368614152 0.0057632974 5.5711362294 0.3833600230 2.3661298711 0.0545191725 0.6963751290 0.0408313105 8.6705026447 .4844738034
0.006 0.01 0.7872 0.1968 0.0350967730 0.0058005318 6.0663005383 0.3257222059 2.1911729393 0.1979286645 0.6397452747 0.0294889238 8.9323155253 .5589403260
0.0065 0.0 0.7948 0.1987 0.0586253359 0.0055733952 0.0000000000 0.0000000000 3.3509559348 0.1587252732 0.9593441489 0.0846288732 4.3689254196 .2489275416
0.0065 0.0005 0.7944 0.1986 0.0556450513 0.0050609204 0.3726638424 0.0398432148 3.1651797485 0.1434447453 0.9164024499 0.0767659666 4.5098910921 .2651148471
0.0065 0.001 0.794 0.1985 0.0525863381 0.0089263949 0.7769476471 0.1417786759 3.1004011742 0.0677501562 0.8901994096 0.0734373592 4.8201345690 .2918925862
0.0065 0.0015 0.7936 0.1984 0.0536843377 0.0075771877 1.1413300708 0.1509419972 3.0511667186 0.1466765419 0.8863667261 0.0390357347 5.1325478532 .3442314615
0.0065 0.002 0.7932 0.1983 0.0551744800 0.0056424963 1.4785021186 0.1118127962 2.9599562947 0.1838112930 0.8722092625 0.0675622702 5.3658421558 .3688288557
0.0065 0.0025 0.7928 0.1982 0.0510177673 0.0039790410 1.7891090961 0.0980354555 2.9785133704 0.1941747202 0.8401398698 0.0755497105 5.6587801036 .3717389272
0.0065 0.003 0.7924 0.1981 0.0492139108 0.0057792843 2.0888534333 0.0478116643 2.8668285345 0.1978400427 0.8318487585 0.0555579320 5.8367446371 .3069889233
0.0005 0.0035 0.7968 0.1992 0.0033724274 0.0019433827 2.5654114378 0.3363407886 2.8719642566 0.1671895526 0.8334131192 0.0657701558 6.2741612410 .5712438797
0.0065 0.0035 0.792 0.198 0.0497629106 0.0053158124 2.4659268623 0.3111695460 2.8550506119 0.1574653443 0.8159704983 0.0452140814 6.1867108831 .5191647841
0.0065 0.004 0.7916 0.1979 0.0485080539 0.0083870884 2.8307394895 0.4145977399 2.7429549183 0.0445456057 0.8115120705 0.0439554713 6.4337145322 .5114859053
0.0065 0.0045 0.7912 0.1978 0.0493315536 0.0082129328 3.0681043092 0.3458175816 2.6931041761 0.1836556169 0.7913318185 0.0365290766 6.6018718574 .5742152079
0.0065 0.005 0.7908 0.1977 0.0456846263 0.0055844207 3.3727959875 0.3711961338 2.7315878534 0.1323562985 0.7823367450 0.0479179770 6.9324052122 .5570548300
0.0065 0.0055 0.7904 0.1976 0.0460375548 0.0021535741 3.6903937729 0.4183840860 2.6240800715 0.1529512113 0.7853090302 0.0480821448 7.1458204294 .6215710162
0.0065 0.006 0.79 0.1975 0.0480766969 0.0040021618 3.8806513017 0.2768658290 2.6100424311 0.1372941332 0.7751406861 0.0352588977 7.3139111158 .4534210217
0.0065 0.0065 0.7896 0.1974 0.0474492686 0.0062742834 4.2443884200 0.2665990301 2.6073718557 0.1500006635 0.7343890920 0.0191555942 7.6335986363 .4420295712
0.0065 0.006999999999999999 0.7892 0.1973 0.0446258410 0.0074758489 4.4649753004 0.3788192216 2.5099300890 0.1207859719 0.7553515243 0.0192460865 7.7748827547 .5263271289
0.0065 0.0075 0.7888 0.1972 0.0454101264 0.0077306836 4.6215693999 0.4277867809 2.4836351920 0.1724901405 0.7278187775 0.0506596877 7.8784334958 .6586672927
0.0065 0.008 0.7884 0.1971 0.0467041974 0.0020661121 4.8617305427 0.4657156818 2.4008473522 0.1183252928 0.7221870792 0.0444828906 8.0314691715 .6305899773
0.0005 0.004 0.7964 0.1991 0.0033724274 0.0011473107 2.8516043627 0.3419735505 2.8043781542 0.1202927175 0.8104170181 0.0466205711 6.4697719624 .5100341498
0.0065 0.0085 0.7879999999999999 0.19699999999999998 0.0445081982 0.0039448856 5.3202199973 0.5995919716 2.3061446373 0.0795051946 0.6886315440 0.0355402626 8.3595043768 .7185823144
0.0065 0.009000000000000001 0.7876 0.1969 0.0399201284 0.0098289459 5.2984947170 0.2939922875 2.2956677643 0.1291492681 0.6838602441 0.0579269873 8.3179428538 .4908974888
0.0065 0.0095 0.7872 0.1968 0.0395279857 0.0066761074 5.3879770595 0.6480205367 2.2522537938 0.1485796101 0.6648532626 0.0380850331 8.3446121016 .8413612873
0.0065 0.01 0.7868 0.1967 0.0403514854 0.0041232832 5.7239660476 0.5039304612 2.2217818428 0.1070452480 0.6896483784 0.0306415080 8.6757477542 .6457405004
0.006999999999999999 0.0 0.7944 0.1986 0.0615271920 0.0096737721 0.0000000000 0.0000000000 3.2578966509 0.1495398101 0.9366609199 0.0789885938 4.2560847628 .2382021760
0.006999999999999999 0.0005 0.794 0.1985 0.0580763361 0.0095393098 0.3862152548 0.0197542621 3.2172902084 0.1924324715 0.9005241897 0.0678626055 4.5621059890 .2895886489
0.006999999999999999 0.001 0.7936 0.1984 0.0568606937 0.0074692637 0.7427464633 0.0861170412 3.1379261834 0.0930330536 0.8833162229 0.0528480749 4.8208495633 .2394674334
0.006999999999999999 0.0015 0.7932 0.1983 0.0569391223 0.0062379048 1.1136894914 0.1328016192 3.0762290423 0.1166506485 0.8982558668 0.0727274599 5.1451135228 .3284176324
0.006999999999999999 0.002 0.7928 0.1982 0.0566646224 0.0069310601 1.5634673237 0.1355424603 2.9218834751 0.2036232161 0.8673597446 0.0273535063 5.4093751658 .3734502428
0.006999999999999999 0.0025 0.7924 0.1981 0.0535666949 0.0117365373 1.7945941916 0.2476132684 2.9268137683 0.0990098073 0.8522636646 0.0642005669 5.6272383194 .4225601799
0.0 0.0015 0.7988 0.1997 0.0000000000 0.0000000000 1.1924167447 0.0705474830 3.0652728352 0.1329677752 0.8754162017 0.0354444211 5.1331057816 .2389596793
0.0005 0.0045 0.7959999999999999 0.19899999999999998 0.0036861415 0.0016149425 3.1545752267 0.5095767187 2.8017075787 0.1785375422 0.8277814209 0.0496609968 6.7877503678 .7393902002
0.006999999999999999 0.003 0.792 0.198 0.0560764083 0.0055733952 2.2778203514 0.1937330439 2.9307853933 0.1099312209 0.8561745661 0.0648962704 6.1208567191 .3741339304
0.006999999999999999 0.0035 0.7916 0.1979 0.0555274085 0.0081558143 2.5384161638 0.1983194130 2.7912307057 0.1707681810 0.8128417770 0.0539820027 6.1980160550 .4312254110
0.006999999999999999 0.004 0.7912 0.1978 0.0550176230 0.0046504886 2.8867735045 0.3003774548 2.7681541945 0.1957018466 0.7953209381 0.0375009577 6.5052662601 .5382307477
0.006999999999999999 0.0045 0.7908 0.1977 0.0538411948 0.0024998906 3.1016601876 0.3928676143 2.7445298730 0.1879711072 0.8115120705 0.0601719878 6.7115433259 .6435105999
0.006999999999999999 0.005 0.7904 0.1976 0.0509001244 0.0068579023 3.3832284241 0.3491252391 2.6755742447 0.0734078650 0.7785822795 0.0458157400 6.8882850727 .4752067464
0.006999999999999999 0.0055 0.79 0.1975 0.0516451956 0.0039104317 3.7442767701 0.2224763977 2.6164107265 0.0984787202 0.7702911682 0.0515446735 7.1826238604 .3764102231
0.006999999999999999 0.006 0.7896 0.1974 0.0509393387 0.0098377033 3.8222511671 0.3868534887 2.5286925936 0.1630061464 0.7613743127 0.0472799368 7.1632574121 .6069772752
0.006999999999999999 0.0065 0.7892 0.1973 0.0470571258 0.0069221798 4.1827617586 0.7033569845 2.4712409827 0.1101122659 0.7330593855 0.0777655606 7.4341192526 .8981569908
0.006999999999999999 0.006999999999999999 0.7888 0.1972 0.0478021970 0.0056685989 4.3919482445 0.1781159678 2.4975358797 0.0435298153 0.7379089034 0.0319045202 7.6751952246 .2592189022
0.006999999999999999 0.0075 0.7884 0.1971 0.0498805534 0.0092751493 4.7369715075 0.4210940355 2.4722681271 0.1375773108 0.7447138721 0.0212107917 8.0038340601 .5891572873
0.0005 0.005 0.7956 0.1989 0.0032939988 0.0015957848 3.2999840333 0.2146728745 2.7024854284 0.2012906764 0.7840575417 0.0395489423 6.7898210022 .4571082780
0.006999999999999999 0.008 0.7879999999999999 0.19699999999999998 0.0488609823 0.0041381741 4.8207536527 0.7537102086 2.3556529980 0.1453546412 0.7208573727 0.0449611502 7.9461250057 .9481641741
0.006999999999999999 0.0085 0.7876 0.1969 0.0438415556 0.0021987984 5.1611522273 0.2837457535 2.4003680182 0.1318643644 0.7031018797 0.0589961021 8.3084636808 .4768050184
0.006999999999999999 0.009000000000000001 0.7872 0.1968 0.0446650553 0.0042626472 5.4190592674 0.5587305196 2.2905320422 0.1591268857 0.6877711456 0.0459895416 8.4420275105 .7681095941
0.006999999999999999 0.0095 0.7868 0.1967 0.0456846263 0.0062250726 5.3008608366 0.5589388321 2.3207300880 0.0510677086 0.6744740804 0.0378064245 8.3417496313 .6540380378
0.006999999999999999 0.01 0.7864 0.1966 0.0437631270 0.0075527949 5.7364419511 0.5963425339 2.2437627333 0.0918395522 0.6855028227 0.0790650823 8.7094706341 .7747999633
0.0075 0.0 0.794 0.1985 0.0649780479 0.0058301481 0.0000000000 0.0000000000 3.1998972297 0.1310257701 0.9099103534 0.0429005756 4.1747856310 .1797564938
0.0075 0.0005 0.7936 0.1984 0.0642721910 0.0065119310 0.4070801280 0.0378908983 3.2164684929 0.1245987093 0.9150727434 0.0495495020 4.6028935553 .2185510406
0.0075 0.001 0.7932 0.1983 0.0630173344 0.0070568258 0.8089978131 0.0397827829 3.1600440265 0.0702148856 0.8992727012 0.0661608036 4.9313318752 .1832152979
0.0075 0.0015 0.7928 0.1982 0.0639976911 0.0015408764 1.1706914644 0.0674610776 3.1009489845 0.0868305332 0.8737736231 0.0708871160 5.2094117631 .2267196032
0.0075 0.002 0.7924 0.1981 0.0628604773 0.0025606649 1.4078411823 0.2007131341 3.0298705911 0.1666716940 0.8542973334 0.0520478553 5.3548695841 .4219933483
0.0005 0.0055 0.7952 0.1988 0.0038822129 0.0014333339 3.7977295636 0.5313246601 2.6116858622 0.0819269569 0.7732634534 0.0191492053 7.1865610921 .6338341562
0.0075 0.0025 0.792 0.198 0.0592527643 0.0077695734 1.8667608404 0.1761191100 2.9385916909 0.1981753644 0.8531240629 0.0443147773 5.7177293585 .4263788251
0.0075 0.003 0.7916 0.1979 0.0598409784 0.0042626472 2.1315511376 0.2766625411 2.8390271591 0.1495105832 0.8281725111 0.0541901382 5.8585917862 .4846259097
0.0075 0.0035 0.7912 0.1978 0.0574096935 0.0066335898 2.4918466274 0.3296538543 2.8645688168 0.1274539388 0.8165962425 0.0380496755 6.2304213802 .5017910584
0.0075 0.004 0.7908 0.1977 0.0585469074 0.0066991015 2.7431930631 0.4374693333 2.7820548823 0.0929317923 0.8648567676 0.0578318541 6.4486516204 .5949320812
0.0075 0.0045 0.7904 0.1976 0.0543901946 0.0041023451 3.0441204602 0.2869585192 2.7561708430 0.0923003550 0.7914100366 0.0630276214 6.6460915344 .4463888407
0.0075 0.005 0.79 0.1975 0.0580371219 0.0089868297 3.3760225143 0.1315976477 2.6220257826 0.1942465724 0.7611396586 0.0416965936 6.8172250774 .3765276434
0.0075 0.0055 0.7896 0.1974 0.0551352658 0.0019433827 3.7193249630 0.2299724798 2.6327765608 0.1340237651 0.7720119649 0.0298337966 7.1792487545 .3957734242
0.0075 0.006 0.7892 0.1973 0.0531745522 0.0078600896 3.9262528801 0.5422269308 2.4841830023 0.1739770134 0.7432277295 0.0354271559 7.2068381641 .7594911897
0.0075 0.0065 0.7888 0.1972 0.0517628384 0.0067875815 4.1520022034 0.0762686748 2.5789541936 0.1353972885 0.7313385888 0.0329816787 7.5140578242 .2514352235
0.0075 0.006999999999999999 0.7884 0.1971 0.0518804812 0.0088613842 4.3097793626 0.5495017496 2.5091083734 0.1786612525 0.7509713146 0.0305567325 7.6217395318 .7675811188
0.0005 0.006 0.7948 0.1987 0.0032939988 0.0019274921 3.9949779004 0.4488705785 2.6845446393 0.0913653408 0.7811634745 0.0327007502 7.4639800130 .5748641616
0.0075 0.0075 0.7879999999999999 0.19699999999999998 0.0515275528 0.0041972096 4.7750445234 0.3056093005 2.4420016051 0.0924278805 0.7044315862 0.0295303886 7.9730052675 .4317647792
0.0075 0.008 0.7876 0.1969 0.0506256245 0.0063590025 4.9630434834 0.3488453609 2.4817178557 0.1428269084 0.7260197627 0.0415590292 8.2214067263 .5395903010
0.0075 0.0085 0.7872 0.1968 0.0479198398 0.0065926643 5.0658621366 0.2887028174 2.2989546264 0.1003355079 0.6873800555 0.0211888589 8.1001166583 .4168198485
0.0075 0.009000000000000001 0.7868 0.1967 0.0491746965 0.0069638187 5.3382885472 0.5027315735 2.3628430089 0.1232850214 0.6916038291 0.0338914314 8.4419100817 .6668718450
0.0075 0.0095 0.7864 0.1966 0.0453709122 0.0047421713 5.5440334045 0.2064199485 2.2612926646 0.1544498566 0.6893355063 0.0182541513 8.5400324876 .3838661277
0.0075 0.01 0.7859999999999999 0.1965 0.0470179116 0.0062762439 5.6523371532 0.6644935954 2.2663599104 0.1219144220 0.6844859883 0.0556468382 8.6502009635 .8483310995
0.008 0.0 0.7936 0.1984 0.0698014033 0.0085806704 0.0000000000 0.0000000000 3.2127022967 0.1964286871 0.9198440433 0.0850140404 4.2023477433 .2900233979
0.008 0.0005 0.7932 0.1983 0.0678406897 0.0073697796 0.3908399432 0.0562498365 3.1416923796 0.0901164683 0.9175757204 0.0464127631 4.5179487329 .2001488475
0.008 0.001 0.7928 0.1982 0.0718405454 0.0049204145 0.7600621570 0.0711483093 3.1868867338 0.1989101394 0.9044350912 0.0671666570 4.9232245274 .3421455202
0.008 0.0015 0.7924 0.1981 0.0654094049 0.0014376189 1.1332637538 0.2287338210 3.0329520243 0.2121340336 0.8638399332 0.0171894690 5.0954651162 .4594949425
0.0005 0.0065 0.7944 0.1986 0.0031763560 0.0010923832 4.2826765377 0.5057545697 2.5598493075 0.2538340029 0.7475297212 0.0479613678 7.5932319224 .8086423236
0.008 0.002 0.792 0.198 0.0646643338 0.0055534941 1.5031312730 0.2971858280 2.9611203917 0.1303624634 0.8601636857 0.0744947803 5.3890796842 .5075965658
0.008 0.0025 0.7916 0.1979 0.0645466909 0.0039245630 1.7965301076 0.2162959418 2.8781955994 0.2183050035 0.8432685910 0.0829131789 5.5825409889 .5214386872
0.008 0.003 0.7912 0.1978 0.0637624055 0.0076899976 2.1218715573 0.2795027329 2.8754565476 0.1707670827 0.8205071441 0.0513625119 5.8815976545 .5093223251
0.008 0.0035 0.7908 0.1977 0.0616056206 0.0097686835 2.4245197687 0.3729536205 2.7948599493 0.2260734250 0.8248091358 0.0869396140 6.1057944744 .6957353430
0.008 0.004 0.7904 0.1976 0.0611742636 0.0026364125 2.7540557032 0.2159311243 2.7705508648 0.0906663373 0.7709951305 0.0306215349 6.3567759621 .3398554090
0.008 0.0045 0.79 0.1975 0.0624683345 0.0061485177 3.1823233570 0.3887398108 2.7356964311 0.0905456526 0.7955555922 0.0961151617 6.7760437148 .5815491428
0.008 0.005 0.7896 0.1974 0.0591743357 0.0050487518 3.4096859436 0.0637717845 2.6450338175 0.1608668913 0.7738891976 0.0505009918 6.8877832944 .2801884194
0.008 0.0055 0.7892 0.1973 0.0594488356 0.0060720105 3.7464277879 0.5564469068 2.6168215843 0.1144238672 0.7724812731 0.0507282375 7.1951794809 .7276710220
0.008 0.006 0.7888 0.1972 0.0580371219 0.0038181090 3.9687354826 0.3747875626 2.5736815189 0.1126346580 0.7544129080 0.0354216292 7.3548670314 .5266619588
0.008 0.0065 0.7884 0.1971 0.0552921229 0.0064768872 4.0979041045 0.1803184291 2.4965087353 0.1483814145 0.7510495326 0.0624424882 7.4007544953 .3976192190
0.0005 0.006999999999999999 0.794 0.1985 0.0035292844 0.0006561803 4.5377872546 0.4115558814 2.4933588258 0.1233338472 0.7261761988 0.0268933565 7.7608515636 .5624392654
0.008 0.006999999999999999 0.7879999999999999 0.19699999999999998 0.0580763361 0.0073756197 4.3551658392 0.4851570094 2.4777462307 0.1623921634 0.7397079181 0.0856215596 7.6306963241 .7405463521
0.008 0.0075 0.7876 0.1969 0.0538411948 0.0054370838 4.6820130014 0.6283242801 2.4929479680 0.0679171623 0.7171811252 0.0273579793 7.9459832894 .7290365055
0.008 0.008 0.7872 0.1968 0.0538804091 0.0063927682 4.7497700637 0.6316758285 2.4124198460 0.1516387398 0.7108454647 0.0365391243 7.9269157835 .8262464608
0.008 0.0085 0.7868 0.1967 0.0529000523 0.0044324271 5.2024517700 0.3440092927 2.3195659910 0.1088350080 0.7054484206 0.0181519767 8.2803662339 .4754287045
0.008 0.009000000000000001 0.7864 0.1966 0.0543509803 0.0040404023 5.2913963581 0.3191659670 2.3679102547 0.0864462704 0.6744740804 0.0306694485 8.3881316735 .4403220882
0.008 0.0095 0.7859999999999999 0.1965 0.0500766247 0.0104742486 5.7039615816 0.8919075614 2.2212340325 0.1440475633 0.6877711456 0.0514068037 8.6630433844 1.0978361770
0.008 0.01 0.7856 0.1964 0.0512922672 0.0038788445 5.6676093799 0.7230628503 2.3137455060 0.1625514729 0.6719711034 0.0510408463 8.7046182565 .9405340140
0.0085 0.0 0.7932 0.1983 0.0773697577 0.0058931105 0.0000000000 0.0000000000 3.2987769986 0.1102161214 0.9448738132 0.0238327658 4.3210205695 .1399419977
0.0085 0.0005 0.7928 0.1982 0.0722326882 0.0053111819 0.3901946378 0.0486938373 3.2161261114 0.1114137716 0.9228163285 0.0535473122 4.6013697659 .2189661030
0.0085 0.001 0.7924 0.1981 0.0724679738 0.0143088573 0.7814647846 0.0621692536 3.0867743916 0.0909499243 0.9031836027 0.0731070423 4.8438907527 .2405350775
0.0005 0.0075 0.7936 0.1984 0.0037645701 0.0015763942 4.8112891741 0.3216214088 2.4383038852 0.1594522232 0.7303217544 0.0296387513 7.9836793838 .5122887775
0.0085 0.0015 0.792 0.198 0.0702719746 0.0086114397 1.0951907379 0.1605163832 3.0650674063 0.2153234432 0.8743993673 0.0446251518 5.1049294861 .4290764179
0.0085 0.002 0.7916 0.1979 0.0688994751 0.0115893930 1.4582825508 0.1485953272 2.9538619045 0.1463161359 0.8517161384 0.0264529634 5.3327600688 .3329538195
0.0085 0.0025 0.7912 0.1978 0.0693308321 0.0063405973 1.8147062085 0.1622166976 2.8903843797 0.1511239390 0.8367764945 0.0500169906 5.6111979148 .3696982245
0.0085 0.003 0.7908 0.1977 0.0679191183 0.0086931946 2.2848111594 0.2466809552 2.8557353749 0.0518965386 0.8386537272 0.0698090558 6.0471193798 .3770797442
0.0085 0.0035 0.7904 0.1976 0.0649780479 0.0009146261 2.4891578551 0.1787020785 2.8032140572 0.0655924268 0.8302843979 0.0553416752 6.1876343581 .3005508066
0.0085 0.004 0.79 0.1975 0.0633702628 0.0072494451 2.7026463766 0.3399243918 2.7433657760 0.1950709711 0.7822585270 0.0411322737 6.2916409424 .5833770817
0.0085 0.0045 0.7896 0.1974 0.0665858331 0.0060221682 3.0128231505 0.5002546144 2.6833805423 0.1136686684 0.7882813153 0.0417499685 6.5510708412 .6616954195
0.0085 0.005 0.7892 0.1973 0.0609781922 0.0028277813 3.4780883112 0.4377257373 2.7127568725 0.1153750577 0.7673971011 0.0295469582 7.0192204770 .5854755345
0.0085 0.0055 0.7888 0.1972 0.0590566929 0.0051273316 3.6615701338 0.0989585107 2.5738869478 0.1462436915 0.7613743127 0.0434807836 7.0558880872 .2938103174
0.0085 0.006 0.7884 0.1971 0.0610566208 0.0099006523 4.1871713452 0.2837327080 2.5366358437 0.2108213290 0.7630168914 0.0397267523 7.5478807011 .5441814416
0.0005 0.008 0.7932 0.1983 0.0034116416 0.0010696227 5.0449972635 0.6563462203 2.3706493065 0.1152136798 0.7174157793 0.0255455826 8.1364739909 .7981751054
0.0085 0.0065 0.7879999999999999 0.19699999999999998 0.0557234798 0.0063831391 4.2650381913 0.4470120446 2.5257481129 0.0941801752 0.7370485051 0.0368691622 7.5835582891 .5844445211
0.0085 0.006999999999999999 0.7876 0.1969 0.0600762640 0.0077861810 4.4428198166 0.5463277919 2.4775408018 0.0725311045 0.7253158005 0.0503680393 7.7057526829 .6770131167
0.0085 0.0075 0.7872 0.1968 0.0583116218 0.0088683229 4.5838190366 0.2797125584 2.5046574143 0.1948184147 0.7372049412 0.0326947627 7.8839930139 .5160940587
0.0085 0.008 0.7868 0.1967 0.0547823373 0.0091213441 4.8856068408 0.2537502797 2.3871520934 0.1370007873 0.7099850664 0.0411804376 8.0375263379 .4410528487
0.0085 0.0085 0.7864 0.1966 0.0557626941 0.0094752587 4.9917595717 0.5611055297 2.3746894078 0.1557756079 0.7014593010 0.0275105169 8.1236709746 .7538669132
0.0085 0.009000000000000001 0.7859999999999999 0.1965 0.0552529086 0.0057547528 5.6741699843 0.2692543413 2.3125814090 0.1172706071 0.6756473508 0.0330506122 8.7176516527 .4253303134
0.0085 0.0095 0.7856 0.1964 0.0573312650 0.0064702360 5.4100249925 0.3023611965 2.2986122450 0.1278638537 0.7136613139 0.0328567871 8.4796298164 .4695520733
0.0085 0.01 0.7852 0.1963 0.0546646945 0.0038851825 5.6819136486 0.2062589469 2.2704684880 0.1192216137 0.6761948771 0.0374140643 8.6832417082 .3667798074
0.009000000000000001 0.0 0.7928 0.1982 0.0785461859 0.0072077495 0.0000000000 0.0000000000 3.2696745735 0.1260294243 0.9393203330 0.0651916201 4.2875410924 .1984287939
0.009000000000000001 0.0005 0.7924 0.1981 0.0795265427 0.0048764646 0.4033158467 0.0361729324 3.1467596254 0.1431225973 0.8996637913 0.0466473345 4.5292658061 .2308193288
0.0005 0.0085 0.7928 0.1982 0.0034900702 0.0022513227 5.0565052090 0.3075707320 2.3914660999 0.0667879456 0.7191365760 0.0483344396 8.1705979551 .4249444399
0.009000000000000001 0.001 0.792 0.198 0.0747816158 0.0114209841 0.8260984050 0.1353986715 3.1271069289 0.1361632472 0.8804221557 0.0338545854 4.9084091054 .3168374882
0.009000000000000001 0.0015 0.7916 0.1979 0.0787422572 0.0094394869 1.1141196950 0.1177147343 3.1238885431 0.2244773664 0.8751033296 0.0622580150 5.1918538249 .4138896026
0.009000000000000001 0.002 0.7912 0.1978 0.0767423294 0.0097535598 1.5282981818 0.1657512441 3.0543851044 0.0971388790 0.8593032874 0.0402360120 5.5187289030 .3128796949
0.009000000000000001 0.0025 0.7908 0.1977 0.0716836884 0.0054030379 1.7892166469 0.2288296827 2.9400981694 0.1230558446 0.8576607087 0.0457237748 5.6586592134 .4030123400
0.009000000000000001 0.003 0.7904 0.1976 0.0734875448 0.0116153705 2.2184522587 0.3400728607 2.8467649803 0.2100397340 0.8269992406 0.0358289812 5.9657040244 .5975569464
0.009000000000000001 0.0035 0.79 0.1975 0.0736051877 0.0081111950 2.4464601508 0.1851495408 2.8418346871 0.1224745184 0.8172219868 0.0361688836 6.1791220124 .3519041378
0.009000000000000001 0.004 0.7896 0.1974 0.0721150453 0.0057920422 2.7083465739 0.4489038715 2.7928056605 0.0856528686 0.8345863896 0.0314315826 6.4078536693 .5717803649
0.009000000000000001 0.0045 0.7892 0.1973 0.0666642616 0.0061505182 3.0455186218 0.3366776546 2.7236446033 0.1409540897 0.7943823217 0.0268204598 6.6302098084 .5106027223
0.009000000000000001 0.005 0.7888 0.1972 0.0665858331 0.0061234564 3.2320118693 0.4980428100 2.6587975526 0.2340028852 0.7947734119 0.0824870606 6.7521686669 .8206562122
0.009000000000000001 0.0055 0.7884 0.1971 0.0604684067 0.0088300927 3.8168736225 0.4515023870 2.5826519134 0.1095872329 0.7479208114 0.0455833317 7.2079147540 .6155030443
0.0005 0.009000000000000001 0.7924 0.1981 0.0029410704 0.0010225831 5.5279007706 0.5883722339 2.3545573773 0.1418487716 0.6895701603 0.0328418874 8.5749693786 .7640854760
0.009000000000000001 0.006 0.7879999999999999 0.19699999999999998 0.0671348329 0.0100517125 3.9243169640 0.2217433378 2.5281447832 0.2167670065 0.7397079181 0.0258597848 7.2593044982 .4744218416
0.009000000000000001 0.0065 0.7876 0.1969 0.0639584769 0.0037563915 4.3347311697 0.2101153608 2.4376875985 0.1319610502 0.7196841022 0.0516793343 7.5560613473 .3975121368
0.009000000000000001 0.006999999999999999 0.7872 0.1968 0.0623506917 0.0089902513 4.4592751031 0.3116331233 2.5076018950 0.1420859180 0.7325118593 0.0565403298 7.7617395491 .5192496224
0.009000000000000001 0.0075 0.7868 0.1967 0.0622722632 0.0062329725 4.7612780092 0.0854796198 2.4105025097 0.0725740182 0.7291484840 0.0171837733 7.9632012661 .1814703838
0.009000000000000001 0.008 0.7864 0.1966 0.0652917621 0.0111550646 5.0443519581 0.3048369494 2.4513143811 0.0679657491 0.7187454859 0.0196972819 8.2797035872 .4036550450
0.009000000000000001 0.0085 0.7859999999999999 0.1965 0.0609389780 0.0127223571 5.2590235395 0.3321471072 2.3239484738 0.1134060054 0.7037276239 0.0492229493 8.3476386152 .5074984190
0.009000000000000001 0.009000000000000001 0.7856 0.1964 0.0568606937 0.0067603402 5.3757162578 0.3391989419 2.3541465196 0.1509962999 0.7059959468 0.0166323245 8.4927194179 .5135879065
0.009000000000000001 0.0095 0.7852 0.1963 0.0581547647 0.0084273285 5.4274482370 0.7755964286 2.2697837251 0.1461006208 0.6621938495 0.0237319229 8.4175805763 .9538563008
0.009000000000000001 0.01 0.7848 0.1962 0.0585076931 0.0058931105 5.7428950046 0.3312906884 2.2134277349 0.0916983235 0.6725186296 0.0297458965 8.6873490622 .4586280189
0.0095 0.0 0.7924 0.1981 0.0859576832 0.0184208597 0.0000000000 0.0000000000 3.3067887250 0.2011392040 0.9165588860 0.1083104819 4.3093052942 .3278705456
0.0 0.002 0.7984 0.1996 0.0000000000 0.0000000000 1.5475497916 0.1838741593 3.1388848515 0.0780910817 0.8715835182 0.0448990574 5.5580181613 .3068642984
0.0005 0.0095 0.792 0.198 0.0024704991 0.0009476557 5.6243739211 0.3176034488 2.3197029436 0.1003913853 0.6650096986 0.0167510812 8.6115570624 .4356935710
0.0095 0.0005 0.792 0.198 0.0860361117 0.0071683860 0.3720185370 0.0401347883 3.2396819567 0.1352391382 0.9244589071 0.0533935323 4.6221955125 .2359358448
0.0095 0.001 0.7916 0.1979 0.0818793990 0.0085289012 0.7754419346 0.0952611957 3.2199607839 0.1322458615 0.8871489064 0.0479435058 4.9644310239 .2839794642
0.0095 0.0015 0.7912 0.1978 0.0774481863 0.0045258094 1.1176688744 0.1745874005 2.9661876375 0.1586089547 0.8579735809 0.0352290399 5.0192782791 .3729512045
0.0095 0.002 0.7908 0.1977 0.0769384007 0.0090706264 1.4208548403 0.1000799052 2.9915238663 0.0949246439 0.8700973756 0.0481975419 5.3594144829 .2522727174
0.0095 0.0025 0.7904 0.1976 0.0778403290 0.0092632045 1.8295482316 0.1574500987 2.9767329868 0.1478234292 0.8849588015 0.0535628486 5.7690803489 .3680995810
0.0095 0.003 0.79 0.1975 0.0739581161 0.0075650011 2.1750016982 0.3194320170 2.8542973727 0.0955950650 0.8423299747 0.0530463590 5.9455871617 .4756384421
0.0095 0.0035 0.7896 0.1974 0.0737620447 0.0071253529 2.5972465020 0.1162871364 2.8139648354 0.1474397501 0.8259824062 0.0317569059 6.3109557883 .3026091453
0.0095 0.004 0.7892 0.1973 0.0714876170 0.0095076617 2.7144769748 0.1860517290 2.8089660659 0.2154823534 0.8152665360 0.0694135558 6.4101971937 .4804552999
0.0095 0.0045 0.7888 0.1972 0.0712523314 0.0096871157 3.0426147477 0.1785487346 2.7205631700 0.0999021963 0.7971981709 0.0339959714 6.6316284200 .3221340180
0.0095 0.005 0.7884 0.1971 0.0719974025 0.0074461696 3.3814000589 0.4162455754 2.6972812300 0.0988812863 0.7833535794 0.0684307197 6.9340322708 .5910037510
0.0005 0.01 0.7916 0.1979 0.0028626418 0.0006837242 5.6565316380 0.6398894522 2.3109379779 0.1526800870 0.6761166590 0.0538362837 8.6464489167 .8470895471
0.0095 0.0055 0.7879999999999999 0.19699999999999998 0.0712131171 0.0107146135 3.7422333031 0.2002723533 2.6123021489 0.1108414418 0.7689614617 0.0565325384 7.1947100308 .3783609470
0.0095 0.006 0.7876 0.1969 0.0684289038 0.0067375551 3.9488385675 0.2602308470 2.5376629881 0.0616977111 0.7559772686 0.0455844054 7.3109077280 .3742505186
0.0095 0.0065 0.7872 0.1968 0.0660368333 0.0062369186 4.1331807972 0.4828232565 2.5312946928 0.1746762486 0.7538653817 0.0550881545 7.4843777050 .7188245782
0.0095 0.006999999999999999 0.7868 0.1967 0.0642721910 0.0053847921 4.3229005715 0.4198682154 2.4641194481 0.0867484117 0.7352494904 0.0346533243 7.5865417010 .5466547435
0.0095 0.0075 0.7864 0.1966 0.0673309042 0.0021132090 4.6313565311 0.7574957098 2.4758973707 0.1287875811 0.7352494904 0.0803904815 7.9098342964 .9687869814
0.0095 0.008 0.7859999999999999 0.1965 0.0660760475 0.0041795865 4.7506304708 0.1981382861 2.3903020029 0.0590448337 0.7036494059 0.0672027181 7.9106579271 .3285654244
0.0095 0.0085 0.7856 0.1964 0.0631349772 0.0046465189 5.2048178897 0.1904317860 2.3633908193 0.1510782596 0.6912909570 0.0128772632 8.3226346432 .3590338277
0.0095 0.009000000000000001 0.7852 0.1963 0.0628212630 0.0072247972 5.3857184908 0.5787259058 2.2969003376 0.1259998052 0.6778374557 0.0278324331 8.4232775471 .7397829413
0.0095 0.0095 0.7848 0.1962 0.0610174065 0.0102089745 5.7196640119 0.4940932481 2.2845061283 0.2332401896 0.6824523195 0.0212891031 8.7476398662 .7588315153
0.0095 0.01 0.7844 0.1961 0.0597625498 0.0086178659 5.8282904132 0.5491095682 2.2093876336 0.1589193021 0.6722839755 0.0370855763 8.7697245721 .7537323125
0.001 0.0 0.7992 0.1998 0.0087447826 0.0018326118 0.0000000000 0.0000000000 3.2320810880 0.0511605454 0.9367391380 0.0347111846 4.1775650086 .0877043418
0.01 0.0 0.792 0.198 0.0870556828 0.0068237340 0.0000000000 0.0000000000 3.2626899915 0.2678932660 0.9319678381 0.0436145311 4.2817135124 .3183315311
0.01 0.0005 0.7916 0.1979 0.0867027544 0.0083790172 0.4143935886 0.0588200147 3.1907214063 0.1220564926 0.9061558879 0.0447336024 4.5979736372 .2339891269
0.01 0.001 0.7912 0.1978 0.0778795433 0.0054697935 0.7667303123 0.0550694178 3.0829397191 0.2405101920 0.8848805835 0.0454058196 4.8124301582 .3464552229
0.01 0.0015 0.7908 0.1977 0.0818009704 0.0049378850 1.1408998672 0.1960031731 2.9994671165 0.1847594475 0.8667340003 0.0373892006 5.0889019544 .4230897062
0.01 0.002 0.7904 0.1976 0.0798402568 0.0037069415 1.5526046835 0.1317634949 3.0047397911 0.0987845011 0.8828469147 0.0559258374 5.5200316461 .2901807749
0.01 0.0025 0.79 0.1975 0.0862713974 0.0131470195 1.7671687140 0.2078493276 2.9289365334 0.0930880757 0.8187081293 0.0323206141 5.6010847741 .3464050369
0.01 0.003 0.7896 0.1974 0.0798402568 0.0082159280 2.3144952057 0.1994191931 2.8319056245 0.1767141657 0.8342735175 0.0512155516 6.0605146045 .4355648384
0.01 0.0035 0.7892 0.1973 0.0798402568 0.0075242368 2.5320706612 0.1988808816 2.7743170610 0.1371038376 0.8050199739 0.0789895233 6.1912479529 .4224984793
0.01 0.004 0.7888 0.1972 0.0778011147 0.0082383576 2.7892248450 0.2027388811 2.7003626632 0.0451424484 0.7828842712 0.0271289179 6.3502728941 .2832486050
0.01 0.0045 0.7884 0.1971 0.0738404733 0.0106691649 2.9549607703 0.2670252800 2.6737938611 0.1252877430 0.7728723632 0.0402238458 6.4754674679 .4432060337
0.001 0.0005 0.7988 0.1997 0.0092545681 0.0022513227 0.3962174878 0.0898893862 3.2374907152 0.3259901424 0.9338450708 0.0731736263 4.5768078419 .4913044776
0.01 0.005 0.7879999999999999 0.19699999999999998 0.0723503310 0.0078546098 3.3413911269 0.0937991776 2.7011159025 0.1646113144 0.7829624892 0.0359632863 6.8978198496 .3022283881
0.01 0.0055 0.7876 0.1969 0.0728601165 0.0082800635 3.6721101212 0.5078764959 2.5683403680 0.0892932977 0.7462000147 0.0861222790 7.0595106204 .6915721361
0.01 0.006 0.7872 0.1968 0.0697621891 0.0124288828 3.7452447281 0.3139208449 2.5104778993 0.0278845694 0.7548039981 0.0389428402 7.0802888146 .3931771373
0.01 0.0065 0.7868 0.1967 0.0714091885 0.0053158124 4.1283410070 0.3327917288 2.4926055865 0.1109885611 0.7282098676 0.0421158884 7.4205656496 .4912119907
0.01 0.006999999999999999 0.7864 0.1966 0.0709778315 0.0080861311 4.2609512574 0.3774883729 2.5076703713 0.1178551625 0.7356405805 0.0653801683 7.5752400407 .5688098348
0.01 0.0075 0.7859999999999999 0.1965 0.0703504031 0.0071855271 4.7721406493 0.9586605133 2.4492600923 0.1629532088 0.7254722365 0.0344017092 8.0172233812 1.1632009584
0.01 0.008 0.7856 0.1964 0.0687034037 0.0072757006 4.7369715075 0.5766851976 2.4459047539 0.0582320731 0.7201534104 0.0524716494 7.9717330755 .6946646207
0.01 0.0085 0.7852 0.1963 0.0674485470 0.0101443008 5.0345648269 0.4286894928 2.3483260346 0.0913612350 0.7106108107 0.0400366309 8.1609502192 .5702316595
0.01 0.009000000000000001 0.7848 0.1962 0.0641153340 0.0081881803 5.2276186789 0.5919558132 2.2753987812 0.1911062350 0.6706413969 0.0312926871 8.2377741910 .8225429156
0.01 0.0095 0.7844 0.1961 0.0647035480 0.0069752919 5.5173607831 0.5894770129 2.3377122090 0.1872329721 0.6916038291 0.0634397898 8.6113803692 .8471250667
0.001 0.001 0.7984 0.1996 0.0092545681 0.0027438784 0.7263987277 0.0843966868 3.1207386336 0.1700361114 0.9034964748 0.0444795895 4.7598884042 .3016562661
0.01 0.01 0.784 0.196 0.0621546204 0.0100712755 5.8880887094 0.2239855207 2.2219187954 0.0940651952 0.6498354007 0.0313481631 8.8219975259 .3594701545
0.001 0.0015 0.7979999999999999 0.1995 0.0089800682 0.0020511726 1.1256276405 0.1691025661 3.1081389954 0.1437199804 0.8945014013 0.0162527959 5.1372481054 .3311265150
0.001 0.002 0.7976 0.1994 0.0090977110 0.0010104811 1.6007874834 0.1467262237 3.0158329508 0.1734706598 0.8771369984 0.0683240656 5.5028551436 .3895314302
0.001 0.0025 0.7972 0.1993 0.0092545681 0.0025462114 1.8324521057 0.2584773532 2.9523554260 0.2548948538 0.8533587170 0.0410208645 5.6474208168 .5569392829
0.001 0.003 0.7968 0.1992 0.0092937824 0.0020541692 2.2037177865 0.2873964315 2.8942875285 0.0481532001 0.8452240418 0.0533293265 5.9525231392 .3909331273
0.001 0.0035 0.7964 0.1991 0.0069409261 0.0006837242 2.6821041561 0.2859410738 2.8298513356 0.2297390999 0.8042377936 0.0567037028 6.3231342114 .5730676007
0.0 0.0025 0.7979999999999999 0.1995 0.0000000000 0.0000000000 1.8930032582 0.1251892388 2.9830328059 0.0570150584 0.8598508136 0.0454219857 5.7358868777 .2276262829
0.001 0.004 0.7959999999999999 0.19899999999999998 0.0069017118 0.0015167358 2.8492382430 0.1442170446 2.7618543755 0.1399509382 0.8319269766 0.0292681796 6.4499213069 .3149528982
0.001 0.0045 0.7956 0.1989 0.0083918541 0.0023710857 2.9708783024 0.2530218807 2.8126637858 0.1769541920 0.8198031818 0.0281210955 6.6117371241 .4604682539
0.001 0.005 0.7952 0.1988 0.0069017118 0.0020809444 3.2794418129 0.5224669595 2.6240800715 0.1201460636 0.8096348378 0.0397833853 6.7200584340 .6844773528
0.001 0.0055 0.7948 0.1987 0.0074507116 0.0020601493 3.5438019065 0.2605982759 2.7296705172 0.1748593359 0.7706040403 0.0376377492 7.0515271756 .4751555103
0.001 0.006 0.7944 0.1986 0.0067056404 0.0022376201 3.5673555520 0.3689352425 2.6211355908 0.1444318127 0.7791298057 0.0363336014 6.9743265889 .5519382767
0.001 0.0065 0.794 0.1985 0.0068232832 0.0020209622 4.1641554542 0.5634417066 2.5262959233 0.1351359151 0.7427584214 0.0352220926 7.4400330821 .7358206765
0.001 0.006999999999999999 0.7936 0.1984 0.0065879976 0.0020391421 4.4604581629 0.6204605673 2.5275284966 0.3229191025 0.7385346477 0.0499018777 7.7331093048 .9953206896
0.001 0.0075 0.7932 0.1983 0.0062350692 0.0026176811 4.9109888515 0.4272073078 2.4360441675 0.1427989345 0.7289920479 0.0352345967 8.0822601361 .6078585201
0.001 0.008 0.7928 0.1982 0.0069801403 0.0011256614 4.7452529262 0.5401862392 2.4538480040 0.1482191494 0.7257068906 0.0549190847 7.9317879611 .7444501347
0.001 0.0085 0.7924 0.1981 0.0067840690 0.0026780792 5.0394046171 0.6763531452 2.4023538307 0.1758567228 0.7050573305 0.0377798757 8.1535998473 .8926678229
0.0 0.003 0.7976 0.1994 0.0000000000 0.0000000000 2.2415757006 0.1985176226 2.9524239023 0.1136313709 0.8347428257 0.0324716953 6.0287424286 .3446206888
0.001 0.009000000000000001 0.792 0.198 0.0055684266 0.0017815540 5.3723821801 0.2272096033 2.3258658101 0.1405732764 0.6944196783 0.0488110596 8.3982360951 .4183754933
0.001 0.0095 0.7916 0.1979 0.0068232832 0.0021392454 5.8157069588 0.4502077789 2.3307961032 0.0880708438 0.7019286092 0.0715776615 8.8552549544 .6119955296
0.001 0.01 0.7912 0.1978 0.0068232832 0.0015567621 5.5826441749 0.8593324653 2.2918330918 0.1353133158 0.6964533471 0.0732605293 8.5777538970 1.0694630725
0.0015 0.0 0.7988 0.1997 0.0132544238 0.0024751631 0.0000000000 0.0000000000 3.2926826084 0.1410784503 0.9471421361 0.0327672874 4.2530791683 .1763209008
0.0015 0.0005 0.7984 0.1996 0.0119995671 0.0012250930 0.4155766485 0.0926197414 3.2131131545 0.2049524657 0.9245371251 0.0631583356 4.5652264952 .3619556357
0.0015 0.001 0.7979999999999999 0.1995 0.0132936380 0.0020361234 0.8072769988 0.1033438164 3.1477867698 0.1900482538 0.8791706672 0.0562561131 4.8475280738 .3516843067
0.0015 0.0015 0.7976 0.1994 0.0130583524 0.0007273164 1.0859413612 0.1337071726 3.0812278118 0.1062884442 0.8916073341 0.0539498059 5.0718348595 .2946727391
0.0015 0.002 0.7972 0.1993 0.0122348527 0.0033329824 1.5319549122 0.0941286001 2.9726244091 0.1413529855 0.8881657408 0.0360787822 5.4049799148 .2748933502
0.0015 0.0025 0.7968 0.1992 0.0120779956 0.0030637365 1.8312690459 0.2733152383 2.9547520963 0.1127578160 0.8589121972 0.0385144186 5.6570113350 .4276512094
0.0015 0.003 0.7964 0.1991 0.0115289958 0.0019433827 2.3552569940 0.1692078746 2.8771684550 0.0915286025 0.8405309600 0.0481086038 6.0844854048 .3107884636
0.0 0.0035 0.7972 0.1993 0.0000000000 0.0000000000 2.4696911435 0.2258677314 2.9220889040 0.0579919425 0.8448329517 0.0425736079 6.2366129992 .3264332818
0.0015 0.0035 0.7959999999999999 0.19899999999999998 0.0120779956 0.0035820472 2.4636682936 0.1711994012 2.7791788779 0.3319495702 0.8101823640 0.0476208434 6.0651075311 .5543518620
0.0015 0.004 0.7956 0.1989 0.0116466386 0.0007273164 2.8736522956 0.4384655593 2.8269068550 0.1116928756 0.8235576473 0.0379059782 6.5357634365 .5887917295
0.0015 0.0045 0.7952 0.1988 0.0113721387 0.0038740842 2.9132310240 0.2725540788 2.7678118131 0.2450980753 0.7923486529 0.0566225074 6.4847636287 .5781487457
0.0015 0.005 0.7948 0.1987 0.0113329245 0.0024726767 3.4283997989 0.6424207020 2.6676994709 0.0992302547 0.7721684010 0.0236140740 6.8796005953 .7677377074
0.0015 0.0055 0.7944 0.1986 0.0102349249 0.0016710986 3.6908239765 0.2990445554 2.7035810491 0.0973708826 0.7804595122 0.0574689117 7.1850994627 .4555554483
0.0015 0.006 0.794 0.1985 0.0096467108 0.0043199820 3.9351796042 0.2767453120 2.6570856453 0.2208092831 0.7738109796 0.0414026886 7.3757229399 .5432772657
0.0015 0.0065 0.7936 0.1984 0.0106270676 0.0033126196 4.4924007780 0.2822041965 2.5627937881 0.1020599138 0.7641119438 0.0215427850 7.8299335775 .4091195149
0.0015 0.006999999999999999 0.7932 0.1983 0.0110192103 0.0033403563 4.3810856043 0.2825925026 2.5866920148 0.1015039518 0.7397079181 0.0667243358 7.7185047475 .4541611465
0.0015 0.0075 0.7928 0.1982 0.0110192103 0.0052693243 4.5862927071 0.4954838683 2.4471373272 0.1579346608 0.7195276662 0.0817060624 7.7639769108 .7403939158
0.0015 0.008 0.7924 0.1981 0.0104309962 0.0037645701 4.9834781530 0.3680217418 2.4446721806 0.1372258103 0.7189801400 0.0309356020 8.1575614698 .5399477242
0.0 0.004 0.7968 0.1992 0.0000000000 0.0000000000 2.7216828846 0.3368698608 2.7495971188 0.0781727007 0.8204289260 0.0134970873 6.2917089294 .4285396488
0.0015 0.0085 0.792 0.198 0.0099996392 0.0034005806 5.1342645042 0.4413449386 2.4345376890 0.1493126185 0.6989563241 0.0348448818 8.2777581565 .6289030195
0.0015 0.009000000000000001 0.7916 0.1979 0.0095290680 0.0012791308 5.4453016852 0.3834058835 2.2843691757 0.2124407917 0.6684512920 0.0727156817 8.4076512209 .6698414877
0.0015 0.0095 0.7912 0.1978 0.0095290680 0.0021277130 5.5059603885 0.7059296488 2.3063500662 0.1085433722 0.6911345210 0.0415761025 8.5129740437 .8581768365
0.0015 0.01 0.7908 0.1977 0.0093722109 0.0017431615 5.8985211460 0.2932582909 2.3047066351 0.0400023484 0.6739265542 0.0298108198 8.8865265462 .3648146206
0.002 0.0 0.7984 0.1996 0.0181562077 0.0033144760 0.0000000000 0.0000000000 3.3698553920 0.1792670149 0.9610649456 0.0340355405 4.3490765453 .2166170314
0.002 0.0005 0.7979999999999999 0.1995 0.0168621368 0.0064148603 0.3962174878 0.0574704310 3.1955147469 0.1159216091 0.9068598502 0.0583642799 4.5154542217 .2381711803
0.002 0.001 0.7976 0.1994 0.0162347084 0.0007603929 0.8182471898 0.0970883775 3.2263290793 0.2596977881 0.9032618207 0.0912581536 4.9640727982 .4488047121
0.002 0.0015 0.7972 0.1993 0.0164699940 0.0032620995 1.1145498986 0.1315617803 3.0868428679 0.0720901567 0.8822211704 0.0460873488 5.1000839309 .2530013853
0.002 0.002 0.7968 0.1992 0.0165876369 0.0037168841 1.5145316676 0.2529020760 3.0172709530 0.0880399585 0.8696280675 0.0555878767 5.4180183250 .4002467953
0.002 0.0025 0.7964 0.1991 0.0148622089 0.0021678081 1.8093286638 0.2743501632 2.9091468844 0.1956795147 0.8261388423 0.0551214623 5.5594765994 .5273189483
0.0 0.0045 0.7964 0.1991 0.0000000000 0.0000000000 3.1373670839 0.2785608809 2.7540480779 0.2442073951 0.7997793659 0.0544837855 6.6911945277 .5772520615
0.002 0.003 0.7959999999999999 0.19899999999999998 0.0164307798 0.0017254279 2.1916720865 0.2409865850 2.9066817378 0.1264426223 0.8674379626 0.0267546830 5.9822225667 .3959093182
0.002 0.0035 0.7956 0.1989 0.0167052797 0.0022649425 2.5315329067 0.2731306529 2.8530647994 0.2115041967 0.8181606031 0.0677369954 6.2194635889 .5546367875
0.002 0.004 0.7952 0.1988 0.0158033514 0.0045434434 2.8080462512 0.2241453491 2.8307415275 0.2126606920 0.7899238940 0.0539089655 6.4445150241 .4952584500
0.002 0.0045 0.7948 0.1987 0.0136073522 0.0030837481 3.2110394453 0.2475497282 2.7305607090 0.2007752038 0.8309883602 0.0422157140 6.7861958667 .4936243941
0.002 0.005 0.7944 0.1986 0.0154504230 0.0034668610 3.2750322263 0.3229410717 2.7454200648 0.0387011635 0.7744367239 0.0563243690 6.8103394380 .4214334652
0.002 0.0055 0.794 0.1985 0.0153327802 0.0020661121 3.6025246938 0.2888468591 2.7130992540 0.1891346485 0.7728723632 0.0459464192 7.1038290912 .5259940389
0.002 0.006 0.7936 0.1984 0.0140779235 0.0027550642 3.7931048752 0.2619526458 2.6188758731 0.1137127164 0.7989971856 0.0680883354 7.2250558574 .4465087618
0.002 0.0065 0.7932 0.1983 0.0142347806 0.0025964468 4.3007450876 0.1497108423 2.5392379429 0.1078023064 0.7721684010 0.0240352186 7.6263862121 .2841448141
0.002 0.006999999999999999 0.7928 0.1982 0.0138818521 0.0025702554 4.3612962401 0.1605506812 2.5169831473 0.1675443511 0.7390821739 0.0683294381 7.6312434134 .3989947258
0.002 0.0075 0.7924 0.1981 0.0131759952 0.0045012791 4.6349057105 0.3655331915 2.4503557130 0.0830348412 0.7167900351 0.0627567981 7.8152274538 .5158261099
