# Supplementary material for: Multipressure Sampling for Improving the Performance of MOF-based Electronic Noses
Source: ACS Sens. 2024 Jul 12;9(7):3531–9. doi: 10.1021/acssensors.4c00199 (PMC11287752; doi:10.1021/acssensors.4c00199)
Supplement: Supplementary file 2 — se4c00199_si_002.zip [file se4c00199_si_002.zip › Multiplex_Adsorption_Data/Methane_5bar/MgMOF-74.csv]

methane_comp CO2_comp N2_comp O2_comp methane_mass methane_error CO2_mass CO2_error N2_mass N2_error O2_mass O2_error total_mass total_error
0.0 0.0 0.8 0.2 0.0000000000 0.0000000000 0.0000000000 0.0000000000 44.7096802558 0.6830705663 13.4147776582 0.2254999049 58.1244579140 .9085704712
0.0 0.0005 0.7996 0.1999 0.0000000000 0.0000000000 1.8649450895 0.1316564137 44.8573221354 0.6671726299 13.4374835335 0.2619163360 60.1597507584 1.0607453796
0.0 0.005 0.7959999999999999 0.19899999999999998 0.0000000000 0.0000000000 18.2851231582 2.0230951504 43.6867672981 0.7674515210 13.0476383024 0.2484201588 75.0195287587 3.0389668302
0.002 0.008 0.792 0.198 0.1751588996 0.0258719829 29.7019005495 1.6799121504 43.0968410038 0.5053882329 13.0254817627 0.0592717120 85.9993822156 2.2704440782
0.002 0.0085 0.7916 0.1979 0.1725884335 0.0160693466 31.1000428584 0.7439534294 43.1329098669 0.2666317229 12.9119523858 0.2520577680 87.3174935446 1.2787122669
0.002 0.009000000000000001 0.7912 0.1978 0.1723130265 0.0135494807 33.4980092459 0.9657180578 42.8660002799 1.0166909993 12.8344960529 0.1642888277 89.3708186052 2.1602473655
0.002 0.0095 0.7908 0.1977 0.1746080854 0.0104767367 35.3961894848 2.4359947398 42.9384586182 0.5445326626 12.7636317484 0.0863030289 91.2728879368 3.0773071680
0.002 0.01 0.7904 0.1976 0.1750670972 0.0191389754 36.9982747560 3.1006915520 42.9003057764 1.0397614554 12.8637939566 0.1899829845 92.9374415862 4.3495749673
0.0025 0.0 0.7979999999999999 0.1995 0.2121552499 0.0206618538 0.0000000000 0.0000000000 44.8661389686 0.9705583843 13.2490613903 0.3178413266 58.3273556088 1.3090615647
0.0025 0.0005 0.7976 0.1994 0.2165617631 0.0131684395 1.8697289367 0.1478400899 44.9259331283 1.5686654784 13.2193972628 0.3318492832 60.2316210909 2.0615232910
0.0025 0.001 0.7972 0.1993 0.2192240315 0.0170228408 3.7029495654 0.2330609519 44.2641897199 0.4898115868 13.2708517062 0.3152746621 61.4572150230 1.0551700416
0.0025 0.0015 0.7968 0.1992 0.2146339136 0.0098805953 5.6759088905 0.2028714754 44.7156115799 0.6059801398 13.2041989753 0.2485874688 63.8103533593 1.0673196793
0.0025 0.002 0.7964 0.1991 0.2155519372 0.0323769621 7.3411913020 0.1317238078 44.4171216995 0.7762572214 13.3816344046 0.3544743671 65.3554993433 1.2948323584
0.0 0.0055 0.7956 0.1989 0.0000000000 0.0000000000 20.3127190547 1.3215905595 43.7226758552 0.4849929911 13.0364684766 0.3317417594 77.0718633865 2.1383253100
0.0025 0.0025 0.7959999999999999 0.19899999999999998 0.2074733297 0.0149161177 9.3013097739 0.3828488854 44.4046178269 0.5236287891 13.2239750603 0.2072017731 67.1373759908 1.1285955653
0.0025 0.003 0.7956 0.1989 0.2183060079 0.0187384783 11.0212287568 0.8257780097 44.5131450284 0.6344964817 13.1166714880 0.3474296268 68.8693512811 1.8264425965
0.0025 0.0035 0.7952 0.1988 0.2228043235 0.0205653675 12.9425728877 0.5968768744 44.1255249795 0.5510664792 13.1278413138 0.0248816662 70.4187435045 1.1933903873
0.0025 0.004 0.7948 0.1987 0.2121552499 0.0081368175 14.6614847449 0.5726140913 43.8130884720 1.0120650506 13.1201506140 0.1817385358 71.8068790808 1.7745544952
0.0025 0.0045 0.7944 0.1986 0.2176633914 0.0264632937 16.5266816158 0.9590492021 44.0448910322 1.0847578239 13.0069874610 0.4554778814 73.7962235004 2.5257482011
0.0025 0.005 0.794 0.1985 0.2219781023 0.0173465165 17.8341826080 0.7638678610 43.8400198898 0.6997344568 13.0225519723 0.2706208011 74.9187325724 1.7515696354
0.0025 0.0055 0.7936 0.1984 0.2194076362 0.0183145130 20.0780587573 0.8828340387 43.8829819134 0.9550948312 12.9709144171 0.2945345632 77.1513627240 2.1507779461
0.0025 0.006 0.7932 0.1983 0.2163781584 0.0280897215 22.9241960992 1.7984969090 43.9523944366 0.8033272955 13.0599067996 0.2817463227 80.1528754938 2.9116602487
0.0025 0.0065 0.7928 0.1982 0.2223453117 0.0189086118 24.2316970914 1.0044904210 43.4118424082 0.5604914208 12.9498565488 0.4445441006 80.8157413601 2.0284345542
0.0025 0.006999999999999999 0.7924 0.1981 0.2163781584 0.0222502859 26.2066706680 1.2909352510 43.3865140510 0.4201274065 12.9407009539 0.1331232315 82.7502638313 1.8664361749
0.0 0.006 0.7952 0.1988 0.0000000000 0.0000000000 21.9309183379 1.3529972489 43.6726603650 0.8939132684 13.0963460673 0.2470053944 78.6999247702 2.4939159117
0.0025 0.0075 0.792 0.198 0.2126142617 0.0156484653 27.6997345779 1.2337485575 43.0953982493 0.3372857751 12.8659912994 0.1549719602 83.8737383883 1.7416547581
0.0025 0.008 0.7916 0.1979 0.2122470523 0.0072657376 29.4425656714 1.2255054705 43.3759338512 0.5838527104 12.9732948717 0.1105389368 86.0040414466 1.9271628553
0.0025 0.0085 0.7912 0.1978 0.2155519372 0.0078885954 31.8541282564 1.3931474297 43.6085379417 0.7880490603 12.8965709864 0.3351818155 88.5747891217 2.5242669009
0.0025 0.009000000000000001 0.7908 0.1977 0.2235387424 0.0124526777 33.1915912394 1.8485714087 43.1165586490 0.3606699638 12.8383414028 0.3092729061 89.3700300336 2.5309669563
0.0025 0.0095 0.7904 0.1976 0.2151847278 0.0164159456 35.3566597995 1.8600315982 43.1444519031 0.0840994367 12.8147199679 0.3360182662 91.5310163983 2.2965652467
0.0025 0.01 0.79 0.1975 0.2210600787 0.0152579828 37.6727972206 1.0413553532 42.7880915356 0.4374434819 12.6026763899 0.1662147761 93.2846252248 1.6602715940
0.003 0.0 0.7976 0.1994 0.2620957328 0.0272020162 0.0000000000 0.0000000000 44.8767191684 1.2361742219 13.3402511156 0.1087666179 58.4790660168 1.3721428560
0.003 0.0005 0.7972 0.1993 0.2579646267 0.0138496873 1.8850876043 0.0467147868 45.1455524281 0.6508444917 13.2703023705 0.3786272336 60.5589070296 1.0900361994
0.003 0.001 0.7968 0.1992 0.2643907918 0.0171451811 3.8457096391 0.1924005591 44.7279551464 1.1109135350 13.3635063267 0.3434507603 62.2015619040 1.6639100355
0.003 0.0015 0.7964 0.1991 0.2639317800 0.0155468859 5.6275668550 0.2505719936 44.6157409056 1.3361639872 13.0915851579 0.3750228236 63.5988246985 1.9773056903
0.0 0.0065 0.7948 0.1987 0.0000000000 0.0000000000 24.4590557273 1.5288366114 43.5133161431 0.7551605803 13.1001914171 0.1209182023 81.0725632875 2.4049153940
0.003 0.002 0.7959999999999999 0.19899999999999998 0.2605350927 0.0171018702 7.4434145646 0.3905798009 44.3560450913 0.8068529900 13.1056847741 0.2945076956 65.1656795227 1.5090423567
0.003 0.0025 0.7956 0.1989 0.2558531725 0.0149454690 9.3330342347 0.3631159698 44.2500827868 0.8423884310 13.2452160405 0.5187096942 67.0841862345 1.7391595640
0.003 0.003 0.7952 0.1988 0.2519974734 0.0193526687 11.1526586659 0.6392849138 44.2938463407 0.8359339824 13.3702814669 0.2847460081 69.0687839469 1.7793175730
0.003 0.0035 0.7948 0.1987 0.2682464908 0.0234166205 13.2094612089 1.2475808471 44.3834574272 0.5023681883 13.0187066225 0.3273733490 70.8798717494 2.1007390049
0.003 0.004 0.7944 0.1986 0.2630137564 0.0203461863 14.9303873175 0.6545957060 44.1757007758 1.4787478895 13.0820633392 0.2010251756 72.4511651889 2.3547149574
0.003 0.0045 0.794 0.1985 0.2655842224 0.0118506853 16.8902540080 0.7941085876 44.0825629559 1.0314082319 13.1166714880 0.2270280361 74.3550726743 2.0643955409
0.003 0.005 0.7936 0.1984 0.2589744527 0.0129359914 18.4228476032 1.1465873331 43.9144019008 1.4964995638 13.0643014851 0.2540690619 75.6605254418 2.9100919502
0.003 0.0055 0.7932 0.1983 0.2585154409 0.0162612013 20.4146905359 1.4696578772 43.8597375350 0.7978115411 12.9895918307 0.2896448238 77.5225353425 2.5733754434
0.003 0.006 0.7928 0.1982 0.2576892196 0.0135991491 21.8251701351 1.1041901746 42.9086416914 0.8139561852 12.9377711635 0.3948684004 77.9292722096 2.3266139093
0.003 0.0065 0.7924 0.1981 0.2575056149 0.0174665899 23.8494928730 1.0417821306 43.5364002155 0.5901175851 12.9469267584 0.1339147777 80.5903254618 1.7832810833
0.0 0.006999999999999999 0.7944 0.1986 0.0000000000 0.0000000000 26.2134687668 2.3994787141 43.6777901589 0.7119993171 12.9851971451 0.2101129043 82.8764560708 3.3215909355
0.003 0.006999999999999999 0.792 0.198 0.2564957890 0.0124445538 25.8060864048 1.1264797074 43.2770250133 0.8696948643 12.9500396607 0.2624233081 82.2896468678 2.2710424336
0.003 0.0075 0.7916 0.1979 0.2585154409 0.0187366792 27.7621763738 2.5760854097 42.9657106481 0.9671022025 12.8586668235 0.4268740136 83.8450692863 3.9887983050
0.003 0.008 0.7912 0.1978 0.2633809659 0.0208162733 29.4375300427 1.7942479993 43.0304742957 0.2080883785 12.8487787810 0.2228446974 85.5801640853 2.2459973485
0.003 0.0085 0.7908 0.1977 0.2541089277 0.0281616359 31.8221520141 1.6400932134 42.9011073067 0.8418110567 12.7698575529 0.2093237318 87.7472258014 2.7193896378
0.003 0.009000000000000001 0.7904 0.1976 0.2668694555 0.0248484413 32.6069547472 1.7883927395 42.8507712044 0.6380127951 12.8883309510 0.2730590756 88.6129263581 2.7243130515
0.003 0.0095 0.79 0.1975 0.2656760248 0.0141673378 35.3861182274 1.4386867870 42.8373054955 0.1908048877 12.7420245444 0.3055882485 91.2311242921 1.9492472610
0.003 0.01 0.7896 0.1974 0.2600760810 0.0283168239 36.7490111353 0.9450030462 42.7512211422 0.7711991081 12.6909363248 0.2633212764 92.4512446833 2.0078402546
0.0035 0.0 0.7972 0.1993 0.3034985964 0.0236015990 0.0000000000 0.0000000000 44.7263520858 0.8747127060 13.3025300646 0.3508121955 58.3323807468 1.2491265005
0.0035 0.0005 0.7968 0.1992 0.3026723752 0.0122148894 1.8848358228 0.1968885746 44.7199398435 0.3725374834 13.3336590873 0.3356628395 60.2411071288 .9173037869
0.0035 0.001 0.7964 0.1991 0.3068034813 0.0171510786 3.7784839959 0.1818036317 44.4121522117 0.7935097419 13.2931913578 0.2061400848 61.7906310467 1.1986045370
0.0 0.0075 0.794 0.1985 0.0000000000 0.0000000000 27.4930220197 1.2512107608 43.2298950321 0.9367578300 12.9428982966 0.3004700539 83.6658153484 2.4884386447
0.0035 0.0015 0.7959999999999999 0.19899999999999998 0.3051510389 0.0197184969 5.6577806272 0.3759406269 44.3991674209 0.8324834215 13.2278204102 0.2960470355 63.5899194972 1.5241895808
0.0035 0.002 0.7956 0.1989 0.3087313308 0.0118506853 7.4849585014 0.3223022670 44.5415192007 1.0978788824 13.2541885235 0.1511337765 65.5893975564 1.5831656112
0.0035 0.0025 0.7952 0.1988 0.2981740596 0.0255243576 9.3539320938 0.2812090930 44.5436031794 0.6851904748 13.2957549244 0.3229815674 67.4914642572 1.3149054928
0.0035 0.003 0.7948 0.1987 0.2977150478 0.0137470775 11.1153950135 0.1025662511 44.4531905626 0.3882434020 13.2142701297 0.2684248051 69.0805707536 .7729815357
0.0035 0.0035 0.7944 0.1986 0.3046002247 0.0202681645 13.2333804452 0.3356970819 43.7504088032 1.0326406127 13.1606183435 0.1656311647 70.4490078166 1.5542370238
0.0035 0.004 0.794 0.1985 0.3043248176 0.0386748420 14.8269051477 0.5746854859 43.7739737938 1.3624856926 13.0870073605 0.4082500199 71.9922111196 2.3840960404
0.0035 0.0045 0.7936 0.1984 0.2943183606 0.0138910043 16.1014227720 0.5978862840 44.2747699197 1.2018710425 13.0948811721 0.1541214895 73.7653922244 1.9677698203
0.0035 0.005 0.7932 0.1983 0.2990920832 0.0263240761 18.4800019890 0.4556968537 43.6858054618 0.6936619300 13.0421449454 0.2803155501 75.5070444794 1.4559984099
0.0035 0.0055 0.7928 0.1982 0.2936757441 0.0312581301 20.4904767479 1.1692070553 43.5633316333 0.4423975557 12.9650548363 0.0630649712 77.3125389616 1.7059277123
0.0035 0.006 0.7924 0.1981 0.2955117912 0.0202831281 21.8448090871 0.6191845581 43.1575969999 1.1613648958 13.0714428491 0.1030970398 78.3693607273 1.9039296218
0.0 0.008 0.7936 0.1984 0.0000000000 0.0000000000 29.2232640414 1.9411322549 42.9775732965 0.4700118953 12.8965709864 0.1855855122 85.0974083243 2.5967296624
0.0035 0.0065 0.792 0.198 0.3041412129 0.0163768820 24.0355593535 0.6952261276 43.6699351620 1.0611531662 13.0199884058 0.2747054436 81.0296241342 2.0474616194
0.0035 0.006999999999999999 0.7916 0.1979 0.3025805728 0.0240893306 26.0223666576 0.8984013217 43.4653846317 0.6661167144 12.9707313052 0.1871256674 82.7610631673 1.7757330341
0.0035 0.0075 0.7912 0.1978 0.3029477823 0.0259850949 27.7334732902 1.3419590526 43.5851332572 0.6181478100 12.9103043788 0.1657865638 84.5318587085 2.1518785213
0.0035 0.008 0.7908 0.1977 0.3018461540 0.0094266316 29.5757580505 2.0624661461 43.0429781682 0.6629829108 12.6486374763 0.1717210845 85.5692198490 2.9065967730
0.0035 0.0085 0.7904 0.1976 0.2922987087 0.0061281083 30.9008837432 1.4422082798 42.8679239526 0.7674315637 12.7976905614 0.2195663610 86.8587969659 2.4353343128
0.0035 0.009000000000000001 0.79 0.1975 0.3112099945 0.0167473269 33.7727027915 1.6013402199 43.0008176749 0.3855040409 12.8134381846 0.2704641459 89.8981686455 2.2740557336
0.0035 0.0095 0.7896 0.1974 0.3079051096 0.0229278113 36.4189256740 1.5719229394 42.6021365081 0.5954026837 12.9277000091 0.2605316190 92.2566673008 2.4507850534
0.0035 0.01 0.7892 0.1973 0.3047838294 0.0125873052 36.8298329760 1.5483527351 43.0022604294 0.4316008339 12.8793584680 0.2226219002 93.0162357028 2.2151627744
0.004 0.0 0.7968 0.1992 0.3602324538 0.0113241102 0.0000000000 0.0000000000 44.9581546460 0.5833013875 13.3422653465 0.3627009925 58.6606524463 .9573264902
0.004 0.0005 0.7964 0.1991 0.3587636161 0.0185304373 1.9105175292 0.1695040792 44.4616867837 1.0762915801 13.3331097516 0.4397620470 60.0640776806 1.7040881436
0.0 0.0085 0.7932 0.1983 0.0000000000 0.0000000000 30.7150690442 1.6390761796 43.2869639889 0.9506230893 12.9646886125 0.1722910738 86.9667216456 2.7619903427
0.004 0.001 0.7959999999999999 0.19899999999999998 0.3486653567 0.0163665866 3.7583414811 0.3677650338 44.7677110488 0.9083487291 13.1531107557 0.3467704264 62.0278286423 1.6392507759
0.004 0.0015 0.7956 0.1989 0.3425145987 0.0198632812 5.6144742204 0.3044428005 44.1258455916 0.7781798328 13.1388280277 0.2610243248 63.2216624384 1.3635102393
0.004 0.002 0.7952 0.1988 0.3471965189 0.0100832260 7.1196236391 0.6500460303 44.2983349103 0.9687566605 13.2961211482 0.4964360446 65.0612762165 2.1253219614
0.004 0.0025 0.7948 0.1987 0.3419637845 0.0190542424 9.1668584876 0.5069770343 43.8674322258 1.3015476225 13.1327853350 0.2322274732 66.5090398329 2.0598063724
0.004 0.003 0.7944 0.1986 0.3363638407 0.0129229551 10.9497228292 0.4066512596 43.9200126129 0.7957715446 13.1694077146 0.1643810512 68.3755069974 1.3797268105
0.004 0.0035 0.794 0.1985 0.3456358789 0.0172529826 12.8688009273 0.7054364062 44.2332506507 0.7177509302 13.1525614200 0.1764332313 70.6002488769 1.6168735503
0.004 0.004 0.7936 0.1984 0.3506850086 0.0053213702 14.4638363183 1.3620630045 43.9272263855 0.9247475028 13.0862749129 0.3593911433 71.8280226253 2.6515230208
0.004 0.0045 0.7932 0.1983 0.3491243685 0.0343914719 16.6608811207 0.5598491420 43.5389651124 0.9486496990 13.0674143874 0.3418196451 73.6163849890 1.8847099580
0.004 0.005 0.7928 0.1982 0.3508686133 0.0291787120 18.9566242455 1.3031697279 44.0857690771 0.6570061218 13.1578716651 0.3186012322 76.5511336010 2.3079557939
0.004 0.0055 0.7924 0.1981 0.3515112298 0.0143329326 20.6382724503 1.1084188617 43.8502794775 0.5880312907 13.0925007174 0.1846472634 77.9325638750 1.8954303484
0.0 0.009000000000000001 0.7928 0.1982 0.0000000000 0.0000000000 33.5579332274 1.7765913584 42.8179084624 0.3767914018 12.8376089552 0.3257407814 89.2134506450 2.4791235416
0.004 0.006 0.792 0.198 0.3400359350 0.0128575749 21.9679302088 1.2704433148 43.4610563681 1.3509959284 12.9322778065 0.2279577663 78.7013003184 2.8622545844
0.004 0.0065 0.7916 0.1979 0.3512358227 0.0121429225 24.1058063739 0.7061262305 43.2685287922 0.6551429128 12.9879438236 0.3271167858 80.7135148124 1.7005288516
0.004 0.006999999999999999 0.7912 0.1978 0.3506850086 0.0115539751 25.9287039637 1.6005327374 43.1175204853 0.7011875679 13.0382995956 0.1887825947 82.4352090532 2.5020568751
0.004 0.0075 0.7908 0.1977 0.3516030321 0.0234266956 27.7213877813 0.8547279227 43.4118424082 0.7367045556 12.9037123504 0.1135376461 84.3885455720 1.7283968200
0.004 0.008 0.7904 0.1976 0.3423309940 0.0165692449 29.6948506693 1.9701734962 42.7858472508 0.6618356712 12.8916269652 0.1824757611 85.7146558793 2.8310541734
0.004 0.0085 0.79 0.1975 0.3411375633 0.0106964521 30.6914015893 1.5399472919 43.1240930337 0.6897561179 12.8474969977 0.3086043442 87.0041291840 2.5490042061
0.004 0.009000000000000001 0.7896 0.1974 0.3414129704 0.0262201421 33.3371209089 1.2192639153 42.4173036229 0.6956866267 12.7817598263 0.2258998284 88.8775973285 2.1670705125
0.004 0.0095 0.7892 0.1973 0.3460948906 0.0104670793 34.7120993257 1.8758047435 42.4631511556 0.6178700424 12.8383414028 0.2070431260 90.3596867747 2.7111849912
0.004 0.01 0.7888 0.1972 0.3437080293 0.0063972478 37.2805217447 1.5325972145 42.6172052775 0.7264276768 12.7909154212 0.1788079950 93.0323504727 2.4442301341
0.0045 0.0 0.7964 0.1991 0.3975042113 0.0247083110 0.0000000000 0.0000000000 44.8808871260 0.9054508496 13.2148194654 0.3295069988 58.4932108027 1.2596661594
0.0 0.0095 0.7924 0.1981 0.0000000000 0.0000000000 35.4558616849 2.0494718057 43.0963600856 0.7108503510 12.7801118192 0.3326340403 91.3323335897 3.0929561970
0.0045 0.0005 0.7959999999999999 0.19899999999999998 0.3939239193 0.0194083300 1.8863465115 0.1626484685 45.1049949954 1.0153682975 13.3468431439 0.3333871820 60.7321085701 1.5308122780
0.0045 0.001 0.7956 0.1989 0.3970451995 0.0418562380 3.7316526490 0.3277277533 44.2883959347 1.1447978100 13.1554912104 0.3192211311 61.5725849936 1.8336029324
0.0045 0.0015 0.7952 0.1988 0.3884157778 0.0179838922 5.5910585469 0.2305603171 44.2072810692 0.7869826542 13.2452160405 0.3233476153 63.4319714344 1.3588744788
0.0045 0.002 0.7948 0.1987 0.3852944976 0.0264645675 7.3321271703 0.2114868136 44.1154256979 1.1988548344 13.1135585857 0.3416398922 64.9464059515 1.7784461077
0.0045 0.0025 0.7944 0.1986 0.4100811344 0.0248348710 9.3556945639 0.7851005412 44.0291810385 0.8236834148 13.2316657600 0.2049054050 67.0266224968 1.8385242320
0.0045 0.003 0.794 0.1985 0.3923632792 0.0217972129 11.0098985922 0.5200846469 43.9988831935 0.8324066155 13.0881060319 0.2253077133 68.4892510968 1.5995961886
0.0045 0.0035 0.7936 0.1984 0.3827240316 0.0235229101 12.6235658095 0.5976457595 43.7901647057 1.0365912827 12.9187275261 0.3384240792 69.7151820729 1.9961840315
0.0045 0.004 0.7932 0.1983 0.3943829311 0.0168616718 14.5114230096 0.9731279178 43.9786846302 0.7056355852 13.1355320135 0.2935118659 72.0200225844 1.9891370407
0.0045 0.0045 0.7928 0.1982 0.3818060080 0.0306867149 16.8064107901 0.2166081407 43.5734309149 0.5041113495 13.1071496693 0.1598305711 73.8687973823 .9112367762
0.0045 0.005 0.7924 0.1981 0.3836420552 0.0224373678 18.1715697310 0.9673999757 43.6146295719 1.1875242547 12.9978318661 0.1869736574 75.1676732242 2.3643352556
0.0 0.001 0.7992 0.1998 0.0000000000 0.0000000000 3.7107547899 0.0856145739 44.4374805689 0.7587883008 13.2111572274 0.2821363978 61.3593925862 1.1265392725
0.0 0.01 0.792 0.198 0.0000000000 0.0000000000 37.3490062951 1.5419012855 42.6954346339 1.2427839627 12.8088603872 0.2132334712 92.8533013162 2.9979187194
0.0045 0.0055 0.792 0.198 0.3829076363 0.0187456729 20.8155265806 1.1239796247 43.6290571171 0.7682467101 12.9815349071 0.3732023537 77.8090262411 2.2841743614
0.0045 0.006 0.7916 0.1979 0.3841010670 0.0283691568 22.2824052212 1.0180908030 43.1760321966 1.0364180294 12.9505889964 0.3240470167 78.7931274812 2.4069250059
0.0045 0.0065 0.7912 0.1978 0.3879567660 0.0195036265 24.1831032745 0.8566455491 43.3102083673 0.4509687224 12.8385245147 0.2528790562 80.7197929225 1.5799969542
0.0045 0.006999999999999999 0.7908 0.1977 0.3795109491 0.0249891348 26.3459058016 1.2432085130 43.1893375994 0.4657574933 12.8676393065 0.2453879807 82.7823936566 1.9793431218
0.0045 0.0075 0.7904 0.1976 0.3922714768 0.0144523855 27.9064471361 0.7413454558 43.3812239511 1.2437258516 12.9548005700 0.2722464448 84.6347431340 2.2717701377
0.0045 0.008 0.79 0.1975 0.3846518811 0.0279236155 29.7061808339 0.8289207737 43.2436813531 0.9394726115 12.7497152441 0.2181495281 86.0842293122 2.0144665288
0.0045 0.0085 0.7896 0.1974 0.3754716453 0.0258354737 31.1161568702 0.9729460174 43.1093448763 0.8765944522 12.8641601804 0.3277582264 87.4651335722 2.2031341697
0.0045 0.009000000000000001 0.7892 0.1973 0.3855699047 0.0266195181 33.5382942755 2.1673947295 42.7953053082 0.5624371807 12.7136422002 0.3007127795 89.4328116886 3.0571642078
0.0045 0.0095 0.7888 0.1972 0.3854781023 0.0354190583 35.4739899482 2.5738095841 42.7409615545 1.3458273218 12.7680264339 0.1331796388 91.3684560389 4.0882356030
0.0045 0.01 0.7884 0.1971 0.3773994948 0.0133337988 36.4642463323 1.4954494696 42.1454245481 0.7782408574 12.6806820585 0.2577664050 91.6677524337 2.5447905308
0.0005 0.0 0.7996 0.1999 0.0450749579 0.0066046677 0.0000000000 0.0000000000 45.1974915910 0.6509989353 13.2999664980 0.3572580239 58.5425330469 1.0148616269
0.005 0.0 0.7959999999999999 0.19899999999999998 0.4387234701 0.0572964399 0.0000000000 0.0000000000 45.0665215414 0.4624562781 13.2430186977 0.1676273166 58.7482637092 .6873800346
0.005 0.0005 0.7956 0.1989 0.4328481192 0.0335198055 1.9382134871 0.1772698659 44.8015356271 1.1384822945 13.3041780717 0.1039288676 60.4767753051 1.4532008335
0.005 0.001 0.7952 0.1988 0.4311956768 0.0280957214 3.7880516904 0.1994642976 44.7454285067 0.6113174374 13.2849513224 0.2790216780 62.2496271963 1.1178991344
0.005 0.0015 0.7948 0.1987 0.4269727683 0.0185195189 5.6094385917 0.5464861382 44.5937789756 0.9919395883 13.1922967019 0.5307352353 63.8224870375 2.0876804807
0.005 0.002 0.7944 0.1986 0.4314710838 0.0248104259 7.5035903276 0.2214108162 44.6595044595 0.5826673388 13.1593365602 0.2107458057 65.7539024311 1.0396343866
0.005 0.0025 0.794 0.1985 0.4300022461 0.0178143890 9.2325734421 0.4366282114 44.0343108324 0.6774598508 13.1974238351 0.2719580969 66.8943103557 1.4038605481
0.005 0.003 0.7936 0.1984 0.4327563168 0.0480237783 10.7775043277 1.0904002533 44.0822423438 0.7321538333 12.9808024596 0.2234985548 68.2733054479 2.0940764197
0.005 0.0035 0.7932 0.1983 0.4320218980 0.0137691297 12.9637225283 0.9959266780 44.1433189520 0.8059817486 13.1749010716 0.1201359193 70.7139644499 1.9358134756
0.005 0.004 0.7928 0.1982 0.4301858508 0.0173930949 14.5184728898 0.4068731900 43.8326458111 0.2443106402 13.0937825007 0.3568166391 71.8750870524 1.0253935642
0.005 0.0045 0.7924 0.1981 0.4289006178 0.0364195124 16.3005818871 0.6486534827 43.6633626136 0.8482411444 13.0412293859 0.2204442154 73.4340745044 1.7537583549
0.0005 0.0005 0.7992 0.1998 0.0436061202 0.0043448806 1.9351921099 0.0882083477 45.6332034573 0.7766623215 13.2920926864 0.2116190546 60.9040943738 1.0808346044
0.005 0.005 0.792 0.198 0.4345005617 0.0252321249 19.1504959505 0.8661720509 43.6439655806 0.8509171206 12.9775064454 0.2129004801 76.2064685382 1.9552217765
0.005 0.0055 0.7916 0.1979 0.4345005617 0.0255375615 20.6314743515 1.3072501807 43.5740721392 1.3407232808 12.8374258433 0.1985784162 77.4774728957 2.8720894392
0.005 0.006 0.7912 0.1978 0.4292678272 0.0054279964 22.3566807445 1.6216807345 43.1567954696 0.3761191460 13.0399476027 0.2886800743 78.9826916440 2.2919079512
0.005 0.0065 0.7908 0.1977 0.4378054465 0.0262329957 23.7611175893 0.7961082128 43.6757061801 0.8036093933 12.8647095161 0.2504081820 80.7393387320 1.8763587838
0.005 0.006999999999999999 0.7904 0.1976 0.4181597419 0.0231079502 25.6592978282 1.2085450134 43.7002330070 0.3757171851 12.8775273490 0.2518688018 82.6552179261 1.8592389505
0.005 0.0075 0.79 0.1975 0.4209138126 0.0374526620 28.2390504118 1.2610129255 42.9835046206 0.5219831113 12.8713015445 0.3047426527 84.5147703895 2.1251913515
0.005 0.008 0.7896 0.1974 0.4458840541 0.0175877602 29.9139005178 1.5831574571 43.2731776679 0.3598353635 12.9557161295 0.2386323924 86.5886783693 2.1992129732
0.005 0.0085 0.7892 0.1973 0.4346841664 0.0291058360 31.8354964302 1.1663872743 42.8137405049 0.4908371509 12.7729704552 0.1425782190 87.8568915567 1.8289084802
0.005 0.009000000000000001 0.7888 0.1972 0.4333071310 0.0078971375 32.7036388183 1.7229485835 42.9160157701 0.9907353286 12.8057474849 0.1846051299 88.8587092043 2.9061861795
0.005 0.0095 0.7884 0.1971 0.4388152725 0.0133287414 35.2647595757 1.0860619562 42.9080004672 0.6767662336 12.6665824423 0.2050179558 91.2781577577 1.9811748870
0.0005 0.001 0.7988 0.1997 0.0417700730 0.0075031231 3.7988782922 0.1476959427 44.8986810984 1.3001876415 13.3902406638 0.5854604851 62.1295701274 2.0408471924
0.005 0.01 0.7879999999999999 0.19699999999999998 0.4159564853 0.0258511268 36.5853532025 2.1462274867 42.6612894435 0.2422508321 12.5649553389 0.4081685379 92.2275544702 2.8224979835
0.0055 0.0 0.7956 0.1989 0.4824213927 0.0293020703 0.0000000000 0.0000000000 45.1308042708 1.2095507566 13.2855006581 0.4697687836 58.8987263216 1.7086216105
0.0055 0.0005 0.7952 0.1988 0.4782902865 0.0315885498 1.8707360625 0.1029906105 44.9502996492 0.6358722019 13.3530689485 0.2295221272 60.6523949467 .9999734894
0.0055 0.001 0.7948 0.1987 0.4764542394 0.0135170984 3.7319044304 0.2377360789 44.6574204808 1.2942406285 13.2964873720 0.2325575895 62.1622665226 1.7780513953
0.0055 0.0015 0.7944 0.1986 0.4804017408 0.0319683177 5.7514433210 0.1794451075 44.4177629237 1.1300371449 13.2428355858 0.2208162468 63.8924435713 1.5622668169
0.0055 0.002 0.794 0.1985 0.4903163955 0.0287820525 7.5526877074 0.1476100739 44.2925638922 0.9387055200 13.2076781014 0.2178474487 65.5432460965 1.3329450951
0.0055 0.0025 0.7936 0.1984 0.4857262776 0.0340506320 9.1185164521 0.4067603698 44.3629382518 1.0925962314 13.1446876084 0.2884974299 67.1118685899 1.8219046631
0.0055 0.003 0.7932 0.1983 0.4850836611 0.0081781424 11.0856848042 0.3894315755 44.3587702943 0.7057055048 13.2168336963 0.2449005094 69.1463724559 1.3482157321
0.0055 0.0035 0.7928 0.1982 0.4766378441 0.0302173427 13.2039220173 0.5372678375 44.1361051794 1.2841479467 13.1075158931 0.0683338668 70.9241809339 1.9199669937
0.0055 0.004 0.7924 0.1981 0.4726903427 0.0263867511 14.6541830832 1.2304315294 43.7787829755 0.6522648446 12.9533356748 0.1901086034 71.8589920762 2.0991917285
0.0005 0.0015 0.7984 0.1996 0.0448913532 0.0123630206 5.5860229182 0.2101094578 44.8172456208 0.4574311392 13.2530898521 0.1702156832 63.7012497443 .8501193008
0.0055 0.0045 0.792 0.198 0.4826049974 0.0299315110 16.4629809127 0.4478692810 43.6800344437 0.7544490203 13.1243621877 0.2190110162 73.7499825415 1.4512608285
0.0055 0.005 0.7916 0.1979 0.4737919710 0.0167614112 18.9621634371 1.2389597246 43.5796828512 0.8622741130 12.9211079808 0.1695873226 75.9367462401 2.2875825714
0.0055 0.0055 0.7912 0.1978 0.4826967997 0.0171314122 20.4441489638 1.4175546126 43.7148208583 0.7804935690 12.9769571097 0.3355505424 77.6186237315 2.5507301362
0.0055 0.006 0.7908 0.1977 0.4633265021 0.0205735619 21.6922295374 0.4409641140 43.5091481856 0.3310304188 12.8575681521 0.3867878134 78.5222723772 1.1793559081
0.0055 0.0065 0.7904 0.1976 0.4681002248 0.0277504423 24.0635070928 1.3644022724 43.2111392233 0.9902344882 12.8848518249 0.3001770945 80.6275983658 2.6825642974
0.0055 0.006999999999999999 0.79 0.1975 0.4793919148 0.0137715777 25.8901814041 1.7319565981 43.1425282304 0.8333339869 12.9925216210 0.3036487800 82.5046231703 2.8827109427
0.0055 0.0075 0.7896 0.1974 0.4862770917 0.0187474711 27.7465659248 0.7368337991 43.2348645199 0.8373456790 12.7477010132 0.0780116861 84.2154085496 1.6709386353
0.0055 0.008 0.7892 0.1973 0.4642445257 0.0169633271 29.8041238121 1.9280360301 42.8203130533 0.9317262817 12.8555539212 0.1394317449 85.9442353123 3.0161573838
0.0055 0.0085 0.7888 0.1972 0.4658969682 0.0398511066 31.2619383211 2.1714023343 42.2534708314 0.8904253361 12.6565112879 0.1661316439 86.6378174086 3.2678104209
0.0055 0.009000000000000001 0.7884 0.1971 0.4693854578 0.0118079389 33.2880235290 3.0585059013 42.6354801682 0.5349791457 12.7777313645 0.4389469875 89.1706205195 4.0442399734
0.0005 0.002 0.7979999999999999 0.1995 0.0451667603 0.0135743376 7.5076188306 0.2621894756 44.8360014297 1.3679696605 13.2543716354 0.1080850455 65.6431586560 1.7518185192
0.0055 0.0095 0.7879999999999999 0.19699999999999998 0.4719559238 0.0257269455 34.6594770058 1.5826057328 42.6569611800 1.1663984246 12.8138044084 0.2948877125 90.6021985180 3.0696188154
0.0055 0.01 0.7876 0.1969 0.4815033691 0.0144570498 36.1948401968 1.1906381747 42.4828688007 0.8347550061 12.7253613616 0.1661824967 91.8845737282 2.2060327273
0.006 0.0 0.7952 0.1988 0.5191423360 0.0303642458 0.0000000000 0.0000000000 44.8688641716 1.5754698023 13.2312995362 0.3089170987 58.6193060438 1.9147511468
0.006 0.0005 0.7948 0.1987 0.5124407638 0.0322413228 1.9127835621 0.0804220016 44.7282757585 1.2967630985 13.2565689782 0.1844452256 60.4100690626 1.5938716485
0.006 0.001 0.7944 0.1986 0.5225390232 0.0358316259 3.6845695206 0.1521009961 44.5461680764 1.7952167512 13.0571601211 0.3618628403 61.8104367413 2.3450122135
0.006 0.0015 0.794 0.1985 0.5229980350 0.0298638589 5.5517806430 0.2689657463 44.3220602069 0.5182815599 13.1629987982 0.0716058838 63.5598376831 .8887170489
0.006 0.002 0.7936 0.1984 0.5181325100 0.0179369686 7.3069490268 0.3851824777 43.9967992148 0.5327170754 13.0860918010 0.1375705445 64.9079725526 1.0734070662
0.006 0.0025 0.7932 0.1983 0.5222636161 0.0398612563 9.4065544138 0.5277929859 44.2085635177 0.7248411039 13.0882891438 0.2539956749 67.2256706914 1.5464910210
0.006 0.003 0.7928 0.1982 0.5193259407 0.0209631243 11.3284021076 0.4897044703 44.0723033682 0.5759691154 13.0146781607 0.3411940267 68.9347095772 1.4278307367
0.006 0.0035 0.7924 0.1981 0.5212537902 0.0327599388 13.0060218094 0.6864310019 44.2710828804 0.5713074019 13.0097341395 0.2596797883 70.8080926195 1.5501781309
0.0005 0.0025 0.7976 0.1994 0.0474618192 0.0072657376 8.9828062586 0.4264960503 44.4967938104 0.9133841379 13.2155519130 0.1391727524 66.7426138012 1.4863186782
0.006 0.004 0.792 0.198 0.5288733859 0.0329129059 15.0953041575 1.0345997881 43.7598668607 0.7346353551 12.9626743816 0.3884276003 72.3467187857 2.1905756494
0.006 0.0045 0.7916 0.1979 0.5178571030 0.0256941665 16.8713704004 1.1501342882 44.0856087710 0.8249035120 13.0152274964 0.1940799545 74.4900637708 2.1948119212
0.006 0.005 0.7912 0.1978 0.5239160586 0.0249364677 18.3281777836 0.6190063863 43.5410490912 1.5041214615 13.1181363832 0.1329700054 75.5112793166 2.2810343209
0.006 0.0055 0.7908 0.1977 0.5131751827 0.0329159785 20.4197261646 1.4304725971 43.7472026821 0.7351703644 12.9811686833 0.1860964698 77.6612727127 2.3846554098
0.006 0.006 0.7904 0.1976 0.5210701855 0.0256810431 22.0935691449 1.0019628210 43.3946896600 0.6804892287 12.9806193477 0.2452288795 78.9899483381 1.9533619723
0.006 0.0065 0.79 0.1975 0.5092276813 0.0237525186 24.0813835747 0.6053684460 43.7132177977 0.5502477369 12.9203755332 0.3887582467 81.2242045869 1.5681269482
0.006 0.006999999999999999 0.7896 0.1974 0.5083096577 0.0217832895 26.3844283612 1.2162533059 43.5469804153 0.9032192454 12.8150861917 0.2974156640 83.2548046259 2.4386715048
0.006 0.0075 0.7892 0.1973 0.5254766987 0.0269430147 28.2390504118 1.3546436483 43.1497420030 0.6548084728 12.8147199679 0.1840710896 84.7289890814 2.2204662254
0.006 0.008 0.7888 0.1972 0.5165718699 0.0300270905 29.7185181242 1.5556471176 42.8918095553 0.8136126119 12.9985643137 0.2544520196 86.1254638631 2.6537388396
0.006 0.0085 0.7884 0.1971 0.5224472209 0.0275981770 32.0953348712 1.3912491624 42.6516710800 0.6160604992 12.7912816450 0.1522760130 88.0607348171 2.1871838516
0.0005 0.003 0.7972 0.1993 0.0441569343 0.0062371579 11.0353285172 1.0208542169 44.3850604878 0.6496068297 13.1498147415 0.2645256561 68.6143606808 1.9412238606
0.006 0.009000000000000001 0.7879999999999999 0.19699999999999998 0.5270373388 0.0310959400 33.2034249668 1.0041950204 43.0032222658 0.9605736983 12.7857882880 0.2120337739 89.5194728594 2.2078984326
0.006 0.0095 0.7876 0.1969 0.5233652444 0.0346395492 34.5456717971 1.2229136013 42.7616410360 0.2828918244 12.6880065344 0.1230610047 90.5186846119 1.6635059796
0.006 0.01 0.7872 0.1968 0.5084932624 0.0194170126 37.3721701871 0.9765126701 42.6263427228 0.8048631144 12.6193395726 0.1117576784 93.1263457449 1.9125504755
0.0065 0.0 0.7948 0.1987 0.5559550816 0.0364185868 0.0000000000 0.0000000000 44.8765588624 1.1934785928 13.2155519130 0.2501702604 58.6480658570 1.4800674400
0.0065 0.0005 0.7944 0.1986 0.5537518250 0.0319208298 1.8442990118 0.0483000537 44.0573949048 0.8969857268 13.1483498464 0.3133643299 59.6037955880 1.2905709402
0.0065 0.001 0.794 0.1985 0.5611878161 0.0221668005 3.6969068110 0.1804877792 44.4943892195 0.9985332473 13.3019807289 0.3096105444 62.0544645755 1.5107983714
0.0065 0.0015 0.7936 0.1984 0.5565058958 0.0308630736 5.5399469156 0.3595474156 44.4201675146 0.8450476651 13.1842397784 0.2876300340 63.7008601044 1.5230881883
0.0065 0.002 0.7932 0.1983 0.5537518250 0.0372206206 7.4497091005 0.3233822570 44.6235959025 0.8682540762 13.2175661439 0.3312688073 65.8446229719 1.5601257611
0.0065 0.0025 0.7928 0.1982 0.5552206628 0.0266675975 9.4392860003 0.2903947135 44.3946788513 0.6113767909 13.0419618335 0.2319049839 67.4311473479 1.1603440858
0.0065 0.003 0.7924 0.1981 0.5734893321 0.0285657314 11.1874045039 0.6638032147 43.7569813516 0.4747283591 13.1695908265 0.3003847858 68.6874660141 1.4674820910
0.0005 0.0035 0.7968 0.1992 0.0454421673 0.0052576390 13.1880597869 0.4625092696 44.0360741990 1.7002653324 13.2897122317 0.2075348603 70.5592883849 2.3755671013
0.0065 0.0035 0.792 0.198 0.5773450311 0.0358165698 13.2462212984 0.5693623951 44.0642880653 0.8140570823 13.0871904724 0.1420098587 70.9750448672 1.5612459059
0.0065 0.004 0.7916 0.1979 0.5672467717 0.0142148474 14.7100785618 0.5514838841 43.7733325696 0.9458347613 13.1966913875 0.3234388552 72.2473492906 1.8349723480
0.0065 0.0045 0.7912 0.1978 0.5600861878 0.0224898915 16.8348620923 0.5858594218 43.7197903461 0.8758103154 12.9743935431 0.2457686396 74.0891321693 1.7299282683
0.0065 0.005 0.7908 0.1977 0.5637582821 0.0342037403 18.8231800849 1.0703880005 43.9022186404 0.4117625793 13.0762037585 0.1561909071 76.3653607659 1.6725452272
0.0065 0.0055 0.7904 0.1976 0.5715614825 0.0217352625 20.1908568402 0.5433455036 43.2428798228 0.9714137626 12.9438138561 0.1739566887 76.9491120016 1.7104512174
0.0065 0.006 0.79 0.1975 0.5575157217 0.0361407591 22.8995215185 1.7515223984 43.5253390975 0.9978937657 13.0113821465 0.1864672613 79.9937584842 2.9720241845
0.0065 0.0065 0.7896 0.1974 0.5621976420 0.0246495743 23.7704335024 2.5495549735 43.1652916907 1.0125556006 12.7586877271 0.1667770462 80.2566105622 3.7535371946
0.0065 0.006999999999999999 0.7892 0.1973 0.5556796746 0.0279754790 25.9624426760 0.8041742952 43.3273611155 1.5158591726 12.8484125572 0.1281029691 82.6938960233 2.4761119159
0.0065 0.0075 0.7888 0.1972 0.5609124090 0.0408370901 27.5121574088 1.4272831993 43.0014588991 0.8979127981 12.7898167498 0.3840404404 83.8643454667 2.7500735279
0.0065 0.008 0.7884 0.1971 0.5442043798 0.0108248956 29.1872592962 1.4209823271 42.9172982186 0.9319016809 12.8324818221 0.3009570918 85.4812437167 2.6646659954
0.0005 0.004 0.7964 0.1991 0.0448913532 0.0060728492 15.0968148461 1.2614646911 44.6106111118 0.7215748746 13.2298346410 0.2531239692 72.9821519521 2.2422363841
0.0065 0.0085 0.7879999999999999 0.19699999999999998 0.5607288043 0.0127284557 31.3787649070 1.7379191258 42.8911683311 1.0441360577 12.8485956691 0.1624259306 87.6792577115 2.9572095698
0.0065 0.009000000000000001 0.7876 0.1969 0.5651353175 0.0272230757 33.3779095013 2.1795051521 42.6388465954 0.6085108171 12.7720548957 0.1630456967 89.3539463099 2.9782847416
0.0065 0.0095 0.7872 0.1968 0.5648599104 0.0296599767 35.1723557890 1.8569760087 43.0423369440 0.9608731759 12.7114448574 0.3348843790 91.4909975008 3.1823935403
0.0065 0.01 0.7868 0.1967 0.5609124090 0.0401628760 36.9632771366 1.6264719009 42.2486616496 0.5510994946 12.6704277922 0.3184525970 92.4432789874 2.5361868685
0.006999999999999999 0.0 0.7944 0.1986 0.6065381810 0.0444406863 0.0000000000 0.0000000000 44.5681300063 0.9590163862 13.3175452402 0.2009143933 58.4922134275 1.2043714658
0.006999999999999999 0.0005 0.794 0.1985 0.6054365527 0.0419286607 1.8787930684 0.0986340717 44.7507186067 0.8021972716 13.3217568139 0.2378357825 60.5567050417 1.1805957865
0.006999999999999999 0.001 0.7936 0.1984 0.6127807414 0.0365230349 3.7381989663 0.2181688677 44.6612678262 1.1072913972 13.3851135307 0.3225340272 62.3973610646 1.6845173270
0.006999999999999999 0.0015 0.7932 0.1983 0.6125053343 0.0165509239 5.5306310025 0.6824965754 44.4230530236 1.2031199395 13.1481667345 0.2966670452 63.7143560949 2.1988344840
0.006999999999999999 0.002 0.7928 0.1982 0.6104856824 0.0199783531 7.6415665540 0.3875700671 44.2869531802 0.5624280426 13.2388071240 0.3239754058 65.7778125406 1.2939518686
0.006999999999999999 0.0025 0.7924 0.1981 0.5934104438 0.0231764140 9.3023168997 0.2422310139 44.2045558662 0.5498889435 13.0335386862 0.3149622590 67.1338218959 1.1302586304
0.0 0.0015 0.7988 0.1997 0.0000000000 0.0000000000 5.5663839663 0.1813637447 44.5226030858 0.7204747087 13.3966495802 0.1328660740 63.4856366323 1.0347045274
0.0005 0.0045 0.7959999999999999 0.19899999999999998 0.0403930376 0.0072750111 16.4438455236 0.7722920979 43.5944310086 1.0008034448 13.1186857189 0.3910947799 73.1973552887 2.1714653337
0.006999999999999999 0.003 0.792 0.198 0.6109446942 0.0149950097 11.4147631398 0.6630269103 43.8127678599 0.8058166994 13.1044029908 0.3865474388 68.9428786847 1.8703860582
0.006999999999999999 0.0035 0.7916 0.1979 0.6114955084 0.0186193651 13.0165966296 0.5921171368 44.1721740425 1.0721090843 13.1322359993 0.2518480335 70.9325021798 1.9346936197
0.006999999999999999 0.004 0.7912 0.1978 0.6113119037 0.0193648583 14.8117982616 0.8773643387 43.7826303209 1.0241845542 13.0027758873 0.1641606082 72.2085163735 2.0850743594
0.006999999999999999 0.0045 0.7908 0.1977 0.6083742282 0.0519721358 16.3607576501 1.4339513090 43.7223552430 1.1125298651 12.9403347301 0.2906197543 73.6318218514 2.8890730642
0.006999999999999999 0.005 0.7904 0.1976 0.5972661428 0.0157771908 18.3251564064 0.9276929257 43.3531703909 1.2277665079 12.9176288547 0.2026677327 75.1932217948 2.3739043571
0.006999999999999999 0.0055 0.79 0.1975 0.5955218980 0.0234669526 20.0224150601 1.1768627343 43.6337059928 0.7330268623 12.8973034340 0.3239174431 77.1489463849 2.2572739923
0.006999999999999999 0.006 0.7896 0.1974 0.5991939924 0.0150129839 22.2756071225 0.7865606897 43.5524308213 0.7851754731 13.0005785446 0.1070012931 79.4278104808 1.6937504398
0.006999999999999999 0.0065 0.7892 0.1973 0.5832203820 0.0156613855 23.5070701213 0.2801891867 43.2032842265 1.0097332363 12.7947607710 0.1683809240 80.0883355008 1.4739647325
0.006999999999999999 0.006999999999999999 0.7888 0.1972 0.6029578891 0.0250578400 26.1082241269 0.9224185978 42.9968100234 0.4269568816 12.8654419637 0.2364257553 82.5734340031 1.6108590747
0.006999999999999999 0.0075 0.7884 0.1971 0.6000202136 0.0268238888 27.6143806714 1.9677916163 42.6391672075 0.5070492532 12.8123395133 0.1642218720 83.6659076058 2.6658866303
0.0005 0.005 0.7956 0.1989 0.0444323414 0.0049742987 18.9309425391 0.9606754886 43.8966079284 1.3395456620 13.0756544228 0.3840823461 75.9476372317 2.6892777954
0.006999999999999999 0.008 0.7879999999999999 0.19699999999999998 0.5977251546 0.0213361005 30.0448268640 1.9879782006 42.7965877567 1.3153975515 12.7896336379 0.2386795987 86.2287734132 3.5633914513
0.006999999999999999 0.0085 0.7876 0.1969 0.6015808537 0.0234741341 31.8619334809 2.0387881954 42.7630837905 0.5498711846 12.6706109041 0.1897710792 87.8972090292 2.8019045933
0.006999999999999999 0.009000000000000001 0.7872 0.1968 0.5950628862 0.0234453949 33.8296053958 1.8349401212 42.5078765458 0.8041349441 12.5995634876 0.0841964358 89.5321083154 2.7467168960
0.006999999999999999 0.0095 0.7868 0.1967 0.5982759688 0.0194967116 35.1033676758 1.0812692095 42.6576024042 0.5785759894 12.7766326931 0.1161512704 91.1358787419 1.7954931809
0.006999999999999999 0.01 0.7864 0.1966 0.5970825381 0.0239700862 36.9063745322 2.4623258395 42.6795643342 0.5485799795 12.7129097526 0.1439897707 92.8959311571 3.1788656759
0.0075 0.0 0.794 0.1985 0.6478492422 0.0411684193 0.0000000000 0.0000000000 44.7016649528 0.3351257097 13.2895291198 0.4045263030 58.6390433148 .7808204320
0.0075 0.0005 0.7936 0.1984 0.6552852333 0.0266612762 1.9115246550 0.0983121875 44.7776500245 0.7070128913 13.1527445319 0.2048674378 60.4972044447 1.0368537928
0.0075 0.001 0.7932 0.1983 0.6505115106 0.0270304557 3.7908212862 0.2313672749 44.6583823171 0.9122130851 13.1369969087 0.2109290109 62.2367120226 1.3815398266
0.0075 0.0015 0.7928 0.1982 0.6520721507 0.0329702134 5.5860229182 0.4377852915 43.9644173910 1.6357501988 13.0686961707 0.3655695023 63.2712086306 2.4720752060
0.0075 0.002 0.7924 0.1981 0.6721768672 0.0410125430 7.5511770188 0.3055900642 44.2135330055 0.7977893799 13.2501600617 0.5235558242 65.6870469532 1.6679478113
0.0005 0.0055 0.7952 0.1988 0.0449831555 0.0102061765 20.5906857590 0.9476954215 43.5703850998 1.1354332238 13.0778517656 0.2437741404 77.2839057799 2.3371089622
0.0075 0.0025 0.792 0.198 0.6517049413 0.0269867706 9.4805781557 0.6037620115 44.3485107065 0.5326730792 13.1890006877 0.3571716681 67.6697944912 1.5205935294
0.0075 0.003 0.7916 0.1979 0.6396788324 0.0236885664 10.9930292361 0.5189444430 44.2414262596 0.7494114653 13.1838735546 0.2783358676 69.0580078827 1.5703803423
0.0075 0.0035 0.7912 0.1978 0.6548262215 0.0333918380 12.9569244295 0.9650824117 44.0205245114 0.9473372470 13.0970785149 0.2550874274 70.7293536773 2.2008989241
0.0075 0.004 0.7908 0.1977 0.6487672658 0.0424226237 14.8440262853 0.7055262653 44.1117386585 0.7898646327 13.0024096635 0.3026847984 72.6069418731 1.8404983201
0.0075 0.0045 0.7904 0.1976 0.6617113983 0.0240417038 16.8323442779 0.9540511227 43.8076380660 0.8831307161 12.9187275261 0.2968613797 74.2204212683 2.1580849223
0.0075 0.005 0.79 0.1975 0.6438099385 0.0245550287 18.8722774648 0.4863072220 43.7085689220 1.2181710421 12.9571810247 0.1811916058 76.1818373500 1.9102248986
0.0075 0.0055 0.7896 0.1974 0.6509705224 0.0425131161 20.3703770034 0.6424187403 43.3305672367 0.8487998549 12.9590121437 0.3790396830 77.3109269062 1.9127713943
0.0075 0.006 0.7892 0.1973 0.6459213927 0.0235229101 22.2491700718 1.0410053773 43.1914215781 1.0520394046 12.8971203221 0.3716307288 78.9836333647 2.4881984208
0.0075 0.0065 0.7888 0.1972 0.6319674343 0.0658124953 23.8968277828 1.3556052757 43.1574366938 0.8886511937 12.8421867527 0.2857216942 80.5284186636 2.5957906589
0.0075 0.006999999999999999 0.7884 0.1971 0.6422492984 0.0310362580 25.8383144285 1.9921908165 43.6688130196 0.8259203349 12.9712806408 0.2363735597 83.1206573873 3.0855209691
0.0005 0.006 0.7948 0.1987 0.0449831555 0.0129828140 22.6880251131 0.5187504178 43.6468510896 0.7246504817 13.0919513817 0.1877217598 79.4718107399 1.4441054733
0.0075 0.0075 0.7879999999999999 0.19699999999999998 0.6334362720 0.0349187017 27.9457250400 2.2754693947 42.7010453460 0.9129970313 12.8297351436 0.2018786878 84.1099418016 3.4252638155
0.0075 0.008 0.7876 0.1969 0.6437181361 0.0275260152 29.4178910907 0.9026866942 43.1750703602 0.6434577348 12.8147199679 0.1521420774 86.0513995549 1.7258125216
0.0075 0.0085 0.7872 0.1968 0.6412394725 0.0391728311 31.1524133969 1.8147364870 42.9092829156 1.3646618128 12.8555539212 0.1670253550 87.5584897062 3.3855964859
0.0075 0.009000000000000001 0.7868 0.1967 0.6357313310 0.0304197057 33.6898666994 1.8784065499 42.2493028739 0.4011668636 12.6195226845 0.1958581845 89.1944235888 2.5058513037
0.0075 0.0095 0.7864 0.1966 0.6457377880 0.0215013588 34.8075244896 2.0414348078 42.7087400368 1.1067101160 12.6794002752 0.3072405941 90.8414025896 3.4768868767
0.0075 0.01 0.7859999999999999 0.1965 0.6422492984 0.0255164320 37.4411583003 2.6116923072 42.6502283255 0.5911656220 12.7480672370 0.2661376322 93.4817031612 3.4945119934
0.008 0.0 0.7936 0.1984 0.6846619879 0.0531744111 0.0000000000 0.0000000000 44.9745058640 1.0685956151 13.2073118776 0.3457870268 58.8664797295 1.4675570530
0.008 0.0005 0.7932 0.1983 0.7030224596 0.0365949580 1.8712396254 0.1222278935 44.8509098931 1.2363580605 13.2622454470 0.1087172828 60.6874174251 1.5038981948
0.008 0.001 0.7928 0.1982 0.6866816398 0.0438273342 3.7402132178 0.1642726743 44.2742890016 1.2168395205 13.0941487245 0.3041430751 61.7953325837 1.7290826041
0.008 0.0015 0.7924 0.1981 0.6901701294 0.0534683920 5.6779231420 0.4569271879 44.4345950598 1.3293551904 13.0968954030 0.4396873198 63.8995837342 2.2794380901
0.0005 0.0065 0.7944 0.1986 0.0414946659 0.0029945023 24.0269987847 0.8574089146 43.9371653611 1.0714205520 13.1333346707 0.1825859780 81.1389934824 2.1144099469
0.008 0.002 0.792 0.198 0.6997175747 0.0371344795 7.4615428279 0.2818063079 44.3831368151 0.5195153069 13.1011069766 0.1064105449 65.6455041943 .9448666392
0.008 0.0025 0.7916 0.1979 0.7112846718 0.0328267570 9.4138560754 0.4070439192 44.0118679842 0.5858658119 13.0494694214 0.3313040289 67.1864781528 1.3570405170
0.008 0.003 0.7912 0.1978 0.7059601350 0.0432154178 11.1025541603 0.5324695790 43.9539974972 1.2595811635 13.0339049100 0.1599060756 68.7964167025 1.9951722359
0.008 0.0035 0.7908 0.1977 0.6902619318 0.0189246504 12.9405586362 0.4827994202 44.0448910322 0.8914625520 13.0611885828 0.2522173474 70.7369001830 1.6454039700
0.008 0.004 0.7904 0.1976 0.6885176870 0.0373264370 14.6833897297 0.7869974005 43.9241805704 1.4782313875 13.0207208533 0.2287084468 72.3168088404 2.5312636718
0.008 0.0045 0.79 0.1975 0.6912717577 0.0215686705 16.4644916013 0.6058734023 43.8295999960 0.5250101480 13.0976278506 0.2122221872 74.0829912056 1.3646744080
0.008 0.005 0.7896 0.1974 0.6843865808 0.0270653530 18.5671183655 0.9498810946 43.4753236073 1.0759489461 13.0362853647 0.3300479073 75.7631139183 2.3829433010
0.008 0.0055 0.7892 0.1973 0.7015536218 0.0196774238 20.5307617775 0.7630175635 43.2010399416 0.8822726999 12.9895918307 0.1635696677 77.4229471716 1.8285373549
0.008 0.006 0.7888 0.1972 0.6958618756 0.0322224970 22.3420774213 1.6199300552 43.5051405341 0.4111750084 12.8597654949 0.2006204575 79.4028453259 2.2639480181
0.008 0.0065 0.7884 0.1971 0.6901701294 0.0279030848 24.0350557906 1.2313167655 43.1574366938 0.9061081530 12.8372427314 0.3197437865 80.7199053452 2.4850717898
0.0005 0.006999999999999999 0.794 0.1985 0.0449831555 0.0159535489 26.5037727614 1.4636390712 43.5779194846 0.5941294610 12.9560823533 0.2638387659 83.0827577548 2.3375608470
0.008 0.006999999999999999 0.7879999999999999 0.19699999999999998 0.6983405393 0.0450733686 25.7688227525 2.5445672110 43.0139627717 0.9208147435 12.8559201450 0.4184138526 82.3370462085 3.9288691757
0.008 0.0075 0.7876 0.1969 0.6987995511 0.0494323094 27.9598248003 0.9816345631 43.1943070872 0.9968425193 12.9258688901 0.1795169132 84.7788003287 2.2074263050
0.008 0.008 0.7872 0.1968 0.6979733299 0.0358598390 30.0979527468 1.4772392510 42.6325946591 1.3847210958 12.9092057074 0.3250066487 86.3377264432 3.2228268345
0.008 0.0085 0.7868 0.1967 0.6954028638 0.0403596412 31.3895915087 2.1386149689 43.0671843830 0.5343589351 12.8156355274 0.2436464650 87.9678142829 2.9569800102
0.008 0.009000000000000001 0.7864 0.1966 0.6931996072 0.0112793684 33.7628833155 1.0499248407 43.0040237961 0.4731355029 12.7293898234 0.3149792917 90.1894965422 1.8493190037
0.008 0.0095 0.7859999999999999 0.1965 0.7031142619 0.0441583657 35.2302655191 1.2566082252 42.8815499676 0.4802910761 12.6314249579 0.1943837807 91.4463547065 1.9754414477
0.008 0.01 0.7856 0.1964 0.7040322855 0.0242427763 36.7797284704 1.2659640661 42.4987391005 0.7181475240 12.7306716067 0.0976616627 92.7131714631 2.1060160291
0.0085 0.0 0.7932 0.1983 0.7404778217 0.0325472700 0.0000000000 0.0000000000 44.6365806932 1.0168517429 13.1688583789 0.3256687193 58.5459168938 1.3750677322
0.0085 0.0005 0.7928 0.1982 0.7250550255 0.0162321523 1.9034676490 0.1631574783 44.3985261967 0.9110989708 13.2924589102 0.1668735207 60.3195077814 1.2573621221
0.0085 0.001 0.7924 0.1981 0.7391007864 0.0319830773 3.7676573942 0.1443162340 44.4123125177 1.0224222371 13.1454200560 0.2496974969 62.0644907543 1.4484190453
0.0005 0.0075 0.7936 0.1984 0.0433307131 0.0085054773 28.2941905461 0.7792257530 43.4224226081 0.6298707159 12.8482294453 0.5086575635 84.6081733126 1.9262595097
0.0085 0.0015 0.792 0.198 0.7346024708 0.0282572371 5.5955906127 0.4417695958 44.0163565539 1.0855684808 13.0595405758 0.2949363738 63.4060902132 1.8505316875
0.0085 0.002 0.7916 0.1979 0.7243206067 0.0122891782 7.4179846397 0.5114215845 43.9815701392 0.5019141468 13.2150025773 0.2184039099 65.3388779629 1.2440288194
0.0085 0.0025 0.7912 0.1978 0.7420384618 0.0410002118 9.1582979188 0.6807462297 44.3425793824 0.8984290643 13.0057056777 0.2770826106 67.2486214407 1.8972581164
0.0085 0.003 0.7908 0.1977 0.7321238071 0.0224042898 11.0997845645 0.6320967787 43.7310117702 0.6331976477 13.0866411367 0.1305041979 68.6495612785 1.4182029141
0.0085 0.0035 0.7904 0.1976 0.7279927010 0.0354409422 13.3388768665 0.4209092837 43.6300189535 0.4381802406 12.9833660261 0.1400555865 70.6802545471 1.0345860530
0.0085 0.004 0.79 0.1975 0.7236779902 0.0334825741 14.8112946987 1.2153940273 43.7763783847 0.7710891371 12.9414334015 0.1865693694 72.2527844751 2.2065351079
0.0085 0.0045 0.7896 0.1974 0.7231271760 0.0303175811 16.6100212708 0.8190198916 43.3666360998 1.0337697087 12.9584628080 0.2369742472 73.6582473546 2.1200814286
0.0085 0.005 0.7892 0.1973 0.7274418869 0.0301659811 18.6167193082 1.2400914318 43.6603167985 0.8777862072 12.8636108447 0.3073291970 75.8680888383 2.4553728171
0.0085 0.0055 0.7888 0.1972 0.7402024147 0.0153021066 20.1938782174 0.6241385002 43.4360486230 0.8195830304 13.0007616565 0.1365400977 77.3708909116 1.5955637349
0.0085 0.006 0.7884 0.1971 0.7488318363 0.0268251455 22.2947425115 0.7179075984 43.3623078362 0.6051893198 13.0443422882 0.2617580581 79.4502244722 1.6116801218
0.0005 0.008 0.7932 0.1983 0.0424126895 0.0096737211 29.5140715989 0.9964775075 43.3616666120 1.1279836885 12.8890633986 0.5045327956 85.8072142990 2.6386677127
0.0085 0.0065 0.7879999999999999 0.19699999999999998 0.7228517689 0.0447686886 24.5615307713 1.0652793668 43.0444209227 0.8288076844 12.9168964071 0.0592037892 81.2456998700 1.9980595290
0.0085 0.006999999999999999 0.7876 0.1969 0.7201895006 0.0095049805 25.3737776808 1.4806885800 43.1088639582 0.5539416609 12.8121564014 0.3345858764 82.0149875410 2.3787210978
0.0085 0.0075 0.7872 0.1968 0.7335008425 0.0153285199 27.8611264778 1.4169273121 43.1043753885 0.5040024511 12.7356156279 0.3574771988 84.4346183367 2.2937354819
0.0085 0.008 0.7868 0.1967 0.7187206628 0.0315639951 30.1004705612 1.7966943966 42.6216938472 0.4590003366 12.7227977951 0.4045064096 86.1636828663 2.6917651379
0.0085 0.0085 0.7864 0.1966 0.7443335208 0.0083857321 31.1461188610 1.0905067573 42.7470531847 1.0863748427 12.7899998617 0.2055934859 87.4275054282 2.3908608180
0.0085 0.009000000000000001 0.7859999999999999 0.1965 0.7234943855 0.0397129829 33.3280567772 2.5488964715 42.6088693625 0.8381285186 12.7193186690 0.1782483113 89.3797391942 3.6049862843
0.0085 0.0095 0.7856 0.1964 0.7329500284 0.0364370950 35.2161657587 1.5705564870 42.5320827606 0.8700946205 12.6645682115 0.2049302762 91.1457667592 2.6820184787
0.0085 0.01 0.7852 0.1963 0.7172518251 0.0154118635 36.4053294765 1.8570866133 42.2283027802 0.7247228219 12.6896545415 0.3300934170 92.0405386233 2.9273147157
0.009000000000000001 0.0 0.7928 0.1982 0.7840839419 0.0334966666 0.0000000000 0.0000000000 44.8699863140 0.5111110233 13.2655414612 0.4385321613 58.9196117171 .9831398512
0.009000000000000001 0.0005 0.7924 0.1981 0.7887658622 0.0535502915 1.8684700296 0.1186678785 44.4834884076 1.1321432613 13.0767530942 0.1834097621 60.2174773936 1.4877711934
0.0005 0.0085 0.7928 0.1982 0.0436061202 0.0058060909 31.5960522854 1.8901559505 43.3201473429 1.0427454529 12.8396231861 0.2099372921 87.7994289346 3.1486447864
0.009000000000000001 0.001 0.792 0.198 0.7911527235 0.0253321284 3.8003889808 0.2551846766 44.8252609237 1.5653059097 13.2382577883 0.3999029705 62.6550604163 2.2457256852
0.009000000000000001 0.0015 0.7916 0.1979 0.7812380688 0.0273749645 5.5527877688 0.3931610442 44.0767919378 0.8752049566 13.2166505844 0.2139468009 63.6274683598 1.5096877662
0.009000000000000001 0.002 0.7912 0.1978 0.7703135882 0.0372740185 7.6974620326 0.4892045251 44.3594115185 0.7969172586 13.0888384795 0.2849117574 65.9160256188 1.6083075596
0.009000000000000001 0.0025 0.7908 0.1977 0.7870216174 0.0320788494 9.2841886363 0.5078236183 44.6319318175 1.1602042184 13.0529485474 0.2418613597 67.7560906186 1.9419680458
0.009000000000000001 0.003 0.7904 0.1976 0.7865626056 0.0366547860 11.2397750424 0.3422094115 43.8810582407 0.7559960284 13.0718090729 0.1663502813 68.9792049616 1.3012105072
0.009000000000000001 0.0035 0.79 0.1975 0.7818806853 0.0155966776 13.0543638449 0.7261118166 43.6409197655 0.7392289265 13.0273128817 0.5059662404 70.5044771774 1.9869036611
0.009000000000000001 0.004 0.7896 0.1974 0.7918871424 0.0505976757 14.4268244474 0.9726488578 43.6064539629 0.6242079956 12.9560823533 0.1791616818 71.7812479060 1.8266162109
0.009000000000000001 0.0045 0.7892 0.1973 0.7813298712 0.0405238528 16.8590331101 1.1843274149 43.4700335074 0.4967826550 13.0337217981 0.1707105785 74.1441182868 1.8923445012
0.009000000000000001 0.005 0.7888 0.1972 0.7744446943 0.0305876861 18.3012371701 1.3590690757 43.5987592721 0.3749182763 12.9994798732 0.2481489854 75.6739210097 2.0127240235
0.009000000000000001 0.0055 0.7884 0.1971 0.7917035376 0.0301659811 20.4325670178 0.7279098394 43.7590653304 0.7112536830 12.9375880516 0.1906278410 77.9209239374 1.6599573445
0.0005 0.009000000000000001 0.7924 0.1981 0.0419536777 0.0090805480 33.0500900729 2.2699399927 43.0426575561 0.7170449667 12.8326649340 0.1617341477 88.9673662407 3.1577996551
0.009000000000000001 0.006 0.7879999999999999 0.19699999999999998 0.7878478386 0.0299484001 22.1562627222 1.1148961550 43.1420473122 0.6446469303 13.0769362061 0.1936281699 79.1630940791 1.9831196553
0.009000000000000001 0.0065 0.7876 0.1969 0.7743528919 0.0338101991 24.3517968359 1.2049446136 43.1308258881 0.5090373426 12.8938243079 0.2259128897 81.1507999238 1.9737050450
0.009000000000000001 0.006999999999999999 0.7872 0.1968 0.7960182485 0.0411430272 25.4629083089 2.2263410313 43.0508331651 1.5297288742 12.9027967909 0.0834909939 82.2125565134 3.8807039266
0.009000000000000001 0.0075 0.7868 0.1967 0.7798610334 0.0317853651 27.3975968558 1.4266248056 43.0995662068 0.4158187123 12.8401725218 0.1428254025 84.1171966178 2.0170542855
0.009000000000000001 0.008 0.7864 0.1966 0.7839921396 0.0313582666 28.5429506039 1.9002980259 43.0875432524 0.8689325378 12.7156564310 0.2793848351 85.1301424269 3.0799736654
0.009000000000000001 0.0085 0.7859999999999999 0.1965 0.7760971367 0.0310796745 30.8908124858 1.6920816941 42.7239691123 0.6036548070 12.6195226845 0.1215708562 87.0104014193 2.4483870318
0.009000000000000001 0.009000000000000001 0.7856 0.1964 0.7780249863 0.0157835995 32.5367077268 1.4255173794 42.8223970321 0.6884001316 12.7116279693 0.1474613656 88.8487577145 2.2771624761
0.009000000000000001 0.0095 0.7852 0.1963 0.7757299273 0.0220936828 35.0794484395 0.9524302982 42.5718386630 0.8514768518 12.6109164253 0.1778279582 91.0379334551 2.0038287910
0.009000000000000001 0.01 0.7848 0.1962 0.7636120160 0.0317089120 37.6128732390 0.5510450547 41.9995460351 0.5171418778 12.5748433814 0.1685687995 92.9508746715 1.2684646440
0.0095 0.0 0.7924 0.1981 0.8319129706 0.0287949332 0.0000000000 0.0000000000 44.6974969953 0.5593605579 13.0974447387 0.3566869373 58.6268547046 .9448424284
0.0 0.002 0.7984 0.1996 0.0000000000 0.0000000000 7.3910440261 0.4555365660 44.4002895634 0.5479378321 13.2928251340 0.3251984827 65.0841587235 1.3286728808
0.0005 0.0095 0.792 0.198 0.0410356541 0.0109179214 35.3025267909 1.8549258999 42.4306090257 1.0367874098 12.7530112583 0.2198849882 90.5271827290 3.1225162193
0.0095 0.0005 0.792 0.198 0.8371457050 0.0188443209 1.9145460322 0.0978442224 44.6667182321 0.9593041347 13.2234257246 0.3414297991 60.6418356939 1.4174224771
0.0095 0.001 0.7916 0.1979 0.8269556432 0.0356807790 3.7097476641 0.2709449024 43.9568830063 0.5092269236 13.0558783378 0.3171337373 61.5494646514 1.1329863423
0.0095 0.0015 0.7912 0.1978 0.8248441890 0.0197236250 5.4012153449 0.3045727078 44.3178922494 1.3043376484 13.2322150957 0.3639969776 63.7761668790 1.9926309588
0.0095 0.002 0.7908 0.1977 0.8170409885 0.0219021265 7.6375380511 0.3815046276 44.3247854099 0.3469023100 12.9500396607 0.1094917285 65.7294041102 .8598007926
0.0095 0.0025 0.7904 0.1976 0.8330145989 0.0306702323 9.4405449075 0.2569157826 44.2005482148 0.9362139510 13.1108119072 0.2943400594 67.5849196284 1.5181400253
0.0095 0.003 0.79 0.1975 0.8239261654 0.0274057333 11.2782976020 0.6553119623 43.7220346309 0.7794886986 12.9465605346 0.1578828121 68.7708189329 1.6200892063
0.0095 0.0035 0.7896 0.1974 0.8241097701 0.0240557215 13.0850811800 0.7183196818 43.8953254799 0.9110861090 13.0241999794 0.2436574742 70.8287164094 1.8971189865
0.0095 0.004 0.7892 0.1973 0.8304441328 0.0349109776 14.6244728739 0.7847480856 43.7056834130 0.6807384259 12.9989305375 0.1641908345 72.1595309572 1.6645883236
0.0095 0.0045 0.7888 0.1972 0.8290670975 0.0236657862 16.9121589928 0.9418025849 43.7744547120 0.4427194790 13.0318906791 0.2968975210 74.5475714814 1.7050853711
0.0095 0.005 0.7884 0.1971 0.8184180239 0.0450374548 18.6859592028 0.9672222416 43.3603841635 0.5739476289 12.9088394836 0.1955360728 75.7736008738 1.7817433981
0.0005 0.01 0.7916 0.1979 0.0414028636 0.0103765095 37.5803934339 1.2677975079 42.4432732043 0.9744052601 12.7638148602 0.2067527137 92.8288843620 2.4593319912
0.0095 0.0055 0.7879999999999999 0.19699999999999998 0.8251195961 0.0334825741 20.4942534694 0.6638261345 43.3839491541 0.4866080826 13.0064381253 0.2403499739 77.7097603449 1.4242667651
0.0095 0.006 0.7876 0.1969 0.8305359352 0.0224538885 21.8850941167 1.1068346250 43.3446741698 1.1955172281 12.9938034043 0.1860705228 79.0541076260 2.5108762644
0.0095 0.0065 0.7872 0.1968 0.8155721508 0.0612436644 24.6217065343 1.2219500641 43.1101464066 0.6483054473 12.9421658490 0.2958113632 81.4895909407 2.2273105390
0.0095 0.006999999999999999 0.7868 0.1967 0.8156639532 0.0266574827 25.9941671368 1.3680482585 43.2728570557 0.6029122572 12.7967750019 0.2465124164 82.8794631476 2.2441304148
0.0095 0.0075 0.7864 0.1966 0.8193360475 0.0369406119 27.5046039657 1.4554038503 42.7185187063 0.6807067149 12.8299182555 0.2068415661 83.8723769750 2.3798927432
0.0095 0.008 0.7859999999999999 0.1965 0.8248441890 0.0134044018 29.5468031855 1.6851943428 43.0846577434 0.8020860400 12.7121773050 0.3381647950 86.1684824229 2.8388495796
0.0095 0.0085 0.7856 0.1964 0.8223655253 0.0217832895 30.8200619026 1.8361849546 42.6398084317 0.6075163931 12.7173044381 0.3367415360 86.9995402977 2.8022261732
0.0095 0.009000000000000001 0.7852 0.1963 0.8108902305 0.0238021404 33.2923038134 1.6883214219 42.8336184562 0.6076960576 12.7279249282 0.2465298260 89.6647374283 2.5663494459
0.0095 0.0095 0.7848 0.1962 0.8062083102 0.0377512015 35.9055433279 2.4218465567 42.6393275136 0.6659420063 12.7286573758 0.1720184008 92.0797365275 3.2975581653
0.0095 0.01 0.7844 0.1961 0.8300769234 0.0401066002 35.9954293002 0.6926554413 42.7496180816 0.7681447470 12.6892883177 0.1803167861 92.2644126229 1.6812235746
0.001 0.0 0.7992 0.1998 0.0840909602 0.0072842727 0.0000000000 0.0000000000 44.8905054895 1.3950893872 13.2734152728 0.2847554282 58.2480117225 1.6871290881
0.01 0.0 0.792 0.198 0.8693683327 0.0402173967 0.0000000000 0.0000000000 44.6296875327 0.6672072951 13.3071078620 0.4114546761 58.8061637274 1.1188793679
0.01 0.0005 0.7916 0.1979 0.8743256601 0.0457186805 1.8871018558 0.0714456164 44.3470679520 0.6814994980 13.2474133833 0.1657153573 60.3559088512 .9643791522
0.01 0.001 0.7912 0.1978 0.8535783271 0.0422673849 3.7220849545 0.1197124746 44.0304634870 0.6741711256 13.0914020460 0.3317741011 61.6975288146 1.1679250862
0.01 0.0015 0.7908 0.1977 0.8586274568 0.0393899518 5.6001226786 0.2309185811 43.8562108017 0.8870310017 13.1009238647 0.3412439455 63.4158848018 1.4985834801
0.01 0.002 0.7904 0.1976 0.8719387988 0.0525526607 7.4887352229 0.4190254331 44.5288550221 0.7747652660 13.1166714880 0.3124569406 66.0062005318 1.5588003004
0.01 0.0025 0.79 0.1975 0.8600044922 0.0303064599 9.2733620346 0.4893465304 44.4882975893 0.5473078905 13.2807397487 0.1631139575 67.9024038648 1.2300748383
0.01 0.003 0.7896 0.1974 0.8656962384 0.0504060993 11.3971384393 0.5228631767 43.8073174539 0.6437541618 13.0829788987 0.0953490925 69.1531310303 1.3123725303
0.01 0.0035 0.7892 0.1973 0.8699191469 0.0179369686 13.2895277052 0.8433867825 43.9503104579 0.5437821571 12.9474760941 0.3292993471 71.0572334041 1.7344052553
0.01 0.004 0.7888 0.1972 0.8678994950 0.0407602471 15.1146913280 0.9849506952 43.4612166742 0.8640418616 12.9496734369 0.3419498872 72.3934809341 2.2317026911
0.01 0.0045 0.7884 0.1971 0.8688175186 0.0268427333 16.8051518829 0.4137405662 43.5418506215 0.6914025380 12.9115861621 0.3387651278 74.1274061851 1.4707509653
0.001 0.0005 0.7988 0.1997 0.0904253229 0.0120816926 1.8450543561 0.0937979625 44.8741542715 0.9319872726 13.1725206169 0.1217086811 59.9821545674 1.1595756088
0.01 0.005 0.7879999999999999 0.19699999999999998 0.8825878723 0.0446744648 18.6169710896 0.2223696232 43.3499642698 1.2726750363 12.8282702484 0.1701447538 75.6777934801 1.7098638781
0.01 0.0055 0.7876 0.1969 0.8663388549 0.0498769909 20.4922392179 0.7334188785 43.5020947190 0.9576525598 12.7980567852 0.2011652345 77.6587295770 1.9421136637
0.01 0.006 0.7872 0.1968 0.8630339700 0.0302608201 22.4838303692 1.2001176298 43.0195734837 1.1138742308 12.9439969680 0.1989690886 79.3104347909 2.5432217693
0.01 0.0065 0.7868 0.1967 0.8652372266 0.0170366974 23.5541532497 1.0593208309 42.9644281997 0.8766809881 12.7519125869 0.1657501552 80.1357312629 2.1187886716
0.01 0.006999999999999999 0.7864 0.1966 0.8606471087 0.0296224461 25.7766279769 0.9751330830 42.9283593366 0.5824808367 12.8044657016 0.2341874470 82.3701001238 1.8214238128
0.01 0.0075 0.7859999999999999 0.1965 0.8647782148 0.0363796889 26.9335636710 0.5058654345 42.7895342901 0.4052572663 12.8083110515 0.3249988079 83.3961872274 1.2725011976
0.01 0.008 0.7856 0.1964 0.8464177432 0.0370954235 29.5291784850 2.1200304230 43.0033825718 0.8755661558 12.7383623064 0.1932794443 86.1173411064 3.2259714466
0.01 0.0085 0.7852 0.1963 0.8413686135 0.0225766619 32.0271021023 2.3585266800 42.7640456269 0.9229436668 12.7519125869 0.2401462106 88.3844289296 3.5441932193
0.01 0.009000000000000001 0.7848 0.1962 0.8737748459 0.0403579706 33.4992681530 2.5743636094 42.9538479998 0.4384614222 12.8553708093 0.3589422930 90.1822618080 3.4121252952
0.01 0.0095 0.7844 0.1961 0.8536701295 0.0702546600 35.4462939903 2.2045442998 42.4968154278 1.4217915107 12.7063177242 0.3126539010 91.5030972718 4.0092443715
0.001 0.001 0.7984 0.1996 0.0867532286 0.0100396698 3.8404222289 0.1593408514 44.6304890630 1.4659354362 13.1800282047 0.2168298494 61.7376927252 1.8521458068
0.01 0.01 0.784 0.196 0.8549553625 0.0514669926 37.5214765781 2.2535765667 42.1568062783 0.9505555048 12.6283120556 0.0575216235 93.1615502745 3.3131206876
0.001 0.0015 0.7979999999999999 0.1995 0.0879466592 0.0157579490 5.4397379044 0.3429887921 44.9049330347 0.6327578833 13.3380537728 0.3080710622 63.7706713711 1.2995756866
0.001 0.002 0.7976 0.1994 0.0864778215 0.0167533645 7.2714478445 0.3147570061 44.3489916247 0.7435198904 13.3468431439 0.2528148731 65.0537604346 1.3278451341
0.001 0.0025 0.7972 0.1993 0.0840909602 0.0076234659 9.3428537107 0.3647603106 44.2390216688 1.5027279721 13.1560405461 0.2931840506 66.8220068858 2.1682957992
0.001 0.003 0.7968 0.1992 0.0853761932 0.0155360405 11.1916847883 0.4412343039 44.4392439355 0.7690227649 13.1142910333 0.2226098508 68.8305959503 1.4484029601
0.001 0.0035 0.7964 0.1991 0.0851007861 0.0065585702 12.9080788311 0.9143606351 44.0346314445 0.5288908665 13.2142701297 0.1330405920 70.2420811914 1.5828506638
0.0 0.0025 0.7979999999999999 0.1995 0.0000000000 0.0000000000 9.2174665560 0.3190475157 44.5621986822 0.7776166485 13.2512587331 0.3111687030 67.0309239713 1.4078328672
0.001 0.004 0.7959999999999999 0.19899999999999998 0.0858352050 0.0154490032 14.9787293530 1.1013627974 43.4900717647 1.5344371294 13.1721543931 0.1791242481 71.7267907158 2.8303731781
0.001 0.0045 0.7956 0.1989 0.0876712521 0.0073441887 16.7993609099 0.2798405388 43.7537752305 1.4911867032 13.0809646678 0.2790558042 73.7217720603 2.0574272349
0.001 0.005 0.7952 0.1988 0.0833565413 0.0113568089 18.3022442958 0.7812991734 43.8267144870 1.1936950994 13.0961629554 0.1636942535 75.3084782795 2.1500453352
0.001 0.0055 0.7948 0.1987 0.0880384616 0.0069284937 19.7540160503 1.2547616673 43.5848126451 0.1751434475 12.8947398674 0.2620484171 76.3216070244 1.6988820256
0.001 0.006 0.7944 0.1986 0.0860188097 0.0147639200 22.0925620192 0.8205896507 43.7611493091 0.3795226885 13.0329893505 0.3866862014 78.9727194885 1.6015624606
0.001 0.0065 0.794 0.1985 0.0852843908 0.0080325752 24.4152457576 1.1083749365 43.4535219834 0.7226951278 13.0714428491 0.1049664100 81.0254949809 1.9440690495
0.001 0.006999999999999999 0.7936 0.1984 0.0895991017 0.0034053602 26.3778820439 1.7533022190 43.5565987788 0.2319012062 12.9802531239 0.2520955443 83.0043330483 2.2407043297
0.001 0.0075 0.7932 0.1983 0.0899663111 0.0102720234 27.9996062671 2.0037673349 43.4102393476 0.6520334576 12.9884931593 0.2028152542 84.4883050851 2.8688880701
0.001 0.008 0.7928 0.1982 0.0858352050 0.0125739073 29.5513352513 1.1486139920 43.0394514349 0.8632326287 12.8191146535 0.3107352262 85.4957365447 2.3351557542
0.001 0.0085 0.7924 0.1981 0.0853761932 0.0065944517 32.0198004406 2.1300111789 43.4605754499 0.8622767356 12.9258688901 0.1657218319 88.4916209738 3.1646041981
0.0 0.003 0.7976 0.1994 0.0000000000 0.0000000000 11.0788867054 0.6430748248 44.5118625799 1.3159135999 13.2107910036 0.2524193365 68.8015402889 2.2114077612
0.001 0.009000000000000001 0.792 0.198 0.0841827625 0.0105248911 32.8856767958 0.9954211435 42.9819015600 0.7422876087 12.8262560175 0.2129470924 88.7780171358 1.9611807357
0.001 0.0095 0.7916 0.1979 0.0875794498 0.0133590570 35.7265267276 1.1349663658 42.9838252327 0.2215135076 12.9108537145 0.3117844521 91.7087851246 1.6816233825
0.001 0.01 0.7912 0.1978 0.0837237507 0.0185213391 36.1837618136 2.6763707596 42.8682445647 0.7753498777 12.6988101364 0.4038985271 91.8345402654 3.8741405035
0.0015 0.0 0.7988 0.1997 0.1318281865 0.0163851137 0.0000000000 0.0000000000 45.5070425895 0.9192460980 13.3783383904 0.1884163597 59.0172091664 1.1240475714
0.0015 0.0005 0.7984 0.1996 0.1305429534 0.0175301645 1.8455579190 0.1983551979 44.8462610174 0.7737509636 13.2417369144 0.1876410083 60.0640988042 1.1772773343
0.0015 0.001 0.7979999999999999 0.1995 0.1338478383 0.0242719602 3.7329115562 0.2931211741 44.7465506492 0.3994968491 13.3722956978 0.2667673278 61.9856057415 .9836573112
0.0015 0.0015 0.7976 0.1994 0.1261364403 0.0104089463 5.4704552395 0.2124032723 44.8292685752 0.7046720281 13.3003327218 0.3878498470 63.7261929768 1.3153340937
0.0015 0.002 0.7972 0.1993 0.1333888266 0.0187474711 7.5796283210 0.5970680206 44.6607869080 0.3431097939 13.1093470121 0.2736664750 65.4831510677 1.2325917606
0.0015 0.0025 0.7968 0.1992 0.1275134756 0.0138302012 9.2481838911 0.3647179019 44.4573585201 1.1286159472 13.1217986211 0.1981538111 66.9548545079 1.7053178614
0.0015 0.003 0.7964 0.1991 0.1305429534 0.0048784986 11.2216467791 0.7678737726 44.4450149536 0.9227706864 13.1097132358 0.3019856642 68.9069179219 1.9975086218
0.0 0.0035 0.7972 0.1993 0.0000000000 0.0000000000 12.8657795500 0.7014296390 44.5038472770 0.7477335824 13.2853175462 0.2485270343 70.6549443732 1.6976902557
0.0015 0.0035 0.7959999999999999 0.19899999999999998 0.1347658619 0.0075835638 13.1684208350 0.3803896722 44.3146861282 0.6478519797 13.1379124682 0.2644140882 70.7557852933 1.3002393039
0.0015 0.004 0.7956 0.1989 0.1283396968 0.0180419079 14.8203588304 0.8475616843 44.4852517742 0.8429797988 13.0915851579 0.2720724868 72.5255354593 1.9806558778
0.0015 0.0045 0.7952 0.1988 0.1260446379 0.0089308173 16.4891661820 0.7743038529 43.9216156734 0.5634181226 13.0705272896 0.2991669617 73.6073537829 1.6458197545
0.0015 0.005 0.7948 0.1987 0.1327462100 0.0125390058 18.8141159533 1.1660208934 43.8709589590 1.0939800336 12.9947189638 0.2664398302 75.8125400861 2.5389797630
0.0015 0.0055 0.7944 0.1986 0.1307265582 0.0129099055 20.4574933799 1.1447495956 43.8154930629 0.9791477240 13.0633859256 0.3957003633 77.4670989266 2.5325075884
0.0015 0.006 0.794 0.1985 0.1282478945 0.0192005241 22.0897924234 0.3416866105 43.7521721699 0.8444453294 12.9828166904 0.3972564415 78.9530291782 1.6025889055
0.0015 0.0065 0.7936 0.1984 0.1278806851 0.0096213076 24.3807517010 1.2290902043 43.3841094602 0.8211943480 13.0110159227 0.2716358701 80.9037577690 2.3315417300
0.0015 0.006999999999999999 0.7932 0.1983 0.1272380685 0.0097914865 25.8816208354 1.0775861859 43.5080260432 1.5052349281 12.9480254298 0.1799772931 82.4649103769 2.7725898936
0.0015 0.0075 0.7928 0.1982 0.1236577766 0.0119215887 28.0668319102 1.8077139754 43.6264922202 0.7158572887 12.8925425246 0.3536167165 84.7095244316 2.8891095693
0.0015 0.008 0.7924 0.1981 0.1321035935 0.0065017850 30.4514538817 1.5689215411 43.0614133649 0.9770829809 12.8877816153 0.1625868681 86.5327524554 2.7150931751
0.0 0.004 0.7968 0.1992 0.0000000000 0.0000000000 14.6876700141 0.4148453494 43.7265232006 1.2735484101 13.1781970858 0.1185999805 71.5923903005 1.8069937400
0.0015 0.0085 0.792 0.198 0.1296249299 0.0087207409 30.9028979947 1.2431840365 43.1720245451 0.5514202190 12.8952892031 0.1028991116 87.0998366728 1.9062241080
0.0015 0.009000000000000001 0.7916 0.1979 0.1287069063 0.0251585364 34.2465554523 2.3439407940 43.0229399109 0.9249956830 12.8377920671 0.2900793014 90.2359943366 3.5841743148
0.0015 0.0095 0.7912 0.1978 0.1305429534 0.0135121097 34.9998855060 2.7360496217 42.8393894743 0.6808974113 12.8418205289 0.3019456902 90.8116384626 3.7324048329
0.0015 0.01 0.7908 0.1977 0.1329298148 0.0141934878 36.9013389035 2.2242694037 43.0093138960 0.7789244812 12.7500814679 0.3408931804 92.7936640822 3.3582805531
0.002 0.0 0.7984 0.1996 0.1781883774 0.0188532633 0.0000000000 0.0000000000 44.7646652337 1.0517958894 13.3109532119 0.3109466486 58.2538068230 1.3815958013
0.002 0.0005 0.7979999999999999 0.1995 0.1769949467 0.0056172242 1.9082514963 0.1760843506 45.1319264132 0.7521504221 13.4237501412 0.3169696047 60.6409229974 1.2508216016
0.002 0.001 0.7976 0.1994 0.1702933746 0.0173212343 3.8222939656 0.2099162692 44.6373822235 0.9935408937 13.3519702771 0.2551888828 61.9819398408 1.4759672800
0.002 0.0015 0.7972 0.1993 0.1715786076 0.0202081994 5.5044457332 0.2642222739 44.8953146712 1.2914091287 13.2041989753 0.4370540010 63.7755379873 2.0128936030
0.002 0.002 0.7968 0.1992 0.1699261651 0.0135469925 7.6785784250 0.1707486576 44.8824901865 1.1885485106 13.1111781310 0.3245672728 65.8421729076 1.6974114335
0.002 0.0025 0.7964 0.1991 0.1763523302 0.0100631466 9.4327396830 0.4653596648 44.5097786011 0.8312904011 13.0976278506 0.2276003553 67.2164984649 1.5343135678
0.0 0.0045 0.7964 0.1991 0.0000000000 0.0000000000 16.6797647283 0.5622964388 44.1896474028 1.1801716765 13.1734361764 0.2670738352 74.0428483075 2.0095419505
0.002 0.003 0.7959999999999999 0.19899999999999998 0.1719458170 0.0133615802 11.2765351319 1.2559534360 44.4778776955 0.5047125184 13.1249115234 0.2575925610 69.0512701678 2.0316200956
0.002 0.0035 0.7956 0.1989 0.1695589557 0.0189797907 13.0568816592 0.7298545808 43.8174167356 0.9046333210 12.9284324567 0.2017072104 69.9722898072 1.8551749029
0.002 0.004 0.7952 0.1988 0.1813096576 0.0245440434 14.7541403130 0.9436308680 43.9015774162 0.9535073339 13.1210661735 0.2559047575 71.9580935603 2.1775870028
0.002 0.0045 0.7948 0.1987 0.1765359349 0.0117936557 16.6047338606 0.4747489684 44.0841660165 0.9997254405 13.0914020460 0.3304414402 73.9568378580 1.8167095048
0.002 0.005 0.7944 0.1986 0.1758015161 0.0143517361 18.9017358927 1.1431072364 43.8877910952 0.9274882404 13.1080652288 0.4056199276 76.0733937328 2.4905671405
0.002 0.0055 0.794 0.1985 0.1784637845 0.0202081994 20.2230848639 0.5642758445 43.9977610511 0.6895303053 12.9342920374 0.2099436806 77.3336017369 1.4839580298
0.002 0.006 0.7936 0.1984 0.1716704099 0.0085922299 22.2944907301 0.5952159987 43.5666980605 0.9303905094 12.9280662329 0.3437719972 78.9609254334 1.8779707352
0.002 0.0065 0.7932 0.1983 0.1664376755 0.0125551263 24.2634215522 1.9375405794 43.6151104901 0.9935900362 12.9628574935 0.2750255370 81.0078272113 3.2187112789
0.002 0.006999999999999999 0.7928 0.1982 0.1739654689 0.0208130342 26.2665946496 2.0050167473 43.3321702973 1.0173737316 12.9683508505 0.0956159766 82.7410812663 3.1388194897
0.002 0.0075 0.7924 0.1981 0.1729556430 0.0127390451 28.1463948437 1.7801167543 43.4857435011 0.7910148739 12.9447294156 0.1437380581 84.7498234034 2.7276087314
