# Supplementary material for: Multipressure Sampling for Improving the Performance of MOF-based Electronic Noses
Source: ACS Sens. 2024 Jul 12;9(7):3531–9. doi: 10.1021/acssensors.4c00199 (PMC11287752; doi:10.1021/acssensors.4c00199)
Supplement: Supplementary file 2 — se4c00199_si_002.zip [file se4c00199_si_002.zip › Multiplex_Adsorption_Data/Methane_5bar/LODPUQ.csv]

methane_comp CO2_comp N2_comp O2_comp methane_mass methane_error CO2_mass CO2_error N2_mass N2_error O2_mass O2_error total_mass total_error
0.0 0.0 0.8 0.2 0.0000000000 0.0000000000 0.0000000000 0.0000000000 62.7236456377 0.7755198412 24.0784087971 0.2228937605 86.8020544348 .9984136017
0.0 0.0005 0.7996 0.1999 0.0000000000 0.0000000000 3.2370216807 0.0505003108 61.6045551449 0.6567017261 23.8547672616 0.1113101161 88.6963440872 .8185121530
0.0 0.005 0.7959999999999999 0.19899999999999998 0.0000000000 0.0000000000 28.6696619671 0.2729910201 53.2852060041 0.3684970054 20.6854126599 0.3448756394 102.6402806311 .9863636649
0.002 0.008 0.792 0.198 0.5429138581 0.0268366080 41.9919315240 0.8840413635 48.6216230620 0.3090470628 18.9930377760 0.2106679364 110.1495062201 1.4305929707
0.002 0.0085 0.7916 0.1979 0.5326608398 0.0215380861 44.0274861412 0.8661168007 48.1643033535 0.5639899751 18.7279444909 0.2418229203 111.4523948254 1.6934677822
0.002 0.009000000000000001 0.7912 0.1978 0.5294636620 0.0151043111 46.0219184429 1.4101728092 47.4301468776 0.7004391766 18.4581232873 0.4813584702 112.4396522698 2.6070747671
0.002 0.0095 0.7908 0.1977 0.5140290107 0.0164782228 47.7906315643 1.2630292844 46.6427599663 0.5029572087 18.1624634599 0.2730498053 113.1098840012 2.0555145212
0.002 0.01 0.7904 0.1976 0.5093434916 0.0239442768 50.1494196761 0.8523430189 46.0028396501 0.5265932676 17.9777447876 0.2921456595 114.6393476054 1.6950262228
0.0025 0.0 0.7979999999999999 0.1995 0.8564577737 0.0180469481 0.0000000000 0.0000000000 61.8773490944 0.7357062126 23.8825850141 0.4379922685 86.6163918822 1.1917454292
0.0025 0.0005 0.7976 0.1994 0.8382669347 0.0251755685 3.2196354076 0.1220556363 60.7536382383 0.3629977950 23.5050112516 0.2221157118 88.3165518322 .7323447116
0.0025 0.001 0.7972 0.1993 0.8320930742 0.0373346967 6.3187763834 0.1873034903 59.8893415297 0.6297089213 23.1008292042 0.2453571656 90.1410401915 1.0997042739
0.0025 0.0015 0.7968 0.1992 0.8253128524 0.0327911752 9.2755011048 0.2423464633 58.9042415724 0.5487665515 22.6756464030 0.1971056384 91.6807019326 1.0210098284
0.0025 0.002 0.7964 0.1991 0.8126343889 0.0345245492 12.2896761199 0.3299151490 57.6153527285 0.7447806818 22.3593156766 0.3787715963 93.0769789139 1.4879919763
0.0 0.0055 0.7956 0.1989 0.0000000000 0.0000000000 31.1664819688 0.7984563206 52.6975535477 0.9508693502 20.4877196999 0.2010333668 104.3517552164 1.9503590376
0.0025 0.0025 0.7959999999999999 0.19899999999999998 0.7990188215 0.0387798649 14.9405536198 0.2414999226 57.0342457868 0.3902061958 21.9410598256 0.2692719619 94.7148780537 .9397579452
0.0025 0.003 0.7956 0.1989 0.7911912484 0.0127792034 17.6308904003 0.3027787971 56.0670497373 0.3682052185 21.6599136082 0.3463792730 96.1490449942 1.0301424920
0.0025 0.0035 0.7952 0.1988 0.7813792201 0.0459878821 20.4863211828 0.4521336002 55.2761975535 0.4279229138 21.4492463605 0.2919883684 97.9931443169 1.2180327645
0.0025 0.004 0.7948 0.1987 0.7633537524 0.0371758131 22.9693833510 0.6235645857 54.4020825728 0.7764664609 21.2415478057 0.1391884652 99.3763674819 1.5763953249
0.0025 0.0045 0.7944 0.1986 0.7469819973 0.0386800679 25.4501777445 0.1337747065 53.7759270890 0.8946635572 20.6938789324 0.2616620554 100.6669657632 1.3287803870
0.0025 0.005 0.794 0.1985 0.7409183843 0.0262250067 27.9358100574 0.3240461001 52.7710943301 0.4346941496 20.5480831232 0.3479648050 101.9959058950 1.1329300614
0.0025 0.0055 0.7936 0.1984 0.7257593518 0.0419250853 30.5215268294 0.6021435029 52.2042335085 0.8953084889 20.0755111864 0.2155219464 103.5270308761 1.7548990235
0.0025 0.006 0.7932 0.1983 0.7120335369 0.0203184694 32.7295835127 0.6220460902 51.2903641520 0.7203755919 19.9223486205 0.3541592452 104.6543298221 1.7168993967
0.0025 0.0065 0.7928 0.1982 0.7060250477 0.0373307898 35.4001150604 0.3906701883 50.5531274339 0.2872712916 19.7447768016 0.3221417239 106.4040443436 1.0374139936
0.0025 0.006999999999999999 0.7924 0.1981 0.6903699014 0.0363990462 37.5011327755 0.4679194533 49.7357081612 0.4494622012 19.4973857225 0.0725433899 107.4245965606 1.0263240906
0.0 0.006 0.7952 0.1988 0.0000000000 0.0000000000 33.0792743795 0.5646098291 52.0203815524 0.6454764127 20.0843073136 0.2384119668 105.1839632455 1.4484982086
0.0025 0.0075 0.792 0.198 0.6835345558 0.0246693429 39.7221913674 0.5231580666 49.3773412332 0.1152350650 19.1072774787 0.2697642951 108.8903446351 .9328267696
0.0025 0.008 0.7916 0.1979 0.6803925018 0.0381854466 41.8910911400 0.3010927801 48.4599103467 0.4327113367 18.9148621950 0.2859108404 109.9462561835 1.0579004038
0.0025 0.0085 0.7912 0.1978 0.6712419586 0.0275764261 43.8616362143 0.6759699556 47.9098945996 0.4125484851 18.6956187232 0.2611631508 111.1383914957 1.3772580176
0.0025 0.009000000000000001 0.7908 0.1977 0.6484207242 0.0211393669 46.3359296535 1.2019025522 47.0660044955 0.6063207324 18.3624654034 0.3116579729 112.4128202766 2.1410206244
0.0025 0.0095 0.7904 0.1976 0.6388843147 0.0255122360 47.5513057355 0.5503909204 46.6631665708 0.2736556460 18.3767591102 0.2202459632 113.2301157312 1.0698047656
0.0025 0.01 0.79 0.1975 0.6400419135 0.0210639111 50.1079949907 0.8349003696 45.8875230829 0.5658338550 17.9493772772 0.1518424700 114.5849372643 1.5736406057
0.003 0.0 0.7976 0.1994 1.0512651221 0.0382868504 0.0000000000 0.0000000000 61.6574005501 0.6389386859 23.8886323515 0.4531803902 86.5972980237 1.1304059265
0.003 0.0005 0.7972 0.1993 1.0360509659 0.0435317144 3.1962017352 0.0766339367 60.6831776981 0.2785495128 23.3939601450 0.2505076584 88.3093905442 .6492228223
0.003 0.001 0.7968 0.1992 1.0174742606 0.0344293633 6.2174824445 0.1475336165 59.5832424614 0.6293715867 23.0835668045 0.2667096531 89.9017659710 1.0780442196
0.003 0.0015 0.7964 0.1991 0.9785017662 0.0287815687 9.2872935335 0.1151271415 58.7072023294 0.4930363406 22.7322714722 0.3136235705 91.7052691013 .9505686213
0.0 0.0065 0.7948 0.1987 0.0000000000 0.0000000000 35.9209473284 1.1382722926 50.9113981043 0.4851364652 19.8945308681 0.3406607619 106.7268763008 1.9640695197
0.003 0.002 0.7959999999999999 0.19899999999999998 0.9798798601 0.0650818976 12.0709114488 0.2720499738 57.7556000060 0.7453457683 22.3101673156 0.4108350566 93.1165586305 1.4933126963
0.003 0.0025 0.7956 0.1989 0.9615236498 0.0192652593 15.0289968351 0.2652503374 56.9443412177 0.7689447410 21.9955958146 0.2471193249 94.9304575172 1.3005796626
0.003 0.003 0.7952 0.1988 0.9173695224 0.0154998745 17.9334115522 0.1228582422 56.1313497931 0.7006775074 21.5662348530 0.2460760816 96.5483657207 1.0851117057
0.003 0.0035 0.7948 0.1987 0.9174797700 0.0411215819 20.2235616815 0.6983558907 55.2706146145 0.4105188381 21.2695854613 0.0903612115 97.6812415273 1.2403575222
0.003 0.004 0.7944 0.1986 0.8931701942 0.0336003589 22.9222136362 0.5513180520 54.2263162525 0.2957394705 21.0357184279 0.3579038956 99.0774185108 1.2385617770
0.003 0.0045 0.794 0.1985 0.8985723222 0.0280067734 25.6536727322 0.5002504355 53.6189309945 0.5932932362 20.7028949629 0.2998155491 100.8740710118 1.4213659942
0.003 0.005 0.7936 0.1984 0.8766330679 0.0197327643 28.0807964566 0.3139127466 52.7663777093 0.2656551250 20.4401106611 0.3782938127 102.1639178949 .9775944486
0.003 0.0055 0.7932 0.1983 0.8604266840 0.0330179786 30.8554944579 0.4992158372 51.8964018041 0.3295043783 20.0589084962 0.2597022125 103.6712314422 1.1214404066
0.003 0.006 0.7928 0.1982 0.8590485902 0.0425295395 33.0748900149 0.7405116421 51.1023731205 0.6036894082 19.9189401212 0.2483605651 104.9552518468 1.6350911549
0.003 0.0065 0.7924 0.1981 0.8411333700 0.0301671514 35.2605713207 0.8578186401 50.4706346976 0.6401455146 19.6668211238 0.3421608706 106.2391605121 1.8702921767
0.0 0.006999999999999999 0.7944 0.1986 0.0000000000 0.0000000000 38.0940802806 0.5694341811 50.3043016191 0.6181838821 19.6413123547 0.2086652934 108.0396942544 1.3962833566
0.003 0.006999999999999999 0.792 0.198 0.8313764654 0.0228151087 37.3138145810 0.8281799135 49.8900090437 0.6931394094 19.2118414415 0.2768405510 107.2470415316 1.8209749826
0.003 0.0075 0.7916 0.1979 0.8144534728 0.0282392920 39.6532510149 0.7263878215 48.9421607655 0.5570887137 19.1672010957 0.3291307893 108.5770663489 1.6408466165
0.003 0.008 0.7912 0.1978 0.8087206023 0.0168010838 41.5775334843 0.4697134229 48.5071728129 0.3244107988 18.9557641868 0.2006396916 109.8491910863 1.0115649971
0.003 0.0085 0.7908 0.1977 0.7974753564 0.0215831850 43.8002551111 1.1113939559 47.6367156199 0.8649987264 18.5779705212 0.2485353500 110.8124166086 2.2465112173
0.003 0.009000000000000001 0.7904 0.1976 0.7747092458 0.0335855244 46.0885910206 1.0427562261 46.9825491835 0.1876599007 18.4645004796 0.1732225809 112.3103499295 1.4372242321
0.003 0.0095 0.79 0.1975 0.7624717723 0.0361447093 48.3958250531 1.1845669071 46.3279014593 0.7551025329 18.1350855139 0.2849427665 113.6212837986 2.2607569158
0.003 0.01 0.7896 0.1974 0.7601565746 0.0328659640 50.3613810229 1.0648564460 45.7548801533 0.3225996553 17.9510265510 0.3510240308 114.8274443018 1.7713460961
0.0035 0.0 0.7972 0.1993 1.2093049263 0.0553532531 0.0000000000 0.0000000000 61.7886958737 0.8302727256 23.7355797373 0.2264357912 86.7335805373 1.1120617699
0.0035 0.0005 0.7968 0.1992 1.1902872310 0.0580917549 3.2339979810 0.0338113985 60.6477549128 0.5847000708 23.3587756360 0.3342531250 88.4308157608 1.0108563492
0.0035 0.001 0.7964 0.1991 1.1541811718 0.0427791590 6.2335080527 0.1394296082 59.5293382230 0.1476323766 23.0199048335 0.3284387816 89.9369322810 .6582799254
0.0 0.0075 0.794 0.1985 0.0000000000 0.0000000000 40.0743011939 0.4954575265 49.7492804784 0.6785417159 19.2472458537 0.0955923961 109.0708275260 1.2695916385
0.0035 0.0015 0.7959999999999999 0.19899999999999998 1.1351634765 0.0198922682 9.3262992592 0.2000665794 58.5839926416 0.2910511819 22.7533821777 0.3990694461 91.7988375550 .9100794756
0.0035 0.002 0.7956 0.1989 1.1240836018 0.0373486930 12.2961770742 0.2866183402 57.7532898244 0.4207160991 22.2215463335 0.3206167269 93.3950968339 1.0652998592
0.0035 0.0025 0.7952 0.1988 1.1067196192 0.0244356833 14.9877233346 0.2113196185 56.8167999393 0.4742119520 21.9553535324 0.4225842309 94.8665964255 1.1325514847
0.0035 0.003 0.7948 0.1987 1.0813075683 0.0252546219 17.6918179486 0.2764005529 55.7385226556 0.3342272369 21.6856422805 0.3137105213 96.1972904530 .9495929330
0.0035 0.0035 0.7944 0.1986 1.0586517052 0.0184017591 20.4805761534 0.1487850743 54.8369742679 0.3759254280 21.2945444724 0.1944851883 97.6707465989 .7375974497
0.0035 0.004 0.794 0.1985 1.0503831421 0.0254454499 22.9702904609 0.2643809980 54.0914593989 0.3269732315 20.9401704956 0.3729102822 99.0523034975 .9897099616
0.0035 0.0045 0.7936 0.1984 1.0454220042 0.0559846794 25.4111720187 0.5521833611 53.3332385309 0.3510341305 20.7687559657 0.3820927727 100.5585885195 1.3412949437
0.0035 0.005 0.7932 0.1983 1.0287195065 0.0264102044 27.8948389269 0.7772158708 52.3592081940 0.4165208143 20.4821121687 0.2583460910 101.7648787961 1.4784929805
0.0035 0.0055 0.7928 0.1982 1.0192933445 0.0247342934 30.3565840125 0.6429230256 51.7838767063 0.4605654989 20.1022294229 0.1724840150 103.2619834862 1.3007068329
0.0035 0.006 0.7924 0.1981 0.9787222612 0.0315180641 33.0457113131 0.9131145467 50.9635697065 0.3264667361 19.8675927284 0.4376047893 104.8555960092 1.7087041362
0.0 0.008 0.7936 0.1984 0.0000000000 0.0000000000 42.5593287669 1.0697851993 48.7736137628 0.5546953452 19.1133248162 0.3345806490 110.4462673459 1.9590611935
0.0035 0.0065 0.792 0.198 0.9759109497 0.0302677102 35.1057578977 0.7766885706 50.3931473549 0.4799296190 19.6140443602 0.3549932141 106.0888605625 1.6418791139
0.0035 0.006999999999999999 0.7916 0.1979 0.9624056299 0.0366685270 37.4498810661 0.4382251592 49.6444559862 0.3707900517 19.2316327278 0.0968298408 107.2883754100 .9425135787
0.0035 0.0075 0.7912 0.1978 0.9520423640 0.0204965508 39.3158061319 0.4956704303 48.9470699015 0.4108569820 19.1602741455 0.1691874542 108.3751925429 1.0962114173
0.0035 0.008 0.7908 0.1977 0.9480183299 0.0363592875 41.7985659301 0.7778837492 48.2238867884 0.1821752749 18.9242080802 0.3090217966 109.8946791286 1.3054401082
0.0035 0.0085 0.7904 0.1976 0.9329144212 0.0553673045 43.9970979595 0.5535179362 47.6843631163 0.3287099991 18.6058982252 0.2013446306 111.2202737222 1.1389398704
0.0035 0.009000000000000001 0.79 0.1975 0.9068408853 0.0321469335 46.0435378955 1.1099714432 47.0490631634 0.3188690001 18.4001787990 0.2694191820 112.3996207432 1.7304065588
0.0035 0.0095 0.7896 0.1974 0.8971942283 0.0321847205 48.2712486267 1.0183376078 46.3510032758 0.3443155699 18.1325566273 0.1606594042 113.6520027581 1.5554973024
0.0035 0.01 0.7892 0.1973 0.8909652440 0.0268710069 49.9696607308 0.7871498105 45.8104207704 0.6665570784 17.9729069176 0.3001179776 114.6439536628 1.7806958734
0.004 0.0 0.7968 0.1992 1.3830550005 0.0635995319 0.0000000000 0.0000000000 61.6487373689 0.4496064808 23.5797783333 0.1668055141 86.6115707027 .6800115268
0.004 0.0005 0.7964 0.1991 1.3529574305 0.0129577176 3.1429846210 0.0683744012 60.4950904090 0.7862214027 23.2595993012 0.2251580932 88.2506317617 1.0927116147
0.0 0.0085 0.7932 0.1983 0.0000000000 0.0000000000 44.5139994179 0.5359019542 48.4342095759 0.3159381631 18.9148621950 0.1794797983 111.8630711888 1.0313199156
0.004 0.001 0.7959999999999999 0.19899999999999998 1.3240725832 0.0178144419 6.1787790887 0.1741330762 59.6300236398 0.5530767240 22.7768018665 0.1515061106 89.9096771782 .8965303527
0.004 0.0015 0.7956 0.1989 1.2996527599 0.0216955221 9.1876626294 0.1254904578 58.4101514727 0.3114169037 22.6058271430 0.4016557944 91.5032940050 .8602586780
0.004 0.002 0.7952 0.1988 1.2741304616 0.0146649909 12.1898940308 0.2362463592 57.4574903160 0.6732971357 22.2535422464 0.2534715907 93.1750570548 1.1776800765
0.004 0.0025 0.7948 0.1987 1.2431509116 0.0401467481 14.9337502955 0.1824210816 56.5907871681 0.5367627915 21.9718462710 0.3965870810 94.7395346462 1.1559177022
0.004 0.003 0.7944 0.1986 1.2424894265 0.0266858189 17.8079280159 0.5493084543 55.8050366355 0.4641913236 21.5269821351 0.3676412915 96.3824362130 1.4078268883
0.004 0.0035 0.794 0.1985 1.2316851706 0.0267140429 20.3426954485 0.1844432014 54.8145462544 0.3729945883 21.1951482344 0.3672360744 97.5840751079 .9513879070
0.004 0.004 0.7936 0.1984 1.2123367328 0.0435311560 22.8337704208 0.2645946269 54.1257270933 0.8496341897 20.8270303087 0.2312133202 98.9988645556 1.3889732928
0.004 0.0045 0.7932 0.1983 1.1804752027 0.0163560642 25.5052090784 0.4082113260 53.2152267517 0.4437745765 20.6716687111 0.4014920237 100.5725797439 1.2698339904
0.004 0.005 0.7928 0.1982 1.1670250066 0.0344519497 28.1071026437 0.5356990663 52.4542144142 0.3836969161 20.2784818228 0.2971634936 102.0068238873 1.2510114257
0.004 0.0055 0.7924 0.1981 1.1406758519 0.0363927011 30.4212911854 0.5579028251 51.7565395568 0.5537458236 20.0364783717 0.2509113609 103.3549849658 1.3989527107
0.0 0.009000000000000001 0.7928 0.1982 0.0000000000 0.0000000000 46.6435910948 0.7109205993 47.7608878834 0.3433763152 18.6328363649 0.2854792214 113.0373153431 1.3397761359
0.004 0.006 0.792 0.198 1.1485585488 0.0428909571 32.8698831774 0.9628344784 50.8712586982 0.3553567662 19.8026113383 0.2350214672 104.6923117627 1.5961036689
0.004 0.0065 0.7916 0.1979 1.1234221168 0.0213692551 34.9521539545 0.5744827257 50.1499044790 0.2608999915 19.5940331707 0.2818747080 105.8195137210 1.1386266803
0.004 0.006999999999999999 0.7912 0.1978 1.0942616506 0.0471640338 37.2657377563 0.2083138162 49.4169030939 0.6500631019 19.2912264900 0.2317894279 107.0681289908 1.1373303798
0.004 0.0075 0.7908 0.1977 1.0825202909 0.0480021250 39.6493202054 1.0177283497 48.6942012687 0.4732805227 19.0295417041 0.4172627954 108.4555834691 1.9562737928
0.004 0.008 0.7904 0.1976 1.0637782144 0.0322134090 41.7506402904 0.5695324345 48.3098447972 0.4664675543 18.7133209293 0.4433497920 109.8375842313 1.5115631898
0.004 0.0085 0.79 0.1975 1.0441541578 0.0320829723 43.8607291044 0.7241988586 47.4583503452 0.4574238254 18.6054584188 0.4264256668 110.9686920262 1.6401313231
0.004 0.009000000000000001 0.7896 0.1974 1.0443195291 0.0218529363 45.7706490004 0.9069372310 46.9510729586 0.2928660847 18.3204638958 0.1975002368 112.0865053839 1.4191564888
0.004 0.0095 0.7892 0.1973 1.0277824027 0.0758804060 47.9200459101 0.9022025672 46.3197195660 0.6698969123 18.1062781971 0.1903134675 113.3738260759 1.8382933530
0.004 0.01 0.7888 0.1972 1.0142219591 0.0284459938 49.6223888238 1.2905830998 45.7161846107 0.4935651862 17.7694964748 0.3203360673 114.1222918684 2.1329303471
0.0045 0.0 0.7964 0.1991 1.5467725514 0.0453410892 0.0000000000 0.0000000000 61.2625520036 0.8414861534 23.5638353526 0.3301840227 86.3731599076 1.2170112653
0.0 0.0095 0.7924 0.1981 0.0000000000 0.0000000000 48.5920631616 1.1433729986 46.9906348193 0.4567729057 18.3287102651 0.1599689468 113.9114082460 1.7601148511
0.0045 0.0005 0.7959999999999999 0.19899999999999998 1.5383937407 0.0571339567 3.1705002880 0.0651493266 59.9999414760 0.5487024550 23.4206783816 0.4110533417 88.1295138863 1.0820390800
0.0045 0.001 0.7956 0.1989 1.4777024870 0.0336238636 6.2433350767 0.2105511313 59.5777557800 0.4855697378 22.8754284433 0.4750987750 90.1742217870 1.2048435077
0.0045 0.0015 0.7952 0.1988 1.4385094975 0.0230583396 9.1642289570 0.3657519414 58.0568861958 0.6001674147 22.6142934154 0.2607434223 91.2739180657 1.2497211180
0.0045 0.002 0.7948 0.1987 1.4305165531 0.0293730483 12.0447564467 0.1498956225 57.5683790351 0.4456184439 22.1472190582 0.2146570462 93.1908710931 .8395441609
0.0045 0.0025 0.7944 0.1986 1.4145306643 0.0329534950 15.0689096707 0.1893946611 56.3738226085 0.6061993848 21.8309982833 0.2334512308 94.6882612268 1.0619987717
0.0045 0.003 0.794 0.1985 1.3957334640 0.0489888624 17.5811505407 0.2846799991 55.6259975579 0.6344101432 21.5048818654 0.2767628092 96.1077634280 1.2448418139
0.0045 0.0035 0.7936 0.1984 1.3795270802 0.0362602029 20.6786284817 0.4565241801 54.6644807049 0.7698527490 21.2092220380 0.2147401575 97.9318583048 1.4773772895
0.0045 0.004 0.7932 0.1983 1.3444683723 0.0461369690 22.9659060964 0.3269658312 53.9173294573 0.6063439599 20.9632603296 0.0956702685 99.1909642556 1.0751170286
0.0045 0.0045 0.7928 0.1982 1.3206549104 0.0453713708 25.5117100327 0.3788117687 53.2418900982 0.5677256056 20.7001461731 0.2189791861 100.7744012144 1.2108879312
0.0045 0.005 0.7924 0.1981 1.3098506545 0.0396041831 28.3431024028 0.3563717088 52.1950890395 0.3562192854 20.3481911313 0.3337555135 102.1962332281 1.0859506908
0.0 0.001 0.7992 0.1998 0.0000000000 0.0000000000 6.4131158131 0.1930778446 60.7057982267 0.5400109653 23.4922568671 0.4425520793 90.6111709069 1.1756408892
0.0 0.01 0.792 0.198 0.0000000000 0.0000000000 51.0001375780 0.6814143186 46.1616646383 0.3585970527 18.0662558181 0.3040040394 115.2280580344 1.3440154107
0.0045 0.0055 0.792 0.198 1.2712640264 0.0214928926 30.5077689959 0.6645204513 51.2938294245 0.5430876930 19.9651197893 0.2786403268 103.0379822361 1.5077413637
0.0045 0.006 0.7916 0.1979 1.2569318502 0.0566157188 32.6314644585 0.7349870682 50.8662533047 0.4341506175 19.7362005775 0.3394313702 104.4908501909 1.5651847747
0.0045 0.0065 0.7912 0.1978 1.2703820463 0.0294701305 35.0210943069 0.7099415019 50.1956268241 0.5356543337 19.5728125137 0.2677483559 106.0599156910 1.5428143220
0.0045 0.006999999999999999 0.7908 0.1977 1.2197784396 0.0303583287 37.6881486000 0.4914818957 49.4821657255 0.4298337510 19.1402629560 0.2485221189 107.5303557211 1.2001960943
0.0045 0.0075 0.7904 0.1976 1.2314646756 0.0511529433 38.9912119724 0.8625663904 49.1114778287 0.5141017165 19.0882558536 0.4285677751 108.4224103303 1.8563888253
0.0045 0.008 0.79 0.1975 1.1854914643 0.0322092583 41.5681600154 0.5635387760 48.0444626805 0.3766530002 18.7930358325 0.2164191435 109.5911499927 1.1888201780
0.0045 0.0085 0.7896 0.1974 1.1702221844 0.0557174375 43.7423512624 1.1056471142 47.3839432447 0.5106177231 18.5448750924 0.2484841729 110.8413917839 1.9204664477
0.0045 0.009000000000000001 0.7892 0.1973 1.1868695582 0.0315747018 46.0512483297 1.3964611157 46.7841623346 0.1800128744 18.2318429137 0.3300406112 112.2541231362 1.9380893031
0.0045 0.0095 0.7888 0.1972 1.1593628047 0.0192747205 48.0382725672 0.9044324950 46.1813974399 0.9254309777 18.1041891169 0.2015738647 113.4832219287 2.0507120579
0.0045 0.01 0.7884 0.1971 1.1403451094 0.0485972720 49.7534662045 0.5423711501 45.6704622656 0.4008470285 17.8320589299 0.2825849146 114.3963325094 1.2744003652
0.0005 0.0 0.7996 0.1999 0.1763408907 0.0066185244 0.0000000000 0.0000000000 62.8955616553 0.2530987658 23.9654885134 0.4024428891 87.0373910594 .6621601793
0.005 0.0 0.7959999999999999 0.19899999999999998 1.7235544321 0.0663380433 0.0000000000 0.0000000000 60.9845601454 0.3230576092 23.6798342808 0.0448160310 86.3879488583 .4342116835
0.005 0.0005 0.7956 0.1989 1.6726752066 0.0423404981 3.1664182934 0.0677295227 59.8005920514 0.3267608599 23.0976406081 0.3618616265 87.7373261595 .7986925072
0.005 0.001 0.7952 0.1988 1.6521691700 0.0390603050 6.1917809973 0.1593004827 59.1999448232 0.5488320585 22.7868074612 0.2873339488 89.8307024517 1.0345267950
0.005 0.0015 0.7948 0.1987 1.6326553609 0.0553587423 9.0649004228 0.1875410567 58.0382122275 0.5325167054 22.4848803932 0.2743679745 91.2206484044 1.0497844789
0.005 0.002 0.7944 0.1986 1.6077945476 0.0173988594 12.2139324432 0.1771810606 57.2894246012 0.7267655772 22.1407319143 0.3587406171 93.2518835063 1.2800861143
0.005 0.0025 0.794 0.1985 1.5882807385 0.0488131351 14.9726048362 0.3071370474 56.0489533144 0.4870851354 21.9889987192 0.3478480489 94.5988376083 1.1908833668
0.005 0.003 0.7936 0.1984 1.5541591345 0.0437994914 17.6656629465 0.2136743963 55.4164448310 0.7750253918 21.3743693272 0.1251104166 96.0106362392 1.1576096961
0.005 0.0035 0.7932 0.1983 1.5297944350 0.0181711174 20.4575960359 0.2563430450 54.4816875821 0.4192480252 21.2283536148 0.2430900122 97.6974316678 .9368521998
0.005 0.004 0.7928 0.1982 1.4880657528 0.0610725428 22.9191899365 0.2860036305 53.7359801980 0.4171988250 20.8237317610 0.0775076831 98.9669676483 .8417826814
0.005 0.0045 0.7924 0.1981 1.4811752835 0.0556777209 25.4200919328 0.7697162329 53.0664125506 0.3544806477 20.5691938286 0.2219726285 100.5368735955 1.4018472300
0.0005 0.0005 0.7992 0.1998 0.1670800999 0.0111856408 3.2120761584 0.1036930620 61.3462960883 0.5000183322 23.8302480569 0.4554392912 88.5557004035 1.0703363262
0.005 0.005 0.792 0.198 1.4549363764 0.0524961085 28.2155022768 0.3786130826 52.2995285014 0.6380746871 20.1601739112 0.2576238741 102.1301410658 1.3268077523
0.005 0.0055 0.7916 0.1979 1.4353674435 0.0255916743 30.3951361832 0.2325722389 51.4836493498 0.3759572708 20.0640762209 0.3490130217 103.3782291974 .9831342057
0.005 0.006 0.7912 0.1978 1.4223582374 0.0645946920 32.7223266335 0.4684484705 51.2234651418 0.3206125618 19.7246556605 0.1521253272 105.0928056732 1.0057810515
0.005 0.0065 0.7908 0.1977 1.3770465112 0.0230187717 35.2170300455 0.6819170146 50.1239149355 0.3853177848 19.4176708193 0.3217722359 106.1356623115 1.4120258070
0.005 0.006999999999999999 0.7904 0.1976 1.3811807928 0.0702713506 37.5035517352 0.8679832080 49.3075544960 0.3578252087 19.3125570986 0.3766649437 107.5048441226 1.6727447110
0.005 0.0075 0.79 0.1975 1.3601786424 0.0307509533 39.4682005952 0.6501709466 48.6572383624 0.1789593628 19.0512021675 0.2914852960 108.5368197675 1.1513665587
0.005 0.008 0.7896 0.1974 1.3280966172 0.0571169352 41.8918470649 0.5012661186 47.6940851308 0.4678265982 18.7458666001 0.1990562335 109.6598954130 1.2252658855
0.005 0.0085 0.7892 0.1973 1.3271043897 0.0269058137 43.8418309815 0.7652054953 47.3141565074 0.3381514000 18.4840718627 0.1071188101 110.9671637413 1.2373815191
0.005 0.009000000000000001 0.7888 0.1972 1.3070393430 0.0454794694 45.6156843924 1.3000190580 46.6383321181 0.8113594711 18.2044649676 0.3162851488 111.7655208211 2.4731431473
0.005 0.0095 0.7884 0.1971 1.2774378869 0.0591418033 47.6465522751 0.7046468530 45.9308389887 0.4069623381 17.9948972357 0.2508117012 112.8497263864 1.4215626956
0.0005 0.001 0.7988 0.1997 0.1703875252 0.0166521189 6.3609569938 0.0710241243 60.3522441772 0.4784075145 23.3694409403 0.2874931136 90.2530296365 .8535768713
0.005 0.01 0.7879999999999999 0.19699999999999998 1.2505926184 0.0233000749 49.7330562317 0.6250616939 45.3473256078 0.5479771508 17.7568520419 0.3149245430 114.0878264998 1.5112634626
0.0055 0.0 0.7956 0.1989 1.8597101057 0.0462272420 0.0000000000 0.0000000000 60.7906974022 0.5838218255 23.6536658022 0.4833763055 86.3040733101 1.1134253730
0.0055 0.0005 0.7952 0.1988 1.8463150333 0.0337533872 3.1841069365 0.0963104118 59.9471923284 0.7572732625 23.0680636302 0.2965894787 88.0456779284 1.1839265402
0.0055 0.001 0.7948 0.1987 1.8349044162 0.0202044916 6.1872454478 0.2073892099 58.7622616587 0.2668022273 22.8958794392 0.2062551174 89.6802909619 .7006510462
0.0055 0.0015 0.7944 0.1986 1.7602117288 0.0603151618 9.0703430822 0.1974107727 57.7859211401 0.4831130450 22.3826254138 0.3506360192 90.9991013649 1.0914749987
0.0055 0.002 0.794 0.1985 1.7539827445 0.0431790389 11.9833753434 0.2855125110 57.0431014831 0.4233378540 22.1066469212 0.3262770427 92.8871064922 1.0783064466
0.0055 0.0025 0.7936 0.1984 1.7214597294 0.0304039364 14.7456761761 0.0971327928 56.1223978392 0.2245847299 21.6303366303 0.3195287814 94.2198703750 .6716502405
0.0055 0.003 0.7932 0.1983 1.7091671321 0.0585749487 17.4234646030 0.3212464252 55.4697715240 0.6814509412 21.5418255998 0.2409243840 96.1442288589 1.3021966991
0.0055 0.0035 0.7928 0.1982 1.6803925323 0.0166667107 20.3115513419 0.6239376243 54.5842981502 0.3223780796 21.0922335455 0.2616751765 97.6684755699 1.2246575911
0.0055 0.004 0.7924 0.1981 1.6393253352 0.0467472839 22.6577911001 0.2399541456 53.8244409035 0.5191953011 20.7542423557 0.3680253024 98.8757996945 1.1739220330
0.0005 0.0015 0.7984 0.1996 0.1668044811 0.0048483841 9.4035547858 0.1978996996 59.3121811482 0.5598896921 22.9087437753 0.2193269398 91.7912841904 .9819647156
0.0055 0.0045 0.792 0.198 1.6302850394 0.0363883590 25.2859908524 0.3904468622 52.8443463398 0.3329829655 20.5108095339 0.2043483961 100.2714317655 .9641665828
0.0055 0.005 0.7916 0.1979 1.5906510599 0.0271965209 28.0897163706 0.4252192626 51.8889899713 0.3535080143 20.2758429846 0.1281218666 101.8452003864 .9340456644
0.0055 0.0055 0.7912 0.1978 1.5532771544 0.0398199596 30.0979065058 0.5064295274 51.3149098320 0.5360016947 19.9823821891 0.1392745997 102.9484756813 1.2215257814
0.0055 0.006 0.7908 0.1977 1.5474891602 0.0158564896 32.7177910840 0.5907603478 50.6709466979 0.5069337019 19.6726485581 0.3505903669 104.6088755002 1.4641409062
0.0055 0.0065 0.7904 0.1976 1.5457252000 0.0369228767 35.1802920945 0.5225724645 49.5485834478 0.4129402575 19.6278982607 0.3034826436 105.9024990030 1.2759182423
0.0055 0.006999999999999999 0.79 0.1975 1.5151315163 0.0246998712 37.2828216594 0.6001799353 49.1260127216 0.8104121297 19.2165693599 0.2092001735 107.1405352572 1.6444921097
0.0055 0.0075 0.7896 0.1974 1.4936332520 0.0442385216 39.4940532274 0.5287490277 48.5285419931 0.4991589710 19.0010642421 0.1586972868 108.5172927146 1.2308438071
0.0055 0.008 0.7892 0.1973 1.4483215258 0.0372913727 41.6136666954 0.2896177139 47.7542461111 0.5720872927 18.8022717662 0.3514992599 109.6185060985 1.2504956392
0.0055 0.0085 0.7888 0.1972 1.4350918247 0.0417667854 43.8873376615 1.2058010067 47.1291494605 0.7434744176 18.4736264616 0.1945383906 110.9252054083 2.1855806003
0.0055 0.009000000000000001 0.7884 0.1971 1.4301858106 0.0241640811 45.6368502900 0.8989522682 46.6411235876 0.5223950661 18.0792301058 0.1216193824 111.7873897940 1.5671307978
0.0005 0.002 0.7979999999999999 0.1995 0.1620638382 0.0034512929 12.2506703942 0.4056069675 58.3154340251 0.2103624101 22.5938424196 0.2188267596 93.3220106771 .8382474301
0.0055 0.0095 0.7879999999999999 0.19699999999999998 1.3932528951 0.0410366642 47.8570017720 0.7585054131 45.9973529687 0.5471118301 17.9671894349 0.1581668059 113.2147970707 1.5048207133
0.0055 0.01 0.7876 0.1969 1.3584146822 0.0570136335 50.0360309385 1.1944430447 45.2900523544 0.5993449200 17.7200182590 0.2466247267 114.4045162341 2.0974263249
0.006 0.0 0.7952 0.1988 2.0319718385 0.0465756257 0.0000000000 0.0000000000 60.7148464382 0.2858038776 23.4876389003 0.1081391642 86.2344571770 .4405186675
0.006 0.0005 0.7948 0.1987 2.0413428768 0.0775993678 3.1367860367 0.0465944172 59.8340896853 0.3088949621 23.0163863826 0.2233068895 88.0286049814 .6563956366
0.006 0.001 0.7944 0.1986 1.9792735292 0.0504488072 6.1043960769 0.1170784946 58.8337810322 0.3958368712 22.6312259604 0.2437033292 89.5486765987 .8070675022
0.006 0.0015 0.794 0.1985 1.9316466053 0.0368078113 9.1274910060 0.2327200031 57.9358904321 0.5236154804 22.2998318661 0.3942545765 91.2948599095 1.1873978713
0.006 0.002 0.7936 0.1984 1.9053525744 0.0506599000 12.0793778079 0.1893487956 56.9997855772 0.4945471446 21.9948261535 0.3448874174 92.9793421130 1.0794432576
0.006 0.0025 0.7932 0.1983 1.8807673799 0.0089456870 14.7063680804 0.4549632192 56.1013174317 0.4389839055 21.7522729444 0.3554502127 94.4407258364 1.2583430244
0.006 0.003 0.7928 0.1982 1.8504493149 0.0613330981 17.5486457693 0.3504784882 55.0680886901 0.0485977763 21.4308844448 0.1563225503 95.8980682191 .6167319129
0.006 0.0035 0.7924 0.1981 1.8336365698 0.0773426940 20.2088967381 0.6172547948 54.4511739328 0.5095340001 21.0765104680 0.3847799235 97.5702177087 1.5889114124
0.0005 0.0025 0.7976 0.1994 0.1613472294 0.0094491827 15.2931170012 0.2620572664 57.3383234461 0.4497107455 22.3152250888 0.2967022844 95.1080127655 1.0179194790
0.006 0.004 0.792 0.198 1.7762527414 0.0873133823 22.9107235774 0.2645199801 53.4165013277 0.4439887422 20.7168588149 0.2524155198 98.8203364614 1.0482376244
0.006 0.0045 0.7916 0.1979 1.7725594498 0.0705785575 25.2930965467 0.2750908716 52.7884206925 0.4102874728 20.2971735932 0.2978275037 100.1512502822 1.0537844056
0.006 0.005 0.7912 0.1978 1.7370046282 0.0386706398 27.9076896505 0.3526113528 52.1217407722 0.6834983103 20.1047583095 0.4321572546 101.8711933604 1.5069375575
0.006 0.0055 0.7908 0.1977 1.6956066885 0.0593496246 30.6795151371 0.7685044263 51.0939024545 0.6189801467 19.8180045610 0.2201598785 103.2870288411 1.6669940761
0.006 0.006 0.7904 0.1976 1.6809988936 0.0375068442 32.4633467569 0.5163673478 50.3676390992 0.7476965248 19.6476895470 0.2208340405 104.1596742967 1.5224047573
0.006 0.0065 0.79 0.1975 1.6771402308 0.0151284330 35.0959308737 0.8015116634 49.7404247821 0.4933132682 19.3905127764 0.4194770628 105.9040086630 1.7294304274
0.006 0.006999999999999999 0.7896 0.1974 1.6386638501 0.0909268628 37.0421351657 0.6274461690 49.1464193261 0.5088519961 19.1925999131 0.1597941262 107.0198182550 1.3870191541
0.006 0.0075 0.7892 0.1973 1.6248829115 0.0328892545 39.6242234981 0.6271479676 48.5913981854 0.5441376245 18.7980936057 0.3952153911 108.6385982007 1.5993902377
0.006 0.008 0.7888 0.1972 1.5902100699 0.0294581674 41.2604985740 0.4771292688 47.7838934423 0.6105372869 18.6593346983 0.2267573963 109.2939367845 1.3438821194
0.006 0.0085 0.7884 0.1971 1.5609393563 0.0175068046 43.8649622840 1.0313464150 47.1253954153 0.9168941221 18.4122734740 0.3536557321 110.9635705296 2.3194030738
0.0005 0.003 0.7972 0.1993 0.1628355708 0.0180260577 17.9055935152 0.2069743958 56.5337064300 0.6772102988 21.9223680552 0.2719239551 96.5245035712 1.1741347074
0.006 0.009000000000000001 0.7879999999999999 0.19699999999999998 1.5679951968 0.0585330180 45.4620804492 0.7074817568 46.5619998662 0.6726911407 18.1705998776 0.3501705283 111.7626753898 1.7888764438
0.006 0.0095 0.7876 0.1969 1.5339838403 0.0481323504 47.5184985941 1.1577234701 45.7707626521 0.4536579893 18.0084212814 0.1555634335 112.8316663679 1.8150772433
0.006 0.01 0.7872 0.1968 1.5023428052 0.0569259466 49.9051047429 0.9970264410 45.0594192200 0.2443498711 17.8072098704 0.2627525565 114.2740766385 1.5610548152
0.0065 0.0 0.7948 0.1987 2.2034067150 0.0559255959 0.0000000000 0.0000000000 60.4689083503 0.9426519766 23.4664182433 0.3416505734 86.1387333086 1.3402281459
0.0065 0.0005 0.7944 0.1986 2.1696158535 0.0312866037 3.1252959779 0.0749279855 59.3298925408 0.2338891748 23.0184754628 0.3319688900 87.6432798350 .6720726540
0.0065 0.001 0.794 0.1985 2.1183507618 0.0437133806 6.1110482161 0.1410010520 58.8366687592 0.4174736804 22.6362837336 0.3925139351 89.7023514707 .9947020481
0.0065 0.0015 0.7936 0.1984 2.0840637865 0.0371627330 9.0618767232 0.1451955268 57.6547220741 0.7537577598 22.3653630141 0.2312200128 91.1660255979 1.1673360324
0.0065 0.002 0.7932 0.1983 2.0656524525 0.0253679494 12.0349294228 0.4460806642 56.6718360409 0.8629594048 21.9065350262 0.2155910424 92.6789529424 1.5499990608
0.0065 0.0025 0.7928 0.1982 2.0219944389 0.0520379921 14.9757797209 0.2911532328 55.7245653081 0.6291235628 21.5463336150 0.3986818601 94.2686730829 1.3709966478
0.0065 0.003 0.7924 0.1981 1.9995039471 0.0262995196 17.4695760230 0.5412535584 54.7711340909 0.3665952283 21.3191736287 0.3753492869 95.5593876897 1.3094975932
0.0005 0.0035 0.7968 0.1992 0.1529132950 0.0066460139 20.6278303273 0.4034893542 55.7416028978 0.3332606626 21.6243992444 0.2864036121 98.1467457645 1.0297996428
0.0065 0.0035 0.792 0.198 1.9561215523 0.0315419645 20.0754003977 0.3626052615 53.9968382089 0.8728334849 21.1341251015 0.2466884435 97.1624852604 1.5136691544
0.0065 0.004 0.7916 0.1979 1.9485144742 0.0445440868 22.8960586340 0.4291879402 53.3303508038 0.3184566989 20.6752971136 0.2848259826 98.8502210256 1.0770147085
0.0065 0.0045 0.7912 0.1978 1.9041398518 0.0636793658 25.1186290758 0.3227238158 52.8169129328 0.8358306691 20.4626507372 0.0549951434 100.3023325976 1.2772289941
0.0065 0.005 0.7908 0.1977 1.8547489678 0.0310960521 27.9420086417 0.7917030858 51.6776083506 0.4317572482 20.0174567465 0.4079998789 101.4918227066 1.6625562650
0.0065 0.0055 0.7904 0.1976 1.8603164670 0.0239178661 30.0071955157 0.7395038487 51.2251977781 0.4379491310 19.7270745955 0.2046002646 102.8197843563 1.4059711104
0.0065 0.006 0.79 0.1975 1.8358415200 0.0439172720 32.5218553455 0.9638165895 50.3200878603 0.6718979628 19.4718769535 0.1581545760 104.1496616793 1.8377864003
0.0065 0.0065 0.7896 0.1974 1.8112012017 0.0452345409 34.9170790383 0.3646341100 49.6504239554 0.5868323073 19.3253114831 0.1790106447 105.7040156785 1.1757116029
0.0065 0.006999999999999999 0.7892 0.1973 1.7808831367 0.0468254799 37.4601616450 0.4430309236 48.8632295592 0.3266284689 19.0451548300 0.3050394017 107.1494291709 1.1215242741
0.0065 0.0075 0.7888 0.1972 1.7432336124 0.0416487599 39.1742969874 0.4825496904 48.3877171702 0.2283735919 19.0097504178 0.2133339687 108.3149981878 .9659060109
0.0065 0.008 0.7884 0.1971 1.7056392118 0.0509787152 41.4115323725 0.2740956648 47.6815716468 0.5645564745 18.5082612127 0.2853818054 109.3070044438 1.1750126599
0.0005 0.004 0.7964 0.1991 0.1555041115 0.0084639649 23.4026795136 0.4838968203 54.8629638114 0.4203990216 21.3532586218 0.1422595135 99.7744060583 1.0550193203
0.0065 0.0085 0.7879999999999999 0.19699999999999998 1.6987487425 0.0340994672 43.6516402723 0.4197642285 47.0362609068 0.5885112490 18.2897874020 0.1155703675 110.6764373236 1.1579453122
0.0065 0.009000000000000001 0.7876 0.1969 1.6608787232 0.0676878406 45.0797336260 1.0833719705 46.6079147264 0.3920399544 18.0835182178 0.1213929300 111.4320452934 1.6644926955
0.0065 0.0095 0.7872 0.1968 1.6542638726 0.0559108152 47.2505988034 1.3448724765 45.8249556633 0.4460893531 17.8636150364 0.1575811529 112.5934333757 2.0044537977
0.0065 0.01 0.7868 0.1967 1.6451133294 0.0380974939 49.5629731253 0.9829791383 45.4075828457 0.2261352327 17.7182590335 0.2783981224 114.3339283339 1.5256099873
0.006999999999999999 0.0 0.7944 0.1986 2.3906069853 0.0666524382 0.0000000000 0.0000000000 60.3453136322 0.8571998880 23.3427227038 0.2520286176 86.0786433213 1.1758809438
0.006999999999999999 0.0005 0.794 0.1985 2.3271044201 0.0229314819 3.1035253403 0.1146440824 59.1599979322 0.4745044744 22.9821914379 0.3369813744 87.5728191305 .9490614131
0.006999999999999999 0.001 0.7936 0.1984 2.2948019000 0.0818026116 6.1796861986 0.0871591592 58.5839926416 0.4503712962 22.4920272466 0.3521518589 89.5505079868 .9714849259
0.006999999999999999 0.0015 0.7932 0.1983 2.2737446258 0.0443718490 9.1964313584 0.1297283449 57.4017571838 0.1393149994 22.3607450473 0.1179763660 91.2326782153 .4313915593
0.006999999999999999 0.002 0.7928 0.1982 2.2068243878 0.0918642951 11.8674164611 0.3605201128 56.7742540939 0.6495006530 21.7849285668 0.1443637170 92.6334235096 1.2462487779
0.006999999999999999 0.0025 0.7924 0.1981 2.1838377822 0.0709351698 14.7742501380 0.1648196473 55.9758938198 0.2046469413 21.5562292582 0.1343041465 94.4902109982 .5747059049
0.0 0.0015 0.7988 0.1997 0.0000000000 0.0000000000 9.4327334876 0.1041645885 59.5149958453 0.8320225833 22.9187493701 0.2767946074 91.8664787030 1.2129817792
0.0005 0.0045 0.7959999999999999 0.19899999999999998 0.1459677019 0.0054747630 25.9313995468 0.5744594897 54.2590438259 0.3034489279 20.9535845896 0.3920130571 101.2899956642 1.2753962377
0.006999999999999999 0.003 0.792 0.198 2.1557246674 0.0595444745 17.6325534351 0.2954425366 55.0201524209 0.7883271794 21.2214266646 0.2300239835 96.0298571880 1.3733381740
0.006999999999999999 0.0035 0.7916 0.1979 2.1485585793 0.0568193030 20.0416861464 0.4420121495 54.1765510896 0.5877822913 20.8141659726 0.4134230107 97.1809617879 1.5000367545
0.006999999999999999 0.004 0.7912 0.1978 2.0884736869 0.0379059090 22.8166865177 0.4387860192 53.2513233400 0.5384182739 20.8029509104 0.3279311676 98.9594344550 1.3430413697
0.006999999999999999 0.0045 0.7908 0.1977 2.0309244872 0.0854717589 25.2705699841 0.5790720385 52.3422668619 0.2909276371 20.4037166846 0.4176661364 100.0474780178 1.3731375709
0.006999999999999999 0.005 0.7904 0.1976 2.0267350818 0.0548846604 28.0584210790 0.9062351258 51.9032360914 0.4747216400 20.0627568019 0.2539414289 102.0511490541 1.6897828551
0.006999999999999999 0.0055 0.79 0.1975 1.9826360782 0.0483389755 30.0555747104 0.5813726099 51.3309848460 0.6445395870 19.7556620091 0.3033718810 103.1248576437 1.5776230534
0.006999999999999999 0.006 0.7896 0.1974 1.9484593504 0.0624312477 32.5815734139 0.5857122457 50.2199799889 0.3128930705 19.5214651209 0.1251080975 104.2714778741 1.0861446614
0.006999999999999999 0.0065 0.7892 0.1973 1.9362770007 0.0186164924 34.7460888220 0.5924198575 49.7097186177 0.7344898815 19.4208594154 0.2709055471 105.8129438558 1.6164317785
0.006999999999999999 0.006999999999999999 0.7888 0.1972 1.9179207904 0.0797148195 37.2980913427 0.8400015095 48.8230901531 0.5697490609 18.8613157704 0.2480041913 106.9004180566 1.7374695812
0.006999999999999999 0.0075 0.7884 0.1971 1.8945483185 0.0419163871 39.3251796009 0.3345482859 48.0922064346 0.6382052471 18.7247558947 0.2856499158 108.0366902487 1.3003198359
0.0005 0.005 0.7956 0.1989 0.1463535682 0.0109528556 28.3878531579 0.7188965352 53.1816328603 0.4512879223 20.6893709172 0.2599285371 102.4052105036 1.4410658502
0.006999999999999999 0.008 0.7879999999999999 0.19699999999999998 1.8206824875 0.0881714060 41.8268375220 0.5935168930 47.4832810555 0.6094584729 18.5867666484 0.1985568648 109.7175677134 1.4897036367
0.006999999999999999 0.0085 0.7876 0.1969 1.8342980549 0.0176925785 43.2029232414 0.5573389662 46.9718645934 0.4231863701 18.3558683080 0.2274143399 110.3649541977 1.2256322547
0.006999999999999999 0.009000000000000001 0.7872 0.1968 1.8100987266 0.0550725759 45.4690349584 0.3101045411 46.3572600177 0.5140328651 18.1399233838 0.2556807396 111.7763170865 1.1348907217
0.006999999999999999 0.0095 0.7868 0.1967 1.7701340046 0.0603212070 47.3242258904 0.4547704615 45.9919625448 0.6001680322 17.7967644693 0.2444577728 112.8830869091 1.3597174735
0.006999999999999999 0.01 0.7864 0.1966 1.7636294016 0.0211790027 49.8582373980 0.9563563888 45.0753017188 0.3424825354 17.6378844207 0.2259081126 114.3350529391 1.5459260395
0.0075 0.0 0.794 0.1985 2.5471033243 0.0926660318 0.0000000000 0.0000000000 60.3477200714 0.6316623788 23.2848881671 0.4679467363 86.1797115628 1.1922751469
0.0075 0.0005 0.7936 0.1984 2.5006339993 0.0634468428 3.0962684611 0.1131970746 59.1345859341 0.6462554518 22.9893382913 0.3800550491 87.7208266858 1.2029544183
0.0075 0.001 0.7932 0.1983 2.4453448735 0.0422082412 6.1187586503 0.0829761810 58.2709630284 0.6273787430 22.5498617833 0.2885699555 89.3849283355 1.0411331207
0.0075 0.0015 0.7928 0.1982 2.4172317587 0.0893252505 9.1994550581 0.1926559445 57.1374339003 0.2889076916 22.1280874814 0.2585883764 90.8822081985 .8294772630
0.0075 0.002 0.7924 0.1981 2.3818974321 0.0210627570 12.0251023988 0.3037989169 56.5564232161 0.5159458117 21.9664586431 0.2181729936 92.9298816901 1.0589804792
0.0005 0.0055 0.7952 0.1988 0.1504327260 0.0153295583 30.9678249006 0.2120590230 52.6914893209 0.3000849733 20.4074550387 0.3387154362 104.2172019862 .8661889908
0.0075 0.0025 0.792 0.198 2.3385701610 0.0482795984 14.7041003056 0.4082167012 55.6360083450 0.3909557289 21.5858062361 0.2602500035 94.2644850477 1.1077020320
0.0075 0.003 0.7916 0.1979 2.2877460594 0.0244431433 17.5044997541 0.3969319633 54.7858614989 0.5212780260 21.1858023492 0.1892120886 95.7639096616 1.1318652212
0.0075 0.0035 0.7912 0.1978 2.2769969273 0.0647197013 20.2371683300 0.6629944023 54.0389990240 0.5765225715 20.8763985730 0.2990225639 97.4295628543 1.6032592390
0.0075 0.004 0.7908 0.1977 2.2354887401 0.1144331969 22.5669289250 0.3415022146 53.2866498676 0.2800062355 20.6321960900 0.2979258819 98.7212636227 1.0338675289
0.0075 0.0045 0.7904 0.1976 2.1957996369 0.0921957936 25.3091221549 0.3263859353 52.3902031311 0.4591945696 20.3426935518 0.2034918501 100.2378184747 1.0812681486
0.0075 0.005 0.79 0.1975 2.1476765992 0.0355031216 27.6494656988 0.6128525313 51.7691492983 0.4679596720 20.0633065598 0.2225387601 101.6295981561 1.3388540850
0.0075 0.0055 0.7896 0.1974 2.1482829605 0.0615736039 29.7840464801 0.4718176933 51.0361479133 0.7636385136 19.8404346855 0.2804870035 102.8089120394 1.5775168143
0.0075 0.006 0.7892 0.1973 2.0990574477 0.0616680851 32.4415761193 0.6918913335 50.0175503221 0.4956461389 19.5072813657 0.2238162870 104.0654652548 1.4730218445
0.0075 0.0065 0.7888 0.1972 2.0678574027 0.0486647541 34.6169768462 0.6365612445 49.4610853179 0.8129322729 19.2174489726 0.2928094881 105.3633685394 1.7909677596
0.0075 0.006999999999999999 0.7884 0.1971 2.0330191898 0.0507227211 36.9707758535 0.2364370737 48.5889917462 0.1624620175 18.9480675754 0.2914504549 106.5408543649 .7410722672
0.0005 0.006 0.7948 0.1987 0.1442037418 0.0127592143 33.1792076535 0.9765835638 51.6865603045 0.5269601758 20.0240538419 0.3534963989 105.0340255417 1.8697993528
0.0075 0.0075 0.7879999999999999 0.19699999999999998 2.0004961747 0.0229870683 38.9540204665 0.7852307608 47.9802588823 0.9597188731 18.8332781147 0.3291493013 107.7680536382 2.0970860035
0.0075 0.008 0.7876 0.1969 1.9873767211 0.0667098558 41.0267665896 0.4616067499 47.4940619032 0.7957224700 18.5999608393 0.3528654732 109.1081660532 1.6769045489
0.0075 0.0085 0.7872 0.1968 1.9553498197 0.0270827668 43.0996638977 0.6841666917 46.8504837994 0.4905899924 18.2419584600 0.0792579389 110.1474559768 1.2810973898
0.0075 0.009000000000000001 0.7868 0.1967 1.9428918512 0.0591376928 45.2883689032 1.0137610509 46.0565513734 0.3598182592 18.1338760464 0.4251908620 111.4216881742 1.8579078649
0.0075 0.0095 0.7864 0.1966 1.8942726998 0.0556606908 47.2032779036 1.3268566764 45.6552535698 0.5279552056 17.8200742065 0.2304723825 112.5728783797 2.1409449553
0.0075 0.01 0.7859999999999999 0.1965 1.8520479038 0.0275808333 49.1449466461 1.2071959518 45.0979222475 0.2454327155 17.6894517168 0.2273307569 113.7843685142 1.7075402575
0.008 0.0 0.7936 0.1984 2.6885508784 0.1026715110 0.0000000000 0.0000000000 60.1142954675 0.3422922388 23.2809299098 0.3432255449 86.0837762557 .7881892947
0.008 0.0005 0.7932 0.1983 2.6690921931 0.0445882690 3.1375419616 0.0792451634 59.4210484583 0.4314098854 22.7982424267 0.2988925142 88.0259250397 .8541358320
0.008 0.001 0.7928 0.1982 2.5984235398 0.0490714127 6.1213287950 0.2179149955 58.0541909839 0.3813960525 22.5506314444 0.1832196041 89.3245747631 .8316020648
0.008 0.0015 0.7924 0.1981 2.5751061916 0.1027811930 9.0088107940 0.2049069152 57.3746125494 0.1900657794 22.0864158285 0.2404170416 91.0449453635 .7381709292
0.0005 0.0065 0.7944 0.1986 0.1401245839 0.0068193231 35.3774373129 0.3157868900 51.1780315694 0.6819742696 19.8490109095 0.1697789282 106.5446043757 1.1743594109
0.008 0.002 0.792 0.198 2.5414807014 0.0456589762 11.9600928560 0.1863869891 56.4027961366 0.2962654722 21.8834451921 0.2987177313 92.7878148861 .8270291688
0.008 0.0025 0.7916 0.1979 2.4767102898 0.0614396222 14.7069728203 0.3232158158 55.3654283196 0.4171759048 21.4679381309 0.0814010174 94.0170495606 .8832323602
0.008 0.003 0.7912 0.1978 2.4882862783 0.0201031730 17.4311750372 0.6982995935 54.4991102020 0.3596886591 21.2295630823 0.3541017566 95.6481345998 1.4321931822
0.008 0.0035 0.7908 0.1977 2.4033405726 0.0394223881 19.8443897430 0.2825362186 53.9466880157 0.5633525169 20.7448964705 0.5199385538 96.9393148018 1.4052496774
0.008 0.004 0.7904 0.1976 2.3604542916 0.1047400075 22.7698191728 0.5362464657 52.7224842580 0.8578679730 20.7185080887 0.1030630636 98.5712658111 1.6019175098
0.008 0.0045 0.79 0.1975 2.3289786278 0.0891301849 25.2365533629 0.5614392323 52.0547455044 0.3105111018 20.3289496029 0.4139580286 99.9492270980 1.3750385476
0.008 0.005 0.7896 0.1974 2.3248443462 0.0685425707 27.7871952187 0.4530198430 51.4879809404 0.3360432095 20.1134444852 0.4466655319 101.7134649905 1.3042711551
0.008 0.0055 0.7892 0.1973 2.2418279719 0.0394331776 30.2333682510 0.5517911409 50.5315657386 0.4609596372 19.8117373203 0.1227453781 102.8184992818 1.1749293338
0.008 0.006 0.7888 0.1972 2.2206604502 0.0523124140 32.3052072642 0.9786511225 50.0804065144 0.5373507534 19.4296555427 0.3312959478 104.0359297715 1.8996102377
0.008 0.0065 0.7884 0.1971 2.2032413437 0.0654274150 34.3463557258 0.9944099167 49.2833938463 0.7431814921 19.2460363862 0.2450844387 105.0790273020 2.0481032625
0.0005 0.006999999999999999 0.794 0.1985 0.1404553265 0.0142667263 37.5927508755 0.4059066512 50.3576283121 0.6203389192 19.5683044985 0.3399055930 107.6591390126 1.3804178897
0.008 0.006999999999999999 0.7879999999999999 0.19699999999999998 2.1691748635 0.0523163637 37.0125029090 0.7737011138 48.7225009939 0.2349801628 19.0062319669 0.3909022605 106.9104107333 1.4518999008
0.008 0.0075 0.7876 0.1969 2.1305331116 0.0571471448 39.2777075160 0.7196452219 47.8847713742 0.2199311667 18.7480656320 0.3673005916 108.0410776338 1.3640241250
0.008 0.008 0.7872 0.1968 2.1057825458 0.0363773346 41.3737361266 1.0877696417 47.1234702640 0.6605557103 18.3603763232 0.1271211582 108.9633652596 1.9118238448
0.008 0.0085 0.7868 0.1967 2.0836779202 0.0260636863 43.4617519331 0.3378886633 46.6033906207 0.4340311728 18.2426181695 0.2436364500 110.3914386435 1.0416199724
0.008 0.009000000000000001 0.7864 0.1966 2.0398545354 0.0499507605 45.5369170160 0.5808479056 45.9850319999 0.7456356068 18.0979218762 0.2836532833 111.6597254275 1.6600875562
0.008 0.0095 0.7859999999999999 0.1965 2.0052919413 0.0885498219 47.2766026206 0.9343988361 45.5429209872 0.5326989513 17.9230988470 0.1828365030 112.7479143961 1.7384841123
0.008 0.01 0.7856 0.1964 1.9996693184 0.0718154000 49.2816178711 1.6225256384 45.0572052959 0.7637158236 17.6373346628 0.1743736555 113.9758271482 2.6324305175
0.0085 0.0 0.7932 0.1983 2.8684748131 0.0649250192 0.0000000000 0.0000000000 59.6758422425 0.4313675300 23.0856558847 0.4319799723 85.6299729403 .9282725215
0.0085 0.0005 0.7928 0.1982 2.8076733119 0.0809004905 3.1404144763 0.0618980200 59.0450663953 0.3472530177 22.8400240311 0.4357644411 87.8331782146 .9258159693
0.0085 0.001 0.7924 0.1981 2.7521085673 0.0415406411 6.1647188853 0.0916654889 57.8914194354 0.4865637191 22.4125322465 0.2798245301 89.2207791345 .8995943792
0.0005 0.0075 0.7936 0.1984 0.1378093863 0.0121121829 40.1628955942 0.6003847890 49.4615666058 0.5323071047 19.1067277208 0.4059244760 108.8689993071 1.5507285526
0.0085 0.0015 0.792 0.198 2.7408633214 0.0775335546 8.9794809072 0.1621543348 57.1810385789 0.6842665051 21.9955958146 0.3300896916 90.8969786221 1.2540440861
0.0085 0.002 0.7916 0.1979 2.6879445171 0.0458430831 11.8182813415 0.2465351974 56.1131571126 0.6591923518 21.7981227577 0.3745581911 92.4175057289 1.3261288234
0.0085 0.0025 0.7912 0.1978 2.6295684611 0.0805324661 14.6229139695 0.2621088961 55.3002619456 0.4920747163 21.4235176882 0.1541425620 93.9762620644 .9888586405
0.0085 0.003 0.7908 0.1977 2.5542694124 0.0408966252 17.3903550916 0.3108645616 54.3676223633 0.6615071680 21.2659570588 0.3144773882 95.5782039261 1.3277457430
0.0085 0.0035 0.7904 0.1976 2.5420319389 0.0480102269 19.8622295711 0.3799307211 53.5966954962 0.5186448552 20.8836553780 0.3542707819 96.8846123842 1.3008565851
0.0085 0.004 0.79 0.1975 2.5166750119 0.0536170260 22.6984598606 0.4565992748 52.8928601544 0.5120980814 20.6636422450 0.2474212772 98.7716372719 1.2697356594
0.0085 0.0045 0.7896 0.1974 2.4641971976 0.0711439058 25.0702498811 0.4106291025 52.0908420927 0.4494663241 20.2214169472 0.3532268051 99.8467061186 1.2844661375
0.0085 0.005 0.7892 0.1973 2.4331074000 0.0803086324 27.6437206694 0.5917849162 51.3184713620 0.4778443658 19.9845812209 0.1678980591 101.3798806523 1.3178359735
0.0085 0.0055 0.7888 0.1972 2.4065928741 0.0201623374 29.8318209349 0.3573304339 50.5356085565 0.3541354541 19.6968379080 0.3039857460 102.4708602735 1.0356139714
0.0085 0.006 0.7884 0.1971 2.3809052045 0.0290614609 32.4947932334 0.9183107814 49.9264906622 0.4722331569 19.5612675967 0.3676657561 104.3634566968 1.7872711553
0.0005 0.008 0.7932 0.1983 0.1377542625 0.0164981262 42.0767462997 1.2229994649 48.9272408424 0.4496104375 19.0624172297 0.2305099370 110.2041586343 1.9196179656
0.0085 0.0065 0.7879999999999999 0.19699999999999998 2.3312938255 0.0369561096 34.3747785027 0.7254890851 49.3849455812 0.4348481873 19.0874861924 0.3758578332 105.1785041018 1.5731512152
0.0085 0.006999999999999999 0.7876 0.1969 2.3108980363 0.0513753392 36.9109066001 0.7833864919 48.4427764995 0.6576686215 18.9164015173 0.1890471724 106.5809826532 1.6814776250
0.0085 0.0075 0.7872 0.1968 2.2529629703 0.0343795504 38.6942846649 0.3929867458 48.0145265767 0.5133208111 18.7458666001 0.3051988396 107.7076408120 1.2458859469
0.0085 0.008 0.7868 0.1967 2.2282675283 0.0201231151 41.1353174077 1.0350598756 47.0902614028 0.3949448862 18.5139786954 0.2952224575 108.9678250342 1.7453503344
0.0085 0.0085 0.7864 0.1966 2.2131084958 0.0654433894 43.5352278351 0.4645961525 46.4830686599 0.2821963293 18.2622995043 0.2107980473 110.4937044951 1.0230339185
0.0085 0.009000000000000001 0.7859999999999999 0.1965 2.1849402572 0.0581732972 45.3485405266 0.4303388602 46.2371305721 0.2392015881 17.9523459701 0.1425050665 111.7229573260 .8702188120
0.0085 0.0095 0.7856 0.1964 2.1298165027 0.0462522135 47.3744193049 1.1092529501 45.3841922565 0.3618570770 17.7285944831 0.1971110357 112.6170225472 1.7144732763
0.0085 0.01 0.7852 0.1963 2.1104680649 0.0219511622 49.3969720135 0.4450846884 44.9415999560 0.5742179563 17.5891758661 0.1647860010 114.0382159005 1.2060398079
0.009000000000000001 0.0 0.7928 0.1982 3.0001654626 0.0406130036 0.0000000000 0.0000000000 59.8156082321 0.4543355607 23.1473387271 0.3698785892 85.9631124218 .8648271535
0.009000000000000001 0.0005 0.7924 0.1981 2.9692961601 0.0824776639 3.0773703382 0.1099105472 59.0121463068 0.4218924321 22.7478845981 0.3721285557 87.8066974032 .9864091989
0.0005 0.0085 0.7928 0.1982 0.1336751047 0.0160711980 44.2867683878 0.4158256603 48.2035764415 0.3833839268 18.8700019460 0.2828372116 111.4940218800 1.0981179967
0.009000000000000001 0.001 0.792 0.198 2.9062897087 0.0501845402 6.0727984153 0.1285502720 57.7629155812 0.5078809114 22.4495859326 0.3215294347 89.1915896378 1.0081451583
0.009000000000000001 0.0015 0.7916 0.1979 2.8174302164 0.0748996943 8.9642112239 0.2507494904 57.0627380271 0.2458031584 21.9651392240 0.1555904754 90.8095186914 .7270428185
0.009000000000000001 0.002 0.7912 0.1978 2.8186429390 0.0706424195 11.8158623818 0.2162188414 55.8447910113 0.5584316289 21.6798148461 0.4077887347 92.1591111782 1.2530816245
0.009000000000000001 0.0025 0.7908 0.1977 2.7585580466 0.0566371832 14.7579221597 0.3592773638 55.2445288134 0.6879070965 21.3998780962 0.3769906392 94.1608871159 1.4808122827
0.009000000000000001 0.003 0.7904 0.1976 2.7628025757 0.0293017886 17.4157541688 0.2310905869 54.2836857634 0.7491015082 21.0928932550 0.0866669657 95.5551357629 1.0961608494
0.009000000000000001 0.0035 0.79 0.1975 2.6916929324 0.0516601052 19.8720565950 0.4533660306 53.5723423313 0.5221678461 20.6132844164 0.1609105373 96.7493762751 1.1881045192
0.009000000000000001 0.004 0.7896 0.1974 2.6677692229 0.0696860194 22.4444690884 0.4178284702 52.7704205271 0.3240375765 20.5962419199 0.3373958395 98.4789007583 1.1489479056
0.009000000000000001 0.0045 0.7892 0.1973 2.5988094061 0.0662017703 25.0232313512 0.7346323368 51.9585841934 0.4311335988 20.1100359858 0.3850110970 99.6906609365 1.6169788029
0.009000000000000001 0.005 0.7888 0.1972 2.6163938837 0.0399537338 27.3525383913 0.3262422016 51.3573594198 0.7112524831 19.9639103218 0.4716069693 101.2902020166 1.5490553878
0.009000000000000001 0.0055 0.7884 0.1971 2.5321096631 0.0382751026 29.9406741230 0.4342563314 50.5072125737 0.2750955763 19.7225665803 0.2206682132 102.7025629401 .9682952235
0.0005 0.009000000000000001 0.7924 0.1981 0.1324623821 0.0105088490 46.6750375714 0.2933340903 47.4646070872 0.1902620391 18.5218952099 0.1865720072 112.7940022506 .6806769856
0.009000000000000001 0.006 0.7879999999999999 0.19699999999999998 2.4929717974 0.0684973372 32.2151010140 0.7243571545 50.0669304548 0.6143221075 19.4331739936 0.4198783919 104.2081772598 1.8270549911
0.009000000000000001 0.0065 0.7876 0.1969 2.4711427906 0.0834096544 34.4831781358 0.6624872843 49.0377445311 0.3336191236 19.2324023890 0.3644656249 105.2244678465 1.4439816872
0.009000000000000001 0.006999999999999999 0.7872 0.1968 2.4430847996 0.0688663163 36.9789398426 0.5613442856 48.5026487072 0.4626849709 18.9714872642 0.4070997698 106.8961606136 1.4999953426
0.009000000000000001 0.0075 0.7868 0.1967 2.4222480204 0.0812686430 38.8698104307 1.1286120122 47.7157430837 0.5107595302 18.7034252861 0.3010661682 107.7112268209 2.0217063536
0.009000000000000001 0.008 0.7864 0.1966 2.3884020351 0.0538043989 41.1335031879 0.7146432130 47.1600481400 0.3783593006 18.5701639582 0.3656741961 109.2521173212 1.5124811086
0.009000000000000001 0.0085 0.7859999999999999 0.1965 2.3622182517 0.0806621588 43.4247116122 0.6998799501 46.5962675606 0.2551710985 18.1453110118 0.2656918251 110.5285084363 1.3014050325
0.009000000000000001 0.009000000000000001 0.7856 0.1964 2.2991015528 0.0656501468 45.0185037077 0.4625651761 46.0169895127 0.3510757264 17.9263973947 0.0806100397 111.2609921679 .9599010890
0.009000000000000001 0.0095 0.7852 0.1963 2.2659721764 0.0712591322 46.8357472088 0.9175662639 45.6567936909 0.4160119821 17.8770291305 0.1441582346 112.6355422066 1.5489956128
0.009000000000000001 0.01 0.7848 0.1962 2.2553884155 0.0956977591 48.9455336529 0.7571415216 44.9418887287 0.6510281866 17.6219414401 0.2082507510 113.7647522372 1.7121182183
0.0095 0.0 0.7924 0.1981 3.2172428078 0.0588822853 0.0000000000 0.0000000000 59.4505995319 0.2340987235 22.9918671779 0.4492996020 85.6597095176 .7422806108
0.0 0.002 0.7984 0.1996 0.0000000000 0.0000000000 12.4015530076 0.2610442424 58.6721645744 1.0810669662 22.6403519424 0.3062301623 93.7140695244 1.6483413709
0.0005 0.0095 0.792 0.198 0.1253514177 0.0114646808 48.3135804221 0.8023752705 46.8091893024 0.6172536083 18.3779685777 0.2143366878 113.6260897199 1.6454302474
0.0095 0.0005 0.792 0.198 3.1308638845 0.1183724583 3.0373063176 0.0321992073 58.8216525785 0.8412236126 22.7020347848 0.3591905592 87.6918575654 1.3509858374
0.0095 0.001 0.7916 0.1979 3.0679676806 0.0518379051 6.0593429518 0.1421119544 57.7620492631 0.6991670601 22.2620085189 0.3189827350 89.1513684144 1.2120996546
0.0095 0.0015 0.7912 0.1978 3.0431068674 0.0700388464 8.9896103011 0.1966367481 56.9337528851 0.4796697671 22.1229197566 0.3892145918 91.0893898102 1.1355599534
0.0095 0.002 0.7908 0.1977 2.9674770762 0.0710062431 11.8293178453 0.2135541274 56.1960348792 0.3413518683 21.8063691270 0.4433575361 92.7991989277 1.0692697749
0.0095 0.0025 0.7904 0.1976 2.9098176290 0.0671013473 14.6354623231 0.2448786072 55.1139072928 0.9022241162 21.3466615264 0.4467095928 94.0058487713 1.6609136635
0.0095 0.003 0.79 0.1975 2.8981313930 0.1308317924 17.5070698988 0.3435133092 54.0636409616 0.4538555691 21.0497922315 0.4203726411 95.5186344849 1.3485733118
0.0095 0.0035 0.7896 0.1974 2.8303291750 0.0389705842 19.8740219998 0.4893052416 53.3387252123 0.4018340195 20.7434670998 0.1643369888 96.7865434869 1.0944468341
0.0095 0.004 0.7892 0.1973 2.7956012096 0.0545964543 22.4335837696 0.6203737219 52.6802271853 0.3392706668 20.4672687040 0.0684941049 98.3766808685 1.0827349479
0.0095 0.0045 0.7888 0.1972 2.7594951504 0.0515022274 25.1010916177 0.2722663163 51.8662731851 0.5654869920 20.1471996235 0.2131468801 99.8740595767 1.1024024158
0.0095 0.005 0.7884 0.1971 2.6977014216 0.0142701337 27.1658249367 0.1996131927 51.1543522076 0.4967161398 19.8605558266 0.1593638219 100.8784343925 .8699632881
0.0005 0.01 0.7916 0.1979 0.1308086694 0.0082545867 50.2124638142 0.3528521484 46.4256991490 0.7282162382 18.0946233285 0.1266352141 114.8635949611 1.2159581874
0.0095 0.0055 0.7879999999999999 0.19699999999999998 2.7034342921 0.0549831198 29.7913033593 0.3959437447 50.4547521988 0.9410779897 19.7007961653 0.2099443209 102.6502860155 1.6019491751
0.0095 0.006 0.7876 0.1969 2.6353564553 0.0179929879 32.2317313622 0.4242687035 49.6855579680 0.5996074252 19.4171210613 0.2143684970 103.9697668468 1.2562376136
0.0095 0.0065 0.7872 0.1968 2.5890525015 0.0582442922 34.2359906879 0.3571748354 49.0902049060 0.6101589836 19.2010661856 0.2588930157 105.1163142810 1.2844711269
0.0095 0.006999999999999999 0.7868 0.1967 2.5311174355 0.0615716299 36.8498278668 1.3321560819 48.3420910827 0.5991324701 18.7463064065 0.1823359422 106.4693427915 2.1751961241
0.0095 0.0075 0.7864 0.1966 2.5028389495 0.0900907675 38.5409830917 0.2742237223 47.7339357642 0.6952407984 18.5227748226 0.2175537194 107.3005326280 1.2771090076
0.0095 0.008 0.7859999999999999 0.1965 2.5164545168 0.0243280058 40.8551716334 0.6253823811 46.9055431286 0.5593751180 18.3310192485 0.2482758533 108.6081885273 1.4573613582
0.0095 0.0085 0.7856 0.1964 2.4725760082 0.0351670545 42.9254987968 0.5584115960 46.6659580403 0.5608473813 18.1522379620 0.4633389776 110.2162708073 1.6177650094
0.0095 0.009000000000000001 0.7852 0.1963 2.4275399008 0.0572179261 45.1660602516 0.7662776845 45.9504755327 0.6229335903 17.9028677543 0.2478290317 111.4469434394 1.6942582326
0.0095 0.0095 0.7848 0.1962 2.4078055967 0.0623273935 47.0390910116 0.5268039826 45.3403950628 0.5597658932 17.7097927611 0.4457440199 112.4970844322 1.5946412892
0.0095 0.01 0.7844 0.1961 2.3813461945 0.0973436185 48.9057720023 1.2579813854 44.6907527322 0.5888183657 17.5350796834 0.2175019224 113.5129506124 2.1616452920
0.001 0.0 0.7992 0.1998 0.3366958925 0.0232295452 0.0000000000 0.0000000000 62.2924117303 1.0139461040 24.0005630709 0.4473744176 86.6296706937 1.4845500668
0.01 0.0 0.792 0.198 3.3111185618 0.0634125425 0.0000000000 0.0000000000 59.4331769120 0.6511650284 22.9946159676 0.3176686986 85.7389114414 1.0322462695
0.01 0.0005 0.7916 0.1979 3.2651453505 0.0360757073 3.0729859737 0.0656107992 58.3343005086 0.4136081877 22.6717980974 0.2709316073 87.3442299302 .7862263015
0.01 0.001 0.7912 0.1978 3.2104625860 0.0373678886 6.0238144807 0.0675673414 57.6859095263 0.4870650474 22.4556332701 0.0881770627 89.3758198631 .6801773401
0.01 0.0015 0.7908 0.1977 3.1670801912 0.0550657338 8.9796320922 0.2503269075 56.6512369212 0.5299765853 22.0291310498 0.3778097932 90.8270802544 1.2131790198
0.01 0.002 0.7904 0.1976 3.1247451478 0.1163648748 11.8457970085 0.1856428478 55.9171767029 0.7883271794 21.4869597561 0.2091689654 92.3746786153 1.2995038674
0.01 0.0025 0.79 0.1975 3.0879776035 0.1230168561 14.4894176291 0.2193910301 54.7216577007 0.4878287994 21.1634821763 0.3117456270 93.4625351096 1.1419823126
0.01 0.003 0.7896 0.1974 3.0324679827 0.0650185561 17.2213302801 0.2202623566 54.1107109126 0.5603903683 21.0204351568 0.1605705866 95.3849443322 1.0062418676
0.01 0.0035 0.7892 0.1973 2.9713908627 0.1123905090 20.0108444098 0.3927121252 53.2973344578 0.4409815457 20.6601237941 0.1810039637 96.9396935244 1.1270881436
0.01 0.004 0.7888 0.1972 2.9366077737 0.0727262632 22.4320719198 0.7200094959 52.2462980660 0.7380417240 20.3892030746 0.2468432557 98.0041808341 1.7776207388
0.01 0.0045 0.7884 0.1971 2.8666006054 0.0980326653 25.1564253216 0.3968137835 51.7112984996 0.3619953201 20.0909044091 0.2822412572 99.8252288357 1.1390830261
0.001 0.0005 0.7988 0.1997 0.3419326492 0.0170495554 3.1742799126 0.1723439848 61.2885415471 0.6769636514 23.5895640249 0.4549089443 88.3943181338 1.3212661359
0.01 0.005 0.7879999999999999 0.19699999999999998 2.8410231833 0.0752154692 27.4683460886 0.4124470437 51.2074863854 0.2526671518 19.9014578183 0.2128892228 101.4183134756 .9532188875
0.01 0.0055 0.7876 0.1969 2.8076181881 0.0839950007 29.8891200436 0.5804837168 50.2542476834 0.2582024906 19.5665452731 0.1905057191 102.5175311882 1.1131869272
0.01 0.006 0.7872 0.1968 2.7513919585 0.0569304302 32.4539732879 0.6483424135 49.4603152574 0.5002748007 19.3142063724 0.2294965482 103.9798868762 1.4350441926
0.01 0.0065 0.7868 0.1967 2.7372802774 0.0606728012 34.4338918312 0.7955456687 48.8533150297 0.5090147556 19.0226147539 0.2656621565 105.0471018922 1.6308953820
0.01 0.006999999999999999 0.7864 0.1966 2.6800066964 0.0883340579 36.4813900621 0.5239798462 48.1892340637 0.5957500912 18.7379500856 0.1747033554 106.0885809078 1.3827673507
0.01 0.0075 0.7859999999999999 0.1965 2.6699190494 0.0521005513 38.8075222175 0.2682711821 47.7659895345 0.6600738524 18.4750558323 0.3151600043 107.7184866337 1.2956055901
0.01 0.008 0.7856 0.1964 2.6225126205 0.0933119963 41.0083220216 0.9899610264 46.9344203992 0.1465931665 18.2847296288 0.1933405478 108.8499846701 1.4232067370
0.01 0.0085 0.7852 0.1963 2.5551513925 0.0682908348 43.0937676834 0.3085359199 46.3930678333 0.4258252935 18.0442654999 0.1349987045 110.0862524091 .9376507527
0.01 0.009000000000000001 0.7848 0.1962 2.5358029547 0.0605183514 44.7565001314 0.9111474317 45.8332338142 0.6561749605 17.8465725399 0.1494397045 110.9721094402 1.7772804481
0.01 0.0095 0.7844 0.1961 2.5044926621 0.0841336585 46.8404339433 0.9841042032 45.3513684256 0.6065294424 17.7373906103 0.3237098822 112.4336856413 1.9984771863
0.001 0.001 0.7984 0.1996 0.3370266350 0.0109661641 6.3091005445 0.0820275720 60.4618815478 0.4033903771 23.1471188239 0.3522869556 90.2551275512 .8486710688
0.01 0.01 0.784 0.196 2.4871286794 0.0056903096 48.9679090305 1.1952315716 44.6054685264 0.6502723062 17.4238086737 0.3427736916 113.4843149100 2.1939678790
0.001 0.0015 0.7979999999999999 0.1995 0.3307976508 0.0041014444 9.3220660797 0.1323399806 59.2872504379 0.3956252115 22.9103930492 0.3880101748 91.8505072176 .9200768113
0.001 0.002 0.7976 0.1994 0.3201587662 0.0158718128 12.2647305976 0.1503280574 58.6089233519 0.5196134411 22.5176459672 0.2669251449 93.7114586829 .9527384562
0.001 0.0025 0.7972 0.1993 0.3179538160 0.0145367936 15.0800973595 0.2427343533 57.4753942238 0.5117387681 22.2328713473 0.5153713375 95.1063167466 1.2843812525
0.001 0.003 0.7968 0.1992 0.3134336681 0.0155265133 17.9408196164 0.2648053215 56.5655676852 0.7100919206 21.9906479930 0.3659644839 96.8104689627 1.3563882393
0.001 0.0035 0.7964 0.1991 0.3026845360 0.0145066620 20.7391024751 0.3783814321 55.4542740554 0.7317007793 21.4682679857 0.1743828069 97.9643290522 1.2989716803
0.0 0.0025 0.7979999999999999 0.1995 0.0000000000 0.0000000000 15.2143496248 0.5438436345 57.6937063894 0.4866532119 22.2744330486 0.6160635410 95.1824890628 1.6465603874
0.001 0.004 0.7959999999999999 0.19899999999999998 0.2999283483 0.0159360095 23.5119862566 0.8177313868 54.8539155999 0.8619759445 21.2174684073 0.2604821641 99.8832986121 1.9561255049
0.001 0.0045 0.7956 0.1989 0.2961799329 0.0158027412 25.9211189679 0.3453292719 54.1937811943 0.5819190309 20.7906363322 0.2522620186 101.2017164273 1.1953130626
0.001 0.005 0.7952 0.1988 0.2890138449 0.0231771626 28.2136880570 0.5996878482 53.0677601566 0.3181268227 20.6745274525 0.4553241802 102.2449895110 1.3963160137
0.001 0.0055 0.7948 0.1987 0.2900611962 0.0178777817 30.7599455483 0.6275137766 52.3301384083 0.2559065710 20.3190539598 0.4076366810 103.6991991126 1.3089348103
0.001 0.006 0.7944 0.1986 0.2907778050 0.0141228737 33.0473743480 0.7718507358 51.8498131408 0.3100896003 19.9650098377 0.1251672219 105.1529751315 1.2212304317
0.001 0.0065 0.794 0.1985 0.2914392901 0.0144403196 35.3521894207 0.5804900168 51.0697418047 0.4147803749 19.7758931017 0.5280364901 106.4892636172 1.5377472014
0.001 0.006999999999999999 0.7936 0.1984 0.2739099361 0.0097952911 38.4206398449 0.3799011208 49.9146509813 0.5029468922 19.3407047058 0.2619531519 107.9499054681 1.1545964560
0.001 0.0075 0.7932 0.1983 0.2687283032 0.0203644787 40.2938217898 0.8318004890 49.4164218061 0.2953627692 19.2987031981 0.1928614840 109.2776750972 1.3403892209
0.001 0.008 0.7928 0.1982 0.2636569178 0.0155858943 42.1512804965 1.1336419862 48.8239564712 0.3077621672 18.9894093735 0.3454150528 110.2283032590 1.8024051005
0.001 0.0085 0.7924 0.1981 0.2688936745 0.0214645983 44.3041546609 0.8939778624 48.2856841475 0.4111850232 18.7769829003 0.2423398909 111.6357153832 1.5689673748
0.0 0.003 0.7976 0.1994 0.0000000000 0.0000000000 17.8262213989 0.4550683070 56.8171849695 0.5932483197 21.9493061949 0.3681717809 96.5927125633 1.4164884076
0.001 0.009000000000000001 0.792 0.198 0.2566010772 0.0135204985 46.3855183281 0.7321141839 47.6568334517 0.6006489559 18.4439395321 0.1953371627 112.7428923891 1.5416208010
0.001 0.0095 0.7916 0.1979 0.2529077857 0.0187472639 48.3602965820 1.0565115586 47.0191270596 0.4498838622 18.2089729828 0.3310440635 113.8413044101 1.8561867482
0.001 0.01 0.7912 0.1978 0.2588060274 0.0249388541 50.6660187646 1.1858383434 46.3384897919 0.5662689347 18.0390977752 0.5521581907 115.3024123591 2.3292043229
0.0015 0.0 0.7988 0.1997 0.5226834402 0.0182678492 0.0000000000 0.0000000000 62.5003280785 0.8429801513 24.0666439769 0.3153586435 87.0896554956 1.1766066440
0.0015 0.0005 0.7984 0.1996 0.5128714119 0.0091803810 3.1766988723 0.2082066986 61.3069267427 0.5472230500 23.5545994190 0.4858828346 88.5510964459 1.2504929642
0.0015 0.001 0.7979999999999999 0.1995 0.5040516112 0.0298349396 6.2530109156 0.0553923294 60.1425951927 0.3464868165 23.1638314657 0.3537514342 90.0634891852 .7854655197
0.0015 0.0015 0.7976 0.1994 0.4985943595 0.0114466437 9.3489770068 0.2131881962 59.2835926503 0.4410172631 22.7868074612 0.3875673637 91.9179714778 1.0532194667
0.0015 0.002 0.7972 0.1993 0.4892784450 0.0133276426 12.2369125607 0.1981088704 58.3465252198 0.2649269906 22.5504115412 0.3680507926 93.6231277667 .8444142962
0.0015 0.0025 0.7968 0.1992 0.4789151791 0.0097467777 15.1189519002 0.1696632346 57.3054996152 0.3386833187 21.9953759114 0.3262124169 94.8987426059 .8443057479
0.0015 0.003 0.7964 0.1991 0.4821674806 0.0167220433 17.8632617199 0.5435549066 56.4706577225 0.6347223199 21.8947702059 0.2754004443 96.7108571289 1.4703997141
0.0 0.0035 0.7972 0.1993 0.0000000000 0.0000000000 20.7572446731 0.3035071585 55.6981907343 0.4462285771 21.5609571766 0.2878599001 98.0163925840 1.0375956357
0.0015 0.0035 0.7959999999999999 0.19899999999999998 0.4655201068 0.0232253589 20.7242863467 0.5083588268 55.3761129097 0.6402462463 21.5323697630 0.4089300546 98.0982891262 1.5807604866
0.0015 0.004 0.7956 0.1989 0.4531723858 0.0229817801 23.2989666149 0.2447542471 54.6948980966 0.1139169183 21.1100457032 0.4416635920 99.5570828005 .8233165375
0.0015 0.0045 0.7952 0.1988 0.4440769663 0.0129764643 26.0222617219 0.8566417059 53.6787069446 0.5607842692 20.8884932479 0.3153755105 101.0335388807 1.7457779499
0.0015 0.005 0.7948 0.1987 0.4336034529 0.0190871522 28.2111179123 0.2853113403 53.1432260904 0.4445380036 20.4425295961 0.1534186818 102.2304770517 .9023551779
0.0015 0.0055 0.7944 0.1986 0.4320048640 0.0167837123 30.7658417627 0.4830265345 52.1390671345 0.3089598660 20.3949205573 0.2919325511 103.7318343185 1.1007026639
0.0015 0.006 0.794 0.1985 0.4226338258 0.0248939754 33.1172218103 0.7644092174 51.3294447249 0.3615634168 20.0892551352 0.3079194248 104.9585554962 1.4587860344
0.0015 0.0065 0.7936 0.1984 0.4263271173 0.0298532666 35.5440431647 0.5448356097 50.8494082302 0.6816812313 19.7315826107 0.3063959250 106.5513611229 1.5627660326
0.0015 0.006999999999999999 0.7932 0.1983 0.4111680848 0.0222536174 37.8104572516 0.6503769236 50.0055181261 0.4599881613 19.6170130532 0.3531072696 107.8441565157 1.4857259719
0.0015 0.0075 0.7928 0.1982 0.4184995442 0.0266347577 39.9321873094 0.8012773315 49.4810106346 0.6527639008 19.2488951276 0.3629026165 109.0805926158 1.8435786065
0.0015 0.008 0.7924 0.1981 0.4095143722 0.0145401377 42.0005490680 1.0012648969 48.7382872352 0.3874993538 18.8664834951 0.3186983605 110.0148341705 1.7220027489
0.0 0.004 0.7968 0.1992 0.0000000000 0.0000000000 23.3515789892 0.3537361615 55.2580048730 0.9674398815 21.2855284419 0.2092618825 99.8951123041 1.5304379255
0.0015 0.0085 0.792 0.198 0.3971666512 0.0262426127 44.4613870437 0.6365655533 48.0299277877 0.6407153084 18.7077133982 0.3305613705 111.5961948808 1.6340848449
0.0015 0.009000000000000001 0.7916 0.1979 0.3955129386 0.0085894060 46.6659664724 0.8574188663 47.1959522131 0.2221339396 18.4283264062 0.2994314316 112.6857580303 1.3875736435
0.0015 0.0095 0.7912 0.1978 0.3849291777 0.0094940966 48.3400377942 1.1263552788 46.8107294235 0.4976218765 18.1813751335 0.2553345829 113.7170715289 1.8888058348
0.0015 0.01 0.7908 0.1977 0.3861970241 0.0241474764 50.3533682188 0.7210979171 46.1112256723 0.4695132011 17.9203500572 0.1909861346 114.7711409724 1.4057447292
0.002 0.0 0.7984 0.1996 0.6910865102 0.0311682792 0.0000000000 0.0000000000 62.2949144271 0.5027773033 24.1087554361 0.4059299559 87.0947563734 .9398755384
0.002 0.0005 0.7979999999999999 0.1995 0.6815501007 0.0305833028 3.1933292205 0.0857132194 61.3447559672 0.2343001759 23.5101789764 0.3664167733 88.7298142648 .7170134714
0.002 0.001 0.7976 0.1994 0.6758723540 0.0256225268 6.3337436968 0.1909470531 59.9627860545 0.3019214351 23.0929126897 0.3079889882 90.0653147950 .8264800032
0.002 0.0015 0.7972 0.1993 0.6657847069 0.0257767069 9.2759546597 0.3572152770 58.9349477368 0.5371912668 22.8082480214 0.3036363693 91.6849351248 1.2238196200
0.002 0.002 0.7968 0.1992 0.6469323829 0.0160500079 12.1285129275 0.3288398159 58.1544913704 0.3483539997 22.4808121843 0.3559195320 93.4107488651 1.0491633555
0.002 0.0025 0.7964 0.1991 0.6318284741 0.0341689029 15.1702036096 0.2337353093 57.0232724240 0.4481806974 22.1642615547 0.4076560171 94.9895660624 1.1237409267
0.0 0.0045 0.7964 0.1991 0.0000000000 0.0000000000 25.8287449430 0.4523606292 54.3568415156 0.1003973362 20.9806326809 0.2095789229 101.1662191395 .7623368883
0.002 0.003 0.7959999999999999 0.19899999999999998 0.6222369408 0.0234145569 17.8289427286 0.3413227939 56.3137578857 0.6029445631 21.8190135600 0.3436465509 96.5839511151 1.3113284648
0.002 0.0035 0.7956 0.1989 0.6119287987 0.0103268436 20.4575960359 0.3111135709 55.3172995353 0.4629182498 21.3494103161 0.3141964774 97.7362346860 1.0985551417
0.002 0.004 0.7952 0.1988 0.6167245654 0.0105895014 23.3035021644 0.3130958880 54.5130675495 0.3218119565 21.1719484487 0.1802570401 99.6052427280 .8257543860
0.002 0.0045 0.7948 0.1987 0.5958877862 0.0088610471 25.6944926777 0.5265184131 53.9675759081 0.5164168230 20.7534726946 0.2951846173 101.0114290666 1.3469809005
0.002 0.005 0.7944 0.1986 0.5921944946 0.0140391448 28.3911792276 0.1677414935 52.9935455712 0.3249638409 20.4968456819 0.3020853472 102.4737649753 .8088298264
0.002 0.0055 0.794 0.1985 0.5805633824 0.0220235784 30.7741569368 0.8279619634 51.9790870555 0.4968874990 20.2526431990 0.2199607885 103.5864505737 1.5668338293
0.002 0.006 0.7936 0.1984 0.5741690269 0.0274235000 33.2263773684 1.3218381071 51.2399251861 0.5564318267 19.9511559373 0.2721530870 104.9916275187 2.1778465208
0.002 0.0065 0.7932 0.1983 0.5630891523 0.0376830437 35.3597486699 0.5428996972 50.5183784517 0.3667441155 19.7487350588 0.1667739117 106.1899513327 1.1141007681
0.002 0.006999999999999999 0.7928 0.1982 0.5548205891 0.0127477779 37.5853428113 0.8786327039 49.9354426161 0.1311809503 19.4663793739 0.2540800222 107.5419853904 1.2766414543
0.002 0.0075 0.7924 0.1981 0.5407089079 0.0247662140 39.8851687796 0.4674942831 49.4325930776 0.6046642727 19.2343815176 0.3061230793 109.0928522827 1.4030478491
