# Supplementary material for: Multipressure Sampling for Improving the Performance of MOF-based Electronic Noses
Source: ACS Sens. 2024 Jul 12;9(7):3531–9. doi: 10.1021/acssensors.4c00199 (PMC11287752; doi:10.1021/acssensors.4c00199)
Supplement: Supplementary file 2 — se4c00199_si_002.zip [file se4c00199_si_002.zip › Multiplex_Adsorption_Data/Methane_5bar/BAZGAM.csv]

methane_comp CO2_comp N2_comp O2_comp methane_mass methane_error CO2_mass CO2_error N2_mass N2_error O2_mass O2_error total_mass total_error
0.0 0.0 0.8 0.2 0.0000000000 0.0000000000 0.0000000000 0.0000000000 63.7406473757 1.7172469500 19.6342368765 1.2351665867 83.3748842522 2.9524135367
0.0 0.0005 0.7996 0.1999 0.0000000000 0.0000000000 0.1536163666 0.0560528140 63.8421437526 2.7035630525 19.7459567278 0.6618001442 83.7417168470 3.4214160107
0.0 0.005 0.7959999999999999 0.19899999999999998 0.0000000000 0.0000000000 1.7752834818 0.2924391468 63.9916202349 1.4367935946 20.0010152561 1.3180934140 85.7679189728 3.0473261554
0.002 0.008 0.792 0.198 0.1484800402 0.0215026469 2.8665393689 0.2531104172 63.7046622966 2.0166949113 19.5678373423 0.4158219555 86.2875190480 2.7071299309
0.002 0.0085 0.7916 0.1979 0.1394972620 0.0266094796 3.1375418270 0.3188264212 63.8984281070 4.1779599502 19.8703241094 0.9024170208 87.0457913054 5.4258128718
0.002 0.009000000000000001 0.7912 0.1978 0.1447812492 0.0455036901 3.2230452763 0.1627767839 63.8836649977 2.4263205049 19.4550635302 0.7089451885 86.7065550534 3.3435461674
0.002 0.0095 0.7908 0.1977 0.1347416735 0.0250083919 3.2897089826 0.1662492015 62.4424164459 1.0247873803 19.6616398589 0.4150518746 85.5285069609 1.6310968483
0.002 0.01 0.7904 0.1976 0.1400256607 0.0304460389 3.5969417157 0.3949306065 63.2387016573 3.5282248481 19.9040508569 0.9174909391 86.8797198906 4.8710924326
0.0025 0.0 0.7979999999999999 0.1995 0.1854679506 0.0363636613 0.0000000000 0.0000000000 64.4640397345 1.3699323307 19.6352908374 0.3627830655 84.2847985225 1.7690790575
0.0025 0.0005 0.7976 0.1994 0.1886383429 0.0482668442 0.1898466417 0.0393161090 64.6052119678 1.4531378305 20.0431736905 0.2371388515 85.0268706429 1.7778596352
0.0025 0.001 0.7972 0.1993 0.1696159890 0.0416598076 0.3666503844 0.0523323719 65.0637910525 1.6810062628 19.9535870174 0.7470374657 85.5536444433 2.5220359080
0.0025 0.0015 0.7968 0.1992 0.1500652364 0.0241911991 0.5275128060 0.0958672523 63.5072057089 2.0137122669 19.5520279294 0.6525507406 83.7368116807 2.7863214589
0.0025 0.002 0.7964 0.1991 0.1770135711 0.0317039232 0.7289531358 0.0664744100 64.0718946420 2.7042406426 19.7902230839 0.6020912277 84.7680844328 3.4045102035
0.0 0.0055 0.7956 0.1989 0.0000000000 0.0000000000 1.9071616833 0.1992124899 63.5939389764 1.1333541321 19.7111760194 0.9160514631 85.2122766791 2.2486180851
0.0025 0.0025 0.7959999999999999 0.19899999999999998 0.1622184069 0.0303725864 0.8506868602 0.1278595104 65.2354121988 2.0395210207 19.8365973618 0.6763243111 86.0849148277 2.8740774286
0.0025 0.003 0.7956 0.1989 0.1701443877 0.0144127955 1.0666193001 0.1643177787 63.7268069607 2.0035210659 19.3138327748 1.0506885021 84.2774034233 3.2329401422
0.0025 0.0035 0.7952 0.1988 0.1748999762 0.0355875655 1.2187864557 0.2228960022 63.6760587722 2.6508184463 19.6258051897 0.8216948170 84.6955503938 3.7309968310
0.0025 0.004 0.7948 0.1987 0.1770135711 0.0203279046 1.3912425653 0.1359480428 63.3632653926 2.7594984792 19.6648017415 0.6482878900 84.5963232705 3.5640623166
0.0025 0.0045 0.7944 0.1986 0.1601048121 0.0147951642 1.5608002530 0.2753653455 63.8716699713 2.0507458148 19.9261840350 0.9025105684 85.5187590714 3.2434168929
0.0025 0.005 0.794 0.1985 0.1511220338 0.0174931103 1.8057169129 0.1234469205 63.7729416774 2.6934229982 19.6405606417 0.7721153545 85.3703412658 3.6064783835
0.0025 0.0055 0.7936 0.1984 0.1833543557 0.0433930860 1.9839698666 0.1526563406 64.2342888451 2.3801322017 19.7301473149 1.0839924687 86.1317603823 3.6601740970
0.0025 0.006 0.7932 0.1983 0.1685591916 0.0352723461 2.0506335728 0.1613773078 64.0552861440 1.9787059009 19.8524067747 0.7241992016 86.1268856831 2.8995547564
0.0025 0.0065 0.7928 0.1982 0.1616900082 0.0352723461 2.3636631500 0.2806235367 63.9039642730 1.9824714258 19.8576765790 0.8304890574 86.2869940102 3.1288563660
0.0025 0.006999999999999999 0.7924 0.1981 0.1606332108 0.0388866995 2.5245255716 0.2000961065 63.9713209595 3.6011822542 19.6152655810 0.3059319974 86.2717453229 4.1460970576
0.0 0.006 0.7952 0.1988 0.0000000000 0.0000000000 2.1100512241 0.1763994018 63.2793002080 1.1885134007 19.7280393932 0.3458919063 85.1173908253 1.7108047088
0.0025 0.0075 0.792 0.198 0.1754283749 0.0218120534 2.6766927272 0.1910761491 63.2543874610 2.1368166517 19.5604596163 0.4411251166 85.6669681794 2.7908299708
0.0025 0.008 0.7916 0.1979 0.1796555647 0.0179966119 2.9042188551 0.1456150603 62.3003215183 1.3436786748 19.8555686573 0.4479718028 85.2397645954 1.9552621498
0.0025 0.0085 0.7912 0.1978 0.1727863813 0.0439048146 3.0926162858 0.1938695530 63.3438888115 1.8585491897 19.4550635302 0.0950670360 86.0643550088 2.1913905933
0.0025 0.009000000000000001 0.7908 0.1977 0.1638036031 0.0317039232 3.1418894600 0.2867241176 62.2827903259 3.4039763498 19.5267328687 0.5983899335 85.1152162577 4.3207943241
0.0025 0.0095 0.7904 0.1976 0.1727863813 0.0362406028 3.3752124319 0.1329488199 62.3741370651 3.5924887993 19.4782506691 0.7296393753 85.4003865474 4.4913175973
0.0025 0.01 0.79 0.1975 0.1574628185 0.0207627753 3.5070906334 0.4025573245 63.5773304783 2.2916235345 19.5140853384 0.8731224495 86.7559692686 3.5880660838
0.003 0.0 0.7976 0.1994 0.2050187032 0.0310993061 0.0000000000 0.0000000000 64.5719949718 2.2614603820 19.9061587786 0.6231253354 84.6831724536 2.9156850235
0.003 0.0005 0.7972 0.1993 0.2097742917 0.0349862205 0.1840497977 0.0989716691 64.8894018231 3.8231509929 19.5646754597 1.2533469287 84.8479013722 5.2104558112
0.003 0.001 0.7968 0.1992 0.2060755007 0.0493423693 0.3420137973 0.0785253081 63.7526424020 2.0940844220 19.9177523481 0.7953208489 84.2184840481 3.0172729483
0.003 0.0015 0.7964 0.1991 0.2081890956 0.0427186755 0.5738875582 0.0779885601 63.7830913151 2.7616202919 19.7438488061 1.2833521866 84.3090167750 4.1656797141
0.0 0.0065 0.7948 0.1987 0.0000000000 0.0000000000 2.3129407648 0.1960242041 63.9593259331 2.2729286006 19.6563700546 0.7047838719 85.9286367525 3.1737366766
0.003 0.002 0.7959999999999999 0.19899999999999998 0.2203422661 0.0257997134 0.7086641817 0.0371179125 64.5110971456 2.4487786160 19.9799360389 0.4929833624 85.4200396323 3.0046796043
0.003 0.0025 0.7956 0.1989 0.2055471020 0.0317742982 0.9159013555 0.1301388255 63.8163083112 2.7699622039 19.4213367827 1.1048928631 84.3590935514 4.0367681907
0.003 0.003 0.7952 0.1988 0.2118878866 0.0344716893 1.0347366579 0.1521050339 63.5007468485 2.6448379276 19.6542621329 0.7633645779 84.4016335259 3.5947792287
0.003 0.0035 0.7948 0.1987 0.2034335071 0.0339164481 1.2115404006 0.1872569052 65.0065840037 3.5492471170 19.6669096632 0.4266654349 86.0884675746 4.1970859052
0.003 0.004 0.7944 0.1986 0.2166434751 0.0595006052 1.4434141615 0.2800241692 63.4380036337 3.3305998852 19.8007626926 0.8469964178 84.8988239629 4.5171210774
0.003 0.0045 0.794 0.1985 0.1918087352 0.0470957128 1.5912336841 0.3035189002 64.3117951692 0.6784156768 19.6458304460 1.1479564422 85.7406680345 2.1769867320
0.003 0.005 0.7936 0.1984 0.2092458930 0.0682759851 1.7680374267 0.1595449027 63.6732906892 4.2930324979 20.1865123676 1.1333407321 85.8370863765 5.6541941178
0.003 0.0055 0.7932 0.1983 0.2071322981 0.0452822597 1.9810714446 0.1799824386 63.1593499445 1.9679181867 19.5246249470 0.9051799748 84.8721786342 3.0983628598
0.003 0.006 0.7928 0.1982 0.2161150764 0.0362097729 2.1158480681 0.2651699753 64.1041889438 1.8683592005 19.7828453579 0.7320590904 86.2189974462 2.9017980391
0.003 0.0065 0.7924 0.1981 0.2018483109 0.0237720706 2.3042454988 0.1222845586 64.1918449056 2.5499839468 19.6763953110 1.2223656132 86.3743340263 3.9184061892
0.0 0.006999999999999999 0.7944 0.1986 0.0000000000 0.0000000000 2.4404713333 0.2770078795 63.5496496483 2.5012839438 19.9040508569 0.7335749307 85.8941718385 3.5118667540
0.003 0.006999999999999999 0.792 0.198 0.2108310892 0.0554592153 2.5361192597 0.1961527306 63.6917445759 2.3081423337 19.8113023012 0.8213486626 86.2499972260 3.3811029422
0.003 0.0075 0.7916 0.1979 0.2177002725 0.0419536604 2.6810403602 0.0974318258 63.6649864402 1.4940971446 19.6732334284 1.1489120942 86.2369605013 2.7823947250
0.003 0.008 0.7912 0.1978 0.1992063173 0.0212938784 2.7766882866 0.2366078304 63.9842386802 2.1954774451 19.6711255067 1.3753991362 86.6312587908 3.8287782901
0.003 0.0085 0.7908 0.1977 0.2134730828 0.0421925633 3.1259481389 0.3689772047 64.1447874945 1.0923921599 19.5973482464 0.8291504130 87.0815569626 2.3327123409
0.003 0.009000000000000001 0.7904 0.1976 0.2103026904 0.0318094274 3.1737721021 0.3079701256 63.9279543257 2.5219543658 19.5014378081 1.3714230088 86.8134669263 4.2331569276
0.003 0.0095 0.79 0.1975 0.2087174943 0.0345687472 3.4839032573 0.2644403084 63.6262332781 3.2786101854 19.7333091975 0.7456979783 87.0521632272 4.3233172193
0.003 0.01 0.7896 0.1974 0.1955075263 0.0297033408 3.5723051286 0.4221161354 64.0663584760 2.1434044430 19.4951140429 0.6359359134 87.3292851738 3.2311598326
0.0035 0.0 0.7972 0.1993 0.2187570700 0.0425877567 0.0000000000 0.0000000000 63.0061826848 2.5469907088 19.6953666065 1.4471400763 82.9203063613 4.0367185418
0.0035 0.0005 0.7968 0.1992 0.2351374303 0.0581718756 0.1652100546 0.0624339208 63.6714453005 1.2027404718 19.3844481525 0.4804304603 83.4562409379 1.8037767285
0.0035 0.001 0.7964 0.1991 0.2425350123 0.0520305073 0.3753456504 0.1199960715 64.1069570268 2.8014592503 19.4360922347 0.8199625836 84.1609299242 3.7934484127
0.0 0.0075 0.794 0.1985 0.0000000000 0.0000000000 2.6564037731 0.2384117282 63.2100981329 2.6951925225 19.8197339880 0.5434187857 85.6862358940 3.4770230364
0.0035 0.0015 0.7959999999999999 0.19899999999999998 0.2589153726 0.0838806963 0.5521493931 0.0582575614 63.4989014598 3.3404257029 19.3275342660 0.6927209373 83.6375004915 4.1752848979
0.0035 0.002 0.7956 0.1989 0.2398930187 0.0635310198 0.7608357779 0.1286455394 64.6172069942 3.3770481578 19.7217156280 1.3184810256 85.3396514188 4.8877057426
0.0035 0.0025 0.7952 0.1988 0.2504609931 0.0305193147 0.8767726583 0.0565006465 64.9447634832 2.1018758232 19.6015640899 0.8127562305 85.6735612245 3.0016520149
0.0035 0.003 0.7948 0.1987 0.2235126584 0.0441584552 1.0158969149 0.0706406752 63.9934656236 0.5171370441 19.8018166534 0.7359213314 85.0346918503 1.3678575059
0.0035 0.0035 0.7944 0.1986 0.2446486072 0.0571648296 1.3187820150 0.1173771454 64.8792521854 2.3005935886 19.9715043520 0.5133730729 86.4141871596 2.9885086365
0.0035 0.004 0.794 0.1985 0.2441202085 0.0668043114 1.4970349687 0.2739890454 63.8430664469 1.2665820805 19.7807374362 0.8433425743 85.3649590603 2.4507180116
0.0035 0.0045 0.7936 0.1984 0.2235126584 0.0246938084 1.6868816104 0.0729804015 63.8615203336 3.0185425868 19.8545146965 0.3009681156 85.6264292989 3.4171849123
0.0035 0.005 0.7932 0.1983 0.2557449803 0.0312426216 1.7636897937 0.1928267688 64.7242395371 3.0902001703 19.7385790018 0.5426250730 86.4822533129 3.8568946337
0.0035 0.0055 0.7928 0.1982 0.2441202085 0.0278802313 1.9984619766 0.2161997462 63.3863327509 1.9711187179 19.9051048178 0.7642604436 85.5340197538 2.9794591390
0.0035 0.006 0.7924 0.1981 0.2520461893 0.0632844332 2.1042543800 0.3182462089 63.0624670393 2.3268616903 19.5847007161 0.8970587743 85.0034683247 3.6054511067
0.0 0.008 0.7936 0.1984 0.0000000000 0.0000000000 2.7549501215 0.2432603307 63.1372052804 2.3137200263 19.9419934479 1.1363516457 85.8341488498 3.6933320027
0.0035 0.0065 0.792 0.198 0.2351374303 0.0566151550 2.3796044711 0.3216595568 65.0757860788 3.5957558066 19.6489923286 0.5504299874 87.3395203088 4.5244605058
0.0035 0.006999999999999999 0.7916 0.1979 0.2562733790 0.0549128057 2.5245255716 0.3705675331 63.9906975405 2.5248370136 19.8323815184 0.3889444033 86.6038780095 3.3392617557
0.0035 0.0075 0.7912 0.1978 0.2324954367 0.0474971375 2.6752435162 0.1429953470 64.0663584760 1.8884232945 19.9704503911 0.8841619806 86.9445478200 2.9630777596
0.0035 0.008 0.7908 0.1977 0.2472906008 0.0270672212 2.7607469655 0.1855895623 63.0375542922 3.1398375825 19.5140853384 0.8263214468 85.5596771969 4.1788158128
0.0035 0.0085 0.7904 0.1976 0.2594437714 0.0135336106 3.2215960653 0.2522792912 63.4850610448 1.7169692947 20.0168246690 0.8879481079 86.9829255505 2.8707303044
0.0035 0.009000000000000001 0.79 0.1975 0.2393646200 0.0207627753 3.2491310744 0.4325937332 62.9729656887 3.8265565824 19.5910244812 1.3175708006 86.0524858643 5.5974838915
0.0035 0.0095 0.7896 0.1974 0.2330238354 0.0336519883 3.4766572023 0.3244938456 63.7683282057 1.2138449910 19.5615135771 0.4445166614 87.0395228205 2.0165074863
0.0035 0.01 0.7892 0.1973 0.2398930187 0.0538240952 3.5795511837 0.3657068969 63.0624670393 0.8382087684 19.7522804930 1.6235568340 86.6341917347 2.8812965945
0.004 0.0 0.7968 0.1992 0.2573301765 0.0635485965 0.0000000000 0.0000000000 63.3854100566 2.4265099766 19.3907719177 1.1394014000 83.0335121508 3.6294599731
0.004 0.0005 0.7964 0.1991 0.2758241317 0.0444106472 0.1912958527 0.0833012739 64.3625433577 3.9488730472 20.1348682854 0.9050179704 84.9645316275 4.9816029387
0.0 0.0085 0.7932 0.1983 0.0000000000 0.0000000000 3.0201557355 0.3022430224 63.8827423033 2.8790665614 19.9535870174 0.7063142123 86.8564850562 3.8876237961
0.004 0.001 0.7959999999999999 0.19899999999999998 0.2694833470 0.0125041959 0.3478106413 0.0330470955 63.8910465523 2.4057201865 19.4972219646 0.5306522853 84.0055625052 2.9819237632
0.004 0.0015 0.7956 0.1989 0.2974884792 0.0264410635 0.5434541271 0.0458280759 64.2776554788 2.2238166258 19.8239498315 0.9022643696 84.9425479166 3.1983501348
0.004 0.002 0.7952 0.1988 0.2848069099 0.0607451728 0.7086641817 0.1066524782 64.5775311378 2.8971226869 20.0884940076 1.2189548328 85.6594962370 4.2834751707
0.004 0.0025 0.7948 0.1987 0.2715969419 0.0913625682 0.8927139794 0.1196455125 64.8377309403 1.3485865057 19.4086892523 0.9835437163 85.4107311139 2.5431383027
0.004 0.003 0.7944 0.1986 0.2573301765 0.0592749384 0.9724205847 0.1287760778 62.6998481655 2.3795540940 19.6215893462 0.7850020490 83.5511882729 3.3526071592
0.004 0.0035 0.794 0.1985 0.2562733790 0.0453315599 1.2202356667 0.1400870656 64.1309470795 3.1685780250 19.8713780702 0.6513921519 85.4788341954 4.0053888024
0.004 0.004 0.7936 0.1984 0.2811081189 0.0620368001 1.3810980883 0.1646242467 64.2665831468 1.3907106629 19.8313275575 1.4490087581 85.7601169115 3.0663804678
0.004 0.0045 0.7932 0.1983 0.2721253406 0.0483130990 1.5579018309 0.1916030145 63.2340881856 3.2060334162 19.7206616671 1.4048218971 84.7847770242 4.8507714268
0.004 0.005 0.7928 0.1982 0.2763525304 0.0606715868 1.7723850598 0.2200893046 63.8209217829 2.8365706906 19.7006364108 0.2520355186 85.5702957839 3.3693671006
0.004 0.0055 0.7924 0.1981 0.2890340997 0.0609470760 1.9665793345 0.2482511566 62.9295990550 2.9822508652 19.5214630644 0.8844132187 84.7066755536 4.1758623165
0.0 0.009000000000000001 0.7928 0.1982 0.0000000000 0.0000000000 3.2665216065 0.2177484748 63.1141379220 3.0027689034 19.7701978276 0.7594839330 86.1508573561 3.9800013112
0.004 0.006 0.792 0.198 0.2800513214 0.0492290686 2.1854101963 0.2179798350 63.3734150302 2.0114279389 19.7586042581 0.6002434335 85.5974808060 2.8788802760
0.004 0.0065 0.7916 0.1979 0.2678981509 0.0338505269 2.3564170950 0.1925651905 63.3909462226 3.4389678172 19.6121036985 1.2672554710 85.6273651670 4.9326390056
0.004 0.006999999999999999 0.7912 0.1978 0.2620857650 0.0161658923 2.6694466722 0.3259404103 62.5383766568 2.0455748433 19.5667833814 1.0600771661 85.0366924754 3.4477583120
0.004 0.0075 0.7908 0.1977 0.2911476945 0.0292104624 2.7259659014 0.1859061525 63.2313201026 2.0689794632 19.4687650214 0.7841242143 85.7171987199 3.0682202924
0.004 0.008 0.7904 0.1976 0.2589153726 0.0358377448 2.9071172771 0.3021040153 63.6160836404 2.6510432562 19.4656031388 0.5636237397 86.2477194289 3.5526087560
0.004 0.0085 0.79 0.1975 0.2689549483 0.0336519883 3.0187065245 0.3095482141 63.4084774150 1.7664852319 19.5309487122 1.3100763177 86.2270876000 3.4197617520
0.004 0.009000000000000001 0.7896 0.1974 0.2842785112 0.0162348303 3.2752168725 0.1103686220 63.6253105838 1.8370044777 19.4244986652 0.4994929461 86.6093046327 2.4631008761
0.004 0.0095 0.7892 0.1973 0.2610289675 0.0409841253 3.3607203218 0.4890008168 62.9056090023 1.2445829844 19.4719269040 0.4778989086 85.9992851956 2.2524668351
0.004 0.01 0.7888 0.1972 0.2752957330 0.0312426216 3.6665038440 0.3200099426 63.3032902608 2.6770961282 19.6258051897 0.5260690201 86.8708950275 3.5544177125
0.0045 0.0 0.7964 0.1991 0.3318343960 0.0270672212 0.0000000000 0.0000000000 64.5184787003 2.2538036374 19.7870612014 0.7328598448 84.6373742977 3.0137307034
0.0 0.0095 0.7924 0.1981 0.0000000000 0.0000000000 3.3810092759 0.4020979508 63.6456098591 1.8385443493 19.7617661407 1.0187391810 86.7883852757 3.2593814811
0.0045 0.0005 0.7959999999999999 0.19899999999999998 0.3154540357 0.0442847307 0.1869482197 0.0811558163 63.6797495496 2.3582377709 19.4202828218 0.5421663180 83.6024346268 3.0258446359
0.0045 0.001 0.7956 0.1989 0.3212664216 0.0363943609 0.3579551184 0.0605208284 64.1890768226 1.5303446751 19.9356696827 1.0882879553 84.8039680453 2.7155478197
0.0045 0.0015 0.7952 0.1988 0.3170392318 0.0398231789 0.5680907142 0.1433474083 63.6179290291 2.8009121760 19.6489923286 0.6433686507 84.1520513037 3.6274514139
0.0045 0.002 0.7948 0.1987 0.3313059972 0.0603948410 0.7072149707 0.0612109399 64.6614963223 2.3364792371 19.8513528139 0.9016387225 85.5513701041 3.3597237405
0.0045 0.0025 0.7944 0.1986 0.3138688395 0.0843718908 0.9187997775 0.2142480927 64.9078557098 4.3016773868 19.9029968961 0.9240634530 86.0435212229 5.5243608233
0.0045 0.003 0.794 0.1985 0.3117552446 0.0448361181 1.1216893183 0.2221409323 64.3948376594 1.6568774675 19.9746662346 0.8675474456 85.8029484569 2.7914019635
0.0045 0.0035 0.7936 0.1984 0.3101700485 0.0688623354 1.2709580519 0.1161540587 64.2721193128 3.4946350897 19.8081404186 0.7226636953 85.6613878318 4.4023151791
0.0045 0.004 0.7932 0.1983 0.3233800164 0.0264410635 1.3535630792 0.1206941348 63.3365072568 3.5946428183 19.4877363169 0.5178799468 84.5011866693 4.2596579634
0.0045 0.0045 0.7928 0.1982 0.3165108331 0.0629127413 1.5419605099 0.2499038216 64.3551618030 3.5587429384 19.9746662346 1.0649407462 86.1882993806 4.9365002475
0.0045 0.005 0.7924 0.1981 0.3080564536 0.0444106472 1.7520961057 0.1388220093 63.6022432254 1.2925021098 19.6922047239 0.8804049941 85.3546005086 2.3561397604
0.0 0.001 0.7992 0.1998 0.0000000000 0.0000000000 0.3391153753 0.1009882770 64.1429421059 2.7357387568 19.6405606417 0.9734171625 84.1226181229 3.8101441963
0.0 0.01 0.792 0.198 0.0000000000 0.0000000000 3.5867972387 0.3139139569 64.2675058411 3.6103113395 20.0252563559 1.1949703941 87.8795594357 5.1191956905
0.0045 0.0055 0.792 0.198 0.3112268459 0.0284355109 2.0144032977 0.2508433130 63.9611713218 3.0523197207 19.5688913032 1.0410786164 85.8556927686 4.3726771610
0.0045 0.006 0.7916 0.1979 0.3006588715 0.0748314081 2.1042543800 0.0822866042 63.1372052804 1.8550296325 19.3833941917 1.4498824371 84.9255127236 3.4620300819
0.0045 0.0065 0.7912 0.1978 0.2869205048 0.0172358446 2.4085886912 0.2038396548 63.5413453993 1.0961670837 19.6785032327 0.3544443893 85.9153578280 1.6716869724
0.0045 0.006999999999999999 0.7908 0.1977 0.3006588715 0.0401583027 2.5201779386 0.4866760414 64.0626676987 1.0408221137 19.4571714519 0.7871161482 86.3406759607 2.3547726060
0.0045 0.0075 0.7904 0.1976 0.2922044920 0.0756625638 2.6911848373 0.2735287398 64.4077553801 3.3885145158 19.6858809587 1.6343205270 87.0770256681 5.3720263464
0.0045 0.008 0.79 0.1975 0.3080564536 0.0482668442 2.9187109651 0.3899858859 63.9242635484 3.5565911146 19.5267328687 1.2630585341 86.6777638358 5.2579023788
0.0045 0.0085 0.7896 0.1974 0.3191528267 0.0773269598 3.0607336437 0.1168750716 63.4896745165 2.4031424726 19.5488660468 0.2321203737 86.4184270337 2.8294648777
0.0045 0.009000000000000001 0.7892 0.1973 0.3117552446 0.0534701909 3.1216005059 0.2509102849 62.5337631851 3.4348756242 19.3454516007 0.8795617546 85.3125705363 4.6188178546
0.0045 0.0095 0.7888 0.1972 0.3033008651 0.0268185125 3.3926029640 0.1804020330 62.8520927308 1.5471534352 19.3760164656 0.8734633470 85.9240130255 2.6278373277
0.0045 0.01 0.7884 0.1971 0.3017156689 0.0488190091 3.5969417157 0.2990576044 63.8421437526 2.2126002380 19.8207879489 0.9392535880 87.5615890861 3.4997304395
0.0005 0.0 0.7996 0.1999 0.0301187270 0.0151678967 0.0000000000 0.0000000000 64.5369325870 3.5528328306 19.8292196358 1.1292127023 84.3962709498 4.6972134296
0.005 0.0 0.7959999999999999 0.19899999999999998 0.3228516177 0.0581142511 0.0000000000 0.0000000000 64.8718706307 2.0086155004 19.9936375301 0.7519994124 85.1883597785 2.8187291639
0.005 0.0005 0.7956 0.1989 0.3513851486 0.0448361181 0.1565147886 0.0445264038 63.8910465523 1.9610968932 19.5235709862 0.6164148460 83.9225174757 2.6668742611
0.005 0.001 0.7952 0.1988 0.3328911934 0.0229108225 0.3666503844 0.0914726558 63.5837893387 2.1303683464 19.7027443325 1.3492246935 83.9860752490 3.5939765182
0.005 0.0015 0.7948 0.1987 0.3540271422 0.0137789528 0.5550478151 0.1047449775 64.5240148663 3.5170174293 19.4244986652 0.7593201024 84.8575884888 4.3948614620
0.005 0.002 0.7944 0.1986 0.3487431550 0.0835471733 0.6985197047 0.0867592170 63.7969317301 1.3142173523 19.9967994127 0.7894891500 84.8409940025 2.2740128926
0.005 0.0025 0.794 0.1985 0.3376467819 0.0215026469 0.8956124014 0.1132241023 64.6854863750 1.0059145765 19.2569188884 0.3174084983 85.1756644467 1.4580498240
0.005 0.003 0.7936 0.1984 0.3476863576 0.0483823982 1.0999511532 0.1217337245 63.0846117033 3.0798038672 19.6405606417 0.8739363127 84.1728098558 4.1238563026
0.005 0.0035 0.7932 0.1983 0.3603679268 0.0309192275 1.2622627858 0.0552983676 64.6421197413 1.9263471294 20.2328866455 0.7090454619 86.4976370994 2.7216101864
0.005 0.004 0.7928 0.1982 0.3344763896 0.0454054099 1.4100823084 0.1063369376 63.4287766904 3.4366696548 19.6068338942 0.6035653901 84.7801692826 4.1919773924
0.005 0.0045 0.7924 0.1981 0.3397603768 0.0849786060 1.6071750051 0.1747246103 62.8345615384 2.3420839572 19.5604596163 1.0652703130 84.3419565366 3.6670574865
0.0005 0.0005 0.7992 0.1998 0.0348743155 0.0181203014 0.1449211006 0.0366624607 63.5634900633 1.3780420591 19.7849532796 0.7688743807 83.5282387590 2.2016992019
0.005 0.005 0.792 0.198 0.3487431550 0.0304460389 1.7462992617 0.2624632760 64.1577052152 1.2527267094 19.9124825438 0.5756054568 86.1652301757 2.1212414811
0.005 0.0055 0.7916 0.1979 0.3408171742 0.0320542534 2.0013603986 0.2415274383 62.9046863079 2.3199845895 19.6279131114 0.6637979044 84.8747769921 3.2573641856
0.005 0.006 0.7912 0.1978 0.3556123383 0.0484976769 2.1057035910 0.2541041800 63.6446871648 1.7842207904 19.7765215928 0.6938041106 85.8825246869 2.7806267579
0.005 0.0065 0.7908 0.1977 0.3476863576 0.0348262461 2.3056947098 0.0676022373 64.3883787991 1.9742950870 19.8481909313 0.6495204296 86.8899507978 2.7262440000
0.005 0.006999999999999999 0.7904 0.1976 0.3497999524 0.0761040920 2.4390221223 0.3302929610 64.5590772511 2.4169068875 19.8292196358 0.6956269433 87.1771189616 3.5189308838
0.005 0.0075 0.79 0.1975 0.3408171742 0.0320542534 2.6187242870 0.3453381948 63.8845876920 1.0620143659 19.7290933540 0.7184705160 86.5732225072 2.1578773301
0.005 0.008 0.7896 0.1974 0.3556123383 0.0386273559 2.9549412403 0.1620007898 64.5858353868 1.3358829640 19.5941863638 0.5362330794 87.4905753292 2.0727441891
0.005 0.0085 0.7892 0.1973 0.3233800164 0.0805249137 2.9882730934 0.2369980678 64.0257599253 1.5071188834 19.3475595224 0.7037617963 86.6849725575 2.5284036612
0.005 0.009000000000000001 0.7888 0.1972 0.3254936113 0.0363636613 3.2563771294 0.1785766703 63.6511460252 3.0017128647 19.8618924225 0.7995944766 87.0949091884 4.0162476729
0.005 0.0095 0.7884 0.1971 0.3381751806 0.0545045264 3.3911537529 0.3902658239 63.0504720129 1.3185763713 19.6964205673 0.4649675885 86.4762215137 2.2283143101
0.0005 0.001 0.7988 0.1997 0.0406867014 0.0237720706 0.3376661643 0.0196580545 63.5487269539 3.2790567916 19.7290933540 1.0830985083 83.6561731736 4.4055854250
0.005 0.01 0.7879999999999999 0.19699999999999998 0.3350047883 0.0535119482 3.5302780095 0.2410051410 62.5208454644 1.8119743462 19.4624412562 0.8619415384 85.8485695184 2.9684329738
0.0055 0.0 0.7956 0.1989 0.3688223063 0.0406008318 0.0000000000 0.0000000000 63.2331654913 0.9279094289 19.3328040703 0.6953138842 82.9347918679 1.6638241449
0.0055 0.0005 0.7952 0.1988 0.3619531230 0.0477316927 0.1753545317 0.0657117720 63.6474552478 3.0841574019 19.6447764851 0.4861673662 83.8295393876 3.6837682328
0.0055 0.001 0.7948 0.1987 0.4052818180 0.0646808381 0.3579551184 0.0817745481 64.1567825209 1.3010264970 19.7174997845 1.3136361164 84.6375192418 2.7611179996
0.0055 0.0015 0.7944 0.1986 0.3783334833 0.0474265448 0.5333096500 0.0325347064 63.7867820924 2.0203205264 19.6848269979 0.5155840368 84.3832522236 2.6158658144
0.0055 0.002 0.794 0.1985 0.3783334833 0.0601910854 0.7043165487 0.1066524782 64.6005984962 2.6166322928 19.9504251348 1.0733938120 85.6336736630 3.8568696684
0.0055 0.0025 0.7936 0.1984 0.3682939076 0.0871841875 0.8274994842 0.1663502342 63.2433151290 1.1666388965 19.8376513227 0.7143211473 84.2767598435 2.1344944655
0.0055 0.003 0.7932 0.1983 0.3846742679 0.0436497003 0.9767682177 0.1192939234 62.7127658862 2.3518723860 19.4276605478 0.7742302077 83.5018689196 3.2890462174
0.0055 0.0035 0.7928 0.1982 0.3741062935 0.0400469064 1.2651612078 0.2170142068 64.1835406566 1.5675748536 19.7543884147 1.0042560304 85.5771965726 2.8288919972
0.0055 0.004 0.7924 0.1981 0.3566691358 0.0256695206 1.3651567672 0.2103303994 64.3957603537 2.2577136921 20.0800623207 0.4318719571 86.1976485774 2.9255855692
0.0005 0.0015 0.7984 0.1996 0.0295903283 0.0131145113 0.5188175400 0.0725184955 63.8116948395 2.1830144598 19.2674584970 0.6633559662 83.6275612048 2.9320034328
0.0055 0.0045 0.792 0.198 0.3962990398 0.0517722898 1.6521005463 0.1475066165 64.8709479364 2.4646642446 19.8956191700 1.2095246757 86.8149666925 3.8734678266
0.0055 0.005 0.7916 0.1979 0.3677655089 0.0308830858 1.7709358488 0.1701450253 64.0848123627 3.9400124218 19.7712517884 0.3008795217 85.9947655088 4.4419200546
0.0055 0.0055 0.7912 0.1978 0.3545555409 0.0465950608 1.9883174996 0.2773412772 63.4795248788 3.4692747496 19.7775755536 0.7324231782 85.5999734729 4.5256342658
0.0055 0.006 0.7908 0.1977 0.3598395281 0.1013313905 2.1897578294 0.2623672353 63.3401980342 3.7939530540 19.4835204734 0.2824457795 85.3733158651 4.4400974593
0.0055 0.0065 0.7904 0.1976 0.3714642999 0.0727273225 2.3810536821 0.2000961065 62.3381519861 2.4121383017 19.4940600820 0.6859463601 84.5847300501 3.3709080908
0.0055 0.006999999999999999 0.79 0.1975 0.3947138436 0.0202177255 2.5172795166 0.0955160891 64.6273566319 4.5056501268 19.5161932601 0.5086428655 87.0555432522 5.1300268069
0.0055 0.0075 0.7896 0.1974 0.3688223063 0.0280798060 2.8187154058 0.3143151250 63.6382283045 1.0438931631 20.0105009039 0.3085352286 86.8362669205 1.6948233227
0.0055 0.008 0.7892 0.1973 0.3899582551 0.0645944472 2.9578396623 0.1338932942 63.8264579489 1.8241776686 19.6900968022 0.8662147751 86.8643526685 2.8888801851
0.0055 0.0085 0.7888 0.1972 0.3746346923 0.0626458968 2.9549412403 0.1473356603 63.4287766904 2.6083418321 19.3264803052 0.6447484426 86.0848329282 3.4630718318
0.0055 0.009000000000000001 0.7884 0.1971 0.3825606731 0.0241911991 3.1418894600 0.2663711328 63.6299240554 2.4634065646 19.2242461017 0.1550433386 86.3786202902 2.9090122351
0.0005 0.002 0.7979999999999999 0.1995 0.0348743155 0.0154596137 0.6854768056 0.1175916636 63.8661338053 1.5616023056 20.0758464772 0.5351630923 84.6623314036 2.2298166752
0.0055 0.0095 0.7879999999999999 0.19699999999999998 0.4042250206 0.0726812391 3.3056503036 0.4596900965 63.3014448721 0.8596619874 19.1757639021 0.7475369257 86.1870840984 2.1395702487
0.0055 0.01 0.7876 0.1969 0.3873162615 0.0187860422 3.5331764315 0.4915880954 62.9508210247 2.1614772103 19.5014378081 0.5015613590 86.3727515258 3.1734127069
0.006 0.0 0.7952 0.1988 0.3957706410 0.0697326171 0.0000000000 0.0000000000 63.6954353533 3.1507146069 19.3486134833 0.5958599209 83.4398194776 3.8163071449
0.006 0.0005 0.7948 0.1987 0.4295881591 0.0305558867 0.1376750455 0.0911967195 64.6476559073 1.7789527641 19.3791783482 0.6152315408 84.5940974601 2.5159369111
0.006 0.001 0.7944 0.1986 0.4306449565 0.0563184797 0.3536074853 0.0718200668 65.6939912835 2.9883253446 19.8840256006 0.9438076802 86.3622693259 4.0602715713
0.006 0.0015 0.794 0.1985 0.3894298564 0.0490700082 0.5507001821 0.0864682406 63.3927916113 2.0757333391 19.4065813306 0.2805674694 83.7395029804 2.4918390573
0.006 0.002 0.7936 0.1984 0.4047534193 0.1024276079 0.6463481085 0.1526563406 64.3200994182 1.0418587877 20.1622712678 0.8024789059 85.5334722138 2.0994216421
0.006 0.0025 0.7932 0.1983 0.4396277348 0.0555799101 0.8956124014 0.2081220397 64.6541147676 1.6956139681 19.7333091975 0.9845957726 85.7226641013 2.9439116905
0.006 0.003 0.7928 0.1982 0.4026398244 0.0496357406 1.0448811350 0.1537530238 62.7026162485 2.9887913997 19.4940600820 0.3768643357 83.6441972899 3.5690444998
0.006 0.0035 0.7924 0.1981 0.4163781911 0.0651110733 1.2347277767 0.0985463484 63.2986767891 2.3313518948 19.4308224304 0.7288472756 84.3806051873 3.2238565921
0.0005 0.0025 0.7976 0.1994 0.0428002963 0.0168425797 0.9101045115 0.1583822546 62.8225665121 4.4520452026 19.5435962425 1.0946305780 83.3190675624 5.7219006149
0.006 0.004 0.792 0.198 0.4153213937 0.0793231905 1.4303712625 0.1932619460 64.4751120666 0.7846830458 19.9472632522 0.8330798932 86.2680679750 1.8903480755
0.006 0.0045 0.7916 0.1979 0.4660476708 0.0736429354 1.6941276655 0.2052361144 64.2389023167 2.8053574049 19.7375250409 1.0579709310 86.1366026939 4.1422073857
0.006 0.005 0.7912 0.1978 0.4158497924 0.0807326845 1.8115137569 0.1440489496 63.9251862427 1.4625261149 20.0347420037 0.7580140440 86.1872917957 2.4453217930
0.006 0.0055 0.7908 0.1977 0.4116226026 0.0548517576 2.0259969857 0.3279958644 64.0968073891 2.7492612553 20.0210405125 0.6296090836 86.5554674899 3.7617179609
0.006 0.006 0.7904 0.1976 0.4496673105 0.0643172166 2.0970083250 0.2852553849 63.5478042596 2.5398247251 19.4350382738 1.0919563521 85.5295181689 3.9813536787
0.006 0.0065 0.79 0.1975 0.4237757732 0.0590862243 2.3433741959 0.1039398542 63.7397246813 2.1451958705 19.4487397650 0.7695675497 85.9556144154 3.0777894987
0.006 0.006999999999999999 0.7896 0.1974 0.4290597604 0.0537410333 2.6027829659 0.3212414097 63.4407717167 4.1611669092 19.6110497376 0.8190462696 86.0836641806 5.3551956218
0.006 0.0075 0.7892 0.1973 0.4237757732 0.0568710218 2.7578485435 0.2980727952 64.4511220139 0.7783603532 19.8186800272 0.5644509014 87.4514263578 1.6977550716
0.006 0.008 0.7888 0.1972 0.4153213937 0.0757952923 2.9085664881 0.3313087806 63.4250859130 3.6707577860 19.4634952171 1.0956651873 86.2124690119 5.1735270462
0.006 0.0085 0.7884 0.1971 0.4116226026 0.0442595044 3.0868194418 0.2123971877 63.0430904582 4.0961352022 19.6711255067 0.2749525130 86.2126580093 4.6277444073
0.0005 0.003 0.7972 0.1993 0.0422718976 0.0145669474 1.0086508599 0.1192939234 63.8292260319 4.0022247303 19.6289670722 1.1211964105 84.5091158616 5.2572820116
0.006 0.009000000000000001 0.7879999999999999 0.19699999999999998 0.4258893681 0.0204374898 3.1187020839 0.4229710450 63.9261089371 2.5346707294 19.3433436789 1.0512296714 86.8140440680 4.0293089356
0.006 0.0095 0.7876 0.1969 0.4026398244 0.0848470804 3.3723140099 0.4280057692 62.2569548845 2.5855640498 19.2948614794 0.6379589483 85.3267701982 3.7363758477
0.006 0.01 0.7872 0.1968 0.3904866538 0.0740060088 3.5781019727 0.2173623272 61.5612433557 1.3881125942 19.3949877611 0.5029326301 84.9248197433 2.1824135603
0.0065 0.0 0.7948 0.1987 0.4639340759 0.0887080580 0.0000000000 0.0000000000 64.3016455315 2.1128161055 19.4687650214 0.6340816343 84.2343446288 2.8356057978
0.0065 0.0005 0.7944 0.1986 0.4692180631 0.0613124694 0.1362258345 0.0359684712 63.1196740880 1.7637765008 19.6711255067 0.6851685988 83.3962434923 2.5462260402
0.0065 0.001 0.794 0.1985 0.4332869501 0.0531559657 0.3854901275 0.0575320342 64.8118954989 2.7522324856 19.5773229901 1.0770428048 85.2079955666 3.9399632903
0.0065 0.0015 0.7936 0.1984 0.4660476708 0.0373036024 0.5449033381 0.1780584412 63.8061586735 2.3561111416 19.4982759255 1.3067074591 84.3153856079 3.8781806443
0.0065 0.002 0.7932 0.1983 0.4422697284 0.0407381363 0.7101133927 0.0549936911 63.2829909854 1.4767722116 19.3222644617 0.8001388758 83.7576385682 2.3726429148
0.0065 0.0025 0.7928 0.1982 0.4470253169 0.0743823257 0.8173550071 0.1476204772 64.3468575540 3.9848629195 20.0041771387 0.6135826664 85.6154150167 4.8204483888
0.0065 0.003 0.7924 0.1981 0.4332869501 0.0464269770 1.0666193001 0.0936508813 63.9021188844 3.9850030712 20.0284182385 0.5264152043 85.4304433731 4.6514961338
0.0005 0.0035 0.7968 0.1992 0.0311755245 0.0077658435 1.1318337953 0.1241255783 64.4575808742 2.9042255286 19.8987810526 0.7812971412 85.5193712466 3.8174140916
0.0065 0.0035 0.792 0.198 0.4649908733 0.0616213503 1.2564659418 0.2013516894 63.5219688182 1.8482965574 19.5572977337 0.8906910929 84.8007233670 3.0019606900
0.0065 0.004 0.7916 0.1979 0.4480821143 0.0403248202 1.3825472993 0.1507179446 62.9701976057 3.2579833948 19.7132839411 0.5382180932 84.5141109604 3.9872442528
0.0065 0.0045 0.7912 0.1978 0.4496673105 0.0588779403 1.5883352621 0.1363799188 63.0034146018 2.9173814803 19.5752150683 1.0776944358 84.6166322427 4.1903337752
0.0065 0.005 0.7908 0.1977 0.4401561335 0.0616756981 1.8564392981 0.2183264157 63.9750117368 2.2662770398 19.5478120860 1.4459574797 85.8194192544 3.9922366333
0.0065 0.0055 0.7904 0.1976 0.4380425386 0.0661997351 1.8752790412 0.0899912193 63.3623426982 1.4932991850 19.5541358511 0.5745237231 85.2298001291 2.2240138625
0.0065 0.006 0.79 0.1975 0.4401561335 0.0752184440 2.2042499394 0.4463381684 63.6262332781 3.1256144971 19.6479383677 0.7900798809 85.9185777187 4.4372509904
0.0065 0.0065 0.7896 0.1974 0.4422697284 0.0907000674 2.3332297189 0.3620127932 63.8043132848 3.1855545876 19.3865560742 1.2112463781 85.9663688063 4.8495138263
0.0065 0.006999999999999999 0.7892 0.1973 0.4126794001 0.0480116464 2.5172795166 0.3377128095 63.8393756696 1.6756352688 19.4972219646 0.6392739631 86.2665565509 2.7006336878
0.0065 0.0075 0.7888 0.1972 0.4671044682 0.0686023540 2.5056858286 0.3393011207 63.8901238580 2.5310405421 19.6763953110 0.7998833876 86.5393094658 3.7388274044
0.0065 0.008 0.7884 0.1971 0.4385709373 0.0366085372 2.8723362130 0.1610124951 63.9214954654 1.5969128199 19.7480646495 0.8399373767 86.9804672652 2.6344712289
0.0005 0.004 0.7964 0.1991 0.0311755245 0.0217607911 1.4405157395 0.1427012991 64.5461595304 1.6819115721 19.8661082659 1.3145456858 85.8839590603 3.1609193481
0.0065 0.0085 0.7879999999999999 0.19699999999999998 0.4364573425 0.0582102602 3.0259525796 0.2965186296 63.2497739893 0.7797373140 19.7976008100 0.5363987778 86.5097847214 1.6708649816
0.0065 0.009000000000000001 0.7876 0.1969 0.4538945002 0.0543403558 3.0665304877 0.3026596605 62.4368802799 1.3204603809 19.4582254128 0.5469884251 85.4155306806 2.2244488223
0.0065 0.0095 0.7872 0.1968 0.4597068861 0.0572038900 3.2071039552 0.4401976938 63.3568065322 1.4392257109 19.5393803991 0.3104733281 86.5629977726 2.2471006228
0.0065 0.01 0.7868 0.1967 0.4491389117 0.0295147462 3.4650635142 0.3190108129 62.8484019535 2.8643464056 19.9978533735 0.6858491882 86.7604577529 3.8987211529
0.006999999999999999 0.0 0.7944 0.1986 0.4808428349 0.0433158053 0.0000000000 0.0000000000 62.7533644369 1.5574074567 19.8155181446 0.7695329060 83.0497254164 2.3702561680
0.006999999999999999 0.0005 0.794 0.1985 0.4713316580 0.0736429354 0.1811513757 0.0921132925 63.0200230998 5.2542528959 19.7670359450 0.6557296926 83.4395420785 6.0757388164
0.006999999999999999 0.001 0.7936 0.1984 0.4708032592 0.0585927233 0.3782440724 0.1105207497 64.4917205646 3.4922974998 19.7470106887 0.8803797591 85.0877785849 4.5417907319
0.006999999999999999 0.0015 0.7932 0.1983 0.5030355811 0.0693471736 0.5362080720 0.0961297829 64.4252865725 1.6088847321 19.3928798394 0.7913554775 84.8574100650 2.5657171661
0.006999999999999999 0.002 0.7928 0.1982 0.4850700247 0.1126667011 0.6782307506 0.0725184955 65.1994271198 2.3064892811 19.8091943794 1.4608216910 86.1719222745 3.9524961687
0.006999999999999999 0.0025 0.7924 0.1981 0.4512525066 0.0598188426 0.9101045115 0.1490927547 63.5551858143 1.6716002818 19.5720531858 1.1143511784 84.4885960182 2.9948630575
0.0 0.0015 0.7988 0.1997 0.0000000000 0.0000000000 0.5521493931 0.1916906846 64.3265582786 2.6605513166 19.5783769509 0.5986052337 84.4570846226 3.4508472349
0.0005 0.0045 0.7959999999999999 0.19899999999999998 0.0295903283 0.0126815693 1.5405112989 0.1923906073 63.6640637459 2.8225013097 19.5562437728 0.8254068087 84.7904091459 3.8529802950
0.006999999999999999 0.003 0.792 0.198 0.4739736516 0.1045428554 1.0724161441 0.0660941910 62.6121922036 2.2500850622 19.8334354792 1.1204868038 83.9920174785 3.5412089124
0.006999999999999999 0.0035 0.7916 0.1979 0.4855984234 0.0808570908 1.2144388226 0.3064113270 63.0855343976 2.9263081738 19.5688913032 0.9083797559 84.3544629468 4.2219563475
0.006999999999999999 0.004 0.7912 0.1978 0.4840132272 0.0954867804 1.4158791524 0.0923864912 63.4121681923 2.4690445285 19.7701978276 0.8386667970 85.0822583995 3.4955845971
0.006999999999999999 0.0045 0.7908 0.1977 0.4702748605 0.0418737233 1.6231163262 0.1736636175 64.1355605512 3.3785906774 19.9841518823 0.5373918952 86.2131036202 4.1315199134
0.006999999999999999 0.005 0.7904 0.1976 0.4787292400 0.0871072942 1.7781819038 0.3154623130 63.5607219803 2.7841185062 19.5267328687 0.3091969825 85.3443659928 3.4958850959
0.006999999999999999 0.0055 0.79 0.1975 0.4607636836 0.0284747594 2.0173017197 0.1827615392 62.7312197729 1.5831412910 19.1019866418 1.0293351068 84.3112718180 2.8237126964
0.006999999999999999 0.006 0.7896 0.1974 0.4961663978 0.0471904729 2.1578751872 0.2275584328 64.5175560060 0.9848498916 19.5667833814 0.7024473212 86.7383809724 1.9620461185
0.006999999999999999 0.0065 0.7892 0.1973 0.4871836196 0.0314563706 2.3535186730 0.1487542917 63.2691505704 2.0309170958 19.8460830096 0.7355106475 85.9559358726 2.9466384056
0.006999999999999999 0.006999999999999999 0.7888 0.1972 0.4491389117 0.0714413828 2.4723539754 0.2092893516 62.9941876584 2.5806729640 19.2484872015 1.2008606378 85.1641677470 4.0622643362
0.006999999999999999 0.0075 0.7884 0.1971 0.4966947965 0.0672541772 2.7303135344 0.2236485230 63.3282030078 2.9589091077 19.3475595224 0.9478759369 85.9027708611 4.1976877448
0.0005 0.005 0.7956 0.1989 0.0311755245 0.0193136780 1.8057169129 0.1504389920 63.3623426982 1.5878644644 19.4582254128 0.8899724393 84.6574605484 2.6475895737
0.006999999999999999 0.008 0.7879999999999999 0.19699999999999998 0.4586500887 0.0368517859 2.8419027818 0.3583274951 63.0956840353 1.7760329662 19.4445239216 0.5194819017 85.8407608274 2.6906941489
0.006999999999999999 0.0085 0.7876 0.1969 0.4755588477 0.0802748789 2.9839254604 0.1572644361 64.4428177648 3.2999533082 19.5109234558 0.7579319742 87.4132255287 4.2954245974
0.006999999999999999 0.009000000000000001 0.7872 0.1968 0.4644624746 0.0349542842 3.1389910380 0.2630068443 63.5653354520 3.8472941652 20.1032494596 0.6328822155 87.2720384242 4.7781375092
0.006999999999999999 0.0095 0.7868 0.1967 0.4560080951 0.0643345785 3.3462282118 0.1596501781 63.3115945098 3.5822098131 19.4097432132 0.2517532839 86.5235740299 4.0579478536
0.006999999999999999 0.01 0.7864 0.1966 0.4829564298 0.0352723461 3.5215827434 0.1860416691 63.4795248788 1.9937680314 19.5362185165 0.8908906160 87.0202825685 3.1059726626
0.0075 0.0 0.794 0.1985 0.5130751568 0.0404354509 0.0000000000 0.0000000000 65.1154619353 2.9440190560 19.8387052835 0.9282661183 85.4672423756 3.9127206252
0.0075 0.0005 0.7936 0.1984 0.5030355811 0.0199396142 0.1782529537 0.0677263921 64.1318697738 1.5193949093 19.6563700546 0.7502839346 84.4695283632 2.3573448502
0.0075 0.001 0.7932 0.1983 0.5294555171 0.0631961334 0.3420137973 0.0452747991 62.6730900298 2.8800859843 19.4529556085 0.4178579331 82.9975149527 3.4064148499
0.0075 0.0015 0.7928 0.1982 0.5352679030 0.0562788048 0.5434541271 0.2194011654 63.9381039634 4.7925386850 19.4508476868 1.4833539663 84.4676736803 6.5515726215
0.0075 0.002 0.7924 0.1981 0.5157171504 0.0485897029 0.7028673377 0.1312316380 63.8541387789 2.1985496249 19.7944389274 1.1726071273 84.8671621944 3.5509780931
0.0005 0.0055 0.7952 0.1988 0.0317039232 0.0133675477 1.9158569493 0.2305293432 63.8707472770 2.2033013376 19.5920784421 0.8317988387 85.4103865916 3.2789970672
0.0075 0.0025 0.792 0.198 0.5025071824 0.0687649575 0.8912647684 0.0921132925 63.9879294575 2.5464317597 19.3433436789 0.6354116664 84.7250450872 3.3427216761
0.0075 0.003 0.7916 0.1979 0.5373814979 0.0504171023 1.0796621991 0.1356387181 65.1053122976 2.0511891459 19.7575502973 0.6570970527 86.4799062919 2.8943420190
0.0075 0.0035 0.7912 0.1978 0.5178307453 0.0496807209 1.1955990796 0.3056426896 64.4077553801 2.6059828461 19.3138327748 0.8529662987 85.4350179798 3.8142725553
0.0075 0.004 0.7908 0.1977 0.5210011376 0.0733237715 1.4579062716 0.0895232431 63.6133155574 4.4710138254 19.4835204734 1.2811135966 85.0757434400 5.9149744366
0.0075 0.0045 0.7904 0.1976 0.5141319543 0.0343418519 1.5608002530 0.0701633679 63.9547124615 1.8518785630 19.3233184226 0.3080307678 85.3529630914 2.2644145506
0.0075 0.005 0.79 0.1975 0.5183591440 0.0562589569 1.8332519220 0.2278535801 63.3106718154 2.8070539420 19.6321289548 0.6505457622 85.2944118362 3.7417122412
0.0075 0.0055 0.7896 0.1974 0.5389666941 0.0995859877 1.9665793345 0.3015752042 63.5275049842 2.0826991458 19.6279131114 0.5560919636 85.6609641242 3.0399523013
0.0075 0.006 0.7892 0.1973 0.5146603530 0.0393151374 2.1448322882 0.2921517372 63.2184023819 1.8959785800 19.6837730370 0.6955311239 85.5616680601 2.9229765785
0.0075 0.0065 0.7888 0.1972 0.4834848285 0.0734455213 2.2274373155 0.2219896101 62.5476036002 2.0092511846 19.3359659529 1.0011718402 84.5944916971 3.3058581562
0.0075 0.006999999999999999 0.7884 0.1971 0.4908824106 0.1074301002 2.4665571314 0.2067044361 63.8550614733 2.7864513434 19.7954928882 0.7197125139 86.6079939035 3.8202983936
0.0005 0.006 0.7948 0.1987 0.0317039232 0.0105679744 2.2056991504 0.2514454181 64.6199750772 3.0690283875 19.9883677258 0.2836701931 86.8457458766 3.6147119731
0.0075 0.0075 0.7879999999999999 0.19699999999999998 0.5130751568 0.0975121148 2.7491532775 0.2695064942 64.0137648989 2.7026131329 19.7417408843 1.1467830365 87.0177342175 4.2164147784
0.0075 0.008 0.7876 0.1969 0.4882404170 0.1094385058 2.7230674794 0.2373168756 62.1203961229 2.7347950324 19.5393803991 0.6029319420 84.8710844184 3.6844823558
0.0075 0.0085 0.7872 0.1968 0.5320975107 0.0725735973 3.1549323590 0.2314385892 63.5819439500 0.9665926718 19.4023654872 1.1606286676 86.6713393069 2.4312335259
0.0075 0.009000000000000001 0.7868 0.1967 0.5099047645 0.0461857963 3.2969550376 0.3342623327 62.8530154251 2.4146358965 19.7290933540 0.2269713952 86.3889685812 3.0220554207
0.0075 0.0095 0.7864 0.1966 0.5220579351 0.0515127779 3.3389821567 0.2890295036 62.9462075530 1.9972102007 19.5024917689 0.4626107846 86.3097394137 2.8003632668
0.0075 0.01 0.7859999999999999 0.1965 0.5215295363 0.0876950866 3.5925940827 0.3487031763 62.9305217493 3.9704453927 19.5225170253 0.8655220023 86.5671623936 5.2723656579
0.008 0.0 0.7936 0.1984 0.5722558134 0.0672209571 0.0000000000 0.0000000000 63.7932409528 2.7815498806 19.4476858042 0.5131220114 83.8131825704 3.3618928491
0.008 0.0005 0.7932 0.1983 0.5759546045 0.1004235633 0.1840497977 0.0498663378 63.8652111109 4.9542393214 19.5594056554 0.5487321485 84.1846211685 5.6532613710
0.008 0.001 0.7928 0.1982 0.5336827069 0.0939302110 0.3086819442 0.1102162843 63.6788268552 3.0147653332 19.7522804930 1.0926966864 84.2734719993 4.3116085149
0.008 0.0015 0.7924 0.1981 0.5532334595 0.0458947065 0.5304112280 0.0936508813 63.3964823886 2.8864179552 20.0737385555 0.8897177770 84.5538656316 3.9156813200
0.0005 0.0065 0.7944 0.1986 0.0317039232 0.0206007746 2.3549678840 0.1103686220 64.3496256370 3.6237269142 19.9019429352 0.6976424810 86.6382403794 4.4523387918
0.008 0.002 0.792 0.198 0.5400234915 0.0359311129 0.7333007688 0.1778223832 62.8890005042 2.3855786947 19.7048522542 0.8895929159 83.8671770187 3.4889251067
0.008 0.0025 0.7916 0.1979 0.5347395043 0.0782743832 0.8782218694 0.1357625325 63.8836649977 1.7838371098 19.7037982934 0.9491969406 85.0004246648 2.9470709661
0.008 0.003 0.7912 0.1978 0.5696138198 0.0605794787 1.0260413919 0.1035349448 64.8967833778 1.8455861166 19.7723057493 0.9226823893 86.2647443388 2.9323829294
0.008 0.0035 0.7908 0.1977 0.5495346685 0.0626993566 1.2260325107 0.1054643333 62.8751600892 3.2403974133 19.7849532796 1.0582438869 84.4356805480 4.4668049901
0.008 0.004 0.7904 0.1976 0.5606310416 0.0638816351 1.3767504553 0.1365645904 63.7471062360 3.1915440875 19.7059062151 1.0016199913 85.3903939480 4.3936103043
0.008 0.0045 0.79 0.1975 0.5796533955 0.0825114523 1.5970305281 0.0968263847 63.5957843650 1.4798981659 19.6489923286 0.3078287520 85.4214606172 1.9670647549
0.008 0.005 0.7896 0.1974 0.5738410096 0.0983105663 1.8781774632 0.1042626496 63.7941636471 3.3295915710 19.8228958706 0.9059061837 86.0690779905 4.4380709706
0.008 0.0055 0.7892 0.1973 0.5785965981 0.0542992356 1.8897711512 0.2251460189 64.5055609796 1.2675415830 19.9272379959 0.9060287966 86.9011667248 2.4530156341
0.008 0.006 0.7888 0.1972 0.5426654851 0.0310993061 2.1086020130 0.2513451674 63.8578295563 2.9817997770 19.6911507630 0.8899474757 86.2002478174 4.1541917262
0.008 0.0065 0.7884 0.1971 0.5611594403 0.1037923586 2.3172883978 0.1865827512 63.8144629225 1.1952848953 19.7364710800 0.3266530611 86.4293818406 1.8123130662
0.0005 0.006999999999999999 0.794 0.1985 0.0401583027 0.0102460313 2.4694555534 0.2213832871 63.7803232321 1.3070954521 19.7406869235 0.6343058350 86.0306240117 2.1730306055
0.008 0.006999999999999999 0.7879999999999999 0.19699999999999998 0.5479494723 0.0131993958 2.5448145257 0.4069574424 62.3861320915 2.8513649684 18.9217593346 1.2348103971 84.4006554241 4.5063322037
0.008 0.0075 0.7876 0.1969 0.5458358774 0.0336851594 2.6679974612 0.2888841384 63.8292260319 0.6296156769 19.4529556085 0.3580737989 86.4960149790 1.3102587736
0.008 0.008 0.7872 0.1968 0.5368530992 0.1011107208 2.8505980479 0.2741423088 63.1002975070 3.0061353123 19.5425422816 0.4063207077 86.0302909357 3.7877090496
0.008 0.0085 0.7868 0.1967 0.5453074787 0.0522660860 3.0723273317 0.1315513258 62.9960330471 2.4771165675 19.4940600820 0.6626522751 86.1077279395 3.3235862544
0.008 0.009000000000000001 0.7864 0.1966 0.5204727389 0.0566151550 3.3013026706 0.2870169622 62.9332898323 2.3503428239 19.3802323091 0.6867620615 86.1352975509 3.3807370026
0.008 0.0095 0.7859999999999999 0.1965 0.5352679030 0.1041682829 3.5462193305 0.4130225941 63.0347862092 0.9242321080 19.7723057493 0.7641325271 86.8885791920 2.2055555121
0.008 0.01 0.7856 0.1964 0.5389666941 0.0732933024 3.5694067066 0.3514867030 63.6409963875 1.8681732758 19.5130313775 0.4945042391 87.2624011657 2.7874575203
0.0085 0.0 0.7932 0.1983 0.5595742441 0.0394569162 0.0000000000 0.0000000000 64.3200994182 2.6813402129 19.3085629705 0.9172972019 84.1882366328 3.6380943310
0.0085 0.0005 0.7928 0.1982 0.5997325468 0.0816542733 0.1753545317 0.0141993100 63.6889764929 1.9740570366 19.4634952171 0.4005938719 83.9275587885 2.4705044918
0.0085 0.001 0.7924 0.1981 0.5849373827 0.0701477909 0.3072327332 0.1051452272 63.6566821912 3.5455146658 19.9472632522 0.9027567000 84.4961155593 4.6235643839
0.0005 0.0075 0.7936 0.1984 0.0227211449 0.0098003363 2.6810403602 0.2237611828 64.6402743526 3.6779961933 19.1736559804 0.3968607015 86.5176918381 4.3084184139
0.0085 0.0015 0.792 0.198 0.5643298326 0.1074404955 0.4680951548 0.1197157064 63.9934656236 2.5794744877 19.7122299802 0.9319445910 84.7381205912 3.7385752806
0.0085 0.002 0.7916 0.1979 0.6029029392 0.0600982409 0.7333007688 0.1254718821 63.5524177313 1.5986072797 20.2592356670 0.7534633434 85.1478571063 2.5376407461
0.0085 0.0025 0.7912 0.1978 0.5970905532 0.0474971375 0.8869171354 0.0638968949 63.0624670393 3.0813205677 19.5868086378 0.9390879987 84.1332833657 4.1318025988
0.0085 0.003 0.7908 0.1977 0.5886361737 0.0546477712 0.9927095388 0.2664342016 63.7009715193 2.9952971876 19.7881151622 1.0832133702 85.0704323940 4.3995925306
0.0085 0.0035 0.7904 0.1976 0.5775398006 0.0752184440 1.3057391160 0.1074372752 62.6454091997 1.0032772501 19.7723057493 0.6876478769 84.3009938656 1.8735808462
0.0085 0.004 0.79 0.1975 0.5490062698 0.0244209402 1.4129807304 0.1337677496 63.3494249775 1.8581295407 19.5330566339 0.6994553107 84.8444686116 2.7157735412
0.0085 0.0045 0.7896 0.1974 0.5780681993 0.0557604626 1.6187686932 0.1559771203 63.4666071581 1.1674821927 19.5235709862 0.9426535438 85.1870150368 2.3218733194
0.0085 0.005 0.7892 0.1973 0.5997325468 0.0410657942 1.7651390047 0.1023106021 63.1205967824 1.5988927099 19.4476858042 0.2684270923 84.9331541381 2.0106961985
0.0085 0.0055 0.7888 0.1972 0.5944485596 0.0459433495 1.9549856465 0.2976215114 63.5819439500 2.3374701389 19.4898442386 1.0131979621 85.6212223947 3.6942329619
0.0085 0.006 0.7884 0.1971 0.5711990160 0.1098967717 2.0941099030 0.1246658445 62.8945366702 4.2771213012 19.5140853384 0.7877255810 85.0739309276 5.2994094984
0.0005 0.008 0.7932 0.1983 0.0290619296 0.0110837851 2.8201646168 0.3242348513 64.7030175674 2.4325162801 19.9873137649 1.2917519052 87.5395578787 4.0595868217
0.0085 0.0065 0.7879999999999999 0.19699999999999998 0.5447790800 0.0993839192 2.2883041777 0.2969150072 62.7699729350 4.0957253096 19.4961680038 0.9562997581 85.0992241965 5.4483239941
0.0085 0.006999999999999999 0.7876 0.1969 0.5902213699 0.0660477263 2.5361192597 0.0982902725 63.5791758670 1.9005030684 19.4360922347 1.1543907782 86.1416087313 3.2192318454
0.0085 0.0075 0.7872 0.1968 0.6060733315 0.1072844604 2.6433608741 0.1406257489 63.7710962887 1.9950896256 19.8397592444 1.3570236217 86.8602897387 3.6000234566
0.0085 0.008 0.7868 0.1967 0.6155845084 0.0538863077 2.8752346350 0.2583338027 63.4712206298 3.4338037146 19.4961680038 1.2972986703 86.4582077770 5.0433224953
0.0085 0.0085 0.7864 0.1966 0.6282660777 0.0567530728 3.0578352217 0.1266713219 63.5754850897 2.2286504634 19.8281656749 0.6732690100 87.0897520640 3.0853438681
0.0085 0.009000000000000001 0.7859999999999999 0.1965 0.6176981033 0.0829703777 3.1752213131 0.1643177787 63.1279783371 2.4771798060 19.4413620390 0.9587777157 86.3622597925 3.6832456781
0.0085 0.0095 0.7856 0.1964 0.5717274147 0.0496357406 3.3520250558 0.3940788195 64.2665831468 2.7439595408 19.5847007161 0.9669273829 87.7750363334 4.1546014838
0.0085 0.01 0.7852 0.1963 0.5727842121 0.0589727060 3.6607070000 0.1658444555 63.1335145031 3.7331834239 19.8871874831 0.7950638125 87.2541931983 4.7530643979
0.009000000000000001 0.0 0.7928 0.1982 0.6166413059 0.0648532747 0.0000000000 0.0000000000 64.7583792275 2.0235542971 19.5994561681 0.6118567329 84.9744767015 2.7002643047
0.009000000000000001 0.0005 0.7924 0.1981 0.6208684956 0.0693793757 0.1739053207 0.0534442612 63.4029412490 1.2984378145 19.7069601759 0.8300395137 83.9046752412 2.2513009651
0.0005 0.0085 0.7928 0.1982 0.0417434989 0.0131145113 3.1302957719 0.1631891387 63.2903725401 2.2796608427 19.4213367827 1.2230778713 85.8837485936 3.6790423640
0.009000000000000001 0.001 0.792 0.198 0.6235104892 0.0497929939 0.3333185313 0.1343942998 64.1364832455 1.6222110557 19.7438488061 0.6107737290 84.8371610721 2.4171720784
0.009000000000000001 0.0015 0.7916 0.1979 0.6187549008 0.0843718908 0.5144699070 0.0704024260 62.8382523158 2.5853664765 19.7512265321 0.7568583866 83.7227036557 3.4969991799
0.009000000000000001 0.002 0.7912 0.1978 0.6155845084 0.0250083919 0.7289531358 0.1063369376 64.1309470795 3.1061701386 19.9609647434 0.9815177098 85.4364494671 4.2190331779
0.009000000000000001 0.0025 0.7908 0.1977 0.6351352611 0.0603023102 0.8724250253 0.1599655887 64.0036152612 4.4757710015 20.0442276514 1.1070422785 85.5554031990 5.8030811789
0.009000000000000001 0.003 0.7904 0.1976 0.6071301289 0.0168425797 1.1158924743 0.1784354844 63.2248612423 1.6939582438 19.6616398589 1.0373031176 84.6095237044 2.9265394255
0.009000000000000001 0.0035 0.79 0.1975 0.6139993123 0.0300026263 1.2332785657 0.1925651905 63.5505723426 1.9483843950 19.3718006222 0.4360392886 84.7696508428 2.6069915004
0.009000000000000001 0.004 0.7896 0.1974 0.6155845084 0.0850705529 1.4477617945 0.1287760778 63.6317694441 2.1005241417 19.5899705204 0.8684177013 85.2850862674 3.1827884737
0.009000000000000001 0.0045 0.7892 0.1973 0.6018461417 0.0681941488 1.5709447300 0.1815624851 62.9065316966 2.5455703635 19.5868086378 0.9065631953 84.6661312061 3.7018901927
0.009000000000000001 0.005 0.7888 0.1972 0.6409476470 0.0740964992 1.8622361421 0.0673532411 62.6740127241 1.9342103111 19.6943126456 0.7821327017 84.8715091588 2.8577927531
0.009000000000000001 0.0055 0.7884 0.1971 0.6176981033 0.0644039793 1.9680285455 0.1651337628 61.9699969463 2.5679934368 19.5752150683 0.7618788476 84.1309386634 3.5594100265
0.0005 0.009000000000000001 0.7924 0.1981 0.0348743155 0.0286312153 3.2186976433 0.1953803038 64.0294507026 2.0777257184 19.6879888804 1.1032105927 86.9710115418 3.4049478302
0.009000000000000001 0.006 0.7879999999999999 0.19699999999999998 0.6393624508 0.0587450113 2.0607780499 0.2705952881 63.6843630212 1.3148054333 19.6152655810 0.8258212115 85.9997691029 2.4699669442
0.009000000000000001 0.0065 0.7876 0.1969 0.6324932675 0.1087320803 2.2651168016 0.4692043043 64.4631170402 2.0118410021 19.7807374362 0.4343341889 87.1414645455 3.0241115756
0.009000000000000001 0.006999999999999999 0.7872 0.1968 0.6361920585 0.0951939294 2.3969950031 0.1872569052 63.0670805109 1.0831409725 19.3665308179 1.0572020765 85.4667983904 2.4227938836
0.009000000000000001 0.0075 0.7868 0.1967 0.6039597366 0.0789845627 2.5795955898 0.1309111696 63.2423924346 3.3936461835 19.2695664187 0.9524354534 85.6955141797 4.5559773692
0.009000000000000001 0.008 0.7864 0.1966 0.6404192483 0.1103632545 2.8723362130 0.3536312421 61.7291737248 2.5716098632 19.3022392054 0.4109852772 84.5441683915 3.4465896370
0.009000000000000001 0.0085 0.7859999999999999 0.1965 0.6420044444 0.0976036970 3.0201557355 0.1227645111 62.6998481655 1.8212181834 19.6173735028 0.7131694524 85.9793818482 2.7547558439
0.009000000000000001 0.009000000000000001 0.7856 0.1964 0.6319648687 0.0624673673 3.2534787074 0.3472062783 62.8530154251 1.2961592806 19.3928798394 0.8462459089 86.1313388406 2.5520788351
0.009000000000000001 0.0095 0.7852 0.1963 0.6240388880 0.0421925633 3.4911493123 0.2702535684 63.9011961900 2.9960724772 19.6900968022 0.2022506679 87.7064811925 3.5107692768
0.009000000000000001 0.01 0.7848 0.1962 0.6044881353 0.0811328661 3.5911448717 0.2752127631 62.6620176977 3.7193056712 19.2084366888 1.1046595911 86.0660873935 5.1803108915
0.0095 0.0 0.7924 0.1981 0.6710663740 0.0866960447 0.0000000000 0.0000000000 63.3245122305 2.2621484587 19.9978533735 0.8851614852 83.9934319780 3.2340059886
0.0 0.002 0.7984 0.1996 0.0000000000 0.0000000000 0.6854768056 0.1385797368 63.8910465523 4.2285155623 19.6247512288 0.9246547060 84.2012745867 5.2917500051
0.0005 0.0095 0.792 0.198 0.0343459168 0.0240986894 3.3534742668 0.1294267948 64.3837653274 2.2375487925 19.2326777886 0.8410739744 87.0042632996 3.2321482511
0.0095 0.0005 0.792 0.198 0.6414760457 0.0755000232 0.1565147886 0.0775564872 63.4343128564 2.4945969236 19.7227695889 1.0618696210 83.9550732796 3.7095230550
0.0095 0.001 0.7916 0.1979 0.6620835958 0.1144370614 0.3492598523 0.0663479124 63.9427174351 2.0864157237 20.2708292365 0.3165113079 85.2248901197 2.5837120054
0.0095 0.0015 0.7912 0.1978 0.6488736278 0.0897095919 0.5144699070 0.1068885223 62.5909702339 2.3993743211 19.4002575654 0.8915437416 83.1545713341 3.4875161769
0.0095 0.002 0.7908 0.1977 0.6763503612 0.0896099423 0.7463436678 0.2452551469 63.0246365715 4.2478426157 19.6985284891 0.7663389934 84.1458590896 5.3490466983
0.0095 0.0025 0.7904 0.1976 0.6678959817 0.1001116882 0.9130029335 0.1122554018 64.9982797547 1.7582535543 19.7754676319 1.0429761516 86.3546463018 3.0135967959
0.0095 0.003 0.79 0.1975 0.6737083676 0.0791540577 1.0840098321 0.1625702143 63.4204724413 3.0632695980 19.4497937259 1.2339968922 84.6279843669 4.5389907622
0.0095 0.0035 0.7896 0.1974 0.6589132035 0.0761040920 1.3028406940 0.0582575614 63.1897988575 3.0672913385 19.4582254128 1.5457204718 84.6097781678 4.7473734637
0.0095 0.004 0.7892 0.1973 0.6668391842 0.1123192240 1.3448678131 0.2647895304 63.7572558737 3.0748594562 20.0653068686 0.7306495774 85.8342697396 4.1826177880
0.0095 0.0045 0.7888 0.1972 0.6821627471 0.0892602923 1.6028273721 0.1747246103 64.4935659533 2.2648310130 19.3823402308 0.6934710067 86.1608963033 3.2222869223
0.0095 0.005 0.7884 0.1971 0.6377772547 0.0410113663 1.7810803258 0.0567972399 63.2774548194 2.3485744759 19.3949877611 0.6173584177 85.0913001610 3.0637414998
0.0005 0.01 0.7916 0.1979 0.0248347398 0.0204920626 3.6085354038 0.3240534322 63.5976297537 1.3424539871 19.9725583129 1.0759489934 87.2035582102 2.7629484753
0.0095 0.0055 0.7879999999999999 0.19699999999999998 0.6319648687 0.0500614217 2.0274461967 0.1970926968 63.7314204323 1.0494633051 20.0442276514 0.5957480553 86.4350591491 1.8923654789
0.0095 0.006 0.7876 0.1969 0.6678959817 0.0520305073 2.1680196643 0.1620007898 63.2460832120 2.0976558263 19.1831416281 0.9277825353 85.2651404861 3.2394696587
0.0095 0.0065 0.7872 0.1968 0.6589132035 0.0455282270 2.2593199576 0.2853731617 62.6758581128 2.0927602535 19.3559912093 0.2188587224 84.9500824832 2.6425203646
0.0095 0.006999999999999999 0.7868 0.1967 0.6398908495 0.0805110432 2.5303224157 0.1625185309 62.2938626580 1.5219098370 19.5931324030 0.4938568643 85.0572083262 2.2587962754
0.0095 0.0075 0.7864 0.1966 0.6795207535 0.0756478018 2.6694466722 0.2050723186 63.7258842663 1.9286298168 19.5414883208 1.3438955706 86.6163400128 3.5532455078
0.0095 0.008 0.7859999999999999 0.1965 0.6504588239 0.1036200533 2.8027740847 0.2887387001 63.0883024806 1.6834901404 19.2368936320 1.0048531608 85.7784290212 3.0807020546
0.0095 0.0085 0.7856 0.1964 0.6277376790 0.0950295386 3.0505891666 0.3821083298 63.5745623953 1.9107429123 19.7375250409 0.7785796569 86.9904142818 3.1664604376
0.0095 0.009000000000000001 0.7852 0.1963 0.6721231714 0.0899582332 3.1027607628 0.2685384474 62.9425167757 2.5142389568 19.3781243874 1.5196259008 86.0955250973 4.3923615382
0.0095 0.0095 0.7848 0.1962 0.6018461417 0.0480116464 3.3273884687 0.2488932885 62.7496736596 2.1451530080 19.5488660468 1.0377870452 86.2277743168 3.4798449881
0.0095 0.01 0.7844 0.1961 0.6420044444 0.0529454462 3.5331764315 0.3225723640 62.3566058728 2.6828511570 19.4160669783 1.1465737886 85.9478537270 4.2049427558
0.001 0.0 0.7992 0.1998 0.0697486310 0.0172358446 0.0000000000 0.0000000000 65.2889284703 3.0099720462 20.2297247629 0.9833720295 85.5884018642 4.0105799203
0.01 0.0 0.792 0.198 0.6863899369 0.0850968052 0.0000000000 0.0000000000 63.3863327509 1.0881942641 19.6827190761 0.6192771239 83.7554417639 1.7925681932
0.01 0.0005 0.7916 0.1979 0.6826911458 0.0351454668 0.1695576876 0.0852944092 63.6280786668 1.6800072240 19.3127788140 1.1431351035 83.7931063142 2.9435822035
0.01 0.001 0.7912 0.1978 0.6964295125 0.1137518620 0.3637519624 0.0596821620 63.4989014598 1.4463703875 19.4413620390 1.3077679550 84.0004449737 2.9275723665
0.01 0.0015 0.7908 0.1977 0.7059406895 0.0168425797 0.5463525491 0.0968263847 63.6262332781 2.1915775561 19.5225170253 0.8046243978 84.4010435420 3.1098709183
0.01 0.002 0.7904 0.1976 0.6911455254 0.0316333916 0.7159102367 0.1066524782 62.8133395687 1.9788332548 19.7206616671 1.0409676422 83.9410569979 3.1580867668
0.01 0.0025 0.79 0.1975 0.6848047407 0.0523514882 0.9390887316 0.1859513357 62.5476036002 1.8773290505 19.3728545831 0.9285006371 83.5443516556 3.0441325115
0.01 0.003 0.7896 0.1974 0.7186222588 0.0552170341 1.0941543092 0.0845027966 64.3800745500 2.1825682598 19.4919521603 1.3989106215 85.6848032783 3.7211987120
0.01 0.0035 0.7892 0.1973 0.6885035318 0.0523728169 1.2216848777 0.0862737112 63.1436641408 2.8260692051 19.4255526261 0.8911150261 84.4794051764 3.8558307593
0.01 0.004 0.7888 0.1972 0.6515156214 0.0825114523 1.4405157395 0.1397267897 63.6290013611 2.8252352107 19.3791783482 1.1686634361 85.1002110702 4.2161368888
0.01 0.0045 0.7884 0.1971 0.6747651650 0.0902680717 1.5810892070 0.1227645111 63.7609466511 1.7732312753 19.8271117141 0.7927467348 85.8439127372 2.7790105929
0.001 0.0005 0.7988 0.1997 0.0538966694 0.0178720664 0.1652100546 0.0617574770 64.5932169415 2.7409892820 19.5541358511 0.7220239630 84.3664595166 3.5426427884
0.01 0.005 0.7879999999999999 0.19699999999999998 0.6784639561 0.0425877567 1.9100601053 0.1529861710 63.6456098591 1.0319600887 19.4761427474 0.5121165347 85.7102766679 1.7396505511
0.01 0.0055 0.7876 0.1969 0.6562712099 0.0472141332 1.9564348575 0.2424993837 63.9307224088 2.6222031467 19.9346157219 0.5842936962 86.4780441981 3.4962103598
0.01 0.006 0.7872 0.1968 0.6737083676 0.0665027103 2.1100512241 0.1703424094 62.7607459916 1.5394059298 19.3486134833 1.0903600786 84.8931190666 2.8666111281
0.01 0.0065 0.7868 0.1967 0.6573280073 0.0798144473 2.3709092051 0.1710805715 63.5053603202 1.6942678104 19.1694401369 0.7226698439 85.7030376695 2.6678326731
0.01 0.006999999999999999 0.7864 0.1966 0.6589132035 0.0415524368 2.5071350396 0.2867827104 62.0152089687 0.9316636194 18.8290107789 0.8137233132 84.0102679907 2.0737220798
0.01 0.0075 0.7859999999999999 0.1965 0.6774071586 0.0323317846 2.6839387822 0.3556447665 63.4786021845 2.1942563704 19.8682161876 0.5881592676 86.7081643129 3.1703921891
0.01 0.008 0.7856 0.1964 0.6848047407 0.1244779987 2.8476996259 0.1579573517 63.2765321250 1.6177397458 19.2716743404 0.9099534538 86.0807108320 2.8101285500
0.01 0.0085 0.7852 0.1963 0.6494020265 0.1509926501 3.1404402490 0.0742358249 64.0811215854 1.8005830891 19.5035457298 0.7449050597 87.3745095907 2.7707166238
0.01 0.009000000000000001 0.7848 0.1962 0.6869183356 0.0722187875 3.3114471476 0.1024746929 62.6075787320 2.2969463159 18.9301910215 0.5538822543 85.5361352367 3.0255220506
0.01 0.0095 0.7844 0.1961 0.7064690882 0.0855679692 3.2752168725 0.4113309156 63.5588765916 1.6819824370 19.6247512288 1.0244586313 87.1653137811 3.2033399531
0.001 0.001 0.7984 0.1996 0.0708054284 0.0051772290 0.3550566964 0.1219405789 64.2564335091 1.9576434121 20.0168246690 0.8161115065 84.6991203029 2.9008727265
0.01 0.01 0.784 0.196 0.6800491522 0.0731865609 3.5012937894 0.1464778867 63.0430904582 3.7764065497 19.1673322152 0.5618866905 86.3917656150 4.5579576878
0.001 0.0015 0.7979999999999999 0.1995 0.0713338272 0.0156748391 0.5275128060 0.1192939234 64.8045139443 2.2010110890 19.3960417220 0.5735948991 84.7994022995 2.9095747506
0.001 0.002 0.7976 0.1994 0.0750326182 0.0407381363 0.6970704937 0.1294267948 64.9475315662 1.5060497217 19.6479383677 0.6365295380 85.3675730458 2.3127441908
0.001 0.0025 0.7972 0.1993 0.0771462131 0.0201624101 0.8332963282 0.0399519903 64.0423684233 1.9441727983 19.6711255067 1.1684505011 84.6239364713 3.1727376998
0.001 0.003 0.7968 0.1992 0.0660498400 0.0289415898 1.0840098321 0.1450949017 63.7443381530 2.8226726331 19.7933849665 1.3281412420 84.6877827916 4.3248503666
0.001 0.0035 0.7964 0.1991 0.0787314092 0.0212413656 1.2535675198 0.1980706193 64.0045379556 2.0754806705 19.5583516946 1.1532200664 84.8951885792 3.4480127218
0.0 0.0025 0.7979999999999999 0.1995 0.0000000000 0.0000000000 0.9187997775 0.1210416568 64.3413213880 1.0276280072 19.8239498315 0.6835454205 85.0840709970 1.8322150845
0.001 0.004 0.7959999999999999 0.19899999999999998 0.0708054284 0.0227641135 1.4071838864 0.1638057245 63.5662581463 1.9222856720 19.4645491779 0.8427364539 84.5087966390 2.9515919639
0.001 0.0045 0.7956 0.1989 0.0692202323 0.0326411867 1.6564481793 0.1567829313 63.2977540947 1.1471491717 19.3739085439 0.7681227418 84.3973310502 2.1046960315
0.001 0.005 0.7952 0.1988 0.0745042195 0.0253190670 1.7129674085 0.1725961026 63.6317694441 2.2253474569 19.9261840350 0.6794705103 85.3454251071 3.1027331368
0.001 0.0055 0.7948 0.1987 0.0591806566 0.0326753839 1.9767238115 0.2831566949 62.6288007017 3.6507944900 19.6785032327 0.8152344678 84.3432084025 4.7818610366
0.001 0.006 0.7944 0.1986 0.0750326182 0.0212938784 2.2071483614 0.2913743154 64.9023195438 2.9687537889 19.4497937259 0.9138126335 86.6342942493 4.1952346162
0.001 0.0065 0.794 0.1985 0.0692202323 0.0270259287 2.2622183796 0.1905919098 63.5155099579 1.8444066625 19.6479383677 0.8517829730 85.4948869375 2.9138074740
0.001 0.006999999999999999 0.7936 0.1984 0.0581238592 0.0252306931 2.4346744893 0.2327777556 63.0458585412 2.3417945874 19.7459567278 0.8501225045 85.2846136175 3.4499255406
0.001 0.0075 0.7932 0.1983 0.0660498400 0.0203279046 2.7549501215 0.2206230400 65.0314967507 3.3105521831 19.9946914909 0.9862370823 87.8471882031 4.5377402100
0.001 0.008 0.7928 0.1982 0.0639362451 0.0039541739 2.8607425249 0.2497356834 63.6123928631 2.4324196800 19.5825927944 1.0771665625 86.1196644275 3.7632760998
0.001 0.0085 0.7924 0.1981 0.0602374540 0.0126815693 3.0027652035 0.1915153043 62.6223418413 1.5743815314 19.3528293267 0.8985435132 85.0381738255 2.6771219182
0.0 0.003 0.7976 0.1994 0.0000000000 0.0000000000 1.0492287680 0.0861762818 64.6900998467 2.6472484798 19.9367236436 0.8291772071 85.6760522583 3.5626019687
0.001 0.009000000000000001 0.792 0.198 0.0760894156 0.0355875655 3.1447878820 0.2536740274 62.7985764594 2.5987108956 19.7259314714 0.2655814069 85.7453852284 3.1535538954
0.001 0.0095 0.7916 0.1979 0.0718622259 0.0126815693 3.3723140099 0.3726022674 64.6661097940 2.9157689935 19.7227695889 0.6400103020 87.8330556187 3.9410631322
0.001 0.01 0.7912 0.1978 0.0718622259 0.0230081088 3.7534565043 0.1170187410 63.8578295563 4.3108516337 19.7153918628 1.1221867304 87.3985401493 5.5730652139
0.0015 0.0 0.7988 0.1997 0.1025093516 0.0489332592 0.0000000000 0.0000000000 65.4623950053 3.8100220022 20.0083929821 1.3563685990 85.5732973390 5.2153238604
0.0015 0.0005 0.7984 0.1996 0.1099069337 0.0260152536 0.1666592656 0.0902708405 63.7720189831 0.5951771846 19.7849532796 1.4221459102 83.8335384620 2.1336091889
0.0015 0.001 0.7979999999999999 0.1995 0.0951117695 0.0211359488 0.3101311552 0.0904567745 64.0174556763 0.8978986954 19.9019429352 0.9396839838 84.3246415362 1.9491754025
0.0015 0.0015 0.7976 0.1994 0.0898277823 0.0281592398 0.5608446591 0.0972592272 63.7978544245 2.4984995197 19.8049785360 0.8032371181 84.2535054019 3.4271551048
0.0015 0.002 0.7972 0.1993 0.1120205286 0.0187860422 0.6825783836 0.1078275318 63.7424927644 2.6389548368 19.5488660468 0.6652355158 84.0859577234 3.4308039266
0.0015 0.0025 0.7968 0.1992 0.0935265734 0.0290571256 0.9898111168 0.1288412974 63.9916202349 2.3188070508 20.0484434949 0.7818258648 85.1234014200 3.2585313386
0.0015 0.003 0.7964 0.1991 0.1178329145 0.0288643091 1.0608224560 0.1132241023 65.0582548865 2.9119765439 19.9230221524 0.7757495611 86.1599324094 3.8298145164
0.0 0.0035 0.7972 0.1993 0.0000000000 0.0000000000 1.2984930610 0.1418154973 63.4573802148 0.7631167472 19.7438488061 1.0383007037 84.4997220819 1.9432329482
0.0015 0.0035 0.7959999999999999 0.19899999999999998 0.0993389593 0.0246938084 1.2840009509 0.1101400364 64.8746387137 1.6730562779 19.7733597102 0.8788643353 86.0313383341 2.6867544580
0.0015 0.004 0.7956 0.1989 0.0887709849 0.0196575687 1.4738475926 0.1628283854 63.4121681923 2.1030873837 19.6669096632 0.9023283878 84.6416964330 3.1879017256
0.0015 0.0045 0.7952 0.1988 0.1062081427 0.0090909153 1.6376084363 0.1325057615 65.7908741887 2.8108401471 20.1422460115 0.8919871953 87.6769367792 3.8444240192
0.0015 0.005 0.7948 0.1987 0.1130773260 0.0294010088 1.6767371334 0.2236860825 64.0746627251 1.1145383724 19.8471369704 1.1960185128 85.7116141549 2.5636439765
0.0015 0.0055 0.7944 0.1986 0.1025093516 0.0415255507 1.8955679952 0.3686355274 63.9288770201 2.9000974310 19.7438488061 1.3851724470 85.6708031730 4.6954309561
0.0015 0.006 0.794 0.1985 0.1014525542 0.0278802313 2.2564215356 0.1546247701 64.4280546555 3.0803423150 19.5446502034 0.9376200735 86.3305789487 4.2004673899
0.0015 0.0065 0.7936 0.1984 0.1009241555 0.0288255910 2.3303312969 0.2858437836 63.3383526455 2.5136131141 19.4223907435 0.2601896166 85.1919988414 3.0884721053
0.0015 0.006999999999999999 0.7932 0.1983 0.1099069337 0.0345040723 2.5201779386 0.2094899549 64.4086780744 2.1519795665 19.7954928882 0.9523421442 86.8342558349 3.3483157379
0.0015 0.0075 0.7928 0.1982 0.1040945478 0.0147951642 2.6085798100 0.2882436609 63.8015452018 2.7710070177 19.4086892523 1.0894713431 85.9229088119 4.1635171859
0.0015 0.008 0.7924 0.1981 0.0988105606 0.0360861897 2.7781374976 0.3439976385 64.5212467833 5.1908149310 20.0484434949 0.8918925439 87.4466383364 6.4627913031
0.0 0.004 0.7968 0.1992 0.0000000000 0.0000000000 1.3521138682 0.1207637192 63.8033905905 3.0134264676 19.8766478745 0.4685754000 85.0321523332 3.6027655868
0.0015 0.0085 0.792 0.198 0.1025093516 0.0354303064 3.1926118452 0.2446721443 62.7736637123 2.6481333853 19.8397592444 0.8955914196 85.9085441535 3.8238272556
0.0015 0.009000000000000001 0.7916 0.1979 0.1088501363 0.0280400047 3.1955102672 0.2967168846 63.9095004390 1.9636392287 19.9230221524 0.6476707405 87.1368829949 2.9360668585
0.0015 0.0095 0.7912 0.1978 0.1157193196 0.0421925633 3.5462193305 0.3494492207 63.8845876920 1.1696416379 20.1064113422 0.9263254751 87.6529376843 2.4876088970
0.0015 0.01 0.7908 0.1977 0.1040945478 0.0366999444 3.6143322478 0.2617260632 64.3828426330 2.3344903368 20.1865123676 1.4896102797 88.2877817962 4.1225266241
0.002 0.0 0.7984 0.1996 0.1505936351 0.0298907454 0.0000000000 0.0000000000 64.7482295898 2.2443492286 19.9188063090 0.8167863477 84.8176295339 3.0910263217
0.002 0.0005 0.7979999999999999 0.1995 0.1342132748 0.0187264983 0.1724561097 0.0141993100 64.0109968159 2.4178986309 19.5868086378 0.7754000869 83.9044748382 3.2262245261
0.002 0.001 0.7976 0.1994 0.1373836671 0.0324007960 0.3550566964 0.0733249214 63.8449118356 1.9938944232 19.5414883208 0.8701760268 83.8788405199 2.9697961674
0.002 0.0015 0.7972 0.1993 0.1347416735 0.0229108225 0.5622938701 0.1740501814 64.5932169415 2.0868971688 19.6911507630 1.4435586002 84.9814032481 3.7274167729
0.002 0.002 0.7968 0.1992 0.1400256607 0.0378091346 0.6579417965 0.0997326756 64.6338154922 2.4810658758 19.8113023012 0.9303937626 85.2430852506 3.5490014486
0.002 0.0025 0.7964 0.1991 0.1352700722 0.0122333148 0.8825695024 0.0785253081 64.2389023167 2.7761871619 19.6310749940 0.4591399978 84.8878168853 3.3260857826
0.0 0.0045 0.7964 0.1991 0.0000000000 0.0000000000 1.5579018309 0.1967941036 64.3034909202 2.3964587033 20.0705766729 0.9398731064 85.9319694240 3.5331259133
0.002 0.003 0.7959999999999999 0.19899999999999998 0.1468948441 0.0307380940 1.1173416853 0.1332643884 64.5867580811 1.9531292399 20.0895479684 0.6382305224 85.9405425789 2.7553622447
0.002 0.0035 0.7956 0.1989 0.1379120658 0.0266094796 1.2579151528 0.1403865893 63.9971564009 2.6954262656 19.6753413501 1.8009178221 85.0683249696 4.6633401566
0.002 0.004 0.7952 0.1988 0.1299860850 0.0290186648 1.4694999596 0.1042626496 64.3754610784 3.9966935164 19.8703241094 1.1334779435 85.8452712324 5.2634527743
0.002 0.0045 0.7948 0.1987 0.1315712812 0.0491609629 1.5448589319 0.1526563406 65.0351875281 3.7806127792 20.0020692170 0.7709520178 86.7136869582 4.7533821005
0.002 0.005 0.7944 0.1986 0.1347416735 0.0345687472 1.8028184909 0.1074372752 63.6548368025 1.6552179708 19.7976008100 0.3979117530 85.3899977769 2.1951357462
0.002 0.0055 0.794 0.1985 0.1431960530 0.0234884969 2.0636764719 0.0461932456 63.7895501755 1.7305318592 19.6553160938 1.0980512056 85.6517387942 2.8982648073
0.002 0.006 0.7936 0.1984 0.1373836671 0.0240986894 2.2056991504 0.0362012793 63.5395000106 0.9194518262 19.7406869235 0.7260864806 85.6232697516 1.7058382755
0.002 0.0065 0.7932 0.1983 0.1447812492 0.0248740575 2.3129407648 0.2831566949 64.0894258344 2.3037547164 19.8007626926 1.2292021592 86.3479105410 3.8409876280
0.002 0.006999999999999999 0.7928 0.1982 0.1384404646 0.0598375098 2.5390176817 0.2394664969 64.2813462562 0.9000238845 19.9314538393 0.8549539250 86.8902582418 2.0542818162
0.002 0.0075 0.7924 0.1981 0.1352700722 0.0217607911 2.7201690574 0.1433474083 63.8126175338 1.2631870796 19.8935112483 1.1381020560 86.5615679117 2.5663973350
