# Supplementary material for: Multipressure Sampling for Improving the Performance of MOF-based Electronic Noses
Source: ACS Sens. 2024 Jul 12;9(7):3531–9. doi: 10.1021/acssensors.4c00199 (PMC11287752; doi:10.1021/acssensors.4c00199)
Supplement: Supplementary file 2 — se4c00199_si_002.zip [file se4c00199_si_002.zip › Multiplex_Adsorption_Data/Methane_5bar/JEWCAP.csv]

methane_comp CO2_comp N2_comp O2_comp methane_mass methane_error CO2_mass CO2_error N2_mass N2_error O2_mass O2_error total_mass total_error
0.0 0.0 0.8 0.2 0.0000000000 0.0000000000 0.0000000000 0.0000000000 22.1260449538 1.4450048299 6.4124219980 0.2871405549 28.5384669518 1.7321453848
0.0 0.0005 0.7996 0.1999 0.0000000000 0.0000000000 2.2641079384 0.4584565033 21.6048524673 0.5709429885 6.2348011616 0.1978867884 30.1037615673 1.2272862802
0.0 0.005 0.7959999999999999 0.19899999999999998 0.0000000000 0.0000000000 17.4149588021 3.4368603992 19.4938646857 1.0587233480 5.8248274869 0.2368282822 42.7336509747 4.7324120294
0.002 0.008 0.792 0.198 0.1211486543 0.0183483729 29.8750071929 5.4065319415 17.8281280743 1.1369507984 5.4463505303 0.4131956155 53.2706344518 6.9750267283
0.002 0.0085 0.7916 0.1979 0.1299500523 0.0229559090 27.3950670773 6.2412244796 18.1359616244 0.7781217642 5.3219126768 0.2587392314 50.9828914308 7.3010413842
0.002 0.009000000000000001 0.7912 0.1978 0.1304677816 0.0153058853 31.5469965923 3.9032869162 17.1952837714 1.6806363913 5.1148604809 0.1235940660 53.9876086262 5.7228232588
0.002 0.0095 0.7908 0.1977 0.1255493533 0.0210302633 31.5491265151 6.3220274059 17.5912634924 0.9066875929 5.3699322634 0.5497792852 54.6358716242 7.7995245473
0.002 0.01 0.7904 0.1976 0.1136415796 0.0267721616 34.1902307894 7.0880306486 16.7107058481 1.4689445567 5.1277689719 0.3701172104 56.1423471890 8.9538645773
0.0025 0.0 0.7979999999999999 0.1995 0.1778400118 0.0528895379 0.0000000000 0.0000000000 22.1314693336 1.5435699256 6.4248141494 0.2565246840 28.7341234948 1.8529841475
0.0025 0.0005 0.7976 0.1994 0.1806875229 0.0268820683 2.2044700999 0.3743120081 21.7766244923 1.1277333455 6.2497750112 0.4830290416 30.4115571263 2.0119564635
0.0025 0.001 0.7972 0.1993 0.1783577411 0.0267721616 4.2775949604 0.4741862802 21.1916955439 0.9443346778 6.3039906735 0.2666513085 31.9516389189 1.7119444281
0.0025 0.0015 0.7968 0.1992 0.1724038542 0.0149515343 6.9854368158 1.0543191974 21.2934026640 0.5641267998 6.2270560670 0.3441937241 34.6782994010 1.9775912556
0.0025 0.002 0.7964 0.1991 0.1757690946 0.0253845792 7.8643849587 1.5557063975 20.6013422156 1.6728127131 6.0938404397 0.3480083213 34.7353367086 3.6019120111
0.0 0.0055 0.7956 0.1989 0.0000000000 0.0000000000 21.3879748018 2.1083151786 18.8655406993 0.5893910248 5.4680367952 0.4820853937 45.7215522963 3.1797915971
0.0025 0.0025 0.7959999999999999 0.19899999999999998 0.1786166057 0.0227447617 10.4032529385 2.3316947172 20.6194234814 1.3009970195 6.0205202107 0.4034988643 37.2218132363 4.0589353627
0.0025 0.003 0.7956 0.1989 0.1729215835 0.0328503214 10.8292374988 1.6062913224 19.8116429320 1.0948971619 5.8150170337 0.1749347730 36.6288190480 2.9089735787
0.0025 0.0035 0.7952 0.1988 0.1597194865 0.0315602613 15.5683157329 3.3979151849 20.0200295203 1.0989907287 5.8965986970 0.3640395871 41.6446634367 4.8925057620
0.0025 0.004 0.7948 0.1987 0.1760279592 0.0318308794 16.5565999130 3.1706563694 19.6525277930 1.8312301271 5.8067555995 0.4430952313 42.1919112647 5.4768126072
0.0025 0.0045 0.7944 0.1986 0.1630847269 0.0252044317 18.4756603574 1.4860872298 19.4152111795 1.3073968034 5.6002197432 0.1681841147 43.6541760070 2.9868725796
0.0025 0.005 0.794 0.1985 0.1654145088 0.0064248515 20.0603229220 6.5766307876 18.9048674524 0.9256857614 5.6410105748 0.3049465374 44.7716154580 7.8136879379
0.0025 0.0055 0.7936 0.1984 0.1643790502 0.0487875737 20.2754451250 3.7012684760 19.2565480721 0.3125366537 5.6595988019 0.1597618597 45.3559710492 4.2223545631
0.0025 0.006 0.7932 0.1983 0.1550599229 0.0383748830 26.0297865613 4.6497679896 18.0387748208 1.3533117827 5.5268995142 0.4805832419 49.7505208192 6.5220378972
0.0025 0.0065 0.7928 0.1982 0.1628258623 0.0307341132 23.8849542998 3.6382911014 18.6585102059 0.8725152233 5.4344747185 0.3349767099 48.1407650865 4.8765171478
0.0025 0.006999999999999999 0.7924 0.1981 0.1617904037 0.0277842694 27.4028767942 7.7416794748 18.3402799279 0.7505446096 5.6461739712 0.2254696236 51.5511210970 8.7454779774
0.0 0.006 0.7952 0.1988 0.0000000000 0.0000000000 23.2111887202 3.7911524998 18.6038143769 1.2468320940 5.5847295540 0.4884409254 47.3997326511 5.5264255192
0.0025 0.0075 0.792 0.198 0.1548010583 0.0313044322 26.1242131388 5.8334994087 17.9836269601 0.7680995346 5.5914419693 0.3105498574 49.8540831265 6.9434532329
0.0025 0.008 0.7916 0.1979 0.1467762542 0.0321075655 30.8774908583 4.4878110846 17.3864931572 1.6820597394 5.4463505303 0.3342692071 53.8571108000 6.5362475966
0.0025 0.0085 0.7912 0.1978 0.1643790502 0.0308472827 30.5601323608 6.0108241242 17.3846850306 1.3044489829 5.3079715065 0.3143316959 53.4171679481 7.6604520857
0.0025 0.009000000000000001 0.7908 0.1977 0.1498826300 0.0178897759 32.5253411326 3.2842847882 17.4918165305 0.7860381899 5.3642525274 0.2867689191 55.5312928205 4.3749816731
0.0025 0.0095 0.7904 0.1976 0.1586840280 0.0299478539 31.2502273486 7.1968230893 17.3688639231 0.6059207259 5.2842198831 0.3170577667 54.0619951828 8.1497494358
0.0025 0.01 0.79 0.1975 0.1366805331 0.0244815345 35.1281067965 6.2154224323 16.5579191521 1.1253100601 5.1623637279 0.2033513066 56.9850702096 7.5685653335
0.003 0.0 0.7976 0.1994 0.2145987915 0.0261645448 0.0000000000 0.0000000000 21.6405629672 1.2704370087 6.2523567094 0.4281623299 28.1075184681 1.7247638834
0.003 0.0005 0.7972 0.1993 0.2303895349 0.0242284033 2.3308455195 0.5810105985 21.6197695116 1.2185941487 6.2342848220 0.2113942667 30.4152893880 2.0352274172
0.003 0.001 0.7968 0.1992 0.2125278743 0.0265206798 4.8008459953 1.7435418480 21.1799427211 0.8964689029 6.1537358380 0.2456952144 32.3470524287 2.9122266451
0.003 0.0015 0.7964 0.1991 0.2104569572 0.0252363159 6.7298460796 0.7499479391 20.9928016201 1.0399416090 6.1243044785 0.3153377117 34.0574091354 2.1304635757
0.0 0.0065 0.7948 0.1987 0.0000000000 0.0000000000 25.4873662211 3.4349180198 18.2467093774 0.6767528181 5.4623570591 0.3678339239 49.1964326576 4.4795047618
0.003 0.002 0.7959999999999999 0.19899999999999998 0.2104569572 0.0177544163 8.4586334204 1.1325938906 20.5493585765 1.0177640802 6.0225855693 0.3778166917 35.2410345234 2.5459290788
0.003 0.0025 0.7956 0.1989 0.2158931147 0.0233495337 10.0582054446 2.4796733274 20.6614624244 0.8131223833 6.0158731540 0.4123921670 36.9514341377 3.7285374114
0.003 0.003 0.7952 0.1988 0.2076094460 0.0437044487 12.3961507067 1.9698990595 19.7406739638 1.0065696296 5.8816248474 0.1745625125 38.2260589639 3.1947356503
0.003 0.0035 0.7948 0.1987 0.1938896198 0.0318477167 14.5779016301 2.2913702067 19.6665407740 1.4410541971 5.9379058682 0.1635093646 40.3762378921 3.9277814851
0.003 0.004 0.7944 0.1986 0.2026910178 0.0122078767 16.4493937986 4.0251406113 19.6678968690 0.9271696869 5.8237948076 0.3400542470 42.1437764930 5.3045724219
0.003 0.0045 0.794 0.1985 0.2140810622 0.0328503214 18.0738149222 3.2905529624 19.2637805784 1.6184081350 5.7850693346 0.2901332611 43.3367458974 5.2319446799
0.003 0.005 0.7936 0.1984 0.1889711915 0.0208382020 17.5697331924 3.0291386381 19.5336434704 1.0348527797 5.8392849968 0.6962311155 43.1316328511 4.7810607353
0.003 0.0055 0.7932 0.1983 0.1941484845 0.0247753888 20.3294031693 4.4293573335 18.8388708322 1.0861913158 5.6683765758 0.3231081684 45.0307990618 5.8634322065
0.003 0.006 0.7928 0.1982 0.2013966945 0.0199577759 21.5739880598 5.3155913262 18.2001501180 1.2562596208 5.5320629106 0.5735359789 45.5075977829 7.1653447018
0.003 0.0065 0.7924 0.1981 0.1957016723 0.0326374837 23.1345114993 4.6280913022 18.2937206685 1.1458016958 5.4680367952 0.4196796403 47.0919706353 6.2262101220
0.0 0.006999999999999999 0.7944 0.1986 0.0000000000 0.0000000000 25.4916260667 3.2471649343 18.3452522760 0.5836244970 5.6874811425 0.4392105296 49.5243594852 4.2699999609
0.003 0.006999999999999999 0.792 0.198 0.1933718905 0.0239837780 25.4589672504 4.2270949691 17.5808667645 1.0317243779 5.5413570241 0.2686276520 48.7745629295 5.5514307770
0.003 0.0075 0.7916 0.1979 0.1835350340 0.0064248515 27.0230405612 5.5545105303 18.0826218903 0.7845248493 5.3905858491 0.4937567840 50.6797833346 6.8392170151
0.003 0.008 0.7912 0.1978 0.1964782663 0.0415604750 27.7323048542 4.9218402680 17.9551489665 0.5609958575 5.6265530649 0.1324730707 51.5104851519 5.6568696712
0.003 0.0085 0.7908 0.1977 0.1799109289 0.0180835067 30.9570079762 7.3703147822 17.1080416640 1.7522197289 5.2697623731 0.4161249046 53.5147229422 9.5567429224
0.003 0.009000000000000001 0.7904 0.1976 0.1783577411 0.0181131276 34.0042175314 7.8648897183 17.5632375304 0.6611565102 5.1716578414 0.4083903840 56.9174706443 8.9525497401
0.003 0.0095 0.79 0.1975 0.1894889208 0.0205532660 33.5782329710 7.6931823555 16.9073396136 1.3371997644 5.2423963722 0.2550864152 55.9174578776 9.3060218011
0.003 0.01 0.7896 0.1974 0.1713683956 0.0368134288 38.4642758784 2.9936058034 15.9757023935 0.6937270613 5.0905925178 0.2274568424 59.7019391853 3.9516031359
0.0035 0.0 0.7972 0.1993 0.2544639470 0.0231303927 0.0000000000 0.0000000000 21.8846600555 1.5525780815 6.3525265997 0.3792984751 28.4916506022 1.9550069493
0.0035 0.0005 0.7968 0.1992 0.2430739025 0.0264700967 2.1327626989 0.6130067645 21.6816978469 0.7130475032 6.2275724067 0.3916891392 30.2851068550 1.7442135036
0.0035 0.001 0.7964 0.1991 0.2549816763 0.0262463731 4.3301330561 0.7185613047 21.3964658790 0.6292137612 6.1872979147 0.2721379330 32.1688785261 1.6461593720
0.0 0.0075 0.794 0.1985 0.0000000000 0.0000000000 29.6783443209 4.6459982636 17.6486715113 0.6347309828 5.3730303013 0.2863036960 52.7000461335 5.5670329424
0.0035 0.0015 0.7959999999999999 0.19899999999999998 0.2503221126 0.0306117705 5.9936027644 2.2207041770 20.8400149241 1.6117843576 6.1284351956 0.4430230225 33.2123749967 4.3061233276
0.0035 0.002 0.7956 0.1989 0.2262477006 0.0282340526 8.5828789172 0.6551858574 20.8775335507 0.8277804118 5.8707817149 0.4070905032 35.5574418834 1.9182908250
0.0035 0.0025 0.7952 0.1988 0.2347902339 0.0274249958 10.0596253931 1.1486093508 20.2247998555 0.6811479455 6.0380757585 0.2489892328 36.5572912410 2.1061715249
0.0035 0.003 0.7948 0.1987 0.2399675268 0.0273270841 12.7007296674 3.0281893159 20.0774375392 1.0879281415 5.9265463961 0.3360193029 38.9446811295 4.4794638444
0.0035 0.0035 0.7944 0.1986 0.2454036844 0.0287141459 14.0958291026 3.3310322051 19.8939126914 1.7436214710 5.6972915956 0.3351263049 39.9324370740 5.4384941269
0.0035 0.004 0.794 0.1985 0.2498043833 0.0551812968 15.7138604577 1.3417995248 19.0675988445 1.2020832921 5.7355007291 0.2126065699 40.7667644146 2.8116706836
0.0035 0.0045 0.7936 0.1984 0.2329781813 0.0273956591 16.3712966292 1.5592263414 19.6028043121 0.9332954966 5.8372196383 0.2528061313 42.0442987609 2.7727236284
0.0035 0.005 0.7932 0.1983 0.2322015874 0.0344435924 19.8352610793 4.4625722720 18.8465553702 0.6128495607 5.7324026912 0.1375674549 44.6464207281 5.2474328800
0.0035 0.0055 0.7928 0.1982 0.2231413248 0.0469851812 20.1362901686 3.1835790813 18.6503736363 0.9817577881 5.5454877413 0.2613923215 44.5552928710 4.4737143721
0.0035 0.006 0.7924 0.1981 0.2378966096 0.0227683192 22.9903867231 3.8567788821 18.4645886303 0.7650619231 5.7174288416 0.1648603826 47.4103008046 4.8094695070
0.0 0.008 0.7936 0.1984 0.0000000000 0.0000000000 30.9158294687 2.0680125777 17.4601743153 0.6921453282 5.3601218103 0.2761601430 53.7361255943 3.0363180489
0.0035 0.0065 0.792 0.198 0.2140810622 0.0299925722 24.6176477437 3.9435716080 18.2941727001 0.6147058657 5.5599452512 0.1781663581 48.6858467572 4.7664364040
0.0035 0.006999999999999999 0.7916 0.1979 0.2182228965 0.0303037529 27.0549894033 8.1330080728 17.7648436440 1.3631433785 5.3663178859 0.2586773996 50.4043738297 9.7851326038
0.0035 0.0075 0.7912 0.1978 0.2083860400 0.0215340535 28.6240325339 6.5800430413 17.9090417387 0.5997245417 5.3859387923 0.5759388542 52.1273991049 7.7772404907
0.0035 0.008 0.7908 0.1977 0.2140810622 0.0442529850 27.4554148900 2.7649697857 17.8457573084 0.8207948735 5.3606381499 0.3348588965 50.8758914105 3.9648765407
0.0035 0.0085 0.7904 0.1976 0.2130456036 0.0189236961 30.3549497976 5.3504143141 17.2151731638 1.3468218950 5.2682133542 0.1882367840 53.0513819192 6.9043966892
0.0035 0.009000000000000001 0.79 0.1975 0.2166697087 0.0258138807 31.2828861649 10.6022039347 17.1279310563 1.6722297159 5.3095205255 0.3228935630 53.9370074554 12.6231410943
0.0035 0.0095 0.7896 0.1974 0.2068328521 0.0301174303 32.6872152656 8.1464799949 16.8964908542 1.0772717405 5.2676970146 0.3515601875 55.0582359865 9.6054293532
0.0035 0.01 0.7892 0.1973 0.2034676117 0.0521186535 35.0784085978 7.5101245788 16.7848390379 0.9085840560 5.2124486730 0.2762296435 57.2791639204 8.7470569318
0.004 0.0 0.7968 0.1992 0.2857865691 0.0500727473 0.0000000000 0.0000000000 22.0672808400 0.6894311012 6.2642325211 0.3517724622 28.6172999302 1.0912763107
0.004 0.0005 0.7964 0.1991 0.3010595832 0.0449143216 1.8842717054 0.3816308163 21.5614574294 0.7390981420 6.2301541049 0.2160842840 29.9769428229 1.3817275639
0.0 0.0085 0.7932 0.1983 0.0000000000 0.0000000000 29.3758952830 3.0270538660 17.6486715113 0.7904150426 5.4546119645 0.2698120429 52.4791787588 4.0872809515
0.004 0.001 0.7959999999999999 0.19899999999999998 0.2741376601 0.0413989239 4.2996041626 0.8510503920 21.3512627145 0.6427527592 6.0189711918 0.3100377700 31.9439757290 1.8452398451
0.004 0.0015 0.7956 0.1989 0.2782794944 0.0402698882 6.4572159609 0.7032688441 20.7053094940 0.5228660021 5.9895398323 0.4684313357 33.4303447816 1.7348360701
0.004 0.002 0.7952 0.1988 0.2803504116 0.0509009787 8.1100360551 0.7203576792 20.2935086655 0.8957729888 6.0200038711 0.3077557522 34.7038990033 1.9747873989
0.004 0.0025 0.7948 0.1987 0.2800915469 0.0363370729 11.6662971600 2.0397134413 20.7649776711 0.8479641373 5.9311934529 0.4369905346 38.6425598309 3.3610051861
0.004 0.003 0.7944 0.1986 0.2829390580 0.0239278326 12.6410918289 1.7878274214 20.1194764822 0.9599917697 5.9079581691 0.2248918476 38.9514655382 2.9966388713
0.004 0.0035 0.794 0.1985 0.2723256075 0.0620973068 14.2506034929 3.7238203787 19.7573991346 0.7724669308 5.8945333384 0.4361208911 40.1748615734 4.9945055074
0.004 0.004 0.7936 0.1984 0.2803504116 0.0431178681 15.2161684964 3.5302347992 19.4219916541 1.0808960427 5.8067555995 0.3379150054 40.7252661616 4.9921637154
0.004 0.0045 0.7932 0.1983 0.2560171348 0.0463476166 17.6307909794 2.2206542400 19.4988370338 0.9391794813 5.6916118596 0.5382092196 43.0772570076 3.7443905575
0.004 0.005 0.7928 0.1982 0.2518753005 0.0551958674 19.6804866890 5.0505854788 18.8438431803 0.6735095548 5.6270694045 0.4881591949 44.4032745743 6.2674500959
0.004 0.0055 0.7924 0.1981 0.2624887510 0.0252787656 21.9027061456 5.9804382244 18.4035643582 0.6587551317 5.6663112172 0.3972447541 46.2350704720 7.0617168758
0.0 0.009000000000000001 0.7928 0.1982 0.0000000000 0.0000000000 33.6066319417 7.1879528359 16.9683638857 1.0915964306 5.3435989418 0.2584257979 55.9185947692 8.5379750644
0.004 0.006 0.792 0.198 0.2529107591 0.0557515364 21.7578713951 1.3817522035 18.6078826617 0.6206643047 5.5795661576 0.3896281275 46.1982309735 2.4477961721
0.004 0.0065 0.7916 0.1979 0.2534284884 0.0122953894 24.4252447172 3.3977312322 18.4668487885 1.5682321810 5.5294812124 0.2493744069 48.6750032065 5.2276332095
0.004 0.006999999999999999 0.7912 0.1978 0.2681837732 0.0492632412 26.1554520066 3.9110574338 18.0432951372 0.7102819711 5.4840433240 0.1756890679 49.9509742410 4.8462917140
0.004 0.0075 0.7908 0.1977 0.2454036844 0.0386255199 29.1806523595 6.7848915122 17.3349615497 1.8424876386 5.3389518850 0.4571866070 52.0999694786 9.1231912777
0.004 0.008 0.7904 0.1976 0.2316838581 0.0194407177 25.5789529016 2.6054589191 17.7133120365 0.6668004581 5.4287949825 0.2935135401 48.9527437787 3.5852136350
0.004 0.0085 0.79 0.1975 0.2627476156 0.0272485014 32.3038291613 3.3818720813 17.4705710432 0.9076876470 5.3332721489 0.2469680083 55.3704199690 4.5637762380
0.004 0.009000000000000001 0.7896 0.1974 0.2358256925 0.0282340526 31.0571143479 5.9175874335 16.9367216706 1.0428619867 5.1701088225 0.3836177669 53.3997705335 7.3723012397
0.004 0.0095 0.7892 0.1973 0.2433327672 0.0119190234 30.5480627983 8.1418920329 17.0081426704 1.2634212505 5.2842198831 0.2636954178 53.0837581190 9.6809277246
0.004 0.01 0.7888 0.1972 0.2459214136 0.0285925347 34.8519268065 5.3473108846 16.5176883357 1.0124515942 5.1096970845 0.1387945542 56.7252336403 6.5271495677
0.0045 0.0 0.7964 0.1991 0.3290169650 0.0483571353 0.0000000000 0.0000000000 21.7350375810 1.3051449181 6.1568338759 0.2147724651 28.2208884219 1.5682745185
0.0 0.0095 0.7924 0.1981 0.0000000000 0.0000000000 31.9161832113 3.5879022875 17.2549519486 0.7072040502 5.2331022586 0.3081124582 54.4042374185 4.6032187959
0.0045 0.0005 0.7959999999999999 0.19899999999999998 0.3269460478 0.0424285393 2.2534583243 0.5275715546 21.2870742209 1.3398346060 6.1144940253 0.5391199091 29.9819726183 2.4489546090
0.0045 0.001 0.7956 0.1989 0.3191801084 0.0426804925 4.3734414864 1.0590664989 20.8779855823 0.7394032931 6.1444417245 0.3078874006 31.7150489016 2.1490376851
0.0045 0.0015 0.7952 0.1988 0.2964000196 0.0416764041 7.5512863068 1.8099493067 20.8992310696 0.6102621409 5.8594222428 0.1991384839 34.6063396388 2.6610263356
0.0045 0.002 0.7948 0.1987 0.3147794095 0.0155663558 8.6063080680 3.0802333205 20.9561870569 0.7686558545 6.0334287017 0.2170346941 35.9107032361 4.0814902249
0.0045 0.0025 0.7944 0.1986 0.3020950418 0.0334166084 9.6982484910 1.0116074520 20.2758794313 0.5842235774 6.0613110423 0.1075871424 36.3375340064 1.7368347802
0.0045 0.003 0.794 0.1985 0.3292758296 0.0463533996 12.2356965223 2.4743694127 20.1773365327 0.6094392495 6.0184548522 0.3309636405 38.7607637368 3.4611257023
0.0045 0.0035 0.7936 0.1984 0.2969177489 0.0183483729 15.3027853570 3.2599445523 19.6936626727 1.2597063590 5.6890301614 0.3424168918 40.9823959400 4.8804161760
0.0045 0.004 0.7932 0.1983 0.2951056964 0.0455189760 16.6105579573 2.4897266011 19.3853770909 1.2841772720 5.7494418994 0.1291881368 42.0404826440 3.9486109859
0.0045 0.0045 0.7928 0.1982 0.2989886661 0.0675631767 17.8494630537 5.0657953052 19.2565480721 1.1792707732 5.9533960574 0.2986925524 43.3583958493 6.6113218075
0.0045 0.005 0.7924 0.1981 0.2984709368 0.0336563863 19.0585492309 3.5372351596 18.9663437561 1.4247234322 5.7313700119 0.4798904066 44.0547339357 5.4755053847
0.0 0.001 0.7992 0.1998 0.0000000000 0.0000000000 4.9932490218 1.5261084731 21.0538258922 0.9073093778 6.2838534275 0.3645372491 32.3309283415 2.7979551000
0.0 0.01 0.792 0.198 0.0000000000 0.0000000000 34.2498686279 5.6070231131 16.9254208794 1.1542576494 5.2883506002 0.3028515765 56.4636401075 7.0641323390
0.0045 0.0055 0.792 0.198 0.2995063954 0.0147893067 19.7997623659 2.9206398095 19.2271660152 1.5273988079 5.5506511377 0.2714002178 44.8770859142 4.7342281419
0.0045 0.006 0.7916 0.1979 0.2899284035 0.0327031198 21.4703318168 2.7642112994 18.7995440791 0.6413269753 5.6332654802 0.3765953531 46.1930697796 3.8148367476
0.0045 0.0065 0.7912 0.1978 0.2767263065 0.0439429885 22.3514098825 5.6569733831 18.4492195543 0.6277246773 5.3678669049 0.1955393967 46.4452226482 6.5241804456
0.0045 0.006999999999999999 0.7908 0.1977 0.2873397570 0.0212836491 26.3521148786 4.0874140401 18.2634345483 0.9846805685 5.4024616608 0.4540337440 50.3053508447 5.5474120017
0.0045 0.0075 0.7904 0.1976 0.2785383590 0.0279477925 26.1753312861 4.7025441303 18.0803617321 0.6207209273 5.5031478907 0.3118896591 50.0373792679 5.6631025092
0.0045 0.008 0.79 0.1975 0.2749142540 0.0294059300 29.9807933587 1.2941691690 17.3327013915 0.7587046500 5.3854224526 0.3804270496 52.9738314568 2.4627067986
0.0045 0.0085 0.7896 0.1974 0.2632653449 0.0643443995 33.5654534342 4.9768367657 16.4688689181 1.4520269670 5.0864618007 0.2971066929 55.3840494979 6.7903148251
0.0045 0.009000000000000001 0.7892 0.1973 0.2787972237 0.0525080629 31.5867551513 3.3722507192 17.3733842395 0.5417398892 5.2687296938 0.2058997791 54.5076663083 4.1723984504
0.0045 0.0095 0.7888 0.1972 0.2723256075 0.0155835657 31.9467121048 6.1773140502 16.7057335000 0.9185416497 5.1375794251 0.3361367095 54.0623506374 7.4475759751
0.0045 0.01 0.7884 0.1971 0.2868220277 0.0158394706 34.5019094928 7.5006842912 16.7730862151 1.1388341401 5.2279388622 0.2947390414 56.7897565978 8.9500969433
0.0005 0.0 0.7996 0.1999 0.0403828848 0.0175111936 0.0000000000 0.0000000000 21.9999281249 0.9443649701 6.4506311314 0.5008292233 28.4909421411 1.4627053870
0.005 0.0 0.7959999999999999 0.19899999999999998 0.3510204599 0.0434214097 0.0000000000 0.0000000000 21.3345375436 1.1749852892 6.2740429743 0.2903904422 27.9596009778 1.5087971411
0.005 0.0005 0.7956 0.1989 0.3613750457 0.0517573950 2.0937141142 0.4032603840 21.6667808026 0.7606638307 6.1774874615 0.5296487101 30.2993574240 1.7453303198
0.005 0.001 0.7952 0.1988 0.3639636922 0.0251192094 4.4479887845 0.6549950322 21.3440302082 0.5525047273 6.1640626308 0.2214513241 32.3200453157 1.4540702930
0.005 0.0015 0.7948 0.1987 0.3461020316 0.0316450780 6.1817459452 0.6876950166 20.6628185193 0.3837469130 5.9972849269 0.2029155664 33.1879514230 1.3060025740
0.005 0.002 0.7944 0.1986 0.3419601973 0.0498312762 9.5321145125 3.5376483916 20.3052614882 0.8677359393 5.9363568493 0.1782262037 36.1156930473 4.6334418108
0.005 0.0025 0.794 0.1985 0.3422190619 0.0435200668 9.8665123924 2.0733368693 20.6813518168 1.1135718606 5.9363568493 0.3262776297 36.8264401204 3.5567064264
0.005 0.003 0.7936 0.1984 0.3328999347 0.0575448597 12.6410918289 2.0787629480 19.9779905773 0.8444231827 5.7871346931 0.3126409876 38.7391170340 3.2933719780
0.005 0.0035 0.7932 0.1983 0.3383360922 0.0395851361 14.9683874771 1.6848848678 19.6647326474 1.1974747431 5.7752588814 0.4113253748 40.7467150981 3.3332701218
0.005 0.004 0.7928 0.1982 0.3266871832 0.0560392635 17.8672124104 5.3057330363 19.4030063251 0.3046357933 5.8599385825 0.1799767720 43.4568445012 5.8463848651
0.005 0.0045 0.7924 0.1981 0.3373006337 0.0266819012 18.4756603574 3.7214155746 18.9460023321 0.6742130403 5.6838667650 0.3657288750 43.4428300882 4.7880393911
0.0005 0.0005 0.7992 0.1998 0.0359821858 0.0117377349 2.1001038826 0.9081522827 21.5447322585 0.5851573650 6.1769711219 0.2189328787 29.8577894488 1.7239802613
0.005 0.005 0.792 0.198 0.3248751307 0.0425042821 17.6698395641 3.4348364276 18.8971829144 0.8581127583 5.7897163913 0.3884384373 42.6816140005 4.7238919053
0.005 0.0055 0.7916 0.1979 0.3290169650 0.0363665673 20.0816221500 3.1621491916 18.5821168579 1.2231197843 5.6745726514 0.3968902343 44.6673286243 4.8185257775
0.005 0.006 0.7912 0.1978 0.3080489287 0.0331508498 23.4135313864 7.0957338783 17.9669017893 0.7039199564 5.4695858141 0.3122143182 47.1580679185 8.1450190027
0.005 0.0065 0.7908 0.1977 0.3274637771 0.0402698882 23.6357533320 3.9313023470 18.5292291555 0.7468099063 5.5000498529 0.4961763353 47.9924961175 5.2145584768
0.005 0.006999999999999999 0.7904 0.1976 0.3018361772 0.0168082710 25.1650379038 8.3860674613 18.1906574535 0.8629642830 5.4556446438 0.2541817912 49.1131761783 9.5200218065
0.005 0.0075 0.79 0.1975 0.3098609812 0.0409169946 26.8235377921 3.6690338113 17.4190394356 0.3474356509 5.2362002965 0.4032133249 49.7886385054 4.4605997817
0.005 0.008 0.7896 0.1974 0.3077900640 0.0261645448 28.2605257091 3.8980677932 17.4719271381 1.0509034828 5.3952329058 0.1655961684 51.4354758170 5.1407319892
0.005 0.0085 0.7892 0.1973 0.3114141691 0.0550012754 32.9499057445 5.2391271338 16.9724321705 0.6339772424 5.1442918404 0.4311185553 55.3780439245 6.3592242069
0.005 0.009000000000000001 0.7888 0.1972 0.3101198458 0.0410804410 30.6566888612 6.4517217637 16.9760484237 0.7474312835 5.2238081451 0.0754350833 53.1666652758 7.3156685715
0.005 0.0095 0.7884 0.1971 0.3083077933 0.0401832647 33.4930360590 6.3685047948 17.1270269931 1.2844299227 5.2852525623 0.5277526639 56.2136234077 8.2208706461
0.0005 0.001 0.7988 0.1997 0.0380531030 0.0171398894 4.2023376880 0.4160570361 21.9203705554 1.0048109341 6.2058861417 0.3535083065 32.3666474881 1.7915161661
0.005 0.01 0.7879999999999999 0.19699999999999998 0.3264283185 0.0604968394 33.6002421733 2.3483450412 17.1758464107 0.8136850867 5.1706251621 0.3313661690 56.2731420646 3.5538931363
0.0055 0.0 0.7956 0.1989 0.4175486739 0.0324397788 0.0000000000 0.0000000000 21.8227317201 0.7252514944 6.2755919932 0.3967074792 28.5158723872 1.1543987524
0.0055 0.0005 0.7952 0.1988 0.4035699830 0.0250657983 2.2357089677 0.4809707560 21.6816978469 0.4149542169 6.3158664852 0.2998257629 30.6368432828 1.2208165341
0.0055 0.001 0.7948 0.1987 0.3802721649 0.0330049886 3.7735132306 0.6192831687 20.9697480062 0.7645778213 6.2244743688 0.3130057546 31.3480077705 1.7298717332
0.0055 0.0015 0.7944 0.1986 0.3893324275 0.0481627396 6.4742553433 0.6023394235 20.5131960449 0.6799553702 6.0933241001 0.2612576537 33.4701079158 1.5917151870
0.0055 0.002 0.794 0.1985 0.3763891952 0.0464631393 8.5090415934 1.9797667770 20.4083247033 0.7605671199 6.0427228153 0.2160645422 35.3364783072 3.0028615784
0.0055 0.0025 0.7936 0.1984 0.3965806376 0.0189943863 9.5867825311 2.1791357589 20.3156582161 0.5636499294 6.0613110423 0.3007278384 36.3603324271 3.0625079130
0.0055 0.003 0.7932 0.1983 0.3693998498 0.0302594945 12.2285967796 3.6334216227 20.0584522101 1.2818852351 6.0143241350 0.4416391523 38.6707729745 5.3872055046
0.0055 0.0035 0.7928 0.1982 0.3593041286 0.0360035963 13.1536932499 3.9872893136 19.8600103180 0.6215722767 5.8816248474 0.2538669317 39.2546325439 4.8987321183
0.0055 0.004 0.7924 0.1981 0.3763891952 0.0369515115 14.3776888867 1.7556123323 19.5426841033 0.3919883313 5.9229320186 0.2662510752 40.2196942038 2.4508032503
0.0005 0.0015 0.7984 0.1996 0.0393474262 0.0173728845 6.1121684670 1.6104833182 21.1541769173 0.8440707878 6.1769711219 0.1878965557 33.4826639324 2.6598235462
0.0055 0.0045 0.792 0.198 0.3507615953 0.0187386537 17.9658988335 4.4092431575 19.1236507685 1.4142491798 5.6487556694 0.3458781933 43.0890668667 6.1881091843
0.0055 0.005 0.7916 0.1979 0.3554211589 0.0499441080 18.1668215512 5.2776788027 18.4546439341 0.6130015786 5.5367099674 0.3652620340 42.5135966116 6.3058865233
0.0055 0.0055 0.7912 0.1978 0.3691409851 0.0377410095 21.1529733194 2.7686316597 18.7163702565 0.8557855651 5.7179451813 0.4484420927 45.9564297423 4.1106003270
0.0055 0.006 0.7908 0.1977 0.3541268356 0.0367405453 24.2158023084 3.2555478110 18.1364136561 0.5482650061 5.5594289116 0.4341872991 48.2657717117 4.2747406615
0.0055 0.0065 0.7904 0.1976 0.3360063104 0.0154106018 24.7106543727 2.1231768296 18.2571061053 0.3475461992 5.5501347980 0.4475494281 48.8539015864 2.9336830587
0.0055 0.006999999999999999 0.79 0.1975 0.3502438660 0.0306117705 26.4337619194 3.6973196796 17.6663007454 1.0626055473 5.4566773231 0.3535716514 49.9069838539 5.1441086488
0.0055 0.0075 0.7896 0.1974 0.3411836034 0.0224840002 25.6946787071 5.0797126229 17.8715231122 1.0036625462 5.2398146740 0.3017933424 49.1472000967 6.4076525117
0.0055 0.008 0.7892 0.1973 0.3494672720 0.0345368514 29.8750071929 4.1110156147 17.5103498279 0.6977564922 5.4220825671 0.2635942945 53.1569068599 5.1069032528
0.0055 0.0085 0.7888 0.1972 0.3121907630 0.0422956631 30.4756454230 6.1100123099 17.3295371700 1.3233911768 5.1917950874 0.3745794100 53.3091684434 7.8502785598
0.0055 0.009000000000000001 0.7884 0.1971 0.3290169650 0.0189802694 29.7784506925 2.4190172554 17.1894073600 0.7140818164 5.2088342955 0.4896969072 52.5057093130 3.6417762484
0.0005 0.002 0.7979999999999999 0.1995 0.0380531030 0.0129535827 8.2690702910 2.9704651371 21.0348405631 0.9720063694 6.0055463611 0.4408633519 35.3475103182 4.3962884411
0.0055 0.0095 0.7879999999999999 0.19699999999999998 0.3093432519 0.0468823814 31.8260164794 2.1672461950 16.8232617277 0.8569528130 5.1200238773 0.3905439585 54.0786453363 3.4616253479
0.0055 0.01 0.7876 0.1969 0.3240985367 0.0447049575 34.2484486793 4.2578273787 16.7450602531 1.0874509789 5.0983376124 0.2966217319 56.4159450815 5.6866050470
0.006 0.0 0.7952 0.1988 0.4403287627 0.0507638785 0.0000000000 0.0000000000 21.7847610620 0.7483907774 6.3917684124 0.3889843921 28.6168582371 1.1881390480
0.006 0.0005 0.7948 0.1987 0.4167720800 0.0163720377 2.0745448090 0.4362409140 21.4145471448 1.8411408155 6.2404808977 0.3006569070 30.1463449315 2.5944106742
0.006 0.001 0.7944 0.1986 0.4385167102 0.0421369308 4.5267959282 1.1514057888 20.7771825255 0.8976916000 6.2384155391 0.3637846378 31.9809107030 2.4550189574
0.006 0.0015 0.794 0.1985 0.4144422982 0.0520671986 6.8661611389 2.7391738390 20.7301712344 1.0441715741 6.0938404397 0.1656669924 34.1046151112 4.0010796041
0.006 0.002 0.7936 0.1984 0.4247968840 0.0315092616 7.8778744697 1.4340594461 20.1854731023 0.4969881855 6.0153568143 0.3854536804 34.5035012703 2.3480105736
0.006 0.0025 0.7932 0.1983 0.3994281487 0.0321075655 9.6045318878 0.9050832602 20.3228907224 1.6209060622 6.0008993044 0.5442582317 36.3277500633 3.1023551196
0.006 0.003 0.7928 0.1982 0.4154777567 0.0188811550 12.3762714272 0.9717428975 19.8826119003 0.6748758280 5.9988339458 0.3779465091 38.6731950300 2.0434463896
0.006 0.0035 0.7924 0.1981 0.4012402012 0.0343032286 13.3581658389 1.6580171815 19.9585532166 0.8774007586 5.8222457887 0.2572055625 39.5402050454 2.8269267312
0.0005 0.0025 0.7976 0.1994 0.0336524040 0.0085071604 10.2655179306 1.7355779486 19.9793466723 1.5935622824 6.1062325911 0.7162090556 36.3847495980 4.0538564470
0.006 0.004 0.792 0.198 0.4058997648 0.0808984117 14.7149266637 3.4046872061 19.1552929837 0.7640773675 5.8387686572 0.3032914177 40.1148880694 4.5529544030
0.006 0.0045 0.7916 0.1979 0.3908856154 0.0634508878 17.8523029508 2.1988993094 19.0974329331 0.8091270481 5.6730236325 0.3253775608 43.0136451318 3.3968548061
0.006 0.005 0.7912 0.1978 0.3813076235 0.0299478539 18.9179743260 1.6562310385 18.7990920475 1.0062496524 5.7442785029 0.4672345968 43.8426524999 3.1596631416
0.006 0.0055 0.7908 0.1977 0.3950274497 0.0361447728 19.6613173838 3.5995081995 18.6589622376 1.5216478276 5.4886903808 0.3673494373 44.2039974519 5.5246502372
0.006 0.006 0.7904 0.1976 0.3769069245 0.0401498982 23.0528644586 5.6198129617 18.4202895291 1.3827233513 5.6580497829 0.2447166656 47.5081106951 7.2874028768
0.006 0.0065 0.79 0.1975 0.3649991508 0.0755068725 25.6790592733 6.7850653534 17.7521867579 1.3471471319 5.3048734687 0.1943084243 49.1011186507 8.4020277821
0.006 0.006999999999999999 0.7896 0.1974 0.3727650902 0.0617597013 27.1373464183 3.6995521259 17.9167262767 0.7423972653 5.3461806400 0.0775128821 50.7730184252 4.5812219746
0.006 0.0075 0.7892 0.1973 0.3626693690 0.0613765837 27.1813648228 0.8249644365 18.0785536055 0.9039972907 5.2775074677 0.3804186398 50.9000952650 2.1707569507
0.006 0.008 0.7888 0.1972 0.3616339104 0.0246452195 28.1575794403 2.8151280981 17.5315953152 0.9880646624 5.5268995142 0.2474856349 51.5777081801 4.0753236149
0.006 0.0085 0.7884 0.1971 0.3895912921 0.0419009034 29.9772434874 3.7657040491 17.2151731638 0.7426394313 5.3616708292 0.2068557391 52.9436787725 4.7571001229
0.0005 0.003 0.7972 0.1993 0.0396062908 0.0099047446 12.9776196316 3.5089781287 20.3708060767 1.2124193204 6.0912587415 0.4957140227 39.4792907406 5.2270162164
0.006 0.009000000000000001 0.7879999999999999 0.19699999999999998 0.3593041286 0.0327276993 33.1231394657 5.8011360910 17.0646466261 0.9179043224 5.0818147439 0.3389737298 55.6289049643 7.0907418425
0.006 0.0095 0.7876 0.1969 0.3644814215 0.0619893001 32.8334699646 4.4781277830 16.6058345065 1.0584314932 5.2527231650 0.3183701823 55.0565090576 5.9169187586
0.006 0.01 0.7872 0.1968 0.3722473609 0.0491597526 30.6794080377 8.2007979145 17.1405879424 1.5794878325 5.2764747885 0.3203370465 53.4687181295 10.1497825461
0.0065 0.0 0.7948 0.1987 0.4822648354 0.0302594945 0.0000000000 0.0000000000 21.2911425057 1.0075760015 6.3798926007 0.2721340143 28.1532999418 1.3099695103
0.0065 0.0005 0.7944 0.1986 0.4545663183 0.0261645448 2.2882470634 0.4749849890 21.1677378667 0.5900188824 6.1294678749 0.3770113916 30.0400191233 1.4681798078
0.0065 0.001 0.794 0.1985 0.4600024758 0.0445548095 4.6077329946 0.5070429245 20.5841650131 0.6576561781 6.2074351607 0.4729129936 31.8593356442 1.6821669057
0.0065 0.0015 0.7936 0.1984 0.4473181082 0.0437044487 6.6254798623 0.9150089302 20.4896903994 0.2512190013 5.9461673025 0.1618179107 33.5086556724 1.3717502909
0.0065 0.002 0.7932 0.1983 0.4307507708 0.0257515032 8.8214302710 2.2048467771 20.6971729244 0.9120990539 6.1268861767 0.2815523882 36.0762401429 3.4242497224
0.0065 0.0025 0.7928 0.1982 0.4662152273 0.0791533421 9.6698495204 1.3450668139 20.2962208553 0.4225661835 5.8294745437 0.2380544142 36.2617601467 2.0848407537
0.0065 0.003 0.7924 0.1981 0.4271266658 0.0553268302 12.2889445924 2.2307540613 19.6683489006 0.8663473928 5.7339517101 0.2267901012 38.1183718689 3.3792183855
0.0005 0.0035 0.7968 0.1992 0.0357233211 0.0101717667 15.3127249967 1.6167072830 19.5856271096 0.7620218562 5.8093372977 0.2673702188 40.7434127251 2.6562711247
0.0065 0.0035 0.792 0.198 0.4325628234 0.0380944636 13.5484389425 1.6286667325 19.5295751856 0.7736500143 5.8201804301 0.2870699812 39.3307573816 2.7274811916
0.0065 0.004 0.7916 0.1979 0.4403287627 0.0446389546 15.5732855528 0.9888389468 19.4509216794 1.0291282461 5.8325725815 0.4668738349 41.2971085764 2.5294799824
0.0065 0.0045 0.7912 0.1978 0.4222082375 0.0240841523 20.1597193194 3.7795045176 19.1254588951 0.6274095015 5.6265530649 0.4900452198 45.3339395169 4.9210433912
0.0065 0.005 0.7908 0.1977 0.4374812516 0.0521083666 19.7273449907 4.3256498886 18.5473104213 0.7161151459 5.7344680498 0.3204535430 44.4466047134 5.4143269441
0.0065 0.0055 0.7904 0.1976 0.4108181931 0.0514769776 23.0216255908 7.9438416375 18.6892483578 1.7374323020 5.7375660876 0.3617710027 47.8592582293 10.0945219198
0.0065 0.006 0.79 0.1975 0.4247968840 0.0512891810 21.1586531135 3.4280086851 18.3976879468 0.5721942191 5.6472066505 0.2311126080 45.6283445948 4.2826046932
0.0065 0.0065 0.7896 0.1974 0.4123713810 0.0268321666 25.2253857165 3.5622402586 17.9393278589 1.1593511079 5.5867949125 0.3408623872 49.1638798689 5.0892859203
0.0065 0.006999999999999999 0.7892 0.1973 0.4214316436 0.0484733986 24.3705766987 2.3877328657 17.9944757196 0.7113237527 5.6281020838 0.3301990993 48.4145861457 3.4777291163
0.0065 0.0075 0.7888 0.1972 0.3906267507 0.0330861020 26.9371336749 2.5734913141 17.4285321002 0.4842978526 5.2914486380 0.3853928087 50.0477411638 3.4762680774
0.0065 0.008 0.7884 0.1971 0.3999458780 0.0289650916 29.3865448970 5.2689493603 17.1238627715 1.3481781479 5.2640826371 0.3642299499 52.1744361836 7.0103225497
0.0005 0.004 0.7964 0.1991 0.0326169454 0.0088772081 15.1771199117 3.2006868384 19.9630735331 1.1625129045 5.7189778605 0.3856528298 40.8917882507 4.7577297808
0.0065 0.0085 0.7879999999999999 0.19699999999999998 0.4108181931 0.0296781289 28.4302095590 3.7849510604 17.5456082962 0.6776978060 5.2733767506 0.1931303529 51.6600127989 4.6854573482
0.0065 0.009000000000000001 0.7876 0.1969 0.3926976679 0.0245362175 30.9144095202 1.4237673209 17.5053774798 1.1060297133 5.2806055056 0.4552066203 54.0930901735 3.0095398720
0.0065 0.0095 0.7872 0.1968 0.4056409002 0.0351751240 30.9271890570 0.9025602150 17.4326003850 0.9393865804 5.2155467109 0.1794426975 53.9809770531 2.0565646169
0.0065 0.01 0.7868 0.1967 0.4043465770 0.0358169899 36.7582077142 6.7057983222 16.2672628045 0.9125693842 5.0492853465 0.2870848402 58.4791024422 7.9412695365
0.006999999999999999 0.0 0.7944 0.1986 0.4897719101 0.0331750976 0.0000000000 0.0000000000 21.9199185238 1.6149151741 6.3623370529 0.4154092804 28.7720274868 2.0634995521
0.006999999999999999 0.0005 0.794 0.1985 0.5040094656 0.0625917370 2.1313427504 0.8646845360 21.6188654483 1.1646651253 5.9900561719 0.1776808658 30.2442738362 2.2696222641
0.006999999999999999 0.001 0.7936 0.1984 0.5153995101 0.0635015607 4.1746486916 1.2730454331 21.3869732145 1.1188878078 6.1568338759 0.5874792535 32.2338552921 3.0429140551
0.006999999999999999 0.0015 0.7932 0.1983 0.4799350536 0.0528591212 6.9825969187 1.6079624102 20.4566920893 0.8863647844 5.9095071880 0.2523839431 33.8287312496 2.7995702589
0.006999999999999999 0.002 0.7928 0.1982 0.4915839626 0.0661276312 8.5239510530 2.0481712926 20.7035013674 1.3919415953 6.0721541748 0.2585619407 35.7911905578 3.7648024598
0.006999999999999999 0.0025 0.7924 0.1981 0.4682861445 0.0556504805 10.1419824081 0.8918249002 19.9612654065 0.8325063257 5.8294745437 0.2138419235 36.4010085028 1.9938236299
0.0 0.0015 0.7988 0.1997 0.0000000000 0.0000000000 5.7841603555 1.6780679997 21.4217796511 1.1929799388 6.0422064756 0.1922448354 33.2481464822 3.0632927739
0.0005 0.0045 0.7959999999999999 0.19899999999999998 0.0320992161 0.0102766330 17.6244012110 3.0498478235 19.7971779194 1.5866153618 5.9229320186 0.3160977133 43.3766103651 4.9628375316
0.006999999999999999 0.003 0.792 0.198 0.4682861445 0.0556022941 12.0191543708 2.2356881125 20.1619674568 1.1348446879 6.0520169288 0.4033719829 38.7014249009 3.8295070774
0.006999999999999999 0.0035 0.7916 0.1979 0.4946903384 0.0196737131 13.5725780676 5.3125104409 19.5747783501 0.9003099644 5.8010758634 0.5597464651 39.4431226195 6.7922405835
0.006999999999999999 0.004 0.7912 0.1978 0.4905485041 0.0469395202 16.5651196042 2.8647249659 19.2014002114 1.4070187666 5.8434157140 0.4168699995 42.1004840337 4.7355532522
0.006999999999999999 0.0045 0.7908 0.1977 0.4833002940 0.0645731101 17.5697331924 1.1147147682 19.5820108564 0.5547664140 5.7355007291 0.2827467575 43.3705450719 2.0168010498
0.006999999999999999 0.005 0.7904 0.1976 0.4651797688 0.0321075655 20.3123637869 2.9748514850 18.8009001741 1.0044733092 5.6874811425 0.2327540894 45.2659248723 4.2441864491
0.006999999999999999 0.0055 0.79 0.1975 0.4475769728 0.0609822694 20.6375320013 4.2953398577 18.6142111047 0.8122715600 5.6012524225 0.2293989581 45.3005725013 5.3979926452
0.006999999999999999 0.006 0.7896 0.1974 0.4563783708 0.0239278326 23.8004673620 5.5175527650 18.5025592884 1.1829162904 5.4886903808 0.2648374422 48.2480954020 6.9892343302
0.006999999999999999 0.0065 0.7892 0.1973 0.4537897243 0.0496480526 23.5789553906 5.1546388808 18.2873922255 0.6773021095 5.5263831746 0.2186404222 47.8465205150 6.1002294651
0.006999999999999999 0.006999999999999999 0.7888 0.1972 0.4600024758 0.0248617897 25.5654633905 4.1650176723 17.8923165678 1.0163239693 5.3472133192 0.1867808247 49.2649957533 5.3929842560
0.006999999999999999 0.0075 0.7884 0.1971 0.4304919062 0.0299030687 28.2370965583 6.6907616344 17.4701190115 1.4681097096 5.2976447137 0.6453295374 51.4353521897 8.8341039501
0.0005 0.005 0.7956 0.1989 0.0308048929 0.0145885789 19.3730678313 2.9468862152 18.9595632814 0.8108223049 5.6823177461 0.3556826893 44.0457537517 4.1279797883
0.006999999999999999 0.008 0.7879999999999999 0.19699999999999998 0.4307507708 0.0340050022 29.8615176818 7.9364999905 17.2911144801 1.3674434685 5.3843897734 0.3945537663 52.9677727061 9.7325022275
0.006999999999999999 0.0085 0.7876 0.1969 0.4175486739 0.0342484873 32.3272583121 3.0312146597 16.9394338604 0.8426839830 5.2945466759 0.4116674636 54.9787875223 4.3198145936
0.006999999999999999 0.009000000000000001 0.7872 0.1968 0.4374812516 0.0582991689 33.7251976444 8.7468156634 16.9760484237 1.7836941888 5.1737232000 0.2041468774 56.3124505197 10.7929558985
0.006999999999999999 0.0095 0.7868 0.1967 0.4043465770 0.0632943911 32.7795119203 5.4742027099 16.7617854240 1.0309905412 5.2031545595 0.2567532286 55.1487984808 6.8252408708
0.006999999999999999 0.01 0.7864 0.1966 0.4224671022 0.0679705806 31.9460021305 8.6500456016 16.8553559745 1.8463234610 5.2971283741 0.4671592708 54.5209535813 11.0314989140
0.0075 0.0 0.794 0.1985 0.5697610857 0.0368789008 0.0000000000 0.0000000000 21.7255449165 0.9463543477 6.1237881389 0.2551992677 28.4190941411 1.2384325162
0.0075 0.0005 0.7936 0.1984 0.5195413444 0.0533437069 2.1938204859 0.3805621019 20.9643236265 1.2129504199 6.1805854993 0.4928704617 29.8582709561 2.1397266904
0.0075 0.001 0.7932 0.1983 0.5464632676 0.0529351301 4.6652409103 1.1687427238 20.7509646901 0.4887246070 6.1021018740 0.3745025332 32.0647707420 2.0849049941
0.0075 0.0015 0.7928 0.1982 0.5278250131 0.0707491806 6.5040742626 0.8989339683 20.5186204246 0.7159964368 6.0871280244 0.2784483294 33.6376477247 1.9641279151
0.0075 0.002 0.7924 0.1981 0.5529348837 0.0695455180 8.8249801423 1.2033006153 20.8761774557 1.0923935560 5.8609712617 0.2633109423 36.1150637434 2.6285506316
0.0005 0.0055 0.7952 0.1988 0.0344289979 0.0086011650 19.6350483359 1.7597476670 19.2145091291 1.2146338433 5.7298209930 0.2355459722 44.6138074559 3.2185286475
0.0075 0.0025 0.792 0.198 0.5099633525 0.0461331371 9.9034310543 2.7915892064 20.0995870898 0.7947482523 5.8996967348 0.1886555537 36.4126782314 3.8211261495
0.0075 0.003 0.7916 0.1979 0.5073747060 0.0649332437 12.3833711699 3.7240640222 19.9418280458 0.7858666025 5.8206967698 0.4009083887 38.6532706915 4.9757722571
0.0075 0.0035 0.7912 0.1978 0.4900307748 0.0652133427 16.0567780288 5.4299292403 19.3695559833 0.1718909396 5.7768079003 0.3362731036 41.6931726872 6.0033066262
0.0075 0.004 0.7908 0.1977 0.5205768030 0.0315092616 16.3130787393 5.3062749089 19.1566490786 0.7003976165 5.7220758984 0.3270285122 41.7123805193 6.3652102992
0.0075 0.0045 0.7904 0.1976 0.4975378495 0.0222442919 18.2584082316 3.4019774076 18.8872382182 0.4871097703 5.5527164962 0.1354897256 43.1959007955 4.0468211954
0.0075 0.005 0.79 0.1975 0.5055626535 0.0503982275 18.7419007077 2.2741600673 18.8076806487 1.3515628260 5.5377426467 0.2913180748 43.5928866566 3.9674391956
0.0075 0.0055 0.7896 0.1974 0.4851123465 0.0878676756 21.4767215852 5.9956240252 18.7624774842 1.4336534057 5.6425595937 0.3086761117 46.3668710096 7.8258212182
0.0075 0.006 0.7892 0.1973 0.4713925203 0.0667529560 22.0830396095 3.2061463174 18.2706670546 1.0348361937 5.5444550620 0.3622717812 46.3695542464 4.6700072483
0.0075 0.0065 0.7888 0.1972 0.4965023909 0.0388331483 24.6176477437 3.4182777075 18.3945237253 1.2180943629 5.6213896685 0.4769882889 49.1300635284 5.1521935076
0.0075 0.006999999999999999 0.7884 0.1971 0.4496478900 0.0423020000 27.5462915962 3.4593845694 18.2679548647 1.2117740045 5.4417034735 0.2775084200 51.7055978244 4.9909689939
0.0005 0.006 0.7948 0.1987 0.0375353737 0.0207737870 23.8196366673 1.9454383175 18.3407319596 1.1380228609 5.5403243449 0.2330288336 47.7382283455 3.3372637990
0.0075 0.0075 0.7879999999999999 0.19699999999999998 0.4677684152 0.0457421960 26.2896371431 1.5160329748 17.6626844922 0.9689576408 5.4019453212 0.2670948652 49.8220353717 2.7978276768
0.0075 0.008 0.7876 0.1969 0.4488712961 0.0407791934 27.8388009943 3.8354973163 17.8136630616 0.5994055516 5.3704486031 0.1990527822 51.4717839551 4.6747348435
0.0075 0.0085 0.7872 0.1968 0.4576726940 0.0450335211 31.3354242607 3.5812931825 17.1433001323 1.3129383436 5.2547885235 0.3954581903 54.1911856105 5.3347232375
0.0075 0.009000000000000001 0.7868 0.1967 0.4543074536 0.0194407177 31.0095460720 3.0745823993 17.5221026507 0.5885625605 5.1515205954 0.1483108659 54.1374767717 3.8308965434
0.0075 0.0095 0.7864 0.1966 0.4403287627 0.0259588455 32.3939958932 4.9270344037 16.5741922914 1.3823846084 5.2263898433 0.2239414488 54.6349067906 6.5593193064
0.0075 0.01 0.7859999999999999 0.1965 0.4439528678 0.0423779689 33.8437633470 6.2205956821 16.4168852789 0.7616409946 5.0379258744 0.3686332364 55.7425273681 7.3932478820
0.008 0.0 0.7936 0.1984 0.5850340998 0.0500620400 0.0000000000 0.0000000000 21.8032943594 0.9541119210 6.2657815401 0.2830747023 28.6541099993 1.2872486633
0.008 0.0005 0.7932 0.1983 0.5669135746 0.0424095825 2.0447258898 0.3399583359 20.9896373986 1.2287859819 6.1671606687 0.2226232357 29.7684375317 1.8337771360
0.008 0.001 0.7928 0.1982 0.5632894696 0.0475184117 4.3336829275 0.8489986163 20.9127920190 0.8906716641 6.0912587415 0.2902104394 31.9010231576 2.0773991315
0.008 0.0015 0.7924 0.1981 0.5599242292 0.0732289605 6.8462818594 1.2740159347 20.5891373612 0.9546437462 6.0024483233 0.4073262017 33.9977917731 2.7092148431
0.0005 0.0065 0.7944 0.1986 0.0357233211 0.0093478457 26.0659952489 2.6070324700 18.4279740670 0.8308021909 5.4886903808 0.5003754723 50.0183830178 3.9475579789
0.008 0.002 0.792 0.198 0.5526760191 0.0539532549 8.7220338735 2.2578074731 20.9331334430 1.1331069227 6.0354940603 0.3499609761 36.2433373959 3.7948286268
0.008 0.0025 0.7916 0.1979 0.5449100797 0.0438085873 9.5882024796 1.7603983401 20.3482044945 0.3576367421 6.0690561370 0.2004674940 36.5503731908 2.3623111635
0.008 0.003 0.7912 0.1978 0.5399916514 0.0579856807 12.3571021220 1.7626303373 19.6828139132 1.2258131437 5.8145006941 0.3574681646 38.3944083807 3.4038973263
0.008 0.0035 0.7908 0.1977 0.5451689444 0.0718394867 15.0237654699 3.3209144822 19.7573991346 0.8041519726 5.8310235626 0.2303268386 41.1573571115 4.4272327801
0.008 0.004 0.7904 0.1976 0.5257540959 0.0348997164 14.7525552998 2.5117336334 19.2786976227 0.7032450263 5.6916118596 0.2214272447 40.2486188780 3.4713056208
0.008 0.0045 0.79 0.1975 0.5314491181 0.0322740996 16.4359042875 2.7082145011 19.2728212113 0.6940969090 5.7380824273 0.2877934683 41.9782570442 3.7223789780
0.008 0.005 0.7896 0.1974 0.5203179383 0.0621706442 17.4895061002 2.7828614936 19.3288731353 0.7569660974 5.6348144991 0.3035023150 42.9735116729 3.9055005502
0.008 0.0055 0.7892 0.1973 0.5151406454 0.0593020429 21.0741661757 3.5035301526 18.3221986621 1.0141140303 5.4654550970 0.4736385523 45.3769605802 5.0505847781
0.008 0.006 0.7888 0.1972 0.4954669323 0.0496966187 24.9513356493 3.4379396763 17.9325473842 0.4553590085 5.4324093600 0.2155159848 48.8117593258 4.1585112883
0.008 0.0065 0.7884 0.1971 0.4957257970 0.0214717262 24.3918759267 3.8892812870 18.1386738143 1.1686695750 5.5367099674 0.3803653734 48.5629855054 5.4597879616
0.0005 0.006999999999999999 0.794 0.1985 0.0323580807 0.0130976302 26.9605628257 4.6583021291 18.3136100609 1.1690010286 5.5697557044 0.3787357424 50.8762866717 6.2191365303
0.008 0.006999999999999999 0.7879999999999999 0.19699999999999998 0.5019385485 0.0383049706 26.6282948686 2.4297406520 17.7720761503 1.4170378098 5.3797427166 0.3611780101 50.2820522840 4.2462614425
0.008 0.0075 0.7876 0.1969 0.4985733081 0.0543344497 27.1941443596 2.8629190957 17.6233577391 0.7403809187 5.3126185633 0.1688485890 50.6286939701 3.8264830531
0.008 0.008 0.7872 0.1968 0.4845946172 0.0367770051 29.2935382680 6.1877016985 17.4882002773 1.3157975774 5.4096904158 0.5843413684 52.6760235783 8.1246176494
0.008 0.0085 0.7868 0.1967 0.4889953162 0.0599851444 30.6815379605 5.4216249507 17.4452572711 0.3197829175 5.2687296938 0.2421275084 53.8845202416 6.0435205210
0.008 0.009000000000000001 0.7864 0.1966 0.4910662334 0.0491324825 30.9484882850 2.9184671709 17.0054304806 1.0510839032 5.2243244847 0.4081709766 53.6693094837 4.4268545332
0.008 0.0095 0.7859999999999999 0.1965 0.4812293768 0.0600744479 33.4341081948 6.1888528145 16.7676618354 1.0170949073 5.1065990467 0.3247279664 55.7895984537 7.5907501361
0.008 0.01 0.7856 0.1964 0.4612967991 0.0720853217 37.3808551466 4.6552193581 16.6212035824 0.8434237022 5.1024683295 0.2880527384 59.5658238576 5.8587811204
0.0085 0.0 0.7932 0.1983 0.6199808270 0.0463071156 0.0000000000 0.0000000000 21.6934506697 1.6147527034 6.2962455789 0.4165091406 28.6096770756 2.0775689596
0.0085 0.0005 0.7928 0.1982 0.6060021362 0.0554333118 2.0745448090 0.3424579111 21.4036983853 0.8834229656 6.2430625959 0.2857630884 30.3273079264 1.5670772769
0.0085 0.001 0.7924 0.1981 0.5811511301 0.0449858792 4.1874282284 0.9618157423 20.9200245253 0.8462631216 6.0344613810 0.3338382357 31.7230652648 2.1869029788
0.0005 0.0075 0.7936 0.1984 0.0279573818 0.0097684967 27.6215488685 4.6339014790 17.6577121441 0.8601372358 5.3704486031 0.1478355325 50.6776669975 5.6516427440
0.0085 0.0015 0.792 0.198 0.6101439705 0.0800323081 6.9492281281 2.0083845638 20.7215826332 0.3223768505 6.0556313063 0.2362015425 34.3365860381 2.6469952649
0.0085 0.002 0.7916 0.1979 0.6078141887 0.0406541137 7.9843706098 1.7765559419 20.2198275074 0.9433301527 6.1361802902 0.3353648822 34.9481925961 3.0959050905
0.0085 0.0025 0.7912 0.1978 0.5687256271 0.0755530074 9.8295937305 2.6127786151 20.2700030199 0.9579215034 5.8604549221 0.4078756351 36.5287772996 4.0541287610
0.0085 0.003 0.7908 0.1977 0.5513816959 0.0669454205 13.6435754943 2.4947635040 19.6299262108 1.1076136846 5.7391151065 0.4296243689 39.5639985075 4.0989469780
0.0085 0.0035 0.7904 0.1976 0.5855518291 0.0630185232 14.2662229267 1.2991357387 19.3528308125 0.4632704705 5.6497883487 0.1793000090 39.8543939170 2.0047247414
0.0085 0.004 0.79 0.1975 0.5588887706 0.0592432541 16.0042399330 3.8628096829 19.4233477491 0.5711533868 5.5398080052 0.2125764720 41.5262844579 4.7057827958
0.0085 0.0045 0.7896 0.1974 0.5301547949 0.0497020120 19.2637317941 3.0355982443 18.7403279336 0.6623681252 5.6843831046 0.2654287102 44.2185976272 4.0130970917
0.0085 0.005 0.7892 0.1973 0.5599242292 0.0664753121 18.7234413767 2.0036807181 18.5830209212 0.8425898961 5.7902327310 0.3448963284 43.6566192581 3.2576422547
0.0085 0.0055 0.7888 0.1972 0.5430980272 0.0363739372 23.9474320354 2.7374935868 18.4410829847 0.6437946344 5.5656249873 0.1420225010 48.4972380346 3.5596846594
0.0085 0.006 0.7884 0.1971 0.5625128756 0.0524314349 22.6581187660 2.2813337007 18.6029103136 1.1678958176 5.5196707592 0.0952643139 47.3432127144 3.5969252671
0.0005 0.008 0.7932 0.1983 0.0251098707 0.0089073515 33.6045020189 7.3543610364 17.3218526320 0.9248085805 5.1112461034 0.1877773302 56.0627106250 8.4758542986
0.0085 0.0065 0.7879999999999999 0.19699999999999998 0.5353320878 0.0893829297 27.1621955176 2.9856578175 17.6201935176 0.9022035268 5.4711348330 0.3654780221 50.7888559560 4.3427222961
0.0085 0.006999999999999999 0.7876 0.1969 0.5252363666 0.0727847106 24.2285818452 2.3051910008 17.6916145175 0.4492075701 5.3415335832 0.2126166016 47.7869663125 3.0397998831
0.0085 0.0075 0.7872 0.1968 0.5389561929 0.0859274668 27.3844174633 3.1135181437 17.7422420617 0.2990113308 5.4463505303 0.5093695135 51.1119662482 4.0078264548
0.0085 0.008 0.7868 0.1967 0.5177292919 0.0824637292 31.6584625523 5.5510116184 16.8784095884 1.0082450069 5.1019519899 0.3692518023 54.1565534225 7.0109721568
0.0085 0.0085 0.7864 0.1966 0.5392150575 0.0701441992 27.8253114833 3.5004297559 17.6107008531 1.2781722118 5.2945466759 0.1772602334 51.2697740698 5.0260064003
0.0085 0.009000000000000001 0.7859999999999999 0.1965 0.4879598576 0.0227447617 32.5856889454 1.0959629718 16.6514897026 0.7904305532 5.2754421092 0.3289792693 55.0005806148 2.2381175560
0.0085 0.0095 0.7856 0.1964 0.5053037889 0.0425861847 32.3769565108 2.8645947561 16.5995060635 0.5499841363 5.0931742160 0.2758896970 54.5749405792 3.7330547741
0.0085 0.01 0.7852 0.1963 0.5120342697 0.0676147320 33.7784457144 7.7820921656 16.7812227847 1.3310943541 5.0337951573 0.2326028417 56.1054979261 9.4134040934
0.009000000000000001 0.0 0.7928 0.1982 0.6437963745 0.0717498833 0.0000000000 0.0000000000 21.4968169042 1.1806021238 6.1046835722 0.4406964127 28.2452968509 1.6930484198
0.009000000000000001 0.0005 0.7924 0.1981 0.6298176836 0.0368134288 2.1490921071 0.7577072100 21.0474974491 1.0914953450 6.1811018390 0.4685155620 30.0075090788 2.3545315458
0.0005 0.0085 0.7928 0.1982 0.0253687353 0.0204879552 30.6602387325 5.8645370046 17.4036703597 1.1678643247 5.3683832445 0.5771984378 53.4576610720 7.6300877223
0.009000000000000001 0.001 0.792 0.198 0.6422431866 0.0380944636 4.4444389132 1.3391929020 20.7505126585 0.8875719333 5.8904026213 0.1798048546 31.7275973796 2.4446641535
0.009000000000000001 0.0015 0.7916 0.1979 0.6484559381 0.0513309729 6.8817805727 1.4278399792 20.8544799368 1.2311835142 6.0654417595 0.1092689850 34.4501582071 2.8196234513
0.009000000000000001 0.002 0.7912 0.1978 0.5946120917 0.0660099771 9.1572480994 1.5270396162 19.9314313179 0.5200179587 6.0019319837 0.2402039535 35.6852234927 2.3532715055
0.009000000000000001 0.0025 0.7908 0.1977 0.6352538411 0.0273662908 9.9836581465 2.0326730660 19.9445402356 1.3357167204 6.0292979846 0.2249866666 36.5927502078 3.6207427438
0.009000000000000001 0.003 0.7904 0.1976 0.5863284231 0.0657128809 11.4660844166 2.2613499599 19.9436361723 0.8523451928 5.9224156790 0.3526414524 37.9184646910 3.5320494860
0.009000000000000001 0.0035 0.79 0.1975 0.6148035341 0.0981776378 14.6936274356 3.7137868309 19.7257569195 0.9424034829 5.7902327310 0.3230223433 40.8244206202 5.0773902949
0.009000000000000001 0.004 0.7896 0.1974 0.6039312190 0.0728252090 17.0180831867 1.8732668015 19.1643336166 0.5145573723 5.6559844244 0.3188856101 42.4423324467 2.7795349929
0.009000000000000001 0.0045 0.7892 0.1973 0.6026368958 0.0401231851 17.9566691681 1.4247370465 19.0323403762 0.7447330755 5.6797360479 0.0954879393 43.2713824880 2.3050812464
0.009000000000000001 0.005 0.7888 0.1972 0.5912468513 0.0279477925 19.3638381658 5.9301654576 18.8013522057 0.8089502545 5.7200105398 0.3431635361 44.4764477626 7.1102270407
0.009000000000000001 0.0055 0.7884 0.1971 0.5806334008 0.0723451430 21.5498489348 4.0608134958 18.5495705795 1.6079913756 5.5516838170 0.3065614157 46.2317367321 6.0477114301
0.0005 0.009000000000000001 0.7924 0.1981 0.0287339757 0.0044536758 31.9332225937 2.9126900038 17.1134660437 1.0943027940 5.2563375425 0.4502647461 54.3317601556 4.4617112197
0.009000000000000001 0.006 0.7879999999999999 0.19699999999999998 0.5889170695 0.0337518204 23.2942557095 4.7967009044 18.2851320672 0.7172327864 5.4866250222 0.3908032811 47.6549298684 5.9384887923
0.009000000000000001 0.0065 0.7876 0.1969 0.5425802979 0.0515498249 24.5807290818 5.1504874641 18.1666997763 0.9709757580 5.4711348330 0.3649670332 48.7611439890 6.5379800802
0.009000000000000001 0.006999999999999999 0.7872 0.1968 0.6036723543 0.0371757031 26.0865845027 3.7131331092 18.0613764030 1.2408195372 5.4003963022 0.2173881870 50.1520295622 5.2085165365
0.009000000000000001 0.0075 0.7868 0.1967 0.5583710413 0.0369950094 26.0099072818 4.3353403028 17.5664017519 0.9471520354 5.3167492804 0.2176627290 49.4514293554 5.5371500766
0.009000000000000001 0.008 0.7864 0.1966 0.5161761040 0.0500191878 32.6907651369 3.2749843960 17.1527927968 0.5486956660 5.1262199530 0.2639621975 55.4859539907 4.1376614473
0.009000000000000001 0.0085 0.7859999999999999 0.1965 0.5487930494 0.0779694126 30.2378040435 5.2959150262 17.0153751768 0.4801299605 5.2217427865 0.4193440877 53.0237150562 6.2733584870
0.009000000000000001 0.009000000000000001 0.7856 0.1964 0.5381795989 0.0726188004 30.9406785681 6.4304513698 17.3340574864 0.8155462686 5.4076250572 0.4572285916 54.2205407106 7.7758450304
0.009000000000000001 0.0095 0.7852 0.1963 0.5161761040 0.0673724770 33.6911188795 2.5377082491 17.0257719046 0.7120093916 5.1773375774 0.4092407798 56.4104044655 3.7263308975
0.009000000000000001 0.01 0.7848 0.1962 0.5430980272 0.0577355216 34.5416680517 1.7827769110 16.5402899180 1.1123410435 5.2067689370 0.4488461824 56.8318249339 3.4016996585
0.0095 0.0 0.7924 0.1981 0.7051472955 0.0448187336 0.0000000000 0.0000000000 21.5501566383 0.5212722623 6.5136245676 0.1578682592 28.7689285014 .7239592551
0.0 0.002 0.7984 0.1996 0.0000000000 0.0000000000 8.7972911459 2.5114687173 20.7288151395 1.2515566934 5.9797293791 0.3359209036 35.5058356645 4.0989463143
0.0005 0.0095 0.792 0.198 0.0310637575 0.0028357201 31.1657404108 2.8115432782 17.4393808597 1.2994317755 5.2201937676 0.3069855203 53.8563787956 4.4207962941
0.0095 0.0005 0.792 0.198 0.7186082571 0.0304713488 2.2122798168 0.5986796704 21.5026933155 0.8566943041 6.3416834673 0.3725182070 30.7752648567 1.8583635303
0.0095 0.001 0.7916 0.1979 0.6878033643 0.0654390164 4.1029412906 0.8198330823 20.9530228354 1.3428721294 6.1294678749 0.1519267426 31.8732353652 2.3800709707
0.0095 0.0015 0.7912 0.1978 0.6554452835 0.0400228519 6.7937437636 0.6788690635 20.6885843231 0.9671643553 6.0819646280 0.2608287025 34.2197379982 1.9468849732
0.0095 0.002 0.7908 0.1977 0.6650232754 0.0243057223 8.6574262152 1.4147377019 20.7505126585 0.7695113544 6.0163894936 0.3201072578 36.0893516427 2.5286620364
0.0095 0.0025 0.7904 0.1976 0.6502679906 0.0920131826 11.1110972829 2.7639946550 19.8794476788 0.5894367854 5.8769777906 0.2914388527 37.5177907429 3.7368834757
0.0095 0.003 0.79 0.1975 0.6481970734 0.0762205839 12.0383236760 1.4308925022 20.1574471404 0.9839498567 5.8852392249 0.1824542945 38.7292071147 2.6735172373
0.0095 0.0035 0.7896 0.1974 0.6383602169 0.0314240783 14.2584132098 3.2835664354 19.2362066481 0.7894030917 5.6626968397 0.4645518967 39.7956769145 4.5689455021
0.0095 0.004 0.7892 0.1973 0.6414665926 0.0453892417 15.4717592326 2.6494146936 19.2479594709 0.8593805178 5.7907490706 0.2241413669 41.1519343667 3.7783258200
0.0095 0.0045 0.7888 0.1972 0.6204985563 0.0330536805 17.4426477985 2.3163952558 19.2782455911 0.5913887011 5.6910955200 0.2260978121 43.0324874659 3.1669354495
0.0095 0.005 0.7884 0.1971 0.6212751503 0.0559291430 20.2179372093 5.9616647026 18.9220446549 0.6642066299 5.8341216004 0.3123304300 45.5953786149 6.9941309055
0.0005 0.01 0.7916 0.1979 0.0287339757 0.0057651894 32.7922914571 4.2699120311 16.8363706454 0.5718184228 5.2547885235 0.1181323713 54.9121846017 4.9656280146
0.0095 0.0055 0.7879999999999999 0.19699999999999998 0.6197219624 0.0282340526 19.8572702816 3.4933371722 18.6074306301 0.7419843001 5.5945400071 0.2792629045 44.6789628812 4.5428184294
0.0095 0.006 0.7876 0.1969 0.5925411746 0.0769032797 21.8416483586 4.3436046960 18.8307342626 0.9963072787 5.5191544196 0.3192365610 46.7840782154 5.7360518154
0.0095 0.0065 0.7872 0.1968 0.6365481644 0.0617032542 24.4273746400 3.7946763722 17.8588662261 0.9046534505 5.5248341556 0.3528379648 48.4476231861 5.1138710417
0.0095 0.006999999999999999 0.7868 0.1967 0.6160978573 0.0721113460 25.7273375234 1.6645443222 17.9348075425 0.5738587576 5.4520302663 0.2212778937 49.7302731895 2.5317923195
0.0095 0.0075 0.7864 0.1966 0.5749383786 0.0206053656 24.2988692977 3.6110243251 17.6504796378 0.4669782256 5.5119256646 0.2300581385 48.0362129787 4.3286660548
0.0095 0.008 0.7859999999999999 0.1965 0.5855518291 0.0323570453 29.2814687054 2.3439802316 17.4416410179 0.9492922843 5.3544420742 0.4049103726 52.6631036266 3.7305399338
0.0095 0.0085 0.7856 0.1964 0.5790802130 0.0187100232 29.6187064824 4.4049371459 17.5013091950 0.8386988854 5.3172656201 0.2592127851 53.0163615105 5.5215588396
0.0095 0.009000000000000001 0.7852 0.1963 0.5744206493 0.0661276312 31.2544871942 4.1542889506 17.2038723727 0.6618175538 5.0885271592 0.1579357964 54.1213073754 5.0401699320
0.0095 0.0095 0.7848 0.1962 0.5682078978 0.0649126005 33.6478104492 3.9851219272 16.5782605762 1.1378095349 5.1184748584 0.4564115319 55.9127537816 5.6442555945
0.0095 0.01 0.7844 0.1961 0.5656192514 0.0423146710 37.4894812095 3.2868891878 16.4277340384 0.5509047467 5.0038474582 0.1942260821 59.4866819575 4.0743346876
0.001 0.0 0.7992 0.1998 0.0706700483 0.0237027304 0.0000000000 0.0000000000 22.2616544473 1.1887404403 6.3958991295 0.4761827387 28.7282236251 1.6886259094
0.01 0.0 0.792 0.198 0.7452713157 0.0328013276 0.0000000000 0.0000000000 21.1410679996 0.5680252025 6.1439253849 0.2902067647 28.0302647002 .8910332948
0.01 0.0005 0.7916 0.1979 0.7219734975 0.0737178157 2.2144097396 0.4721494357 21.2884303159 0.8433655564 6.0979711568 0.5671280560 30.3227847098 1.9563608638
0.01 0.001 0.7912 0.1978 0.7098068592 0.0740479594 4.7660572563 0.8397360021 20.8192214685 0.6979907267 6.0370430792 0.1284264467 32.3321286632 1.7402011349
0.01 0.0015 0.7908 0.1977 0.7054061602 0.0291495845 5.9914728416 1.8899691021 20.5697000005 0.5585106618 5.9048601312 0.3590903697 33.1714391335 2.8367197181
0.01 0.002 0.7904 0.1976 0.7051472955 0.0566529285 8.2435112174 1.1575707506 20.0462473557 0.9684733421 5.7902327310 0.2387343666 34.7851385996 2.4214313878
0.01 0.0025 0.79 0.1975 0.6538920956 0.0500995055 10.9279239220 1.9572052638 19.7049634638 1.1534465893 5.8873045834 0.1822203486 37.1740840648 3.3429717072
0.01 0.003 0.7896 0.1974 0.6922040632 0.0530868215 12.3166335888 2.7401276339 20.1018472480 1.1420577495 5.8459974122 0.1203237555 38.9566823122 4.0555959604
0.01 0.0035 0.7892 0.1973 0.6515623138 0.0500513303 14.3322505336 2.3771253199 19.3668437935 0.7326338357 5.7861020138 0.1827988181 40.1367586547 3.3426093040
0.01 0.004 0.7888 0.1972 0.6621757643 0.0363739372 15.9126532526 3.4791306501 18.8438431803 0.7705123035 5.6983242749 0.3324585809 41.1169964721 4.6184754717
0.01 0.0045 0.7884 0.1971 0.6632112229 0.0814761823 17.6826191009 4.5486104845 19.3921575656 0.6139248776 5.7287883137 0.3151787244 43.4667762031 5.5591902688
0.001 0.0005 0.7988 0.1997 0.0812834988 0.0239166278 2.4089426889 0.5894343024 22.3588412510 1.8578744766 6.2761083329 0.1612104642 31.1251757716 2.6324358710
0.01 0.005 0.7879999999999999 0.19699999999999998 0.6479382088 0.0427745923 19.2850310221 3.6815341678 18.4239057822 0.9282207597 5.5413570241 0.2219323641 43.8982320372 4.8744618839
0.01 0.0055 0.7876 0.1969 0.6626934936 0.0678403195 19.3276294782 2.3263012985 18.4442472062 0.8534979934 5.6079648378 0.1106172574 44.0425350158 3.3582568688
0.01 0.006 0.7872 0.1968 0.6096262412 0.0360928247 22.7489954722 2.3862935370 18.0654446878 1.1005090795 5.4442851717 0.4681512313 46.8683515729 3.9910466725
0.01 0.0065 0.7868 0.1967 0.6337006533 0.0841306117 24.1107261168 4.8938707007 17.7250648592 0.5210621142 5.3079715065 0.2927422645 47.7774631358 5.7918056911
0.01 0.006999999999999999 0.7864 0.1966 0.6318886007 0.0381647616 25.0422123555 2.6512443116 17.9216986248 1.3084597662 5.4360237374 0.2608941120 49.0318233184 4.2587629514
0.01 0.0075 0.7859999999999999 0.1965 0.6168744513 0.0633155619 26.4500913275 3.5672685143 17.6540958910 0.5104476157 5.3152002615 0.1174442861 50.0362619313 4.2584759780
0.01 0.008 0.7856 0.1964 0.6316297361 0.0873874289 26.9151244726 4.7551339477 17.5198424925 0.4775696679 5.4003963022 0.2727993892 50.4669930034 5.5928904337
0.01 0.0085 0.7852 0.1963 0.6119560230 0.0698531750 30.4713855774 3.1874805323 17.0076906388 0.2876427639 5.3203636579 0.4350926722 53.4113958971 3.9800691434
0.01 0.009000000000000001 0.7848 0.1962 0.6116971584 0.0339339858 29.5555187726 4.3734285778 16.9945817211 0.7698692131 5.1892133892 0.2867614815 52.3510110413 5.4639932582
0.01 0.0095 0.7844 0.1961 0.5783036190 0.0689260844 33.7330073613 3.8709802430 16.7030213102 1.5823829859 5.0410239123 0.3734617196 56.0553562028 5.8957510329
0.001 0.001 0.7984 0.1996 0.0781771231 0.0109337759 4.3045739825 0.8576371603 21.4629145308 1.0769037062 6.3215462213 0.2832931213 32.1672118577 2.2287677637
0.01 0.01 0.784 0.196 0.5951298210 0.0536393532 31.9396123621 3.0912595937 16.4485274941 1.3511938904 5.1318996891 0.4103961532 54.1151693663 4.9064889905
0.001 0.0015 0.7979999999999999 0.1995 0.0740352887 0.0097410185 6.8171729144 0.9908412677 21.2793896830 1.0556734299 6.1139776857 0.2594965025 34.2845755718 2.3157522186
0.001 0.002 0.7976 0.1994 0.0761062059 0.0125114937 8.7419131530 1.8273838427 20.4485555197 1.4621629987 6.0582130045 0.2699937957 35.3247878831 3.5720521308
0.001 0.0025 0.7972 0.1993 0.0763650706 0.0154453495 11.0443597018 1.3164799197 20.5638235891 0.9750966971 6.0200038711 0.3582429769 37.7045522326 2.6652649432
0.001 0.003 0.7968 0.1992 0.0794714463 0.0173728845 12.9811695030 2.8103733890 20.0042084127 1.4046635891 6.0024483233 0.2457255956 39.0672976853 4.4781354582
0.001 0.0035 0.7964 0.1991 0.0714466423 0.0233495337 14.7916038845 3.0412977344 19.3573511289 0.7604972655 5.7623503904 0.4879013455 39.9827520461 4.3130458791
0.0 0.0025 0.7979999999999999 0.1995 0.0000000000 0.0000000000 10.2548683166 1.2860407325 20.2284161086 0.8233182821 5.9317097925 0.2581409037 36.4149942177 2.3674999183
0.001 0.004 0.7959999999999999 0.19899999999999998 0.0735175594 0.0191909336 15.4483300818 2.9467555304 19.6254058943 1.3033018528 5.9151869240 0.4200783955 41.0624404595 4.6893267123
0.001 0.0045 0.7956 0.1989 0.0559147635 0.0120754184 19.5739905489 4.0077754971 19.3175723442 1.2338460232 5.7602850318 0.6935223722 44.7077626884 5.9472193109
0.001 0.005 0.7952 0.1988 0.0652338908 0.0130566359 19.5122227877 2.9051800009 18.9356056042 0.9387294490 5.6709582740 0.4402242858 44.1840205567 4.2971903716
0.001 0.0055 0.7948 0.1987 0.0629041090 0.0141407404 20.6098430049 3.3259953774 19.1322393698 0.8037066714 5.8160497130 0.3280346009 45.6210361967 4.4718773901
0.001 0.006 0.7944 0.1986 0.0623863797 0.0256472034 22.9563079582 3.2323137812 18.8357066107 1.3027780999 5.5460040809 0.3763885781 47.4004050295 4.9371276626
0.001 0.0065 0.794 0.1985 0.0654927554 0.0135601594 24.6006083613 5.1711788588 17.9221506564 1.6421099593 5.5945400071 0.3380033591 48.1827917802 7.1648523366
0.001 0.006999999999999999 0.7936 0.1984 0.0613509211 0.0187100232 24.9946440796 5.9511870930 17.9221506564 0.7915568456 5.5676903458 0.3030275896 48.5458360029 7.0644815514
0.001 0.0075 0.7932 0.1983 0.0636807029 0.0264194168 26.6268749201 4.4568278226 18.0383227891 1.3559774013 5.3033244498 0.2147476368 50.0322028619 6.0539722775
0.001 0.008 0.7928 0.1982 0.0564324928 0.0133610273 28.1646791830 3.2117434187 17.6156732012 1.1670122959 5.2460107497 0.4739874159 51.0827956267 4.8661041578
0.001 0.0085 0.7924 0.1981 0.0660104847 0.0172490121 27.1309566499 6.2488713340 17.8611263843 1.5695814554 5.4246642653 0.3054078048 50.4827577842 8.1411096063
0.0 0.003 0.7976 0.1994 0.0000000000 0.0000000000 12.2953343608 3.3986775923 20.8305222596 1.0379678155 6.0014156440 0.2516561226 39.1272722644 4.6883015304
0.001 0.009000000000000001 0.792 0.198 0.0636807029 0.0102766330 31.2140186610 5.0983291186 17.2992510498 0.8415853249 5.1804356153 0.3316749792 53.7573860290 6.2818660557
0.001 0.0095 0.7916 0.1979 0.0561736282 0.0087555968 35.9388974097 4.3826890364 16.4394868612 0.5104284009 5.0647755358 0.4259648696 57.4993334349 5.3278379037
0.001 0.01 0.7912 0.1978 0.0631629736 0.0118513652 34.7198715928 5.4580845378 16.7559090126 1.4852761111 5.2713113921 0.2536778284 56.8102549711 7.2088898425
0.0015 0.0 0.7988 0.1997 0.1006983473 0.0139306705 0.0000000000 0.0000000000 22.1518107576 1.4756129767 6.2601018040 0.5170351981 28.5126109089 2.0065788453
0.0015 0.0005 0.7984 0.1996 0.1032869937 0.0174344907 2.3571145674 0.7485028088 21.5736622838 0.9182871279 6.2131148967 0.1666297702 30.2471787416 1.8508541976
0.0015 0.001 0.7979999999999999 0.1995 0.1082054220 0.0055761151 4.3762813835 0.9402203991 21.1401639363 0.9301207697 6.1000365154 0.5633868870 31.7246872572 2.4393041709
0.0015 0.0015 0.7976 0.1994 0.1053579109 0.0234754698 7.2374776807 0.7498807230 20.7776345571 0.9059327679 6.0396247774 0.2171967831 34.1600949261 1.8964857438
0.0015 0.002 0.7972 0.1993 0.1063933695 0.0209280499 9.0606915990 0.3887289034 20.4580481842 0.5541000879 5.9802457188 0.2997546180 35.6053788715 1.2635116592
0.0015 0.0025 0.7968 0.1992 0.1027692644 0.0226621176 10.6006257848 1.6688678746 20.5344415322 1.4083512901 5.8950496780 0.3671258359 37.1328862594 3.4670071182
0.0015 0.003 0.7964 0.1991 0.0973331069 0.0200114259 13.0379674443 2.9125127873 20.0928066151 0.4471870266 5.9823110773 0.2227190206 39.2104182436 3.6024302604
0.0 0.0035 0.7972 0.1993 0.0000000000 0.0000000000 14.1270679703 1.6479394393 20.1371057163 1.0361945759 6.0370430792 0.3259342603 40.3012167658 3.0100682755
0.0015 0.0035 0.7959999999999999 0.19899999999999998 0.0981097008 0.0121859003 14.8072233184 0.4552568476 20.1854731023 1.0311039000 5.8965986970 0.4420180978 40.9874048185 1.9405647457
0.0015 0.004 0.7956 0.1989 0.0975919715 0.0138534917 15.4895085893 3.3198645744 19.6624724892 1.2044471183 5.7571869940 0.3166976668 41.0067600440 4.8548628512
0.0015 0.0045 0.7952 0.1988 0.0952621897 0.0223644672 17.2119061617 6.1021412260 19.4486615212 0.5339104183 5.7060693695 0.1650155575 42.4618992421 6.8234316690
0.0015 0.005 0.7948 0.1987 0.1035458584 0.0049116113 18.9662525761 3.5821910487 19.0364086610 0.7556454969 5.8046902409 0.6543520747 43.9108973364 4.9971002316
0.0015 0.0055 0.7944 0.1986 0.1030281291 0.0082836687 20.4302195153 2.4307279404 18.9717681358 1.2218140259 5.6089975171 0.3360510385 45.1140132973 3.9968766735
0.0015 0.006 0.794 0.1985 0.0960387836 0.0062127515 22.6233300269 2.0052066563 18.5097917948 1.0713687831 5.5542655152 0.3126921488 46.7834261205 3.3954803397
0.0015 0.0065 0.7936 0.1984 0.0825778221 0.0075737266 23.0301452820 2.9125861673 18.1960818332 1.0177014392 5.5986707243 0.1744158315 46.9074756616 4.1122771646
0.0015 0.006999999999999999 0.7932 0.1983 0.0874962503 0.0162570295 27.0635090945 6.0062503754 18.2684068964 1.6957957368 5.4587426816 0.2532402494 50.8781549228 7.9715433911
0.0015 0.0075 0.7928 0.1982 0.0921558140 0.0430182886 26.7745495677 2.8809653518 17.8059785237 1.0411355506 5.3647688670 0.3425632378 50.0374527724 4.3076824288
0.0015 0.008 0.7924 0.1981 0.0890494382 0.0107856818 31.2956657017 4.5218728712 17.5867431759 0.4803750307 5.5155400421 0.2031676747 54.4869983579 5.2162012584
0.0 0.004 0.7968 0.1992 0.0000000000 0.0000000000 16.5083216628 3.0709833320 19.3623234770 0.7785313081 5.7984941652 0.2596731551 41.6691393050 4.1091877952
0.0015 0.0085 0.792 0.198 0.0937090018 0.0284327198 29.2864385253 6.8321204070 17.6183853910 1.4741815791 5.3420499228 0.1970605351 52.3405828409 8.5317952410
0.0015 0.009000000000000001 0.7916 0.1979 0.0937090018 0.0280530937 31.6300635816 4.5570734646 17.3128119991 1.2311602790 5.2997100723 0.6996613618 54.3362946548 6.5159481991
0.0015 0.0095 0.7912 0.1978 0.0955210544 0.0250657983 32.6943150083 7.7378140804 17.4981449735 1.5452263924 5.1546186332 0.3055509356 55.4425996694 9.6136572067
0.0015 0.01 0.7908 0.1977 0.0893083029 0.0219653936 32.8398597331 3.6707962887 16.9665557591 0.7347448670 5.1504879161 0.0899676449 55.0462117112 4.5174741942
0.002 0.0 0.7984 0.1996 0.1459996603 0.0169669929 0.0000000000 0.0000000000 21.4972689358 0.9143767801 6.2626835022 0.4197863508 27.9059520983 1.3511301238
0.002 0.0005 0.7979999999999999 0.1995 0.1421166906 0.0130360905 2.4039728690 0.7050069498 21.1889833540 0.9559673125 6.2229253499 0.2613637614 29.9579982635 1.9353741142
0.002 0.001 0.7976 0.1994 0.1351273452 0.0468423427 4.7710270761 0.8474963750 21.2726092083 0.4765880055 6.1609645930 0.2235363058 32.3397282226 1.5944630290
0.002 0.0015 0.7972 0.1993 0.1426344199 0.0252256923 6.9989263268 1.3506584496 20.9105318607 0.7559904588 6.2570037662 0.2478559357 34.3090963736 2.3797305364
0.002 0.002 0.7968 0.1992 0.1496237654 0.0159238583 8.4671531116 0.7940724958 20.6189714498 1.4221188546 5.9983176062 0.5377235489 35.2340659330 2.7698387576
0.002 0.0025 0.7964 0.1991 0.1426344199 0.0157376080 10.6751730828 1.1649758314 19.9495125837 0.2624058299 6.1000365154 0.1649185903 36.8673566018 1.6080378596
0.0 0.0045 0.7964 0.1991 0.0000000000 0.0000000000 18.7738495497 2.3612493210 19.0635305597 0.9249923892 5.7726771832 0.5519668344 43.6100572926 3.8382085446
0.002 0.003 0.7959999999999999 0.19899999999999998 0.1265848119 0.0267721616 12.3145036660 2.4568515647 20.3974759438 0.5498340199 5.9270627358 0.1806864157 38.7656271575 3.2141441619
0.002 0.0035 0.7956 0.1989 0.1364216684 0.0138534917 15.1288416615 4.3113795195 19.8134510586 1.6251241128 5.8155333734 0.2275787102 40.8942477619 6.1779358342
0.002 0.004 0.7952 0.1988 0.1252904886 0.0163228477 16.0340588523 2.0418761182 19.7732202422 1.1336268737 5.8077882788 0.4076611826 41.7403578619 3.5994870222
0.002 0.0045 0.7948 0.1987 0.1340918866 0.0220628016 19.2218433123 3.1679634164 18.8578561613 0.8155212135 5.7473765408 0.4722901990 43.9611679010 4.4778376305
0.002 0.005 0.7944 0.1986 0.1185600078 0.0115303788 19.4781440228 5.0163709029 19.1064735660 0.9602011895 5.6002197432 0.3108416099 44.3033973398 6.2989440811
0.002 0.0055 0.794 0.1985 0.1434110139 0.0347457690 22.3173311177 4.8731123539 18.4786016113 0.9249561605 5.6291347631 0.3760229032 46.5684785060 6.2088371866
0.002 0.006 0.7936 0.1984 0.1439287431 0.0373842137 22.9264890390 5.4982207835 18.6698109970 0.6427222398 5.5522001566 0.3205400559 47.2924289357 6.4988672929
0.002 0.0065 0.7932 0.1983 0.1263259472 0.0226029011 24.7965612590 4.7333498267 18.2923645736 1.1701128793 5.4551283041 0.4664350651 48.6703800839 6.3925006722
0.002 0.006999999999999999 0.7928 0.1982 0.1214075189 0.0209280499 25.7344372661 8.4763561062 17.9556009981 0.9288853254 5.4897230601 0.4165501048 49.3011688432 9.8427195863
0.002 0.0075 0.7924 0.1981 0.1216663836 0.0278805756 29.9133458033 3.9359595410 17.2802657207 0.8613858853 5.3425662625 0.4164732936 52.6578441701 5.2416992955
