# Supplementary material for: Multipressure Sampling for Improving the Performance of MOF-based Electronic Noses
Source: ACS Sens. 2024 Jul 12;9(7):3531–9. doi: 10.1021/acssensors.4c00199 (PMC11287752; doi:10.1021/acssensors.4c00199)
Supplement: Supplementary file 2 — se4c00199_si_002.zip [file se4c00199_si_002.zip › Multiplex_Adsorption_Data/Methane_5bar/SADLEQ.csv]

methane_comp CO2_comp N2_comp O2_comp methane_mass methane_error CO2_mass CO2_error N2_mass N2_error O2_mass O2_error total_mass total_error
0.0 0.0 0.8 0.2 0.0000000000 0.0000000000 0.0000000000 0.0000000000 50.5465729217 2.0001816715 13.2215342039 0.5298473206 63.7681071256 2.5300289921
0.0 0.0005 0.7996 0.1999 0.0000000000 0.0000000000 63.0061070509 7.9631960455 42.3961431775 1.5460973878 13.3424590140 0.3705158872 118.7447092424 9.8798093205
0.0 0.005 0.7959999999999999 0.19899999999999998 0.0000000000 0.0000000000 149.5544978836 4.7306756047 28.9695609429 0.7380742189 11.0294557951 0.0967644021 189.5535146216 5.5655142257
0.002 0.008 0.792 0.198 0.2248710388 0.0183725285 165.4666453637 2.1909530467 25.3252218913 0.9466623526 9.4516147062 0.1837023685 200.4683530000 3.3396902963
0.002 0.0085 0.7916 0.1979 0.2237295614 0.0299105684 167.0751135770 5.6988264019 24.2548426365 0.9305731511 9.3883695127 0.2340442715 200.9420552876 6.8933543929
0.002 0.009000000000000001 0.7912 0.1978 0.2126952803 0.0292932515 169.8805409430 4.2444362332 23.6116848969 1.3686902661 9.1624576813 0.3190551963 202.8673788015 5.9614749471
0.002 0.0095 0.7908 0.1977 0.2105391564 0.0204979947 169.8541041817 5.8752070632 23.4389359172 1.3072273802 9.0506401791 0.3985275118 202.5542194344 7.6014599499
0.002 0.01 0.7904 0.1976 0.2156123891 0.0179006771 170.5383293061 3.7361322074 23.4043861213 0.6757583753 8.8733006563 0.2958252942 203.0316284728 4.7256165540
0.0025 0.0 0.7979999999999999 0.1995 0.3029988221 0.0129193235 0.0000000000 0.0000000000 50.0537953835 1.4291210993 13.1393154522 0.4484018391 63.4961096578 1.8904422619
0.0025 0.0005 0.7976 0.1994 0.3541116414 0.0206948100 62.6224261601 7.4320897572 42.0059076619 1.1660066268 13.2782018973 0.1237549264 118.2606473607 8.7425461204
0.0025 0.001 0.7972 0.1993 0.3556336113 0.0308008320 90.3921567835 7.1139361942 38.9032916926 0.4252065712 12.9789256414 0.4038112052 142.6300077288 7.9737548026
0.0025 0.0015 0.7968 0.1992 0.3490384088 0.0489152772 105.7181734377 8.4035294967 36.7310840099 1.2930410799 12.8456047734 0.3759999044 155.6439006298 10.1214857582
0.0025 0.002 0.7964 0.1991 0.3807461130 0.0280935270 114.1681971914 3.6192373647 35.6835164794 0.5025621261 12.5931299607 0.1853325480 162.8255897445 4.3352255658
0.0 0.0055 0.7956 0.1989 0.0000000000 0.0000000000 151.0540883826 5.3543943304 28.2754644016 0.5843817314 10.6135554023 0.2380838074 189.9431081865 6.1768598692
0.0025 0.0025 0.7959999999999999 0.19899999999999998 0.3549994572 0.0447078181 121.6831944404 9.6868967135 33.9130609109 0.8958556162 12.3619055330 0.2622033144 168.3131603415 10.8896634622
0.0025 0.003 0.7956 0.1989 0.3330577258 0.0231013203 126.4397243601 6.6633841431 33.0440006594 1.7789740058 12.1347287978 0.3131922420 171.9515115431 8.7786517112
0.0025 0.0035 0.7952 0.1988 0.3563945962 0.0199733371 136.6251823517 7.3399434170 31.9359709860 1.0072136592 11.6677262885 0.3126883305 180.5852742224 8.6798187438
0.0025 0.004 0.7948 0.1987 0.3410480673 0.0083900287 140.6505271103 5.9104336042 30.6791114224 0.8316477909 11.3628844556 0.2508997968 183.0335710556 7.0013712206
0.0025 0.0045 0.7944 0.1986 0.3177111969 0.0352671783 140.8853272929 4.9587527307 29.7024152682 0.8000955433 11.1410203166 0.3452549034 182.0464740746 6.1393703557
0.0025 0.005 0.794 0.1985 0.3135257800 0.0261726693 144.2403610120 3.8877805694 29.0377746426 1.3655200011 10.8690659843 0.2146338745 184.4607274189 5.4941071143
0.0025 0.0055 0.7936 0.1984 0.3216429523 0.0221921314 146.3584325843 4.5486542767 28.3357050714 0.8389785039 10.6492256914 0.1914848897 185.6650062994 5.6013098017
0.0025 0.006 0.7932 0.1983 0.2854961694 0.0243884812 152.6500339195 7.0885152866 27.5202412982 2.0966978999 10.3539971279 0.3626498591 190.8097685150 9.5722515268
0.0025 0.0065 0.7928 0.1982 0.3046476228 0.0291832171 154.0776190292 3.8754236006 27.2329907513 0.7363445721 10.2533107798 0.3148447119 191.8685681831 4.9557961017
0.0025 0.006999999999999999 0.7924 0.1981 0.2828327222 0.0227731081 158.9764204668 4.0578900103 26.1110082757 0.4833404643 9.8887654841 0.2083763187 195.2590269488 4.7723799014
0.0 0.006 0.7952 0.1988 0.0000000000 0.0000000000 149.9305260277 4.8452245066 28.3233025806 1.7149614642 10.6057129983 0.2429068648 188.8595416066 6.8030928356
0.0025 0.0075 0.792 0.198 0.2871449700 0.0312981865 161.3331185950 5.3355774213 25.4534547877 1.1995652686 9.6231356711 0.3282025578 196.6968540238 6.8946434342
0.0025 0.008 0.7916 0.1979 0.2835937071 0.0269096619 163.5249348173 3.9629217869 25.1411777860 0.6192294617 9.5818998049 0.3206191742 198.5316061153 4.9296800847
0.0025 0.0085 0.7912 0.1978 0.2697691481 0.0162343446 166.2239194339 2.9785182822 24.4255983587 0.7076424076 9.2902129723 0.2793787542 200.2094999130 3.9817737886
0.0025 0.009000000000000001 0.7908 0.1977 0.2649495770 0.0136930300 169.6266088937 4.1972154766 24.1221802791 0.6782351020 9.1204628727 0.6672414800 203.1342016225 5.5563850886
0.0025 0.0095 0.7904 0.1976 0.2515055104 0.0211864417 169.1528343032 3.1924128093 23.1572221965 0.5892148896 8.8057547896 0.2461574432 201.3673167997 4.0489715838
0.0025 0.01 0.79 0.1975 0.2520128337 0.0312488072 171.3898713014 8.7954097577 22.9167024633 0.6686658366 8.8684940216 0.2274655920 203.4270806200 9.7227899935
0.003 0.0 0.7976 0.1994 0.3693313395 0.0291721908 0.0000000000 0.0000000000 49.6217014613 1.2429951580 13.0882133359 0.2557604349 63.0792461367 1.5279277837
0.003 0.0005 0.7972 0.1993 0.4137221255 0.0305617533 57.7218854618 7.9013298623 41.7682670783 2.3458655549 13.1701791067 0.2568072623 113.0740537723 10.5345644328
0.003 0.001 0.7968 0.1992 0.4394687814 0.0464969456 89.2369398855 6.2168983785 38.6260074329 0.8939119850 13.2420256466 0.1160009955 141.5444417464 7.2733083046
0.003 0.0015 0.7964 0.1991 0.4346492103 0.0134846868 104.0116109259 6.3776492557 36.7171312077 0.6741552359 12.8706498700 0.3213130714 154.0340412139 7.3866022498
0.0 0.0065 0.7948 0.1987 0.0000000000 0.0000000000 155.8384464720 4.7070182121 26.9532702880 1.3099542159 10.2932817421 0.2555511559 193.0849985021 6.2725235839
0.003 0.002 0.7959999999999999 0.19899999999999998 0.4239954217 0.0411885886 113.5611952380 6.6067239205 35.3028043050 1.0158705939 12.5045866897 0.3791384301 161.7925816544 8.0429215331
0.003 0.0025 0.7956 0.1989 0.4288149927 0.0303483646 125.9722111078 5.8402991917 33.6072066277 0.8170229398 12.1172731243 0.1676756877 172.1255058525 6.8553461838
0.003 0.003 0.7952 0.1988 0.4125806482 0.0264295460 124.0795477106 7.2468437951 33.1073419519 1.0241979032 12.0097562953 0.1611279018 169.6092266060 8.4585991461
0.003 0.0035 0.7948 0.1987 0.4194295123 0.0194940245 132.1455427213 8.7588940585 31.9368568782 0.6347861186 11.6123234990 0.3931050985 176.1141526108 9.8062793001
0.003 0.004 0.7944 0.1986 0.4185416966 0.0612843569 136.6262259080 3.0379719613 30.9067857187 0.8601408842 11.5220093626 0.2863447354 179.4735626859 4.2457419378
0.003 0.0045 0.794 0.1985 0.3902584243 0.0537295820 143.6973638491 5.1450225920 29.6253426465 1.4550472679 10.9978331983 0.2298068219 184.7107981182 6.8836062638
0.003 0.005 0.7936 0.1984 0.3792241432 0.0318948615 145.2675683290 8.3456701468 29.3586890933 0.9519708335 10.8903163693 0.5584096611 185.8957979348 9.8879455029
0.003 0.0055 0.7932 0.1983 0.3794778049 0.0204760096 147.0878784847 3.0063636810 28.8710054353 1.0098281302 10.8225175218 0.3895082470 187.1608792467 4.4261760678
0.003 0.006 0.7928 0.1982 0.3551262880 0.0316111659 152.2260021824 1.0025520598 27.2961105707 1.2262837829 10.4023164558 0.2296831383 190.2795554969 2.4901301469
0.003 0.0065 0.7924 0.1981 0.3628629678 0.0425017619 156.5918941688 5.2193666856 26.6004637180 0.2398650276 10.0828017379 0.1145352121 193.6380225925 5.6162686872
0.0 0.006999999999999999 0.7944 0.1986 0.0000000000 0.0000000000 158.5433445746 2.1046848351 27.3160431453 0.6837524123 10.1533833739 0.2034254885 196.0127710938 2.9918627359
0.003 0.006999999999999999 0.792 0.198 0.3575360735 0.0319492845 157.8354655058 7.5632275456 26.5360150602 0.5688424832 9.9570702931 0.3213608711 194.6860869326 8.4853801844
0.003 0.0075 0.7916 0.1979 0.3372431428 0.0396751448 158.3513302031 6.1901969267 25.6412639348 1.3660686141 9.8634674067 0.4772786537 194.1933046874 8.0732193393
0.003 0.008 0.7912 0.1978 0.3385114509 0.0370241727 161.9502082599 5.8315026191 25.1303256065 1.0691909671 9.5259910538 0.2756492261 196.9450363711 7.2133669850
0.003 0.0085 0.7908 0.1977 0.3279844931 0.0467412431 165.0102633793 7.5613746160 24.2922715821 1.1362633810 9.2924897992 0.1517260498 198.9230092537 8.8961052899
0.003 0.009000000000000001 0.7904 0.1976 0.3264625233 0.0266935937 166.0833871765 7.8925227020 24.3576061321 0.6374377622 9.1900325857 0.3500785943 199.9574884176 8.9067326522
0.003 0.0095 0.79 0.1975 0.2970377737 0.0294028741 170.9157488588 5.2813925726 22.7477185255 1.2818315290 8.7731202697 0.5000359390 202.7336254277 7.0926629147
0.003 0.01 0.7896 0.1974 0.3127647951 0.0278612406 172.4139479493 4.1702833686 22.8112812911 0.9015086039 8.8335826748 0.1546753500 204.3715767103 5.2543285631
0.0035 0.0 0.7972 0.1993 0.4011658746 0.0307924747 0.0000000000 0.0000000000 49.7658804174 1.2695884639 13.0196555460 0.3992770803 63.1867018380 1.6996580189
0.0035 0.0005 0.7968 0.1992 0.4881718152 0.0169858619 59.7484719261 6.2835441215 42.1073423192 1.2872827637 13.2377249734 0.2256758666 115.5817110339 7.8134886137
0.0035 0.001 0.7964 0.1991 0.5126501629 0.0212167904 88.4981019778 8.5253196284 38.7582268443 0.4471005007 13.1357737214 0.3335411200 140.9047527064 9.3271780395
0.0 0.0075 0.794 0.1985 0.0000000000 0.0000000000 160.6541112524 8.6807017804 25.8374890579 1.3141163520 9.6866338455 0.3517397233 196.1782341558 10.3465578557
0.0035 0.0015 0.7959999999999999 0.19899999999999998 0.5085915767 0.0148992475 98.3802329188 5.0919480031 36.9202219953 1.4213550302 12.7649039064 0.2991452461 148.5739503972 6.8273475269
0.0035 0.002 0.7956 0.1989 0.5054208063 0.0171667280 114.8183328079 8.2673429553 35.0888613378 0.8652103746 12.5908531337 0.1821461574 163.0034680857 9.3318662153
0.0035 0.0025 0.7952 0.1988 0.4979377881 0.0293568824 118.9807313027 6.6766397444 34.0833736870 1.0533686707 12.2933477432 0.1898360718 165.8553905210 7.9492013693
0.0035 0.003 0.7948 0.1987 0.4786595039 0.0446862246 126.9701988465 4.6926520457 33.0980400838 1.0915013450 11.7739782137 0.2799225122 172.3208766479 6.1087621275
0.0035 0.0035 0.7944 0.1986 0.4687667001 0.0061300104 128.5696229046 3.3407968459 31.9716281472 0.5859984410 11.7345132129 0.2503257225 172.7445309648 4.1832510198
0.0035 0.004 0.794 0.1985 0.4610300203 0.0160229041 136.4456906566 5.5468271235 31.1599294158 0.6410968127 11.4466210918 0.3602240139 179.5132711845 6.5641708542
0.0035 0.0045 0.7936 0.1984 0.4333809022 0.0215925508 140.1085735039 8.4934814420 29.8253328114 0.4663732366 11.1040851235 0.3020323468 181.4713723410 9.2834795762
0.0035 0.005 0.7932 0.1983 0.4518982015 0.0356085284 145.7625618989 5.7118586997 29.2514961367 1.2240217444 10.9285164662 0.5328483789 186.3944727033 7.5043373514
0.0035 0.0055 0.7928 0.1982 0.4444151833 0.0188701070 145.4324502349 4.2948627490 28.9688965238 0.2701041600 10.8187228102 0.1684555647 185.6644847522 4.7522925807
0.0035 0.006 0.7924 0.1981 0.4166392343 0.0225602043 152.7547374083 4.9430119980 27.1209253875 0.7292964645 10.2859452996 0.1227037602 190.5782473297 5.8175724270
0.0 0.008 0.7936 0.1984 0.0000000000 0.0000000000 163.2852647051 4.1922256878 25.1243458341 0.9240694395 9.5391460541 0.3856031184 197.9487565933 5.5018982457
0.0035 0.0065 0.792 0.198 0.4054781224 0.0241258753 154.5266961190 4.8631574900 26.8294668526 0.3575521733 10.1407343352 0.2687032170 191.9023754292 5.5135387556
0.0035 0.006999999999999999 0.7916 0.1979 0.3944438413 0.0131562139 157.8702507181 10.3410047577 25.7495642567 0.9522857024 9.8444938486 0.4670066205 193.8587526647 11.7734532945
0.0035 0.0075 0.7912 0.1978 0.3680630313 0.0392364616 164.8189447121 8.0663444754 24.3443177491 1.7864846031 9.3532051850 0.5324884142 198.8845306775 10.4245539543
0.0035 0.008 0.7908 0.1977 0.3967267960 0.0276781925 165.2325408855 5.3579772484 24.8787322208 1.0374366972 9.4622398987 0.3350199091 199.9702398010 6.7581120472
0.0035 0.0085 0.7904 0.1976 0.3986292583 0.0391214996 165.1160104245 6.9418653120 24.5031139265 0.7059421447 9.3752145124 0.4184378481 199.3929681217 8.1053668044
0.0035 0.009000000000000001 0.79 0.1975 0.3647654301 0.0494503581 169.5977371676 3.6660356800 23.2546703389 0.9708737954 8.9276915228 0.4588571950 202.1448644594 5.1452170285
0.0035 0.0095 0.7896 0.1974 0.3861998382 0.0282351721 170.2562212350 5.6688819062 23.6646169560 0.5525659857 9.0157288322 0.2513340756 203.3227668614 6.5010171396
0.0035 0.01 0.7892 0.1973 0.3674288772 0.0268282407 170.4506705713 8.1304277737 23.0185800667 0.4506971687 8.8406661364 0.2774469112 202.6773456516 8.8854000943
0.004 0.0 0.7968 0.1992 0.4747277485 0.0346654401 0.0000000000 0.0000000000 49.8261210873 1.5953141535 13.1102226632 0.3702297356 63.4110714990 2.0002093292
0.004 0.0005 0.7964 0.1991 0.5689630457 0.0247550883 67.9845666246 8.5113616771 41.6759128161 1.6179181032 13.2736482434 0.3314198769 123.5030907298 10.4854547455
0.0 0.0085 0.7932 0.1983 0.0000000000 0.0000000000 164.7392865761 4.5628350404 24.2898353786 0.6505993186 9.3010911455 0.2021340133 198.3302131002 5.4155683723
0.004 0.001 0.7959999999999999 0.19899999999999998 0.5892559764 0.0515588722 90.9208920093 3.2538769527 38.6450541153 0.6238269601 13.0156078536 0.2964667003 143.1708099546 4.2257294853
0.004 0.0015 0.7956 0.1989 0.5909047770 0.0324885005 104.3608544567 11.8674958467 36.6945409565 1.1886971767 12.9488209292 0.1740684216 154.5951211194 13.2627499455
0.004 0.002 0.7952 0.1988 0.5636361514 0.0298998103 113.2923055475 8.9446336230 34.9577492917 0.7196607897 12.4969972665 0.3296074459 161.3106882571 10.0238016689
0.004 0.0025 0.7948 0.1987 0.5514603929 0.0200793653 119.4350261743 3.8570404241 33.7192719914 0.7098686342 12.3447028404 0.4129483219 166.0504613990 4.9999367455
0.004 0.003 0.7944 0.1986 0.5302796465 0.0533377498 127.6777300632 8.1953352883 32.2564424906 0.3372766256 11.9019864855 0.3316368574 172.3664386858 8.9175865211
0.004 0.0035 0.794 0.1985 0.5262210603 0.0297379728 131.7987341555 4.8981322033 31.6808340314 1.1028365261 11.5930969601 0.1988461071 175.5988862073 6.2295528093
0.004 0.004 0.7936 0.1984 0.5435968823 0.0210003647 136.6898828464 9.9639279229 31.0060056455 1.5188423540 11.2030006062 0.1361440898 179.4424859804 11.6399147314
0.004 0.0045 0.7932 0.1983 0.5175965647 0.0167570342 139.4897445784 8.5301549972 29.9701761867 1.5999251209 11.2232390682 0.3258030951 181.2007563980 10.4726402474
0.004 0.005 0.7928 0.1982 0.4880449843 0.0335140685 145.3583577329 3.5840481526 28.5480977272 1.0364668087 10.8055678099 0.3216363777 185.2000682543 4.9756654075
0.004 0.0055 0.7924 0.1981 0.5215283201 0.0347766308 149.9712247260 6.2247396179 28.4533072614 1.3023712163 10.6117845369 0.2697377773 189.5578448444 7.8316252423
0.0 0.009000000000000001 0.7928 0.1982 0.0000000000 0.0000000000 164.4401337510 7.2217083064 23.5820075081 1.3592713228 9.2542897023 0.6241387936 197.2764309614 9.2051184228
0.004 0.006 0.792 0.198 0.4787863347 0.0252772259 154.5392187954 5.2334656870 27.3193652411 1.5962308734 10.2358551063 0.5644576516 192.5732254775 7.4194314379
0.004 0.0065 0.7916 0.1979 0.4687667001 0.0620533302 156.1866464464 3.1961993187 26.4733381869 0.5982127726 10.0157618328 0.3117454069 193.1445131662 4.1682108284
0.004 0.006999999999999999 0.7912 0.1978 0.4491079235 0.0283307229 155.6759995309 6.7442952388 26.2660394113 1.5072412545 9.8857297148 0.2111539460 192.2768765805 8.4910211622
0.004 0.0075 0.7908 0.1977 0.4644544524 0.0459652800 162.7377454647 7.9618605932 25.4492467997 1.0112493455 9.6299661521 0.1443667100 198.2814128689 9.1634419287
0.004 0.008 0.7904 0.1976 0.4597617121 0.0365307982 163.3697927708 4.7548199626 25.3741674355 0.5287707934 9.6646245181 0.1767508436 198.8683464365 5.4968723978
0.004 0.0085 0.79 0.1975 0.4567177725 0.0450947323 165.0634847540 4.6720213171 24.4918188009 1.4822080577 9.3048858572 0.4925098428 199.3169071846 6.6918339499
0.004 0.009000000000000001 0.7896 0.1974 0.4283076695 0.0207413955 167.3095659074 4.0376737264 24.0637113936 0.6406333006 9.1568921042 0.1168256341 200.9584770747 4.8158740566
0.004 0.0095 0.7892 0.1973 0.4143562796 0.0265388749 171.9704364934 7.2129006296 22.7886910399 0.8881432746 8.7966474817 0.3951673064 203.9701312946 8.5227500855
0.004 0.01 0.7888 0.1972 0.4172733884 0.0275663798 171.4716165501 6.7797606182 22.8752870028 1.2896051505 8.8740595986 0.3344463244 203.6382365399 8.4313784729
0.0045 0.0 0.7964 0.1991 0.5363675257 0.0311642700 0.0000000000 0.0000000000 49.2905992503 1.6238663861 12.9981521802 0.2332312615 62.8251189562 1.8882619176
0.0 0.0095 0.7924 0.1981 0.0000000000 0.0000000000 170.3244002509 5.5294656508 23.5952958911 1.0475208001 8.9717101775 0.1070129607 202.8914063195 6.6839994116
0.0045 0.0005 0.7959999999999999 0.19899999999999998 0.6005439191 0.0279027798 59.3133089211 10.1537031321 41.7671597131 1.5079232037 13.1474108370 0.2650436965 114.8284233903 11.9545728121
0.0045 0.001 0.7956 0.1989 0.6498811070 0.0411088399 88.5934134593 4.3496504289 38.8647553817 1.3215752539 12.9495798716 0.3196043402 141.0576298196 6.0319388629
0.0045 0.0015 0.7952 0.1988 0.6541933548 0.0246143296 105.0071636998 8.7990561174 36.2622255612 0.4436511537 12.7752761181 0.2321112045 154.6988587339 9.4994328052
0.0045 0.002 0.7948 0.1987 0.6410029498 0.0199475484 114.1963732133 5.0165799867 35.6000211392 0.7459672645 12.4959853434 0.2694548093 162.9333826457 6.0519496089
0.0045 0.0025 0.7944 0.1986 0.6052366594 0.0438078857 119.4548537453 9.7837980455 33.5606972870 0.9677570526 12.2063223569 0.3564677753 165.8271100486 11.1518307591
0.0045 0.003 0.794 0.1985 0.6035878588 0.0405969577 123.0648630700 4.6018892704 32.8790032365 1.0957571621 11.9518236980 0.4163648549 168.4992778633 6.1546082451
0.0045 0.0035 0.7936 0.1984 0.6103098921 0.0527018292 131.5938492555 6.3338342645 31.8183687960 0.4099934576 11.6067579219 0.3114027892 175.6292858655 7.1079323405
0.0045 0.004 0.7932 0.1983 0.5807583117 0.0365695278 132.6175780512 6.9641258390 31.0516290940 0.4472922285 11.4451032072 0.2301841467 175.6950686641 7.6781717420
0.0045 0.0045 0.7928 0.1982 0.5879876683 0.0314008105 142.9898326325 4.9700548350 29.8638691223 0.4167475529 11.2556206073 0.3851846422 184.6973100304 5.8033878406
0.0045 0.005 0.7924 0.1981 0.5651581212 0.0499681228 145.6745553120 6.2132280816 29.0785256840 0.7700097878 10.8979057925 0.3684900972 186.2161449097 7.4016960894
0.0 0.001 0.7992 0.1998 0.0000000000 0.0000000000 87.6162968479 7.7849574164 39.4602964155 2.2448334506 13.1514585294 0.1969575153 140.2280517928 10.2267483823
0.0 0.01 0.792 0.198 0.0000000000 0.0000000000 172.4268184778 3.8812491204 22.8925619008 0.5357560819 8.7637599811 0.2815465760 204.0831403597 4.6985517783
0.0045 0.0055 0.792 0.198 0.5788558494 0.0364726267 149.7381638041 2.8527454131 28.3793352624 0.9145151934 10.6325289603 0.1935221901 189.3288838762 3.9972554233
0.0045 0.006 0.7916 0.1979 0.5703581847 0.0658866258 152.4284521176 4.5600286961 28.1288492419 0.8227103512 10.5118571310 0.2271570143 191.6395166752 5.6757826874
0.0045 0.0065 0.7912 0.1978 0.5377626647 0.0524349952 155.5267709705 5.0279501167 26.7441997280 0.9038525496 10.2224471253 0.2824362384 193.0311804885 6.2666738999
0.0045 0.006999999999999999 0.7908 0.1977 0.5331967552 0.0292030539 158.2250598827 3.6429977323 26.2622743694 1.1048420162 9.9163403885 0.1532370352 194.9368713958 4.9302798376
0.0045 0.0075 0.7904 0.1976 0.5063086220 0.0528298693 160.6485456185 5.4965597488 25.5655201514 1.3036163397 9.6036561515 0.3138821682 196.3240305434 7.1668881260
0.0045 0.008 0.79 0.1975 0.4914694164 0.0328293430 163.3440517138 4.9106477157 24.8275719460 0.9071257154 9.5280149000 0.2857925945 198.1911079762 6.1363953686
0.0045 0.0085 0.7896 0.1974 0.4959084950 0.0644170711 165.4989956111 3.5302931786 24.4242695204 1.2700350038 9.3418210502 0.4016665546 199.7609946767 5.2664118081
0.0045 0.009000000000000001 0.7892 0.1973 0.4940060328 0.0536000899 167.0365019914 6.6575898860 23.8200910377 1.0142214184 9.0744203718 0.2940807651 200.4250194337 8.0194921594
0.0045 0.0095 0.7888 0.1972 0.4664837454 0.0362176941 171.0308879112 6.3812064759 22.9674197920 1.1359038203 8.7933587317 0.2285154483 203.2581501803 7.7818434386
0.0045 0.01 0.7884 0.1971 0.4535470021 0.0079570545 170.5459820528 7.3761064741 22.2711085201 0.8901479950 8.7017796914 0.3818638993 201.9724172664 8.6560754229
0.0005 0.0 0.7996 0.1999 0.0630349161 0.0137446224 0.0000000000 0.0000000000 49.7773970161 2.1258493851 13.1828281454 0.3449863859 63.0232600776 2.4845803934
0.005 0.0 0.7959999999999999 0.19899999999999998 0.6150026323 0.0454288087 0.0000000000 0.0000000000 49.6821636042 1.2231621156 13.1051630477 0.2685535994 63.4023292842 1.5371445237
0.005 0.0005 0.7956 0.1989 0.7140575005 0.0823638975 64.6455341031 7.9993541908 42.1144294568 1.2064728132 13.1044041054 0.2907408445 120.5784251658 9.5789317460
0.005 0.001 0.7952 0.1988 0.7313064916 0.0465481194 90.8721927122 6.9806391880 39.0206724095 1.6258442708 13.0517841044 0.1091118719 143.6759557177 8.7621434501
0.005 0.0015 0.7948 0.1987 0.7136770080 0.0226257078 105.1101279280 4.7562829011 36.6063946822 0.4239098333 12.6637115967 0.1937812915 155.0939112149 5.3965997337
0.005 0.002 0.7944 0.1986 0.6927499232 0.0584556618 112.5618160908 6.0769912703 34.7699401446 1.0504617858 12.4722051506 0.3737251336 160.4967113092 7.5596338515
0.005 0.0025 0.794 0.1985 0.7045451892 0.0211925149 123.3156644502 4.5916556032 33.9434027189 0.9431565543 12.0932399508 0.2017803582 170.0568523091 5.7577850306
0.005 0.003 0.7936 0.1984 0.7254722740 0.0624079796 130.3130577413 8.6901251231 32.8716946258 1.0432829809 11.9811694678 0.2752170390 175.8913941089 10.0710331226
0.005 0.0035 0.7932 0.1983 0.6857742283 0.0432014882 130.6219504259 7.1530965956 31.7501550963 0.5753278213 11.5599564787 0.2307484224 174.6178362292 8.0023743275
0.005 0.004 0.7928 0.1982 0.6576177869 0.0653049402 132.9497768280 7.7227108976 31.2179553551 0.4738206686 11.4005785909 0.4841076477 176.2259285609 8.7459441541
0.005 0.0045 0.7924 0.1981 0.6483591372 0.0624883479 139.7989851151 4.0055902768 29.3648903387 0.7905668469 11.0608254111 0.2570045618 180.8730600021 5.1156500334
0.0005 0.0005 0.7992 0.1998 0.0669666714 0.0148689864 59.8006497444 7.9217454945 42.0858594332 1.3823059810 13.3462537256 0.3225257834 115.2997295746 9.6414462453
0.005 0.005 0.792 0.198 0.6179197411 0.0497370894 144.3050615067 8.3132780978 28.6264991872 1.2805762552 10.7850763672 0.2502060431 184.3345568022 9.8937974855
0.005 0.0055 0.7916 0.1979 0.6162709405 0.0391116300 149.8219961656 6.8483089711 27.8243237970 0.5919549999 10.5189405927 0.2249964983 188.7815314958 7.7043720993
0.005 0.006 0.7912 0.1978 0.6163977713 0.0717373758 151.6903099142 3.8521914851 27.7678481691 1.1273222820 10.3588037626 0.3283982787 190.4333596172 5.3796494216
0.005 0.0065 0.7908 0.1977 0.5939487167 0.0492822190 153.9875253295 3.3797204792 27.2216956257 0.5447491554 10.1528774124 0.2996924332 191.9560470843 4.2734442868
0.005 0.006999999999999999 0.7904 0.1976 0.5953438556 0.0377043937 156.3188302528 6.9072685410 26.1205316169 0.9025650458 9.9881869284 0.2544166658 193.0228926537 8.1019546463
0.005 0.0075 0.79 0.1975 0.5821534507 0.0376155487 159.2887916726 6.4730314877 25.8507774409 0.8147579058 9.7177504807 0.1533873151 195.4394730449 7.4787922573
0.005 0.008 0.7896 0.1974 0.5713728312 0.0363099596 163.9507058150 3.9197032902 25.1119433433 0.6615447111 9.4336530712 0.2762892901 199.0676750607 4.8938472510
0.005 0.0085 0.7892 0.1973 0.5373821722 0.0441517002 164.9340837646 5.4130663509 24.3186268752 0.7586548285 9.2798407605 0.2122121199 199.0699335725 6.4280849995
0.005 0.009000000000000001 0.7888 0.1972 0.5098598849 0.0699802754 166.9244936081 5.7868571164 23.1709535257 1.2419813762 8.8798781564 0.3517193442 199.4851851751 7.4505381122
0.005 0.0095 0.7884 0.1971 0.5159477641 0.0506155080 170.2823101442 8.0607636513 22.9663124267 0.8156784812 8.8307998862 0.3956302262 202.5953702212 9.3226878667
0.0005 0.001 0.7988 0.1997 0.0659520249 0.0122179622 89.6345348612 4.1834842981 39.2031662034 0.7900616434 13.3379053600 0.4880276501 142.2415584495 5.4737915538
0.005 0.01 0.7879999999999999 0.19699999999999998 0.5162014258 0.0659422680 173.0553872627 3.9519844422 22.5457351031 1.5818909516 8.6661094022 0.4733496760 204.7834331938 6.0731673378
0.0055 0.0 0.7956 0.1989 0.6578714485 0.0226114840 0.0000000000 0.0000000000 48.9295981775 1.5387800943 13.2443024736 0.3213258186 62.8317720996 1.8827173969
0.0055 0.0005 0.7952 0.1988 0.7673264437 0.0375556308 57.9779046238 4.2401523727 42.2820845563 1.7693518487 13.1883937224 0.4140812311 114.2157093462 6.4611410833
0.0055 0.001 0.7948 0.1987 0.7983999939 0.0417733812 88.4678388432 4.6035688214 39.5161076243 0.9675360428 13.0866954512 0.1029603780 141.8690419126 5.7158386234
0.0055 0.0015 0.7944 0.1986 0.7967511933 0.0431418711 107.1287137934 9.3018099447 36.5652006948 0.9350475752 12.7173435208 0.2683457118 157.2080092023 10.5483451028
0.0055 0.002 0.794 0.1985 0.7411992954 0.0648570686 109.4154936451 4.8003579763 34.4437103407 1.3163605470 12.3353425517 0.1579297196 156.9357458329 6.3395053115
0.0055 0.0025 0.7936 0.1984 0.7930730996 0.0484261253 119.3143214879 5.7350330341 34.3265510968 0.9267154430 12.2824695699 0.1700467440 166.7164152542 6.8802213464
0.0055 0.003 0.7932 0.1983 0.7395504947 0.0435559998 127.6373792170 8.8469049097 32.4030576502 0.6380739683 11.9872410064 0.4487921716 172.7672283683 9.9773270494
0.0055 0.0035 0.7928 0.1982 0.7470335129 0.0172415289 135.2254254117 3.5300443327 31.2476327440 0.8145970294 11.6990959045 0.2098734358 178.9191875731 4.5717563268
0.0055 0.004 0.7924 0.1981 0.7191307332 0.0373494684 133.2590173647 6.6692806287 30.5116777960 0.9936739339 11.3487175322 0.3957415051 175.8385434261 8.0960455361
0.0005 0.0015 0.7984 0.1996 0.0747033513 0.0142908561 102.3314851755 3.4169656856 37.2240830211 1.3279543336 12.9624818911 0.3638331465 152.5927534390 5.1230440218
0.0055 0.0045 0.792 0.198 0.7277552287 0.0255254700 140.7333159154 3.2505351230 30.0310812757 1.0990041765 11.1278653163 0.1937152271 182.6200177361 4.5687799966
0.0055 0.005 0.7916 0.1979 0.7129160231 0.0508298928 144.7743140196 4.9197467317 29.2038794307 0.7331147391 10.8589467533 0.4165984279 185.5500562267 6.1202897915
0.0055 0.0055 0.7912 0.1978 0.6670032673 0.0423500994 151.3932442018 0.8440948377 27.1871458297 0.3572969206 10.2904989536 0.2117834410 189.5378922524 1.4555252987
0.0055 0.006 0.7908 0.1977 0.6949060471 0.0751814743 152.7683036410 4.6432207123 27.8613097965 0.7468431192 10.3056778000 0.3803693607 191.6301972846 5.8456146665
0.0055 0.0065 0.7904 0.1976 0.6567299711 0.0536696708 155.5309451959 2.7832488029 27.1359855550 0.6429618618 10.1753927013 0.3176318444 193.4990534233 3.7975121799
0.0055 0.006999999999999999 0.79 0.1975 0.6203295266 0.0573207946 156.1435127832 7.1258987191 25.8273012975 1.1684523568 9.8272911560 0.4425917263 192.4184347633 8.7942635968
0.0055 0.0075 0.7896 0.1974 0.6099293996 0.0269216149 160.1622483516 3.0577009628 25.5996270013 0.5840116270 9.5485063427 0.1444642054 195.9203110952 3.8130984101
0.0055 0.008 0.7892 0.1973 0.6113245386 0.0350200075 162.1095245319 5.0069965459 24.9298924955 0.3115281217 9.5320625924 0.1999118043 197.1828041584 5.5534564794
0.0055 0.0085 0.7888 0.1972 0.5874803450 0.0465564126 163.4473637941 4.2012469340 24.1733405538 0.4286853334 9.3198117228 0.2766781693 197.5279964157 4.9531668493
0.0055 0.009000000000000001 0.7884 0.1971 0.6062513059 0.0270003716 165.9348543203 7.2519022454 23.7445687274 0.5238324121 9.1553742196 0.3600015084 199.4410485732 8.1627365375
0.0005 0.002 0.7979999999999999 0.1995 0.0688691337 0.0163724781 118.1309285680 3.6043868228 34.9942923451 1.1771300778 12.5923710183 0.2082349895 165.7864610651 5.0061243682
0.0055 0.0095 0.7879999999999999 0.19699999999999998 0.5513335621 0.0285929663 167.6365469023 6.7070433466 22.6239150901 1.1457129507 8.7650248849 0.4720369073 199.5768204394 8.3533861709
0.0055 0.01 0.7876 0.1969 0.5609727042 0.0357167832 172.7680614098 3.8296413796 22.6449550299 0.5696975700 8.6258854591 0.2200415082 204.5998746030 4.6550972410
0.006 0.0 0.7952 0.1988 0.7047988508 0.0241791568 0.0000000000 0.0000000000 48.6861992946 2.3070316926 12.8623015045 0.0764420666 62.2532996499 2.4076529160
0.006 0.0005 0.7948 0.1987 0.8265564353 0.0394653811 61.5618250393 10.8609719677 41.7408044200 1.4192496311 13.0755642971 0.2808674542 117.2047501917 12.6005544341
0.006 0.001 0.7944 0.1986 0.8393663478 0.0166453066 88.2824336621 3.8206887602 38.0776401590 0.9937003919 12.8754565047 0.2138129090 140.0748966736 5.0448473677
0.006 0.0015 0.794 0.1985 0.8481176742 0.0594921711 101.2354031383 8.2638197214 36.0307862231 1.3856346689 12.6576400581 0.3463135862 150.7719470937 10.0552601476
0.006 0.002 0.7936 0.1984 0.8528104144 0.0460896977 112.2838822451 3.7674190544 35.2664827246 0.8753442092 12.4580382272 0.2812163235 160.8612136113 4.9700692848
0.006 0.0025 0.7932 0.1983 0.8380980396 0.0551945800 117.3392171378 7.6229031867 33.9321075933 0.7233099621 12.3039729357 0.2307062606 164.4133957064 8.6321139894
0.006 0.003 0.7928 0.1982 0.8531909069 0.1022813283 126.9194124367 8.0235864592 32.5164518523 1.1960417482 11.7494390786 0.2897547742 172.0384942745 9.6116643099
0.006 0.0035 0.7924 0.1981 0.8420297950 0.0310297757 131.5524548529 5.9377474895 32.0075067814 0.7961386611 11.7036495585 0.2653554883 176.1056409878 7.0302714146
0.0005 0.0025 0.7976 0.1994 0.0698837802 0.0155625082 125.5300910604 3.6750029993 34.0249048016 0.7137523584 12.2500880308 0.3666549428 171.8749676730 4.7709728087
0.006 0.004 0.792 0.198 0.8094342750 0.0262217922 136.1875843819 7.7058612174 31.2731021448 1.2168165579 11.3891944561 0.3396619023 179.6593152578 9.2885614698
0.006 0.0045 0.7916 0.1979 0.7575604708 0.0123123919 141.3778858980 5.4437794228 29.0497341874 1.0591566542 11.0107352178 0.1498483521 182.1959157740 6.6650968210
0.006 0.005 0.7912 0.1978 0.7816583260 0.0348782441 141.9344492936 7.1624430900 29.3221460399 0.2420829111 10.9290224278 0.2363734092 182.9672760873 7.6757776544
0.006 0.0055 0.7908 0.1977 0.7603507487 0.0412697423 145.0825109999 5.2278090776 28.5957144331 0.2948950057 10.5862334787 0.2745716784 185.0248096604 5.8385455040
0.006 0.006 0.7904 0.1976 0.7663117971 0.0421001902 153.5589715149 4.6823569853 27.8325182999 0.7736304428 10.4799815535 0.1863450270 192.6377831654 5.6844326453
0.006 0.0065 0.79 0.1975 0.7167209476 0.0143358102 155.0721282467 6.3155636637 26.5681286526 1.0294189384 10.0838136610 0.3595852742 192.4407915079 7.7189036865
0.006 0.006999999999999999 0.7896 0.1974 0.7420871111 0.0677110285 159.2359181500 2.4830184476 26.2392411721 1.1356868545 9.7941506745 0.4083520338 196.0113971077 4.0947683644
0.006 0.0075 0.7892 0.1973 0.7069549747 0.0275827140 157.3164701394 5.0056243828 25.9462323258 0.7403451549 9.8493004833 0.4058038727 193.8189579232 6.1793561244
0.006 0.008 0.7888 0.1972 0.6732179774 0.0499758484 165.9167660099 0.8665358733 24.2809764565 0.6654421611 9.3091865303 0.1722173008 200.1801469741 1.7541711836
0.006 0.0085 0.7884 0.1971 0.6475981523 0.0454571274 167.2608666103 4.0027574510 23.8739089891 1.1646613919 9.1897796049 0.4066445418 200.9721533566 5.6195205121
0.0005 0.003 0.7972 0.1993 0.0637959010 0.0079651369 130.2420959084 7.9131416170 32.7822195133 1.2979268619 11.9844582179 0.0742678482 175.0725695406 9.2933014640
0.006 0.009000000000000001 0.7879999999999999 0.19699999999999998 0.6566031403 0.0361732519 166.8058760344 6.6159741318 24.0887378484 0.9118875788 9.2125478746 0.4210968146 200.7637648977 7.9851317771
0.006 0.0095 0.7876 0.1969 0.6172855870 0.0317695374 169.4318117053 5.8725111913 22.8575691587 0.5549950270 8.8811430603 0.2962464276 201.7878095113 6.7555221833
0.006 0.01 0.7872 0.1968 0.6228661430 0.0689119813 172.1221000187 3.2108272654 22.8502605481 0.5387732442 8.8181508475 0.1971471886 204.4133775573 4.0156596795
0.0065 0.0 0.7948 0.1987 0.7600970871 0.0259256586 0.0000000000 0.0000000000 49.2372242451 2.1938564603 12.6902745780 0.4495649869 62.6875959102 2.6693471058
0.0065 0.0005 0.7944 0.1986 0.8828693181 0.0547074699 61.4960809882 12.5637556004 41.7753542160 1.3324507879 13.0307867001 0.4346660272 117.1850912224 14.3855798854
0.0065 0.001 0.794 0.1985 0.9129282218 0.0364832103 86.5842196012 9.8174043601 38.5449482963 1.1653274689 12.9073320823 0.2231135537 138.9494282016 11.2423285930
0.0065 0.0015 0.7936 0.1984 0.9847144643 0.0581399991 105.0109900732 6.7657212382 36.7144735311 1.6629599536 12.5976836146 0.3332808316 155.3078616832 8.8201020225
0.0065 0.002 0.7932 0.1983 0.8987231702 0.0295752496 116.0980807656 8.2812133040 33.8696521929 0.7657939880 12.3138391859 0.3625947941 163.1802953146 9.4391773357
0.0065 0.0025 0.7928 0.1982 0.8935231067 0.0557536501 119.7404403377 8.9841497968 33.8749675462 1.4711143641 12.1395354325 0.3050591510 166.6484664231 10.8160769620
0.0065 0.003 0.7924 0.1981 0.9054452035 0.0783334070 127.7448655228 7.8979143434 32.6415841260 1.3773995733 11.7706894636 0.3488259052 173.0625843159 9.7024732289
0.0005 0.0035 0.7968 0.1992 0.0668398406 0.0150196821 135.3499564715 6.9539572170 32.0032987934 1.2283196497 11.8372234073 0.5351566564 179.2573185128 8.7324532052
0.0065 0.0035 0.792 0.198 0.8729765144 0.0667597713 132.8829892205 2.7411850803 31.3162893897 0.8356856453 11.4562343613 0.2528643763 176.5284894859 3.8964948732
0.0065 0.004 0.7916 0.1979 0.8823619948 0.0708738051 137.4116760001 4.4927362772 30.7860829060 1.4091154939 11.4327071493 0.2537567411 180.5128280502 6.2264823173
0.0065 0.0045 0.7912 0.1978 0.8484981667 0.0822857385 142.8479089666 3.4525206158 29.7972057340 0.3087636178 11.0734744498 0.3447325114 184.5670873171 4.1883024835
0.0065 0.005 0.7908 0.1977 0.8113367372 0.0317897844 145.8296973585 10.8952983006 28.6056807204 1.5007425750 10.7486471357 0.3735236930 185.9953619518 12.8013543530
0.0065 0.0055 0.7904 0.1976 0.8263027737 0.0199572230 147.5091274047 6.3499303423 28.8707839623 1.1439734613 10.6492256914 0.2556332858 187.8554398321 7.7694943124
0.0065 0.006 0.79 0.1975 0.7990341480 0.0666941996 153.4765305619 4.6019263970 27.3554653484 0.6333237104 10.3360354929 0.2086476477 191.9670655512 5.5105919547
0.0065 0.0065 0.7896 0.1974 0.7179892558 0.0604513515 156.6193744864 1.4226030804 25.9517691521 1.0562742427 9.8925601957 0.2869002751 193.1816930900 2.8262289497
0.0065 0.006999999999999999 0.7892 0.1973 0.7236966426 0.0311229491 157.1508925292 4.9638022502 25.6915383174 0.6494466015 9.8771283685 0.2707560937 193.4432558577 5.9151278945
0.0065 0.0075 0.7888 0.1972 0.7385358482 0.0598103797 162.3484989399 5.8986348512 25.3723956511 1.6073723690 9.6729728837 0.2628634591 198.1324033229 7.8286810590
0.0065 0.008 0.7884 0.1971 0.7027695578 0.0552691390 163.1259484331 5.3301386935 24.3042311269 0.9606809647 9.3676250892 0.1876046474 197.5005742070 6.5336934446
0.0005 0.004 0.7964 0.1991 0.0644300551 0.0084359180 134.5613757104 6.9112924304 31.7007666060 1.2230073150 11.4420674379 0.5304094120 177.7686398094 8.6731450754
0.0065 0.0085 0.7879999999999999 0.19699999999999998 0.7093647603 0.0365536889 165.9355500245 1.4560931948 23.9392435391 0.5287455612 9.2914778761 0.2201810724 199.8756362000 2.2415735173
0.0065 0.009000000000000001 0.7876 0.1969 0.7220478420 0.0447883417 165.9087654111 2.5235299921 23.9095661503 0.7669220022 9.1434841232 0.4077893142 199.6838635266 3.7430296502
0.0065 0.0095 0.7872 0.1968 0.6468371674 0.0326918579 169.8916722109 3.8950091772 22.4341126855 1.3789197432 8.6731928639 0.3236074057 201.6458149277 5.6302281840
0.0065 0.01 0.7868 0.1967 0.6207100191 0.0671144776 174.1232932780 6.2846606100 21.7324860604 0.6784346772 8.4935765142 0.3081069041 204.9700658717 7.3383166689
0.006999999999999999 0.0 0.7944 0.1986 0.8529372453 0.0675473832 0.0000000000 0.0000000000 48.9422221414 1.6529861887 12.9225109287 0.6644209534 62.7176703154 2.3849545253
0.006999999999999999 0.0005 0.794 0.1985 0.9349967839 0.0759613895 52.8797839201 5.8028693119 41.9458884651 0.7133605368 12.9579282371 0.2555000618 108.7185974062 6.8476913000
0.006999999999999999 0.001 0.7936 0.1984 0.9984121925 0.0774752563 92.2319466581 11.2722222988 38.3524882151 1.2103740315 13.1544942987 0.5079475973 144.7373413644 13.0680191839
0.006999999999999999 0.0015 0.7932 0.1983 1.0147733679 0.0254977263 105.9637570360 3.6036852651 36.4695243368 0.6253021656 12.7884311184 0.2059543192 156.2364858591 4.4604394762
0.006999999999999999 0.002 0.7928 0.1982 1.0150270296 0.1012316516 107.1662818226 6.4751063148 35.5856253909 1.4069683525 12.3259822631 0.4411961493 156.0929165062 8.4245024682
0.006999999999999999 0.0025 0.7924 0.1981 0.9636605486 0.0347858806 117.2901699886 3.4863956129 33.5192818265 0.6614441627 12.0535219692 0.2937297444 163.8266343329 4.4763554006
0.0 0.0015 0.7988 0.1997 0.0000000000 0.0000000000 101.1185248252 10.2053228637 37.5128838794 1.4031204160 12.9273175634 0.0556787638 151.5587262680 11.6641220435
0.0005 0.0045 0.7959999999999999 0.19899999999999998 0.0669666714 0.0110742987 141.3604932919 4.5993751078 30.3980621209 1.2968539020 11.1379845473 0.3316291381 182.9635066315 6.2389324466
0.006999999999999999 0.003 0.792 0.198 0.9984121925 0.0232982377 127.3778815338 5.6980251958 32.8267355965 1.2889092240 11.9391746593 0.2332389446 173.1422039821 7.2434716021
0.006999999999999999 0.0035 0.7916 0.1979 0.9394358625 0.0515351552 132.8374205925 4.5706314956 31.0627027465 0.8040161150 11.6168771529 0.2478746885 176.4564363544 5.6740574543
0.006999999999999999 0.004 0.7912 0.1978 0.9536409141 0.0469815313 135.9266952902 3.4420623998 31.0405554414 0.4025719733 11.3747745520 0.2607474693 179.2956661977 4.1523633737
0.006999999999999999 0.0045 0.7908 0.1977 0.8727228527 0.0666478747 144.9381523692 5.9769843726 28.5514198229 0.9814494224 10.7989903098 0.1729885420 185.1612853546 7.1980702117
0.006999999999999999 0.005 0.7904 0.1976 0.8871815659 0.0584798730 143.9746019906 7.0832366365 28.9385547158 0.6517533083 10.9280105047 0.2330808404 184.7283487770 8.0265506582
0.006999999999999999 0.0055 0.79 0.1975 0.8445664113 0.0706455621 151.0728723972 5.4969941113 27.4794902569 0.8570445069 10.4407695335 0.2865967373 189.8376985989 6.7112809176
0.006999999999999999 0.006 0.7896 0.1974 0.8424102874 0.0362176941 147.2833713774 4.2232288229 27.2848154452 0.6066689807 10.3972568403 0.4748103411 185.8078539503 5.3409258388
0.006999999999999999 0.0065 0.7892 0.1973 0.7958633775 0.0897654012 155.2425757866 5.6274519947 26.4170840319 1.1257572556 9.9692133703 0.2619327313 192.4247365663 7.1049073828
0.006999999999999999 0.006999999999999999 0.7888 0.1972 0.7859705738 0.0699692410 157.8744249435 4.4991032663 25.6078215041 1.3831108170 9.9052092344 0.5311786659 194.1734262558 6.4833619902
0.006999999999999999 0.0075 0.7884 0.1971 0.7557848393 0.0239492050 159.3910601965 5.7079236944 24.8255786886 0.4781389281 9.5510361505 0.3447503333 194.5234598749 6.5547621608
0.0005 0.005 0.7956 0.1989 0.0635422394 0.0171554797 142.8451261496 7.6901828019 29.1611351319 0.7197559313 10.9659576208 0.2441158296 183.0357611417 8.6712100425
0.006999999999999999 0.008 0.7879999999999999 0.19699999999999998 0.7744289694 0.0218119508 163.8404366922 3.9855131063 24.7155065823 0.8300311203 9.4594571102 0.2476969887 198.7898293541 5.0850531661
0.006999999999999999 0.0085 0.7876 0.1969 0.7746826311 0.0500915900 164.8196404164 3.3966468581 24.4630273043 0.6124975665 9.2363280673 0.2144226600 199.2936784191 4.2736586746
0.006999999999999999 0.009000000000000001 0.7872 0.1968 0.7687215827 0.0486303160 167.5214078499 4.2269278081 23.8488825343 0.7347935141 9.0410269096 0.1940717075 201.1800388765 5.2044233457
0.006999999999999999 0.0095 0.7868 0.1967 0.7197648873 0.0345669243 171.3637823922 4.4148962705 22.8677569191 0.7751285945 8.7875401738 0.2646590021 203.7388443724 5.4892507914
0.006999999999999999 0.01 0.7864 0.1966 0.7351114161 0.0531927903 169.3636326893 10.1580470726 23.0774918982 1.5160013947 8.8186568091 0.4468342346 201.9948928127 12.1740754922
0.0075 0.0 0.794 0.1985 0.9131818834 0.0186229797 0.0000000000 0.0000000000 49.1679031802 2.0168817145 12.9806965068 0.2237551666 63.0617815704 2.2592598608
0.0075 0.0005 0.7936 0.1984 1.0024707787 0.0862688264 61.6547015560 6.0788144782 41.6096923739 0.6961354237 13.0070065073 0.3794542956 117.2738712159 7.2406730239
0.0075 0.001 0.7932 0.1983 1.0689301268 0.0667163855 93.0045262216 13.6866061698 38.1179482543 1.4846985099 12.9513507370 0.4966986150 145.1427553397 15.7347196802
0.0075 0.0015 0.7928 0.1982 1.0871937645 0.0620025003 103.5861877804 6.3245720988 36.6389512207 0.5748385832 12.6234876536 0.1510733743 153.9358204192 7.1124865566
0.0075 0.002 0.7924 0.1981 1.0445786100 0.0741430003 115.9902466077 6.4435568276 34.1433928838 1.2434815428 12.2516059155 0.1709326525 163.4298240170 7.9321140232
0.0005 0.0055 0.7952 0.1988 0.0583421759 0.0105200792 152.4701943723 5.6977092010 27.9275302387 1.1190394857 10.5505631895 0.1988113439 191.0066299764 7.0260801098
0.0075 0.0025 0.792 0.198 1.0279637729 0.0659715345 119.2767534587 3.9661170915 32.9607267923 0.6205278086 11.9110937933 0.1868403034 165.1765378172 4.8394567380
0.0075 0.003 0.7916 0.1979 1.0411541779 0.0408655112 128.7094594578 8.3100882172 32.0276608290 0.6771581176 11.6917594621 0.1331496240 173.4700339268 9.1612614700
0.0075 0.0035 0.7912 0.1978 1.0350662987 0.0504359453 132.0825814872 7.5465789265 31.6544787384 0.9631023445 11.6194069606 0.3697087035 176.3915334849 8.9298259198
0.0075 0.004 0.7908 0.1977 0.9825583404 0.0684585711 139.9663019859 2.4617400073 30.3539889838 0.5217465121 11.2100840679 0.1273134386 182.5129333780 3.1792585291
0.0075 0.0045 0.7904 0.1976 1.0253003257 0.0307485616 139.4149563721 8.0204569708 30.3550963490 1.0178116882 11.3092525314 0.1407573752 182.1046055782 9.2097745958
0.0075 0.005 0.79 0.1975 0.9315723519 0.0510799208 147.7842784334 2.9702453754 28.2533170965 0.5121096792 10.5465154971 0.3079697799 187.5156833789 3.8414047553
0.0075 0.0055 0.7896 0.1974 0.9196502551 0.0552574958 145.9430971504 3.8884428197 28.0772460211 0.8787999308 10.5361432854 0.2121035227 185.4761367120 5.0346037690
0.0075 0.006 0.7892 0.1973 0.8709472213 0.0348505608 153.9896124422 4.7978937435 26.2890726086 0.9994354174 10.0736944301 0.2400253003 191.2233267022 6.0722050220
0.0075 0.0065 0.7888 0.1972 0.8620690641 0.0251317112 153.5488838033 8.8301878574 26.2928376504 0.4777468892 9.8920542342 0.3652453679 190.5958447520 9.6983118257
0.0075 0.006999999999999999 0.7884 0.1971 0.8755131307 0.0483862476 157.5658801111 4.7307124368 26.0461166718 0.5823712097 9.8293150021 0.2901300168 194.3168249157 5.6515999109
0.0005 0.006 0.7948 0.1987 0.0580885142 0.0054167302 152.9098794548 12.3213534127 28.2316127375 0.9655479294 10.4228078985 0.4320686483 191.6223886050 13.7243867206
0.0075 0.0075 0.7879999999999999 0.19699999999999998 0.8478640126 0.0736711297 156.3897920858 8.2695922075 25.5721643430 2.2217981302 9.5884773051 0.2366991737 192.3982977465 10.8017606411
0.0075 0.008 0.7876 0.1969 0.8398736711 0.1054835978 163.4306668922 6.9495796580 24.6337830265 0.5872162381 9.3843218203 0.1840267775 198.2886454101 7.8263062714
0.0075 0.0085 0.7872 0.1968 0.8029659033 0.0712486720 161.9011611107 8.2184497938 24.0659261242 0.9049537372 9.3076686457 0.1216898007 196.0777217839 9.3163420037
0.0075 0.009000000000000001 0.7868 0.1967 0.7693557368 0.0195730814 166.7251743420 4.5529149081 23.0205733242 0.9441888394 9.0035857550 0.3854218345 199.5186891580 5.9020986634
0.0075 0.0095 0.7864 0.1966 0.7938340845 0.0632294556 168.2463316726 5.1417055663 23.4391573903 0.6397935941 9.0496282560 0.4048533461 201.5289514034 6.2495819621
0.0075 0.01 0.7859999999999999 0.1965 0.7567994859 0.0550486658 171.3696958783 5.1623342950 22.5827211026 1.1624743857 8.6284152669 0.3701432936 203.3376317337 6.7500006401
0.008 0.0 0.7936 0.1984 0.9731728599 0.0712631200 0.0000000000 0.0000000000 49.1969161498 1.2956449840 12.8863346780 0.4089271258 63.0564236877 1.7758352298
0.008 0.0005 0.7932 0.1983 1.0994963538 0.0299750355 60.5735771600 8.3569769000 41.1696254219 1.4286677023 13.0388820849 0.2598564527 115.8815810206 10.0754760905
0.008 0.001 0.7928 0.1982 1.1380529222 0.0861165371 87.9651925266 9.2789555631 38.0047755253 0.6736116586 12.9440142945 0.3236311370 140.0520352686 10.3623148958
0.008 0.0015 0.7924 0.1981 1.1488335416 0.0730774471 105.5685970251 11.7417656941 36.1727504487 1.8361003389 12.6353777500 0.1255090628 155.5255587654 13.7764525429
0.0005 0.0065 0.7944 0.1986 0.0634154086 0.0141004842 152.4608023650 4.2089017800 27.3550224023 1.3143274492 10.2404087603 0.2520298030 190.1196489362 5.7893595164
0.008 0.002 0.792 0.198 1.1447749555 0.0567510865 110.5383602957 5.9263848542 34.7980672221 1.4755274645 12.2473052423 0.0827150421 158.7285077156 7.5413784473
0.008 0.0025 0.7916 0.1979 1.1631654240 0.0562557228 123.7309998841 6.7636923383 33.9294499167 0.4601363674 12.0520040846 0.4037053213 170.8756193094 7.6837897498
0.008 0.003 0.7912 0.1978 1.1046964173 0.0515314094 124.5007966307 4.4234233770 32.8320509497 0.6150181808 11.8508843691 0.1394013594 170.2884283668 5.2293743266
0.008 0.0035 0.7908 0.1977 1.0835156708 0.0561996496 132.8398555574 8.3069130181 31.4744211480 1.5093341456 11.4170223413 0.2891206138 176.8148147175 10.1615674271
0.008 0.004 0.7904 0.1976 1.0611934470 0.0869974355 132.7024539691 4.8155969382 30.4924096406 0.3601753793 11.2649808959 0.3834187164 175.5210379526 5.6461884694
0.008 0.0045 0.79 0.1975 1.0688032960 0.0563996551 141.0707324740 4.9278193646 30.5577441906 0.6277001069 11.0818228154 0.2247802157 183.7791027760 5.8366993423
0.008 0.005 0.7896 0.1974 1.0445786100 0.0777356001 147.5710450825 4.8580753913 28.3846506157 0.9120437712 10.6497316530 0.2622648160 187.6500059612 6.1101195786
0.008 0.0055 0.7892 0.1973 1.0266954647 0.0774353814 148.6827804652 2.9798316295 28.2262973843 0.6860112645 10.4478529952 0.2416907935 188.3836263094 3.9849690689
0.008 0.006 0.7888 0.1972 0.9244698261 0.0273131276 148.1832648177 4.3017031119 27.1098517350 0.8283146581 10.2067623173 0.4804621094 186.4243486961 5.6377930070
0.008 0.0065 0.7884 0.1971 0.9688606121 0.0306752334 153.8191649023 1.6802728070 27.0485036999 0.5806497983 10.1063289499 0.1218768849 191.9428581642 2.4134747236
0.0005 0.006999999999999999 0.794 0.1985 0.0579616834 0.0130973930 156.7672116384 10.4606606104 26.1849802747 1.1661294558 10.0048836595 0.4893843604 193.0150372560 12.1292718196
0.008 0.006999999999999999 0.7879999999999999 0.19699999999999998 0.9299235513 0.0586150512 157.6250149719 4.3765938433 26.1019278806 0.6613148213 9.8326037522 0.2977986692 194.4894701560 5.3943223850
0.008 0.0075 0.7876 0.1969 0.8737374993 0.0441137930 162.3992853497 5.1878318918 24.5066574953 0.8255552870 9.3939350897 0.2874493978 197.1736154340 6.3449503696
0.008 0.008 0.7872 0.1968 0.8544592151 0.0783670777 166.3063603868 5.3763896181 23.8484395882 1.3053557738 9.1627106620 0.2709961416 200.1719698521 7.0311086112
0.008 0.0085 0.7868 0.1967 0.8568690006 0.0437402695 163.7593871477 4.7259525760 23.9640485208 0.7135318649 9.0923820068 0.2008699209 197.6726866759 5.6840946313
0.008 0.009000000000000001 0.7864 0.1966 0.8756399615 0.0741603551 165.0847037335 7.3579657603 24.2140915952 1.5818712308 9.0455805636 0.2632089590 199.2200158538 9.2772063052
0.008 0.0095 0.7859999999999999 0.1965 0.8131123687 0.0376360700 169.4502478677 1.4745362427 22.8471599253 0.5838090113 8.8487615212 0.1810366904 201.9592816829 2.2770180144
0.008 0.01 0.7856 0.1964 0.7769655858 0.0337131486 172.2438482615 4.1266249547 22.0432127508 0.3387046387 8.5750363235 0.1813108108 203.6390629216 4.6803535528
0.0085 0.0 0.7932 0.1983 1.0341784829 0.0546015138 0.0000000000 0.0000000000 49.4582543498 1.8198040466 12.9270645827 0.2384330041 63.4194974154 2.1128385645
0.0085 0.0005 0.7928 0.1982 1.1564433907 0.0731698405 64.1178424336 9.4870022486 40.9373001915 0.7372403752 13.0740464125 0.5125692656 119.2856324283 10.8099817299
0.0085 0.001 0.7924 0.1981 1.2184636602 0.0719997001 90.3754598816 15.1182426331 37.7584974927 1.2327418405 12.7869132337 0.2169684415 142.1393342682 16.6399526152
0.0005 0.0075 0.7936 0.1984 0.0597373149 0.0117453828 160.6774173446 3.5946504447 26.2906229199 0.5778122814 9.9054622152 0.2045987388 196.9332397946 4.3888068477
0.0085 0.0015 0.792 0.198 1.2456054551 0.0707956852 101.7470936101 9.2464206777 36.3051913331 1.1524257361 12.6090677494 0.1898576468 151.9069581477 10.6594997458
0.0085 0.002 0.7916 0.1979 1.2022293157 0.0626415852 108.1465291031 16.4033383115 35.4390102312 1.1126582131 12.3148511090 0.1897753788 157.1026197590 17.7684134886
0.0085 0.0025 0.7912 0.1978 1.1702679497 0.0815734169 119.6548687156 10.6209898966 33.2052330404 1.4004540814 12.0077324491 0.4775296080 166.0381021548 12.5805470029
0.0085 0.003 0.7908 0.1977 1.1740728742 0.0350805878 126.5106861930 7.8978521413 32.2006312817 0.6931584277 11.8668221578 0.2257949427 171.7522125067 8.8518860995
0.0085 0.0035 0.7904 0.1976 1.1468042486 0.0401603329 134.3905803183 6.8777743142 31.1098765063 0.9030155659 11.5179616702 0.3690933143 178.1652227434 8.1900435273
0.0085 0.004 0.79 0.1975 1.1239747015 0.0968063993 135.8386887033 4.9719016738 30.3327275709 1.0266009585 11.2847133963 0.1282849517 178.5801043720 6.2235939833
0.0085 0.0045 0.7896 0.1974 1.1148428826 0.0504270142 141.9181002438 3.9783112245 29.6379666104 0.7466402815 11.0056756023 0.1699262652 183.6765853391 4.9453047854
0.0085 0.005 0.7892 0.1973 1.0757789910 0.0595678321 140.6734853504 9.9748584949 28.9812990146 0.6165972020 10.8288420412 0.2442908948 181.5594053972 10.8953144238
0.0085 0.0055 0.7888 0.1972 1.0233978635 0.0777190437 145.7086448200 3.0854286375 27.8334041921 1.5957961856 10.5553698242 0.1876387582 185.1208166998 4.9465826250
0.0085 0.006 0.7884 0.1971 0.9914364976 0.0270788993 145.7698667935 9.3995705802 27.5259995975 1.2985933289 10.3140261656 0.3058913138 184.6013290542 11.0311341222
0.0005 0.008 0.7932 0.1983 0.0572006985 0.0102222806 164.5344016761 1.7820004873 25.2461560121 0.8282649144 9.5743103817 0.4364820927 199.4120687684 3.0569697750
0.0085 0.0065 0.7879999999999999 0.19699999999999998 1.0058952107 0.0670713212 153.5867996847 8.5312076936 26.5417733596 1.0354253349 9.9919816400 0.4708042216 191.1264498950 10.1045085713
0.0085 0.006999999999999999 0.7876 0.1969 0.9878852347 0.0977483059 157.4267392622 6.7109311883 25.7690538852 1.0207487007 9.8376633677 0.3203284081 194.0213417498 8.1497566030
0.0085 0.0075 0.7872 0.1968 0.9782460926 0.1028490796 161.0517062281 1.4030293561 25.3681876631 1.2041786114 9.5523010544 0.4572767279 196.9504410382 3.1673337750
0.0085 0.008 0.7868 0.1967 0.9721582134 0.0770772487 161.6562732166 5.1570531747 24.9451741360 0.4775312334 9.5318096116 0.1246412424 197.1054151776 5.8363028992
0.0085 0.0085 0.7864 0.1966 0.9259917959 0.0258859181 165.5414335700 6.8541608365 23.8971636594 1.1265046850 9.0966826800 0.3511919892 199.4612717053 8.3577434288
0.0085 0.009000000000000001 0.7859999999999999 0.1965 0.8973280313 0.0610898112 168.8707262321 3.8953676586 23.4974048026 0.8707123917 9.0531699868 0.3226329186 202.3186290528 5.1498027801
0.0085 0.0095 0.7856 0.1964 0.8521762604 0.0396183419 168.9949094397 7.6537713300 22.7561345014 1.0942215812 8.8244753669 0.3500529994 201.4276955684 9.1376642525
0.0085 0.01 0.7852 0.1963 0.8462152119 0.0569615824 170.8642667447 2.8628991291 22.3951334286 0.4258424018 8.6817942102 0.3207756315 202.7874095954 3.6664787448
0.009000000000000001 0.0 0.7928 0.1982 1.1039354324 0.0860447783 0.0000000000 0.0000000000 49.3187263278 1.4300870062 12.8752035239 0.3133916192 63.2978652841 1.8295234037
0.009000000000000001 0.0005 0.7924 0.1981 1.2171953521 0.0588724554 62.2157870292 8.1935775772 40.7822690560 1.1887400904 13.0621563161 0.3542439115 117.2774077534 9.7954340345
0.0005 0.0085 0.7928 0.1982 0.0520006350 0.0056720466 167.6160236271 4.4737385724 24.3912700358 0.5122046850 9.4225219172 0.3403560878 201.4818162151 5.3319713918
0.009000000000000001 0.001 0.792 0.198 1.2854303317 0.0893126729 92.5784073718 1.9563799593 37.6211842012 1.8050695497 12.9194751594 0.6124149888 144.4044970641 4.4631771707
0.009000000000000001 0.0015 0.7916 0.1979 1.3053427700 0.0475004693 106.5182333189 5.7257932709 35.9729817568 1.2268194945 12.4552554387 0.3051136923 156.2518132844 7.3052269270
0.009000000000000001 0.002 0.7912 0.1978 1.2814985764 0.1397981715 109.9045737290 4.6246923824 35.1998193363 0.7878590556 12.3702538986 0.2928883753 158.7561455403 5.8452379848
0.009000000000000001 0.0025 0.7908 0.1977 1.2637422620 0.0654987545 123.4648930106 7.2482433424 33.3332444638 0.8403909823 12.0555458154 0.3073123979 170.1174255518 8.4614454771
0.009000000000000001 0.003 0.7904 0.1976 1.2425615155 0.0832713619 130.4720261612 4.6540832546 31.7204777075 1.0881221399 11.6464759035 0.2984083834 175.0815412877 6.1238851398
0.009000000000000001 0.0035 0.79 0.1975 1.2358394822 0.0496710676 132.9309928134 2.4562464734 31.3789662631 0.4704738210 11.4655946499 0.1257454419 177.0113932086 3.1021368039
0.009000000000000001 0.004 0.7896 0.1974 1.1932243276 0.0523404214 133.5150365266 2.5184422543 30.3796798577 0.1383127130 11.4281534953 0.2704240232 176.5160942072 2.9795194119
0.009000000000000001 0.0045 0.7892 0.1973 1.1662093636 0.0336328927 142.5967597343 3.2764412795 29.0745391690 0.8487436804 10.9421774280 0.2622452933 183.7796856949 4.4210631459
0.009000000000000001 0.005 0.7888 0.1972 1.1045695865 0.0738517018 142.5417990990 7.9886475473 28.8105432924 1.1714541881 10.7587663667 0.2083038226 183.2156783446 9.4422572598
0.009000000000000001 0.0055 0.7884 0.1971 1.1107842965 0.0796578311 148.8507930402 3.4002436591 27.8628601079 0.3302714968 10.4630318416 0.3391618430 188.2874692862 4.1493348300
0.0005 0.009000000000000001 0.7924 0.1981 0.0585958375 0.0073342874 170.0485535180 4.1591720395 23.8876403182 0.7298060947 9.2014167205 0.3840998023 203.1962063942 5.2804122239
0.009000000000000001 0.006 0.7879999999999999 0.19699999999999998 1.0299930660 0.1131438946 152.4166251454 5.6951664190 26.0981628387 0.6793981757 9.9775617359 0.1638175045 189.5223427860 6.6515259938
0.009000000000000001 0.0065 0.7876 0.1969 1.0601788005 0.0561354973 156.8799157260 3.9567608730 26.6509595736 0.4119636882 9.9568173124 0.0859628522 194.5478714125 4.5108229107
0.009000000000000001 0.006999999999999999 0.7872 0.1968 1.0625885860 0.0805933751 155.5639911475 4.3538667948 26.2131073521 0.8798091582 9.9816094282 0.2114979793 192.8212965138 5.5257673074
0.009000000000000001 0.0075 0.7868 0.1967 1.0329101748 0.0520247582 158.0504381174 4.8326335061 25.5839024147 0.4554481153 9.7177504807 0.2604036190 194.3850011876 5.6005099986
0.009000000000000001 0.008 0.7864 0.1966 0.9730460291 0.1061130621 163.1854311460 3.7351333967 24.0944961477 1.2646499842 9.3360024924 0.2921611426 197.5889758152 5.3980575856
0.009000000000000001 0.0085 0.7859999999999999 0.1965 0.9399431858 0.0492743846 165.3428100082 9.2527819731 23.5383773170 1.1059978326 9.1773835469 0.3523854193 198.9985140579 10.7604396096
0.009000000000000001 0.009000000000000001 0.7856 0.1964 0.9631532253 0.0577402083 165.2419328928 3.8207612204 23.5713768016 0.6522326825 8.9517246963 0.2372145021 198.7281876160 4.7679486133
0.009000000000000001 0.0095 0.7852 0.1963 0.9701289203 0.0629234259 169.5511249832 8.3981544175 22.9778290253 1.2378461473 8.7432685384 0.3871098548 202.2423514672 10.0860338455
0.009000000000000001 0.01 0.7848 0.1962 0.8831229797 0.0428575575 172.6970995768 6.2313078465 22.1267080909 0.9036714933 8.5370892074 0.2077488222 204.2440198548 7.3855857195
0.0095 0.0 0.7924 0.1981 1.1357699675 0.0426800305 0.0000000000 0.0000000000 49.9472668461 1.7266261766 12.8984777552 0.3230294062 63.9815145688 2.0923356133
0.0 0.002 0.7984 0.1996 0.0000000000 0.0000000000 117.1141568147 8.2327570909 35.4232856446 1.2407065004 12.6525804426 0.2705423286 165.1900229019 9.7440059199
0.0005 0.0095 0.792 0.198 0.0527616199 0.0151646384 172.4800398525 6.5970114541 23.1736112023 1.1935481689 8.9785406584 0.2450828857 204.6849533331 8.0508071471
0.0095 0.0005 0.792 0.198 1.2964646128 0.0591559380 63.8604318632 7.0713239115 41.5109153932 1.5162320040 13.0219323730 0.4942661688 119.6897442422 9.1409780223
0.0095 0.001 0.7916 0.1979 1.3352748428 0.0384496152 87.8403136147 7.9985170543 38.2898113417 0.7611260297 12.8883585242 0.2680899226 140.3537583234 9.0661826218
0.0095 0.0015 0.7912 0.1978 1.3487189094 0.0384813979 100.5132621325 4.2864920357 36.3384122907 0.5441055150 12.6272823652 0.2029996929 150.8276756978 5.0720786415
0.0095 0.002 0.7908 0.1977 1.3035671385 0.0489941389 112.2285737577 4.2523459234 34.1092860339 1.2766621097 12.3429319750 0.2984830091 159.9843589051 5.8764851811
0.0095 0.0025 0.7904 0.1976 1.3399675831 0.0579659850 118.1250150820 9.9640610194 33.7602445058 1.2415961749 12.0251881225 0.1426362949 165.2504152934 11.4062594742
0.0095 0.003 0.79 0.1975 1.2639959236 0.0746532697 125.8452450832 5.2699541875 32.3421525612 0.7113121383 11.7638589827 0.3238051135 171.2152525507 6.3797247090
0.0095 0.0035 0.7896 0.1974 1.2842888543 0.0910691193 131.4467078077 8.1583689838 31.3464097246 0.5800064192 11.6019512872 0.3807050507 175.6793576738 9.2101495730
0.0095 0.004 0.7892 0.1973 1.2533421350 0.0661595060 137.9275406974 6.7377203687 30.2153468540 1.2969976197 11.2487901264 0.1659445896 180.6450198128 8.2668220840
0.0095 0.0045 0.7888 0.1972 1.2660252167 0.0778852754 138.6096787091 6.2526109245 29.8840231699 0.7554193511 11.0861234886 0.2943791950 180.8458505843 7.3802947460
0.0095 0.005 0.7884 0.1971 1.1403358769 0.0577959002 147.0179602081 7.2100647859 27.8026194380 0.7869146625 10.5983765558 0.3165128191 186.5592920788 8.3712881677
0.0005 0.01 0.7916 0.1979 0.0539030973 0.0186919539 174.1587741945 3.3600897422 23.1935437769 1.2042753901 8.8616635407 0.4357013484 206.2678846094 5.0187584346
0.0095 0.0055 0.7879999999999999 0.19699999999999998 1.1412236926 0.0578192748 149.7892980661 6.7363524907 27.3997599585 0.5725520008 10.3056778000 0.2284493433 188.6359595172 7.5951731096
0.0095 0.006 0.7876 0.1969 1.2128831043 0.0581798271 148.9120150138 2.6400926544 28.0830043204 0.3671683878 10.4435523220 0.1538705519 188.6514547605 3.2193114212
0.0095 0.0065 0.7872 0.1968 1.1323455354 0.1078959832 154.0692705782 2.5797942284 26.3076763448 1.5974812930 9.9783206782 0.3042701482 191.4876131366 4.5894416528
0.0095 0.006999999999999999 0.7868 0.1967 1.0798375771 0.0336845077 156.2377807083 3.2335499566 25.8618510935 0.4109589862 9.7685996163 0.5304287173 192.9480689952 4.2086221678
0.0095 0.0075 0.7864 0.1966 1.0422956552 0.0774378742 159.3594056534 5.5247636286 24.8430750596 0.7431687864 9.4968982648 0.2843440882 194.7416746330 6.6297143774
0.0095 0.008 0.7859999999999999 0.1965 1.0737496979 0.0421673844 159.3594056534 5.2927007087 24.7234796121 0.8440112191 9.5300387462 0.3239276318 194.6866737096 6.5028069440
0.0095 0.0085 0.7856 0.1964 1.0166758302 0.0867782346 167.3151315414 1.9372246653 23.6384831360 0.9279848745 9.1267873921 0.2563812560 201.0970778997 3.2083690304
0.0095 0.009000000000000001 0.7852 0.1963 0.9965097303 0.0783260139 166.6949112074 6.8361651401 23.2407175367 0.9960700664 9.0066215243 0.5024190533 199.9387599987 8.4129802737
0.0095 0.0095 0.7848 0.1962 0.9782460926 0.0655144706 170.3376186316 3.5930961621 22.9282190620 0.8288531210 8.7786858467 0.3136243379 203.0227696329 4.8010880916
0.0095 0.01 0.7844 0.1961 0.9563043612 0.0774935255 173.2853175155 5.2504668893 21.8314845142 0.6380705859 8.5821197852 0.4525610397 204.6552261761 6.4185920404
0.001 0.0 0.7992 0.1998 0.1226454002 0.0106296029 0.0000000000 0.0000000000 49.0319187269 1.1620629985 13.1582890103 0.6123150757 62.3128531374 1.7850076771
0.01 0.0 0.792 0.198 1.2013414999 0.0748607013 0.0000000000 0.0000000000 48.7960499278 1.3633942890 12.8628074660 0.1788844210 62.8601988937 1.6171394113
0.01 0.0005 0.7916 0.1979 1.3291869636 0.0464138411 60.1084988726 5.9526942437 41.0449360943 1.5204963547 12.9318712174 0.3945286881 115.4144931479 7.9141331276
0.01 0.001 0.7912 0.1978 1.3872754779 0.0561538340 88.6664624050 15.2457847220 37.6973709307 1.1190791096 12.7922258300 0.2813683060 140.5433346436 16.7023859716
0.01 0.0015 0.7908 0.1977 1.4018610218 0.1126286221 103.3708673167 12.1512535430 35.9596933738 0.9235191467 12.4835892854 0.4938360967 153.2160109977 13.6812374085
0.01 0.002 0.7904 0.1976 1.3904462483 0.0764384829 115.0388710534 7.4160527671 34.3283228812 1.3226321644 12.1984799529 0.3565266587 162.9561201358 9.1716500731
0.01 0.0025 0.79 0.1975 1.3854998464 0.0906867837 123.8882290434 5.6236978810 32.9350359184 0.8455392091 12.0580756232 0.3178687070 170.2668404314 6.8777925808
0.01 0.003 0.7896 0.1974 1.3748460578 0.0941320518 129.9429430833 7.0503605211 31.9288838484 0.9299361989 11.7276827320 0.2526851199 174.9743557215 8.3271138917
0.01 0.0035 0.7892 0.1973 1.3409822296 0.0725028674 133.2099702154 10.8941124911 30.7163188950 0.9887082875 11.3029280121 0.1845435360 176.5701993521 12.1398671820
0.01 0.004 0.7888 0.1972 1.3101623410 0.0849406729 133.4117244463 7.6490990650 30.6737960692 0.8762571111 11.0241431989 0.3690003624 176.4198260554 8.9792972114
0.01 0.0045 0.7884 0.1971 1.2716057726 0.0812248160 140.8721089122 3.1202452480 29.0807404145 0.4923030588 10.8263122334 0.3670785032 182.0507673327 4.0608516260
0.001 0.0005 0.7988 0.1997 0.1374846058 0.0262193382 61.7976687782 9.2427535982 42.7033262990 1.2015120191 13.2253289155 0.2561914705 117.8638085985 10.7266764260
0.01 0.005 0.7879999999999999 0.19699999999999998 1.2732545733 0.0581178607 145.6505535156 7.8209545702 28.8362341663 0.9568718492 10.8096155023 0.4105789897 186.5696577575 9.2465232698
0.01 0.0055 0.7876 0.1969 1.2236637237 0.0492822190 146.5448813219 4.3805778891 27.7503517980 0.5215272306 10.4728980918 0.1944736123 185.9917949354 5.1458609510
0.01 0.006 0.7872 0.1968 1.2123757810 0.0847639871 153.8327311351 3.4348246662 26.5295923418 0.5675064453 10.1895596247 0.3498371966 191.7642588826 4.4369322952
0.01 0.0065 0.7868 0.1967 1.1975365754 0.0226683254 153.6017573259 3.0366518821 26.4972572763 0.8968344937 10.0807778917 0.3555927135 191.3773290693 4.3117474147
0.01 0.006999999999999999 0.7864 0.1966 1.2014683308 0.0636817015 154.1812789616 5.9400353669 26.6731068787 0.6962078537 9.9434093313 0.1330688491 191.9992635024 6.8329937712
0.01 0.0075 0.7859999999999999 0.1965 1.1365309524 0.0810424111 157.6907590230 6.3415865547 25.2722898321 0.6979950798 9.6866338455 0.1906542069 193.7862136530 7.3112782525
0.01 0.008 0.7856 0.1964 1.0863059488 0.0357563945 163.6832075330 4.3495657483 24.6337830265 0.6680437861 9.2626380679 0.2199705291 198.6659345762 5.2733364580
0.01 0.0085 0.7852 0.1963 1.0571348608 0.0267128705 166.3679302125 1.4278803805 23.6548721418 0.5175396355 9.0653130640 0.2250215281 200.1452502791 2.1971544146
0.01 0.009000000000000001 0.7848 0.1962 1.0708325891 0.1054805478 168.5207869971 4.3988732963 23.4342849831 0.9656970682 9.0025738319 0.2278366819 202.0284784012 5.6978875942
0.01 0.0095 0.7844 0.1961 1.0467347338 0.0561652914 170.6896449793 6.4479791021 22.6219218326 0.9501793750 8.7943706548 0.4657062050 203.1526722005 7.9200299735
0.001 0.001 0.7984 0.1996 0.1372309441 0.0188564627 90.1507474107 14.9836556733 38.6804898034 1.6299215247 12.7891900607 0.2533569300 141.7576582189 16.8857905907
0.01 0.01 0.784 0.196 1.0018366246 0.0573600696 170.4833686708 7.4400557043 22.1123123426 1.1951803808 8.5193805532 0.2757253695 202.1168981912 8.9683215242
0.001 0.0015 0.7979999999999999 0.1995 0.1490262101 0.0119517438 106.9933993178 10.8752955248 37.2980550200 1.0768805928 13.0287628539 0.3294792700 157.4692434018 12.2936071314
0.001 0.002 0.7976 0.1994 0.1435724850 0.0077189865 114.5351811803 6.2037420092 35.1278405948 1.1882379030 12.5235602478 0.2598170438 162.3301545079 7.6595159425
0.001 0.0025 0.7972 0.1993 0.1482652252 0.0194245858 121.9656503637 3.8412205934 34.3646444616 2.0645562421 12.4699283236 0.4853397748 168.9484883741 6.4105411961
0.001 0.003 0.7968 0.1992 0.1305089108 0.0216639510 123.7856126673 8.8784754090 33.4435380431 0.8577557191 11.9662436021 0.3640863584 169.3259032233 10.1219814375
0.001 0.0035 0.7964 0.1991 0.1363431284 0.0195829410 131.6710724266 7.9631106489 32.6612952275 1.3168420339 11.8539201384 0.6003412338 176.3226309209 9.8998768576
0.0 0.0025 0.7979999999999999 0.1995 0.0000000000 0.0000000000 123.9675393273 7.7220466620 34.0384146577 0.8684922731 12.3221875515 0.3137394086 170.3281415365 8.9042783437
0.001 0.004 0.7959999999999999 0.19899999999999998 0.1296210951 0.0147604046 136.5650039345 5.3880930606 31.0268241123 0.6029350706 11.3034339736 0.0888736978 179.0248831155 6.0946622336
0.001 0.0045 0.7956 0.1989 0.1274649712 0.0220991553 140.6414829552 6.1754603340 30.3207680262 0.8291354729 11.2543557034 0.3045392605 182.3440716560 7.3312342227
0.001 0.005 0.7952 0.1988 0.1364699592 0.0179078646 145.7156018624 4.3109134854 29.6344230416 0.7726044128 11.1291302202 0.2351420574 186.6156250834 5.3365678202
0.001 0.0055 0.7948 0.1987 0.1248015241 0.0084663727 147.7658422710 9.9151328618 28.7365712935 0.4000507143 10.8710898305 0.2049025586 187.4983049191 10.5285525074
0.001 0.006 0.7944 0.1986 0.1277186329 0.0279096970 153.8876917704 6.0022124700 28.4701392133 0.7988240363 10.6666813649 0.2712369210 193.1522309815 7.1001831243
0.001 0.0065 0.794 0.1985 0.1170648442 0.0122600208 156.7828649839 1.6382639957 26.9676660363 0.2089701222 10.1827291438 0.1818958155 194.0503250082 2.0413899542
0.001 0.006999999999999999 0.7936 0.1984 0.1246746932 0.0162739310 157.9537352274 4.1581263202 26.5171898509 1.4007881760 10.1376985659 0.2895479624 194.7332983374 5.8647363896
0.001 0.0075 0.7932 0.1983 0.1193477989 0.0185259843 161.9209886816 5.7109253327 26.1964968733 1.1734499167 9.8331097138 0.2416113410 198.0699430676 7.1445125747
0.001 0.008 0.7928 0.1982 0.1142745662 0.0105017142 165.2308016249 6.3729442687 25.2645382753 0.8223745006 9.5588785545 0.4750275715 200.1684930209 7.6808480550
0.001 0.0085 0.7924 0.1981 0.1103428109 0.0234551300 164.0251461691 3.5082900633 24.3281502164 0.4542705437 9.3731906662 0.3221882732 197.8368298626 4.3082040102
0.0 0.003 0.7976 0.1994 0.0000000000 0.0000000000 129.5683063476 12.1299019517 32.5995042463 0.6222949767 12.0557987962 0.4320686483 174.2236093901 13.1842655767
0.001 0.009000000000000001 0.792 0.198 0.1040012701 0.0211317041 168.7221933759 2.6323632070 24.0497585914 0.4661931440 9.1586629696 0.3733557428 202.0346162070 3.4930437979
0.001 0.0095 0.7916 0.1979 0.1071720405 0.0166723439 170.3456192304 2.8727974413 23.1780406633 0.4713171320 8.9749989276 0.3671956461 202.6058308618 3.7279825633
0.001 0.01 0.7912 0.1978 0.0985475449 0.0232429368 175.1077147840 4.3338072689 22.0188507152 1.1159033458 8.7035505568 0.3675642630 205.9286636009 5.8405178145
0.0015 0.0 0.7988 0.1997 0.1877096094 0.0074819433 0.0000000000 0.0000000000 50.1084992271 1.5445775093 13.0707576624 0.5347647367 63.3669664989 2.0868241893
0.0015 0.0005 0.7984 0.1996 0.2050854313 0.0163134213 60.6459304015 7.6974320406 42.5075441221 0.5712002519 13.2018017035 0.4863709177 116.5603616584 8.7713166315
0.0015 0.001 0.7979999999999999 0.1995 0.2228417457 0.0144742805 91.5741582949 14.1940110146 39.0598731395 2.6437661745 13.1299551636 0.2882311558 143.9868283437 17.1404826254
0.0015 0.0015 0.7976 0.1994 0.2232222382 0.0218207989 107.3029877067 6.2412412966 37.3525373905 0.9182989536 12.9581812179 0.3088711884 157.8369285533 7.4902322375
0.0015 0.002 0.7972 0.1993 0.2151050659 0.0257862990 112.7381771168 5.8052626214 35.4968146975 1.3204374109 12.6113445764 0.1933766240 161.0614414566 7.3448629553
0.0015 0.0025 0.7968 0.1992 0.2233490690 0.0033460268 121.2035063639 11.8462943725 34.4164691555 1.1646733526 12.4372938037 0.2455900040 168.2806183921 13.2599037559
0.0015 0.003 0.7964 0.1991 0.2134562652 0.0281278614 128.6009295956 3.0278028637 32.6588590240 1.2618675413 11.9538475442 0.3326119027 173.4270924290 4.6504101691
0.0 0.0035 0.7972 0.1993 0.0000000000 0.0000000000 129.8399788551 7.8335305032 32.7877563395 1.1822383306 12.0816028352 0.5186404504 174.7093380298 9.5344092842
0.0015 0.0035 0.7959999999999999 0.19899999999999998 0.1987438905 0.0144074449 130.4629820060 7.2465449113 31.9116089504 1.2451809754 11.6801223465 0.3762598967 174.2534571934 8.8823932283
0.0015 0.004 0.7956 0.1989 0.2195441445 0.0114119547 138.0986839415 6.2662631637 31.5822785238 0.6290199596 11.5412359014 0.2829876909 181.4417425112 7.1896827689
0.0015 0.0045 0.7952 0.1988 0.1901193949 0.0196223302 142.0847214104 2.4995992258 29.7673068721 0.4387680188 11.2052774332 0.3473034468 183.2474251106 3.3052930216
0.0015 0.005 0.7948 0.1987 0.1835241924 0.0093063057 145.9333572909 3.7571891451 29.4448421101 0.9841211772 10.9307932932 0.3100747692 186.4925168866 5.0606913972
0.0015 0.0055 0.7944 0.1986 0.1856803163 0.0223222238 150.0901901518 3.3570095108 28.2021568218 1.2649344839 10.6717409804 0.3821379897 189.1497682703 5.0264042082
0.0015 0.006 0.794 0.1985 0.1729972346 0.0166993374 150.8634654196 8.9105543254 27.4345312275 0.9899648176 10.4911127075 0.4643916744 188.9621065892 10.3816101548
0.0015 0.0065 0.7936 0.1984 0.1751533585 0.0160108523 154.9910787022 6.2218186117 27.1787298538 1.1820824863 10.2781028956 0.2460170068 192.6230648101 7.6659289571
0.0015 0.006999999999999999 0.7932 0.1983 0.1832705308 0.0265921611 157.8876433242 2.7655224688 26.9619077370 0.3638348602 10.0858375072 0.2743300933 195.1186590992 3.4302795834
0.0015 0.0075 0.7928 0.1982 0.1729972346 0.0219149559 160.9129132314 9.1147260876 25.7586446518 1.4545620260 9.7868142321 0.2393385312 196.6313693499 10.8305416007
0.0015 0.008 0.7924 0.1981 0.1638654157 0.0284010423 165.0050455975 5.0738323450 24.7770760904 1.6767919941 9.4948744186 0.5206995798 199.4408615222 7.2997249612
0.0 0.004 0.7968 0.1992 0.0000000000 0.0000000000 135.0567171324 2.7726754800 31.5388698058 0.5300364199 11.5865194600 0.3168830352 178.1821063982 3.6195949351
0.0015 0.0085 0.792 0.198 0.1714752648 0.0240591073 166.0162517169 4.3110448443 24.7245869774 0.9896664965 9.3982357629 0.2683600211 200.3105497220 5.5931304692
0.0015 0.009000000000000001 0.7916 0.1979 0.1568897208 0.0219178918 166.2583567940 6.5596302288 24.0752279923 1.1707837204 9.2444234521 0.4812665185 199.7348979592 8.2335983595
0.0015 0.0095 0.7912 0.1978 0.1543531045 0.0184772957 171.3919584141 6.5307388280 22.7348730886 1.4548447213 8.9142835417 0.3661414089 203.1954681489 8.3702022539
0.0015 0.01 0.7908 0.1977 0.1614556302 0.0266235982 173.0251241281 6.7482720007 23.0688544492 0.6221688493 8.7154406532 0.2538263408 204.9708748607 7.6508907890
0.002 0.0 0.7984 0.1996 0.2375541205 0.0129739929 0.0000000000 0.0000000000 50.0677481858 1.2131424459 13.1476638178 0.3257284411 63.4529661241 1.5518448799
0.002 0.0005 0.7979999999999999 0.1995 0.2681203474 0.0267056433 62.2561378753 3.4265433515 42.0927250978 0.9634445299 13.2577104546 0.3695992835 117.8746937751 4.7862928082
0.002 0.001 0.7976 0.1994 0.3057891001 0.0193415957 90.1813583974 6.3421562750 39.2669504421 1.0681876448 13.1969950688 0.2215129476 142.9510930084 7.6511984631
0.002 0.0015 0.7972 0.1993 0.2871449700 0.0242429402 103.6181901757 6.9439296285 36.5536840961 0.9122007972 12.7456773675 0.5343313287 153.2046966093 8.4147046946
0.002 0.002 0.7968 0.1992 0.2856230002 0.0229363986 110.7940316055 6.0531848242 35.1304982714 0.7117602210 12.5870584221 0.1991458485 158.7972112992 6.9870272923
0.002 0.0025 0.7964 0.1991 0.2853693386 0.0218060501 122.4811672089 4.4026562331 34.0802730643 0.4003237967 12.3527982251 0.4399172002 169.1996078369 5.2647032801
0.0 0.0045 0.7964 0.1991 0.0000000000 0.0000000000 139.9367345555 1.2026985995 30.3322846248 0.8125515136 11.2811716655 0.2067990561 181.5501908458 2.2220491692
0.002 0.003 0.7959999999999999 0.19899999999999998 0.2709106254 0.0294006856 125.3867759860 7.2596326223 32.3308574356 1.3166571196 12.0287298534 0.3834794695 170.0172739004 8.9891698970
0.002 0.0035 0.7956 0.1989 0.2701496405 0.0169782840 130.7384808868 7.0037192790 32.2435970536 1.2430732891 11.7904219640 0.2630095004 175.0426495449 8.5267803525
0.002 0.004 0.7952 0.1988 0.2715447795 0.0108926925 137.5967333291 6.0670752926 30.9670263885 1.2245778324 11.4817854195 0.3045552316 180.3170899166 7.6071010491
0.002 0.0045 0.7948 0.1987 0.2601300060 0.0306857196 141.8081789732 2.1810462323 29.4280101582 0.3409775960 11.0504531994 0.1877342355 182.5467723368 2.7404437834
0.002 0.005 0.7944 0.1986 0.2648227462 0.0226966928 145.8516120422 7.0646084211 29.5586792582 1.2218380582 10.8678010804 0.5149296733 186.5429151270 8.8240728454
0.002 0.0055 0.794 0.1985 0.2502372022 0.0242323213 147.1313600000 4.6752973358 28.6439955582 0.8831476660 10.7554776166 0.4283585334 186.7810703770 6.0110358565
0.002 0.006 0.7936 0.1984 0.2369199664 0.0192615887 150.3622105114 6.7982317876 27.7443720257 0.5425458737 10.4035813597 0.3019552070 188.7470838632 7.6619944570
0.002 0.0065 0.7932 0.1983 0.2425005224 0.0215627310 152.0496411565 3.0181860005 27.2022059972 0.5798135708 10.3453957816 0.3555343955 189.8397434577 3.9750966978
0.002 0.006999999999999999 0.7928 0.1982 0.2319735645 0.0340927276 159.2814867780 3.7919002292 26.3207432548 0.9275458478 9.8824409647 0.2926995211 195.7166445620 5.0462383257
0.002 0.0075 0.7924 0.1981 0.2289296249 0.0142593040 160.8548219270 6.5526342325 25.5201181760 0.3967457131 9.8776343300 0.3679909508 196.4815040579 7.3316302004
