# Supplementary material for: Multipressure Sampling for Improving the Performance of MOF-based Electronic Noses
Source: ACS Sens. 2024 Jul 12;9(7):3531–9. doi: 10.1021/acssensors.4c00199 (PMC11287752; doi:10.1021/acssensors.4c00199)
Supplement: Supplementary file 2 — se4c00199_si_002.zip [file se4c00199_si_002.zip › Multiplex_Adsorption_Data/Methane_5bar/GAGZEV.csv]

methane_comp CO2_comp N2_comp O2_comp methane_mass methane_error CO2_mass CO2_error N2_mass N2_error O2_mass O2_error total_mass total_error
0.0 0.0 0.8 0.2 0.0000000000 0.0000000000 0.0000000000 0.0000000000 48.4536134357 2.1903808741 15.6507981573 0.6567896595 64.1044115930 2.8471705336
0.0 0.0005 0.7996 0.1999 0.0000000000 0.0000000000 0.4263428020 0.0739408968 48.4747328877 2.3591123994 15.8331471974 0.7708245230 64.7342228871 3.2038778192
0.0 0.005 0.7959999999999999 0.19899999999999998 0.0000000000 0.0000000000 3.7239141305 0.5981262514 47.5858524207 2.5995203861 15.6224169838 1.0424297255 66.9321835350 4.2400763630
0.002 0.008 0.792 0.198 0.1447778225 0.0198183953 6.1853852732 0.8051495634 47.8697227026 1.4950698747 15.6571839214 0.5887400657 69.8570697197 2.9087778991
0.002 0.0085 0.7916 0.1979 0.1415763473 0.0369400578 6.3375808729 0.4802314744 47.3622346932 1.1672434437 15.3400243069 1.2328917034 69.1814162203 2.9173066793
0.002 0.009000000000000001 0.7912 0.1978 0.1401534695 0.0230971254 6.7707529646 0.1617282407 47.1379958053 2.1723198738 15.5245019350 0.8387225038 69.5734041744 3.1958677437
0.002 0.0095 0.7908 0.1977 0.1333947996 0.0227215374 7.3580718817 0.6225785890 47.5665964497 2.5982346864 15.3180288974 0.4354082736 70.3760920284 3.6789430864
0.002 0.01 0.7904 0.1976 0.1397977500 0.0206929691 7.5463651558 0.3147466670 47.1075589479 2.3989872313 15.2286282007 0.9223291932 70.0223500544 3.6567560606
0.0025 0.0 0.7979999999999999 0.1995 0.1572280038 0.0316250410 0.0000000000 0.0000000000 47.7367943868 3.7436864067 15.4436155904 0.6212722517 63.3376379810 4.3965836994
0.0025 0.0005 0.7976 0.1994 0.1803497691 0.0582164005 0.3980500302 0.0798811854 47.4970264901 1.8097547164 15.7934135545 0.3213909457 63.8688398439 2.2692432480
0.0025 0.001 0.7972 0.1993 0.1664767099 0.0277916860 0.7531730964 0.0329982197 47.0174906966 0.6718256290 15.4727062933 0.3182806579 63.4098467962 1.0508961926
0.0025 0.0015 0.7968 0.1992 0.1771482939 0.0196902854 1.0556130703 0.1302507057 48.6877908892 1.0304569138 15.8338567268 0.9125926528 65.7544089802 2.0929905577
0.0025 0.002 0.7964 0.1991 0.1846184027 0.0374706179 1.5014681286 0.0677049992 47.5318114699 2.2918019156 15.5507545206 0.7383142879 64.7686525218 3.1352918206
0.0 0.0055 0.7956 0.1989 0.0000000000 0.0000000000 4.1512325453 0.5765533340 47.4100640405 1.3986567159 15.4074295941 0.1867558857 66.9687261799 2.1619659356
0.0025 0.0025 0.7959999999999999 0.19899999999999998 0.1743025382 0.0308472570 1.9248840921 0.2602235743 48.5927533550 2.9931870949 15.7302654433 0.4032973750 66.4222054286 3.6875553012
0.0025 0.003 0.7956 0.1989 0.1824840859 0.0449165379 2.3512268941 0.1683038154 47.9765622836 1.1799339469 15.2584284329 0.6509443502 65.7687016965 2.0440986504
0.0025 0.0035 0.7952 0.1988 0.1814169275 0.0508566884 2.6097642911 0.5016965013 47.7467329525 2.1182227484 15.4244582982 0.7792092420 65.9623724693 3.4499851801
0.0025 0.004 0.7948 0.1987 0.1952899867 0.0497193514 2.7658623422 0.5303602140 47.1019685047 1.0137169511 15.5422401685 0.5040555551 65.6053610021 2.0978520716
0.0025 0.0045 0.7944 0.1986 0.1906656336 0.0342969649 3.3287909388 0.3797427995 47.6249855230 2.0638361012 15.7834801437 1.2171933932 66.9279222391 3.6950692588
0.0025 0.005 0.794 0.1985 0.1814169275 0.0377800198 3.6039137538 0.3699824303 47.6628763047 2.1121958462 15.4003343007 0.3525725464 66.8485412867 2.8725308427
0.0025 0.0055 0.7936 0.1984 0.1711010630 0.0384045252 4.1122080326 0.2583440430 47.8368012039 1.4282777004 15.4883159387 0.9604459185 67.6084262382 2.6854721871
0.0025 0.006 0.7932 0.1983 0.1906656336 0.0410790531 4.5551362524 0.3482486822 46.8733814944 1.8891013169 15.5514640499 0.4262990204 67.1706474303 2.7047280726
0.0025 0.0065 0.7928 0.1982 0.1753696966 0.0546744406 4.8048931341 0.7043086720 47.0920299391 2.0303853592 15.3641483044 0.5346368306 67.4364410742 3.3240053024
0.0025 0.006999999999999999 0.7924 0.1981 0.1846184027 0.0508765893 5.0273328569 0.3353384352 47.4516817842 2.3928580361 15.4826397040 0.4125142801 68.1462727478 3.1915873407
0.0 0.006 0.7952 0.1988 0.0000000000 0.0000000000 4.6205023113 0.4873925742 47.2703029607 2.1707505967 15.3386052482 0.8208319193 67.2294105202 3.4789750902
0.0025 0.0075 0.792 0.198 0.1789268912 0.0251128873 5.5658711330 0.4117964517 47.2783780454 2.0038775514 15.4585157065 0.4769304006 68.4816917761 2.9177172910
0.0025 0.008 0.7916 0.1979 0.1828398054 0.0229872954 5.9922139350 0.7927981283 47.5019957729 1.1506706774 15.4868968801 0.4994118912 69.1639463934 2.4658679923
0.0025 0.0085 0.7912 0.1978 0.1913770725 0.0343117194 6.2761172653 0.8993774494 46.7373473768 1.9531265042 15.3499577177 1.0032995743 68.5547994323 3.8901152473
0.0025 0.009000000000000001 0.7908 0.1977 0.1753696966 0.0351856723 7.1005100975 1.1027031938 47.3870811074 1.1888210798 15.3421528949 0.9664570984 70.0051137964 3.2931670443
0.0025 0.0095 0.7904 0.1976 0.1711010630 0.0407077374 6.7141674211 0.3657494258 46.3876340973 1.9799739383 15.2335949061 0.7495800529 68.5064974875 3.1360111544
0.0025 0.01 0.79 0.1975 0.1739468187 0.0349547548 7.3424620766 0.7795970585 47.1858251526 1.7353419418 15.3513767763 0.3505505796 70.0536108242 2.9004443347
0.003 0.0 0.7976 0.1994 0.2141431183 0.0321803262 0.0000000000 0.0000000000 48.5318796403 1.2342404658 15.5883595755 0.5454984118 64.3343823341 1.8119192038
0.003 0.0005 0.7972 0.1993 0.2219689466 0.0365820764 0.3551230662 0.0671403104 48.0188011877 1.4658173575 15.5230828763 0.9346696528 64.1189760768 2.5042093971
0.003 0.001 0.7968 0.1992 0.2148545573 0.0362345284 0.8058561886 0.0831048051 47.2709241211 2.1841517338 15.5273400524 0.9159845144 63.8189749194 3.2194755817
0.003 0.0015 0.7964 0.1991 0.2177003130 0.0351856723 1.1765890598 0.1870939497 48.0200435084 3.2898744725 15.8430806082 0.6963284928 65.2574134894 4.2084825873
0.0 0.0065 0.7948 0.1987 0.0000000000 0.0000000000 4.9844058928 0.6838036773 47.4318046529 1.6212594634 15.5841023995 0.5811803280 68.0003129452 2.8862434687
0.003 0.002 0.7959999999999999 0.19899999999999998 0.2280161775 0.0378068046 1.5219559978 0.2166651351 47.7262346608 0.8762316145 15.3655673631 1.0229178937 64.8417741992 2.1536214479
0.003 0.0025 0.7956 0.1989 0.2116530821 0.0439137085 1.9814696356 0.3641741939 47.7131902934 2.0096840519 15.7600656755 0.3825041013 65.6663786866 2.8002760556
0.003 0.003 0.7952 0.1988 0.2041829733 0.0234235258 2.1453725892 0.2637693348 47.5057227350 2.4657966234 15.5528831086 0.5600699398 65.4081614061 3.3130594238
0.003 0.0035 0.7948 0.1987 0.2159217157 0.0311412026 2.8780578164 0.3098089192 47.3957773523 2.1113261458 15.7480036768 0.7278124944 66.2377605612 3.1800887620
0.003 0.004 0.7944 0.1986 0.2134316794 0.0379804457 2.9902532906 0.2272989438 47.7802756116 0.8469712196 15.4727062933 0.5014239370 66.4566668749 1.6136745461
0.003 0.0045 0.794 0.1985 0.2141431183 0.0331869295 3.3707422900 0.3575591035 47.6684667478 2.7366027130 15.5259209937 0.7634825823 66.7792731498 3.8908313283
0.003 0.005 0.7936 0.1984 0.2177003130 0.0308144233 3.8068412202 0.5762759195 47.3038456199 2.2669217982 15.6380266292 0.8046325487 66.9664137823 3.6786446897
0.003 0.0055 0.7932 0.1983 0.1942228283 0.0394447819 4.1726960273 0.3511447257 47.2858319696 1.8049470606 15.3258337201 0.7203033377 66.9785845453 2.9158399059
0.003 0.006 0.7928 0.1982 0.2162774351 0.0180823090 4.4995263217 0.4444599053 47.9566851522 0.7753315480 15.6962080350 0.5734577475 68.3686969440 1.8113315098
0.003 0.0065 0.7924 0.1981 0.2205460687 0.0494948837 4.7278197214 0.3304088217 46.4180709547 2.0573543605 15.4868968801 0.5507629802 66.8533336249 2.9880210461
0.0 0.006999999999999999 0.7944 0.1986 0.0000000000 0.0000000000 5.0683085953 0.3947556604 47.8771766269 2.2904923998 15.2520426689 0.7255179489 68.1975278911 3.4107660091
0.003 0.006999999999999999 0.792 0.198 0.2152102767 0.0496989871 5.1044062696 0.2191635538 47.3144053459 2.0299816890 15.7714181450 0.6321997987 68.4054400372 2.9310440286
0.003 0.0075 0.7916 0.1979 0.2112973626 0.0507271424 5.6185542253 0.4046335790 47.1181186740 1.3092256775 15.4975398201 0.5950510853 68.4455100820 2.3596374842
0.003 0.008 0.7912 0.1978 0.2123645210 0.0267712872 6.1463607604 0.9748515441 48.0001663770 1.5500409145 15.7125272098 0.7041591652 70.0714188682 3.2558229110
0.003 0.0085 0.7908 0.1977 0.2177003130 0.0387456722 6.4429470574 0.8258872249 47.8343165624 2.2126063149 15.7451655594 0.5414113356 70.2401294922 3.6186505476
0.003 0.009000000000000001 0.7904 0.1976 0.2052501317 0.0288637359 6.7922164467 0.4709128558 47.2100504064 1.1667937999 15.3272527788 0.3609433700 69.5347697636 2.0275137616
0.003 0.0095 0.79 0.1975 0.2048944122 0.0448488755 6.9834365592 0.6651819494 46.8622006080 1.3446111715 15.3755007739 0.5622947267 69.4260323533 2.6169367231
0.003 0.01 0.7896 0.1974 0.2230361050 0.0232282360 7.4478282611 0.8722524231 46.9684190286 1.2448301466 15.4549680598 0.7237421851 70.0942514545 2.8640529908
0.0035 0.0 0.7972 0.1993 0.2568294542 0.0294710948 0.0000000000 0.0000000000 48.2393131134 2.4370488530 15.7799324970 0.7329132410 64.2760750646 3.1994331888
0.0035 0.0005 0.7968 0.1992 0.2660781603 0.0396495582 0.3502450021 0.1427731946 48.0573131296 1.6389529886 15.7025937991 0.7733986963 64.3762300911 2.5947744377
0.0035 0.001 0.7964 0.1991 0.2539836985 0.0361646180 0.7775634168 0.0769683701 47.8200298743 1.8913940096 15.5450782859 0.9244315049 64.3966552755 2.9289585026
0.0 0.0075 0.794 0.1985 0.0000000000 0.0000000000 5.6653836406 0.9507816196 46.6671562567 1.3340835487 15.4819301747 0.5669845351 67.8144700720 2.8518497034
0.0035 0.0015 0.7959999999999999 0.19899999999999998 0.2461578702 0.0163166313 1.1365889343 0.1896808111 48.3399410908 1.4875855473 15.7848992024 0.5236999473 65.5075870977 2.2172829370
0.0035 0.002 0.7956 0.1989 0.2667895993 0.0350704036 1.6039074746 0.0821834373 48.0759479403 3.0750828007 15.6500886280 0.5940180303 65.5967336422 3.7863546719
0.0035 0.0025 0.7952 0.1988 0.2426006756 0.0451973743 1.9024449973 0.2470439684 46.9075453138 0.7837399540 15.5692022834 0.9507333075 64.6217932701 2.0267146042
0.0035 0.003 0.7948 0.1987 0.2518493817 0.0543960084 2.2312265173 0.4771774061 48.0579342900 1.6704044861 15.7409083834 1.1339424326 66.2819185724 3.3359203332
0.0035 0.0035 0.7944 0.1986 0.2529165401 0.0233152334 2.7053743474 0.2001885236 47.6336817680 1.2944540645 15.5947453396 0.3956706120 66.1867179951 1.9136284335
0.0035 0.004 0.794 0.1985 0.2578966126 0.0522314412 2.9931801290 0.1971220812 47.7840025737 1.5211028734 15.5762975768 0.3082200675 66.6113768921 2.0786764633
0.0035 0.0045 0.7936 0.1984 0.2447349924 0.0437173290 3.2663517184 0.2652949409 47.1765077473 1.8189094068 15.2151471433 0.9162043310 65.9027416014 3.0441260077
0.0035 0.005 0.7932 0.1983 0.2493593454 0.0457428124 3.7073287126 0.3605810074 47.6871015585 1.7804384584 15.2896477239 0.4564959801 66.9334373404 2.6432582583
0.0035 0.0055 0.7928 0.1982 0.2450907118 0.0247883129 4.0683054557 0.5793201735 48.0045144995 1.6025195583 15.4216201809 0.5528868231 67.7395308479 2.7595148678
0.0035 0.006 0.7924 0.1981 0.2653667214 0.0550802619 4.6926976599 0.2615661454 47.7374155472 1.4877878448 15.6692459202 0.2837904489 68.3647258487 2.0882247010
0.0 0.008 0.7936 0.1984 0.0000000000 0.0000000000 6.0507507041 0.9140112409 47.5883370621 1.2674143448 15.6209979251 1.1042647436 69.2600856913 3.2856903293
0.0035 0.0065 0.792 0.198 0.2582523321 0.0386672132 4.7970882316 0.1937125870 47.8746919855 1.2574630048 15.3506672470 0.4541874594 68.2806997962 1.9440302644
0.0035 0.006999999999999999 0.7916 0.1979 0.2692796355 0.0459745907 5.3453826359 0.3672971717 47.0752586095 1.8822671599 15.1768325590 0.1754704931 67.8667534399 2.4710094154
0.0035 0.0075 0.7912 0.1978 0.2532722596 0.0372130849 5.6351396432 0.6586766696 47.5113131782 1.9851865110 15.3620197164 0.8455422758 68.7617447974 3.5266185413
0.0035 0.008 0.7908 0.1977 0.2369091641 0.0350270800 5.6663592534 0.5634482890 46.8168559021 1.7713289050 15.2449473755 0.3601558623 67.9650716951 2.7299601363
0.0035 0.0085 0.7904 0.1976 0.2507822233 0.0147527117 6.6429476853 0.9175823985 47.9312175777 3.4373947668 15.5415306392 0.7625826456 70.3664781255 5.1323125226
0.0035 0.009000000000000001 0.79 0.1975 0.2511379428 0.0374706179 6.6624599417 0.7129694110 47.1926579165 1.9409129132 15.3002906639 1.0145068733 69.4065464649 3.7058598154
0.0035 0.0095 0.7896 0.1974 0.2543394180 0.0294195267 7.0731929386 0.3983559872 47.2162620099 0.9524525383 15.1647705602 0.3494631881 69.7085649267 1.7296912403
0.0035 0.01 0.7892 0.1973 0.2479364676 0.0175135400 7.5063650302 0.6272029598 47.2274428963 1.2313986640 15.6522172160 0.8423401306 70.6339616101 2.7184552944
0.004 0.0 0.7968 0.1992 0.3105430935 0.0522120568 0.0000000000 0.0000000000 47.6591493425 2.0478721445 15.5010874668 0.2268985634 63.4707799028 2.3269827647
0.004 0.0005 0.7964 0.1991 0.2863541699 0.0381798195 0.3756109354 0.0703524409 48.0380571586 2.3582944921 15.7451655594 1.5573831191 64.4451878233 4.0242098716
0.0 0.0085 0.7932 0.1983 0.0000000000 0.0000000000 6.2009950783 0.5722582548 47.5231152249 1.4774614696 15.0909795090 0.3853312676 68.8150898122 2.4350509920
0.004 0.001 0.7959999999999999 0.19899999999999998 0.2820855363 0.0613077107 0.7424413553 0.2209628427 47.6976612845 3.0929958660 15.5997120449 0.5845488366 64.3219002210 3.9598152560
0.004 0.0015 0.7956 0.1989 0.2884884867 0.0146494242 1.1902476393 0.1447067663 48.0697363367 1.6646986242 15.6593125094 0.2304387012 65.2077849721 2.0544935159
0.004 0.002 0.7952 0.1988 0.2845755725 0.0744805550 1.5024437414 0.1108941803 47.4255930493 1.2284661174 15.3747912445 0.9873059321 64.5874036077 2.4011467848
0.004 0.0025 0.7948 0.1987 0.2945357176 0.0407822710 1.8243959717 0.1904820008 47.2914224128 2.2481899987 15.1186511532 0.7927776768 64.5290052553 3.2722319473
0.004 0.003 0.7944 0.1986 0.2660781603 0.0650334573 2.2331777429 0.3296012289 47.3870811074 1.4190630912 15.3435719536 0.4014958142 65.2299089642 2.2151935916
0.004 0.0035 0.794 0.1985 0.2956028760 0.0340005292 2.5863495835 0.2916021688 47.5392653942 1.8225297851 15.5990025156 0.6609066793 66.0202203693 2.8090391624
0.004 0.004 0.7936 0.1984 0.2852870115 0.0350415272 3.0936682494 0.3325909747 46.9069241535 1.8546312896 15.2378520821 1.2090046818 65.5237314965 3.4312684733
0.004 0.0045 0.7932 0.1983 0.2721253912 0.0389021157 3.5853771102 0.2574582894 47.9318387381 1.4996668657 15.4102677115 0.6796891111 67.1996089510 2.4757163819
0.004 0.005 0.7928 0.1982 0.2739039886 0.0283684880 3.7570849664 0.6234891093 47.0404736297 1.3299679997 15.5067637016 0.3783594722 66.5782262863 2.3601850692
0.004 0.0055 0.7924 0.1981 0.2948914370 0.0707658260 3.9590368200 0.5745224766 47.4678319534 2.5427564611 15.6146121611 0.6931429843 67.3363723715 3.8811877480
0.0 0.009000000000000001 0.7928 0.1982 0.0000000000 0.0000000000 6.5014838266 0.7005796787 46.5615589965 1.5739639568 14.9036637635 0.4262612287 67.9667065866 2.7008048642
0.004 0.006 0.792 0.198 0.2731925496 0.0727478921 4.6926976599 1.1425921509 46.9087876346 2.2565640017 15.6692459202 0.9447073406 67.5439237643 4.4166113853
0.004 0.0065 0.7916 0.1979 0.2906228035 0.0481260962 5.1551381362 0.4894193578 47.6678455875 2.1192185258 15.4116867701 0.4713197841 68.5252932973 3.1280837639
0.004 0.006999999999999999 0.7912 0.1978 0.2891999256 0.0367339558 5.0107474390 0.3544255148 47.1771289076 1.5884905455 15.4939921735 0.5358821030 67.9710684457 2.5155321191
0.004 0.0075 0.7908 0.1977 0.2788840611 0.0455765348 5.7034325405 0.2809629414 47.4808763209 1.7542228265 15.4102677115 0.8335009993 68.8734606340 2.9142633020
0.004 0.008 0.7904 0.1976 0.2746154275 0.0373488500 5.9307503274 0.5582483490 47.5131766593 2.1662112186 15.5479164032 0.2774831272 69.2664588174 3.0392915448
0.004 0.0085 0.79 0.1975 0.2874213283 0.0238729903 6.3385564858 0.9660951446 47.4995111315 1.4531084979 15.1910231457 0.5097957190 69.3165120913 2.9528723518
0.004 0.009000000000000001 0.7896 0.1974 0.2884884867 0.0374706179 6.8400214748 0.9208751466 46.4205555961 1.4757943872 15.1718658536 0.8559241544 68.7209314112 3.2900643061
0.004 0.0095 0.7892 0.1973 0.2724811107 0.0360243901 7.2556325357 1.1463114345 46.9460572558 1.3122611945 15.3024192520 0.6751140900 69.7765901542 3.1697111091
0.004 0.01 0.7888 0.1972 0.2980929122 0.0222260627 7.6049019250 1.0130601161 46.9497842179 1.6134125749 15.3577625404 0.7932271455 70.2105415955 3.4419258992
0.0045 0.0 0.7964 0.1991 0.3151674466 0.0393162550 0.0000000000 0.0000000000 47.9436407848 1.6260805943 15.5259209937 0.2492700879 63.7847292251 1.9146669372
0.0 0.0095 0.7924 0.1981 0.0000000000 0.0000000000 7.4175842637 1.1874069755 46.6292654751 1.6941975295 15.1725753829 0.4137572142 69.2194251217 3.2953617192
0.0045 0.0005 0.7959999999999999 0.19899999999999998 0.3208589580 0.0358977168 0.4165866738 0.0702441230 47.6361664094 1.2673705060 15.6621506268 0.6921225036 64.0357626680 2.0656348494
0.0045 0.001 0.7956 0.1989 0.3301076641 0.0230093033 0.8078074142 0.0777068108 47.7833814134 1.4289680208 15.6763412135 0.6237630569 64.5976377052 2.1534471918
0.0045 0.0015 0.7952 0.1988 0.3350877367 0.0427810892 1.1121986138 0.0863844414 47.8759343062 0.6718531956 15.7721276743 0.7617371631 65.0953483310 1.5627558893
0.0045 0.002 0.7948 0.1987 0.3318862615 0.0492180014 1.5795171541 0.3249479110 47.4808763209 1.8124577827 15.5450782859 0.5158702823 64.9373580224 2.7024939774
0.0045 0.0025 0.7944 0.1986 0.3251275916 0.0642031756 2.0058599561 0.2190592977 47.1889309543 1.8130580114 15.5663641660 0.4026077295 65.0862826680 2.4989282142
0.0045 0.003 0.794 0.1985 0.3510951126 0.0361085922 2.2351289686 0.2068115090 47.1876886336 1.4433906240 15.4826397040 0.4203480801 65.2565524188 2.1066588053
0.0045 0.0035 0.7936 0.1984 0.3290405057 0.0772820494 2.6800084141 0.3167122324 47.4206237665 1.2778317804 15.4897349974 0.2559975562 65.9194076837 1.9278236184
0.0045 0.004 0.7932 0.1983 0.3108988130 0.0294539154 3.0302534162 0.0871304728 48.0641458935 1.5007552963 15.4975398201 0.7899913806 66.9028379428 2.4073310651
0.0045 0.0045 0.7928 0.1982 0.3229932748 0.0156839613 3.3756203541 0.1511412880 47.4274565304 2.3642299865 15.3237051321 0.6590851600 66.4497752914 3.1901403958
0.0045 0.005 0.7924 0.1981 0.3119659714 0.0497803942 3.8331827663 0.1116469418 47.9281117759 3.0754637135 15.4216201809 0.7425759287 67.4948806945 3.9794669782
0.0 0.001 0.7992 0.1998 0.0000000000 0.0000000000 0.7560999348 0.1660262569 47.6821322756 2.4537126603 15.5940358102 0.9023316451 64.0322680206 3.5220705623
0.0 0.01 0.792 0.198 0.0000000000 0.0000000000 7.5151455456 1.1186429508 47.7212653780 3.7786066096 15.2598474916 0.7897619328 70.4962584152 5.6870114932
0.0045 0.0055 0.792 0.198 0.3311748225 0.0405208036 4.5629411550 0.5891796816 47.3684462967 1.9621848973 15.4514204131 0.9166460029 67.7139826873 3.5085313854
0.0045 0.006 0.7916 0.1979 0.3173017634 0.0671396344 4.6097705703 0.2690994128 47.6106988349 2.3208519312 15.4592252358 0.5184635312 67.9969964044 3.1755545096
0.0045 0.0065 0.7912 0.1978 0.3169460439 0.0359540711 4.9892839569 0.3491221988 47.1044531462 0.4415676877 15.1931517338 0.5377577111 67.6038348808 1.3644016687
0.0045 0.006999999999999999 0.7908 0.1977 0.3375777729 0.0673203200 5.3122118001 0.1364463502 47.1516613331 1.6636033455 15.4783825280 0.3342478174 68.2798334341 2.2016178331
0.0045 0.0075 0.7904 0.1976 0.2963143149 0.0503365040 5.8897745890 0.6573806302 46.6715043792 1.7362133055 15.4251678276 0.6741200872 68.2827611107 3.1180505269
0.0045 0.008 0.79 0.1975 0.3116102519 0.0398278739 5.8234329173 0.7347187210 47.2069446046 0.4824716856 15.2392711408 0.6720647516 68.5812589146 1.9290830321
0.0045 0.0085 0.7896 0.1974 0.2998715096 0.0211765149 6.2527025577 0.2855330556 46.6398252012 1.8033559242 15.2052137325 0.4131873910 68.3976130010 2.5232528857
0.0045 0.009000000000000001 0.7892 0.1973 0.3222818359 0.0505772539 6.5385571137 0.6604430417 46.8708968529 1.0067903762 15.3435719536 0.7781567121 69.0753077561 2.4959673839
0.0045 0.0095 0.7888 0.1972 0.3201475191 0.0446566086 7.1970957666 0.8399476793 46.0124532433 1.7814982920 15.3010001933 0.6187974548 68.8306967223 3.2849000347
0.0045 0.01 0.7884 0.1971 0.3290405057 0.0722732319 7.3453889151 0.6846939456 47.1678115023 1.3060980295 14.9327544664 0.5616389724 69.7749953895 2.6247041794
0.0005 0.0 0.7996 0.1999 0.0305918740 0.0096504272 0.0000000000 0.0000000000 47.4131698422 1.0895018040 15.5727499301 0.7211220026 63.0165116463 1.8202742338
0.005 0.0 0.7959999999999999 0.19899999999999998 0.3585652214 0.0549974966 0.0000000000 0.0000000000 48.3654086653 1.9964198151 15.9289336582 0.5682085313 64.6529075449 2.6196258430
0.005 0.0005 0.7956 0.1989 0.3603438187 0.0283327819 0.3560986790 0.0523568780 47.3380094394 2.1243734972 15.4947017028 0.3645793458 63.5491536399 2.5696425029
0.005 0.001 0.7952 0.1988 0.3663910496 0.0339707434 0.7336608400 0.2146880289 47.8802824287 1.2455688579 15.6245455718 0.7111367307 64.6048798901 2.2053643609
0.005 0.0015 0.7948 0.1987 0.3486050764 0.0259455838 1.2000037675 0.3251587413 46.9174838795 1.6017392704 15.3066764280 0.7613696142 63.7727691514 2.7142132097
0.005 0.002 0.7944 0.1986 0.3503836737 0.0422093786 1.5190291594 0.2365413469 48.2560844430 2.8329505100 15.2988716053 0.4288892107 65.4243688814 3.5405904462
0.005 0.0025 0.794 0.1985 0.3461150401 0.0331105849 2.0136648586 0.3547476320 47.3398729204 2.0317645303 15.7096890925 0.5210168194 65.4093419116 2.9406395666
0.005 0.003 0.7936 0.1984 0.3610552577 0.0470841443 2.2722022557 0.6288095196 47.6169104384 3.0252144379 15.6089359264 1.1060231092 65.8591038782 4.8071312110
0.005 0.0035 0.7932 0.1983 0.3667467691 0.0400180446 2.6956182192 0.3260123772 47.7082210105 0.7671267505 15.5394020511 0.3504069384 66.3099880499 1.4835641107
0.005 0.004 0.7928 0.1982 0.3756397557 0.0491562602 3.1180585699 0.2425648948 47.9647602368 1.0373906075 15.9133240127 0.5889452541 67.3717825751 1.9180570166
0.005 0.0045 0.7924 0.1981 0.3546523073 0.0542095925 3.4770840873 0.5000394031 46.8907739843 1.6332591490 15.4237487689 0.6267293174 66.1462591478 2.8142374620
0.0005 0.0005 0.7992 0.1998 0.0362833855 0.0265815521 0.3668304200 0.0888611378 47.5597636858 2.9129980903 15.6515076867 1.0638909193 63.6143851780 4.0923316995
0.005 0.005 0.792 0.198 0.3895128149 0.0241260680 3.8302559278 0.2496043956 48.0125895841 1.5399916943 15.2924858412 0.9085588984 67.5248441680 2.7222810563
0.005 0.0055 0.7916 0.1979 0.3806198283 0.0350704036 4.2556231170 0.3515240078 47.2380026223 1.4326958204 15.4868968801 0.2266765795 67.3611424477 2.0459668113
0.005 0.006 0.7912 0.1978 0.3681696470 0.0292469767 4.5639167678 0.6432122904 47.0299139036 1.4990369024 15.5216638177 0.2366639338 67.4836641361 2.4081601033
0.005 0.0065 0.7908 0.1977 0.3404235286 0.0465761632 4.9687960877 0.4415378308 47.2330333395 1.3161565628 15.4968302908 0.7524678231 68.0390832466 2.5567383799
0.005 0.006999999999999999 0.7904 0.1976 0.3560751851 0.0367890293 5.1687967157 0.3444673206 46.7466647821 1.7286641560 15.1221987999 0.6317696408 67.3937354828 2.7416901467
0.005 0.0075 0.79 0.1975 0.3532294294 0.0424246730 5.6858715098 0.4001011842 47.5964121467 2.1126575919 15.2002470272 0.9677272708 68.8357601131 3.5229107199
0.005 0.008 0.7896 0.1974 0.3450478817 0.0310109041 6.0829459272 0.6763748546 47.5224940646 1.0721623580 15.4230392396 0.5908398682 69.3735271131 2.3703879849
0.005 0.0085 0.7892 0.1973 0.3478936374 0.0368714852 6.5580693701 0.1991397600 47.1603575780 0.8686176333 15.3123526627 0.7194697469 69.3786732482 1.8240986254
0.005 0.009000000000000001 0.7888 0.1972 0.3582095019 0.0292988484 6.7122161955 0.4633082456 46.5056545646 2.5309106793 15.2201138486 0.2761664652 68.7961941106 3.2996842385
0.005 0.0095 0.7884 0.1971 0.3425578454 0.0464673657 6.9629486900 0.4471075061 46.0565556285 2.5620177296 14.8582538858 0.3648774890 68.2203160497 3.4204700904
0.0005 0.001 0.7988 0.1997 0.0369948244 0.0088287250 0.7961000604 0.0774122798 48.8076748376 1.2464321982 15.6543458040 0.4958914712 65.2951155264 1.8285646742
0.005 0.01 0.7879999999999999 0.19699999999999998 0.3461150401 0.0397133343 7.5863652814 0.6281128380 47.4945418486 0.8039110964 15.0718222168 0.4843253712 70.4988443869 1.9560626399
0.0055 0.0 0.7956 0.1989 0.4097888245 0.0205703066 0.0000000000 0.0000000000 48.5250468764 3.3696606685 15.8629474297 0.5590911104 64.7977831306 3.9493220855
0.0055 0.0005 0.7952 0.1988 0.4087216661 0.0623636183 0.3873182892 0.0416667777 47.5398865545 2.7675699032 15.5209542883 0.2804930207 63.8568807981 3.1520933199
0.0055 0.001 0.7948 0.1987 0.4016072767 0.0349547548 0.7707341271 0.0969741475 48.3995724848 1.5693348056 15.6181598078 0.7871056837 65.1900736964 2.4883693916
0.0055 0.0015 0.7944 0.1986 0.4058759103 0.0365820764 1.1161010651 0.1107911347 47.2802415264 1.3819688581 15.8423710789 0.3719070975 64.6445895807 1.9012491667
0.0055 0.002 0.794 0.1985 0.3717268416 0.0513025909 1.5073218055 0.4384834265 47.2547739519 1.2237521112 15.7458750888 0.7549152096 64.8796976878 2.4684533382
0.0055 0.0025 0.7936 0.1984 0.3998286794 0.0419929805 1.9668354433 0.1459381124 47.3280708737 1.5212195517 15.5635260487 0.8764109151 65.2582610451 2.5855615597
0.0055 0.003 0.7932 0.1983 0.3767069141 0.0332478789 2.2097630353 0.1172360277 46.7652995927 1.1174300137 15.4727062933 0.4992304093 64.8244758354 1.7671443296
0.0055 0.0035 0.7928 0.1982 0.3802641088 0.0619156273 2.6341546116 0.3308464037 46.7168490851 1.6948523894 15.1477418561 0.7327538649 64.8790096616 2.8203682853
0.0055 0.004 0.7924 0.1981 0.3663910496 0.0316570340 2.8507406574 0.2026458442 46.8510197216 1.8509619695 15.3925294780 0.8160068629 65.4606809066 2.9012717106
0.0005 0.0015 0.7984 0.1996 0.0394848607 0.0165934647 1.1200035163 0.1532178112 48.7020775774 2.9403529342 15.8750094284 1.0363734405 65.7365753828 4.1465376506
0.0055 0.0045 0.792 0.198 0.3845327424 0.0424127408 3.2975713286 0.2648928045 46.7361050561 0.8627288983 15.3237051321 0.2420150387 65.7419142592 1.4120494823
0.0055 0.005 0.7916 0.1979 0.3891570954 0.0498210479 3.6965969716 0.2440514529 47.7131902934 1.6765190457 15.6805983896 0.2846618974 67.4795427500 2.2550534439
0.0055 0.0055 0.7912 0.1978 0.3759954752 0.0180823090 3.9570855943 0.3681254914 46.6671562567 1.4639124745 15.4102677115 0.4720668846 66.4105050377 2.3221871595
0.0055 0.006 0.7908 0.1977 0.3816869867 0.0482835945 4.5424532858 0.5387079212 47.1721596248 1.1113779117 15.2123090259 0.4220357806 67.3086089232 2.1204052080
0.0055 0.0065 0.7904 0.1976 0.3834655840 0.0634179074 4.9453813801 0.7792062683 47.3709309381 1.7988426355 15.6578934507 0.3673854944 68.3576713529 3.0088523056
0.0055 0.006999999999999999 0.79 0.1975 0.3866670592 0.0296423402 5.4214804358 0.3720962224 47.2690606400 1.4922883355 15.3755007739 0.5370345026 68.4527089089 2.4310614007
0.0055 0.0075 0.7896 0.1974 0.3880899370 0.0201727753 5.7112374431 0.5417032524 46.9864326788 2.3661256000 15.1881850284 0.4783385590 68.2739450873 3.4063401867
0.0055 0.008 0.7892 0.1973 0.3809755477 0.0449615896 6.0048969016 0.8540040061 46.0000300362 0.8725655974 15.0604697474 0.4793478551 67.4463722329 2.2508790482
0.0055 0.0085 0.7888 0.1972 0.3909356928 0.0498718183 6.4009957062 0.7115796474 47.5634906480 1.5493617049 15.3825960672 0.3776669446 69.7380181142 2.6884801152
0.0055 0.009000000000000001 0.7884 0.1971 0.3855999008 0.0780445589 6.7297772262 0.9204037025 46.1515931627 2.5744362385 15.4868968801 0.6940720296 68.7538671698 4.2669565295
0.0005 0.002 0.7979999999999999 0.1995 0.0362833855 0.0065976132 1.5170779337 0.1825204456 48.0759479403 2.9189635681 15.8459187255 0.9055395811 65.4752279850 4.0136212080
0.0055 0.0095 0.7879999999999999 0.19699999999999998 0.4030301546 0.0371450163 6.9483144977 0.7341536703 46.6665350964 2.6091000538 15.1065891544 0.4261053028 69.1244689031 3.8065040432
0.0055 0.01 0.7876 0.1969 0.3717268416 0.0544146149 7.5044138046 0.8310159809 47.3423575618 1.2144433155 15.0214456337 1.0184393425 70.2399438417 3.1183132538
0.006 0.0 0.7952 0.1988 0.4261519199 0.0160034230 0.0000000000 0.0000000000 47.3591288914 1.4187422154 15.4329726503 0.6115204473 63.2182534616 2.0462660857
0.006 0.0005 0.7948 0.1987 0.4325548703 0.0421733894 0.3892695148 0.0800716056 48.2883847814 1.2150595156 15.8813951925 0.6995052522 64.9916043590 2.0368097628
0.006 0.001 0.7944 0.1986 0.4204604084 0.0617191212 0.7492706451 0.1514684068 47.9417773037 2.1755529329 15.7841896731 0.8957329485 64.8956980303 3.2844734094
0.006 0.0015 0.794 0.1985 0.4016072767 0.0325556196 1.1034180984 0.0884316470 47.8343165624 2.0176320998 15.4641919412 0.4640777515 64.8035338787 2.6026971179
0.006 0.002 0.7936 0.1984 0.4169032138 0.0547669368 1.5521999952 0.1262127797 48.6474154662 0.7333334013 15.8253423747 0.8885551238 66.4418610499 1.8028682416
0.006 0.0025 0.7932 0.1983 0.4343334676 0.0191428638 1.9239084793 0.3060751025 47.5342961113 0.5338077313 15.4485822958 0.3884852939 65.3411203540 1.2475109915
0.006 0.003 0.7928 0.1982 0.4314877119 0.0450290826 2.2565924506 0.3411354072 47.0255657812 1.9919689613 15.3769198325 1.0198145925 65.0905657762 3.3979480436
0.006 0.0035 0.7924 0.1981 0.4097888245 0.0666857786 2.6204960321 0.2910140366 46.4099958701 2.3398377575 15.3705340685 0.5705180656 64.8108147952 3.2680556383
0.0005 0.0025 0.7976 0.1994 0.0277461183 0.0150246740 1.8946400947 0.2779109791 47.8722073440 1.8974487644 15.7018842697 0.9740057377 65.4964778267 3.1643901552
0.006 0.004 0.792 0.198 0.4105002634 0.0280454966 2.9892776778 0.2693398254 47.3175111477 1.6510643193 15.6401552173 0.6654401770 66.3574443062 2.6138898183
0.006 0.0045 0.7916 0.1979 0.4407364180 0.0532106860 3.4439132515 0.3325680792 47.2789992057 2.2124870339 15.3755007739 0.3065298136 66.5391496491 2.9047956127
0.006 0.005 0.7912 0.1978 0.4133460191 0.0595912393 3.7083043254 0.3217097140 47.6355452491 1.0017342702 15.4081391234 0.9435875929 67.1653347170 2.3266228164
0.006 0.0055 0.7908 0.1977 0.4321991508 0.0312547681 4.2565987298 0.4334444745 47.3845964659 2.0079661549 15.5677832247 0.8485970893 67.6411775712 3.3212624868
0.006 0.006 0.7904 0.1976 0.4272190783 0.0376054533 4.3941601373 0.7776901015 47.2038388028 1.8453485499 15.2350139648 0.5055235959 67.2602319832 3.1661677006
0.006 0.0065 0.79 0.1975 0.4407364180 0.0719362919 4.7795272008 0.2160844747 47.3404940808 0.7513175216 15.5394020511 0.4015559965 68.1001597507 1.4408942847
0.006 0.006999999999999999 0.7896 0.1974 0.4403806985 0.0615959866 5.1609918131 0.5119132593 47.4721800759 1.6942767819 15.2257900834 0.7959565776 68.2993426709 3.0637426054
0.006 0.0075 0.7892 0.1973 0.4193932500 0.0479047287 5.5502613279 0.8182454884 47.5367807527 1.4181753389 15.4251678276 0.3850332724 68.9316031582 2.6693588284
0.006 0.008 0.7888 0.1972 0.4311319924 0.0150246740 5.8605062044 0.9838241430 47.4485759824 2.6000606059 15.5911976929 0.6123102536 69.3314118721 4.2112196765
0.006 0.0085 0.7884 0.1971 0.4090773855 0.0537595570 6.0887996041 1.2576160119 46.2553269419 2.2595877389 15.3322194842 1.0044630206 68.0854234157 4.5754263284
0.0005 0.003 0.7972 0.1993 0.0323704714 0.0061200291 2.3453732171 0.3491767210 47.9380503416 2.6191320437 15.3045478400 0.2863898084 65.6203418701 3.2608186022
0.006 0.009000000000000001 0.7879999999999999 0.19699999999999998 0.4243733225 0.0755801327 6.5200204701 0.3941572383 46.6292654751 1.9612368729 15.3010001933 0.2827098260 68.8746594610 2.7136840699
0.006 0.0095 0.7876 0.1969 0.4204604084 0.0364573408 6.9609974644 0.6371580851 47.4038524369 1.3349543873 15.2201138486 0.5269544043 70.0054241583 2.5355242175
0.006 0.01 0.7872 0.1968 0.4382463817 0.0808853190 7.5639261866 1.0371016657 46.8441869577 1.6465572637 15.3102240747 0.7149380423 70.1565836007 3.4794822907
0.0065 0.0 0.7948 0.1987 0.4755969256 0.0549053888 0.0000000000 0.0000000000 47.6535588993 1.9326238278 15.5557212259 0.7246709049 63.6848770508 2.7122001215
0.0065 0.0005 0.7944 0.1986 0.4859127901 0.0393805709 0.4058549328 0.0766710025 47.3814906642 0.7208608062 15.6302218065 0.2697480873 63.9034801936 1.1066604669
0.0065 0.001 0.794 0.1985 0.4691939752 0.0772623990 0.7170754220 0.1103779904 47.6138046367 2.4781810256 15.4138153582 0.2741171813 64.2138893921 2.9399385963
0.0065 0.0015 0.7936 0.1984 0.4620795859 0.0314484979 1.1717109958 0.1651525495 46.8988490689 0.9295730595 15.4861873507 0.4052251199 64.0188270013 1.5313992268
0.0065 0.002 0.7932 0.1983 0.4798655592 0.0476398548 1.6117123772 0.1462248025 46.9858115185 0.7836533033 15.6394456879 0.8780247110 64.7168351428 1.8555426716
0.0065 0.0025 0.7928 0.1982 0.4766640840 0.0357847418 1.9434207357 0.1942033225 47.4783916794 2.4177552705 15.6231265131 0.5187896871 65.5216030122 3.1665330219
0.0065 0.003 0.7924 0.1981 0.4603009886 0.0665261976 2.1707385225 0.3688281005 47.6672244271 1.8399285573 15.3620197164 0.5281949139 65.6602836546 2.8034777693
0.0005 0.0035 0.7968 0.1992 0.0384177023 0.0160034230 2.5473250707 0.1808860888 46.7857978844 1.4496610485 15.4904445268 0.6739647352 64.8619851842 2.3205152955
0.0065 0.0035 0.792 0.198 0.4364677844 0.0484927965 2.6614717705 0.2138885093 47.6218797213 2.6752948840 15.6727935669 0.5502838029 66.3926128431 3.4879599927
0.0065 0.004 0.7916 0.1979 0.4684825363 0.0354722053 2.8195210472 0.2082424937 47.6429991733 2.1811805043 15.4414870024 0.4506846360 66.3724897592 2.8755798393
0.0065 0.0045 0.7912 0.1978 0.4567437939 0.0719011032 3.5707429179 0.3555837712 47.4877090847 1.6173708369 15.5528831086 0.3300951328 67.0680789051 2.3749508441
0.0065 0.005 0.7908 0.1977 0.4734626088 0.0267523743 3.8565974739 0.6211398210 47.0690470060 1.4615489991 15.6025501623 0.3473941435 67.0016572510 2.4568353379
0.0065 0.0055 0.7904 0.1976 0.4567437939 0.0634099258 4.3561112373 0.7397693164 47.3522961275 1.0550777522 15.5081827602 0.9220343996 67.6733339189 2.7802913940
0.0065 0.006 0.79 0.1975 0.4336220287 0.0075960891 4.5131849012 0.2949773062 46.7795862809 1.9296364152 15.1527085614 0.7581731851 66.8791017722 2.9903829956
0.0065 0.0065 0.7896 0.1974 0.4670596584 0.0321803262 4.8409908084 0.4047840983 46.8671698908 2.2397268053 14.9880977548 0.9187722779 67.1633181124 3.5954635077
0.0065 0.006999999999999999 0.7892 0.1973 0.4563880745 0.0566298239 5.2400164514 0.3957862929 46.6522484082 1.4354476865 15.3818865379 0.5367794613 67.7305394720 2.4246432646
0.0065 0.0075 0.7888 0.1972 0.4713282920 0.0598201274 5.5892858407 0.5357669090 47.1137705515 1.4358379228 15.3840151259 0.7277931264 68.5583998101 2.7592180856
0.0065 0.008 0.7884 0.1971 0.4766640840 0.0868421888 6.0780678631 0.6852942229 46.8870470222 2.5016884514 15.4535490011 1.0024522182 68.8953279704 4.2762770813
0.0005 0.004 0.7964 0.1991 0.0387734218 0.0137585741 3.2107417877 0.4030780698 48.2194359821 2.0727464857 15.3428624243 0.4516843932 66.8118136159 2.9412675228
0.0065 0.0085 0.7879999999999999 0.19699999999999998 0.4649253416 0.0638157152 6.1346534066 0.8006827719 46.9640709061 2.3272702571 15.3598911284 0.5082845535 68.9235407827 3.7000532977
0.0065 0.009000000000000001 0.7876 0.1969 0.4695496947 0.0256512955 6.5229473086 0.4762109981 46.4913678765 2.0553872306 15.1505799734 0.4819287069 68.6344448532 3.0391782311
0.0065 0.0095 0.7872 0.1968 0.4432264542 0.0739828078 6.9219729516 0.6228353805 46.4540982552 1.3914956919 15.0271218685 0.6852657717 68.8464195295 2.7735796519
0.0065 0.01 0.7868 0.1967 0.4891142653 0.0221576396 7.4049012971 0.8195844517 46.2845214785 1.2028757029 15.0505363366 0.9295170141 69.2290733775 2.9741348083
0.006999999999999999 0.0 0.7944 0.1986 0.5236190535 0.0319435288 0.0000000000 0.0000000000 48.2486305187 1.0542392384 15.5088922896 0.9155689170 64.2811418618 2.0017516842
0.006999999999999999 0.0005 0.794 0.1985 0.5229076145 0.0545075520 0.3814646123 0.0665708319 47.3659616553 1.7183563406 15.7061414458 0.7852589141 63.9764753279 2.6246936386
0.006999999999999999 0.001 0.7936 0.1984 0.5033430439 0.0444293470 0.7326852272 0.0415753027 47.4342892943 1.0768878473 15.5103113482 0.4277702897 64.1806289136 1.5906627867
0.006999999999999999 0.0015 0.7932 0.1983 0.5189947004 0.0562621812 1.2536624726 0.2839016540 47.8038797051 2.1873256752 15.4223297102 0.3805459258 64.9988665883 2.9080354362
0.006999999999999999 0.002 0.7928 0.1982 0.4955172157 0.0473307441 1.4702485184 0.1015012498 47.9237636535 0.8497201203 15.7671609689 0.9776026960 65.6566903565 1.9761548102
0.006999999999999999 0.0025 0.7924 0.1981 0.4919600210 0.0319435288 1.8887864178 0.2303272895 48.6300229763 2.9534366176 15.6940794470 0.8026203910 66.7048488621 4.0183278269
0.0 0.0015 0.7988 0.1997 0.0000000000 0.0000000000 1.1385401599 0.1535900912 48.5697704219 1.5808236908 15.8267614334 0.9315490646 65.5350720152 2.6659628466
0.0005 0.0045 0.7959999999999999 0.19899999999999998 0.0419748969 0.0120315240 3.5931820128 0.5556232780 47.7703370459 1.4413061992 15.6373170999 0.5367044261 67.0428110555 2.5456654273
0.006999999999999999 0.003 0.792 0.198 0.4940943378 0.0896074209 2.1512262661 0.1185279237 46.9764941132 1.1639994799 15.2151471433 0.3338680484 64.8369618604 1.7060028729
0.006999999999999999 0.0035 0.7916 0.1979 0.4780869619 0.0506272661 2.6975694448 0.2624380349 47.6690879082 1.5194633580 15.4641919412 0.5824194387 66.3089362561 2.4149480977
0.006999999999999999 0.004 0.7912 0.1978 0.4880471069 0.0853311611 2.9258628445 0.4047746925 46.6056613817 1.7456926863 15.3364766602 0.8899998451 65.3560479933 3.1257983850
0.006999999999999999 0.0045 0.7908 0.1977 0.5264648092 0.0564687146 3.5200110514 0.3671520237 46.6833064260 2.2209067063 15.2250805540 0.5375891743 65.9548628406 3.1821166189
0.006999999999999999 0.005 0.7904 0.1976 0.5033430439 0.0496989871 3.7726947715 0.3106434559 46.6733678603 1.2549247156 15.1200702119 0.5925313452 66.0694758876 2.2077985038
0.006999999999999999 0.0055 0.79 0.1975 0.4880471069 0.0820656449 4.0078174609 0.0882592654 46.5584531947 1.5003582856 15.5401115805 0.6550858106 66.5944293430 2.3257690065
0.006999999999999999 0.006 0.7896 0.1974 0.4997858493 0.0629130882 4.5522094140 0.7144097655 46.4373269257 1.2140111537 15.2719094904 0.6092109970 66.7612316794 2.6005450044
0.006999999999999999 0.0065 0.7892 0.1973 0.4916043016 0.0218818076 4.6244047626 0.6017562153 47.1671903419 1.3982450650 15.0576316300 0.4536684208 67.3408310361 2.4755515087
0.006999999999999999 0.006999999999999999 0.7888 0.1972 0.4905371432 0.0412634580 5.2429432899 0.6385726872 47.3759002210 1.3858587263 15.4393584144 0.3903056337 68.5487390685 2.4560005052
0.006999999999999999 0.0075 0.7884 0.1971 0.5168603836 0.0179418072 5.6009931945 0.3327054284 45.7708218655 0.7550857561 15.3166098387 0.5050852265 67.2052852823 1.6108182182
0.0005 0.005 0.7956 0.1989 0.0355719466 0.0186879719 3.7658654818 0.3425498731 47.7703370459 2.3271721069 15.4705777053 0.4934040698 67.0423521796 3.1818140217
0.006999999999999999 0.008 0.7879999999999999 0.19699999999999998 0.4898257042 0.0448601596 6.0370921247 0.7272236539 47.7684735649 1.9389820689 15.6990461524 0.5264191300 69.9944375462 3.2374850124
0.006999999999999999 0.0085 0.7876 0.1969 0.5069002386 0.0638712106 6.3688004832 0.5509440300 47.2448353862 1.5694665822 15.3350576015 0.6657427241 69.4555937095 2.8500245469
0.006999999999999999 0.009000000000000001 0.7872 0.1968 0.4891142653 0.0540412684 6.9297778541 0.6204345271 46.1043849758 1.0207961106 14.9370116424 0.5970612447 68.4602887376 2.2923331508
0.006999999999999999 0.0095 0.7868 0.1967 0.4912485821 0.0197928397 7.1512419641 0.9754762238 46.9709036700 1.1001491664 15.1250369172 0.3946310078 69.7384311334 2.4900492377
0.006999999999999999 0.01 0.7864 0.1966 0.5122360306 0.0478835927 7.2400227306 0.9172088897 46.6510060875 1.8436248600 15.3293813668 0.8455494206 69.7326462155 3.6542667630
0.0075 0.0 0.794 0.1985 0.5335791985 0.0824471473 0.0000000000 0.0000000000 47.5765350154 1.6545435959 15.3882723020 0.6823385432 63.4983865159 2.4193292864
0.0075 0.0005 0.7936 0.1984 0.5527880496 0.0754058147 0.3853670635 0.0987250759 48.0703574971 2.6506378925 15.2158566726 1.4130005564 64.2243692828 4.2377693395
0.0075 0.001 0.7932 0.1983 0.5204175783 0.0603508240 0.7102461323 0.1029907095 47.4454701807 1.1570508500 15.5394020511 0.4218544261 64.2155359424 1.7422468096
0.0075 0.0015 0.7928 0.1982 0.5321563206 0.0660298120 1.1200035163 0.2751574090 47.7051152087 2.3880655032 15.4081391234 0.6981047591 64.7654141690 3.4273574833
0.0075 0.002 0.7924 0.1981 0.5168603836 0.0455320916 1.6009806362 0.1302214720 48.1542141449 1.5924332207 15.4514204131 0.4002550530 65.7234755778 2.1684418373
0.0005 0.0055 0.7952 0.1988 0.0348605076 0.0036276410 4.1570862222 0.5307692405 48.1827875212 2.5680406790 15.4819301747 1.1055004471 67.8566644257 4.2079380076
0.0075 0.0025 0.792 0.198 0.5677282672 0.0300493479 2.0419576304 0.4362462293 48.1517295035 1.7828899366 15.6692459202 0.9305541524 66.4306613213 3.1797396662
0.0075 0.003 0.7916 0.1979 0.5563452443 0.0611754750 2.2556168378 0.2825304652 46.7075316798 1.4185398633 15.8303090801 0.7597253713 65.3498028420 2.5219711748
0.0075 0.0035 0.7912 0.1978 0.5719969008 0.0262943825 2.5258615887 0.3517297326 47.1560094556 1.1170763783 15.4237487689 0.5419355178 65.6776167140 2.0370360112
0.0075 0.004 0.7908 0.1977 0.5588352806 0.0686234389 3.0663510905 0.5227172883 47.4448490203 1.9081957115 15.8111517879 0.8898120282 66.8811871793 3.3893484669
0.0075 0.0045 0.7904 0.1976 0.5374921126 0.0421733894 3.4117180284 0.2782532595 46.4522347742 1.5397591692 14.9504926999 0.5150107844 65.3519376151 2.3751966025
0.0075 0.005 0.79 0.1975 0.5389149905 0.0499529438 3.6936701332 0.5835241322 47.2454565466 1.3579309807 15.2591379623 0.3590919502 66.7371796326 2.3505000069
0.0075 0.0055 0.7896 0.1974 0.5115245916 0.0209361380 3.8731828919 0.6027045106 46.6143576266 1.9005452435 15.2960334879 0.9689230399 66.2950985980 3.4931089320
0.0075 0.006 0.7892 0.1973 0.5502980134 0.0654601143 4.3687942040 0.5511167646 46.8578524855 2.0607490693 15.3002906639 1.1686394082 67.0772353668 3.8459653564
0.0075 0.0065 0.7888 0.1972 0.5399821489 0.1010042857 4.9248935109 0.8334634676 46.5162142907 2.1064184151 15.4145248875 0.3357206129 67.3956148380 3.3766067813
0.0075 0.006999999999999999 0.7884 0.1971 0.5204175783 0.0767760951 5.2117236797 0.9120096262 46.6180845888 2.1146619472 15.0171884577 0.5890888434 67.3674143045 3.6925365119
0.0005 0.006 0.7948 0.1987 0.0345047882 0.0160034230 4.4165992321 0.5424477462 47.1292995603 1.5427332439 15.4585157065 1.0259372243 67.0389192871 3.1271216374
0.0075 0.0075 0.7879999999999999 0.19699999999999998 0.5086788359 0.0341935047 5.5970907432 0.4995899773 47.3392517601 1.5398834542 15.4861873507 0.7081287647 68.9312086899 2.7817957009
0.0075 0.008 0.7876 0.1969 0.5531437691 0.0534763615 6.1395314707 0.9943710811 46.7479071028 1.6137903804 15.2357234941 0.5975669403 68.6763058367 3.2592047633
0.0075 0.0085 0.7872 0.1968 0.5204175783 0.0284219630 6.3336784217 0.7580354651 46.5311221392 1.9025077963 15.3804674792 0.6801955473 68.7656856184 3.3691607717
0.0075 0.009000000000000001 0.7868 0.1967 0.5709297424 0.0419688674 6.8214848312 0.8993139486 47.0038251688 0.3353207473 15.2719094904 0.2849588549 69.6681492328 1.5615624182
0.0075 0.0095 0.7864 0.1966 0.5599024390 0.0500743855 6.9278266285 0.3192744190 47.1870674733 1.7298145994 15.4223297102 0.6061291163 70.0971262510 2.7052925202
0.0075 0.01 0.7859999999999999 0.1965 0.5474522577 0.0676203898 7.4419745842 1.0128458761 46.6690197378 1.8278358774 15.1952803218 1.1496424859 69.8537269015 4.0579446292
0.008 0.0 0.7936 0.1984 0.5627481947 0.0794330408 0.0000000000 0.0000000000 47.0901664580 1.9744263640 15.3904008900 0.9829007264 63.0433155427 3.0367601312
0.008 0.0005 0.7932 0.1983 0.5816013264 0.0812100606 0.4009768687 0.1322522256 47.6678455875 1.0595327919 15.5663641660 1.0596235720 64.2167879486 2.3326186501
0.008 0.001 0.7928 0.1982 0.5481636966 0.0689545462 0.7639048374 0.1388801211 47.3870811074 1.0027121302 15.4294250036 0.5041034934 64.1285746450 1.7146502909
0.008 0.0015 0.7924 0.1981 0.5840913626 0.0460296040 1.1707353829 0.1164213129 47.7765486495 2.9437679825 15.4478727664 0.3001770346 64.9792481614 3.4063959340
0.0005 0.0065 0.7944 0.1986 0.0352162271 0.0179135746 5.0673329825 1.1107839313 47.7790332909 1.7498138999 15.6394456879 0.4019369415 68.5210281884 3.2804483473
0.008 0.002 0.792 0.198 0.5816013264 0.0511048923 1.5092730312 0.2077482683 47.7082210105 1.6064844850 15.5408211098 0.9081709460 65.3399164779 2.7735085916
0.008 0.0025 0.7916 0.1979 0.5595467195 0.0722241927 1.8331764871 0.0805456868 46.8454292784 3.0764170432 15.2719094904 0.4545065732 64.5100619754 3.6836934959
0.008 0.003 0.7912 0.1978 0.5727083397 0.0453315578 2.2185435507 0.3979926371 47.3454633636 3.2092907197 15.4883159387 0.3539235897 65.6250311927 4.0065385043
0.008 0.0035 0.7908 0.1977 0.5826684848 0.0437173290 2.6624473834 0.1269646795 47.3765213813 1.0431751529 15.8466282549 0.7755438053 66.4682655044 1.9894009667
0.008 0.004 0.7904 0.1976 0.5776884122 0.0288461949 3.0097655470 0.3210344374 46.9466784162 1.4727574459 15.3974961834 0.6122773653 65.9316285588 2.4349154435
0.008 0.0045 0.79 0.1975 0.5446065019 0.0759742167 3.3600105490 0.6099070674 45.9894703102 1.6167294601 15.2662332557 0.4774958492 65.1603206168 2.7801065934
0.008 0.005 0.7896 0.1974 0.5410493073 0.0528767144 3.6702554255 0.4148179050 46.6168422680 1.9237471555 15.3932390073 0.5999782775 66.2213860081 2.9914200524
0.008 0.0055 0.7892 0.1973 0.5499422939 0.0342230967 4.2741597605 0.5281805979 47.2404872637 0.9892149776 15.4641919412 0.2407386100 67.5287812593 1.7923572822
0.008 0.006 0.7888 0.1972 0.5741312176 0.0601323740 4.5512338012 0.6893379454 47.3094360631 1.1053136164 15.4812206454 0.3698111566 67.9160217273 2.2245950924
0.008 0.0065 0.7884 0.1971 0.5606138779 0.0598793260 4.8566006135 0.5291600179 46.6155999473 1.9691994162 15.4372298263 0.4151468228 67.4700442650 2.9733855829
0.0005 0.006999999999999999 0.794 0.1985 0.0409077386 0.0169853717 5.1297722029 0.1914390024 46.3901187387 3.1959713747 15.1463227974 0.4807782528 66.7071214776 3.8851740016
0.008 0.006999999999999999 0.7879999999999999 0.19699999999999998 0.5805341680 0.0211765149 5.2761141258 0.4322129957 47.0969992219 1.1999133206 15.1683182069 0.9336780658 68.1219657226 2.5869808970
0.008 0.0075 0.7876 0.1969 0.5734197787 0.0356146073 5.6595299637 0.9203168311 46.5429241859 0.7606655743 15.0583411594 0.4409734831 67.8342150877 2.1575704958
0.008 0.008 0.7872 0.1968 0.5926286298 0.0747315718 5.9336771658 0.1505860836 46.6317501165 1.8665412847 15.4145248875 0.6046755393 68.5725807996 2.6965344794
0.008 0.0085 0.7868 0.1967 0.5983201413 0.0469010416 6.2448976551 0.6295659079 47.0187330173 1.8157272605 15.1136844478 0.3617458637 68.9756352615 2.8539400737
0.008 0.009000000000000001 0.7864 0.1966 0.5442507825 0.0295054234 6.6009963341 0.4004245906 45.9876068292 1.7567706293 15.3272527788 0.7376321061 68.4601067246 2.9243327494
0.008 0.0095 0.7859999999999999 0.1965 0.5716411813 0.0285994911 7.1629493179 0.4122399988 46.9827057167 1.8652923144 15.0888509209 0.4198927247 69.8061471368 2.7260245290
0.008 0.01 0.7856 0.1964 0.5684397061 0.0557742713 7.6097799891 0.6777525448 47.1355111639 2.7533498679 15.4017533594 1.0508663679 70.7154842185 4.5377430519
0.0085 0.0 0.7932 0.1983 0.5904943130 0.0645412756 0.0000000000 0.0000000000 47.0205964983 1.7364808508 15.3854341846 0.5364417201 62.9965249959 2.3374638465
0.0085 0.0005 0.7928 0.1982 0.6125489199 0.0579113038 0.3590255174 0.0503552328 47.6715725496 1.3711045159 15.6699554495 0.5819697874 64.3131024364 2.0613408399
0.0085 0.001 0.7924 0.1981 0.6079245668 0.0220890045 0.7463438066 0.1188487035 47.8411493263 1.7525768331 15.5408211098 0.5568896858 64.7362388095 2.4504042269
0.0005 0.0075 0.7936 0.1984 0.0352162271 0.0154891219 5.2683092232 0.4013078707 47.5914428639 1.7334741494 15.4769634693 0.5110108916 68.3719317835 2.6612820336
0.0085 0.0015 0.792 0.198 0.6033002138 0.0365820764 1.1590280291 0.0803563900 47.3609923725 2.1187501972 15.6288027478 1.0731837071 64.7521233632 3.3088723707
0.0085 0.002 0.7916 0.1979 0.5908500325 0.0637681093 1.4887851620 0.2801487117 47.5467193184 2.8664433750 15.1590943255 0.2916847411 64.7854488384 3.5020449371
0.0085 0.0025 0.7912 0.1978 0.6175289924 0.0765383977 1.9522012510 0.2390868552 47.6498319372 0.7367747376 15.4485822958 0.2423891797 65.6681444764 1.2947891702
0.0085 0.003 0.7908 0.1977 0.5883599962 0.0579462533 2.3122023813 0.1854177766 46.2242689241 0.5512517303 15.4386488850 0.6360866218 64.5634801866 1.4307023820
0.0085 0.0035 0.7904 0.1976 0.6054345306 0.0653440296 2.8370820780 0.2365413469 47.4262142097 1.6719504535 15.4904445268 0.9265551270 66.3591753451 2.9003909570
0.0085 0.004 0.79 0.1975 0.6050788111 0.0963310381 3.0575705751 0.1427731946 47.4318046529 2.7270764769 15.4315535916 0.9126147185 66.5260076307 3.8787954281
0.0085 0.0045 0.7896 0.1974 0.5762655344 0.0514011551 3.2741566209 0.4078668379 46.8243098264 1.8015003924 15.2825524305 0.5459301508 65.9572844122 2.8066985362
0.0085 0.005 0.7892 0.1973 0.6004544580 0.0708444586 3.6341577512 0.3695499792 47.5504462805 1.1846907327 15.3861437139 0.7073263780 67.1712022036 2.3324115485
0.0085 0.0055 0.7888 0.1972 0.5968972634 0.0545817877 3.9200123072 0.5365905982 46.7236818490 2.2353937859 15.2648141970 1.0373348053 66.5054056166 3.8639009771
0.0085 0.006 0.7884 0.1971 0.5876485573 0.0558649465 4.4926970320 0.6594161198 46.9193473606 0.6808212188 15.3712435978 0.5809030705 67.3709365477 1.9770053556
0.0005 0.008 0.7932 0.1983 0.0316590324 0.0148211701 5.9483113581 0.7804561081 46.7205760472 2.5805695562 15.3918199487 0.5413778599 68.0923663864 3.9172246943
0.0085 0.0065 0.7879999999999999 0.19699999999999998 0.5805341680 0.0296423402 4.6780634676 0.9625694903 47.1889309543 2.5570430959 15.2392711408 0.6571574784 67.6867997307 4.2064124048
0.0085 0.006999999999999999 0.7876 0.1969 0.6200190287 0.0201978502 5.1736747797 0.5988896060 46.7951152897 1.1046389927 15.3123526627 0.2302376240 67.9011617608 1.9539640729
0.0085 0.0075 0.7872 0.1968 0.6136160783 0.0551995926 5.6936764123 1.1033383040 47.0702893267 1.0316244928 15.3535053644 0.4285792144 68.7310871817 2.6187416038
0.0085 0.008 0.7868 0.1967 0.6011658970 0.0723782039 5.9229454248 0.3142260941 45.7211290372 1.7277970244 15.2442378462 0.2822464546 67.4894782052 2.3966477770
0.0085 0.0085 0.7864 0.1966 0.5947629466 0.0778562570 6.3502638396 1.0000749992 46.9224531624 2.0428225523 15.3258337201 0.8029038513 69.1933136687 3.9236576598
0.0085 0.009000000000000001 0.7859999999999999 0.1965 0.6210861871 0.0304675332 6.6536794263 0.3173367225 46.9398456523 1.4885656561 15.3591815991 0.2619922072 69.5737928648 2.0983621190
0.0085 0.0095 0.7856 0.1964 0.6157503951 0.0151588255 6.8946557927 0.4062862246 46.1503508420 2.5159972674 14.9909358722 0.5872674513 68.6516929020 3.5247097688
0.0085 0.01 0.7852 0.1963 0.5737754981 0.0707729780 7.7658780401 0.7965447009 45.8789037672 1.8420185375 15.1903136164 0.7269736640 69.4088709218 3.4363098804
0.009000000000000001 0.0 0.7928 0.1982 0.6612824867 0.0458533292 0.0000000000 0.0000000000 47.5902005432 1.4308870658 15.4932826441 0.9094538821 63.7447656740 2.3861942771
0.009000000000000001 0.0005 0.7924 0.1981 0.6669739981 0.0596082241 0.3951231917 0.0811578522 48.2281322271 1.2916467613 15.5280495817 0.7400496447 64.8182789986 2.1724624823
0.0005 0.0085 0.7928 0.1982 0.0387734218 0.0141216596 6.4761178933 0.9814606772 47.1920367561 2.2983718779 15.4272964156 0.4272427247 69.1342244868 3.7211969394
0.009000000000000001 0.001 0.792 0.198 0.6449193913 0.0527904945 0.7736609656 0.1728349808 47.0814702130 1.5555343603 15.3776293619 0.9302100113 63.8776799318 2.7113698469
0.009000000000000001 0.0015 0.7916 0.1979 0.6338920878 0.0641716339 1.1619548676 0.1402169805 47.1597364177 1.2901283734 15.5010874668 0.6754868365 64.4566708399 2.1700038243
0.009000000000000001 0.002 0.7912 0.1978 0.6459865497 0.0490015669 1.5034193543 0.2882535538 47.1168763532 1.2819136520 15.2868096065 0.6626867284 64.5530918637 2.2818555011
0.009000000000000001 0.0025 0.7908 0.1977 0.6573695726 0.0394576115 1.8380545512 0.4126000298 47.3634770139 1.8424709284 15.3024192520 0.4769515114 65.1613203897 2.7714800811
0.009000000000000001 0.003 0.7904 0.1976 0.6427850745 0.0847359309 2.2351289686 0.1961345767 46.7118798023 0.9944651177 15.5621069900 0.3490307447 65.1519008354 1.6243663700
0.009000000000000001 0.0035 0.79 0.1975 0.6541680974 0.0270346794 2.6448863526 0.4282662473 47.5349172717 0.9721379826 15.4478727664 0.4698263052 66.2818444881 1.8972652145
0.009000000000000001 0.004 0.7896 0.1974 0.6242876622 0.0611175319 3.0926926366 0.3360982622 48.2511151602 1.4072450545 15.3989152420 0.6402549950 67.3670107010 2.4447158436
0.009000000000000001 0.0045 0.7892 0.1973 0.6520337806 0.0332630988 3.4595230566 0.4830771281 47.3889445884 1.9361694786 15.5025065255 0.6674917761 67.0030079511 3.1200014816
0.009000000000000001 0.005 0.7888 0.1972 0.6527452195 0.1153760061 3.7531825151 0.4987509835 47.9082346446 1.7305692458 15.5819738115 0.9989245823 67.8961361907 3.3436208177
0.009000000000000001 0.0055 0.7884 0.1971 0.6520337806 0.0130408910 4.1444032556 0.3593964828 46.8553678441 0.7796549806 15.6820174483 1.0804489493 67.3338223286 2.2325413037
0.0005 0.009000000000000001 0.7924 0.1981 0.0377062634 0.0124043616 6.8009969620 0.5649935481 47.9125827671 1.1009611256 15.3414433656 0.8210526845 70.0927293581 2.4994117198
0.009000000000000001 0.006 0.7879999999999999 0.19699999999999998 0.6370935630 0.0873188044 4.5922095396 0.5177039577 46.2540846211 1.7785303812 15.3364766602 0.5035359306 66.8198643839 2.8870890739
0.009000000000000001 0.0065 0.7876 0.1969 0.6274891374 0.0380070893 4.7931857803 0.5156406794 46.6789583035 2.2013789749 15.3641483044 0.3748410660 67.4637815256 3.1298678096
0.009000000000000001 0.006999999999999999 0.7872 0.1968 0.6406507577 0.0696847079 5.3863583743 0.5215068035 45.9671085375 1.0207809913 15.5628165193 0.4323217633 67.5569341888 2.0442942660
0.009000000000000001 0.0075 0.7868 0.1967 0.6641282424 0.0815397164 5.6117249355 0.3485328152 46.8379753542 2.5934628316 15.3854341846 0.4906209399 68.4992627167 3.5141563031
0.009000000000000001 0.008 0.7864 0.1966 0.6278448569 0.0595232515 5.9844090324 0.6440640866 46.5683917604 2.0317052794 15.3520863057 0.5494268279 68.5327319554 3.2847194454
0.009000000000000001 0.0085 0.7859999999999999 0.1965 0.6395835993 0.0648776137 6.3912395780 0.3654265877 46.5621801569 1.9260098251 15.2357234941 0.5278173444 68.8287268283 2.8841313709
0.009000000000000001 0.009000000000000001 0.7856 0.1964 0.6395835993 0.0620462856 6.5961182700 0.2849991988 46.2230266034 1.4586104316 15.1491609148 0.5367044261 68.6078893875 2.3423603421
0.009000000000000001 0.0095 0.7852 0.1963 0.6424293550 0.0487426537 7.2224616999 0.6475776611 45.9130675866 1.0314479439 15.2413997288 0.4061434192 69.0193583703 2.1339116779
0.009000000000000001 0.01 0.7848 0.1962 0.6378050019 0.0354722053 7.4497794867 0.7142232167 46.6603234928 0.8203889400 15.1314226813 0.4846121744 69.8793306627 2.0546965364
0.0095 0.0 0.7924 0.1981 0.7007673474 0.0899062917 0.0000000000 0.0000000000 47.9951970942 1.5881242140 15.6351885119 0.2612918258 64.3311529535 1.9393223315
0.0 0.002 0.7984 0.1996 0.0000000000 0.0000000000 1.4517118748 0.1210074569 48.5989649586 2.6033493692 15.7366512074 0.2581906973 65.7873280408 2.9825475234
0.0005 0.0095 0.792 0.198 0.0316590324 0.0091108637 6.7297772262 0.4209676048 46.5013064422 1.2956136403 15.2073423205 0.4267711334 68.4700850213 2.1524632422
0.0095 0.0005 0.792 0.198 0.7007673474 0.0315769908 0.4048793199 0.0866045295 48.0020298581 0.7743216654 15.7366512074 0.7942343508 64.8443277328 1.6867375365
0.0095 0.001 0.7916 0.1979 0.6708869123 0.0755399412 0.7931732219 0.1097900414 48.1908626058 1.9931160973 15.9324813049 0.6618353364 65.5874040449 2.8402814163
0.0095 0.0015 0.7912 0.1978 0.6769341432 0.0841966259 1.1375645471 0.2080961789 47.5883370621 2.1757203474 15.5032160549 0.7786999641 64.9060518073 3.2467131163
0.0095 0.002 0.7908 0.1977 0.6751555458 0.0620462856 1.4692729056 0.1892185909 47.3740367399 1.9914156833 15.4861873507 0.2033962104 65.0046525420 2.4460767702
0.0095 0.0025 0.7904 0.1976 0.6787127405 0.0295568415 1.8643960973 0.4685948706 47.2647125176 2.2244736651 15.4187820635 0.9145544188 65.2266034189 3.6371797960
0.0095 0.003 0.79 0.1975 0.7000559084 0.0380869083 2.1063480765 0.0450897806 47.6324394473 1.1770593721 15.4663205292 0.4719431611 65.9051639614 1.7321792221
0.0095 0.0035 0.7896 0.1974 0.6751555458 0.0636171222 2.6087886783 0.1974887126 46.8764872961 1.9756235280 15.4556775892 0.6704597988 65.6161091094 2.9071891616
0.0095 0.004 0.7892 0.1973 0.6900957634 0.0329880662 3.0097655470 0.2275500566 47.2355179809 1.6774154457 15.2101804379 0.7323030274 66.1455597292 2.6702565959
0.0095 0.0045 0.7888 0.1972 0.6954315554 0.1035381986 3.3473275824 0.1578443856 47.4280776907 1.6409142654 15.3939485367 0.4699934338 66.8647853652 2.3722902834
0.0095 0.005 0.7884 0.1971 0.6570138531 0.0245007834 3.8702560534 0.3934805067 46.8205828643 1.3770910715 15.4805111160 0.6759338611 66.8283638868 2.4710062227
0.0005 0.01 0.7916 0.1979 0.0373505439 0.0067493023 7.5619749609 0.6023380134 47.0535179971 2.3863017980 15.3904008900 0.7528557669 70.0432443919 3.7482448806
0.0095 0.0055 0.7879999999999999 0.19699999999999998 0.6598596088 0.0323685168 4.0887933249 0.4715107585 46.6882757088 2.3570939447 15.3237051321 0.4777741077 66.7606337746 3.3387473277
0.0095 0.006 0.7876 0.1969 0.6630610840 0.0876081511 4.4517212936 0.3944469108 47.2094292460 0.7982004814 15.3073859573 0.5381095953 67.6315975809 1.8183651386
0.0095 0.0065 0.7872 0.1968 0.6538123779 0.0634976683 4.8175761008 0.6883320074 46.8261733074 2.2932547100 15.4904445268 1.1347998507 67.7880063129 4.1798842364
0.0095 0.006999999999999999 0.7868 0.1967 0.6840485325 0.0267712872 5.2048943900 0.3832060113 46.6360982390 1.3265949373 15.0044169296 0.5789968087 67.5294580911 2.3155690445
0.0095 0.0075 0.7864 0.1966 0.6904514829 0.0737772806 5.3424557975 0.5863879438 46.2180573206 1.6788639504 15.4173630049 1.2354077416 67.6683276059 3.5744369164
0.0095 0.008 0.7859999999999999 0.1965 0.6680411565 0.0274250250 5.7756278891 0.6354827675 47.0386101486 1.5681837481 15.2016660858 1.0827612993 68.6839452800 3.3138528399
0.0095 0.0085 0.7856 0.1964 0.7139289676 0.0402827755 6.4331909292 0.7695451853 47.3442210429 1.5173888420 15.3045478400 0.4890299394 69.7958887797 2.8162467422
0.0095 0.009000000000000001 0.7852 0.1963 0.6819142157 0.0718024830 6.6917283263 0.6418435062 46.6975931141 1.2333911154 15.2250805540 0.2892792099 69.2963162101 2.2363163145
0.0095 0.0095 0.7848 0.1962 0.6655511203 0.0996370160 7.3385596254 0.8648707218 46.8069173365 1.2848347200 15.0193170457 0.3951154775 69.8303451279 2.6444579353
0.0095 0.01 0.7844 0.1961 0.6715983512 0.0672149791 7.1697786076 0.8007017918 47.1137705515 2.6771985328 15.2357234941 0.5814782325 70.1908710044 4.1265935362
0.001 0.0 0.7992 0.1998 0.0693652958 0.0197416292 0.0000000000 0.0000000000 47.4038524369 3.0367690526 15.4556775892 0.8347949639 62.9288953219 3.8913056457
0.01 0.0 0.792 0.198 0.7242448321 0.0798081019 0.0000000000 0.0000000000 48.0094837823 2.1307085897 15.7295559140 0.6293713214 64.4632845284 2.8398880130
0.01 0.0005 0.7916 0.1979 0.7082374561 0.0571547208 0.3892695148 0.0310974195 47.5529309219 1.2656620465 15.3144812507 0.4036068321 63.9649191435 1.7575210189
0.01 0.001 0.7912 0.1978 0.7181976012 0.0726713191 0.7658560630 0.1667127916 47.8933267961 1.5392980241 15.4109772408 1.0548961896 64.7883577011 2.8335783244
0.01 0.0015 0.7908 0.1977 0.7292249046 0.0972357712 1.1697597701 0.1335414037 47.2025964821 2.4423197324 15.5472068739 0.7367033251 64.6487880307 3.4098002324
0.01 0.002 0.7904 0.1976 0.7306477825 0.0762070324 1.4517118748 0.2041433398 47.5324326303 1.4328466264 15.2300472594 1.1092737299 64.9448395470 2.8224707285
0.01 0.0025 0.79 0.1975 0.7153518455 0.0211526001 1.8878108050 0.2143685789 47.0889241373 2.5257134675 15.4429060611 0.8915032148 65.1349928489 3.6527378613
0.01 0.003 0.7896 0.1974 0.7306477825 0.0702633743 2.1561043302 0.1408401099 47.5330537906 2.2704463753 15.4599347652 0.5170984398 65.8797406685 2.9986482993
0.01 0.0035 0.7892 0.1973 0.7057474199 0.0709087296 2.5083005579 0.2835930433 47.4964053297 1.5936626406 15.3606006577 0.5180322246 66.0710539652 2.4661966381
0.01 0.004 0.7888 0.1972 0.7238891126 0.0989641985 3.0761072187 0.1676919232 46.9690401889 0.6954111411 15.5706213421 0.7569318048 66.3396578623 1.7189990676
0.01 0.0045 0.7884 0.1971 0.6819142157 0.0778887553 3.5814746590 0.5730228485 47.6510742579 1.3766718510 15.3151907801 0.2848033443 67.2296539127 2.3123867991
0.001 0.0005 0.7988 0.1997 0.0729224905 0.0112488372 0.3707328713 0.0998753098 46.7261664904 1.8063334558 15.8664950764 0.2797957675 63.0363169286 2.1972533703
0.01 0.005 0.7879999999999999 0.19699999999999998 0.7416750859 0.0548777264 3.8214754125 0.4056297288 47.0212176587 0.9152573867 15.2570093743 0.3158991635 66.8413775314 1.6916640054
0.01 0.0055 0.7876 0.1969 0.7146404065 0.0917011390 4.0692810685 0.2844643401 47.0833336941 2.2206683347 15.3052573693 0.3989902458 67.1725125384 2.9958240596
0.01 0.006 0.7872 0.1968 0.7178418817 0.0434851588 4.3444038835 0.1742609456 46.8497774009 1.4613018799 15.3421528949 0.4609560436 67.2541760610 2.1400040279
0.01 0.0065 0.7868 0.1967 0.7061031394 0.0829062959 4.7561124932 0.5207250597 46.7802074412 1.2569154827 15.0725317461 0.3268335824 67.3149548199 2.1873804207
0.01 0.006999999999999999 0.7864 0.1966 0.6961429943 0.0816017663 5.2400164514 0.7329807094 46.9771152735 2.1840641114 15.3159003094 0.5670626659 68.2291750286 3.5657092530
0.01 0.0075 0.7859999999999999 0.1965 0.7160632844 0.0768749188 5.5697735843 0.3903134146 45.9515795286 1.2469125361 15.2371425528 0.3905119536 67.4745589501 2.1046128231
0.01 0.008 0.7856 0.1964 0.7381178913 0.1104908409 5.9405064556 0.1888157406 46.0000300362 1.9122984195 15.3144812507 0.0823054033 67.9931356338 2.2939104043
0.01 0.0085 0.7852 0.1963 0.7057474199 0.0757406854 6.3297759704 0.6330095954 46.9615862647 1.4373634492 15.2470759635 0.4685988742 69.2441856185 2.6147126042
0.01 0.009000000000000001 0.7848 0.1962 0.7157075649 0.0261979598 6.4966057625 0.2632636554 45.8018798832 0.7234041060 15.1888945577 0.4056522636 68.2030877683 1.4185179848
0.01 0.0095 0.7844 0.1961 0.6893843245 0.0571635758 6.9785584951 0.2310864128 46.6093883438 1.0836953740 14.9994502242 0.2824604128 69.2767813876 1.6544057754
0.001 0.001 0.7984 0.1996 0.0725667710 0.0144756408 0.7560999348 0.0846031276 48.3113677145 0.6420574958 15.8473377842 0.4737616179 64.9873722045 1.2148978821
0.01 0.01 0.784 0.196 0.7050359810 0.0362484943 7.5580725097 0.7502862202 46.1789242183 2.7847543549 15.3300908962 0.6893383352 69.7721236052 4.2606274046
0.001 0.0015 0.7979999999999999 0.1995 0.0697210153 0.0141216596 1.1151254522 0.1419977562 48.1275042497 2.3733268284 15.6018406330 0.2637464764 64.9141913502 2.7931927206
0.001 0.002 0.7976 0.1994 0.0718553321 0.0094383040 1.4868339363 0.1230046204 47.3858387866 2.0839884526 15.5067637016 0.5173631833 64.4512917566 2.7337945603
0.001 0.0025 0.7972 0.1993 0.0732782099 0.0113384708 1.7746397180 0.1293413889 47.4094428801 1.7804818000 15.5046351135 0.7654581927 64.7619959215 2.6866198524
0.001 0.003 0.7968 0.1992 0.0714996126 0.0285817879 2.3687879248 0.2748805349 47.8647534198 2.3131551223 15.6245455718 0.9683492550 65.9295865290 3.5849667001
0.001 0.0035 0.7964 0.1991 0.0700767347 0.0186337251 2.6839108654 0.2237878029 47.7827602530 1.2966876755 15.7054319164 0.6344953964 66.2421797695 2.1736045999
0.0 0.0025 0.7979999999999999 0.1995 0.0000000000 0.0000000000 1.8487862922 0.2025894728 48.0877499870 1.8470656178 15.1810897350 0.5159288323 65.1176260142 2.5655839229
0.001 0.004 0.7959999999999999 0.19899999999999998 0.0700767347 0.0178001964 2.9600092932 0.4577859788 47.7212653780 2.3323207357 15.4556775892 0.5084033939 66.2070289951 3.3163103048
0.001 0.0045 0.7956 0.1989 0.0722110515 0.0136106282 3.3600105490 0.4368044238 47.0131425741 0.8154148730 15.4478727664 0.7270456808 65.8932369410 1.9928756058
0.001 0.005 0.7952 0.1988 0.0675866985 0.0290734026 3.7404995485 0.7611881019 47.2522893105 2.3857131753 15.5032160549 0.7575966083 66.5635916124 3.9335712881
0.001 0.0055 0.7948 0.1987 0.0793254408 0.0246038583 4.3044037579 0.3279336412 47.4057159180 2.7022677228 15.8005088479 0.3461281637 67.5899539646 3.4009333860
0.001 0.006 0.7944 0.1986 0.0626066260 0.0124043616 4.5853802498 0.3954302098 46.7149856040 1.9743028554 15.3506672470 0.5705780665 66.7136397268 2.9527154933
0.001 0.0065 0.794 0.1985 0.0722110515 0.0180823090 4.8214785520 0.1767556277 47.4622415102 0.8200577723 15.2030851445 0.6290384765 67.5590162582 1.6439341855
0.001 0.006999999999999999 0.7936 0.1984 0.0793254408 0.0116032178 5.0985525927 0.7959804910 47.1268149189 1.1203115624 15.3137717214 1.0937582899 67.6184646738 3.0216535611
0.001 0.0075 0.7932 0.1983 0.0718553321 0.0263904529 5.6985544764 0.4949117572 47.2373814620 1.6755015021 15.1356798573 0.8567707056 68.1434711278 3.0535744178
0.001 0.008 0.7928 0.1982 0.0718553321 0.0146839341 6.0956288938 1.0684915871 46.7510129046 2.1919952416 15.4854778214 0.4880612970 68.4039749519 3.7632320598
0.001 0.0085 0.7924 0.1981 0.0668752595 0.0106952723 6.1502632117 0.8624196591 46.0807808823 2.0092055546 15.2782952544 0.8963756842 67.5762146079 3.7786961702
0.0 0.003 0.7976 0.1994 0.0000000000 0.0000000000 2.3785440530 0.2769503438 47.4995111315 1.0310618249 15.6465409813 0.7101052430 65.5245961658 2.0181174117
0.001 0.009000000000000001 0.792 0.198 0.0714996126 0.0167452837 6.7112405827 0.7703116574 46.1335795124 1.4856462449 15.2264996127 0.4502018170 68.1428193204 2.7229050030
0.001 0.0095 0.7916 0.1979 0.0686538569 0.0227882674 6.9327046926 0.6177532299 47.1274360793 0.4746575621 15.1165225652 0.5814505269 69.2453171940 1.6966495863
0.001 0.01 0.7912 0.1978 0.0725667710 0.0237454401 7.3970963945 1.5101856186 47.0684258456 2.2399045821 15.1548371495 0.3174190342 69.6929261606 4.0912546750
0.0015 0.0 0.7988 0.1997 0.1152531069 0.0236386224 0.0000000000 0.0000000000 48.1734701159 2.5457918954 15.4790920573 0.6749321149 63.7678152801 3.2443626327
0.0015 0.0005 0.7984 0.1996 0.1063601202 0.0308800558 0.4107329968 0.0903482790 47.9001595600 1.4445545795 15.7182034445 0.8517378854 64.1354561215 2.4175207997
0.0015 0.001 0.7979999999999999 0.1995 0.1106287538 0.0216258712 0.7961000604 0.1406236824 48.7331355951 1.8552594684 15.7877373198 0.5317854944 65.4276017291 2.5492945164
0.0015 0.0015 0.7976 0.1994 0.0988900115 0.0124450986 1.1375645471 0.1853561657 47.7852448944 2.6532300117 15.7096890925 0.7577481018 64.7313885455 3.6087793778
0.0015 0.002 0.7972 0.1993 0.1141859485 0.0177717388 1.6058587003 0.2359611928 48.0436476018 0.8910479788 15.6976270937 0.7863864460 65.4613193443 1.9311673564
0.0015 0.0025 0.7968 0.1992 0.1017357672 0.0065204455 1.8126886179 0.3746454850 47.6777841532 1.2614566318 15.1974089098 0.7986086033 64.7896174481 2.4412311656
0.0015 0.003 0.7964 0.1991 0.1049372424 0.0155868460 2.2956169634 0.2781848371 46.9410879730 0.8422256414 15.3279623082 0.5045666624 64.6696044870 1.6405639869
0.0 0.0035 0.7972 0.1993 0.0000000000 0.0000000000 2.7297646679 0.4356785811 48.1914837661 2.1951515145 15.4790920573 0.4887086454 66.4003404913 3.1195387410
0.0015 0.0035 0.7959999999999999 0.19899999999999998 0.1152531069 0.0207905779 2.6458619654 0.3821414514 47.2336544998 1.6785559604 15.4854778214 0.3256731936 65.4802473935 2.4071611833
0.0015 0.004 0.7956 0.1989 0.1049372424 0.0084178590 2.9717166470 0.2815044528 47.8330742417 1.1819648406 15.1739944416 0.4919530766 66.0837225727 1.9638402290
0.0015 0.0045 0.7952 0.1988 0.1095615954 0.0176574499 3.4322058976 0.2425021029 48.1889991247 0.9853365496 15.8083136706 0.8531363776 67.5390802883 2.0986324800
0.0015 0.005 0.7948 0.1987 0.1045815229 0.0302173165 3.7600118049 0.5407887947 48.1945895679 2.3248052992 15.5961643983 0.9058375196 67.6553472940 3.8016489300
0.0015 0.0055 0.7944 0.1986 0.1138302290 0.0211046893 4.0146467506 0.3804139449 46.8820777393 1.3228003160 15.6884032123 0.5508872787 66.6989579312 2.2752062289
0.0015 0.006 0.794 0.1985 0.1031586450 0.0402450634 4.6048925062 0.3186537264 47.7100844916 1.8409021646 15.5606879313 1.3209629953 67.9788235741 3.5207639497
0.0015 0.0065 0.7936 0.1984 0.1049372424 0.0186879719 4.9414789288 0.3163754580 47.3156476666 0.6952402302 15.0249932804 0.3529550113 67.3870571182 1.3832586714
0.0015 0.006999999999999999 0.7932 0.1983 0.1045815229 0.0274987483 5.4146511461 0.4443485323 47.7256135004 1.5416724480 15.4641919412 0.4560016501 68.7090381106 2.4695213787
0.0015 0.0075 0.7928 0.1982 0.1106287538 0.0243765183 5.7580668584 0.3678771913 47.3616135328 0.9535861485 15.3584720697 0.9997507578 68.5887812147 2.3455906159
0.0015 0.008 0.7924 0.1981 0.1042258034 0.0250119103 6.2361171398 0.4793665421 47.1050743065 2.0307722295 15.5188257003 0.6122970985 68.9642429500 3.1474477804
0.0 0.004 0.7968 0.1992 0.0000000000 0.0000000000 3.2858639748 0.1928261161 47.9175520499 1.6185708263 15.3180288974 0.7662706626 66.5214449221 2.5776676050
0.0015 0.0085 0.792 0.198 0.1063601202 0.0190102021 6.6048987854 0.6304301031 47.8492244109 1.2003196995 15.4500013544 0.4376134004 70.0104846709 2.2873734051
0.0015 0.009000000000000001 0.7916 0.1979 0.1106287538 0.0386672132 6.6692892314 0.5979925642 47.8299684400 1.4525135946 15.3598911284 0.8186209930 69.9697775536 2.9077943650
0.0015 0.0095 0.7912 0.1978 0.1213003378 0.0285817879 7.1619737051 1.0047277461 46.3702416074 1.3749207297 15.2392711408 0.4760640490 68.8927867911 2.8842943127
0.0015 0.01 0.7908 0.1977 0.1081387176 0.0463473934 7.2731935665 0.8562968775 46.6044190610 2.2342391053 15.2243710247 0.6985257784 69.2101223698 3.8354091546
0.002 0.0 0.7984 0.1996 0.1518922118 0.0262943825 0.0000000000 0.0000000000 48.4629308410 1.4923989933 15.6089359264 0.9635544266 64.2237589792 2.4822478024
0.002 0.0005 0.7979999999999999 0.1995 0.1458449809 0.0486178856 0.3687816456 0.1221037031 47.6367875698 2.0546046588 15.8125708466 0.6564952560 63.9639850429 2.8818215035
0.002 0.001 0.7976 0.1994 0.1458449809 0.0112488372 0.7746365784 0.0654170039 48.0268762723 1.9213428605 15.5209542883 0.9153753469 64.4683121199 2.9133840485
0.002 0.0015 0.7972 0.1993 0.1469121393 0.0658071397 1.2448819572 0.1906218627 47.8399070056 2.7990828209 15.9899531813 0.4424505715 65.2216542834 3.4979623948
0.002 0.002 0.7968 0.1992 0.1440663836 0.0211046893 1.5824439926 0.2569105524 48.2629172069 2.6773051801 15.5450782859 0.6645438304 65.5345058690 3.6198642522
0.002 0.0025 0.7964 0.1991 0.1383748721 0.0263712668 2.0146404715 0.2325153698 48.2728557726 1.4205131971 15.7323940313 0.3296556081 66.1582651475 2.0090554418
0.0 0.0045 0.7964 0.1991 0.0000000000 0.0000000000 3.4107424156 0.3592269462 47.1963848786 1.8143131667 15.7260082673 0.6135422905 66.3331355615 2.7870824034
0.002 0.003 0.7959999999999999 0.19899999999999998 0.1291261660 0.0284219630 2.1873239404 0.0984547545 47.7100844916 2.4772622553 15.6302218065 0.5546214342 65.6567564045 3.1587604070
0.002 0.0035 0.7956 0.1989 0.1550936870 0.0126067300 2.5756178425 0.3266773641 48.1001731941 0.7775121496 15.4876064094 0.8915212850 66.3184911330 2.0083175287
0.002 0.004 0.7952 0.1988 0.1511807729 0.0174266236 3.1004975391 0.3035771002 48.0076203013 0.7350256378 15.5947453396 0.4394364435 66.8540439529 1.4954658051
0.002 0.0045 0.7948 0.1987 0.1422877863 0.0263328527 3.4068399643 0.2615370323 47.8299684400 1.0100563971 15.6451219226 0.2090885571 67.0242181132 1.5070148392
0.002 0.005 0.7944 0.1986 0.1362405554 0.0194315319 3.7014750357 0.1044224793 46.4118593511 1.6328395339 15.4592252358 0.6095117204 65.7088001780 2.3662052655
0.002 0.0055 0.794 0.1985 0.1412206279 0.0304010101 4.0848908736 0.6097884503 47.1280572396 1.5992793577 15.5954548689 0.4587533807 66.9496236100 2.6982221988
0.002 0.006 0.7936 0.1984 0.1348176775 0.0306332089 4.4800140654 0.4956497206 46.6870333881 1.6420331376 15.4003343007 0.6351139754 66.7021994317 2.8034300425
0.002 0.0065 0.7932 0.1983 0.1408649084 0.0227660458 4.8497713238 0.6294751893 47.3560230896 1.7905871387 15.4876064094 0.9313350320 67.8342657312 3.3741634058
0.002 0.006999999999999999 0.7928 0.1982 0.1301933244 0.0219741363 5.2097724541 0.6124175861 46.9572381422 1.0594410195 15.2123090259 0.8293787960 67.5095129466 2.5232115379
0.002 0.0075 0.7924 0.1981 0.1458449809 0.0310924046 5.3219679283 0.4365690226 47.7678524045 1.4658826359 15.3648578338 0.5260670818 68.6005231475 2.4596111449
