# Supplementary material for: Multipressure Sampling for Improving the Performance of MOF-based Electronic Noses
Source: ACS Sens. 2024 Jul 12;9(7):3531–9. doi: 10.1021/acssensors.4c00199 (PMC11287752; doi:10.1021/acssensors.4c00199)
Supplement: Supplementary file 2 — se4c00199_si_002.zip [file se4c00199_si_002.zip › Multiplex_Adsorption_Data/Methane_5bar/YEQRIV.csv]

methane_comp CO2_comp N2_comp O2_comp methane_mass methane_error CO2_mass CO2_error N2_mass N2_error O2_mass O2_error total_mass total_error
0.0 0.0 0.8 0.2 0.0000000000 0.0000000000 0.0000000000 0.0000000000 22.4837505767 1.9131017302 3.4641335363 0.1470327848 25.9478841130 2.0601345150
0.0 0.0005 0.7996 0.1999 0.0000000000 0.0000000000 34.1808586624 6.7898140047 20.1162551136 1.3812633672 3.3464428127 0.2276286871 57.6435565887 8.3987060590
0.0 0.005 0.7959999999999999 0.19899999999999998 0.0000000000 0.0000000000 102.1805958816 6.6955497632 16.9615527223 0.9830691088 3.3717359945 0.1903213056 122.5138845984 7.8689401776
0.002 0.008 0.792 0.198 0.0214794300 0.0038731888 122.9497367550 10.9757100588 15.9447814316 0.8157054403 3.3665741207 0.1231342258 142.2825717373 11.9184229137
0.002 0.0085 0.7916 0.1979 0.0207030650 0.0059012815 128.8656273017 6.3322939133 16.0270269316 0.5521258477 3.3268276921 0.1775864658 148.2401849904 7.0679075083
0.002 0.009000000000000001 0.7912 0.1978 0.0253612547 0.0123135384 120.7558534100 15.4005097572 15.9999130305 0.6622517534 3.3634769964 0.1212062498 140.1446046916 16.1962812988
0.002 0.0095 0.7908 0.1977 0.0251024663 0.0060359288 131.6876525943 12.4672477605 15.5398805088 1.0612767120 3.2411405863 0.1245884311 150.4937761557 13.6591488324
0.002 0.01 0.7904 0.1976 0.0240673131 0.0060359288 132.2370106367 6.3551549666 15.7604069043 0.7406028060 3.3051478219 0.1576054578 151.3266326760 7.2593991592
0.0025 0.0 0.7979999999999999 0.1995 0.0269139845 0.0080848053 0.0000000000 0.0000000000 22.7083440574 2.3579195120 3.4181928591 0.1593539931 26.1534509010 2.5253583104
0.0025 0.0005 0.7976 0.1994 0.0344188456 0.0131550019 31.2388830995 8.7438538870 19.7276225314 0.6161945139 3.4305813563 0.1203679917 54.4315058328 9.4935713945
0.0025 0.001 0.7972 0.1993 0.0297606560 0.0122480984 46.9921153353 9.7652340476 18.5572058012 1.9480268167 3.3510884992 0.2015802612 68.9301702917 11.9270892239
0.0025 0.0015 0.7968 0.1992 0.0302782326 0.0087530150 66.2011929307 6.8758610629 18.5382260705 0.8140725232 3.4584554751 0.1383921385 88.2281527089 7.8370787396
0.0025 0.002 0.7964 0.1991 0.0326073274 0.0147668158 64.2166902350 12.7349828502 18.1233833838 1.1155429106 3.3082449463 0.1437709285 85.6809258925 14.0090635051
0.0 0.0055 0.7956 0.1989 0.0000000000 0.0000000000 103.4936609700 5.6697403771 16.7803414834 1.3706356359 3.3567665604 0.1463862282 123.6307690138 7.1867622412
0.0025 0.0025 0.7959999999999999 0.19899999999999998 0.0318309625 0.0070588041 70.0999315957 7.7261567067 17.7921418923 0.8709552650 3.4553583508 0.1563425841 91.3792628013 8.7605133599
0.0025 0.003 0.7956 0.1989 0.0326073274 0.0070207509 82.2255553631 15.6254589312 17.0492210025 1.7934036859 3.3743169314 0.1065698827 102.6817006244 17.5324532507
0.0025 0.0035 0.7952 0.1988 0.0289842910 0.0128459140 82.7514911633 9.2240945371 17.3022840793 1.3204516225 3.4032234250 0.2284465985 103.4859829586 10.7858386721
0.0025 0.004 0.7948 0.1987 0.0354539989 0.0120940282 87.0278247619 10.5562369325 17.1477348431 0.8370318854 3.3402485641 0.1344229652 107.5512621680 11.5397858113
0.0025 0.0045 0.7944 0.1986 0.0305370209 0.0118704594 95.4300217976 5.7674565696 16.2755710249 1.0119956609 3.3629608090 0.2493350711 115.0990906524 7.0406577610
0.0025 0.005 0.794 0.1985 0.0339012690 0.0120718576 101.9243707482 10.8379057905 16.7640731428 0.4940437500 3.3691550576 0.1642287297 122.0915002176 11.5082501278
0.0025 0.0055 0.7936 0.1984 0.0295018677 0.0137328597 108.8367712323 3.7563951105 16.4233417858 0.6350971135 3.4352270428 0.2834616126 128.7248419286 4.6886866963
0.0025 0.006 0.7932 0.1983 0.0297606560 0.0096829720 111.6921554758 9.5983963075 16.5778910220 0.5564555268 3.2457862727 0.1084534140 131.5455934265 10.2729882203
0.0025 0.0065 0.7928 0.1982 0.0328661157 0.0042048124 114.4723046385 11.7876645540 16.1079167365 0.8521945072 3.3676064955 0.1752727926 133.9806939862 12.8193366662
0.0025 0.006999999999999999 0.7924 0.1981 0.0302782326 0.0089047250 110.6523498788 17.7993649862 16.2692444480 0.5310572840 3.3748331188 0.1376430865 130.3267056782 18.4769700817
0.0 0.006 0.7952 0.1988 0.0000000000 0.0000000000 110.7957223911 9.8602227672 16.4260531759 0.7804817003 3.3407647515 0.1561788888 130.5625403185 10.7968833563
0.0025 0.0075 0.792 0.198 0.0300194443 0.0126144372 119.7657313569 11.8536630886 15.8670549152 0.9521771716 3.3789626179 0.1334281985 139.0417683343 12.9518828959
0.0025 0.008 0.7916 0.1979 0.0315721742 0.0074286221 112.5779420867 7.7154268034 16.3831228325 0.6067525928 3.3650255585 0.1557962643 132.3576626519 8.4854042826
0.0025 0.0085 0.7912 0.1978 0.0274315612 0.0128250433 123.0973678568 6.9907677414 16.0347092036 0.9296927529 3.3232143804 0.2678927984 142.4827230020 8.2011783360
0.0025 0.009000000000000001 0.7908 0.1977 0.0339012690 0.0125078043 122.1519609932 5.7814917715 16.4441291100 1.4389096363 3.3330219407 0.2487273430 141.9630133129 7.4816365551
0.0025 0.0095 0.7904 0.1976 0.0344188456 0.0076067918 126.7157493814 9.1591729684 15.7748676515 0.9028770737 3.2772737032 0.1649022789 145.8023095817 10.2345591128
0.0025 0.01 0.79 0.1975 0.0300194443 0.0095996163 129.7492846180 22.0935675814 15.7974625691 1.2786874101 3.2829517644 0.0781474287 148.8597183958 23.4600020365
0.003 0.0 0.7976 0.1994 0.0318309625 0.0094873363 0.0000000000 0.0000000000 21.7367626018 1.4551952098 3.4527774139 0.1624932962 25.2213709782 1.6271758423
0.003 0.0005 0.7972 0.1993 0.0326073274 0.0116195664 30.7555331940 7.6195841556 19.7917920973 1.5938336338 3.4264518573 0.2190630174 54.0063844760 9.4441003732
0.003 0.001 0.7968 0.1992 0.0401121885 0.0051757663 41.0641587850 4.9620951861 19.6562225919 1.3614898646 3.4440022283 0.2725273857 64.2044957937 6.6012882027
0.003 0.0015 0.7964 0.1991 0.0336424807 0.0092586921 58.7358855797 6.8867394789 18.1640542355 1.4483550134 3.3660579333 0.2060977925 80.2996402292 8.5504509769
0.0 0.0065 0.7948 0.1987 0.0000000000 0.0000000000 116.1750306639 12.4151143630 16.5195961346 0.3129721531 3.4207737960 0.1381454775 136.1154005945 12.8662319936
0.003 0.002 0.7959999999999999 0.19899999999999998 0.0351952106 0.0134370707 68.8862335952 14.7327980356 18.0949137877 1.3335599214 3.3939320521 0.0651296760 90.4102746456 16.1449247037
0.003 0.0025 0.7956 0.1989 0.0377830937 0.0110281479 70.5165635995 6.6918773956 18.2133111558 1.1700150126 3.4388403545 0.1899850090 92.2064982035 8.0629055651
0.003 0.003 0.7952 0.1988 0.0287255027 0.0191852747 80.1615589972 10.4278813622 16.8675578652 0.5921310163 3.4042557997 0.1947607220 100.4620981648 11.2339583752
0.003 0.0035 0.7948 0.1987 0.0372655171 0.0136349764 89.6553744685 8.9032980802 17.1811753211 0.9141446825 3.4398727293 0.0842761866 110.3136880360 9.9153539257
0.003 0.004 0.7944 0.1986 0.0357127872 0.0111729438 89.8505598195 9.8029913654 17.1581285052 0.9264837590 3.4636173489 0.1990637011 110.5080184608 10.9397117693
0.003 0.0045 0.794 0.1985 0.0390770352 0.0087223563 92.9373274245 12.3316455529 17.1396006728 0.8019463061 3.4068367367 0.2154178039 113.5228418692 13.3577320192
0.003 0.005 0.7936 0.1984 0.0406297651 0.0143248156 99.8149494278 7.8463686398 16.4739544011 0.4205423456 3.4491641022 0.2419944594 119.7786976962 8.5232302604
0.003 0.0055 0.7932 0.1983 0.0383006703 0.0087530150 105.6442486553 13.6635858003 16.3966797831 1.1791045539 3.3485075622 0.2397822361 125.4277366709 15.0912256053
0.003 0.006 0.7928 0.1982 0.0377830937 0.0064229570 115.1927160249 8.4737460521 15.9050143767 0.7087771742 3.3686388702 0.0917246246 134.5041523655 9.2806708079
0.003 0.0065 0.7924 0.1981 0.0406297651 0.0218120325 106.5577160978 12.3849363899 16.4843480632 0.6453171749 3.4280004194 0.2337456981 126.5106943455 13.2858112954
0.0 0.006999999999999999 0.7944 0.1986 0.0000000000 0.0000000000 113.9797277892 11.2645569068 16.5015202006 0.9171083043 3.4197414213 0.2351685369 133.9009894111 12.4168337480
0.003 0.006999999999999999 0.792 0.198 0.0380418820 0.0180485137 115.9599718954 8.9032946853 16.2981659424 0.6537980640 3.3505723118 0.1476115423 135.6467520316 9.7227528053
0.003 0.0075 0.7916 0.1979 0.0370067287 0.0097656162 121.2491400243 13.3971762522 16.5128176594 0.9574888984 3.4300651690 0.1473079781 141.2290295814 14.5117387449
0.003 0.008 0.7912 0.1978 0.0341600573 0.0210622528 121.8041761860 8.1077879716 15.9691839426 0.6848167277 3.3846406791 0.2342967657 141.1921608650 9.0479637178
0.003 0.0085 0.7908 0.1977 0.0375243054 0.0067483736 126.4765586058 12.8237994126 15.9845484866 0.5896440618 3.3825759296 0.1932665126 145.8812073274 13.6134583606
0.003 0.009000000000000001 0.7904 0.1976 0.0364891521 0.0154754546 121.2768208559 12.2308574528 16.1481356898 0.3473496623 3.3939320521 0.1677728115 140.8553777499 12.7614553812
0.003 0.0095 0.79 0.1975 0.0351952106 0.0107825013 122.5657539372 4.2131874787 15.9280611926 0.9018269911 3.3412809388 0.1192202904 141.8702912792 5.2450172615
0.003 0.01 0.7896 0.1974 0.0414061301 0.0113395357 133.0028469774 9.9448038970 15.5376210170 1.3455484184 3.3335381281 0.1788602322 151.9154122526 11.4805520833
0.0035 0.0 0.7972 0.1993 0.0439940132 0.0210240619 0.0000000000 0.0000000000 21.5541956679 1.5365702891 3.4403889166 0.2039822070 25.0385785977 1.7615765580
0.0035 0.0005 0.7968 0.1992 0.0416649184 0.0148572442 32.0891814648 8.2451363590 19.7994743693 0.7737228270 3.4625849742 0.3022337746 55.3929057267 9.3359502048
0.0035 0.001 0.7964 0.1991 0.0437352249 0.0070207509 48.2746605324 2.2977667552 19.2653305179 1.5655042524 3.4636173489 0.2094983240 71.0473436241 4.0797900825
0.0 0.0075 0.794 0.1985 0.0000000000 0.0000000000 118.1375306474 7.7338655572 16.3591722199 0.7475737368 3.3722521819 0.1815806061 137.8689550492 8.6630199001
0.0035 0.0015 0.7959999999999999 0.19899999999999998 0.0427000716 0.0125718926 59.2880826817 5.9503256485 18.3981375815 1.5918977499 3.4161281096 0.2320111566 81.1450484444 7.7868064476
0.0035 0.002 0.7956 0.1989 0.0377830937 0.0079173999 68.0380645246 7.7363463846 17.9503063152 1.4608626140 3.3784464305 0.1276142166 89.4046003640 9.3327406151
0.0035 0.0025 0.7952 0.1988 0.0432176482 0.0055744709 75.7872778406 10.1163254868 17.5088016259 0.8685622682 3.3965129890 0.1543391647 96.7358101037 11.1448013906
0.0035 0.003 0.7948 0.1987 0.0416649184 0.0077463776 78.8087470737 14.6460804048 17.5187433896 1.2621274213 3.3996101133 0.1624276927 99.7687654950 16.0783818964
0.0035 0.0035 0.7944 0.1986 0.0429588599 0.0158178733 79.0940725686 6.7219325433 18.1654099305 1.5681995337 3.4440022283 0.0789344864 100.7464435873 8.3848844367
0.0035 0.004 0.794 0.1985 0.0434764366 0.0164162382 88.6737695943 8.7593840551 17.0731716151 0.8834093823 3.3309571912 0.2408466392 109.1213748372 9.9000563148
0.0035 0.0045 0.7936 0.1984 0.0383006703 0.0146940724 93.7649133126 10.1400440475 17.0704602250 0.8367273533 3.3278600669 0.1904892313 114.2015342748 11.1819547045
0.0035 0.005 0.7932 0.1983 0.0380418820 0.0100361831 101.6731139691 15.7760712772 16.4893189451 0.9445233374 3.3676064955 0.1337871666 121.5680812917 16.8644179643
0.0035 0.0055 0.7928 0.1982 0.0427000716 0.0063389932 101.5027703901 16.7433464060 16.5372201703 0.9016431009 3.2710794546 0.2252281190 121.3537700866 17.8765566191
0.0035 0.006 0.7924 0.1981 0.0476170496 0.0137328597 107.3462649157 10.5959525613 16.2913874672 0.4037493654 3.3273438795 0.0930512773 127.0126133120 11.1064860637
0.0 0.008 0.7936 0.1984 0.0000000000 0.0000000000 125.7305956827 16.1435272803 16.0916483958 1.0426672902 3.3763816810 0.2193255838 145.1986257595 17.4055201543
0.0035 0.0065 0.792 0.198 0.0390770352 0.0147668158 107.4065949333 6.6577698223 16.1110800250 0.6230470574 3.3211496309 0.2186685765 126.8779016244 7.5142522720
0.0035 0.006999999999999999 0.7916 0.1979 0.0437352249 0.0064229570 112.0058715672 6.7477415568 16.4653683325 0.8329524962 3.4135471727 0.2107562179 131.9285222973 7.7978732279
0.0035 0.0075 0.7912 0.1978 0.0434764366 0.0142310044 112.6978923570 10.5946545506 16.1485875881 0.8135525908 3.3934158647 0.0480248492 132.2833722464 11.4704629950
0.0035 0.008 0.7908 0.1977 0.0395946119 0.0055744709 113.2827386450 14.2790951768 16.1987483051 0.7925756024 3.3108258832 0.2099404596 132.8319074452 15.2871857097
0.0035 0.0085 0.7904 0.1976 0.0439940132 0.0137912563 125.2074989420 6.0581578218 15.8702182036 1.3037291717 3.3516046865 0.1107387372 144.4733158453 7.4864169870
0.0035 0.009000000000000001 0.79 0.1975 0.0470994729 0.0026391333 126.7888551674 10.3891536935 15.9773181129 0.4764080369 3.3325057533 0.1312537749 146.1457785065 10.9994546386
0.0035 0.0095 0.7896 0.1974 0.0408885534 0.0129497630 134.7176390064 11.5455513852 15.6542107917 0.6308371501 3.3232143804 0.1784724880 153.7359527319 12.3678107863
0.0035 0.01 0.7892 0.1973 0.0468406846 0.0177340816 127.6554781257 7.6897810827 15.8155385031 1.0992546062 3.3448942505 0.2529423525 146.8627515639 9.0597121230
0.004 0.0 0.7968 0.1992 0.0460643197 0.0087530150 0.0000000000 0.0000000000 22.0657446017 1.0538959395 3.5539501412 0.1754125951 25.6657590626 1.2380615496
0.004 0.0005 0.7964 0.1991 0.0491697794 0.0139841504 34.9850223084 8.5230128772 19.1546154218 1.1094361306 3.4553583508 0.2153039794 57.6441658604 9.8617371376
0.0 0.0085 0.7932 0.1983 0.0000000000 0.0000000000 127.4319021782 10.8543932012 15.7405233768 0.4594061851 3.4011586754 0.1197020626 146.5735842304 11.4335014489
0.004 0.001 0.7959999999999999 0.19899999999999998 0.0502049327 0.0121823069 45.0736207765 3.2262543477 18.9295700428 1.7421613939 3.2999859481 0.2749413847 67.3533817001 5.2555394332
0.004 0.0015 0.7956 0.1989 0.0527928158 0.0166431269 58.2397599057 6.5064780947 19.0348623587 1.7414373070 3.3939320521 0.1171643030 80.7213471323 8.3817228316
0.004 0.002 0.7952 0.1988 0.0535691808 0.0089047250 69.1467173181 13.3661910731 18.1093745350 0.7852396721 3.3965129890 0.1612290452 90.7061740229 14.3215645154
0.004 0.0025 0.7948 0.1987 0.0530516041 0.0213402310 76.7766901288 9.3130445771 17.0397311371 0.9671030153 3.4914914677 0.1131569402 97.3609643377 10.4146447636
0.004 0.003 0.7944 0.1986 0.0465818963 0.0099557852 79.1174948107 4.2835238631 17.1260437223 1.6245971367 3.3985777385 0.2352682210 99.6886981678 6.1533450060
0.004 0.0035 0.794 0.1985 0.0520164509 0.0172749680 87.1250625550 9.9020346667 17.3474739145 1.5316157165 3.3918673025 0.0720002766 107.9164202229 11.5229256278
0.004 0.004 0.7936 0.1984 0.0465818963 0.0112207939 91.0443844025 13.8229463014 16.8526452196 0.3178178970 3.4615525994 0.1333882536 111.4051641178 14.2853732459
0.004 0.0045 0.7932 0.1983 0.0491697794 0.0109794583 95.8409756820 8.6360543005 16.7346997499 1.2094089988 3.2979211986 0.2054244208 115.9227664099 10.0618671784
0.004 0.005 0.7928 0.1982 0.0553806990 0.0220441469 98.8354738484 12.3157931517 16.8101667746 0.7975635926 3.2963726364 0.1673084272 118.9973939584 13.3027093184
0.004 0.0055 0.7924 0.1981 0.0442528015 0.0097381461 105.6314728868 12.8907443249 16.5177885412 1.3133400746 3.3072125715 0.2662566381 125.5007268010 14.4800791837
0.0 0.009000000000000001 0.7928 0.1982 0.0000000000 0.0000000000 129.3759482739 12.6295784745 15.8810637641 0.8524896814 3.3134068201 0.2229881705 148.5704188581 13.7050563264
0.004 0.006 0.792 0.198 0.0470994729 0.0154927552 109.9581997942 8.2842799811 16.4744062995 0.5346352846 3.3552179982 0.1701696874 129.8349235648 9.0045777083
0.004 0.0065 0.7916 0.1979 0.0499461444 0.0184884282 110.2307495207 3.0627828933 15.8589207449 1.1678452383 3.3035992598 0.1178897855 129.4432156698 4.3670063453
0.004 0.006999999999999999 0.7912 0.1978 0.0543455457 0.0139841504 119.6954646306 6.9259315505 15.7604069043 0.3962342051 3.3469590001 0.2154029607 138.8571760807 7.5515528667
0.004 0.0075 0.7908 0.1977 0.0579685821 0.0262590449 115.4375849197 4.1539541947 16.0469104591 0.8641402519 3.3433456884 0.1645528955 134.8858096493 5.2089063870
0.004 0.008 0.7904 0.1976 0.0468406846 0.0104031614 120.9382629926 12.8614169883 15.7025639153 0.8821565117 3.3035992598 0.1362187113 139.9912668523 13.8901953727
0.004 0.0085 0.79 0.1975 0.0525340275 0.0185607337 124.3806228188 5.2995871821 15.9583383822 0.6829103676 3.3387000019 0.1919384329 143.7301952304 6.1929967163
0.004 0.009000000000000001 0.7896 0.1974 0.0558982756 0.0130322464 126.7845965779 14.5604789732 15.9750586212 1.2894090977 3.3763816810 0.2194713184 146.1919351557 16.0823916357
0.004 0.0095 0.7892 0.1973 0.0566746405 0.0087223563 130.3270332568 6.3054773431 15.9429738382 0.2928636038 3.3485075622 0.1989994421 149.6751892977 6.8060627453
0.004 0.01 0.7888 0.1972 0.0489109911 0.0116195664 135.7333125963 7.0198908923 15.8313549454 0.3985282312 3.2555938330 0.0873318274 154.8691723658 7.5173705173
0.0045 0.0 0.7964 0.1991 0.0540867574 0.0186901786 0.0000000000 0.0000000000 21.4037135168 3.1345246308 3.4238709203 0.2755802574 24.8816711945 3.4287950668
0.0 0.0095 0.7924 0.1981 0.0000000000 0.0000000000 133.4329645145 14.7392430619 15.5434956956 0.4699256170 3.3154715696 0.2130447354 152.2919317797 15.4222134143
0.0045 0.0005 0.7959999999999999 0.19899999999999998 0.0514988743 0.0180336650 31.6370612155 3.3240023925 19.4980581689 1.8434298040 3.3949644268 0.1288029752 54.5815826855 5.3142688367
0.0045 0.001 0.7956 0.1989 0.0533103925 0.0132362063 45.8259715839 5.2334139339 18.4279628727 0.8168012387 3.3479913748 0.2046967741 67.6552362239 6.2681481530
0.0045 0.0015 0.7952 0.1988 0.0558982756 0.0158178733 56.5469705891 5.0682324016 17.8436583043 1.3243363649 3.3180525066 0.1931837751 77.7645796756 6.6015704149
0.0045 0.002 0.7948 0.1987 0.0600388886 0.0053287775 67.7953249244 11.6827327041 18.4577881639 0.9558264396 3.3939320521 0.2187075653 89.7070840290 12.8625954865
0.0045 0.0025 0.7944 0.1986 0.0535691808 0.0150542747 75.3798727808 13.6651430689 18.1884567464 0.7564427458 3.4641335363 0.1509669408 97.0860322443 14.5876070302
0.0045 0.003 0.794 0.1985 0.0548631223 0.0195449434 78.0081322523 5.0063208617 17.6095749583 1.1456228398 3.3758654936 0.1650508657 99.0484358265 6.3365395106
0.0045 0.0035 0.7936 0.1984 0.0621091951 0.0184449089 76.7937244867 5.1086103567 17.4486991452 1.4965317871 3.4708439723 0.2591939233 97.7753767993 6.8827809760
0.0045 0.004 0.7932 0.1983 0.0489109911 0.0158178733 91.2232451605 7.9137386040 17.3077068595 1.5924477289 3.3438618758 0.1771839044 111.9237248869 9.6991881106
0.0045 0.0045 0.7928 0.1982 0.0558982756 0.0062109195 97.6004829004 10.2489408498 16.8173971482 0.2352824292 3.4197414213 0.1522884012 117.8935197455 10.6427225997
0.0045 0.005 0.7924 0.1981 0.0577097938 0.0070588041 102.9095244469 7.5774914261 17.0157805245 1.8047043703 3.4166442970 0.2506651859 123.3996590622 9.6399197864
0.0 0.001 0.7992 0.1998 0.0000000000 0.0000000000 51.7979335587 6.6254452638 19.5138746112 1.3113887721 3.4078691114 0.2549484973 74.7196772813 8.1917825332
0.0 0.01 0.792 0.198 0.0000000000 0.0000000000 134.8283623327 11.6207523508 15.8873903410 0.6001278164 3.3010183229 0.1009934831 154.0167709966 12.3218736503
0.0045 0.0055 0.792 0.198 0.0489109911 0.0140224108 98.0391176165 12.6975585223 16.9520628570 0.5281962997 3.3469590001 0.2346558554 118.3870504647 13.4744330882
0.0045 0.006 0.7916 0.1979 0.0543455457 0.0175518773 106.4029873469 14.0080635913 16.7559389724 1.5824197557 3.4863295939 0.1621321484 126.6996014589 15.7701673727
0.0045 0.0065 0.7912 0.1978 0.0628855600 0.0081178722 111.2435840510 5.2287501969 16.3067520111 0.6063391493 3.3867054287 0.0996335256 130.9999270508 5.9428407440
0.0045 0.006999999999999999 0.7908 0.1977 0.0553806990 0.0175823758 119.4449176164 9.4797330461 15.9343877695 1.4929982938 3.2659175807 0.1031651853 138.7006036656 11.0934789010
0.0045 0.0075 0.7904 0.1976 0.0512400859 0.0084414193 116.0834709902 2.4480556329 15.9646649591 0.8365496584 3.3696712450 0.0932914986 135.4690472802 3.3863382092
0.0045 0.008 0.79 0.1975 0.0499461444 0.0068664299 115.1480008354 12.6011506675 15.8331625388 1.0408371771 3.3851568665 0.1192649807 134.4162663851 13.7681192552
0.0045 0.0085 0.7896 0.1974 0.0587449470 0.0144180164 120.6614546767 15.2197481101 15.5737728851 0.4025559620 3.2865650761 0.2773920116 139.5805375849 15.9141141001
0.0045 0.009000000000000001 0.7892 0.1973 0.0657322315 0.0224057481 130.0282222286 6.7898374501 15.9800295030 0.4400998116 3.3526370613 0.1269023352 149.4266210244 7.3792453450
0.0045 0.0095 0.7888 0.1972 0.0590037353 0.0119827652 126.7448497428 9.1576504065 15.9605978739 0.6476218955 3.3479913748 0.1596480044 146.1124427268 9.9769030716
0.0045 0.01 0.7884 0.1971 0.0587449470 0.0196133544 135.7503469542 9.0985521307 15.5651868164 0.8107686136 3.2499157718 0.1060586090 154.6241944894 10.0349927077
0.0005 0.0 0.7996 0.1999 0.0075048611 0.0019365944 0.0000000000 0.0000000000 21.8750434974 1.3953362510 3.4873619686 0.2851186612 25.3699103271 1.6823915066
0.005 0.0 0.7959999999999999 0.19899999999999998 0.0600388886 0.0117570809 0.0000000000 0.0000000000 21.8994460083 1.0235568487 3.4718763471 0.3022478799 25.4313612440 1.3375618095
0.005 0.0005 0.7956 0.1989 0.0610740418 0.0136349764 32.4014780264 3.3528423031 19.8202616934 1.2885428039 3.3815435548 0.3782692156 55.6643573164 5.0332892990
0.005 0.001 0.7952 0.1988 0.0626267717 0.0128459140 46.9019751914 13.2223205706 18.5237653232 1.8456790050 3.4285166068 0.2251097859 68.9168838931 15.3059552755
0.005 0.0015 0.7948 0.1987 0.0600388886 0.0161696107 56.9075311647 7.6828104217 18.3909072079 1.0432163244 3.3732845567 0.1140295203 78.7317618179 8.8562258771
0.005 0.002 0.7944 0.1986 0.0623679834 0.0085674176 69.1985301567 4.2217876625 17.6868495764 1.0330811435 3.3784464305 0.1940205491 90.3261941470 5.4574567727
0.005 0.0025 0.794 0.1985 0.0618504068 0.0195312325 75.4302660896 9.9014896785 17.7758735516 1.3771186870 3.5049123397 0.2289685285 96.7729023877 11.5271081265
0.005 0.003 0.7936 0.1984 0.0654734432 0.0176735556 73.5181594150 2.8189675054 17.8255823703 0.9287512721 3.4207737960 0.1287615954 94.8299890245 3.8941539285
0.005 0.0035 0.7932 0.1983 0.0634031367 0.0159527830 86.7652117443 23.7253413655 17.2647765161 0.9552109300 3.3768978684 0.1005492746 107.4702892655 24.7970543531
0.005 0.004 0.7928 0.1982 0.0574510055 0.0166592150 91.9173952450 8.2524832465 16.7694959230 1.2336358189 3.3681226828 0.1493557668 112.1124648563 9.6521340472
0.005 0.0045 0.7924 0.1981 0.0649558665 0.0117342737 93.9068662951 7.0033919201 16.8422515576 0.9019646577 3.3345705029 0.1195060194 114.1486442221 8.0365968709
0.0005 0.0005 0.7992 0.1998 0.0069872844 0.0066685083 33.6705376902 5.5739667426 20.3051486245 1.7463415191 3.4739410966 0.2535736047 57.4566146957 7.5805503747
0.005 0.005 0.792 0.198 0.0654734432 0.0208063229 100.3714051193 8.3599593271 16.4784733847 0.9415635891 3.3825759296 0.2039978812 120.2979278768 9.5263271203
0.005 0.0055 0.7916 0.1979 0.0584861587 0.0188329628 99.9831637121 5.1852620743 16.7663326345 0.5711437412 3.3201172561 0.0779835974 120.1280997614 5.8532223757
0.005 0.006 0.7912 0.1978 0.0644382899 0.0236844331 107.8019339897 8.9406597578 16.3040406210 0.6891851370 3.2628204564 0.1586770431 127.4332333570 9.8122063710
0.005 0.0065 0.7908 0.1977 0.0636619250 0.0228203754 111.7049312442 8.1270501240 16.4341873462 0.9584532862 3.3572827478 0.1564107399 131.5600632632 9.2647345255
0.005 0.006999999999999999 0.7904 0.1976 0.0649558665 0.0141176081 112.5019972411 13.6018110836 16.2349001732 0.8791503280 3.4021910502 0.2250103379 132.2040443310 14.7200893576
0.005 0.0075 0.79 0.1975 0.0623679834 0.0105311264 112.6815677640 8.5613059450 16.3022330276 0.5924454603 3.4037396124 0.2034433249 132.4499083874 9.3677258566
0.005 0.008 0.7896 0.1974 0.0615916185 0.0094873363 115.6916807584 8.9368788493 15.7848094152 0.8403365463 3.2896622004 0.1821666161 134.8277439925 9.9688693480
0.005 0.0085 0.7892 0.1973 0.0641795016 0.0181225743 125.0584483104 3.1459951649 15.8824194591 1.1944671051 3.3670903081 0.0805384664 144.3721375792 4.4391233107
0.005 0.009000000000000001 0.7888 0.1972 0.0551219106 0.0216270246 128.0501074171 10.8960696011 15.7260626295 1.2117382755 3.3727683693 0.1261188500 147.2040603265 12.2555537512
0.005 0.0095 0.7884 0.1971 0.0670261730 0.0139265627 129.9764093900 6.5090951641 15.6772576076 0.9304831767 3.3490237496 0.1379910905 149.0697169202 7.5914959940
0.0005 0.001 0.7988 0.1997 0.0069872844 0.0047998082 48.9915230942 13.9308212090 18.7569448725 1.1883142971 3.4543259760 0.1424751989 71.2097812271 15.2664105132
0.005 0.01 0.7879999999999999 0.19699999999999998 0.0662498081 0.0161530350 134.3407538377 10.1046376704 15.5570526461 1.0778866056 3.2684985177 0.0324172253 153.2325548096 11.2310945363
0.0055 0.0 0.7956 0.1989 0.0690964795 0.0199518908 0.0000000000 0.0000000000 21.9518662171 1.1982810590 3.4832324695 0.2382661921 25.5041951661 1.4564991419
0.0055 0.0005 0.7952 0.1988 0.0535691808 0.0205472054 30.7505648396 10.1265500905 19.8261363720 2.3801595562 3.3541856235 0.2032126872 53.9844560159 12.7304695393
0.0055 0.001 0.7948 0.1987 0.0690964795 0.0096274818 48.9787473257 4.1040878138 18.2503668206 0.9345423981 3.4295489816 0.1284217779 70.7277596074 5.1766794716
0.0055 0.0015 0.7944 0.1986 0.0683201146 0.0085674176 61.1299226299 6.3347122445 17.4007979199 0.4867631226 3.3402485641 0.0935652820 81.9392892285 6.9236080667
0.0055 0.002 0.794 0.1985 0.0690964795 0.0235255515 67.9536025000 12.5627245886 17.9715455378 0.5370895080 3.4440022283 0.1102564653 89.4382467456 13.2335961134
0.0055 0.0025 0.7936 0.1984 0.0652146548 0.0134569923 70.2425943432 7.1279770328 17.6746483209 0.7534033269 3.4264518573 0.1097235180 91.4089091762 8.0045608700
0.0055 0.003 0.7932 0.1983 0.0646970782 0.0112207939 79.6320743723 8.3520121540 17.5187433896 1.2044717959 3.3423133136 0.2290150716 100.5578281537 9.7967198154
0.0055 0.0035 0.7928 0.1982 0.0724607276 0.0142686029 80.0962606252 14.8442388831 16.9335350245 1.0418177146 3.3841244918 0.2650490278 100.4863808691 16.1653742284
0.0055 0.004 0.7924 0.1981 0.0724607276 0.0109794583 91.2551845815 7.6194305035 17.2855638403 0.6653404874 3.4543259760 0.1508327448 112.0675351254 8.4465831940
0.0005 0.0015 0.7984 0.1996 0.0069872844 0.0066685083 57.6229741967 14.2769732810 18.1477858948 1.0707813206 3.4496802896 0.1319906383 79.2274276655 15.4864137482
0.0055 0.0045 0.792 0.198 0.0719431510 0.0199518908 98.5664729465 6.7796580982 16.7600060576 0.8155862648 3.3614122468 0.1338349563 118.7598344019 7.7490312101
0.0055 0.005 0.7916 0.1979 0.0745310341 0.0131550019 98.1619069463 11.1890170125 16.7450934120 1.2719762639 3.4295489816 0.1275891590 118.4110803740 12.6017374373
0.0055 0.0055 0.7912 0.1978 0.0716843627 0.0087530150 100.5708490598 6.0566887935 16.9913780135 1.1010788721 3.4058043619 0.1661963063 121.0397157979 7.3327169869
0.0055 0.006 0.7908 0.1977 0.0753073990 0.0168033147 105.3326618586 10.4244726631 16.5159809478 0.7855735225 3.3851568665 0.1594208615 125.3091070719 11.3862703618
0.0055 0.0065 0.7904 0.1976 0.0639207133 0.0187045060 112.3089411848 5.5061865706 16.3175975716 0.4310494434 3.3996101133 0.1267510709 132.0900695830 6.0826915909
0.0055 0.006999999999999999 0.79 0.1975 0.0618504068 0.0102736027 116.1601256008 6.8010131696 16.0527851376 0.7038052425 3.3257953173 0.1812574930 135.6005564625 7.6963495078
0.0055 0.0075 0.7896 0.1974 0.0688376912 0.0217382183 118.4200170826 19.5367623313 16.4093329369 1.1196600379 3.3851568665 0.1435557857 138.2833445772 20.8217163732
0.0055 0.008 0.7892 0.1973 0.0672849613 0.0257230897 120.7537241153 9.1242874223 15.8919093245 0.6432061495 3.3066963841 0.1277143979 140.0196147852 9.9209310594
0.0055 0.0085 0.7888 0.1972 0.0675437497 0.0166431269 119.7075306341 12.3353454903 15.8747371872 0.4504082453 3.3438618758 0.0998579137 138.9936734468 12.9022547762
0.0055 0.009000000000000001 0.7884 0.1971 0.0703904211 0.0179741478 129.0054509895 7.4828028871 15.8128271130 0.7323854556 3.3732845567 0.2515903877 148.2619530803 8.4847528782
0.0005 0.002 0.7979999999999999 0.1995 0.0046581896 0.0050711945 61.2434850160 6.3957996550 17.5494724775 1.6509671960 3.3789626179 0.1962435547 82.1765783010 8.2480816002
0.0055 0.0095 0.7879999999999999 0.19699999999999998 0.0755661874 0.0110524123 129.8273587583 7.6921063761 15.5746766818 0.6356267983 3.3789626179 0.1927916692 148.8565642454 8.5315772559
0.0055 0.01 0.7876 0.1969 0.0750486107 0.0187331281 123.5714908184 14.5798508994 16.1458761980 0.8498448023 3.3799949927 0.1678236248 143.1724106198 15.6162524546
0.006 0.0 0.7952 0.1988 0.0701316328 0.0190451320 0.0000000000 0.0000000000 22.0228142583 2.2811359689 3.4150957348 0.2552576626 25.5080416259 2.5554387635
0.006 0.0005 0.7948 0.1987 0.0784128588 0.0252288743 32.6513152756 10.1808037783 19.3977367349 1.8248123214 3.4460669779 0.1767563088 55.5735318472 12.2076012828
0.006 0.001 0.7944 0.1986 0.0778952822 0.0120718576 47.6124498689 9.1449584079 18.8644966802 1.5355902285 3.4285166068 0.1885207916 69.9833584381 10.8811412856
0.006 0.0015 0.794 0.1985 0.0737546692 0.0199787259 58.0140546635 9.6789541636 18.5459083424 1.4694856134 3.3717359945 0.3008553346 80.0054536696 11.4692738375
0.006 0.002 0.7936 0.1984 0.0714255744 0.0121823069 64.2422417718 13.2974160693 17.8644456285 1.0938464468 3.3996101133 0.1631478803 85.5777230880 14.5665927033
0.006 0.0025 0.7932 0.1983 0.0742722458 0.0169777757 79.6207181337 4.2677625348 16.8521933213 0.5075894800 3.3696712450 0.0762560952 99.9168549458 4.8685858857
0.006 0.003 0.7928 0.1982 0.0753073990 0.0217997475 82.2816267912 8.0559069243 17.5051864391 1.4601914740 3.3557341856 0.1812810115 103.2178548149 9.7191791573
0.006 0.0035 0.7924 0.1981 0.0758249757 0.0207418470 88.1542216783 11.1070798906 17.3370802524 1.8224517622 3.5105904009 0.2109028204 109.0777173073 13.1611763202
0.0005 0.0025 0.7976 0.1994 0.0054345546 0.0066282149 73.5032543518 13.4828374580 17.4125472771 0.5603364627 3.3970291764 0.1094219857 94.3182653599 14.1592241213
0.006 0.004 0.792 0.198 0.0737546692 0.0190169795 89.8995335984 4.6222960262 17.3429549309 1.1987342928 3.2994697607 0.1895356854 110.6157129592 6.0295829839
0.006 0.0045 0.7916 0.1979 0.0753073990 0.0166431269 96.9765995422 13.0077991050 17.0076463542 0.8005843234 3.3650255585 0.1944430670 117.4245788539 14.0194696223
0.006 0.005 0.7912 0.1978 0.0701316328 0.0117342737 96.0091899663 9.6075697688 17.0912475492 0.3347392618 3.3810273674 0.1057365475 116.5515965157 10.0597798518
0.006 0.0055 0.7908 0.1977 0.0804831653 0.0286963451 102.9386248083 17.2045554292 16.8341173872 0.7744889134 3.3655417459 0.2216121755 123.2187671067 18.2293528632
0.006 0.006 0.7904 0.1976 0.0771189172 0.0111729438 101.4474087269 8.6862900964 16.8133300631 1.0280956644 3.3763816810 0.1443258450 121.7142393882 9.8698845496
0.006 0.0065 0.79 0.1975 0.0799655887 0.0191852747 119.0133805495 10.0643973864 15.9339358712 0.2927938660 3.3283762542 0.0883630787 138.3556582636 10.4647396058
0.006 0.006999999999999999 0.7896 0.1974 0.0742722458 0.0215028017 113.1578200204 9.3305804476 15.9746067228 0.9288990184 3.3923834899 0.1356934797 132.5990824789 10.4166757474
0.006 0.0075 0.7892 0.1973 0.0766013406 0.0171191941 116.7094836431 6.7757437407 16.0383243904 0.8104159123 3.3319895659 0.1822368107 136.1563989400 7.7855156578
0.006 0.008 0.7888 0.1972 0.0789304354 0.0225606421 121.0695695014 11.9984381138 15.8901017311 1.3722765325 3.3175363192 0.0904492281 140.3561379871 13.4837245165
0.006 0.0085 0.7884 0.1971 0.0734958809 0.0145842771 128.4397683542 10.4256376254 15.4323287011 1.1869022237 3.3361190650 0.0917362434 147.2817120012 11.7188603696
0.0005 0.003 0.7972 0.1993 0.0059521312 0.0042048124 79.2509306143 9.5073656225 17.5481167825 0.6312914838 3.3820597422 0.1683309142 100.1870592702 10.3111928329
0.006 0.009000000000000001 0.7879999999999999 0.19699999999999998 0.0688376912 0.0237972705 129.1339184387 7.8765659033 15.7753195498 0.9114439111 3.3319895659 0.1383151042 148.3100652456 8.9501221891
0.006 0.0095 0.7876 0.1969 0.0786716471 0.0271123217 129.9622140917 12.6222205403 15.5882336324 0.7430341306 3.3624446216 0.1124956953 148.9915639928 13.5048626879
0.006 0.01 0.7872 0.1968 0.0727195159 0.0133370167 130.2163099305 10.5925030209 15.6885550664 0.3010552108 3.3691550576 0.1013937092 149.3467395704 11.0082889576
0.0065 0.0 0.7948 0.1987 0.0750486107 0.0143621685 0.0000000000 0.0000000000 21.9789801182 1.3667563851 3.4357432302 0.3303986378 25.4897719591 1.7115171914
0.0065 0.0005 0.7944 0.1986 0.0771189172 0.0050711945 37.4095792499 8.2104255252 18.3859363260 1.7612384464 3.3707036198 0.1675821244 59.2433381129 10.1443172905
0.0065 0.001 0.794 0.1985 0.0815183186 0.0187331281 47.8920972445 8.4502172248 19.2038723421 2.9033959502 3.4507126643 0.1281143396 70.6282005695 11.5004606427
0.0065 0.0015 0.7936 0.1984 0.0778952822 0.0185462951 57.3859127158 11.4928194246 18.5481678342 0.4683986905 3.3552179982 0.1855117423 79.3671938304 12.1652761525
0.0065 0.002 0.7932 0.1983 0.0817771069 0.0107825013 67.2672598294 10.7834164361 17.3705207304 1.6005047940 3.3500561244 0.1145424342 88.0696137911 12.5092461656
0.0065 0.0025 0.7928 0.1982 0.0936813693 0.0184158389 72.9446693656 10.5442667776 17.4188738540 0.9075010047 3.3113420706 0.1361012982 93.7685666595 11.6062849194
0.0065 0.003 0.7924 0.1981 0.0732370925 0.0151429866 81.4859803241 10.3161321746 17.3632903568 0.8516220765 3.3805111801 0.2639812766 102.3030189535 11.4468785143
0.0005 0.0035 0.7968 0.1992 0.0075048611 0.0034332149 87.0874450146 6.9223840228 17.6308141808 0.9544367056 3.4672306606 0.1747307639 108.1929947171 8.0549847072
0.0065 0.0035 0.792 0.198 0.0737546692 0.0100894259 85.3662651015 4.2777982907 17.3275903870 0.9946462364 3.3108258832 0.0727366455 106.0784360409 5.3552705985
0.0065 0.004 0.7916 0.1979 0.0789304354 0.0267442415 93.9231908881 6.3267649663 16.7324402582 0.6596514886 3.4058043619 0.1234367992 114.1403659436 7.1365974956
0.0065 0.0045 0.7912 0.1978 0.0786716471 0.0195996913 96.3080009946 7.3971711453 16.3180494699 1.1577702790 3.2370110872 0.1064097475 115.9417331988 8.6809508631
0.0065 0.005 0.7908 0.1977 0.0882468147 0.0148572442 98.0135660796 9.0237855193 16.6334745192 1.0101382819 3.3701874324 0.2364881954 118.1054748459 10.2852692408
0.0065 0.0055 0.7904 0.1976 0.0727195159 0.0025355973 104.5611473986 9.0793205302 16.7938984340 0.9142858550 3.4569069129 0.1243401017 124.8846722614 10.1204820842
0.0065 0.006 0.79 0.1975 0.0784128588 0.0191293408 106.3313010907 7.7181346973 16.3948721896 0.8969334215 3.3851568665 0.1898166373 126.1897430056 8.8240140969
0.0065 0.0065 0.7896 0.1974 0.0703904211 0.0184158389 114.4531409859 3.7801069091 16.3763443572 0.9214179682 3.3077287589 0.1569956584 134.2076045231 4.8769363746
0.0065 0.006999999999999999 0.7892 0.1973 0.0794480121 0.0118704594 112.4395379288 8.5279293640 16.4233417858 0.8342273675 3.3170201318 0.1012780169 132.2593478585 9.4753052078
0.0065 0.0075 0.7888 0.1972 0.0745310341 0.0149650370 117.9096961104 13.9061216467 16.1006863629 0.7792247738 3.3361190650 0.1598548240 137.4210325724 14.8601662815
0.0065 0.008 0.7884 0.1971 0.0758249757 0.0172128276 121.0007223049 9.3087728833 15.9298687860 1.1673100370 3.3588313099 0.0931771848 140.3652473765 10.5864729327
0.0005 0.004 0.7964 0.1991 0.0067284961 0.0034332149 93.0594069895 10.4178931207 16.7392187334 1.4851296765 3.4445184157 0.2230885198 113.2498726347 12.1295445319
0.0065 0.0085 0.7879999999999999 0.19699999999999998 0.0797068004 0.0104288800 125.6411653037 6.8232098763 15.9122447503 0.7508783041 3.2669499555 0.1105846390 144.9000668099 7.6951016994
0.0065 0.009000000000000001 0.7876 0.1969 0.0885056030 0.0236391473 118.1077205210 14.8096665538 15.8747371872 0.8588941319 3.3134068201 0.2117601730 137.3843701313 15.9039600060
0.0065 0.0095 0.7872 0.1968 0.0856589316 0.0120718576 127.6320558836 17.0390751756 15.6185108219 0.5378433353 3.3056640093 0.1109694832 146.6418896464 17.6999598517
0.0065 0.01 0.7868 0.1967 0.0778952822 0.0135363852 128.0877249575 8.2977644260 15.8015296542 0.6721574421 3.3005021355 0.0837051602 147.2676520294 9.0671634135
0.006999999999999999 0.0 0.7944 0.1986 0.0846237783 0.0115269788 0.0000000000 0.0000000000 21.7932498958 3.1748583648 3.3959968016 0.2481653726 25.2738704757 3.4345507162
0.006999999999999999 0.0005 0.794 0.1985 0.0848825666 0.0268741415 32.8365639178 10.4840166886 20.0819108389 1.4988955375 3.3531532487 0.0759620204 56.3565105720 12.0857483880
0.006999999999999999 0.001 0.7936 0.1984 0.0910934861 0.0189887853 49.0440456977 9.0965741802 18.8676599686 1.2843539460 3.4212899834 0.0883630787 71.4240891358 10.4882799902
0.006999999999999999 0.0015 0.7932 0.1983 0.0900583329 0.0212521778 62.8212924167 12.5027509951 18.4550767738 0.7997523340 3.4641335363 0.0754693495 84.8305610597 13.3992248564
0.006999999999999999 0.002 0.7928 0.1982 0.0890231796 0.0134370707 66.6128565800 7.0877077265 17.6732926258 1.4313366492 3.4770382209 0.0890120207 87.8522106063 8.6214934671
0.006999999999999999 0.0025 0.7924 0.1981 0.0781540705 0.0128459140 71.6308945123 10.4504939259 17.6995027302 0.6070433159 3.3696712450 0.1969807852 92.7782225580 11.2673639410
0.0 0.0015 0.7988 0.1997 0.0000000000 0.0000000000 60.6579289631 6.0793187422 17.9738050295 0.7883957010 3.3805111801 0.1226050987 82.0122451727 6.9903195419
0.0005 0.0045 0.7959999999999999 0.19899999999999998 0.0054345546 0.0066282149 88.7220336084 11.6516254981 17.0013197773 0.7472688208 3.4692954102 0.1016456716 109.1980833505 12.5071682054
0.006999999999999999 0.003 0.792 0.198 0.0820358952 0.0090538932 79.8336476075 3.4981241657 16.7997731125 0.8596213747 3.4063205493 0.0968123166 100.1217771645 4.4636117502
0.006999999999999999 0.0035 0.7916 0.1979 0.0822946835 0.0211257508 89.3515950859 5.6947520579 17.2530271590 1.3722729610 3.4047719871 0.1729158398 110.0916889155 7.2610666095
0.006999999999999999 0.004 0.7912 0.1978 0.0848825666 0.0348971026 90.5432903742 12.6025291864 16.8652983735 0.9821463583 3.3634769964 0.1039268662 110.8569483107 13.7234995135
0.006999999999999999 0.0045 0.7908 0.1977 0.0926462160 0.0166592150 99.3507631750 9.1868199861 16.6027454313 0.6001577603 3.3830921170 0.1459779383 119.4292469393 9.9496148997
0.006999999999999999 0.005 0.7904 0.1976 0.0810007419 0.0245289824 101.3863689444 9.9947551667 16.5824100055 0.5538954059 3.3629608090 0.2479204534 121.4127405008 10.8211000084
0.006999999999999999 0.0055 0.79 0.1975 0.0923874277 0.0158347999 99.8866356840 12.7319636092 16.7301807664 1.4709901493 3.3356028776 0.0770209698 120.0448067557 14.2958095282
0.006999999999999999 0.006 0.7896 0.1974 0.0872116614 0.0151429866 111.6382133424 8.4899068139 16.5516809176 0.7521445901 3.3216658182 0.1350794433 131.5987717396 9.3922738339
0.006999999999999999 0.0065 0.7892 0.1973 0.0864352965 0.0105311264 111.5317486055 8.6389830496 16.1829318628 0.5613035954 3.3598636847 0.1854657752 131.1609794495 9.3962835466
0.006999999999999999 0.006999999999999999 0.7888 0.1972 0.0923874277 0.0223578725 114.0372187471 9.1998384219 16.1910660332 1.2145037019 3.3263115047 0.1517415326 133.6469837127 10.5884415289
0.006999999999999999 0.0075 0.7884 0.1971 0.0812595302 0.0181816057 125.9193931494 4.3065947477 16.1906141348 0.7034105220 3.3185686939 0.1541456879 145.5098355083 5.1823325633
0.0005 0.005 0.7956 0.1989 0.0054345546 0.0050180916 103.2878291453 7.4831796182 16.3718253737 0.6398306183 3.4218061708 0.1573618216 123.0868952444 8.2853901497
0.006999999999999999 0.008 0.7879999999999999 0.19699999999999998 0.0947165225 0.0070207509 117.7641943033 11.1948220689 15.9574345855 0.5711723444 3.3118582579 0.2263798022 137.1282036692 11.9993949664
0.006999999999999999 0.0085 0.7876 0.1969 0.0846237783 0.0306027438 122.8404329584 11.3513726534 16.2498128188 1.0887408334 3.3139230075 0.2153683224 142.4887925630 12.6860845530
0.006999999999999999 0.009000000000000001 0.7872 0.1968 0.0905759095 0.0244414567 126.5092077918 14.6171153917 15.8417486075 0.6036279487 3.4269680447 0.1084927158 145.8685003535 15.3536775129
0.006999999999999999 0.0095 0.7868 0.1967 0.0918698511 0.0212143288 130.4427249376 5.0710417702 15.8779004756 1.1199328565 3.3056640093 0.1512138322 149.7181592736 6.3634027877
0.006999999999999999 0.01 0.7864 0.1966 0.0918698511 0.0177038445 133.9418659568 6.6260431766 15.5466589840 0.6407249345 3.3454104379 0.1497263772 152.9258052298 7.4341983328
0.0075 0.0 0.794 0.1985 0.0918698511 0.0342149078 0.0000000000 0.0000000000 21.6486424233 1.1853954445 3.3928996773 0.3842404027 25.1334119517 1.6038507550
0.0075 0.0005 0.7936 0.1984 0.0877292381 0.0166431269 37.5132049272 6.1753929838 19.0348623587 1.3749317578 3.4429698536 0.1633633174 60.0787663776 7.7303311859
0.0075 0.001 0.7932 0.1983 0.0843649900 0.0153013719 45.3248775555 9.5509616673 18.4925843370 1.2553947672 3.3299248164 0.3196929794 67.2317516989 11.1413507858
0.0075 0.0015 0.7928 0.1982 0.0918698511 0.0107326973 60.2320700155 18.9289831717 17.9982075405 1.5989147142 3.3562503730 0.1420631710 81.6783977801 20.6806937542
0.0075 0.002 0.7924 0.1981 0.0895407563 0.0184739332 62.0668123146 6.7773854536 18.3570148315 1.2023676004 3.3903187404 0.1421381740 83.9036866428 8.1403651612
0.0005 0.0055 0.7952 0.1988 0.0059521312 0.0031054598 105.0821148445 3.6317959698 16.4500037885 0.6696127241 3.3541856235 0.1855864146 124.8922563877 4.4901005683
0.0075 0.0025 0.792 0.198 0.0859177199 0.0212521778 78.8201033123 17.2542833638 17.2521233623 0.3713229808 3.3567665604 0.1096749398 99.5149109549 17.7565334622
0.0075 0.003 0.7916 0.1979 0.0900583329 0.0277567808 77.9116042241 5.9140624600 17.1798196261 1.0425623063 3.3825759296 0.1544289109 98.5640581127 7.1388104580
0.0075 0.0035 0.7912 0.1978 0.1050680550 0.0158178733 82.6066991212 6.7453652536 17.7446925654 0.7808541993 3.3954806142 0.1239967624 103.8519403558 7.6660340886
0.0075 0.004 0.7908 0.1977 0.0874704497 0.0115269788 89.5616855000 12.1327879334 17.5788458704 1.0176766927 3.3428295010 0.0944721633 110.5708313211 13.2564637682
0.0075 0.0045 0.7904 0.1976 0.0954928874 0.0138300503 97.2157903178 12.0333112085 16.7776300933 0.5584893237 3.3665741207 0.2251097859 117.4554874192 12.8307403684
0.0075 0.005 0.79 0.1975 0.0929050043 0.0213653224 103.1870425277 17.6986342169 16.7084896455 1.1913720472 3.4440022283 0.1146168486 123.4324394058 19.0259884351
0.0075 0.0055 0.7896 0.1974 0.0934225809 0.0244633675 103.6434213666 3.8885324332 16.3288950303 1.0708385330 3.3887701782 0.1106135488 123.4545091560 5.0944478825
0.0075 0.006 0.7892 0.1973 0.0991159238 0.0198171702 107.7643164493 3.9919374556 16.4739544011 1.1512752411 3.2850165140 0.1795085696 127.6224032882 5.3425384365
0.0075 0.0065 0.7888 0.1972 0.0980807706 0.0232851966 108.6032585760 9.2679607522 16.2389672584 0.3332669918 3.3634769964 0.0493384420 128.3037836014 9.6738513826
0.0075 0.006999999999999999 0.7884 0.1971 0.1019625953 0.0202715676 109.5827341554 14.9344621066 16.0360648986 0.7920343393 3.2746927663 0.2280450200 128.9954544156 15.9748130335
0.0005 0.006 0.7948 0.1987 0.0080224377 0.0050180916 107.7430235019 10.1520277428 16.6438681813 0.8331486064 3.3278600669 0.1466044872 127.7227741878 11.1367989280
0.0075 0.0075 0.7879999999999999 0.19699999999999998 0.0939401576 0.0179741478 113.9726301400 11.6334211516 16.1919698299 0.6066448822 3.3190848813 0.2183173642 133.5776250088 12.4763575458
0.0075 0.008 0.7876 0.1969 0.1029977485 0.0101687673 123.8695920817 12.0783142443 15.8412967092 0.7604846431 3.3614122468 0.0272359170 143.1752987862 12.8762035717
0.0075 0.0085 0.7872 0.1968 0.0983395589 0.0249834618 119.6819790972 8.8390152142 16.1842875579 0.6623442550 3.4264518573 0.1863600887 139.3910580713 9.7127030197
0.0075 0.009000000000000001 0.7868 0.1967 0.0872116614 0.0116425983 121.2484302594 6.2746355937 16.2823495001 0.5624956512 3.2788222653 0.1837395079 140.8968136862 7.0325133511
0.0075 0.0095 0.7864 0.1966 0.0934225809 0.0168033147 131.1418433765 8.3914273443 15.6108285499 0.9905092331 3.3030830724 0.1773883035 150.1491775797 9.5761281956
0.0075 0.01 0.7859999999999999 0.1965 0.0874704497 0.0203507022 128.2580685365 11.7967036674 15.7197360526 1.1309360941 3.2839841392 0.1914380277 147.3492591780 13.1394284914
0.008 0.0 0.7936 0.1984 0.0965280407 0.0200189111 0.0000000000 0.0000000000 21.8181043051 1.3284071456 3.3928996773 0.1476548577 25.3075320231 1.4960809144
0.008 0.0005 0.7932 0.1983 0.0895407563 0.0126144372 34.3909490765 12.5740934304 19.5161341029 2.5932912062 3.3392161893 0.1780479870 57.3358401250 15.3580470608
0.008 0.001 0.7928 0.1982 0.0973044056 0.0077463776 49.2030330381 12.0710281051 18.7890296555 0.9809030155 3.3448942505 0.3598977493 71.4342613497 13.4195752475
0.008 0.0015 0.7924 0.1981 0.0967868290 0.0238534890 61.0539777843 4.4693823847 18.0379745954 1.6487649918 3.3676064955 0.0755399278 82.5563457042 6.2175407933
0.0005 0.0065 0.7944 0.1986 0.0064697078 0.0049101630 114.4801120526 9.5891962087 15.7174765609 1.1418333044 3.3841244918 0.1375191395 133.5881828131 10.8734588156
0.008 0.002 0.792 0.198 0.0967868290 0.0118478705 64.1996558771 11.9271904905 18.6728917792 2.5834984091 3.4130309853 0.1165532368 86.3823654706 14.6390900069
0.008 0.0025 0.7916 0.1979 0.0944577342 0.0185173843 70.9772010278 15.7825860370 17.1712335574 0.8508111936 3.3392161893 0.1816920934 91.5821085087 16.8336067083
0.008 0.003 0.7912 0.1978 0.0991159238 0.0213778570 84.0986249675 16.7075178508 17.6823305929 2.0091146599 3.3691550576 0.2892787052 105.2492265418 19.0272890729
0.008 0.0035 0.7908 0.1977 0.0890231796 0.0238534890 89.5375534930 9.6616409751 17.2218461728 0.5172844721 3.3738007441 0.1438450410 110.2222235895 10.3466239772
0.008 0.004 0.7904 0.1976 0.0929050043 0.0106575550 91.6853021186 5.8943445826 17.3673574419 1.0539122159 3.3861892413 0.1072378515 112.5317538061 7.0661522050
0.008 0.0045 0.79 0.1975 0.0967868290 0.0143994245 91.6285209256 5.6045737707 17.1689740656 0.5805696250 3.3247629426 0.1192560439 112.2190447628 6.3187988641
0.008 0.005 0.7896 0.1974 0.0923874277 0.0217505380 101.9080461552 9.3980861628 16.7713035164 0.5252653079 3.4171604843 0.2973526091 122.1888975836 10.2424546178
0.008 0.0055 0.7892 0.1973 0.1050680550 0.0163999118 102.7909937065 9.2164064646 16.5778910220 0.8400594666 3.3237305678 0.2203920659 122.7976833513 10.2932579089
0.008 0.006 0.7888 0.1972 0.0929050043 0.0221653361 110.7219068402 12.2971604998 16.5846694972 1.0722739459 3.3438618758 0.1037318331 130.7433432175 13.4953316149
0.008 0.0065 0.7884 0.1971 0.0988571355 0.0159191628 115.5625035443 11.8228041648 16.2403229535 1.3582461809 3.2917269500 0.0872707861 135.1934105833 13.2842402946
0.0005 0.006999999999999999 0.794 0.1985 0.0062109195 0.0059913826 112.7582223745 9.6615952996 16.3578165248 0.6943523680 3.3165039444 0.1585628168 132.4387537632 10.5205018670
0.008 0.006999999999999999 0.7879999999999999 0.19699999999999998 0.1027389602 0.0259098673 114.6880731720 5.7702611028 15.9678282476 0.8213567990 3.2581747700 0.2137190320 134.0168151498 6.8312468011
0.008 0.0075 0.7876 0.1969 0.0996335005 0.0164488425 115.4361653899 16.4099692352 16.2611102776 0.8642413902 3.3165039444 0.1561584149 135.1134131124 17.4468178828
0.008 0.008 0.7872 0.1968 0.0957516758 0.0152663172 118.4122096685 6.2215299189 16.2195356293 0.3263269357 3.3872216161 0.0686820243 138.1147185897 6.6318051961
0.008 0.0085 0.7868 0.1967 0.1048092667 0.0139841504 129.7066987232 5.4281833074 15.6835841845 0.5072820163 3.2824355770 0.1312943693 148.7775277514 6.0807438434
0.008 0.009000000000000001 0.7864 0.1966 0.0903171212 0.0106575550 125.7533081599 11.0852531933 15.6411057395 0.3553151189 3.2266873395 0.2723865608 144.7114183601 11.7236124280
0.008 0.0095 0.7859999999999999 0.1965 0.0980807706 0.0142121678 130.7621191483 8.0846337463 15.4070223934 0.6978715270 3.3216658182 0.0785555120 149.5888881305 8.8752729531
0.008 0.01 0.7856 0.1964 0.0934225809 0.0183283523 130.1829509796 9.7814191812 15.4165122588 0.5353269583 3.3495399370 0.2201017196 149.0424257563 10.5551762114
0.0085 0.0 0.7932 0.1983 0.0957516758 0.0146392777 0.0000000000 0.0000000000 21.6251437090 1.4728708763 3.4414212914 0.2786379309 25.1623166762 1.7661480849
0.0085 0.0005 0.7928 0.1982 0.1048092667 0.0184449089 34.1844074869 6.8264532514 19.6733947292 1.3970019286 3.3975453637 0.2350234662 57.3601568465 8.4769235551
0.0085 0.001 0.7924 0.1981 0.1068795732 0.0202847782 49.8673729964 8.2613762574 19.2133622075 1.0505741582 3.3510884992 0.0485984323 72.5387032763 9.3808336261
0.0005 0.0075 0.7936 0.1984 0.0046581896 0.0055744709 116.9415767696 8.1826868279 16.0378724920 0.7168025268 3.3340543155 0.1804265053 136.3181617667 9.0854903309
0.0085 0.0015 0.792 0.198 0.1014450186 0.0222377326 57.4469524983 3.9721873963 17.9254519059 1.2788023922 3.4403889166 0.2659843019 78.9142383394 5.5392118230
0.0085 0.002 0.7916 0.1979 0.0998922888 0.0192549635 68.7897055670 14.5895166508 17.9421721449 1.2790508459 3.3639931838 0.1569956584 90.1957631845 16.0448181186
0.0085 0.0025 0.7912 0.1978 0.1133492810 0.0355436115 73.7523818361 5.7285976913 17.7284242247 1.2395116248 3.3118582579 0.2137639095 94.9060135997 7.2174168371
0.0085 0.003 0.7908 0.1977 0.0985983472 0.0241326172 79.6207181337 5.8454842098 17.4283637194 1.4896494494 3.3097935084 0.2901248632 100.4574737087 7.6493911396
0.0085 0.0035 0.7904 0.1976 0.1086910914 0.0100894259 87.6502885903 5.2471487097 17.0709121234 0.8628082810 3.3768978684 0.2085959141 108.2067896735 6.3286423307
0.0085 0.004 0.79 0.1975 0.1089498797 0.0278435059 92.7499494875 3.9139724666 17.0740754118 0.7898200734 3.2886298256 0.0847176573 113.2216046046 4.8163537032
0.0085 0.0045 0.7896 0.1974 0.1136080693 0.0244085537 94.3675037234 10.1883497533 16.9118439037 0.6040134966 3.4532936013 0.2229786110 114.8462492977 11.0397504146
0.0085 0.005 0.7892 0.1973 0.1050680550 0.0105311264 101.9818617061 13.8597605873 16.7265655796 0.5973638137 3.3521208739 0.1756675996 122.1656162146 14.6433231270
0.0085 0.0055 0.7888 0.1972 0.1040329018 0.0411985792 105.5711428693 5.3259775352 16.4409658215 0.9181329027 3.3913511151 0.2380513847 125.5074927077 6.5233604018
0.0085 0.006 0.7884 0.1971 0.1084323031 0.0164813823 102.2515723729 11.2225692003 16.0762838519 0.9871719228 3.3712198071 0.0728830265 121.8075083350 12.2991055319
0.0005 0.008 0.7932 0.1983 0.0077636494 0.0028348839 121.9127702176 5.5258031509 16.2421305469 0.6831268325 3.3598636847 0.0945849120 141.5225280986 6.3063497793
0.0085 0.0065 0.7879999999999999 0.19699999999999998 0.1055856317 0.0187045060 113.2366039257 13.1137963091 16.6203694670 0.6167934095 3.3474751875 0.1175729377 133.3100342119 13.8668671623
0.0085 0.006999999999999999 0.7876 0.1969 0.1009274420 0.0129910702 114.4794022877 9.1995747029 16.3442595743 1.3333118228 3.3500561244 0.1357091877 134.2746454284 10.6815867836
0.0085 0.0075 0.7872 0.1968 0.1068795732 0.0211257508 118.5548724160 3.5244367113 15.8950726130 0.7563725520 3.3097935084 0.3521230423 137.8666181106 4.6540580564
0.0085 0.008 0.7868 0.1967 0.1218892954 0.0189039504 117.0381047977 14.4126412986 16.0347092036 0.7924117160 3.3123744453 0.2596704738 136.5070777420 15.4836274388
0.0085 0.0085 0.7864 0.1966 0.1050680550 0.0164813823 124.4473407206 19.3440232964 15.9081776652 0.6112272261 3.3459266253 0.0404606625 143.8065130661 20.0121925673
0.0085 0.009000000000000001 0.7859999999999999 0.1965 0.1076559382 0.0222858663 124.2919022048 8.8895629606 15.5660906131 1.0873594621 3.3748331188 0.1008139202 143.3404818749 10.1000222092
0.0085 0.0095 0.7856 0.1964 0.1037741135 0.0223458875 131.2603741169 9.4194559227 15.7396195801 0.3891157081 3.2292682764 0.1449154138 150.3330360869 9.9758329321
0.0085 0.01 0.7852 0.1963 0.1004098654 0.0273190260 132.4989138895 18.3355755650 15.7066310004 1.0409313488 3.3361190650 0.1990529927 151.6420738203 19.6028789325
0.009000000000000001 0.0 0.7928 0.1982 0.1042916901 0.0271715405 0.0000000000 0.0000000000 21.4217894509 2.4079956490 3.3448942505 0.1799118535 24.8709753915 2.6150790430
0.009000000000000001 0.0005 0.7924 0.1981 0.1050680550 0.0190451320 30.0109898007 8.6718095269 19.8207135918 1.6706099598 3.4150957348 0.1185389235 53.3518671823 10.4800035422
0.0005 0.0085 0.7928 0.1982 0.0072460728 0.0035103755 120.0730595641 14.0701721104 16.0143737778 0.3586444796 3.3325057533 0.2170296337 139.4271851680 14.6493565992
0.009000000000000001 0.001 0.792 0.198 0.1115377628 0.0181816057 46.0594842401 14.3231146031 18.4880653534 1.2866669016 3.4445184157 0.2619385240 68.1036057720 15.8899016344
0.009000000000000001 0.0015 0.7916 0.1979 0.1120553395 0.0176735556 62.2520609568 15.4599927738 18.6240867572 1.1385707879 3.4522612265 0.1200221697 84.4404642800 16.7362592870
0.009000000000000001 0.002 0.7912 0.1978 0.1133492810 0.0168986985 64.2195292946 4.9237615160 17.7550862274 0.7137648272 3.3402485641 0.0746885866 85.4282133671 5.7291136283
0.009000000000000001 0.0025 0.7908 0.1977 0.1084323031 0.0299747924 75.6318393248 13.5010431693 18.0551467328 0.8265239378 3.3727683693 0.1278395141 97.1681867300 14.4853814136
0.009000000000000001 0.003 0.7904 0.1976 0.1035153251 0.0205732640 79.7094387478 7.6063918517 17.1260437223 1.1082206134 3.4109662357 0.1871590393 100.3499640309 8.9223447684
0.009000000000000001 0.0035 0.79 0.1975 0.1102438213 0.0148572442 87.8646375939 8.0325916121 17.0175881179 1.2488416776 3.3516046865 0.0709715419 108.3440742196 9.3672620758
0.009000000000000001 0.004 0.7896 0.1974 0.1022213836 0.0262386337 85.6324269437 8.4214764692 17.0099058459 1.4847413128 3.2628204564 0.2400221383 106.0073746296 10.1724785540
0.009000000000000001 0.0045 0.7892 0.1973 0.1048092667 0.0231467304 94.2958174672 14.9080972704 16.9633603157 1.0211286978 3.4037396124 0.2967677949 114.7677266620 16.2491404935
0.009000000000000001 0.005 0.7888 0.1972 0.0960104641 0.0090242568 95.1212740606 13.0828581893 16.4929341319 0.5754041424 3.2994697607 0.1031135175 115.0096884173 13.7704001060
0.009000000000000001 0.0055 0.7884 0.1971 0.1161959525 0.0072090082 102.3239683940 7.3231800551 16.5015202006 0.9725390082 3.3634769964 0.1093245398 122.3051615435 8.4122526113
0.0005 0.009000000000000001 0.7924 0.1981 0.0049169779 0.0050180916 129.8074853408 4.3401520261 15.7563398191 0.5442672449 3.3655417459 0.1425649376 148.9342838837 5.0320023002
0.009000000000000001 0.006 0.7879999999999999 0.19699999999999998 0.1115377628 0.0198036478 106.8792396032 6.4978757185 16.5629783764 0.7808228158 3.3175363192 0.1511503844 126.8712920616 7.4496525665
0.009000000000000001 0.0065 0.7876 0.1969 0.1110201862 0.0171191941 110.0114321627 6.6873530285 16.1445205030 0.4500635344 3.3387000019 0.2471799280 129.6056728538 7.4017156850
0.009000000000000001 0.006999999999999999 0.7872 0.1968 0.1200777772 0.0179592377 111.7148679530 6.5460854099 15.7314854098 0.0833553428 3.3190848813 0.1380837434 130.8855160213 6.7854837338
0.009000000000000001 0.0075 0.7868 0.1967 0.1024801719 0.0183283523 117.5675894225 11.4029211283 15.9524637036 0.8038528634 3.3748331188 0.1625982067 136.9973664168 12.3877005507
0.009000000000000001 0.008 0.7864 0.1966 0.1146432226 0.0181963336 117.4086020821 11.0987429761 15.8110195196 0.4818143529 3.3830921170 0.1025850190 136.7173569413 11.7013386816
0.009000000000000001 0.0085 0.7859999999999999 0.1965 0.1136080693 0.0225249918 127.6576074204 17.0021042774 15.7251588328 0.9283034922 3.3619284342 0.1297510689 146.8583027567 18.0826838303
0.009000000000000001 0.009000000000000001 0.7856 0.1964 0.1136080693 0.0270133351 127.7796869854 10.6264123522 15.9185713272 0.8400711349 3.2850165140 0.1347397395 147.0968828959 11.6282365617
0.009000000000000001 0.0095 0.7852 0.1963 0.1130904927 0.0131550019 128.1395377961 7.7729162897 15.7341967999 1.2718176335 3.3314733785 0.2952375248 147.3182984672 9.3531264499
0.009000000000000001 0.01 0.7848 0.1962 0.1138668577 0.0219589165 136.1428469509 4.1800909009 15.3279401819 0.6488442074 3.2917269500 0.1940919478 154.8763809405 5.0449859726
0.0095 0.0 0.7924 0.1981 0.1071383615 0.0189746725 0.0000000000 0.0000000000 21.6215285222 2.2203296042 3.4047719871 0.2965522355 25.1334388708 2.5358565122
0.0 0.002 0.7984 0.1996 0.0000000000 0.0000000000 71.6670925228 7.3779529745 18.1898124415 1.0523298993 3.4718763471 0.2161192189 93.3287813114 8.6464020927
0.0005 0.0095 0.792 0.198 0.0067284961 0.0064229570 132.2881137104 2.5289934779 15.6637006570 0.5274224896 3.2850165140 0.0564889211 151.2435593775 3.1193278456
0.0095 0.0005 0.792 0.198 0.1239596019 0.0213025385 35.3484219436 8.4531953424 19.2097470207 1.5200275322 3.4259356699 0.2185759503 58.1080642361 10.2131013634
0.0095 0.001 0.7916 0.1979 0.1138668577 0.0216517837 50.9185348320 7.5311963901 19.1419622680 1.4014369713 3.3634769964 0.2184735282 73.5378409541 9.1727586733
0.0095 0.0015 0.7912 0.1978 0.1141256460 0.0174293496 59.1787788851 10.1948232538 18.0027265240 1.0714798658 3.4140633600 0.1386767934 80.7096944151 11.4224092626
0.0095 0.002 0.7908 0.1977 0.1117965512 0.0164976281 71.9197688317 11.9157065231 17.2015107469 0.3431215112 3.3252791299 0.2270426607 92.5583552597 12.5023683231
0.0095 0.0025 0.7904 0.1976 0.1154195875 0.0384333319 71.1227028348 7.1106973746 17.7641241945 0.5651223321 3.3510884992 0.1211710717 92.3533351160 7.8354241103
0.0095 0.003 0.79 0.1975 0.1133492810 0.0235255515 80.7634396431 4.6687759764 17.3732321205 0.8212076087 3.3650255585 0.2020238989 101.6150466031 5.7155330355
0.0095 0.0035 0.7896 0.1974 0.1123141278 0.0126144372 81.4299088960 10.5051667649 17.1617436920 1.4923968883 3.4218061708 0.2631118040 102.1257728866 12.2732898944
0.0095 0.004 0.7892 0.1973 0.1221480837 0.0111729438 89.0542035875 4.0150943779 17.1513500299 1.0698845931 3.3877378034 0.1156812667 109.7154395045 5.2118331815
0.0095 0.0045 0.7888 0.1972 0.1249947551 0.0200189111 100.6531817897 9.0067971599 16.6393491978 0.4638810866 3.3371514398 0.1230216518 120.7546771824 9.6137188094
0.0095 0.005 0.7884 0.1971 0.1138668577 0.0266438875 100.6822821511 16.6876780706 16.5376720687 0.7666433889 3.3175363192 0.1345497644 120.6513573967 17.6155151114
0.0005 0.01 0.7916 0.1979 0.0082812260 0.0087530150 139.7108351667 5.2615527393 15.5389767121 0.6947745737 3.3077287589 0.1103530883 158.5658218637 6.0754334163
0.0095 0.0055 0.7879999999999999 0.19699999999999998 0.1187838356 0.0232851966 106.5818481048 7.4414645520 16.5051353874 1.0061835188 3.3185686939 0.1663181065 126.5243360217 8.6372513739
0.0095 0.006 0.7876 0.1969 0.1159371642 0.0144180164 105.1765135778 15.1617102608 16.6068125165 1.3265549806 3.2989535733 0.2426498014 125.1982168318 16.7453330592
0.0095 0.0065 0.7872 0.1968 0.1149020109 0.0140224108 109.7012648958 8.4902564207 16.2168242392 0.7007858033 3.2999859481 0.1133545616 129.3329770940 9.3184191964
0.0095 0.006999999999999999 0.7868 0.1967 0.1115377628 0.0184739332 112.8597187570 13.0619292443 16.0383243904 0.6596378671 3.3325057533 0.0894896845 132.3420866635 13.8295307291
0.0095 0.0075 0.7864 0.1966 0.1125729161 0.0175518773 113.5872277925 11.4339395701 15.9990092338 0.5567666451 3.3717359945 0.2679325799 133.0705459369 12.2761906724
0.0095 0.008 0.7859999999999999 0.1965 0.1198189889 0.0232966983 115.7037467619 7.8048514961 16.3745367638 0.3840551133 3.3479913748 0.2246310855 135.5460938894 8.4368343932
0.0095 0.0085 0.7856 0.1964 0.1136080693 0.0248975339 123.9171463309 11.2332090563 15.8096638246 0.3401807228 3.2943078869 0.1978984611 143.1347261117 11.7961857741
0.0095 0.009000000000000001 0.7852 0.1963 0.1164547408 0.0154407950 129.0409392351 3.7973115338 15.5462070857 0.5334514093 3.3010183229 0.1773762865 148.0046193845 4.5235800246
0.0095 0.0095 0.7848 0.1962 0.1136080693 0.0142121678 122.5927250039 10.5726697646 15.7942992806 1.1858949321 3.3381838145 0.2084170088 141.8388161683 11.9811938733
0.0095 0.01 0.7844 0.1961 0.1205953538 0.0261055717 132.7019066545 7.6157138781 15.7084385938 0.7139330375 3.3005021355 0.1826574117 151.8314427376 8.5384098990
0.001 0.0 0.7992 0.1998 0.0121630507 0.0081178722 0.0000000000 0.0000000000 22.7580528760 1.2739892163 3.4718763471 0.0346115093 26.2420922738 1.3167185978
0.01 0.0 0.792 0.198 0.1221480837 0.0215650026 0.0000000000 0.0000000000 21.5704640085 1.4610247600 3.3722521819 0.1442593677 25.0648642741 1.6268491303
0.01 0.0005 0.7916 0.1979 0.1268062733 0.0096829720 33.6620205112 8.4891902291 19.8830755643 1.7787706464 3.4171604843 0.2016965463 57.0890628331 10.4793403938
0.01 0.001 0.7912 0.1978 0.1237008136 0.0326770846 50.9497644881 12.5045393676 18.3972337848 1.8682887927 3.3918673025 0.2274366368 72.8625663890 14.6329418817
0.01 0.0015 0.7908 0.1977 0.1208541421 0.0101687673 62.0022237076 6.2873336458 18.0040822191 1.0329150849 3.4341946680 0.1169184366 83.5613547368 7.4473359346
0.01 0.002 0.7904 0.1976 0.1099850330 0.0054283894 65.8008855200 11.7955818658 17.6014407880 1.7501784540 3.3505723118 0.1912096311 86.8628836528 13.7423983403
0.01 0.0025 0.79 0.1975 0.1216305070 0.0260336412 73.2108312078 12.0647689616 17.9313265845 1.3548874220 3.4021910502 0.1122585924 94.6659793495 13.5579486172
0.01 0.003 0.7896 0.1974 0.1242183902 0.0210876750 83.6734757849 13.4519865264 16.8449629477 0.4761078876 3.3748331188 0.0677445550 104.0174902416 14.0169266440
0.01 0.0035 0.7892 0.1973 0.1296529447 0.0177340816 87.6950037798 5.7130247162 16.9552261454 1.5017500809 3.4677468480 0.0655862742 108.2476297179 7.2980951529
0.01 0.004 0.7888 0.1972 0.1205953538 0.0279395514 91.1607858482 3.8884407095 16.5516809176 0.6673582467 3.3645093711 0.2710175488 111.1975714907 4.8547560564
0.01 0.0045 0.7884 0.1971 0.1182662590 0.0035103755 99.1733219468 3.9425140322 16.7166238159 0.9922461258 3.3247629426 0.2192526802 119.3329749643 5.1575232137
0.001 0.0005 0.7988 0.1997 0.0100927442 0.0090242568 30.5773822009 6.0049121742 19.8695186137 2.1189443827 3.4584554751 0.2666046626 53.9154490339 8.3994854763
0.01 0.005 0.7879999999999999 0.19699999999999998 0.1247359668 0.0288453213 93.9423545408 4.5526395193 16.4635607391 0.9330999558 3.3655417459 0.1442741431 113.8961929926 5.6588589395
0.01 0.0055 0.7876 0.1969 0.1265474850 0.0293881448 103.5930280578 11.7519250338 16.5412872555 0.8541878220 3.2968888238 0.2022137313 123.5577516221 12.8377147319
0.01 0.006 0.7872 0.1968 0.1260299084 0.0168192495 106.0296510028 8.7923545993 15.9176675305 0.9029349738 3.3567665604 0.2649525030 125.4301150021 9.9770613256
0.01 0.0065 0.7868 0.1967 0.1281002149 0.0197765751 111.6708625284 6.8975887604 16.1020420579 0.6057299174 3.3732845567 0.1425649376 131.2742893579 7.6656601905
0.01 0.006999999999999999 0.7864 0.1966 0.1242183902 0.0146392777 115.5539863654 11.7149930677 15.9628573657 0.6803458375 3.3614122468 0.1526588736 135.0024743681 12.5626370565
0.01 0.0075 0.7859999999999999 0.1965 0.1120553395 0.0077808828 116.6370876221 10.3978583967 16.0686015799 0.6506432401 3.3892863656 0.1399391520 136.2070309071 11.1962216716
0.01 0.008 0.7856 0.1964 0.1205953538 0.0388147963 121.8893479755 8.5434524886 15.8842270525 0.9444221473 3.2643690186 0.2140379563 141.1585394004 9.7407273885
0.01 0.0085 0.7852 0.1963 0.1216305070 0.0251969995 119.4186563146 6.4146013054 15.4499527368 0.6750665641 3.2860488887 0.2136891085 138.2762884471 7.3285539775
0.01 0.009000000000000001 0.7848 0.1962 0.1247359668 0.0068664299 122.5387828706 7.8190179439 15.8946207146 1.1227381574 3.2839841392 0.1601212933 141.8421236912 9.1087438245
0.01 0.0095 0.7844 0.1961 0.1345699227 0.0112207939 128.1821236909 7.9377521054 15.8896498328 0.8735072397 3.2390758368 0.1269862931 147.4454192832 8.9494664321
0.001 0.001 0.7984 0.1996 0.0134569923 0.0087530150 48.0248232832 9.9183612466 18.7424841253 1.5176520218 3.5400130818 0.0950457837 70.3207774826 11.5398120671
0.01 0.01 0.784 0.196 0.1293941564 0.0246053119 133.8758578200 8.9210746871 15.2917883138 0.6223176844 3.2581747700 0.1318290434 152.5552150602 9.6998267268
0.001 0.0015 0.7979999999999999 0.1995 0.0183739702 0.0101423891 54.2508810968 7.5914976585 17.7980165708 0.8771392400 3.4548421634 0.2941380477 75.5221138012 8.7729173353
0.001 0.002 0.7976 0.1994 0.0139745689 0.0117342737 68.9983764513 4.6087405061 17.9968518454 0.6741681265 3.3939320521 0.1397333646 90.4031349177 5.4343762709
0.001 0.0025 0.7972 0.1993 0.0121630507 0.0064645300 74.7183718822 13.6040791703 17.8120254197 1.1244531387 3.3779302431 0.1530005878 95.9204905957 14.8879974268
0.001 0.003 0.7968 0.1992 0.0100927442 0.0050180916 75.6872009880 7.1134063025 17.5097054226 0.9400598009 3.3738007441 0.2827915519 96.5807998989 8.3412757469
0.001 0.0035 0.7964 0.1991 0.0106103208 0.0094590580 87.0001439303 6.4185692018 16.9488995685 1.0031304708 3.3521208739 0.1292490331 107.3117746935 7.5604077637
0.0 0.0025 0.7979999999999999 0.1995 0.0000000000 0.0000000000 77.2167443747 5.3646877466 17.3167448266 0.7001770864 3.4223223582 0.2306843673 97.9558115595 6.2955492003
0.001 0.004 0.7959999999999999 0.19899999999999998 0.0124218390 0.0089047250 93.7223274178 8.6567121121 16.4820885715 0.9302856337 3.2932755121 0.1986617413 113.5101133404 9.7945642121
0.001 0.0045 0.7956 0.1989 0.0126806273 0.0025355973 96.7217939386 10.9680012138 17.1843386096 0.7680549251 3.3944482394 0.1451358846 117.3132614149 11.8837276208
0.001 0.005 0.7952 0.1988 0.0129394156 0.0081836050 102.8662287872 6.5110182807 16.5778910220 1.1104274482 3.3903187404 0.1619743044 122.8473779652 7.7916036383
0.001 0.0055 0.7948 0.1987 0.0113866858 0.0025355973 101.5531636989 10.6374823762 16.4459367034 1.0433337693 3.4089014862 0.1409635826 121.4193885743 11.8243153254
0.001 0.006 0.7944 0.1986 0.0119042624 0.0075714933 110.5125261910 12.0745832756 16.3903532061 0.9011038961 3.2974050112 0.1049067523 130.2121886707 13.0881654173
0.001 0.0065 0.794 0.1985 0.0144921455 0.0055262061 113.5247684802 4.5413587875 15.9976535387 0.9168232430 3.3794788053 0.1283055365 132.9163929697 5.5920137731
0.001 0.006999999999999999 0.7936 0.1984 0.0106103208 0.0075714933 118.1290134684 11.9131577631 16.1752495909 0.8861421329 3.4393565419 0.2694597031 137.7542299220 13.0763310924
0.001 0.0075 0.7932 0.1983 0.0137157806 0.0093450893 112.9747006729 8.7605194906 16.1598850469 1.3889447046 3.3557341856 0.1281309767 132.5040356860 10.2869402612
0.001 0.008 0.7928 0.1982 0.0108691091 0.0045121284 119.6351346130 10.9775944805 15.8218650800 0.5344381542 3.3758654936 0.1483533678 138.8437342957 11.6648981309
0.001 0.0085 0.7924 0.1981 0.0093163793 0.0059913826 124.9278515665 8.1879073430 16.0365167970 0.7391189536 3.3134068201 0.1930678831 144.2870915629 9.1260855623
0.0 0.003 0.7976 0.1994 0.0000000000 0.0000000000 83.9580915148 8.5150233593 17.5720673951 0.5047767292 3.4254194825 0.1370144519 104.9555783924 9.1568145404
0.001 0.009000000000000001 0.792 0.198 0.0142333572 0.0046293461 122.0987286247 10.9760856839 16.4771176896 0.6291723476 3.3799949927 0.1153583531 141.9700746642 11.7252457307
0.001 0.0095 0.7916 0.1979 0.0139745689 0.0030179644 127.5901797537 17.7165843716 15.6736424208 0.4995420999 3.3175363192 0.1561788888 146.5953330626 18.3753233247
0.001 0.01 0.7912 0.1978 0.0129394156 0.0023146730 135.1058804136 8.8405504852 15.7870689070 0.6337735424 3.3516046865 0.1370611163 154.2574934227 9.6136998169
0.0015 0.0 0.7988 0.1997 0.0188915468 0.0085986287 0.0000000000 0.0000000000 22.7368136535 1.9300903941 3.5033637775 0.2035794880 26.2590689778 2.1422685108
0.0015 0.0005 0.7984 0.1996 0.0152685105 0.0100094556 29.3523279617 3.3237768723 19.5662948199 1.5748216016 3.3815435548 0.1492272642 52.3154348469 5.0578351937
0.0015 0.001 0.7979999999999999 0.1995 0.0186327585 0.0060359288 46.3895249245 7.2712571680 18.9340890263 1.2914284009 3.4243871077 0.1751207068 68.7666338170 8.7438422045
0.0015 0.0015 0.7976 0.1994 0.0152685105 0.0105311264 54.4978792863 9.1483202865 18.5929057710 1.8360767378 3.5147199000 0.2288148693 76.6207734678 11.2237430200
0.0015 0.002 0.7972 0.1993 0.0183739702 0.0052782666 63.5544795715 3.0456461480 17.4789763347 0.5047637832 3.4321299185 0.3510590363 84.4839597949 3.9067472341
0.0015 0.0025 0.7968 0.1992 0.0181151819 0.0067483736 72.3136883582 9.1168957952 17.1640031838 0.6475537814 3.3676064955 0.1815160295 92.8634132194 9.9527139797
0.0015 0.003 0.7964 0.1991 0.0168212403 0.0107326973 80.5888374746 12.3635486879 17.5707117001 0.9269473989 3.5173008369 0.1398248631 101.6936712519 13.4410536472
0.0 0.0035 0.7972 0.1993 0.0000000000 0.0000000000 86.8518030636 6.1890028741 17.0871804640 1.1092851842 3.3381838145 0.2790583667 107.2771673421 7.5773464250
0.0015 0.0035 0.7959999999999999 0.19899999999999998 0.0199267001 0.0084414193 84.4726710765 16.3334355008 17.3885966644 1.0399334806 3.3335381281 0.2098693742 105.2147325691 17.5916797749
0.0015 0.004 0.7956 0.1989 0.0191503352 0.0134370707 87.9980733975 10.4184105156 17.1879537964 1.0265594930 3.4383241671 0.2077460242 108.6435016962 11.6661531035
0.0015 0.0045 0.7952 0.1988 0.0178563936 0.0044523625 90.6958898304 13.2019537101 17.4988598622 0.6094606156 3.3485075622 0.1085516419 111.5611136484 13.9244183301
0.0015 0.005 0.7948 0.1987 0.0181151819 0.0109794583 95.6642442188 13.9840819094 17.1861462030 1.1404696849 3.3877378034 0.2051960099 116.2562434071 15.3407270625
0.0015 0.0055 0.7944 0.1986 0.0147509338 0.0070588041 99.4962649821 3.6448445543 16.8711730520 0.3023790961 3.4135471727 0.1441115306 119.7957361406 4.0983939851
0.0015 0.006 0.794 0.1985 0.0181151819 0.0036598194 109.9511021451 8.2808654097 16.0460066624 0.6777547310 3.3799949927 0.1895637993 129.3952189821 9.1518437594
0.0015 0.0065 0.7936 0.1984 0.0199267001 0.0062539022 110.1391898469 6.1942182240 16.5900922775 0.4930175806 3.3738007441 0.1790329548 130.1230095686 6.8725226616
0.0015 0.006999999999999999 0.7932 0.1983 0.0204442767 0.0121823069 115.0614095160 21.5045179964 16.6176580769 0.9952833187 3.2999859481 0.2252281190 134.9994978177 22.7372117410
0.0015 0.0075 0.7928 0.1982 0.0209618533 0.0044523625 118.5875216020 10.5972641039 15.7970106707 1.4616703695 3.3325057533 0.1762430342 137.7379998793 12.2396298701
0.0015 0.008 0.7924 0.1981 0.0147509338 0.0099018239 126.7242665603 11.1569837395 15.7974625691 0.4119528769 3.3361190650 0.2730743476 145.8725991282 11.8519127879
0.0 0.004 0.7968 0.1992 0.0000000000 0.0000000000 94.5484937761 10.4324118136 17.0840171756 0.5142912967 3.3882539908 0.2625034897 115.0207649425 11.2092066000
0.0015 0.0085 0.792 0.198 0.0204442767 0.0087223563 124.9789546402 7.5568107273 15.8150866048 0.7163043605 3.2814032023 0.1170095585 144.0958887240 8.3988470026
0.0015 0.009000000000000001 0.7916 0.1979 0.0183739702 0.0062109195 128.8272999964 4.2219776242 16.1101762283 0.3321621956 3.2767575158 0.1179620884 148.2326077107 4.6783128277
0.0015 0.0095 0.7912 0.1978 0.0191503352 0.0070207509 126.0343750653 7.7965103722 15.9746067228 0.9821904372 3.3712198071 0.1480081253 145.3993519304 8.9337296856
0.0015 0.01 0.7908 0.1977 0.0168212403 0.0073196388 131.1986245695 4.8071127856 15.5312944401 0.6227113371 3.3170201318 0.1900074473 150.0637603817 5.6271512088
0.002 0.0 0.7984 0.1996 0.0225145832 0.0092006434 0.0000000000 0.0000000000 23.1503006451 3.5874472554 3.5085256514 0.2061029637 26.6813408797 3.8027508625
0.002 0.0005 0.7979999999999999 0.1995 0.0248436780 0.0044523625 32.5888559633 9.0934852364 20.3797118525 1.7092575909 3.4703277849 0.1451432279 56.4637392787 10.9523384177
0.002 0.001 0.7976 0.1994 0.0196679118 0.0075714933 46.5513513246 8.3147747483 18.9236953642 0.6601020770 3.3753493062 0.1953181035 68.8700639068 9.1777664221
0.002 0.0015 0.7972 0.1993 0.0284667144 0.0092586921 60.0972146821 15.7846020475 17.8427545076 1.0987112709 3.4863295939 0.2057872794 81.4547654980 17.0983592899
0.002 0.002 0.7968 0.1992 0.0261376196 0.0075714933 72.1539912529 12.4442856851 17.2304322414 0.7478140847 3.4119986105 0.0805649289 92.8225597244 13.2802361920
0.002 0.0025 0.7964 0.1991 0.0282079261 0.0038033959 75.6694568651 4.9992317695 17.7826520269 0.8509974291 3.3614122468 0.1872728969 96.8417290649 6.0413054914
0.0 0.0045 0.7964 0.1991 0.0000000000 0.0000000000 95.5293888854 6.7997621227 17.3632903568 1.2663627091 3.4698115976 0.1751267928 116.3624908398 8.2412516246
0.002 0.003 0.7959999999999999 0.19899999999999998 0.0212206417 0.0072460728 81.1779423521 13.1167095313 17.6669660489 0.3170768218 3.4310975437 0.3145881558 102.2972265864 13.7556205817
0.002 0.0035 0.7956 0.1989 0.0204442767 0.0084096248 90.5120607180 9.3115534510 16.7026149670 0.9223394803 3.4517450391 0.1333562890 110.6868650008 10.3756588451
0.002 0.004 0.7952 0.1988 0.0227733715 0.0104288800 92.2218843925 9.5817207489 17.3709726287 0.7981758171 3.3325057533 0.2231315129 112.9481361460 10.6134569589
0.002 0.0045 0.7948 0.1987 0.0232909482 0.0128875540 97.3378698828 9.8916454210 16.4744062995 0.4719809492 3.3041154472 0.1171370100 117.1396825777 10.4936509342
0.002 0.005 0.7944 0.1986 0.0251024663 0.0109305517 105.5832088728 7.8062003756 16.4960974204 0.7658651885 3.4336784806 0.1951597942 125.5380872401 8.7781559100
0.002 0.0055 0.794 0.1985 0.0271727729 0.0163672100 108.0205415827 8.7036009915 16.8540009147 0.8762373125 3.3898025530 0.1008139202 128.2915178233 9.6970194342
0.002 0.006 0.7936 0.1984 0.0225145832 0.0105565333 109.8687694152 7.8558855673 16.2755710249 0.7141160785 3.4269680447 0.1477198069 129.5938230680 8.7282779860
0.002 0.0065 0.7932 0.1983 0.0245848897 0.0109794583 108.2015316355 7.4256018995 16.4771176896 1.1015743244 3.3572827478 0.1573279534 128.0605169626 8.6954836356
0.002 0.006999999999999999 0.7928 0.1982 0.0248436780 0.0094590580 113.8115135049 12.8308248699 16.1490394865 0.3539769142 3.3495399370 0.1056054295 133.3349366064 13.2998662716
0.002 0.0075 0.7924 0.1981 0.0271727729 0.0059012815 113.8505505751 8.2726885589 16.0939078876 0.6615544921 3.3335381281 0.2165921281 133.3051693637 9.1567364606
