# Supplementary material for: Multipressure Sampling for Improving the Performance of MOF-based Electronic Noses
Source: ACS Sens. 2024 Jul 12;9(7):3531–9. doi: 10.1021/acssensors.4c00199 (PMC11287752; doi:10.1021/acssensors.4c00199)
Supplement: Supplementary file 2 — se4c00199_si_002.zip [file se4c00199_si_002.zip › Multiplex_Adsorption_Data/Methane_5bar/XUWVUG.csv]

methane_comp CO2_comp N2_comp O2_comp methane_mass methane_error CO2_mass CO2_error N2_mass N2_error O2_mass O2_error total_mass total_error
0.0 0.0 0.8 0.2 0.0000000000 0.0000000000 0.0000000000 0.0000000000 0.8680240774 0.0777069405 0.7023462659 0.0175865871 1.5703703433 .0952935276
0.0 0.0005 0.7996 0.1999 0.0000000000 0.0000000000 0.0717763051 0.0056481822 0.8666040499 0.1116030247 0.7141429699 0.1147854764 1.6525233249 .2320366833
0.0 0.005 0.7959999999999999 0.19899999999999998 0.0000000000 0.0000000000 0.6360516080 0.0786178000 0.8192267690 0.0880920403 0.6747714702 0.0547975632 2.1300498472 .2215074035
0.002 0.008 0.792 0.198 0.0014046288 0.0014335138 1.0352819607 0.0956398618 0.8098029502 0.0857965319 0.6539797794 0.0698027036 2.5004693191 .2526726111
0.002 0.0085 0.7916 0.1979 0.0018481958 0.0010454974 1.0736032084 0.1537862383 0.7630711364 0.0329873445 0.6389389818 0.0372881293 2.4774615224 .2251072095
0.002 0.009000000000000001 0.7912 0.1978 0.0011089175 0.0009351213 1.1441629660 0.1255043708 0.8193558625 0.0595600669 0.6359898057 0.0488139858 2.6006175517 .2348135448
0.002 0.0095 0.7908 0.1977 0.0019960515 0.0021221280 1.1901890147 0.1533311138 0.8292960549 0.0794208835 0.6433627458 0.0819297868 2.6648438669 .3168039121
0.002 0.01 0.7904 0.1976 0.0015524845 0.0010865128 1.2524356975 0.0788371202 0.8083829227 0.1145738726 0.6560442026 0.0713030011 2.7184153073 .2658005067
0.0025 0.0 0.7979999999999999 0.1995 0.0022178350 0.0019278020 0.0000000000 0.0000000000 0.8243905054 0.0950127485 0.6840613746 0.0493262361 1.5106697150 .1462667866
0.0025 0.0005 0.7976 0.1994 0.0023656906 0.0012889758 0.0606246193 0.0108356991 0.8299415219 0.0623209710 0.6986597959 0.0461298644 1.5915916277 .1205755103
0.0025 0.001 0.7972 0.1993 0.0019221236 0.0016464510 0.1267237026 0.0251615967 0.8214213570 0.1080122318 0.6949733259 0.0341722845 1.6450405091 .1689925640
0.0025 0.0015 0.7968 0.1992 0.0017742680 0.0009807635 0.1812655842 0.0292252883 0.8209049834 0.0499336240 0.6845037511 0.0993071251 1.6884485867 .1794468009
0.0025 0.002 0.7964 0.1991 0.0014046288 0.0011828453 0.2506087942 0.0251092584 0.8433672364 0.0791611053 0.6940885731 0.0813277729 1.7894692325 .1867809819
0.0 0.0055 0.7956 0.1989 0.0000000000 0.0000000000 0.6847135098 0.0481113409 0.8036064666 0.0990239849 0.6817020338 0.0596185978 2.1700220102 .2067539236
0.0025 0.0025 0.7959999999999999 0.19899999999999998 0.0022178350 0.0009351213 0.3106251398 0.0466360856 0.8240032252 0.1255106637 0.7021988071 0.0490095911 1.8390450071 .2220914617
0.0025 0.003 0.7956 0.1989 0.0015524845 0.0008621393 0.3832124766 0.0223586009 0.8667331433 0.0841522689 0.7045581479 0.0456274796 1.9560562523 .1530004887
0.0025 0.0035 0.7952 0.1988 0.0018481958 0.0014026820 0.4456619173 0.0478027338 0.8401399012 0.0761130181 0.6908444795 0.0844566980 1.9784944938 .2097751319
0.0025 0.004 0.7948 0.1987 0.0024396185 0.0007539189 0.4916879661 0.0736097837 0.7576492133 0.0369162007 0.6679883654 0.1169525856 1.9197651633 .2282324889
0.0025 0.0045 0.7944 0.1986 0.0022917628 0.0027021609 0.5776573259 0.0729522898 0.8312324560 0.0894735601 0.6977750431 0.0444396888 2.1089565878 .2095676996
0.0025 0.005 0.794 0.1985 0.0020699793 0.0016596757 0.6334157550 0.1207416203 0.8023155326 0.1066252162 0.6606154254 0.0611340783 2.0984166923 .2901605905
0.0025 0.0055 0.7936 0.1984 0.0024396185 0.0007539189 0.6757921612 0.0761959855 0.7999918512 0.0730700621 0.6693154946 0.0614278744 2.1475391255 .2114478409
0.0025 0.006 0.7932 0.1983 0.0025135463 0.0025779516 0.8096123911 0.0932474854 0.8592457256 0.0532916603 0.6784579402 0.0355788476 2.3498296032 .1846959449
0.0025 0.0065 0.7928 0.1982 0.0019960515 0.0014486837 0.8085986015 0.0674254702 0.7740440761 0.0529780222 0.6640069778 0.0669183568 2.2486457069 .1887705329
0.0025 0.006999999999999999 0.7924 0.1981 0.0011828453 0.0009807635 0.8641542727 0.1247750586 0.7848879224 0.1249608189 0.6641544366 0.0871600018 2.3143794770 .3378766428
0.0 0.006 0.7952 0.1988 0.0000000000 0.0000000000 0.7946083047 0.0463140998 0.8132884723 0.0604565257 0.6812596574 0.0577767591 2.2891564344 .1645473846
0.0025 0.0075 0.792 0.198 0.0028092576 0.0026283398 0.9744545834 0.1986050868 0.7993463842 0.0417959721 0.6609103430 0.0603292140 2.4375205682 .3033586127
0.0025 0.008 0.7916 0.1979 0.0013307010 0.0007539189 1.0054765458 0.1635461052 0.7735277025 0.0980382634 0.6564865790 0.0593554185 2.4368215283 .3216937060
0.0025 0.0085 0.7912 0.1978 0.0020699793 0.0019049870 1.1163851304 0.0684157035 0.8079956425 0.1327200786 0.6727070470 0.0499151851 2.5991577992 .2529559542
0.0025 0.009000000000000001 0.7908 0.1977 0.0019960515 0.0020164824 1.1249009632 0.0973288724 0.7977972633 0.0832747547 0.6343677589 0.0510693065 2.5590620369 .2336894160
0.0025 0.0095 0.7904 0.1976 0.0019221236 0.0016464510 1.1895807410 0.1259360136 0.7946990215 0.0660544619 0.6881902211 0.0713042209 2.6743921072 .2649411474
0.0025 0.01 0.79 0.1975 0.0022178350 0.0018702426 1.2431088329 0.1005842805 0.7372524548 0.0658472563 0.6582560846 0.0668975577 2.6408352073 .2351993371
0.003 0.0 0.7976 0.1994 0.0024396185 0.0012011851 0.0000000000 0.0000000000 0.8384616869 0.0716113612 0.7103090411 0.0389313574 1.5512103465 .1117439037
0.003 0.0005 0.7972 0.1993 0.0019221236 0.0012719025 0.0602191035 0.0101460033 0.8241323186 0.0643781463 0.6821444102 0.0841905815 1.5684179559 .1599866336
0.003 0.001 0.7968 0.1992 0.0027353298 0.0013711570 0.1330091982 0.0163920722 0.8291669615 0.0870575930 0.6948258671 0.0729740812 1.6597373566 .1777949034
0.003 0.0015 0.7964 0.1991 0.0027353298 0.0013711570 0.1912007225 0.0190462985 0.8014118787 0.1120441545 0.6914343147 0.0688517336 1.6867822457 .2013133436
0.0 0.0065 0.7948 0.1987 0.0000000000 0.0000000000 0.8568549874 0.1082841218 0.8348470714 0.0189481685 0.7123734643 0.0420234297 2.4040755231 .1692557200
0.003 0.002 0.7959999999999999 0.19899999999999998 0.0019960515 0.0010028059 0.2619632380 0.0301448601 0.8323942967 0.0689586006 0.7185667339 0.0403358448 1.8149203201 .1404421114
0.003 0.0025 0.7956 0.1989 0.0020699793 0.0012889758 0.3313064481 0.0368863421 0.7901807522 0.0659332498 0.6949733259 0.0420875419 1.8185305055 .1461961096
0.003 0.003 0.7952 0.1988 0.0022917628 0.0012719025 0.3815904132 0.0795741549 0.8216795438 0.0821180207 0.6993970899 0.0984539024 1.9049588097 .2614179805
0.003 0.0035 0.7948 0.1987 0.0025874741 0.0020380497 0.4708038999 0.0449299848 0.8447872639 0.1037878889 0.7061801947 0.0503212743 2.0243588326 .2010771977
0.003 0.004 0.7944 0.1986 0.0024396185 0.0031225212 0.5089223896 0.0816991160 0.8268432801 0.0622224871 0.7187141927 0.0444866362 2.0569194809 .1915307605
0.003 0.0045 0.794 0.1985 0.0026614019 0.0015078378 0.5772518100 0.0843297483 0.8460781980 0.0571135850 0.6965953727 0.0392960411 2.1225867826 .1822472122
0.003 0.005 0.7936 0.1984 0.0021439071 0.0008621393 0.6591660114 0.0899057078 0.7987009171 0.0698518217 0.6774257286 0.0360644555 2.1374365642 .1966841243
0.003 0.0055 0.7932 0.1983 0.0019960515 0.0012011851 0.6980955328 0.1430591865 0.8076083623 0.0575669760 0.6694629534 0.0335869587 2.1771629000 .2354143063
0.003 0.006 0.7928 0.1982 0.0016264123 0.0013711570 0.7800097342 0.0501529830 0.8316197362 0.0453160157 0.6845037511 0.0346399523 2.2977596338 .1314801080
0.003 0.0065 0.7924 0.1981 0.0029571133 0.0026032676 0.8976093302 0.0940377175 0.8620857806 0.0832251096 0.6986597959 0.0450036915 2.4613120200 .2248697862
0.0 0.006999999999999999 0.7944 0.1986 0.0000000000 0.0000000000 0.8913238345 0.1285709085 0.8374289396 0.0905407826 0.6824393278 0.0349897082 2.4111921019 .2541013993
0.003 0.006999999999999999 0.792 0.198 0.0021439071 0.0014335138 0.8777390536 0.1468135393 0.8394944341 0.1311085772 0.6830291630 0.0764377266 2.4024065578 .3557933569
0.003 0.0075 0.7916 0.1979 0.0032528246 0.0023564315 0.9470822637 0.0870339423 0.8082538293 0.0924957649 0.6668086950 0.0368776742 2.4253976126 .2187638129
0.003 0.008 0.7912 0.1978 0.0019960515 0.0017242785 1.0535301739 0.0860745001 0.8205177031 0.1124740720 0.6842088334 0.0659455803 2.5602527619 .2662184309
0.003 0.0085 0.7908 0.1977 0.0021439071 0.0020056118 1.0758335455 0.0816628778 0.8086411096 0.0628800197 0.6873054683 0.0403336884 2.5739240305 .1868821977
0.003 0.009000000000000001 0.7904 0.1976 0.0016264123 0.0015222672 1.1299699113 0.1477469600 0.7812733070 0.0936922925 0.6345152177 0.0851418481 2.5473848483 .3281033678
0.003 0.0095 0.79 0.1975 0.0018481958 0.0016196776 1.1837007612 0.1077528178 0.7859206697 0.1331668433 0.6575187906 0.0419509273 2.6289884173 .2844902660
0.003 0.01 0.7896 0.1974 0.0017742680 0.0005532252 1.2106675651 0.1609616994 0.7762386641 0.0673397547 0.6320084181 0.0607014649 2.6206889153 .2895561442
0.0035 0.0 0.7972 0.1993 0.0027353298 0.0020164824 0.0000000000 0.0000000000 0.8180649284 0.0856487824 0.7179768987 0.0755207910 1.5387771569 .1631860558
0.0035 0.0005 0.7968 0.1992 0.0020699793 0.0019049870 0.0642742620 0.0075430308 0.8236159449 0.0950639511 0.6901071855 0.0702064960 1.5800673717 .1747184649
0.0035 0.001 0.7964 0.1991 0.0028092576 0.0019049870 0.1328064403 0.0228316587 0.8436254232 0.1095789380 0.7190091103 0.0403013291 1.6982502314 .1746169128
0.0 0.0075 0.794 0.1985 0.0000000000 0.0000000000 0.9059224051 0.1791196139 0.7531309440 0.1322899464 0.6520628150 0.0609959188 2.3111161641 .3724054791
0.0035 0.0015 0.7959999999999999 0.19899999999999998 0.0023656906 0.0015222672 0.1968779443 0.0437581477 0.8046392139 0.0965894790 0.6620900134 0.0870331770 1.6659728622 .2289030709
0.0035 0.002 0.7956 0.1989 0.0025874741 0.0017494518 0.2570970478 0.0500216579 0.8429799562 0.0714669317 0.7485008704 0.0708747804 1.8511653485 .1941128218
0.0035 0.0025 0.7952 0.1988 0.0031788968 0.0016596757 0.3278595633 0.0394331584 0.8303288022 0.0612811726 0.6814071162 0.0192126990 1.8427743785 .1215867057
0.0035 0.003 0.7948 0.1987 0.0022178350 0.0018108547 0.3657752952 0.0298102420 0.7906971258 0.0909169599 0.6616476370 0.0543689215 1.8203378930 .1769069781
0.0035 0.0035 0.7944 0.1986 0.0021439071 0.0010865128 0.4742507846 0.0774036176 0.8016700655 0.1119530905 0.6865681743 0.0468204332 1.9646329315 .2372636541
0.0035 0.004 0.794 0.1985 0.0023656906 0.0017242785 0.4927017557 0.0563798296 0.8203886097 0.0973162248 0.6412983226 0.0338629110 1.9567543786 .1892832439
0.0035 0.0045 0.7936 0.1984 0.0022917628 0.0022617567 0.5665056401 0.0502152422 0.7842424554 0.0532203135 0.6867156331 0.0441155724 2.0397554914 .1498128848
0.0035 0.005 0.7932 0.1983 0.0028831854 0.0005532252 0.6506501786 0.0585180586 0.8145794063 0.0693797507 0.6873054683 0.0722903139 2.1554182386 .2007413484
0.0035 0.0055 0.7928 0.1982 0.0024396185 0.0025864178 0.6899852159 0.0849127335 0.8383325935 0.0283582696 0.6970377491 0.0562481396 2.2277951770 .1721055605
0.0035 0.006 0.7924 0.1981 0.0028092576 0.0013711570 0.7700745959 0.1811870949 0.7863079499 0.1469339336 0.6556018262 0.1025423026 2.2147936296 .4320344881
0.0 0.008 0.7936 0.1984 0.0000000000 0.0000000000 1.0687370182 0.1197570073 0.8471109452 0.0745154170 0.6755087642 0.0681661699 2.5913567276 .2624385942
0.0035 0.0065 0.792 0.198 0.0019960515 0.0012889758 0.8152896130 0.0927772051 0.8179358350 0.0368529462 0.6834715394 0.0430822027 2.3186930389 .1740013298
0.0035 0.006999999999999999 0.7916 0.1979 0.0026614019 0.0024474467 0.8525970710 0.1280492945 0.7634584167 0.0825124026 0.6359898057 0.0565334810 2.2547066953 .2695426248
0.0035 0.0075 0.7912 0.1978 0.0028831854 0.0020056118 0.9221430390 0.0873846665 0.7897934720 0.0432075464 0.6620900134 0.0254894810 2.3769097098 .1580873057
0.0035 0.008 0.7908 0.1977 0.0021439071 0.0023564315 1.0156144421 0.0867974443 0.7686221530 0.1001565199 0.6513255210 0.0427335502 2.4377060232 .2320439459
0.0035 0.0085 0.7904 0.1976 0.0034006803 0.0014335138 1.0397426350 0.1929019752 0.7557128122 0.0261445228 0.6415932402 0.0602917183 2.4404493677 .2807717301
0.0035 0.009000000000000001 0.79 0.1975 0.0025874741 0.0019278020 1.0780638827 0.1448412695 0.7908262192 0.0603925400 0.6769833522 0.0766184348 2.5484609282 .2837800463
0.0035 0.0095 0.7896 0.1974 0.0022178350 0.0011452850 1.1504484616 0.1136631337 0.7829515213 0.0772362744 0.6601730490 0.0554303887 2.5957908669 .2474750818
0.0035 0.01 0.7892 0.1973 0.0025874741 0.0020909948 1.2126951443 0.2360833724 0.7492581417 0.1107118798 0.6246354781 0.0356277062 2.5891762382 .3845139532
0.004 0.0 0.7968 0.1992 0.0029571133 0.0019278020 0.0000000000 0.0000000000 0.7888898181 0.0938373227 0.6999869251 0.0824746970 1.4918338565 .1782398217
0.004 0.0005 0.7964 0.1991 0.0030310411 0.0021629419 0.0669101150 0.0143943847 0.8074792689 0.0668549324 0.7103090411 0.0246322412 1.5877294661 .1080445002
0.0 0.0085 0.7932 0.1983 0.0000000000 0.0000000000 1.0527191422 0.1181756954 0.7825642411 0.0578684152 0.6715273766 0.0672153380 2.5068107599 .2432594486
0.004 0.001 0.7959999999999999 0.19899999999999998 0.0035485359 0.0027502743 0.1273319764 0.0117948661 0.8583420718 0.0976970180 0.6830291630 0.0616130795 1.6722517471 .1738552379
0.004 0.0015 0.7956 0.1989 0.0024396185 0.0015222672 0.1780214574 0.0557433124 0.8363961923 0.0915941158 0.6942360319 0.0883060322 1.7110933001 .2371657276
0.004 0.002 0.7952 0.1988 0.0032528246 0.0015078378 0.2532446473 0.0101297826 0.8301997088 0.0475330274 0.6716748354 0.0593436945 1.7583720161 .1185143423
0.004 0.0025 0.7948 0.1987 0.0032528246 0.0017742680 0.3236016469 0.0723638458 0.8247777856 0.0569031092 0.6877478447 0.0418679136 1.8393801018 .1729091366
0.004 0.003 0.7944 0.1986 0.0033267524 0.0022423422 0.3813876553 0.0389041684 0.8139339393 0.0474881293 0.6445424162 0.0598137683 1.8431907632 .1484484082
0.004 0.0035 0.794 0.1985 0.0028092576 0.0010028059 0.4458646752 0.0442439906 0.8139339393 0.0376899696 0.6849461275 0.0456217606 1.9475539996 .1285585267
0.004 0.004 0.7936 0.1984 0.0041399586 0.0014335138 0.5139913377 0.0089764760 0.8070919887 0.0536978925 0.6993970899 0.0442435381 2.0246203749 .1083514204
0.004 0.0045 0.7932 0.1983 0.0027353298 0.0010028059 0.5890117696 0.0544207707 0.8039937469 0.0649872168 0.6783104814 0.0656614020 2.0740513277 .1860721954
0.004 0.005 0.7928 0.1982 0.0031788968 0.0021221280 0.6423371037 0.0946912068 0.8345888846 0.0534577659 0.6871580095 0.0470206323 2.1672628946 .1972917330
0.004 0.0055 0.7924 0.1981 0.0029571133 0.0020380497 0.6891741842 0.0615983779 0.7683639662 0.0229568591 0.6691680358 0.0396288496 2.1296632995 .1262221363
0.0 0.009000000000000001 0.7928 0.1982 0.0000000000 0.0000000000 1.1236844156 0.0630912811 0.8241323186 0.0233569899 0.6432152870 0.0613867993 2.5910320212 .1478350703
0.004 0.006 0.792 0.198 0.0037703194 0.0015786665 0.7721021752 0.0290050154 0.8152248734 0.0592649827 0.6765409758 0.0353236933 2.2676383438 .1251723579
0.004 0.0065 0.7916 0.1979 0.0037703194 0.0030084177 0.8594908405 0.0820345632 0.8267141867 0.1076344887 0.6951207847 0.0385925345 2.3850961313 .2312700041
0.004 0.006999999999999999 0.7912 0.1978 0.0019960515 0.0017865468 0.8755087165 0.1274675067 0.7456435263 0.1017970080 0.6566340378 0.1205509738 2.2797823321 .3516020353
0.004 0.0075 0.7908 0.1977 0.0038442473 0.0020699793 0.9785097419 0.1136341948 0.7797241861 0.0865484418 0.6713799178 0.0468594278 2.4334580931 .2491120437
0.004 0.008 0.7904 0.1976 0.0025874741 0.0019278020 1.0285909492 0.0651935307 0.8081247359 0.1046596495 0.6874529271 0.0808773545 2.5267560863 .2526583367
0.004 0.0085 0.79 0.1975 0.0025135463 0.0019503502 1.0403509088 0.1150364911 0.7771423179 0.0854087297 0.6702002474 0.0645593422 2.4902070204 .2669549132
0.004 0.009000000000000001 0.7896 0.1974 0.0027353298 0.0013711570 1.1303754271 0.0686149112 0.7586819606 0.0832211047 0.6268473601 0.0550983117 2.5186400776 .2083054846
0.004 0.0095 0.7892 0.1973 0.0039921029 0.0028973675 1.2250633777 0.1623005944 0.8230995713 0.0354139714 0.6991021723 0.0324194804 2.7512572242 .2330314137
0.004 0.01 0.7888 0.1972 0.0031788968 0.0027502743 1.2500026024 0.1508660662 0.7704294607 0.0616931442 0.6765409758 0.0526541494 2.7001519357 .2679636341
0.0045 0.0 0.7964 0.1991 0.0034006803 0.0026614019 0.0000000000 0.0000000000 0.8411726485 0.0695256398 0.6803749046 0.0876227936 1.5249482334 .1598098353
0.0 0.0095 0.7924 0.1981 0.0000000000 0.0000000000 1.2274964728 0.0565894424 0.7875988840 0.1149682441 0.6878953035 0.0382143116 2.7029906603 .2097719981
0.0045 0.0005 0.7959999999999999 0.19899999999999998 0.0036963916 0.0021930539 0.0701542418 0.0121248561 0.8210340768 0.1295135691 0.6918766911 0.1036567193 1.5867614013 .2474881984
0.0045 0.001 0.7956 0.1989 0.0030310411 0.0008621393 0.1283457660 0.0138470451 0.8489182530 0.0794082926 0.7119310879 0.0657117183 1.6922261480 .1598291953
0.0045 0.0015 0.7952 0.1988 0.0031788968 0.0008871340 0.1978917340 0.0176014433 0.8561474838 0.0482995703 0.6948258671 0.0765968631 1.7520439817 .1433850107
0.0045 0.002 0.7948 0.1987 0.0032528246 0.0005532252 0.2572998057 0.0279600163 0.8427217694 0.0467781503 0.6887800563 0.0769243251 1.7920544560 .1522157169
0.0045 0.0025 0.7944 0.1986 0.0041399586 0.0033845708 0.3236016469 0.0620505505 0.8367834726 0.1524234031 0.7150277227 0.1278133549 1.8795528008 .3456718793
0.0045 0.003 0.794 0.1985 0.0032528246 0.0017742680 0.3653697793 0.0262052361 0.8261978131 0.0606986169 0.7142904287 0.0709361130 1.9091108457 .1596142340
0.0045 0.0035 0.7936 0.1984 0.0037703194 0.0010865128 0.4497170758 0.0696685197 0.8312324560 0.0658421943 0.6818494926 0.0582520122 1.9665693438 .1948492390
0.0045 0.004 0.7932 0.1983 0.0032528246 0.0018934764 0.5200740754 0.0466607617 0.8300706153 0.0725546300 0.6738867174 0.0470206323 2.0272842327 .1681295004
0.0045 0.0045 0.7928 0.1982 0.0034006803 0.0026200090 0.5798876631 0.0823906020 0.8156121536 0.1291672286 0.7004293015 0.1012688811 2.0993297985 .3154467207
0.0045 0.005 0.7924 0.1981 0.0038442473 0.0021730256 0.6255081960 0.0825600789 0.7962481424 0.0586408139 0.6789003166 0.0740965432 2.1045009023 .2174704616
0.0 0.001 0.7992 0.1998 0.0000000000 0.0000000000 0.1275347343 0.0301121117 0.8384616869 0.1705694746 0.7184192751 0.0863992809 1.6844156963 .2870808672
0.0 0.01 0.792 0.198 0.0000000000 0.0000000000 1.2112758389 0.1168730162 0.7615220155 0.1014460653 0.6286168657 0.0706239912 2.6014147201 .2889430727
0.0045 0.0055 0.792 0.198 0.0034746081 0.0024114529 0.6909990055 0.0830327739 0.8123848184 0.1035345231 0.6755087642 0.0596681791 2.1823671962 .2486469290
0.0045 0.006 0.7916 0.1979 0.0033267524 0.0020909948 0.7727104489 0.0681628597 0.8033482798 0.1024113557 0.6572238730 0.0776457052 2.2366093541 .2503109154
0.0045 0.0065 0.7912 0.1978 0.0041399586 0.0025351965 0.8171144343 0.0861852364 0.7770132245 0.0653646215 0.6609103430 0.0494512711 2.2591779604 .2035363255
0.0045 0.006999999999999999 0.7908 0.1977 0.0035485359 0.0017242785 0.8982176040 0.1460589052 0.8149666866 0.0977249891 0.6643018954 0.0568434071 2.3810347219 .3023515799
0.0045 0.0075 0.7904 0.1976 0.0034006803 0.0015078378 0.9953386496 0.1679805044 0.7919880599 0.1069622830 0.6427729106 0.0634134565 2.4335003004 .3398640817
0.0045 0.008 0.79 0.1975 0.0039181751 0.0037579779 1.0006103557 0.1293017026 0.7749477300 0.0427967526 0.6716748354 0.0518166112 2.4511510962 .2276730443
0.0045 0.0085 0.7896 0.1974 0.0038442473 0.0012889758 1.0736032084 0.0371440121 0.8129011920 0.0771222648 0.6662188598 0.0268293983 2.5565675075 .1423846510
0.0045 0.009000000000000001 0.7892 0.1973 0.0033267524 0.0033716279 1.1611946316 0.1852661630 0.7906971258 0.1442176184 0.6696104122 0.0910975597 2.6248289220 .4239529690
0.0045 0.0095 0.7888 0.1972 0.0024396185 0.0023190255 1.1749821704 0.1618968382 0.7646202573 0.0654522676 0.6379067702 0.1035971274 2.5799488164 .3332652587
0.0045 0.01 0.7884 0.1971 0.0042138864 0.0010028059 1.2516246658 0.1091327457 0.8050264941 0.0801519338 0.6486712626 0.0934725970 2.7095363089 .2837600824
0.0005 0.0 0.7996 0.1999 0.0005914227 0.0008871340 0.0000000000 0.0000000000 0.8680240774 0.1618470991 0.6982174195 0.1210959105 1.5668329196 .2838301436
0.005 0.0 0.7959999999999999 0.19899999999999998 0.0042138864 0.0015924542 0.0000000000 0.0000000000 0.8698313851 0.0587997447 0.7343448256 0.0535094646 1.6083900971 .1139016635
0.005 0.0005 0.7956 0.1989 0.0039181751 0.0013711570 0.0715735472 0.0234218315 0.8425926759 0.0957507661 0.7160599343 0.1357499020 1.6341443325 .2562936566
0.005 0.001 0.7952 0.1988 0.0053967317 0.0039563479 0.1232768179 0.0190462985 0.8729296269 0.1116388569 0.7272668031 0.0698064416 1.7288699796 .2044479449
0.005 0.0015 0.7948 0.1987 0.0046574534 0.0016596757 0.1909979645 0.0274315811 0.8078665491 0.1057009385 0.6982174195 0.0402970126 1.7017393865 .1750892079
0.005 0.002 0.7944 0.1986 0.0041399586 0.0017115530 0.2453370882 0.0407538384 0.8001209446 0.1055115735 0.6783104814 0.0515304689 1.7279084728 .1995074338
0.005 0.0025 0.794 0.1985 0.0045835256 0.0013711570 0.3343478169 0.0769882278 0.8601493795 0.0659898431 0.7045581479 0.0375669925 1.9036388699 .1819162204
0.005 0.003 0.7936 0.1984 0.0042138864 0.0029049029 0.4038937849 0.0119334709 0.8549856431 0.0851844353 0.7240227095 0.0896180783 1.9871160239 .1896408874
0.005 0.0035 0.7932 0.1983 0.0042878142 0.0017242785 0.4489060441 0.0576545999 0.7967645160 0.1173929773 0.6722646706 0.0507001012 1.9222230449 .2274719569
0.005 0.004 0.7928 0.1982 0.0031049689 0.0013711570 0.5054755049 0.0659334352 0.8152248734 0.0951725776 0.6809647398 0.0418596032 2.0047700870 .2043367730
0.005 0.0045 0.7924 0.1981 0.0032528246 0.0018348405 0.5667083980 0.0566707491 0.8059301480 0.0621667533 0.6600255902 0.0763341100 2.0359169608 .1970064529
0.0005 0.0005 0.7992 0.1998 0.0002217835 0.0005914227 0.0685321784 0.0100646387 0.8489182530 0.0488812493 0.7048530655 0.0834361453 1.6225252804 .1429734560
0.005 0.005 0.792 0.198 0.0034746081 0.0019615270 0.6496363890 0.0760209735 0.8415599287 0.0292150676 0.7082446179 0.0867609287 2.2029155437 .1939584968
0.005 0.0055 0.7916 0.1979 0.0042878142 0.0017242785 0.6978927749 0.0464948280 0.8391071539 0.0336337262 0.7067700299 0.0458746200 2.2480577729 .1277274527
0.005 0.006 0.7912 0.1978 0.0032528246 0.0020056118 0.7810235238 0.0770330697 0.8088992964 0.0603483724 0.6911393971 0.0762497465 2.2843150419 .2156368004
0.005 0.0065 0.7908 0.1977 0.0030310411 0.0011828453 0.8169116764 0.1269620839 0.7957317687 0.0432291401 0.6548645322 0.0555933367 2.2705390184 .2269674060
0.005 0.006999999999999999 0.7904 0.1976 0.0025874741 0.0029199154 0.8673983995 0.0960619029 0.7428034713 0.1099960686 0.6492610978 0.0994034199 2.2620504427 .3083813068
0.005 0.0075 0.79 0.1975 0.0034006803 0.0018348405 0.9487043271 0.0756632156 0.7877279774 0.0663826373 0.6780155638 0.0645768538 2.4178485486 .2084575472
0.005 0.008 0.7896 0.1974 0.0036224638 0.0025779516 1.0192640847 0.0952107689 0.8041228403 0.0408995952 0.6753613054 0.0479637941 2.5023706942 .1866521098
0.005 0.0085 0.7892 0.1973 0.0038442473 0.0008871340 1.0328488656 0.0832187290 0.7784332520 0.0511900536 0.6386440642 0.0796845309 2.4537704291 .2149804475
0.005 0.009000000000000001 0.7888 0.1972 0.0035485359 0.0005914227 1.0942845166 0.1779313713 0.7501617956 0.1154484884 0.6685782006 0.0396485976 2.5165730487 .3336198800
0.005 0.0095 0.7884 0.1971 0.0029571133 0.0016858139 1.1332140381 0.0442997065 0.7532600374 0.0852524893 0.6339253825 0.0399327579 2.5233565713 .1711707676
0.0005 0.001 0.7988 0.1997 0.0002217835 0.0003621709 0.1348340196 0.0132647699 0.8309742692 0.0933073010 0.7103090411 0.0817384760 1.6763391134 .1886727178
0.005 0.01 0.7879999999999999 0.19699999999999998 0.0042138864 0.0015222672 1.1926221098 0.0622119995 0.7693967134 0.0839921041 0.6295016185 0.0791808448 2.5957343281 .2269072156
0.0055 0.0 0.7956 0.1989 0.0038442473 0.0019615270 0.0000000000 0.0000000000 0.8766733357 0.0562314053 0.7485008704 0.0919906571 1.6290184534 .1501835894
0.0055 0.0005 0.7952 0.1988 0.0043617421 0.0010865128 0.0624494406 0.0132399527 0.8431090496 0.0879026584 0.7002818427 0.1050064046 1.6102020750 .2072355285
0.0055 0.001 0.7948 0.1987 0.0045835256 0.0025864178 0.1358478092 0.0179529519 0.8433672364 0.0964824477 0.6697578710 0.0792148895 1.6535564422 .1962367069
0.0055 0.0015 0.7944 0.1986 0.0040660308 0.0024740985 0.1962696706 0.0177039135 0.8354925385 0.0878541109 0.7198938631 0.0477784717 1.7557221030 .1558105946
0.0055 0.002 0.794 0.1985 0.0039181751 0.0018467166 0.2542584369 0.0382433911 0.8400108078 0.0830968564 0.7051479831 0.0900083492 1.8033354029 .2131953133
0.0055 0.0025 0.7936 0.1984 0.0048792369 0.0027423140 0.3122472032 0.0601340489 0.8207758899 0.0674979548 0.6906970207 0.0793509222 1.8285993507 .2097252399
0.0055 0.003 0.7932 0.1983 0.0034006803 0.0005532252 0.3757104334 0.0760015029 0.8269723735 0.0880844728 0.6687256594 0.0434140346 1.8748091466 .2080532355
0.0055 0.0035 0.7928 0.1982 0.0038442473 0.0016596757 0.4300495571 0.0532971872 0.7961190490 0.0369811496 0.6697578710 0.0544568364 1.8997707244 .1463948489
0.0055 0.004 0.7924 0.1981 0.0040660308 0.0024740985 0.4953376087 0.0540660763 0.8157412470 0.1150406983 0.6735917998 0.0957079182 1.9887366863 .2672887913
0.0005 0.0015 0.7984 0.1996 0.0005174948 0.0008871340 0.1989055236 0.0426736795 0.8756405885 0.1018009369 0.7191565691 0.0382211390 1.7942201760 .1835828894
0.0055 0.0045 0.792 0.198 0.0045835256 0.0015924542 0.5517043116 0.1091387728 0.7930208072 0.1098147174 0.6570764142 0.0359194625 2.0063850586 .2564654069
0.0055 0.005 0.7916 0.1979 0.0042138864 0.0019615270 0.6419315878 0.1476289343 0.8314906428 0.1337083691 0.7010191367 0.0887667684 2.1786552537 .3720655988
0.0055 0.0055 0.7912 0.1978 0.0048053091 0.0019836919 0.7068141236 0.0485841158 0.8237450383 0.0247563328 0.7080971591 0.0258385522 2.2434616301 .1011626927
0.0055 0.006 0.7908 0.1977 0.0038442473 0.0013711570 0.7625725527 0.1146498801 0.7883734445 0.0273556212 0.6830291630 0.0601993215 2.2378194075 .2035759798
0.0055 0.0065 0.7904 0.1976 0.0042878142 0.0010028059 0.8377957426 0.0628824209 0.8079956425 0.0521856810 0.6684307418 0.0964096417 2.3185099411 .2124805495
0.0055 0.006999999999999999 0.79 0.1975 0.0030310411 0.0016464510 0.8927431400 0.1361808922 0.8046392139 0.0702752075 0.6740341762 0.1321132102 2.3744475712 .3402157609
0.0055 0.0075 0.7896 0.1974 0.0047313812 0.0021629419 1.0012186294 0.1207906403 0.8060592414 0.0588269469 0.6505882270 0.0619228648 2.4625974790 .2437033939
0.0055 0.008 0.7892 0.1973 0.0034746081 0.0017242785 1.0190613268 0.0990521747 0.8006373183 0.0703936779 0.6560442026 0.0424660864 2.4792174558 .2136362175
0.0055 0.0085 0.7888 0.1972 0.0031788968 0.0003621709 1.0364985082 0.1910517675 0.7781750652 0.1001704958 0.6473441334 0.1111060718 2.4651966036 .4026905060
0.0055 0.009000000000000001 0.7884 0.1971 0.0051749482 0.0039948400 1.1976910579 0.1532431460 0.8077374557 0.0695505638 0.6651866482 0.0425479330 2.6757901100 .2693364828
0.0005 0.002 0.7979999999999999 0.1995 0.0002217835 0.0003621709 0.2526363735 0.0198412900 0.8591166322 0.0803993913 0.7110463351 0.0945191356 1.8230211243 .1951219878
0.0055 0.0095 0.7879999999999999 0.19699999999999998 0.0042138864 0.0030517065 1.1954607208 0.1292151928 0.7637166035 0.0491600174 0.6343677589 0.0204026716 2.5977589696 .2018295883
0.0055 0.01 0.7876 0.1969 0.0044356699 0.0018702426 1.2122896285 0.1008210592 0.7483544879 0.0664127560 0.6405610286 0.0282166951 2.6056408149 .1973207529
0.006 0.0 0.7952 0.1988 0.0039921029 0.0012719025 0.0000000000 0.0000000000 0.8925518250 0.1380693683 0.6991021723 0.0714248783 1.5956461002 .2107661491
0.006 0.0005 0.7948 0.1987 0.0045095977 0.0008621393 0.0644770199 0.0188292148 0.8061883348 0.0567834933 0.6843562922 0.0661128699 1.5595312446 .1425877173
0.006 0.001 0.7944 0.1986 0.0045095977 0.0025779516 0.1287512818 0.0074773428 0.8170321811 0.1026707397 0.6926139851 0.0665076789 1.6429070457 .1792337130
0.006 0.0015 0.794 0.1985 0.0044356699 0.0008098388 0.1985000077 0.0408223763 0.8394944341 0.1298774643 0.7036733951 0.1245537273 1.7461035068 .2960634067
0.006 0.002 0.7936 0.1984 0.0045835256 0.0030156757 0.2542584369 0.0554148943 0.8220668240 0.1005490981 0.6737392586 0.0450693537 1.7546480451 .2040490218
0.006 0.0025 0.7932 0.1983 0.0044356699 0.0031364923 0.3298871426 0.0317133098 0.8431090496 0.1154456013 0.6759511406 0.0354686696 1.8533830027 .1857640730
0.006 0.003 0.7928 0.1982 0.0048053091 0.0026032676 0.3972027734 0.0523633870 0.8728005335 0.0882545837 0.7312481907 0.0676217183 2.0060568067 .2108429566
0.006 0.0035 0.7924 0.1981 0.0056185152 0.0036035553 0.4618825512 0.0395164739 0.8592457256 0.0553170903 0.6971852079 0.0506846593 2.0239319999 .1491217788
0.0005 0.0025 0.7976 0.1994 0.0005914227 0.0007539189 0.3177216671 0.0247530807 0.8314906428 0.0695352270 0.6955631611 0.1132982686 1.8453668937 .2083404952
0.006 0.004 0.792 0.198 0.0036963916 0.0020380497 0.5257512973 0.0298433216 0.8552438300 0.0735764480 0.7122260055 0.1004150040 2.0969175244 .2058728233
0.006 0.0045 0.7916 0.1979 0.0045095977 0.0018348405 0.5681277035 0.0523665274 0.8458200112 0.1606548665 0.6803749046 0.0826685125 2.0988322170 .2975247469
0.006 0.005 0.7912 0.1978 0.0048053091 0.0019836919 0.6520694841 0.0518426280 0.8179358350 0.1524579488 0.6759511406 0.0568158585 2.1507617688 .2631001272
0.006 0.0055 0.7908 0.1977 0.0050270926 0.0011064505 0.6991093225 0.0628170097 0.8122557250 0.0478698132 0.6852410451 0.0217040119 2.2016331852 .1334972853
0.006 0.006 0.7904 0.1976 0.0043617421 0.0021629419 0.7749407861 0.0733591507 0.8237450383 0.0807072331 0.6783104814 0.0475814613 2.2813580479 .2038107870
0.006 0.0065 0.79 0.1975 0.0046574534 0.0017242785 0.8088013594 0.1402721465 0.7839842686 0.0820636145 0.6430678282 0.0754113013 2.2405109096 .2994713408
0.006 0.006999999999999999 0.7896 0.1974 0.0047313812 0.0015786665 0.8751032006 0.1095223161 0.7828224279 0.0842314457 0.6250778545 0.0373207707 2.2877348642 .2326531990
0.006 0.0075 0.7892 0.1973 0.0045095977 0.0024474467 0.9683718457 0.0821547487 0.8105775107 0.0659989340 0.7066225711 0.0733189118 2.4900815252 .2239200412
0.006 0.008 0.7888 0.1972 0.0038442473 0.0021221280 1.0046655141 0.1063735396 0.8152248734 0.0532516177 0.6588459198 0.0314000696 2.4825805546 .1931473549
0.006 0.0085 0.7884 0.1971 0.0039181751 0.0014486837 1.0709673553 0.1023523929 0.7835969884 0.0768642577 0.6662188598 0.0399131505 2.5247013786 .2205784848
0.0005 0.003 0.7972 0.1993 0.0004435670 0.0002957113 0.3947696783 0.0439867884 0.8799006709 0.0599716346 0.6961529963 0.0839837095 1.9712669125 .1882378438
0.006 0.009000000000000001 0.7879999999999999 0.19699999999999998 0.0045835256 0.0012889758 1.1291588796 0.1063766314 0.7719785816 0.0492656710 0.6673985302 0.0230979043 2.5731195170 .1800291825
0.006 0.0095 0.7876 0.1969 0.0041399586 0.0010865128 1.1255092369 0.0872886404 0.7367360811 0.0241456443 0.6418881578 0.0309817923 2.5082734344 .1435025898
0.006 0.01 0.7872 0.1968 0.0051749482 0.0038556040 1.2660204784 0.1329659197 0.7739149827 0.0542253784 0.6843562922 0.0283703987 2.7294667015 .2194173008
0.0065 0.0 0.7948 0.1987 0.0052488761 0.0015786665 0.0000000000 0.0000000000 0.8485309727 0.0726996495 0.6610578018 0.0166203796 1.5148376506 .0908986956
0.0065 0.0005 0.7944 0.1986 0.0045095977 0.0024023702 0.0671128729 0.0090130402 0.8567929509 0.0713156669 0.7045581479 0.0612307465 1.6329735694 .1439618238
0.0065 0.001 0.794 0.1985 0.0048053091 0.0033390510 0.1382809043 0.0370020713 0.8689277312 0.1132242658 0.7302159791 0.0972539698 1.7422299237 .2508193579
0.0065 0.0015 0.7936 0.1984 0.0045835256 0.0020164824 0.1989055236 0.0251746642 0.8447872639 0.0642848881 0.6939411143 0.0900411979 1.7422174274 .1815172326
0.0065 0.002 0.7932 0.1983 0.0045095977 0.0027423140 0.2648018489 0.0179254518 0.8383325935 0.0960489660 0.7222532039 0.0821682989 1.8298972440 .1988850307
0.0065 0.0025 0.7928 0.1982 0.0059142265 0.0020380497 0.3071782551 0.0432972444 0.8472400386 0.0599949723 0.7039683127 0.0563855922 1.8643008329 .1617158586
0.0065 0.003 0.7924 0.1981 0.0042138864 0.0032595384 0.3807793815 0.0304163919 0.8338143242 0.0639104946 0.6778681050 0.0325292910 1.8966756971 .1301157159
0.0005 0.0035 0.7968 0.1992 0.0002957113 0.0005532252 0.4422150326 0.0386709915 0.8360089121 0.0778140971 0.6974801255 0.0683165657 1.9759997815 .1853548795
0.0065 0.0035 0.792 0.198 0.0060620822 0.0027897351 0.4691818365 0.0664773943 0.8425926759 0.0892393142 0.7026411835 0.0367169452 2.0204777781 .1952233888
0.0065 0.004 0.7916 0.1979 0.0056924431 0.0035485359 0.5064892945 0.0752622557 0.8021864391 0.1042684830 0.6547170734 0.0444631687 1.9690852501 .2275424433
0.0065 0.0045 0.7912 0.1978 0.0038442473 0.0029792091 0.5849566112 0.0734196494 0.8052846809 0.0994558943 0.6943834907 0.1162192398 2.0884690301 .2920739926
0.0065 0.005 0.7908 0.1977 0.0053967317 0.0021730256 0.6435536512 0.0484655061 0.8352343517 0.1193733664 0.6904021031 0.1011210483 2.1745868377 .2711329464
0.0065 0.0055 0.7904 0.1976 0.0047313812 0.0052358444 0.7104637662 0.0654678932 0.8134175657 0.0787592526 0.6439525810 0.0954121112 2.1725652941 .2448751014
0.0065 0.006 0.79 0.1975 0.0055445874 0.0025178912 0.7489877718 0.0691924599 0.7971517962 0.0648660657 0.6856834215 0.0888186843 2.2373675769 .2253951011
0.0065 0.0065 0.7896 0.1974 0.0041399586 0.0018348405 0.8430674486 0.0853569923 0.8232286647 0.0942774384 0.6735917998 0.0673459048 2.3440278717 .2488151760
0.0065 0.006999999999999999 0.7892 0.1973 0.0051010204 0.0010865128 0.8947707193 0.1162395458 0.8522746816 0.0901903870 0.6917292323 0.0732286994 2.4438756536 .2807451450
0.0065 0.0075 0.7888 0.1972 0.0049531647 0.0027502743 0.9712104567 0.1254611248 0.7906971258 0.0488375907 0.6819969514 0.0650358509 2.4488576986 .2420848407
0.0065 0.008 0.7884 0.1971 0.0052488761 0.0024474467 1.0482584678 0.2034986651 0.7912134994 0.1153040470 0.6463119218 0.0719961458 2.4910327651 .3932463046
0.0005 0.004 0.7964 0.1991 0.0003696392 0.0006612306 0.5510960378 0.0409068823 0.8566638575 0.1241806122 0.6963004551 0.0625239224 2.1044299896 .2282726475
0.0065 0.0085 0.7879999999999999 0.19699999999999998 0.0037703194 0.0018934764 1.1040168970 0.1424451983 0.8196140493 0.1017904594 0.6724121294 0.0301624444 2.5998133951 .2762915785
0.0065 0.009000000000000001 0.7876 0.1969 0.0044356699 0.0015507233 1.1218595943 0.0996991866 0.7940535544 0.0518653553 0.6502933094 0.0460298261 2.5706421280 .1991450913
0.0065 0.0095 0.7872 0.1968 0.0040660308 0.0012370492 1.2023544902 0.0680614591 0.7656530046 0.0831922636 0.6317135005 0.0593759298 2.6037870261 .2118667017
0.0065 0.01 0.7868 0.1967 0.0054706596 0.0015078378 1.2660204784 0.1419154841 0.7585528671 0.0480491146 0.6597306726 0.0553581626 2.6897746777 .2468305991
0.006999999999999999 0.0 0.7944 0.1986 0.0050270926 0.0023190255 0.0000000000 0.0000000000 0.8276178406 0.1159698618 0.6789003166 0.0472089297 1.5115452498 .1654978170
0.006999999999999999 0.0005 0.794 0.1985 0.0062099379 0.0023564315 0.0632604723 0.0163518955 0.8198722361 0.0438796072 0.6896648091 0.0449166380 1.5790074554 .1075045722
0.006999999999999999 0.001 0.7936 0.1984 0.0051010204 0.0023564315 0.1263181867 0.0053797757 0.8697022917 0.0626952873 0.7153226403 0.0820878123 1.7164441391 .1525193068
0.006999999999999999 0.0015 0.7932 0.1983 0.0050270926 0.0023656906 0.2094489356 0.0244186546 0.8069628953 0.0668270080 0.6930563615 0.0826664083 1.7144952850 .1762777615
0.006999999999999999 0.002 0.7928 0.1982 0.0054706596 0.0013551195 0.2532446473 0.0442254030 0.8474982255 0.0447714105 0.7204836983 0.0772571541 1.8266972307 .1676090871
0.006999999999999999 0.0025 0.7924 0.1981 0.0053228039 0.0035792066 0.3120444453 0.0361660123 0.8454327309 0.0636701463 0.6974801255 0.0665560486 1.8602801056 .1699714138
0.0 0.0015 0.7988 0.1997 0.0000000000 0.0000000000 0.2009331028 0.0221887956 0.8744787478 0.0939260786 0.7156175579 0.0774044939 1.7910294085 .1935193681
0.0005 0.0045 0.7959999999999999 0.19899999999999998 0.0001478557 0.0005914227 0.5417691733 0.0894307261 0.8219377306 0.0907650604 0.6881902211 0.0939191018 2.0520449807 .2747063110
0.006999999999999999 0.003 0.792 0.198 0.0060620822 0.0012011851 0.3894979723 0.0351982150 0.8240032252 0.0340532653 0.6643018954 0.0476636480 1.8838651751 .1181163134
0.006999999999999999 0.0035 0.7916 0.1979 0.0056924431 0.0062134573 0.4943238191 0.1197240474 0.8956500668 0.0872488093 0.7421601420 0.0748684213 2.1378264710 .2880547353
0.006999999999999999 0.004 0.7912 0.1978 0.0048053091 0.0028440605 0.5145996115 0.0294829823 0.8233577581 0.0221740242 0.6862732567 0.0434180412 2.0290359354 .0979191082
0.006999999999999999 0.0045 0.7908 0.1977 0.0060620822 0.0026283398 0.5948917494 0.0532817580 0.8578256981 0.0583467932 0.7080971591 0.0611454590 2.1668766888 .1754023500
0.006999999999999999 0.005 0.7904 0.1976 0.0053967317 0.0023656906 0.6508529365 0.1174246746 0.8085120162 0.0539579562 0.6778681050 0.0762269295 2.1426297894 .2499752509
0.006999999999999999 0.0055 0.79 0.1975 0.0055445874 0.0028822375 0.7305368007 0.0743499789 0.8387198737 0.1184472648 0.6687256594 0.1024897008 2.2435269212 .2981691820
0.006999999999999999 0.006 0.7896 0.1974 0.0051010204 0.0041134711 0.7410802128 0.0690925704 0.7932789940 0.0672030080 0.6483763450 0.0294858611 2.1878365722 .1698949106
0.006999999999999999 0.0065 0.7892 0.1973 0.0062099379 0.0031504014 0.8282661201 0.0956020276 0.8397526210 0.0578419147 0.7007242191 0.0692309253 2.3749528981 .2258252690
0.006999999999999999 0.006999999999999999 0.7888 0.1972 0.0054706596 0.0027423140 0.8319157628 0.0499723220 0.7963772358 0.0530283290 0.6541272382 0.0667218076 2.2878908964 .1724647726
0.006999999999999999 0.0075 0.7884 0.1971 0.0063577935 0.0012719025 0.9592477391 0.0934043061 0.8023155326 0.0955186545 0.6584035434 0.0445608686 2.4263246086 .2347557317
0.0005 0.005 0.7956 0.1989 0.0004435670 0.0007243419 0.6585577376 0.0384406780 0.8171612745 0.0603406398 0.6815545750 0.0510267111 2.1577171541 .1505323708
0.006999999999999999 0.008 0.7879999999999999 0.19699999999999998 0.0048792369 0.0026200090 1.0154116841 0.1262099269 0.7655239112 0.0566718592 0.6554543674 0.0985836799 2.4412691996 .2840854750
0.006999999999999999 0.0085 0.7876 0.1969 0.0056185152 0.0022617567 1.0894183264 0.0841736036 0.8138048459 0.0516270348 0.6466068394 0.0418637586 2.5554485269 .1799261537
0.006999999999999999 0.009000000000000001 0.7872 0.1968 0.0058402987 0.0017115530 1.0979341593 0.0831258034 0.7941826478 0.0832971653 0.6499983918 0.0315658286 2.5479554976 .1997003503
0.006999999999999999 0.0095 0.7868 0.1967 0.0053967317 0.0023190255 1.1920138361 0.1580492491 0.7824351477 0.0756773703 0.6511780622 0.0614278744 2.6310237777 .2974735193
0.006999999999999999 0.01 0.7864 0.1966 0.0053228039 0.0019049870 1.2558825822 0.1218802826 0.7740440761 0.0561542971 0.6499983918 0.0683840087 2.6852478540 .2483235754
0.0075 0.0 0.794 0.1985 0.0062099379 0.0024917079 0.0000000000 0.0000000000 0.8863553414 0.1262092585 0.7339024492 0.0667752325 1.6264677285 .1954761989
0.0075 0.0005 0.7936 0.1984 0.0061360100 0.0019049870 0.0654908095 0.0183873603 0.8422053957 0.0663464768 0.7305108967 0.0869051664 1.6443431119 .1735439905
0.0075 0.001 0.7932 0.1983 0.0050270926 0.0017865468 0.1246961234 0.0397943097 0.8190976756 0.1501151529 0.6976275843 0.0938533273 1.6464484759 .2855493367
0.0075 0.0015 0.7928 0.1982 0.0060620822 0.0023656906 0.1865372902 0.0311746490 0.8321361099 0.0575611859 0.6836189982 0.0424967974 1.7083544805 .1335983229
0.0075 0.002 0.7924 0.1981 0.0046574534 0.0025438050 0.2652073648 0.0317651205 0.8369125660 0.0696176227 0.7308058143 0.0497913150 1.8375831985 .1537178632
0.0005 0.0055 0.7952 0.1988 0.0004435670 0.0008621393 0.7133023771 0.0616677485 0.8251650658 0.1002336955 0.6791952342 0.0482476542 2.2181062441 .2110112375
0.0075 0.0025 0.792 0.198 0.0056185152 0.0022617567 0.3258319841 0.0145985705 0.8264559999 0.1550488686 0.7188616515 0.0678887249 1.8767681507 .2397979207
0.0075 0.003 0.7916 0.1979 0.0065795770 0.0019503502 0.3937558887 0.0594685915 0.8344597912 0.0844843129 0.6898122679 0.0920908247 1.9246075248 .2379940793
0.0075 0.0035 0.7912 0.1978 0.0056924431 0.0007539189 0.4286302516 0.0535434502 0.8294251483 0.0804905424 0.6786053990 0.0748393726 1.9423532420 .2096272841
0.0075 0.004 0.7908 0.1977 0.0056185152 0.0031155122 0.5251430235 0.0563652442 0.8326524835 0.0991854152 0.6721172118 0.0813865717 2.0355312340 .2400527433
0.0075 0.0045 0.7904 0.1976 0.0065056492 0.0031917651 0.5806986948 0.0351748477 0.8141921261 0.0686145734 0.6892224327 0.0655314607 2.0906189028 .1725126469
0.0075 0.005 0.79 0.1975 0.0053967317 0.0011064505 0.6330102392 0.0698217748 0.7936662742 0.0745109439 0.6694629534 0.0594535158 2.1015361985 .2048926850
0.0075 0.0055 0.7896 0.1974 0.0059881544 0.0034801090 0.6751838874 0.1010784349 0.8003791314 0.0490894553 0.6693154946 0.0582818667 2.1508666678 .2119298659
0.0075 0.006 0.7892 0.1973 0.0062099379 0.0018348405 0.7566925729 0.0572280425 0.8225831977 0.1058206945 0.6868630919 0.1037280167 2.2723488004 .2686115942
0.0075 0.0065 0.7888 0.1972 0.0045835256 0.0019049870 0.8294826677 0.0956140674 0.8059301480 0.0500149916 0.6498509330 0.0619720060 2.2898472743 .2095060520
0.0075 0.006999999999999999 0.7884 0.1971 0.0049531647 0.0011064505 0.8791583591 0.0627095875 0.7823060543 0.0941904291 0.6517678974 0.0357933268 2.3181854755 .1937997939
0.0005 0.006 0.7948 0.1987 0.0005914227 0.0005914227 0.7615587631 0.1100092075 0.8243905054 0.0262209019 0.6716748354 0.0465278667 2.2582155266 .1833493988
0.0075 0.0075 0.7879999999999999 0.19699999999999998 0.0053228039 0.0027102391 0.9888503961 0.0748679345 0.7901807522 0.0806452628 0.6731494234 0.0406836665 2.4575033756 .1989071029
0.0075 0.008 0.7876 0.1969 0.0058402987 0.0010865128 1.0421757301 0.1050904316 0.7877279774 0.0511483658 0.6640069778 0.0477693688 2.4997509840 .2050946790
0.0075 0.0085 0.7872 0.1968 0.0046574534 0.0021221280 1.0389316033 0.1146785627 0.7821769609 0.0912331530 0.6566340378 0.0797074493 2.4824000554 .2877412930
0.0075 0.009000000000000001 0.7868 0.1967 0.0073188554 0.0024023702 1.1733601070 0.1321297336 0.8012827853 0.1150412777 0.6700527886 0.0317416842 2.6520145363 .2813150657
0.0075 0.0095 0.7864 0.1966 0.0051749482 0.0024295165 1.1332140381 0.1048742700 0.7793369059 0.0566636248 0.6454271690 0.0484473414 2.5631530612 .2124147527
0.0075 0.01 0.7859999999999999 0.1965 0.0056185152 0.0031504014 1.2189806400 0.1009205036 0.7504199824 0.0735157208 0.6634171426 0.0508713627 2.6384362802 .2284579885
0.008 0.0 0.7936 0.1984 0.0065795770 0.0022129009 0.0000000000 0.0000000000 0.8777060830 0.1008793747 0.7375889192 0.0428859274 1.6218745792 .1459782030
0.008 0.0005 0.7932 0.1983 0.0069492162 0.0034167137 0.0652880516 0.0126036518 0.8654422092 0.0601270479 0.7061801947 0.0532275208 1.6438596717 .1293749342
0.008 0.001 0.7928 0.1982 0.0051749482 0.0034989036 0.1356450513 0.0138944666 0.8414308353 0.1102146267 0.6979225019 0.1061932718 1.6801733367 .2338012687
0.008 0.0015 0.7924 0.1981 0.0067274327 0.0026614019 0.1930255438 0.0359653924 0.8225831977 0.0720086688 0.6681358242 0.0556480676 1.6904719984 .1662835307
0.0005 0.0065 0.7944 0.1986 0.0002957113 0.0005532252 0.8635459989 0.0882721474 0.8576966047 0.0399430943 0.6690205770 0.0523227378 2.3905588919 .1810912047
0.008 0.002 0.792 0.198 0.0066535049 0.0019278020 0.2577053216 0.0263554106 0.8486600661 0.0980409831 0.6846512099 0.0698064416 1.7976701025 .1961306373
0.008 0.0025 0.7916 0.1979 0.0063577935 0.0037811755 0.3229933732 0.0404216115 0.8305869890 0.0978708545 0.6769833522 0.0340805330 1.8369215079 .1761541745
0.008 0.003 0.7912 0.1978 0.0061360100 0.0024114529 0.3676001165 0.0245529716 0.8077374557 0.0821569761 0.6539797794 0.0570419740 1.8354533616 .1661633746
0.008 0.0035 0.7908 0.1977 0.0062099379 0.0019503502 0.4393764216 0.0443961151 0.8220668240 0.0582473120 0.6811121986 0.1042916373 1.9487653821 .2088854146
0.008 0.004 0.7904 0.1976 0.0054706596 0.0027818877 0.5421746892 0.0156741187 0.8438836100 0.0517572809 0.7002818427 0.0572960462 2.0918108015 .1275093335
0.008 0.0045 0.79 0.1975 0.0062838657 0.0018108547 0.5721828619 0.0270391205 0.7932789940 0.0573906957 0.6741816350 0.0730872221 2.0459273566 .1593278930
0.008 0.005 0.7896 0.1974 0.0065795770 0.0031849085 0.6571384322 0.1033262021 0.8073501755 0.0869035501 0.6566340378 0.0500891304 2.1277022225 .2435037911
0.008 0.0055 0.7892 0.1973 0.0068752884 0.0023656906 0.6991093225 0.1124427518 0.7997336644 0.0887652133 0.6781630226 0.0413768448 2.1838812979 .2449505005
0.008 0.006 0.7888 0.1972 0.0055445874 0.0009351213 0.7739269965 0.0625809631 0.8167739943 0.0578396097 0.6836189982 0.0455874313 2.2798645764 .1669431254
0.008 0.0065 0.7884 0.1971 0.0061360100 0.0028670277 0.8096123911 0.0736946262 0.8134175657 0.0674969672 0.6822918690 0.0277536109 2.3114578358 .1718122320
0.0005 0.006999999999999999 0.794 0.1985 0.0004435670 0.0011828453 0.9215347652 0.0595293950 0.8003791314 0.0483230270 0.6834715394 0.1009764445 2.4058290030 .2100117118
0.008 0.006999999999999999 0.7879999999999999 0.19699999999999998 0.0056924431 0.0010028059 0.8945679613 0.0876946188 0.8072210821 0.0744124685 0.6752138466 0.0315079122 2.3826953331 .1946178054
0.008 0.0075 0.7876 0.1969 0.0057663709 0.0039007003 0.9322809352 0.0458896326 0.7881152576 0.0313141335 0.6734443410 0.0419840868 2.3996069047 .1230885532
0.008 0.008 0.7872 0.1968 0.0055445874 0.0029571133 1.0332543815 0.1002485701 0.8230995713 0.1294785648 0.6589933786 0.0969619824 2.5208919188 .3296462306
0.008 0.0085 0.7868 0.1967 0.0051010204 0.0027423140 1.1050306866 0.2227570569 0.7731404223 0.0846577209 0.6610578018 0.0454268847 2.5443299311 .3555839765
0.008 0.009000000000000001 0.7864 0.1966 0.0052488761 0.0027818877 1.1137492773 0.1048836776 0.7607474551 0.0458861244 0.6412983226 0.0298348184 2.5210439311 .1833865081
0.008 0.0095 0.7859999999999999 0.1965 0.0043617421 0.0008621393 1.2161420290 0.0976409410 0.7866952302 0.0713707942 0.6538323206 0.0560063976 2.6610313219 .2258802721
0.008 0.01 0.7856 0.1964 0.0057663709 0.0019049870 1.2881210921 0.2540245271 0.7865661367 0.0611286937 0.6843562922 0.0302976704 2.7648098919 .3473558782
0.0085 0.0 0.7932 0.1983 0.0061360100 0.0020699793 0.0000000000 0.0000000000 0.8784806435 0.1267773514 0.7218108275 0.1121501490 1.6064274810 .2409974797
0.0085 0.0005 0.7928 0.1982 0.0052488761 0.0016464510 0.0650852937 0.0133512668 0.8365252858 0.0816948130 0.7073598651 0.0661865010 1.6142193207 .1628790318
0.0085 0.001 0.7924 0.1981 0.0062099379 0.0012719025 0.1267237026 0.0125644490 0.8715095994 0.1363641970 0.7190091103 0.0959611298 1.7234523502 .2461616783
0.0005 0.0075 0.7936 0.1984 0.0006653505 0.0010865128 0.9590449812 0.1185466474 0.8261978131 0.0813390921 0.6883376799 0.0839070376 2.4742458247 .2848792899
0.0085 0.0015 0.792 0.198 0.0068752884 0.0017242785 0.1885648695 0.0423370975 0.8249068790 0.1426794639 0.6819969514 0.0861492627 1.7023439883 .2728901026
0.0085 0.002 0.7916 0.1979 0.0070970719 0.0022617567 0.2611522063 0.0386114125 0.8158703404 0.0900550287 0.6688731182 0.0559286951 1.7529927368 .1868568930
0.0085 0.0025 0.7912 0.1978 0.0065056492 0.0020164824 0.3207630360 0.0568677243 0.8354925385 0.1224159513 0.6814071162 0.0609374273 1.8441683399 .2422375853
0.0085 0.003 0.7908 0.1977 0.0064317214 0.0029049029 0.3716552750 0.0288629306 0.8170321811 0.0625984572 0.6873054683 0.0443005112 1.8824246458 .1386668019
0.0085 0.0035 0.7904 0.1976 0.0065795770 0.0027021609 0.4491088020 0.0819503285 0.8258105329 0.0901682110 0.6921716087 0.0770485990 1.9736705206 .2518692994
0.0085 0.004 0.79 0.1975 0.0072449275 0.0049171735 0.5227099285 0.0734375654 0.8150957800 0.1169287018 0.6946784083 0.0446525116 2.0397290443 .2399359523
0.0085 0.0045 0.7896 0.1974 0.0065795770 0.0038950918 0.6046241298 0.0575575430 0.8587293520 0.0709031957 0.7094242883 0.0550746281 2.1793573471 .1874304586
0.0085 0.005 0.7892 0.1973 0.0049531647 0.0031917651 0.6433508933 0.0913680391 0.8012827853 0.1015386745 0.6569289554 0.0458499659 2.1065157987 .2419484446
0.0085 0.0055 0.7888 0.1972 0.0056924431 0.0025004662 0.7224264837 0.0940377175 0.8023155326 0.0649020240 0.6845037511 0.0326227393 2.2149382105 .1940629470
0.0085 0.006 0.7884 0.1971 0.0053967317 0.0029792091 0.7564898150 0.0484485382 0.8413017419 0.0513889062 0.6912868559 0.0539675035 2.2944751445 .1567841570
0.0005 0.008 0.7932 0.1983 0.0002217835 0.0003621709 0.9890531540 0.1324901638 0.7777877850 0.0401146212 0.6358423469 0.0508474208 2.4029050694 .2238143767
0.0085 0.0065 0.7879999999999999 0.19699999999999998 0.0061360100 0.0019049870 0.8481363967 0.1348216706 0.8085120162 0.1085048336 0.6604679666 0.0646898917 2.3232523895 .3099213829
0.0085 0.006999999999999999 0.7876 0.1969 0.0068013605 0.0022714018 0.8684121891 0.1002009886 0.8034773732 0.0857840997 0.6775731874 0.0444436030 2.3562641102 .2327000931
0.0085 0.0075 0.7872 0.1968 0.0054706596 0.0026200090 0.9748600993 0.1314934771 0.8082538293 0.0396835741 0.6822918690 0.0188747264 2.4708764572 .1926717866
0.0085 0.008 0.7868 0.1967 0.0056924431 0.0017865468 1.0401481509 0.0705527656 0.7879861642 0.0472869701 0.6560442026 0.0658228072 2.4898709608 .1854490897
0.0085 0.0085 0.7864 0.1966 0.0068752884 0.0038157075 1.0673177127 0.0352215668 0.7634584167 0.0279200124 0.6432152870 0.0448875827 2.4808667048 .1118448694
0.0085 0.009000000000000001 0.7859999999999999 0.1965 0.0070970719 0.0042699323 1.0833355887 0.0916645231 0.7963772358 0.0828188295 0.6626798486 0.1038612533 2.5494897450 .2826145382
0.0085 0.0095 0.7856 0.1964 0.0050270926 0.0015924542 1.1498401878 0.0594796513 0.7814024004 0.0442291425 0.6474915922 0.0233227432 2.5837612730 .1286239912
0.0085 0.01 0.7852 0.1963 0.0064317214 0.0033910238 1.2597349827 0.1353451289 0.7743022630 0.0372505511 0.6859783391 0.0311078660 2.7264473062 .2070945698
0.009000000000000001 0.0 0.7928 0.1982 0.0078363502 0.0017115530 0.0000000000 0.0000000000 0.9293434463 0.0717480677 0.7747485368 0.0671829803 1.7119283333 .1406426010
0.009000000000000001 0.0005 0.7924 0.1981 0.0073927832 0.0025609352 0.0624494406 0.0139652970 0.8376871264 0.0940856282 0.6871580095 0.0610985001 1.5946873597 .1717103605
0.0005 0.0085 0.7928 0.1982 0.0002217835 0.0005914227 1.0407564246 0.0570121248 0.8154830602 0.0408359814 0.6657764834 0.0512512147 2.5222377517 .1496907436
0.009000000000000001 0.001 0.792 0.198 0.0071709997 0.0017865468 0.1405112414 0.0184320224 0.8229704779 0.1120274948 0.6688731182 0.0650251511 1.6395258372 .1972712151
0.009000000000000001 0.0015 0.7916 0.1979 0.0073188554 0.0026200090 0.1960669126 0.0342318792 0.8496928134 0.1160882119 0.6979225019 0.0448197136 1.7510010833 .1977598137
0.009000000000000001 0.002 0.7912 0.1978 0.0064317214 0.0017242785 0.2917686528 0.0326030707 0.8716386928 0.1308439230 0.6957106199 0.1123694112 1.8655496869 .2775406834
0.009000000000000001 0.0025 0.7908 0.1977 0.0055445874 0.0021930539 0.3047451600 0.0221962055 0.8474982255 0.0313354139 0.6889275151 0.0403142759 1.8467154880 .0960389492
0.009000000000000001 0.003 0.7904 0.1976 0.0070231440 0.0033716279 0.3986220789 0.0553852115 0.8651840224 0.0939338851 0.6853885039 0.0219431379 1.9562177492 .1746338624
0.009000000000000001 0.0035 0.79 0.1975 0.0063577935 0.0027423140 0.4551915397 0.0471515721 0.8023155326 0.0602687892 0.6682832830 0.0641444086 1.9321481488 .1743070839
0.009000000000000001 0.004 0.7896 0.1974 0.0066535049 0.0020380497 0.5125720322 0.0909350641 0.8485309727 0.1353711668 0.6924665263 0.0778794688 2.0602230361 .3062237494
0.009000000000000001 0.0045 0.7892 0.1973 0.0062838657 0.0017494518 0.5636670291 0.0718919101 0.8015409721 0.0692855278 0.6703477062 0.0556636952 2.0418395731 .1985905849
0.009000000000000001 0.005 0.7888 0.1972 0.0071709997 0.0026696035 0.5924586544 0.0760015029 0.7865661367 0.0838594596 0.6688731182 0.0636666925 2.0550689090 .2261972585
0.009000000000000001 0.0055 0.7884 0.1971 0.0056185152 0.0025779516 0.7074223973 0.0403156996 0.8224541043 0.0940537400 0.6920241499 0.0963193840 2.2275191667 .2332667752
0.0005 0.009000000000000001 0.7924 0.1981 0.0003696392 0.0004675607 1.1417298709 0.1161390593 0.7872116038 0.0799028758 0.6744765526 0.0593832536 2.6037876665 .2558927494
0.009000000000000001 0.006 0.7879999999999999 0.19699999999999998 0.0066535049 0.0028440605 0.7617615210 0.0995754054 0.7545509715 0.1307481084 0.6628273074 0.0555432498 2.1857933048 .2887108241
0.009000000000000001 0.0065 0.7876 0.1969 0.0062099379 0.0017115530 0.8337405841 0.1163173279 0.8020573457 0.0456603951 0.6513255210 0.0627045033 2.2933333887 .2263937793
0.009000000000000001 0.006999999999999999 0.7872 0.1968 0.0067274327 0.0036637189 0.9420133156 0.1006986570 0.8110938843 0.1428956156 0.6988072547 0.1056710793 2.4586418873 .3529290708
0.009000000000000001 0.0075 0.7868 0.1967 0.0056185152 0.0011828453 0.9912834912 0.0641356358 0.8194849559 0.0607403349 0.6628273074 0.0592556910 2.4792142697 .1853145070
0.009000000000000001 0.008 0.7864 0.1966 0.0076145667 0.0025438050 0.9799290474 0.1085131921 0.8016700655 0.1036837881 0.6702002474 0.0194734965 2.4594139270 .2342142817
0.009000000000000001 0.0085 0.7859999999999999 0.1965 0.0051010204 0.0018934764 1.1098968768 0.1691171259 0.8045101205 0.1323836380 0.6647442718 0.1162910622 2.5842522895 .4196853025
0.009000000000000001 0.009000000000000001 0.7856 0.1964 0.0068013605 0.0028286454 1.1151685828 0.1844673720 0.8006373183 0.0257876806 0.6613527194 0.0841575162 2.5839599810 .2972412142
0.009000000000000001 0.0095 0.7852 0.1963 0.0064317214 0.0020164824 1.1532870725 0.0503329956 0.8088992964 0.0672000322 0.6532424854 0.0484957897 2.6218605757 .1680452999
0.009000000000000001 0.01 0.7848 0.1962 0.0053967317 0.0021221280 1.2285102624 0.2075647041 0.7460308065 0.0862761294 0.6362847233 0.0705031968 2.6162225239 .3664661583
0.0095 0.0 0.7924 0.1981 0.0073927832 0.0006612306 0.0000000000 0.0000000000 0.8562765772 0.1057387709 0.7116361703 0.0258014980 1.5753055307 .1322014995
0.0 0.002 0.7984 0.1996 0.0000000000 0.0000000000 0.2441205407 0.0226653977 0.8194849559 0.0634877130 0.7116361703 0.0261696791 1.7752416669 .1123227898
0.0005 0.0095 0.792 0.198 0.0001478557 0.0003621709 1.1806593923 0.0761096101 0.7652657244 0.0738278870 0.6632696838 0.0461110058 2.6093426562 .1964106738
0.0095 0.0005 0.792 0.198 0.0076884945 0.0020056118 0.0622466827 0.0188292148 0.8411726485 0.0763918902 0.6967428315 0.1171940354 1.6078506572 .2144207522
0.0095 0.001 0.7916 0.1979 0.0059142265 0.0028053640 0.1350367775 0.0273054029 0.8593748190 0.1456745756 0.6926139851 0.0907972699 1.6929398081 .2665826124
0.0095 0.0015 0.7912 0.1978 0.0078363502 0.0016464510 0.1942420913 0.0454937457 0.8604075663 0.0757108352 0.7187141927 0.0936120682 1.7812002005 .2164631001
0.0095 0.002 0.7908 0.1977 0.0070231440 0.0040491941 0.2714928604 0.0055006846 0.8264559999 0.0483064705 0.7139955111 0.0565796169 1.8189675154 .1144359661
0.0095 0.0025 0.7904 0.1976 0.0063577935 0.0036637189 0.2998789698 0.0309204172 0.8162576207 0.0688909002 0.6836189982 0.1011502882 1.8061133822 .2046253245
0.0095 0.003 0.79 0.1975 0.0062838657 0.0020380497 0.3901062461 0.0539412298 0.8544692695 0.0784157185 0.6687256594 0.0672515601 1.9195850407 .2016465581
0.0095 0.0035 0.7896 0.1974 0.0070970719 0.0030802278 0.4616797933 0.0815137291 0.8371707528 0.0681339306 0.7013140543 0.0642852724 2.0072616723 .2170131599
0.0095 0.004 0.7892 0.1973 0.0081320615 0.0010454974 0.5229126864 0.0407215453 0.8638930883 0.0835568491 0.6847986687 0.0456351039 2.0797365049 .1709589957
0.0095 0.0045 0.7888 0.1972 0.0071709997 0.0035485359 0.5320367930 0.0873263103 0.8036064666 0.0513850146 0.6666612362 0.0335013933 2.0094754955 .1757612541
0.0095 0.005 0.7884 0.1971 0.0065795770 0.0012719025 0.6467977780 0.0755501166 0.8295542417 0.0656190823 0.6635646014 0.0542680440 2.1464961981 .1967091454
0.0005 0.01 0.7916 0.1979 0.0002217835 0.0003621709 1.2337819684 0.1132181076 0.7806278400 0.0756209749 0.6533899442 0.0505626744 2.6680215361 .2397639278
0.0095 0.0055 0.7879999999999999 0.19699999999999998 0.0085756285 0.0018348405 0.7303340428 0.1574561174 0.8121266316 0.0446252591 0.7024937247 0.0685288499 2.2535300276 .2724450669
0.0095 0.006 0.7876 0.1969 0.0082799172 0.0038157075 0.7500015614 0.0840249974 0.7913425929 0.0966426053 0.6525051914 0.0458499659 2.2021292629 .2303332761
0.0095 0.0065 0.7872 0.1968 0.0071709997 0.0031573330 0.8290771518 0.0822747586 0.8422053957 0.1037236415 0.6789003166 0.0129696700 2.3573538638 .2021254031
0.0095 0.006999999999999999 0.7868 0.1967 0.0061360100 0.0021221280 0.8724673476 0.0220102109 0.7864370433 0.0598559236 0.6485238038 0.0468037113 2.3135642047 .1307919738
0.0095 0.0075 0.7864 0.1966 0.0078363502 0.0025351965 0.9288340505 0.0808838947 0.7968936094 0.0874586643 0.6730019646 0.0296153664 2.4065659747 .2004931219
0.0095 0.008 0.7859999999999999 0.1965 0.0069492162 0.0048001883 1.0135868628 0.0457963682 0.7989591039 0.0742860500 0.6517678974 0.0475723207 2.4712630803 .1724549272
0.0095 0.0085 0.7856 0.1964 0.0076145667 0.0022227580 1.0251440645 0.1359561053 0.7843715488 0.0616920637 0.6638595190 0.0347151966 2.4809896990 .2345861236
0.0095 0.009000000000000001 0.7852 0.1963 0.0067274327 0.0025351965 1.1427436605 0.0479023910 0.7878570708 0.0660150924 0.6507356858 0.0869361863 2.5880638498 .2033888662
0.0095 0.0095 0.7848 0.1962 0.0068013605 0.0035792066 1.1664663376 0.1351384226 0.7492581417 0.0306079355 0.6597306726 0.0516265874 2.5822565124 .2209521521
0.0095 0.01 0.7844 0.1961 0.0079842058 0.0020699793 1.3088024004 0.1974075140 0.8143212195 0.0913397671 0.6617950958 0.0586107460 2.7929029215 .3494280064
0.001 0.0 0.7992 0.1998 0.0008871340 0.0005914227 0.0000000000 0.0000000000 0.8540819893 0.1482392598 0.7235803331 0.0952570154 1.5785494564 .2440876979
0.01 0.0 0.792 0.198 0.0070970719 0.0011828453 0.0000000000 0.0000000000 0.8121266316 0.1032308255 0.7126683819 0.0566026708 1.5318920854 .1610163416
0.01 0.0005 0.7916 0.1979 0.0080581337 0.0023564315 0.0685321784 0.0105434121 0.8552438300 0.0392070092 0.7426025184 0.0768790848 1.6744366605 .1289859376
0.01 0.001 0.7912 0.1978 0.0081320615 0.0019278020 0.1226685441 0.0304272028 0.8277469340 0.1368282952 0.7050005243 0.0837036213 1.6635480639 .2528869213
0.01 0.0015 0.7908 0.1977 0.0075406388 0.0032929020 0.1954586389 0.0278421405 0.7922462467 0.0476744596 0.6620900134 0.0433237870 1.6573355378 .1221332891
0.01 0.002 0.7904 0.1976 0.0093888346 0.0022227580 0.2577053216 0.0283397268 0.7820478675 0.0627909064 0.6825867866 0.0918439890 1.7317288103 .1851973802
0.01 0.0025 0.79 0.1975 0.0064317214 0.0035792066 0.3209657939 0.0594962372 0.8535656157 0.1279486964 0.6721172118 0.0634011111 1.8530803428 .2544252513
0.01 0.003 0.7896 0.1974 0.0083538450 0.0024563628 0.4057186062 0.0490221533 0.8442708903 0.0898289782 0.7253498387 0.0801470798 1.9836931802 .2214545741
0.01 0.0035 0.7892 0.1973 0.0070970719 0.0012719025 0.4470812227 0.0502741534 0.8317488296 0.0635873822 0.7229904979 0.0834965844 2.0089176221 .1986300225
0.01 0.004 0.7888 0.1972 0.0071709997 0.0023656906 0.5379167728 0.0626990975 0.8356216319 0.0458570605 0.6775731874 0.0540110004 2.0582825918 .1649328490
0.01 0.0045 0.7884 0.1971 0.0082059893 0.0032528246 0.5750214729 0.0803740186 0.8298124285 0.0295801426 0.6650391894 0.0699707157 2.0780790801 .1831777015
0.001 0.0005 0.7988 0.1997 0.0008132062 0.0005532252 0.0612328931 0.0212499591 0.8491764398 0.1090624633 0.7256447563 0.0669235555 1.6368672954 .1977892031
0.01 0.005 0.7879999999999999 0.19699999999999998 0.0070231440 0.0028440605 0.6492308731 0.0683820450 0.8388489671 0.0449689990 0.6867156331 0.0778973357 2.1818186173 .1940924402
0.01 0.0055 0.7876 0.1969 0.0065795770 0.0031155122 0.6723452765 0.0298378109 0.7429325647 0.0770937361 0.6530950266 0.0902197240 2.0749524448 .2002667832
0.01 0.006 0.7872 0.1968 0.0074667110 0.0030802278 0.8085986015 0.0261109384 0.8063174282 0.0785728278 0.6968902903 0.0838178443 2.3192730310 .1915818383
0.01 0.0065 0.7868 0.1967 0.0081320615 0.0028053640 0.8266440567 0.1239154518 0.8027028128 0.0379947144 0.6435102046 0.0529079216 2.2809891356 .2176234518
0.01 0.006999999999999999 0.7864 0.1966 0.0072449275 0.0043761280 0.9280230188 0.1417601279 0.8181940218 0.1689232506 0.6725595882 0.0848235520 2.4260215563 .3998830585
0.01 0.0075 0.7859999999999999 0.1965 0.0068752884 0.0043258838 0.9606670446 0.1012702255 0.7755931970 0.0649359092 0.6737392586 0.0749891432 2.4168747886 .2455211617
0.01 0.008 0.7856 0.1964 0.0076145667 0.0012889758 1.0164254737 0.1462254388 0.8114811645 0.0978265726 0.6660714010 0.0885568365 2.5015926059 .3338978237
0.01 0.0085 0.7852 0.1963 0.0070231440 0.0021426321 1.0579908482 0.2162110719 0.7912134994 0.1111835294 0.6696104122 0.0554209733 2.5258379038 .3849582067
0.01 0.009000000000000001 0.7848 0.1962 0.0059142265 0.0022423422 1.1707242540 0.1050152954 0.7916007797 0.0408686162 0.6489661802 0.0558508844 2.6172054404 .2039771382
0.01 0.0095 0.7844 0.1961 0.0079842058 0.0029422906 1.1145603090 0.1736469812 0.7715913014 0.0624182315 0.6333355473 0.0293883576 2.5274713635 .2683958609
0.001 0.001 0.7984 0.1996 0.0011089175 0.0011452850 0.1281430081 0.0079671223 0.8676367972 0.0362327277 0.7002818427 0.0767998502 1.6971705655 .1221449852
0.01 0.01 0.784 0.196 0.0083538450 0.0035175978 1.2068151645 0.1278796655 0.7875988840 0.0472940181 0.6563391202 0.0500091907 2.6591070137 .2287004721
0.001 0.0015 0.7979999999999999 0.1995 0.0005914227 0.0005914227 0.1905924487 0.0402462988 0.8515001211 0.1153358396 0.6977750431 0.1049036456 1.7404590356 .2610772067
0.001 0.002 0.7976 0.1994 0.0011089175 0.0008098388 0.2650046069 0.0703847493 0.8349761649 0.0589243182 0.6906970207 0.0302258170 1.7917867100 .1603447233
0.001 0.0025 0.7972 0.1993 0.0003696392 0.0004675607 0.3150858141 0.0386071533 0.8178067416 0.0782608492 0.6721172118 0.0799906569 1.8053794067 .1973262201
0.001 0.003 0.7968 0.1992 0.0007392783 0.0010454974 0.3848345400 0.0668375743 0.8304578956 0.0991571839 0.7135531347 0.0360161894 1.9295848486 .2030564450
0.001 0.0035 0.7964 0.1991 0.0006653505 0.0012719025 0.4586384244 0.0470398384 0.8396235276 0.0808969794 0.7097192059 0.0382438883 2.0086465084 .1674526086
0.0 0.0025 0.7979999999999999 0.1995 0.0000000000 0.0000000000 0.3215740677 0.0513806343 0.8296833351 0.0636135850 0.6855359627 0.0614207944 1.8367933655 .1764150137
0.001 0.004 0.7959999999999999 0.19899999999999998 0.0014785566 0.0009351213 0.5632615133 0.0739619110 0.8456909177 0.0703453661 0.7097192059 0.0451002204 2.1201501935 .1903426188
0.001 0.0045 0.7956 0.1989 0.0009610618 0.0017865468 0.5863759166 0.0707227080 0.8403980880 0.0726005536 0.6827342454 0.0370705676 2.1104693118 .1821803760
0.001 0.005 0.7952 0.1988 0.0008132062 0.0010865128 0.6618018644 0.1026956376 0.8392362473 0.1009982474 0.6818494926 0.0489456609 2.1837008105 .2537260587
0.001 0.0055 0.7948 0.1987 0.0009610618 0.0010028059 0.7133023771 0.0868561558 0.8206467965 0.0514213254 0.6989547135 0.0677091248 2.2338649489 .2069894119
0.001 0.006 0.7944 0.1986 0.0009610618 0.0012011851 0.7550705095 0.0862653360 0.8329106703 0.0814234607 0.6924665263 0.0474203292 2.2814087679 .2163103110
0.001 0.0065 0.794 0.1985 0.0005174948 0.0007539189 0.8118427283 0.1269296994 0.8148375932 0.0334907216 0.6575187906 0.0721698982 2.2847166069 .2333442381
0.001 0.006999999999999999 0.7936 0.1984 0.0008132062 0.0008621393 0.8390122901 0.1008308450 0.8059301480 0.0946408772 0.6517678974 0.0752993422 2.2975235417 .2716332037
0.001 0.0075 0.7932 0.1983 0.0012567731 0.0008871340 0.9316726615 0.1559628925 0.8042519337 0.0611962669 0.6645968130 0.0659759083 2.4017781813 .2840222017
0.001 0.008 0.7928 0.1982 0.0007392783 0.0012370492 0.9791180157 0.1448968901 0.7735277025 0.1091449459 0.6654815658 0.0813224254 2.4188665623 .3366013106
0.001 0.0085 0.7924 0.1981 0.0009610618 0.0013711570 1.1030031074 0.1044547744 0.8218086372 0.0364253928 0.6892224327 0.0443985690 2.6149952391 .1866498932
0.0 0.003 0.7976 0.1994 0.0000000000 0.0000000000 0.3673973586 0.0406447465 0.7837260818 0.0833643611 0.6718222942 0.0506915230 1.8229457346 .1747006306
0.001 0.009000000000000001 0.792 0.198 0.0006653505 0.0005532252 1.1439602080 0.2077832500 0.7693967134 0.0842140332 0.6650391894 0.0743812358 2.5790614613 .3669317442
0.001 0.0095 0.7916 0.1979 0.0008871340 0.0012011851 1.1676828852 0.1219409823 0.7910844060 0.0729833440 0.6454271690 0.0453406438 2.6050815942 .2414661552
0.001 0.01 0.7912 0.1978 0.0005174948 0.0008871340 1.2315516313 0.1451123604 0.7968936094 0.1260247910 0.6600255902 0.0991089893 2.6889883257 .3711332747
0.0015 0.0 0.7988 0.1997 0.0017742680 0.0009807635 0.0000000000 0.0000000000 0.8442708903 0.0468877495 0.7262345915 0.0341519166 1.5722797498 .0820204296
0.0015 0.0005 0.7984 0.1996 0.0011089175 0.0012370492 0.0590025559 0.0129765071 0.8312324560 0.1316661637 0.7327227788 0.0673381554 1.6240667082 .2132178754
0.0015 0.001 0.7979999999999999 0.1995 0.0011828453 0.0014335138 0.1246961234 0.0214961652 0.8108356975 0.1034018055 0.6666612362 0.0682490561 1.6033759024 .1945805406
0.0015 0.0015 0.7976 0.1994 0.0007392783 0.0004675607 0.2053937772 0.0154202700 0.8565347640 0.0619971009 0.6960055375 0.0726719098 1.7586733570 .1505568414
0.0015 0.002 0.7972 0.1993 0.0008871340 0.0007539189 0.2585163533 0.0386412135 0.8287796813 0.0927210653 0.6853885039 0.0812742825 1.7735716725 .2133904802
0.0015 0.0025 0.7968 0.1992 0.0012567731 0.0008871340 0.3148830562 0.0507559421 0.8098029502 0.0406068030 0.7055903595 0.0627558044 1.8315331390 .1550056835
0.0015 0.003 0.7964 0.1991 0.0009610618 0.0008871340 0.3791573182 0.0376715275 0.8063174282 0.1054034833 0.6873054683 0.0889038389 1.8737412765 .2328659837
0.0 0.0035 0.7972 0.1993 0.0000000000 0.0000000000 0.4334964418 0.1079586466 0.8476273189 0.0984582485 0.6992496311 0.1082214994 1.9803733918 .3146383945
0.0015 0.0035 0.7959999999999999 0.19899999999999998 0.0011089175 0.0010454974 0.4418095167 0.0343948206 0.8424635825 0.1475541610 0.7110463351 0.0640969329 1.9964283518 .2470914119
0.0015 0.004 0.7956 0.1989 0.0009610618 0.0010028059 0.4924989978 0.0681387304 0.8127720986 0.0619777440 0.6556018262 0.0410709159 1.9618339844 .1721901962
0.0015 0.0045 0.7952 0.1988 0.0011828453 0.0012719025 0.5784683576 0.0818961318 0.8082538293 0.1248177722 0.6996920075 0.0738237135 2.0875970397 .2818095200
0.0015 0.005 0.7948 0.1987 0.0007392783 0.0008098388 0.6334157550 0.1123608242 0.8096738568 0.1025121969 0.6783104814 0.1227438409 2.1221393715 .3384267008
0.0015 0.0055 0.7944 0.1986 0.0009610618 0.0010028059 0.6920127951 0.0559494317 0.8290378681 0.0521166573 0.6730019646 0.0547022464 2.1950136896 .1637711413
0.0015 0.006 0.794 0.1985 0.0006653505 0.0013551195 0.7201961466 0.0969903715 0.7709458343 0.0491274629 0.6507356858 0.0397603180 2.1425430172 .1872332719
0.0015 0.0065 0.7936 0.1984 0.0005914227 0.0003621709 0.8201558032 0.1178510267 0.7709458343 0.0807617277 0.6588459198 0.0258048687 2.2505389800 .2247797940
0.0015 0.006999999999999999 0.7932 0.1983 0.0009610618 0.0007539189 0.8586798088 0.1592650265 0.7784332520 0.1116967614 0.6566340378 0.0446154871 2.2947081604 .3163311939
0.0015 0.0075 0.7928 0.1982 0.0011089175 0.0006612306 0.9665470244 0.0669727563 0.8357507253 0.0569558011 0.7021988071 0.0454651615 2.5056054743 .1700549495
0.0015 0.008 0.7924 0.1981 0.0009610618 0.0014486837 1.0127758311 0.1640109839 0.8495637200 0.0832203037 0.6586984610 0.1048580348 2.5219990739 .3535380061
0.0 0.004 0.7968 0.1992 0.0000000000 0.0000000000 0.5133830639 0.0503003140 0.8119975382 0.0679968204 0.6874529271 0.0288748279 2.0128335292 .1471719623
0.0015 0.0085 0.792 0.198 0.0014785566 0.0013224613 1.1238871735 0.0855398172 0.7994754776 0.0784675569 0.6644493542 0.0541669787 2.5892905619 .2194968141
0.0015 0.009000000000000001 0.7916 0.1979 0.0010349896 0.0005532252 1.1103023926 0.1085874223 0.7776586916 0.0477568846 0.6622374722 0.0733533057 2.5512335460 .2302508378
0.0015 0.0095 0.7912 0.1978 0.0014046288 0.0008621393 1.2343902422 0.1490710676 0.8313615494 0.1507753535 0.6662188598 0.0142540117 2.7333752802 .3149625721
0.0015 0.01 0.7908 0.1977 0.0009610618 0.0007539189 1.3459071005 0.0758065214 0.8096738568 0.0792789097 0.6660714010 0.0654730358 2.8226134201 .2213123858
0.002 0.0 0.7984 0.1996 0.0016264123 0.0005914227 0.0000000000 0.0000000000 0.8810625116 0.1022628408 0.7169446871 0.0868210569 1.5996336110 .1896753204
0.002 0.0005 0.7979999999999999 0.1995 0.0009610618 0.0003621709 0.0687349363 0.0178334787 0.8463363848 0.1373772238 0.6991021723 0.0726204276 1.6151345552 .2281933010
0.002 0.001 0.7976 0.1994 0.0017003401 0.0014486837 0.1364560830 0.0290899331 0.8378162198 0.0668748712 0.6914343147 0.0599299850 1.6674069576 .1573434730
0.002 0.0015 0.7972 0.1993 0.0018481958 0.0013224613 0.1836986793 0.0413228409 0.8516292145 0.1289296139 0.7036733951 0.0676230045 1.7408494847 .2391979206
0.002 0.002 0.7968 0.1992 0.0014785566 0.0014026820 0.2688570074 0.0349638389 0.8668622367 0.0959225702 0.7203362395 0.0847034976 1.8575340402 .2169925887
0.002 0.0025 0.7964 0.1991 0.0014785566 0.0008098388 0.3282650792 0.0515563606 0.8189685822 0.1041021283 0.6927614439 0.0745715934 1.8414736619 .2310399211
0.0 0.0045 0.7964 0.1991 0.0000000000 0.0000000000 0.5906338330 0.0276703287 0.8622148740 0.0842710062 0.6949733259 0.0954941187 2.1478220329 .2074354536
0.002 0.003 0.7959999999999999 0.19899999999999998 0.0010349896 0.0007243419 0.3984193209 0.0609219241 0.8063174282 0.1027486219 0.6887800563 0.1209212513 1.8945517950 .2853161392
0.002 0.0035 0.7956 0.1989 0.0017003401 0.0020699793 0.4653294359 0.0645904136 0.8095447634 0.0568562310 0.7057378183 0.0627516465 1.9823123577 .1862682704
0.002 0.004 0.7952 0.1988 0.0011828453 0.0015786665 0.5079086000 0.0909296389 0.8332979505 0.1070027843 0.6839139158 0.0562481396 2.0263033116 .2557592293
0.002 0.0045 0.7948 0.1987 0.0017742680 0.0008621393 0.5634642712 0.0398438668 0.8056719612 0.0908744243 0.6796376106 0.0566855872 2.0505481110 .1882660176
0.002 0.005 0.7944 0.1986 0.0014785566 0.0013224613 0.6563274005 0.0878445050 0.8144503129 0.0359834995 0.6965953727 0.0650251511 2.1688516427 .1901756169
0.002 0.0055 0.794 0.1985 0.0014046288 0.0010865128 0.7228319996 0.1091583586 0.8121266316 0.1373747976 0.6454271690 0.0861876190 2.1817904290 .3338072880
0.002 0.006 0.7936 0.1984 0.0017003401 0.0010028059 0.7727104489 0.0762369795 0.8391071539 0.0648712038 0.6787528578 0.0589363144 2.2922708007 .2010473036
0.002 0.0065 0.7932 0.1983 0.0015524845 0.0018934764 0.8059627485 0.1245468503 0.8374289396 0.0596662974 0.6746240114 0.0466492155 2.3195681840 .2327558396
0.002 0.006999999999999999 0.7928 0.1982 0.0016264123 0.0019049870 0.8477308809 0.1662486395 0.8025737194 0.0617417483 0.6300914537 0.0887922404 2.2820224663 .3186876152
0.002 0.0075 0.7924 0.1981 0.0011828453 0.0019503502 0.9703994250 0.1518677155 0.7790787191 0.1073293497 0.6609103430 0.0602137679 2.4115713324 .3213611833
