# Supplementary material for: Multipressure Sampling for Improving the Performance of MOF-based Electronic Noses
Source: ACS Sens. 2024 Jul 12;9(7):3531–9. doi: 10.1021/acssensors.4c00199 (PMC11287752; doi:10.1021/acssensors.4c00199)
Supplement: Supplementary file 2 — se4c00199_si_002.zip [file se4c00199_si_002.zip › Multiplex_Adsorption_Data/Methane_5bar/WIYMOG.csv]

methane_comp CO2_comp N2_comp O2_comp methane_mass methane_error CO2_mass CO2_error N2_mass N2_error O2_mass O2_error total_mass total_error
0.0 0.0 0.8 0.2 0.0000000000 0.0000000000 0.0000000000 0.0000000000 32.3896225449 0.9344298991 10.8910383267 0.3993731561 43.2806608716 1.3338030552
0.0 0.0005 0.7996 0.1999 0.0000000000 0.0000000000 0.1618604719 0.0280724113 32.5833650372 1.3731834644 10.6772669735 0.4975244859 43.4224924826 1.8987803616
0.0 0.005 0.7959999999999999 0.19899999999999998 0.0000000000 0.0000000000 1.6367330919 0.2041075312 32.6052125949 1.4460562853 11.1099891621 0.5514998320 45.3519348489 2.2016636485
0.002 0.008 0.792 0.198 0.1007995984 0.0230619562 2.6804094147 0.2302199934 32.3265531803 1.1535814944 10.9357702178 0.6378399072 46.0435324112 2.0447033512
0.002 0.0085 0.7916 0.1979 0.0897045606 0.0153714153 2.8073080246 0.1799096438 31.7778909306 0.8133011311 10.6777378355 0.3943856559 45.3526413513 1.4029678461
0.002 0.009000000000000001 0.7912 0.1978 0.1012717277 0.0207629547 3.0513936163 0.0712303783 32.2020633235 0.4941488924 10.8891548786 0.5806658413 46.2438835461 1.1668080667
0.002 0.0095 0.7908 0.1977 0.0974946935 0.0186236893 3.1517471088 0.4032809446 31.5206668556 0.8172669990 10.7252948986 0.1969441929 45.4952035565 1.4361158258
0.002 0.01 0.7904 0.1976 0.0915930777 0.0190964470 3.3168447902 0.2073674600 32.2309185883 1.4154139935 10.8293554032 0.3411901356 46.4687118594 1.9830680361
0.0025 0.0 0.7979999999999999 0.1995 0.1251142556 0.0110724128 0.0000000000 0.0000000000 31.9976031614 0.6026430795 10.8995138429 0.2220672308 43.0222312599 .8357827231
0.0025 0.0005 0.7976 0.1994 0.1159077349 0.0171792783 0.1728669840 0.0410704801 32.3958058159 1.5491117734 10.7483671372 0.6499096687 43.4329476720 2.2572712005
0.0025 0.001 0.7972 0.1993 0.1194487044 0.0235781185 0.3204837344 0.0265372206 32.2408118220 0.2545572574 10.9070476351 0.5554367802 43.5877918959 .8601093767
0.0025 0.0015 0.7968 0.1992 0.1303076775 0.0213034435 0.4894660670 0.0805954635 32.5207078908 1.4230890188 11.0059286575 0.2906466089 44.1464102928 1.8156345347
0.0025 0.002 0.7964 0.1991 0.1324322592 0.0078151299 0.6972949129 0.0726290140 32.3558206632 1.5435210418 10.7568426534 0.4954757246 43.9423904887 2.1194409103
0.0 0.0055 0.7956 0.1989 0.0000000000 0.0000000000 1.8050679826 0.2028302242 32.3867370184 1.3127462216 11.0746745112 0.5733158309 45.2664795122 2.0888922767
0.0025 0.0025 0.7959999999999999 0.19899999999999998 0.1201568983 0.0227113317 0.8319628256 0.0936443617 32.3916836352 1.3060286283 11.0600777888 0.3934603661 44.4038811479 1.8158446878
0.0025 0.003 0.7956 0.1989 0.1151995410 0.0165985503 1.0320223688 0.0749915480 32.1455894481 0.9531908006 10.9202317714 0.3227462855 44.2130431293 1.3675271844
0.0025 0.0035 0.7952 0.1988 0.1081176020 0.0277554191 1.1660428396 0.1687030321 31.9539080461 0.8265546899 10.9560172843 0.3803515958 44.1840857720 1.4033647369
0.0025 0.004 0.7948 0.1987 0.1234618032 0.0164637101 1.3097749386 0.0502508341 32.4378520589 0.9487551469 10.9385953899 0.4934615909 44.8096841906 1.5089312820
0.0025 0.0045 0.7944 0.1986 0.1180323166 0.0081775188 1.4580391309 0.0947656778 31.8558001457 0.6025235149 10.7916864423 0.4192459739 44.2235580355 1.1247126854
0.0025 0.005 0.794 0.1985 0.1147274117 0.0212929776 1.7461507709 0.2699638587 32.4691806322 0.4463588921 10.8458355736 0.3727538304 45.1758943884 1.1103695588
0.0025 0.0055 0.7936 0.1984 0.1260585141 0.0133036611 1.8193117042 0.1611076888 31.6991572795 1.9651441435 10.6904511098 0.4058863314 44.3349786076 2.5454418248
0.0025 0.006 0.7932 0.1983 0.1241699971 0.0318958177 1.9824670598 0.1900702373 31.9448392485 1.3479341760 10.7850943741 0.3485905671 44.8365706795 1.9184907981
0.0025 0.0065 0.7928 0.1982 0.1192126398 0.0328121349 2.2200782326 0.1457190194 32.4081723580 1.0631307786 10.7921573043 0.6213095165 45.5396205347 1.8629714494
0.0025 0.006999999999999999 0.7924 0.1981 0.1359732287 0.0165177782 2.2679889323 0.0798849893 31.8108683761 1.1969523760 11.1043388179 0.6352247904 45.3191693550 1.9285799339
0.0 0.006 0.7952 0.1988 0.0000000000 0.0000000000 2.0368521784 0.1721952005 32.1876356911 0.8938401100 10.9239986675 0.3709245195 45.1484865370 1.4369598300
0.0025 0.0075 0.792 0.198 0.1251142556 0.0176022556 2.5133694077 0.1866430220 32.5240056353 1.5774525025 10.9583715943 0.4203993582 46.1208608929 2.2020971383
0.0025 0.008 0.7916 0.1979 0.1262945788 0.0131010555 2.7406215102 0.1859229459 32.3302631429 0.5946008096 10.9310615977 0.3237394631 46.1282408296 1.1173642741
0.0025 0.0085 0.7912 0.1978 0.1111864422 0.0261765769 2.8144298854 0.1347301523 31.4209100830 1.0268529989 10.6085211198 0.3684416261 44.9550475304 1.5562013542
0.0025 0.009000000000000001 0.7908 0.1977 0.1182683812 0.0179409121 2.9212577968 0.3413339175 31.9040296597 0.9741102849 10.7252948986 0.2066349384 45.6688507363 1.5400200529
0.0025 0.0095 0.7904 0.1976 0.1220454154 0.0262276200 3.2255554840 0.1317094773 32.0647947066 0.7516461629 10.7789731679 0.3199173867 46.1913687739 1.2295006469
0.0025 0.01 0.79 0.1975 0.1187405105 0.0142892245 3.3537489778 0.3325356330 31.7646999524 1.8469386300 10.7431876551 0.3154620862 45.9803770958 2.5092255737
0.003 0.0 0.7976 0.1994 0.1362092934 0.0233978043 0.0000000000 0.0000000000 32.4230122084 1.0454292344 10.9282364256 0.5963083963 43.4874579274 1.6651354350
0.003 0.0005 0.7972 0.1993 0.1586354335 0.0492374465 0.1650976813 0.0330131882 31.9271138716 1.0674986818 10.8576071239 0.3047666873 43.1084541103 1.4545160038
0.003 0.001 0.7968 0.1992 0.1470682665 0.0207199672 0.3619200152 0.0582553805 31.7601655537 0.9217350877 10.7747354098 0.4263899258 43.0438892452 1.4271003612
0.003 0.0015 0.7964 0.1991 0.1409305860 0.0300312813 0.4804018806 0.0544159404 32.1356962144 0.8274258932 11.0963341637 0.4902612008 43.8533628447 1.4021343157
0.0 0.0065 0.7948 0.1987 0.0000000000 0.0000000000 2.2136038137 0.2476378470 32.3850881461 1.1522644607 10.8434812635 0.4153782300 45.4421732233 1.8152805377
0.003 0.002 0.7959999999999999 0.19899999999999998 0.1496649775 0.0264308067 0.6467944457 0.0638838492 32.6682819594 1.3133063246 11.1994529442 0.2811168457 44.6641943268 1.6847378262
0.003 0.0025 0.7956 0.1989 0.1449436848 0.0261765769 0.8423218958 0.0878614663 31.9609157532 1.6805325323 10.7300035187 0.4323590267 43.6781848525 2.2269296022
0.003 0.003 0.7952 0.1988 0.1376256812 0.0184432813 1.0210158567 0.0805122037 32.5907849625 0.6290107358 10.8849171205 0.4452632116 44.6343436209 1.1732294324
0.003 0.0035 0.7948 0.1987 0.1480125250 0.0228190385 1.1776967935 0.0796537732 32.1258029808 0.8486944381 10.8270010931 0.6497581844 44.2785133924 1.6009254342
0.003 0.004 0.7944 0.1986 0.1435272970 0.0234453898 1.3091274967 0.1247128371 32.1121997845 1.0397816548 10.7883904082 0.3504251134 44.3532449864 1.5383649951
0.003 0.0045 0.794 0.1985 0.1524977531 0.0162456381 1.4683982011 0.1201244632 32.3005834420 0.8004531937 10.9527212502 0.3589241236 44.8742006464 1.2957474186
0.003 0.005 0.7936 0.1984 0.1414027153 0.0312961525 1.6386754175 0.0695389962 32.0915888811 0.8228409595 10.7996910965 0.2837294302 44.6713581104 1.2074055384
0.003 0.0055 0.7932 0.1983 0.1456518787 0.0303267265 1.8426196121 0.2143570485 32.5083413487 1.7467496377 11.0162876218 0.8027632518 45.5129004613 2.7941966645
0.003 0.006 0.7928 0.1982 0.1482485897 0.0191547213 2.0148391542 0.1647405673 32.5029825138 0.5818638741 10.7888612702 0.2635077768 45.4549315279 1.0292669395
0.003 0.0065 0.7924 0.1981 0.1475403958 0.0212720302 2.1624559046 0.1474121533 31.7069894228 0.6042987543 10.8293554032 0.5328394026 44.8463411264 1.3058223404
0.0 0.006999999999999999 0.7944 0.1986 0.0000000000 0.0000000000 2.2964763753 0.1624343828 32.1826890743 0.9670730780 10.7799148920 0.4326132977 45.2590803416 1.5621207585
0.003 0.006999999999999999 0.792 0.198 0.1390420690 0.0210825675 2.4007145192 0.1997901182 32.1793913297 1.3219066724 10.7822692020 0.7319891863 45.5014171199 2.2747685444
0.003 0.0075 0.7916 0.1979 0.1406945214 0.0100597885 2.4246698691 0.1236597056 31.8623956348 0.9929168768 10.7945116143 0.3987842655 45.2222716396 1.5254206364
0.003 0.008 0.7912 0.1978 0.1416387799 0.0200863123 2.7380317427 0.1783652461 31.7671732608 0.4406254452 10.8086374747 0.4206355590 45.4554812581 1.0597125626
0.003 0.0085 0.7908 0.1977 0.1418748446 0.0215531018 2.8474494217 0.1727881575 32.3525229187 0.5238472669 10.9409496999 0.4564535465 46.2827968849 1.1746420727
0.003 0.009000000000000001 0.7904 0.1976 0.1404584568 0.0335510883 3.0403871042 0.1072019880 32.4502186010 1.5681577216 10.8180547149 0.5292874399 46.4491188769 2.2381982378
0.003 0.0095 0.79 0.1975 0.1432912324 0.0250094854 3.1459201318 0.3819226714 32.1657881335 1.2784115189 10.6523112868 0.7714588023 46.1073107845 2.4568024780
0.003 0.01 0.7896 0.1974 0.1520256238 0.0305026200 3.3446847913 0.2230209418 32.0363516598 1.2389758381 10.8660826401 0.2922926900 46.3991447150 1.7847920899
0.0035 0.0 0.7972 0.1993 0.1782287981 0.0333177445 0.0000000000 0.0000000000 32.0866422642 1.0474213732 11.1999238063 0.2381165533 43.4647948686 1.3188556710
0.0035 0.0005 0.7968 0.1992 0.1591075628 0.0265989433 0.1676874489 0.0312922804 31.9493736473 1.3004089171 10.8411269535 0.4135380297 43.1172956125 1.7718381705
0.0035 0.001 0.7964 0.1991 0.1706747298 0.0389785530 0.3360223397 0.0644066391 32.5837772553 1.5853480343 10.8274719551 0.2444676386 43.9179462799 1.9332008650
0.0 0.0075 0.794 0.1985 0.0000000000 0.0000000000 2.3942401003 0.0991749108 32.8216270811 0.7394718802 10.7704976517 0.5724907564 45.9863648331 1.4111375474
0.0035 0.0015 0.7959999999999999 0.19899999999999998 0.1772845395 0.0525613690 0.5438511856 0.0599014970 32.4778372116 0.5861769928 11.0398307223 0.4394673990 44.2388036590 1.1381072578
0.0035 0.002 0.7956 0.1989 0.1567469165 0.0105992757 0.6545637484 0.0612029525 32.0594358717 1.0805354540 10.9013972909 0.2622595733 43.7721438275 1.4145972555
0.0035 0.0025 0.7952 0.1988 0.1666616311 0.0275053288 0.8546232916 0.0667838739 31.4308033166 0.7468981909 10.6796212835 0.1975242286 43.1317095228 1.0387116222
0.0035 0.003 0.7948 0.1987 0.1706747298 0.0142892245 0.9672781801 0.1548130897 30.9872566745 0.9018540035 10.6546655969 0.4899553977 42.7798751813 1.5609117154
0.0035 0.0035 0.7944 0.1986 0.1631206616 0.0180029272 1.2029470272 0.1471047240 32.2915146445 1.0756139967 10.9235278055 0.3052028619 44.5811101388 1.5459245098
0.0035 0.004 0.794 0.1985 0.1709107945 0.0218611655 1.3440893587 0.1948961398 32.2399873859 1.2352392144 11.0035743474 0.4382245731 44.7585618865 1.8902210928
0.0035 0.0045 0.7936 0.1984 0.1631206616 0.0317908164 1.4761675037 0.0924731980 32.4213633362 1.5422562686 10.9390662519 0.3458140892 44.9997177534 2.0123343722
0.0035 0.005 0.7932 0.1983 0.1600518213 0.0340653617 1.6613358836 0.1557309725 32.1843379466 1.2142139147 10.7370664489 0.7756833922 44.7427921004 2.1796936411
0.0035 0.0055 0.7928 0.1982 0.1789369920 0.0314099053 1.8769340322 0.0867088829 31.8817698840 1.2314785585 10.8712621222 0.4624008799 44.8089030304 1.8119982266
0.0035 0.006 0.7924 0.1981 0.1635927908 0.0133204058 1.9669284545 0.1034773377 32.0726268499 0.8846203600 10.9484834921 0.3260949753 45.1516315873 1.3275130788
0.0 0.008 0.7936 0.1984 0.0000000000 0.0000000000 2.5865303410 0.1711501333 31.8541512734 1.4608138304 10.7526048953 0.2592291024 45.1932865097 1.8911930661
0.0035 0.0065 0.792 0.198 0.1727993115 0.0281144951 2.1417377642 0.1590442018 31.9881221458 0.4088322199 10.8293554032 0.2506896943 45.1320146247 .8466806111
0.0035 0.006999999999999999 0.7916 0.1979 0.1676058896 0.0105571313 2.3301433535 0.1255703485 32.2329796787 1.1010263596 10.7389498970 0.4037525748 45.4696788188 1.6409064142
0.0035 0.0075 0.7912 0.1978 0.1723271823 0.0197505842 2.4343814974 0.1737751394 31.6253702451 1.2209701579 10.6937471439 0.3054207157 44.9258260687 1.7199165972
0.0035 0.008 0.7908 0.1977 0.1699665359 0.0255561090 2.7166661604 0.1824545919 31.5742552046 1.0940189888 10.6405397366 0.5226407129 45.1014276375 1.8246704026
0.0035 0.0085 0.7904 0.1976 0.1746878286 0.0264981894 2.7095442996 0.0576186906 31.7292491985 0.9880157699 10.7422459310 0.2732363203 45.3557272577 1.3453689702
0.0035 0.009000000000000001 0.79 0.1975 0.1633567262 0.0153423852 3.0157843124 0.1121850715 32.2630715977 1.1114077992 10.5604931946 0.3782824637 46.0027058309 1.6172177196
0.0035 0.0095 0.7896 0.1974 0.1697304713 0.0281857613 3.1316764103 0.1263158957 31.8323037157 1.1902088452 10.7813274780 0.3587165130 45.9150380753 1.7034270152
0.0035 0.01 0.7892 0.1973 0.1768124103 0.0212405705 3.3155499064 0.3672633725 31.7304858527 1.5820089559 10.8717329842 0.5331305885 46.0945811536 2.5036434874
0.004 0.0 0.7968 0.1992 0.1893238358 0.0302162731 0.0000000000 0.0000000000 32.4337298782 0.7752347963 11.0723202011 0.2848462216 43.6953739151 1.0902972910
0.004 0.0005 0.7964 0.1991 0.1876713834 0.0375038283 0.1469693085 0.0145350343 32.2964612613 0.8389041808 10.8999847049 0.5723978030 43.5310866581 1.4633408464
0.0 0.0085 0.7932 0.1983 0.0000000000 0.0000000000 2.7710512789 0.2399206840 32.1002454605 1.1681494957 10.7785023059 0.5040502508 45.6497990453 1.9121204305
0.004 0.001 0.7959999999999999 0.19899999999999998 0.1902680944 0.0316502727 0.3276055951 0.1234833105 32.4275466072 2.4904241200 11.1161103682 0.2906954253 44.0615306649 2.9362531285
0.004 0.0015 0.7956 0.1989 0.2018352614 0.0455304976 0.5289600222 0.0644326672 32.2342163329 2.4144898463 10.9447165960 0.2830409478 43.9097282125 2.8074939589
0.004 0.002 0.7952 0.1988 0.1935729992 0.0383850095 0.6461470038 0.0786155496 32.0223362455 0.7204439806 10.8152295428 0.5066825315 43.6772857913 1.3441270712
0.004 0.0025 0.7948 0.1987 0.1940451285 0.0332708794 0.8118921270 0.1218429900 32.4073479218 0.7500765109 11.0257048620 0.5162279939 44.4389900393 1.4214183742
0.004 0.003 0.7944 0.1986 0.1902680944 0.0254424675 1.0100093447 0.1492771310 32.0581992175 0.8757087541 10.8288845412 0.2538745446 44.0873611978 1.3043028972
0.004 0.0035 0.794 0.1985 0.1893238358 0.0078436005 1.1679851652 0.1215674515 31.7807764571 1.4278143819 10.9696722826 0.3973539764 44.1077577407 1.9545794103
0.004 0.004 0.7936 0.1984 0.1938090639 0.0281461912 1.3259609858 0.1212359786 32.1130242206 0.4380200570 10.7940407523 0.4979164844 44.4268350226 1.0853187112
0.004 0.0045 0.7932 0.1983 0.2134024284 0.0355008560 1.4949433185 0.0333668208 32.1505360649 0.8205496540 10.8514859177 0.2792239519 44.7103677295 1.1686412827
0.004 0.005 0.7928 0.1982 0.1886156419 0.0206553182 1.6626307674 0.0490690906 32.1464138842 1.3971222790 10.8712621222 0.3983681848 44.8689224157 1.8652148726
0.004 0.0055 0.7924 0.1981 0.1843664785 0.0311175811 1.8225489136 0.0865734153 31.9712212049 1.0597401016 10.9301198736 0.5302215688 44.9082564706 1.7076526668
0.0 0.009000000000000001 0.7928 0.1982 0.0000000000 0.0000000000 2.9329117508 0.2521867185 32.2535905821 0.7911039335 10.5341249220 0.4342624299 45.7206272549 1.4775530819
0.004 0.006 0.792 0.198 0.1923926761 0.0423602839 1.9798772923 0.0959088516 32.0293439527 1.4852097463 10.7898029942 0.2761998055 44.9914169153 1.8996786873
0.004 0.0065 0.7916 0.1979 0.1751599578 0.0357885195 2.1954754408 0.1045092344 32.1258029808 1.2607901068 10.8345348853 0.6522484192 45.3309732647 2.0533362799
0.004 0.006999999999999999 0.7912 0.1978 0.1907402236 0.0240090614 2.3521563776 0.1741414084 32.3991035605 1.6771381777 10.6702040433 0.3084832623 45.6122042050 2.1837719098
0.004 0.0075 0.7908 0.1977 0.1900320297 0.0301202191 2.4661061499 0.1280822686 31.8974341706 1.3208048446 10.6687914572 0.3143666062 45.2223638074 1.7933739385
0.004 0.008 0.7904 0.1976 0.1985303565 0.0265989433 2.6668131350 0.1075143488 32.0305806069 0.4600811646 10.7441293791 0.2902527270 45.6400534775 .8844471837
0.004 0.0085 0.79 0.1975 0.1805894444 0.0245779450 2.7425638359 0.1295789877 31.8050973232 0.5587122867 10.7591969635 0.5129846590 45.4874475670 1.2258538784
0.004 0.009000000000000001 0.7896 0.1974 0.1900320297 0.0282094767 2.8927703538 0.1044450396 32.0445960212 0.8536661002 10.7224697266 0.5261667558 45.8498681313 1.5124873723
0.004 0.0095 0.7892 0.1973 0.1874353188 0.0359996631 3.0837657106 0.1812189728 32.0140918841 1.4793577853 10.6245304282 0.4052412565 45.9098233417 2.1018176777
0.004 0.01 0.7888 0.1972 0.1888517066 0.0321949236 3.3239666509 0.1611805246 31.9065029681 0.9525167079 10.9616676284 0.2375497682 46.3809889540 1.3834419243
0.0045 0.0 0.7964 0.1991 0.2041959077 0.0255124607 0.0000000000 0.0000000000 32.2333918968 1.0443461591 10.9023390150 0.1986435072 43.3399268195 1.2685021270
0.0 0.0095 0.7924 0.1981 0.0000000000 0.0000000000 3.1705229236 0.1959771409 32.2758503579 1.7137380101 10.7752062719 0.2154964183 46.2215795534 2.1252115693
0.0045 0.0005 0.7959999999999999 0.19899999999999998 0.2185958504 0.0376935422 0.1586232625 0.0314526176 32.6653964330 1.3640908171 10.7704976517 0.6986069081 43.8131131976 2.1318438850
0.0045 0.001 0.7956 0.1989 0.2058483602 0.0441535532 0.3301953627 0.0700913782 32.5677007506 1.3340701448 10.9621384904 0.4732610631 44.0658829639 1.9215761393
0.0045 0.0015 0.7952 0.1988 0.2247335308 0.0160523951 0.4758697874 0.0361641357 32.0990088063 1.4313441304 10.8364183334 0.3929077577 43.6360304579 1.8764684189
0.0045 0.002 0.7948 0.1987 0.2063204894 0.0177535671 0.6552111903 0.0449680902 32.2729648314 1.0147981707 10.9489543541 0.5239625861 44.0834508652 1.6014824141
0.0045 0.0025 0.7944 0.1986 0.2244974662 0.0180029272 0.8371423607 0.0792528111 32.3372708501 0.9139706609 10.8025162685 0.3063947989 44.2014269455 1.3176211981
0.0045 0.003 0.794 0.1985 0.2219007552 0.0205796376 1.0132465541 0.0749468169 31.8764110491 0.8876593288 11.0770288212 0.3963192714 44.1885871796 1.3795050547
0.0045 0.0035 0.7936 0.1984 0.2093893297 0.0494407492 1.1958251664 0.0537961486 31.6018738152 0.4826832445 10.7709685138 0.6919845537 43.7780568251 1.2779046960
0.0045 0.004 0.7932 0.1983 0.2200122382 0.0213556963 1.3026530778 0.0900479718 32.3018200962 1.1170863246 10.9494252161 0.6146969658 44.7739106283 1.8431869585
0.0045 0.0045 0.7928 0.1982 0.2197761735 0.0531517752 1.4975330860 0.2069627770 32.0553136910 1.9345049210 10.7389498970 0.6575607800 44.5115728475 2.8521802532
0.0045 0.005 0.7924 0.1981 0.2063204894 0.0298750029 1.6762270470 0.1953687409 32.8113216293 0.8536780433 10.9677888346 0.6463040375 45.6616580003 1.7252258246
0.0 0.001 0.7992 0.1998 0.0000000000 0.0000000000 0.3347274559 0.0798849893 32.2222620089 1.1347446278 10.8571362619 0.4118532875 43.4141257267 1.6264829046
0.0 0.01 0.792 0.198 0.0000000000 0.0000000000 3.2676392067 0.0949424467 32.0701535415 1.9864367450 10.8175838529 0.4724733694 46.1553766011 2.5538525611
0.0045 0.0055 0.792 0.198 0.2181237211 0.0189676133 1.8199591460 0.0569454493 32.6831218099 1.2660461811 10.7554300674 0.3868709570 45.4766347444 1.7288302007
0.0045 0.006 0.7916 0.1979 0.2282745003 0.0420327647 2.0711665984 0.1817640490 32.2939879529 2.6141992440 10.7610804115 0.5235629869 45.3545094631 3.3615590446
0.0045 0.0065 0.7912 0.1978 0.2164712687 0.0272283952 2.1391479966 0.2045506550 32.3385075043 1.4651902606 10.9272947016 0.2276869798 45.6214214712 1.9246562906
0.0045 0.006999999999999999 0.7908 0.1977 0.2117499760 0.0173856434 2.3275535859 0.2629283746 32.1418794855 0.3086806045 10.8001619585 0.5258126856 45.4813450059 1.1148073081
0.0045 0.0075 0.7904 0.1976 0.2136384931 0.0363570192 2.4434456838 0.1453157319 32.0363516598 1.3660103240 10.9056350490 0.2393424536 45.5990708857 1.7870255287
0.0045 0.008 0.79 0.1975 0.2051401663 0.0287340214 2.5917098761 0.2347849611 31.8953730803 1.6368057841 10.8882131546 0.3955958336 45.5804362773 2.2959206002
0.0045 0.0085 0.7896 0.1974 0.2115139114 0.0169835338 2.7852950005 0.0979842925 31.6608209991 0.4800413483 10.8769124663 0.2463647959 45.5345423773 .8413739705
0.0045 0.009000000000000001 0.7892 0.1973 0.2176515918 0.0173214184 2.9503926818 0.0993438343 31.9955420710 2.0096374528 10.7276492087 0.7816740530 45.8912355533 2.9079767585
0.0045 0.0095 0.7888 0.1972 0.2176515918 0.0334379533 3.0837657106 0.3582782185 31.6583476907 1.0183471750 10.6791504215 0.5484440951 45.6389154146 1.9585074419
0.0045 0.01 0.7884 0.1971 0.2185958504 0.0265989433 3.2754085094 0.2490893305 31.7259514540 0.9553767162 10.7111690383 0.3460960705 45.9311248521 1.5771610605
0.0005 0.0 0.7996 0.1999 0.0240785926 0.0069388548 0.0000000000 0.0000000000 32.7927718162 1.6774745187 10.8463064356 0.4297709019 43.6631568444 2.1141842754
0.005 0.0 0.7959999999999999 0.19899999999999998 0.2296908881 0.0196146841 0.0000000000 0.0000000000 32.2964612613 2.1449882776 11.0162876218 0.3569792448 43.5424397712 2.5215822065
0.005 0.0005 0.7956 0.1989 0.2417301844 0.0156872009 0.1728669840 0.0321381701 32.0903522269 0.9170368854 10.8660826401 0.6408333375 43.3710320354 1.6056955939
0.005 0.001 0.7952 0.1988 0.2431465722 0.0071601948 0.2997655940 0.0763432551 32.5351355232 0.8617018186 10.9569590083 0.3437357185 44.0350066977 1.2889409870
0.005 0.0015 0.7948 0.1987 0.2405498613 0.0233405735 0.5186009520 0.0526621447 32.4221877723 0.3292649722 10.9145814273 0.3475714432 44.0959200129 .7528391336
0.005 0.002 0.7944 0.1986 0.2384252796 0.0386742751 0.7128335182 0.0624236058 32.4122945387 1.1807422279 11.0016908994 0.3505060885 44.3652442359 1.6323461973
0.005 0.0025 0.794 0.1985 0.2509367051 0.0332038145 0.8507386403 0.0774119600 32.6179913550 0.7520448425 11.0464227905 0.3455626757 44.7660894909 1.2082232927
0.005 0.003 0.7936 0.1984 0.2370088918 0.0373370379 1.0495032998 0.0818341959 32.1439405758 1.4630073987 10.9075184971 0.5516365001 44.3379712645 2.1338151326
0.005 0.0035 0.7932 0.1983 0.2450350893 0.0335045495 1.1511516762 0.1556878994 31.9398926317 1.5736488354 10.8792667764 0.9577106446 44.2153461736 2.7205519289
0.005 0.004 0.7928 0.1982 0.2417301844 0.0198855556 1.3045954035 0.0865734153 32.3822026196 1.1114285921 10.8448938496 0.6754767886 44.7734220571 1.8933643516
0.005 0.0045 0.7924 0.1981 0.2481039295 0.0397655061 1.4263144784 0.1245783178 32.0751001583 0.7527982308 10.8891548786 0.5269482387 44.6386734448 1.4440902934
0.0005 0.0005 0.7992 0.1998 0.0257310450 0.0056655512 0.1644502395 0.0628252201 32.4819593923 0.4527768442 11.0812665793 0.5794503750 43.7534072561 1.1007179905
0.005 0.005 0.792 0.198 0.2391334735 0.0236347741 1.6075982069 0.1321542928 32.0647947066 0.9261408953 10.7879195462 0.3591587767 44.6994459332 1.4410887389
0.005 0.0055 0.7916 0.1979 0.2509367051 0.0243776027 1.8206065879 0.1484097246 32.5895483083 1.6242362795 10.8660826401 0.3848253563 45.5271742414 2.1818489631
0.005 0.006 0.7912 0.1978 0.2377170857 0.0288964711 1.9779349666 0.1522796533 32.2540028002 1.4509115712 10.9013972909 0.5416313254 45.3710521434 2.1737190210
0.005 0.0065 0.7908 0.1977 0.2400777320 0.0149747615 2.1410903223 0.1149897621 32.1464138842 1.0771421417 10.7050478321 0.3938951403 45.2326297706 1.6010018056
0.005 0.006999999999999999 0.7904 0.1976 0.2311072759 0.0137161475 2.2971238172 0.1878965150 31.7210048371 1.0545843425 10.7620221355 0.3587387627 45.0112580657 1.6149357677
0.005 0.0075 0.79 0.1975 0.2393695381 0.0283827843 2.4622214985 0.2288906242 32.0334661333 0.8742094712 10.8519567797 0.4738809182 45.5870139496 1.6053637979
0.005 0.008 0.7896 0.1974 0.2447990246 0.0233501217 2.5981842949 0.1341689561 32.0495426380 1.3750433203 10.8326514373 0.2315071025 45.7251773948 1.7640695006
0.005 0.0085 0.7892 0.1973 0.2490481880 0.0129297925 2.9160782617 0.0822429607 31.9522591738 0.9700800605 10.8722038462 0.1791999614 45.9895894697 1.2444527751
0.005 0.009000000000000001 0.7888 0.1972 0.2414941198 0.0250984557 2.9380912859 0.2497682782 32.0647947066 1.7145782322 10.5769733650 0.1538674463 45.8213534773 2.1433124124
0.005 0.0095 0.7884 0.1971 0.2393695381 0.0276669361 3.1601638534 0.2936960827 31.3355809427 0.6564945156 10.7775605819 0.3357929582 45.5126749161 1.3136504926
0.0005 0.001 0.7988 0.1997 0.0228982694 0.0050849878 0.3373172234 0.0343571490 32.1488871926 1.0534377723 11.1405951928 0.1917975358 43.6496978782 1.2846774449
0.005 0.01 0.7879999999999999 0.19699999999999998 0.2270941772 0.0086542724 3.2631071135 0.3630988948 31.7857230739 1.5104210058 10.7672016177 0.3222513009 46.0431259823 2.2044254739
0.0055 0.0 0.7956 0.1989 0.2717103928 0.0238600511 0.0000000000 0.0000000000 32.4316687879 1.3681377981 10.9305907357 0.7295863664 43.6339699164 2.1215842156
0.0055 0.0005 0.7952 0.1988 0.2710021989 0.0175769103 0.1612130300 0.0364872423 31.8949608622 0.4453969976 10.9145814273 0.5506871636 43.2417575184 1.0501483138
0.0055 0.001 0.7948 0.1987 0.2771398794 0.0597649266 0.3321376883 0.0358381163 32.6880684267 1.5117214065 10.8905674647 0.3067535007 44.1879134591 1.9140779501
0.0055 0.0015 0.7944 0.1986 0.2705300697 0.0428416663 0.4842865319 0.0773252724 32.0252217720 1.4367890210 10.8114626467 0.5791441957 43.5915010203 2.1361001554
0.0055 0.002 0.794 0.1985 0.2634481307 0.0425283393 0.6416149106 0.0364872423 32.2284452799 0.8976992810 10.8062831646 0.4404812822 43.9397914858 1.4171961448
0.0055 0.0025 0.7936 0.1984 0.2566022563 0.0420592721 0.8533284079 0.1098440069 32.1410550493 1.7262389484 10.6118171539 0.7200008278 43.8628028674 2.5981430552
0.0055 0.003 0.7932 0.1983 0.2584907734 0.0483327564 0.9847591110 0.0824465831 31.9572057906 1.2350702749 10.7441293791 0.4083391813 43.9445850541 1.7741887957
0.0055 0.0035 0.7928 0.1982 0.2646284538 0.0260912832 1.1356130708 0.0994113233 32.4897915356 1.2223238205 10.9216443574 0.4533498962 44.8116774176 1.8011763232
0.0055 0.004 0.7924 0.1981 0.2589629026 0.0414453131 1.3097749386 0.0993438343 32.3187210370 0.6427409034 10.8806793624 0.2812366994 44.7681382406 1.0647667502
0.0005 0.0015 0.7984 0.1996 0.0219540109 0.0043783467 0.4797544387 0.0299227440 32.1497116288 1.3597913860 10.8976303949 0.6122756176 43.5490504733 2.0063680943
0.0055 0.0045 0.792 0.198 0.2554219331 0.0344880654 1.4541544795 0.1256370951 32.0083208311 1.3896613955 10.9494252161 0.4255759119 44.6673224598 1.9753624679
0.0055 0.005 0.7916 0.1979 0.2599071612 0.0312961525 1.6211944865 0.1553536776 32.1171464013 0.7505068170 10.8811502244 0.2477002719 44.8793982734 1.1848569190
0.0055 0.0055 0.7912 0.1978 0.2634481307 0.0406524958 1.8516837985 0.2085928752 32.0944744075 0.3021488148 10.9324741837 0.5258042525 45.1420805204 1.0771984383
0.0055 0.006 0.7908 0.1977 0.2712382636 0.0306120403 1.9785824085 0.1755224391 32.2156665198 0.6518501179 10.9409496999 0.5187557536 45.4064368918 1.3767403509
0.0055 0.0065 0.7904 0.1976 0.2575465148 0.0433588466 2.1902959057 0.1400391510 31.8945486441 1.2082830955 10.9042224630 0.4633779826 45.2466135276 1.8550590757
0.0055 0.006999999999999999 0.79 0.1975 0.2634481307 0.0181263209 2.3256112603 0.0888294045 31.8805332298 1.2637732049 10.7384790350 0.4734858777 45.2080716558 1.8442148080
0.0055 0.0075 0.7896 0.1974 0.2617956782 0.0168517744 2.4538047540 0.1181825319 32.0437715851 1.2461836975 10.7460128271 0.5828168610 45.5053848444 1.9640348648
0.0055 0.008 0.7892 0.1973 0.2698218758 0.0183827518 2.7147238347 0.2050091792 32.2189642643 0.7101980203 10.8641991920 0.7708377857 46.0677091668 1.7044277370
0.0055 0.0085 0.7888 0.1972 0.2549498039 0.0296352799 2.8189619786 0.0985643891 31.6583476907 0.5521075911 10.7775605819 0.3677718675 45.5098200551 1.0480791276
0.0055 0.009000000000000001 0.7884 0.1971 0.2551858685 0.0416545393 3.0403871042 0.2674616839 31.8636322890 1.6545071492 10.7916864423 0.6250125217 45.9508917040 2.5886358941
0.0005 0.002 0.7979999999999999 0.1995 0.0280916914 0.0158286574 0.6247814215 0.0644846920 32.5606930435 0.7917265887 11.1245858844 0.3266357251 44.3381520408 1.1986756632
0.0055 0.0095 0.7879999999999999 0.19699999999999998 0.2660448416 0.0400225291 3.1595164115 0.1219530311 31.5618886625 1.9080975530 10.6005164656 0.3839948269 45.5879663812 2.4540679401
0.0055 0.01 0.7876 0.1969 0.2610874843 0.0169835338 3.3725247925 0.2483140110 32.1645514793 1.4863250597 10.7431876551 0.3655587801 46.5413514112 2.1171813846
0.006 0.0 0.7952 0.1988 0.2743071038 0.0335377981 0.0000000000 0.0000000000 32.2045366319 1.4079790745 10.9593133184 0.6921127014 43.4381570541 2.1336295740
0.006 0.0005 0.7948 0.1987 0.2931922745 0.0257126297 0.1625079138 0.0236648645 32.1233296724 1.4902435199 10.9489543541 0.6558795145 43.5279842148 2.1955005286
0.006 0.001 0.7944 0.1986 0.2884709818 0.0156302599 0.3211311762 0.0692974567 32.4667073237 1.2824617564 11.0680824430 0.6206625771 44.1443919247 1.9880520501
0.006 0.0015 0.794 0.1985 0.2856382062 0.0234168501 0.5088893237 0.0922371809 32.2511172737 2.2305265595 10.6546655969 0.6386708172 43.7003104005 2.9848514077
0.006 0.002 0.7936 0.1984 0.2856382062 0.0446655247 0.6403200268 0.0714419193 32.6839462461 0.9739086114 10.7422459310 0.3587758426 44.3521504101 1.4487918980
0.006 0.0025 0.7932 0.1983 0.2752513623 0.0285003443 0.8585079430 0.1282784832 32.3760193486 0.6075227329 10.9597841804 0.2921834422 44.4695628343 1.0564850026
0.006 0.003 0.7928 0.1982 0.2894152403 0.0487552054 1.0151888798 0.0478581756 32.4007524327 0.9612387983 11.0982176118 0.2454090162 44.8035741646 1.3032611955
0.006 0.0035 0.7924 0.1981 0.2894152403 0.0271792316 1.1440298154 0.1046855673 32.0915888811 2.0669148354 10.9225860815 0.1565529448 44.4476200183 2.3553325791
0.0005 0.0025 0.7976 0.1994 0.0203015585 0.0082318550 0.8021804987 0.0508808593 32.5837772553 1.9923621259 10.8693786742 0.4572688369 44.2756379867 2.5087436771
0.006 0.004 0.792 0.198 0.2830414952 0.0245960770 1.3602754058 0.1284091264 31.8916631176 1.0661951622 10.9644928005 0.5386002823 44.4994728191 1.7578006479
0.006 0.0045 0.7916 0.1979 0.2783202026 0.0304294546 1.4483275026 0.1545529358 32.2354529871 0.6025663804 11.0233505519 0.6061031213 44.9854512442 1.3936518921
0.006 0.005 0.7912 0.1978 0.2813890428 0.0385472657 1.6626307674 0.1744780811 32.0652069247 0.8621473653 10.7879195462 0.2950227633 44.7971462811 1.3701954754
0.006 0.0055 0.7908 0.1977 0.3042873122 0.0315444541 1.8555684499 0.1315056320 31.9539080461 0.7654284618 10.6767961114 0.3289030977 44.7905599196 1.2573816456
0.006 0.006 0.7904 0.1976 0.2939004684 0.0246684718 2.0407368297 0.1286178794 32.2713159591 1.0147553037 10.9517795262 0.5383697129 45.5577327834 1.7064113678
0.006 0.0065 0.79 0.1975 0.3073561525 0.0253195139 2.1870586963 0.1645368821 32.1468261023 1.7795182371 10.7799148920 0.1954026290 45.4211558431 2.1647772621
0.006 0.006999999999999999 0.7896 0.1974 0.2771398794 0.0255299290 2.2479182337 0.1471047240 31.2922980455 1.4172884498 10.8312388512 0.5640494537 44.6485950098 2.1539725565
0.006 0.0075 0.7892 0.1973 0.2757234916 0.0385761682 2.3942401003 0.1870468465 31.6542255100 1.1302024189 10.5760316410 0.2720164583 44.9002207429 1.6278418919
0.006 0.008 0.7888 0.1972 0.2889431111 0.0326213650 2.6823517403 0.1524777192 32.2234986631 0.7484018562 10.8618448820 0.2062268105 46.0566383965 1.1397277509
0.006 0.0085 0.7884 0.1971 0.2842218184 0.0576771168 2.7852950005 0.2478138271 32.0833445197 2.1543265611 10.8133460948 0.4207831171 45.9662074334 2.8806006221
0.0005 0.003 0.7972 0.1993 0.0236064633 0.0080400717 0.9912335299 0.1087548207 31.9852366193 1.5540186011 11.1015136458 0.6840612259 44.1015902583 2.3548747194
0.006 0.009000000000000001 0.7879999999999999 0.19699999999999998 0.3012184720 0.0100597885 3.0196689638 0.1753790891 31.9040296597 1.2665641491 10.8618448820 0.2614976174 46.0867619775 1.7135006441
0.006 0.0095 0.7876 0.1969 0.2939004684 0.0488374311 3.0921824552 0.2038115800 32.2469950930 1.7010808816 10.6730292154 0.3493351888 46.3061072320 2.3030650815
0.006 0.01 0.7872 0.1968 0.2858742708 0.0265570089 3.2857675796 0.2674177971 31.6731875411 0.9885790317 10.7262366227 0.5721777531 45.9710660142 1.8547315908
0.0065 0.0 0.7948 0.1987 0.3163266085 0.0080400717 0.0000000000 0.0000000000 32.5965560154 0.9719867807 10.5049314772 0.7015622758 43.4178141011 1.6815891282
0.0065 0.0005 0.7944 0.1986 0.3189233195 0.0362157309 0.1702772164 0.0222780228 32.6839462461 1.1666997743 10.9400079759 0.1277555458 44.1131547579 1.3529490738
0.0065 0.001 0.794 0.1985 0.3092446695 0.0177911940 0.3431442004 0.0717463773 32.1983533609 0.5124518895 10.8086374747 0.3109543634 43.6593797055 .9129438242
0.0065 0.0015 0.7936 0.1984 0.3104249927 0.0322986112 0.4946456021 0.0287802302 32.4935014982 0.6334942820 10.8571362619 0.5217406061 44.1557083549 1.2163137295
0.0065 0.002 0.7932 0.1983 0.3212839658 0.0237195037 0.7141284020 0.0608181973 32.0025497782 1.5566961150 11.0115790016 0.5197378211 44.0495411476 2.1609716371
0.0065 0.0025 0.7928 0.1982 0.3139659622 0.0487917673 0.7743404976 0.0591125435 32.4733028129 0.8156486337 10.9305907357 0.4238950786 44.4922000084 1.3474480231
0.0065 0.003 0.7924 0.1981 0.3142020268 0.0201084948 1.0203684149 0.1399073832 31.8463191301 0.5380821263 10.7573135154 0.4835677208 43.9382030872 1.1816657251
0.0005 0.0035 0.7968 0.1992 0.0257310450 0.0091305455 1.1951777245 0.0602364567 32.4601118346 1.1765226530 10.9301198736 0.2822596850 44.6111404777 1.5281493402
0.0065 0.0035 0.792 0.198 0.3333232621 0.0291269704 1.1641005139 0.1414093714 32.0936499714 1.7836602962 11.0275883100 0.4136623937 44.6186620574 2.3678590317
0.0065 0.004 0.7916 0.1979 0.3153823500 0.0367958056 1.3065377292 0.1219255302 32.0755123764 0.9625608790 10.7874486842 0.4746793544 44.4848811398 1.5959615692
0.0065 0.0045 0.7912 0.1978 0.3068840232 0.0423076298 1.4599814565 0.0744980296 32.4564018720 1.2490476855 10.8128752328 0.2353820310 45.0361425845 1.6012353759
0.0065 0.005 0.7908 0.1977 0.3274216463 0.0206121062 1.6626307674 0.1764371209 31.9992520336 1.0510109002 10.9404788379 0.2898919631 44.9297832852 1.5379520904
0.0065 0.0055 0.7904 0.1976 0.3101889281 0.0309379792 1.7908242611 0.0563534847 32.0248095539 2.1105845305 10.9823855569 0.4784977512 45.1082083000 2.6763737456
0.0065 0.006 0.79 0.1975 0.3160905439 0.0250451115 1.9947684557 0.1500278070 31.8401358590 0.8452155311 10.6612576651 0.2971374341 44.8122525237 1.3174258837
0.0065 0.0065 0.7896 0.1974 0.3132577683 0.0196146841 2.2148986975 0.0896560919 31.8203493917 0.5245357901 10.9541338362 0.4034976999 45.3026396937 1.0373042660
0.0065 0.006999999999999999 0.7892 0.1973 0.3083004110 0.0327917483 2.3294959116 0.0453394267 31.8356014603 0.7698971171 10.7036352461 0.2585988571 45.1770330290 1.1066271492
0.0065 0.0075 0.7888 0.1972 0.2990938903 0.0222252063 2.4512149865 0.0579668429 31.8966097345 0.8451439572 10.6786795595 0.6012773301 45.3255981708 1.5266133365
0.0065 0.008 0.7884 0.1971 0.2998020842 0.0455794288 2.5742289451 0.2688685146 31.8170516472 1.0516877833 10.8180547149 0.1785802764 45.5091373914 1.5447160031
0.0005 0.004 0.7964 0.1991 0.0254949804 0.0069388548 1.3104223805 0.0799689021 32.4263099530 1.3801676551 10.9122271172 0.4885451486 44.6744544311 1.9556205606
0.0065 0.0085 0.7879999999999999 0.19699999999999998 0.3191593841 0.0169966536 2.7988912801 0.1897170451 32.3389197224 0.8312973996 10.7587261015 0.3376234946 46.2156964881 1.3756345929
0.0065 0.009000000000000001 0.7876 0.1969 0.3116053159 0.0321949236 3.0455666393 0.2371228844 32.2935757348 1.2196679355 10.9320033217 0.6756146307 46.5827510117 2.1646003742
0.0065 0.0095 0.7872 0.1968 0.3054676354 0.0215013287 3.1426829224 0.2643720160 31.5540565192 0.3211345439 10.5962787075 0.4232669739 45.5984857845 1.0302748625
0.0065 0.01 0.7868 0.1967 0.3149102207 0.0281857613 3.3200819996 0.1029086426 32.2164909559 0.7463783866 10.7436585171 0.3904647185 46.5951416933 1.2679375090
0.006999999999999999 0.0 0.7944 0.1986 0.3408773304 0.0407072909 0.0000000000 0.0000000000 32.1431161397 1.1895656444 10.9164648753 0.3564322794 43.4004583454 1.5867052147
0.006999999999999999 0.0005 0.794 0.1985 0.3330871975 0.0455647550 0.1702772164 0.0151008100 32.5112268752 0.7817524128 10.7008100740 0.4900169355 43.7154013631 1.3324349133
0.006999999999999999 0.001 0.7936 0.1984 0.3356839084 0.0357261810 0.3256632695 0.0383250599 32.5953193612 1.9773385364 10.9009264289 0.3166826207 44.1575929680 2.3680723980
0.006999999999999999 0.0015 0.7932 0.1983 0.3555133376 0.0246865373 0.4849339738 0.0290700687 32.4477452926 0.7457297167 10.9593133184 0.2184312581 44.2475059224 1.0179175808
0.006999999999999999 0.002 0.7928 0.1982 0.3349757145 0.0133036611 0.6694549118 0.0999160380 32.4176533736 0.9764561196 10.9079893591 0.4334734299 44.3300733590 1.5231492486
0.006999999999999999 0.0025 0.7924 0.1981 0.3363921023 0.0452111538 0.7963535217 0.0887727591 32.1183830555 1.4871338016 10.9098728072 0.4919099739 44.1610014867 2.1130276884
0.0 0.0015 0.7988 0.1997 0.0000000000 0.0000000000 0.4719851361 0.0483461813 32.8166804642 1.2497837313 10.9498960781 0.5456719880 44.2385616784 1.8438019006
0.0005 0.0045 0.7959999999999999 0.19899999999999998 0.0233703987 0.0107039108 1.5059498306 0.1424018959 32.0503670742 0.5922378757 10.9329450457 0.4464745275 44.5126323492 1.1918182099
0.006999999999999999 0.003 0.792 0.198 0.3328511328 0.0222953017 1.0074195771 0.0853445313 32.1431161397 0.4983537447 11.0652572710 0.3912860483 44.5486441206 .9972796260
0.006999999999999999 0.0035 0.7916 0.1979 0.3401691365 0.0557312553 1.1647479558 0.1214984692 32.3640650246 1.3061280264 10.9451874580 0.7105056561 44.8141695749 2.1938634070
0.006999999999999999 0.004 0.7912 0.1978 0.3394609426 0.0317276488 1.3920000583 0.0905493253 32.0627336162 1.1262998623 10.6758543874 0.3380854822 44.4700490045 1.5866623186
0.006999999999999999 0.0045 0.7908 0.1977 0.3389888133 0.0620162953 1.5214884359 0.0466876985 32.1777424575 0.9262274915 10.7902738562 0.4657146650 44.8284935629 1.5006461503
0.006999999999999999 0.005 0.7904 0.1976 0.3297822926 0.0254512272 1.7273749561 0.1386553904 31.7733565319 1.4572486529 11.0516022726 0.3610182288 44.8821160532 1.9823734993
0.006999999999999999 0.0055 0.79 0.1975 0.3269495170 0.0200307484 1.8361451932 0.0560551582 31.3908181639 1.2448423304 10.4606704482 0.4887937781 44.0145833223 1.8097220151
0.006999999999999999 0.006 0.7896 0.1974 0.3260052585 0.0347392188 1.9649861289 0.1987129840 31.9864732735 0.8204958100 10.7219988646 0.4375156976 44.9994635255 1.4914637104
0.006999999999999999 0.0065 0.7892 0.1973 0.3227003536 0.0320422415 2.0569228769 0.1167982294 31.8323037157 1.1434860874 10.7234114506 0.3125247063 44.9353383968 1.6048512646
0.006999999999999999 0.006999999999999999 0.7888 0.1972 0.3363921023 0.0543051284 2.2686363741 0.1954116480 31.8438458217 0.6829247986 10.7389498970 0.5621279984 45.1878241951 1.4947695734
0.006999999999999999 0.0075 0.7884 0.1971 0.3354478438 0.0312605198 2.4797024295 0.2280981049 31.5989882887 1.4887166385 10.7342412769 0.6465646988 45.1483798389 2.3946399620
0.0005 0.005 0.7956 0.1989 0.0280916914 0.0115067889 1.6386754175 0.1936879516 33.1175996545 0.8705007201 10.7822692020 0.1957427241 45.5666359654 1.2714381847
0.006999999999999999 0.008 0.7879999999999999 0.19699999999999998 0.3415855243 0.0399388990 2.6396205757 0.1356603204 31.9374193233 0.9625961850 10.5948661214 0.2728790593 45.5134915447 1.4110744637
0.006999999999999999 0.0085 0.7876 0.1969 0.3342675206 0.0273834975 2.8914754700 0.1650354644 31.6764852857 1.5508921334 10.6367728405 0.8952373505 45.5390011168 2.6385484458
0.006999999999999999 0.009000000000000001 0.7872 0.1968 0.3451264938 0.0585059417 2.9730531479 0.3439763148 32.1563071179 1.1571500868 10.7577843774 0.3941719741 46.2322711370 1.9538043174
0.006999999999999999 0.0095 0.7868 0.1967 0.3455986230 0.0510336577 3.1880038545 0.2011617678 32.0124430118 0.6278631962 10.6603159410 0.1946432158 46.2063614303 1.0747018375
0.006999999999999999 0.01 0.7864 0.1966 0.3373363609 0.0264308067 3.3200819996 0.1832432117 31.7403790864 1.8113734395 10.7606095495 0.3391461883 46.1584069964 2.3601936462
0.0075 0.0 0.794 0.1985 0.3833689643 0.0584067984 0.0000000000 0.0000000000 31.6121792669 1.4841100822 10.9644928005 0.6044034375 42.9600410317 2.1469203181
0.0075 0.0005 0.7936 0.1984 0.3682608278 0.0488602470 0.1676874489 0.0465798330 32.3673627691 0.7727874027 10.8792667764 0.2134205117 43.7825778222 1.0816479944
0.0075 0.001 0.7932 0.1983 0.3536248206 0.0314453687 0.3353748978 0.0678548751 31.6599965629 1.4294101241 10.7450711031 0.5863773016 43.0940673844 2.1150876695
0.0075 0.0015 0.7928 0.1982 0.3732181851 0.0329612509 0.4719851361 0.0677064502 32.6493199283 1.8881592737 10.9786186608 0.5597549290 44.4731419103 2.5485819038
0.0075 0.002 0.7924 0.1981 0.3453625584 0.0221246847 0.6610381672 0.0846541100 31.4085435409 1.1675261614 10.4955142370 0.2468323158 42.9104585035 1.5211372719
0.0005 0.0055 0.7952 0.1988 0.0219540109 0.0082588891 1.8672224038 0.1677061962 32.3628283704 1.0749439597 10.8740872943 0.2679928833 45.1260920794 1.5189019283
0.0075 0.0025 0.792 0.198 0.3602346303 0.0511645247 0.8436167795 0.0828725616 32.0606725259 1.2447822680 10.7742645478 0.4485770692 44.0387884835 1.8273964235
0.0075 0.003 0.7916 0.1979 0.3689690217 0.0441030401 0.9841116692 0.0760572006 32.2053610681 1.7942893701 10.8966886708 0.4181042557 44.4551304298 2.3325538665
0.0075 0.0035 0.7912 0.1978 0.3465428816 0.0621455559 1.1090679535 0.0700435179 32.1942311802 1.3213553589 10.7780314439 0.5965581976 44.4278734592 2.0501026303
0.0075 0.004 0.7908 0.1977 0.3387527487 0.0295976478 1.2793451699 0.0943933858 31.8178760833 0.7623676468 10.5449547482 0.6299845138 43.9809287501 1.5163431942
0.0075 0.0045 0.7904 0.1976 0.3635395352 0.0360491642 1.5486809951 0.0591409016 32.2618349435 1.0501077107 10.9800312469 0.3760934971 45.1540867207 1.5213912736
0.0075 0.005 0.79 0.1975 0.3616510181 0.0530089954 1.6296112311 0.1025005001 32.1666125696 1.4664598561 10.9282364256 0.8224728863 45.0861112444 2.4444422379
0.0075 0.0055 0.7896 0.1974 0.3604706949 0.0430285673 1.8290233325 0.1251423273 31.9811144386 1.5456618771 10.8740872943 0.5840769479 45.0446957603 2.2979097196
0.0075 0.006 0.7892 0.1973 0.3720378620 0.0333645438 1.9410307790 0.1750058297 31.8335403699 0.8086747787 10.8392435054 0.4024038652 44.9858525163 1.4194490174
0.0075 0.0065 0.7888 0.1972 0.3680247632 0.0461480698 2.1682828816 0.1851910163 31.5157202388 1.3512817647 10.6560781829 0.4708092720 44.7081060665 2.0534301228
0.0075 0.006999999999999999 0.7884 0.1971 0.3536248206 0.0200641052 2.3359703305 0.2181638999 31.7065772047 1.0233892849 10.6603159410 0.2962317120 45.0564882968 1.5578490020
0.0005 0.006 0.7948 0.1987 0.0247867865 0.0083126935 1.9772875247 0.2367336535 32.2321552426 0.4066952743 10.7450711031 0.2375684339 44.9793006569 .8893100552
0.0075 0.0075 0.7879999999999999 0.19699999999999998 0.3751067022 0.0163822733 2.4809973133 0.1328502794 31.8772354852 1.4425827961 10.7493088612 0.3424614079 45.4826483619 1.9342767567
0.0075 0.008 0.7876 0.1969 0.3602346303 0.0429196406 2.7347945332 0.1744204119 31.8005629244 0.6640012953 10.7276492087 0.4579006569 45.6232412966 1.3392420047
0.0075 0.0085 0.7872 0.1968 0.3392248779 0.0556952468 2.8506866311 0.1699013838 31.4180245565 0.9992308837 10.9254112535 0.3808409261 45.5333473190 1.6056684404
0.0075 0.009000000000000001 0.7868 0.1967 0.3767591546 0.0529837590 2.9853545437 0.1759517882 31.7510967562 1.2394842806 10.7201154165 0.5065617467 45.8333258710 1.9749815745
0.0075 0.0095 0.7864 0.1966 0.3609428242 0.0231005859 3.1821768776 0.3449352612 31.4843916656 1.6053395410 10.7332995528 0.7070334521 45.7608109202 2.6804088402
0.0075 0.01 0.7859999999999999 0.1965 0.3692050864 0.0418680443 3.4159033990 0.2054911604 32.1142608748 0.9962361572 10.8025162685 0.3368240236 46.7018856287 1.5804193855
0.008 0.0 0.7936 0.1984 0.3722739266 0.0377880420 0.0000000000 0.0000000000 32.0668557969 1.1139422807 10.6895093858 0.5701405985 43.1286391093 1.7218709212
0.008 0.0005 0.7932 0.1983 0.3944640021 0.0528784778 0.1799888448 0.0331652067 31.9807022205 0.9726760305 10.8161712669 0.2775035561 43.3713263343 1.3362232711
0.008 0.001 0.7928 0.1982 0.3998934887 0.0740114392 0.3386121072 0.0594237387 32.5042191680 0.7371519512 10.8740872943 0.3607602033 44.1168120582 1.2313473324
0.008 0.0015 0.7924 0.1981 0.3909230326 0.0568401285 0.4920558346 0.0565910136 32.4028135231 1.2386049329 10.8453647116 0.4740306105 44.1311571019 1.8260666855
0.0005 0.0065 0.7944 0.1986 0.0198294292 0.0050409611 2.1844689288 0.2369814199 31.8904264634 1.2281099131 10.8528985038 0.3020483465 44.9476233252 1.7721806406
0.008 0.002 0.792 0.198 0.3880902570 0.0127911312 0.6869358427 0.0959787560 32.1909334357 1.4516646605 10.9216443574 0.4330599605 44.1876038928 1.9934945082
0.008 0.0025 0.7916 0.1979 0.3722739266 0.0570788467 0.8721042226 0.0849704272 32.2531783641 0.6640555457 10.7846235121 0.8600802159 44.2821800254 1.6661850355
0.008 0.003 0.7912 0.1978 0.3689690217 0.0347456348 0.9763423665 0.1138172639 32.2057732861 0.6397518187 10.9541338362 0.5271080977 44.5052185105 1.3154228151
0.008 0.0035 0.7908 0.1977 0.3980049716 0.0532146445 1.1647479558 0.0912318908 31.9839999651 1.4506187538 10.7083438662 0.2263588010 44.2550967587 1.8214240901
0.008 0.004 0.7904 0.1976 0.3753427668 0.0425440604 1.3168967994 0.1515290676 31.8706399961 0.8690980375 10.6899802478 0.2506224706 44.2528598101 1.3137936361
0.008 0.0045 0.79 0.1975 0.3821886412 0.0249559509 1.4819944807 0.1319511346 31.7502723200 1.4383010880 10.8326514373 0.6662349715 44.4471068792 2.2614431450
0.008 0.005 0.7896 0.1974 0.3951721960 0.0411971676 1.6516242553 0.1319511346 32.0553136910 0.5716476336 10.9348284938 0.1987149264 45.0369386361 .9435108622
0.008 0.0055 0.7892 0.1973 0.3807722534 0.0424811409 1.7707535626 0.1867058965 31.7816008933 1.5661105707 10.8552528138 0.4148975706 44.7883795231 2.2101951787
0.008 0.006 0.7888 0.1972 0.3826607705 0.0327577425 1.9656335708 0.1344685522 31.8174638652 1.6613020300 10.8420686775 0.5861231613 45.0078268840 2.4146514860
0.008 0.0065 0.7884 0.1971 0.3942279375 0.0236064633 2.1391479966 0.1791625075 31.6905007000 0.7525643457 10.6457192187 0.5521780159 44.8695958528 1.5075113324
0.0005 0.006999999999999999 0.794 0.1985 0.0238425280 0.0116989021 2.3256112603 0.1422958851 31.6933862265 0.6809313481 10.8359474713 0.3361387570 44.8787874861 1.1710648923
0.008 0.006999999999999999 0.7879999999999999 0.19699999999999998 0.3751067022 0.0522636649 2.3023033523 0.0503841257 32.0182140648 0.3995122592 10.7530757573 0.3958109872 45.4486998766 .8979710370
0.008 0.0075 0.7876 0.1969 0.3899787741 0.0504228752 2.5347349900 0.1012165183 32.2123687752 1.2494367068 10.6767961114 0.2364646332 45.8138786507 1.6375407335
0.008 0.008 0.7872 0.1968 0.3862017399 0.0273834975 2.6817042984 0.3014771976 31.8356014603 0.7428165026 10.6758543874 0.2075556329 45.5793618860 1.2792328306
0.008 0.0085 0.7868 0.1967 0.3755788315 0.0584449504 2.8875908187 0.1388004274 31.5074758774 1.3214386878 10.7709685138 0.6433498477 45.5416140414 2.1620339133
0.008 0.009000000000000001 0.7864 0.1966 0.3779394778 0.0213974067 3.0099573354 0.1531798797 31.8603345444 1.0267126622 10.6108754298 0.3181020526 45.8591067874 1.5193920012
0.008 0.0095 0.7859999999999999 0.1965 0.3840771582 0.0289350152 3.1375033873 0.1852815344 32.0173896287 0.1494345935 10.8340640233 0.3336202728 46.3730341975 .6972714159
0.008 0.01 0.7856 0.1964 0.3817165119 0.0474624955 3.2605173459 0.2416407173 31.6365001330 1.6153660107 10.7662598936 0.2391126124 46.0449938844 2.1435818359
0.0085 0.0 0.7932 0.1983 0.4091000094 0.0447552646 0.0000000000 0.0000000000 32.0371760960 2.0115150368 10.7210571405 0.2674131448 43.1673332459 2.3236834462
0.0085 0.0005 0.7928 0.1982 0.3963525192 0.0314382792 0.1638027976 0.0321381701 31.6608209991 1.3401827542 10.7229405886 0.4869232304 42.9439169045 1.8906824339
0.0085 0.001 0.7924 0.1981 0.4331786020 0.0313886081 0.3418493167 0.0414767262 32.4032257411 1.3340528221 10.8373600574 0.3938546117 44.0156137172 1.8007727681
0.0005 0.0075 0.7936 0.1984 0.0214818816 0.0093714984 2.4033042868 0.0594237387 31.9032052236 0.6332259927 10.5468381963 0.0926725343 44.8748295883 .7946937641
0.0085 0.0015 0.792 0.198 0.4168901423 0.0400726234 0.5069469980 0.0568275497 32.4881426633 1.3368038130 10.9305907357 0.6627047848 44.3425705393 2.0964087709
0.0085 0.002 0.7916 0.1979 0.4041426521 0.0553942651 0.6836986333 0.1057849513 32.0833445197 1.8730427012 10.9178774613 0.3946441685 44.0890632664 2.4288660861
0.0085 0.0025 0.7912 0.1978 0.4069754277 0.0245960770 0.8533284079 0.1151354849 32.1163219652 1.0196725340 10.9183483234 0.5533668442 44.2949741242 1.7127709401
0.0085 0.003 0.7908 0.1977 0.3913951619 0.0566082794 0.9588614355 0.1338436368 31.9905954542 1.1701923518 10.7639055836 0.4249565523 44.1047576352 1.7856008203
0.0085 0.0035 0.7904 0.1976 0.4114606557 0.0402723774 1.1103628372 0.1264087799 31.6397978776 1.5380673162 10.7055186941 0.3218079196 43.8671400646 2.0265563931
0.0085 0.004 0.79 0.1975 0.4088639447 0.0437987376 1.3045954035 0.1080277695 32.1567193359 1.2282089763 10.6513695628 0.2856297243 44.5215482469 1.6656652077
0.0085 0.0045 0.7896 0.1974 0.4220835642 0.0537813056 1.5609823910 0.1206676060 32.2902779903 1.3330640328 10.9324741837 0.3375998533 45.2058181292 1.8451127977
0.0085 0.005 0.7892 0.1973 0.4091000094 0.0478833120 1.6671628606 0.0648735479 31.5363311423 0.9364135682 10.7022226601 0.6307610986 44.3148166724 1.6799315267
0.0085 0.0055 0.7888 0.1972 0.4142934313 0.0518052968 1.7882344935 0.0935189411 31.9584424448 1.2442612413 10.9894484871 0.5005455865 45.1504188567 1.8901310657
0.0085 0.006 0.7884 0.1971 0.3939918728 0.0479019292 2.0349098527 0.0464356227 31.7341958153 1.8759199661 10.8929217747 0.3734312778 45.0560193155 2.3436887958
0.0005 0.008 0.7932 0.1983 0.0245507219 0.0078151299 2.6642233675 0.2719564216 32.1303373795 0.8181588922 10.8458355736 0.2682078955 45.6649470425 1.3661383392
0.0085 0.0065 0.7879999999999999 0.19699999999999998 0.4060311691 0.0225438635 2.1300838102 0.1226385510 31.3203288742 2.0443389820 10.8500733317 0.6893175408 44.7065171852 2.8788389373
0.0085 0.006999999999999999 0.7876 0.1969 0.4098082033 0.0238600511 2.3644577735 0.1661089101 32.1398183951 0.5310648753 10.7285909327 0.2820931128 45.6426753046 1.0031269493
0.0085 0.0075 0.7872 0.1968 0.4001295533 0.0224943709 2.5321452224 0.3187992284 32.0425349309 1.0077078562 10.8354766093 0.5728484862 45.8102863159 1.9218499417
0.0085 0.008 0.7868 0.1967 0.4327064727 0.0454471936 2.7147238347 0.2613805573 31.8141661207 1.7137439593 10.8034579925 0.2882875497 45.7650544206 2.3088592599
0.0085 0.0085 0.7864 0.1966 0.3942279375 0.0384720175 2.8565136081 0.2540943408 31.6414467498 0.6011796005 10.6923345578 0.4369599467 45.5845228532 1.3307059055
0.0085 0.009000000000000001 0.7859999999999999 0.1965 0.4034344582 0.0247766674 3.0462140812 0.1250082701 31.4188489926 1.0028390483 10.7714393758 0.4950764195 45.6399369078 1.6477004053
0.0085 0.0095 0.7856 0.1964 0.3965885838 0.0419106147 3.0759964080 0.2846801317 31.6002249429 0.7120160024 10.6584324930 0.4280588911 45.7312424277 1.4666656399
0.0085 0.01 0.7852 0.1963 0.3972967777 0.0376106601 3.2799406026 0.3178511088 31.4860405379 0.9931824442 10.6523112868 0.2931561321 45.8155892050 1.6418003452
0.009000000000000001 0.0 0.7928 0.1982 0.4412047995 0.0394277409 0.0000000000 0.0000000000 31.7560433730 1.1125599966 10.8161712669 0.3778813592 43.0134194394 1.5298690967
0.009000000000000001 0.0005 0.7924 0.1981 0.4232638874 0.0468955332 0.1625079138 0.0793373926 31.3726805689 1.2205291843 10.6932762818 0.4163123220 42.6517286519 1.7630744321
0.0005 0.0085 0.7928 0.1982 0.0233703987 0.0087566934 2.8739945391 0.2050418917 32.5409065761 1.9025360400 10.9207026334 0.2363821093 46.3589741473 2.3527167344
0.009000000000000001 0.001 0.792 0.198 0.4348310544 0.0182610909 0.3140093155 0.0409478203 32.1262151988 2.0825801888 10.8538402278 0.2958182858 43.7288957965 2.4376073858
0.009000000000000001 0.0015 0.7916 0.1979 0.4218474996 0.0676744234 0.4868762995 0.0632507980 32.8546045266 1.3125209742 11.0299426201 0.6814334813 44.7932709458 2.1248796769
0.009000000000000001 0.002 0.7912 0.1978 0.4301097617 0.0313744018 0.6862884009 0.0912870102 32.1884601272 0.9012048651 10.8086374747 0.2947310352 44.1134957645 1.3185973123
0.009000000000000001 0.0025 0.7908 0.1977 0.4478146092 0.0362833722 0.8494437565 0.0689578802 32.1167341833 1.1766341467 10.7478962752 0.3848576184 44.1618888242 1.6667330175
0.009000000000000001 0.003 0.7904 0.1976 0.4258605983 0.0436151371 1.0216632986 0.1255837006 32.1241541085 1.3594024452 10.8062831646 0.2099009687 44.3779611700 1.7385022516
0.009000000000000001 0.0035 0.79 0.1975 0.4582014531 0.0594095472 1.1725172584 0.0441781250 31.7787153668 0.7438799144 10.8171129909 0.4776834189 44.2265470692 1.3251510055
0.009000000000000001 0.004 0.7896 0.1974 0.4180704654 0.0456624916 1.3220763345 0.0765625697 32.1880479092 0.6748552423 10.7648473076 0.4140973734 44.6930420167 1.2111776770
0.009000000000000001 0.0045 0.7892 0.1973 0.4263327276 0.0487094645 1.4897637834 0.0881472573 32.3714849498 1.0790669167 10.8288845412 0.7152119616 45.1164660020 1.9311356001
0.009000000000000001 0.005 0.7888 0.1972 0.4376638300 0.0145826049 1.6574512323 0.0769339697 32.3714849498 1.2312616293 10.6033416376 0.6521899506 45.0699416497 1.9749681545
0.009000000000000001 0.0055 0.7884 0.1971 0.4374277654 0.0180770645 1.8018307732 0.1311992702 32.4844327007 0.7027533487 10.8237050590 0.3415953805 45.5473962983 1.1936250639
0.0005 0.009000000000000001 0.7924 0.1981 0.0262031743 0.0111126031 2.9601043101 0.1925244414 32.4889670995 1.6144577372 11.1212898503 0.5753725704 46.5965644342 2.3934673521
0.009000000000000001 0.006 0.7879999999999999 0.19699999999999998 0.4157098191 0.0305026200 2.0277879920 0.0789348234 31.8149905568 1.1196498395 10.6890385237 0.3070569124 44.9475268916 1.5361441953
0.009000000000000001 0.0065 0.7876 0.1969 0.4515916434 0.0435435278 2.1805842774 0.2099788896 32.2465828750 1.2597335625 10.6871550757 0.2458891738 45.5659138715 1.7591451537
0.009000000000000001 0.006999999999999999 0.7872 0.1968 0.4171262069 0.0164637101 2.3463294007 0.1325217231 31.9110373669 1.6394314241 10.5666144007 0.2456149130 45.2411073752 2.0340317703
0.009000000000000001 0.0075 0.7868 0.1967 0.4360113776 0.0483465902 2.4816447552 0.1549862829 31.2176865750 0.5564082786 10.8453647116 0.2751478448 44.9807074194 1.0348889965
0.009000000000000001 0.008 0.7864 0.1966 0.4327064727 0.0295825815 2.6622810418 0.2032843808 31.8615711986 0.9844699592 10.7742645478 0.3690380828 45.7308232609 1.5863750043
0.009000000000000001 0.0085 0.7859999999999999 0.1965 0.4244442105 0.0578160794 2.8707573296 0.2211713040 31.9473125569 0.7885092726 10.7704976517 0.4840259938 46.0130117487 1.5515226498
0.009000000000000001 0.009000000000000001 0.7856 0.1964 0.4310540203 0.0349630769 3.0902401295 0.1878518914 32.3302631429 1.5868329074 10.5741481929 0.2929442944 46.4257054856 2.1025921701
0.009000000000000001 0.0095 0.7852 0.1963 0.4397884117 0.0236347741 3.1763499006 0.3952769262 31.7486234477 1.0572325503 10.6151131879 0.6004138740 45.9798749479 2.0765581246
0.009000000000000001 0.01 0.7848 0.1962 0.4357753129 0.0290810167 3.2941843241 0.1224743762 32.2696670868 1.3785119536 10.7460128271 0.6769849581 46.7456395509 2.2070523046
0.0095 0.0 0.7924 0.1981 0.4659915860 0.0354065473 0.0000000000 0.0000000000 31.8735255226 1.8403837510 11.0059286575 0.4034207663 43.3454457661 2.2792110646
0.0 0.002 0.7984 0.1996 0.0000000000 0.0000000000 0.6429097944 0.0948541034 32.0689168873 1.1401907076 10.9701431446 0.4647634654 43.6819698263 1.6998082764
0.0005 0.0095 0.792 0.198 0.0254949804 0.0119998877 3.1912410640 0.2186552261 31.9835877470 0.4431403676 10.7149359344 0.4508035948 45.9152597258 1.1245990762
0.0095 0.0005 0.792 0.198 0.4369556361 0.0351538207 0.1618604719 0.0286634742 32.3887981087 1.7766045948 10.8835045345 0.5325647100 43.8711187512 2.3729865997
0.0095 0.001 0.7916 0.1979 0.4407326702 0.0342611037 0.3295479208 0.0449307877 32.0536648187 1.8128044047 10.7328286908 0.4853434024 43.5567741005 2.3773396985
0.0095 0.0015 0.7912 0.1978 0.4447457690 0.0502191098 0.5095367655 0.0935189411 31.7890208185 1.2504269404 10.8142878188 0.5263942465 43.5575911718 1.9205592378
0.0095 0.002 0.7908 0.1977 0.4652833921 0.0394559984 0.7316093330 0.1439011511 32.2577127628 1.1664777905 10.7869778221 0.3685186425 44.2415833100 1.7183535825
0.0095 0.0025 0.7904 0.1976 0.4598539055 0.0154148579 0.8455591052 0.1134335925 31.6311412981 0.9566777689 10.9291781496 0.4654003552 43.8657324584 1.5509265745
0.0095 0.003 0.79 0.1975 0.4631588104 0.0356011765 0.9640409706 0.0757700663 32.1818646381 1.5268259012 10.7883904082 0.5101206988 44.3974548273 2.1483178428
0.0095 0.0035 0.7896 0.1974 0.4456900275 0.0392918218 1.1433823735 0.0686898924 32.2886291180 1.3070118686 10.9079893591 0.4012164334 44.7856908781 1.8162100162
0.0095 0.004 0.7892 0.1973 0.4582014531 0.0542928129 1.3414995911 0.1118857512 31.7972651799 1.0221299255 10.8350057473 0.4079676290 44.4319719714 1.5962761186
0.0095 0.0045 0.7888 0.1972 0.4704768140 0.0524169810 1.5305526223 0.1236868210 32.4036379592 0.5592242149 10.9075184971 0.4622224797 45.3121858926 1.1975504966
0.0095 0.005 0.7884 0.1971 0.4374277654 0.0163958742 1.6050084394 0.1000837106 31.5087125317 1.0759463318 10.7154067964 0.4055387744 44.2665555329 1.5979646910
0.0005 0.01 0.7916 0.1979 0.0226622048 0.0098357116 3.2928894403 0.1385828149 31.7284247624 1.0649755727 10.5270619918 0.3403860146 45.5710383993 1.5537801138
0.0095 0.0055 0.7879999999999999 0.19699999999999998 0.4530080311 0.0394842358 1.8497414729 0.1441107330 31.8788843575 1.0090943407 10.7196445545 0.4556562608 44.9012784160 1.6483455703
0.0095 0.006 0.7876 0.1969 0.4518277080 0.0558311573 2.0167814799 0.1255436399 31.9341215787 1.0488383097 10.7172902444 0.5741999579 45.1200210110 1.8044130648
0.0095 0.0065 0.7872 0.1968 0.4511195141 0.0314382792 2.1812317193 0.0809069247 31.9992520336 2.0811789306 10.5783859510 0.3340585951 45.2099892180 2.5275827296
0.0095 0.006999999999999999 0.7868 0.1967 0.4506473848 0.0451963604 2.3502140520 0.3023491227 31.7857230739 1.4317073559 10.8279428171 0.3527683609 45.4145273278 2.1320211999
0.0095 0.0075 0.7864 0.1966 0.4544244189 0.0168914101 2.4699908012 0.1912311435 31.2028467245 1.3337200795 10.5821528471 0.6451352573 44.7094147917 2.1869778904
0.0095 0.008 0.7859999999999999 0.1965 0.4607981640 0.0529248274 2.6467424365 0.1575613386 31.8863042828 0.4521008131 10.6410105986 0.3563825137 45.6348554819 1.0189694928
0.0095 0.0085 0.7856 0.1964 0.4669358445 0.0127212337 2.8332057001 0.1616479715 31.5326211796 0.2918317609 10.6961014539 0.2429830477 45.5288641781 .7091840138
0.0095 0.009000000000000001 0.7852 0.1963 0.4636309396 0.0362772282 3.0701694310 0.1700986455 31.7424401767 1.1202943520 10.6782086975 0.4693773974 45.9544492448 1.7960476231
0.0095 0.0095 0.7848 0.1962 0.4657555213 0.0458378923 3.0779387336 0.2704540763 31.7247147997 0.7021534357 10.5637892287 0.6992831958 45.8321982833 1.7177286001
0.0095 0.01 0.7844 0.1961 0.4723653311 0.0219628932 3.2915945566 0.1298375254 31.7172948745 1.0532945246 10.7215280025 0.2331979468 46.2027827647 1.4382928900
0.001 0.0 0.7992 0.1998 0.0502817669 0.0143670107 0.0000000000 0.0000000000 32.0557259091 0.6594221410 11.0280591720 0.2317176975 43.1340668480 .9055068492
0.01 0.0 0.792 0.198 0.4846406920 0.0393768262 0.0000000000 0.0000000000 32.0569625633 1.8028131858 10.8392435054 0.7370276589 43.3808467607 2.5792176709
0.01 0.0005 0.7916 0.1979 0.4792112054 0.0519556753 0.1735144259 0.0260911851 32.0079086131 0.6949639670 10.8703203982 0.3200116243 43.5309546426 1.0930224517
0.01 0.001 0.7912 0.1978 0.4695325555 0.0326213650 0.3282530370 0.0428682807 31.8999074790 1.0947704826 10.6706749053 0.3965608695 43.3683679768 1.5668209978
0.01 0.0015 0.7908 0.1977 0.4695325555 0.0326213650 0.4881711832 0.0949247846 32.1340473422 0.8650979321 10.9362410798 0.5092750876 44.0279921607 1.5019191693
0.01 0.002 0.7904 0.1976 0.4770866237 0.0371274962 0.6908204941 0.0946771697 31.7144093480 0.7353277124 10.6848007656 0.6377397915 43.5671172314 1.5048721698
0.01 0.0025 0.79 0.1975 0.4851128213 0.0558231717 0.8254884067 0.1221590910 31.9638012797 0.8260232985 10.8604322959 0.5806475136 44.1348348036 1.5846530748
0.01 0.003 0.7896 0.1974 0.4796833347 0.0456673729 0.9646884125 0.0975899189 31.8669300335 1.0648874939 10.9677888346 0.3480635430 44.2790906153 1.5562083287
0.01 0.0035 0.7892 0.1973 0.4688243616 0.0253107086 1.1459721411 0.0681507554 32.4844327007 0.7303378171 10.8246467831 0.1973894887 44.9238759865 1.0211887698
0.01 0.004 0.7888 0.1972 0.4879455969 0.0457405305 1.3427944749 0.1248337806 32.4687684141 1.0487378578 10.7422459310 0.3264999425 45.0417544169 1.5458121114
0.01 0.0045 0.7884 0.1971 0.4794472701 0.0366440447 1.5188986683 0.0916902072 32.2082465946 0.7969504793 10.7535466193 0.4714417566 44.9601391523 1.3967264878
0.001 0.0005 0.7988 0.1997 0.0498096376 0.0161768877 0.1786939610 0.0679536450 32.7012594049 1.8697768120 10.9418914239 0.5503939870 43.8716544274 2.5043013317
0.01 0.005 0.7879999999999999 0.19699999999999998 0.4907783725 0.0683430556 1.6619833255 0.1503738666 31.6496911112 0.5832056810 10.6584324930 0.3425131963 44.4608853022 1.1444357995
0.01 0.0055 0.7876 0.1969 0.4803915286 0.0434512853 1.8497414729 0.1522576300 32.3451029934 1.0903940122 10.9362410798 0.3988887737 45.6114770747 1.6849917012
0.01 0.006 0.7872 0.1968 0.4808636579 0.0320770058 1.9818196179 0.1782712162 32.0932377533 1.3707797296 10.8246467831 0.4070862839 45.3805678122 1.9882142355
0.01 0.0065 0.7868 0.1967 0.4643391335 0.0399667951 2.1003014834 0.1151209209 31.8001507064 1.5965762979 10.9734391787 0.6868003049 45.3382305020 2.4384643188
0.01 0.006999999999999999 0.7864 0.1966 0.4726013957 0.0335377981 2.3294959116 0.2106167370 32.0363516598 1.3229454174 10.6899802478 0.4850162142 45.5284292149 2.0521161667
0.01 0.0075 0.7859999999999999 0.1965 0.4846406920 0.0350967064 2.5515684790 0.2219658932 31.7164704384 0.7561540211 10.6570199070 0.5072353233 45.4096995164 1.5204519440
0.01 0.008 0.7856 0.1964 0.4721292664 0.0565767690 2.6648708094 0.1106652250 31.5874461828 1.2743142728 10.9574298703 0.7362896842 45.6818761289 2.1778459510
0.01 0.0085 0.7852 0.1963 0.4671719091 0.0337630199 2.8060131409 0.1259702975 31.5998127249 0.3420823877 10.7634347216 0.2422702876 45.6364324965 .7440859927
0.01 0.009000000000000001 0.7848 0.1962 0.4709489433 0.0100153742 3.0177266381 0.2963388977 31.9209306005 0.5434503923 10.6796212835 0.3767296304 46.0892274654 1.2265342946
0.01 0.0095 0.7844 0.1961 0.4848767566 0.0343520683 3.0656373378 0.2809629255 31.8722888684 1.2457592876 10.8076957507 0.1922040044 46.2304987135 1.7532782858
0.001 0.001 0.7984 0.1996 0.0457965388 0.0135526595 0.3392595491 0.0384996624 32.1806279839 0.8679852224 10.8995138429 0.6089292686 43.4651979147 1.5289668129
0.01 0.01 0.784 0.196 0.4794472701 0.0573865306 3.2553378108 0.2327047013 31.5684841516 1.2210859428 10.6928054198 0.2275077386 45.9960746523 1.7386849133
0.001 0.0015 0.7979999999999999 0.1995 0.0450883449 0.0151817275 0.4868762995 0.0655932448 31.8059217593 1.5900840608 10.6702040433 0.2721305435 43.0080904470 1.9429895766
0.001 0.002 0.7976 0.1994 0.0457965388 0.0094896808 0.6435572363 0.0656954150 32.5454409749 1.5203496537 10.8971595328 0.2533325141 44.1319542828 1.8488672636
0.001 0.0025 0.7972 0.1993 0.0469768620 0.0186117165 0.8138344527 0.0798849893 32.2770870121 1.1516030181 11.0026326234 0.1844817892 44.1405309502 1.4345815131
0.001 0.003 0.7968 0.1992 0.0474489913 0.0088830591 1.0145414379 0.0693216486 32.4844327007 1.2960844075 10.9239986675 0.4406926335 44.4704217974 1.8149817487
0.001 0.0035 0.7964 0.1991 0.0486293144 0.0137161475 1.1789916773 0.1354624205 32.7325879782 1.8532132427 10.8609031580 0.6758561148 44.8211121279 2.6782479255
0.0 0.0025 0.7979999999999999 0.1995 0.0000000000 0.0000000000 0.8371423607 0.1277676985 33.0170184457 0.9621152066 11.0563108927 0.3526426407 44.9104716991 1.4425255458
0.001 0.004 0.7959999999999999 0.19899999999999998 0.0460326035 0.0110724128 1.3550958707 0.0467953153 32.6390144765 0.6499276417 10.8133460948 1.0295115501 44.8534890455 1.7373069199
0.001 0.0045 0.7956 0.1989 0.0519342193 0.0095598890 1.5040075049 0.1368294562 32.6810607196 1.5140796044 10.8387726434 0.5713510351 45.0757750872 2.2318199847
0.001 0.005 0.7952 0.1988 0.0453244096 0.0101918701 1.6678103025 0.1072019880 33.0009419410 1.1491397717 11.0671407190 0.1936474049 45.7812173721 1.4601810347
0.001 0.0055 0.7948 0.1987 0.0528784778 0.0200529924 1.8380875189 0.1230752800 32.8051383583 1.4972736297 10.9569590083 0.2619279716 45.6530633633 1.9023298737
0.001 0.006 0.7944 0.1986 0.0431998279 0.0092758683 2.0329675271 0.1158902894 31.8331281519 1.5421791416 10.7045769701 0.5522904303 44.6138724770 2.2196357296
0.001 0.0065 0.794 0.1985 0.0500457022 0.0193860669 2.2136038137 0.2259711319 32.1909334357 0.4432569222 10.8232341970 0.5494489599 45.2778171486 1.2380630809
0.001 0.006999999999999999 0.7936 0.1984 0.0538227364 0.0147497898 2.3223740508 0.2090986724 32.0755123764 1.6450354201 10.7177611064 0.6001789763 45.1694702700 2.4690628586
0.001 0.0075 0.7932 0.1983 0.0516981547 0.0091305455 2.5496261534 0.2704602759 32.1707347503 1.3744406268 10.8265302311 0.2814888562 45.5985892895 1.9355203044
0.001 0.008 0.7928 0.1982 0.0491014437 0.0092758683 2.6622810418 0.2970791881 31.8318914977 1.7874174751 10.8109917847 0.5475864048 45.3542657679 2.6413589363
0.001 0.0085 0.7924 0.1981 0.0519342193 0.0080400717 2.8448596541 0.1415752754 31.7288369804 0.8408254374 10.9503669401 0.4770870935 45.5759977939 1.4675278780
0.0 0.003 0.7976 0.1994 0.0000000000 0.0000000000 0.9990028326 0.0544159404 31.8937242080 0.6749025777 10.8646700540 0.6684542592 43.7573970946 1.3977727773
0.001 0.009000000000000001 0.792 0.198 0.0441440864 0.0192128189 2.9698159384 0.2436859801 32.2601860712 0.9910737437 10.8279428171 0.5014483674 46.1020889131 1.7554209101
0.001 0.0095 0.7916 0.1979 0.0467407974 0.0101918701 3.1595164115 0.1594863723 32.2094832488 0.8677228536 10.9527212502 0.6575864046 46.3684617079 1.6949875006
0.001 0.01 0.7912 0.1978 0.0495735730 0.0181631755 3.3207294415 0.1660988156 31.9246405632 1.0102434691 10.8764416043 0.4732610631 46.1713851820 1.6677665233
0.0015 0.0 0.7988 0.1997 0.0748324887 0.0151964029 0.0000000000 0.0000000000 32.2993467878 1.7467445791 11.1236441604 0.3400445350 43.4978234369 2.1019855170
0.0015 0.0005 0.7984 0.1996 0.0807341046 0.0118126705 0.1618604719 0.0235227319 32.7350612866 0.6505663123 10.8820919485 0.5841528614 43.8597478116 1.2700545761
0.0015 0.001 0.7979999999999999 0.1995 0.0696390668 0.0070028087 0.3269581532 0.0429464363 32.2750259217 1.2618543848 11.0435976184 0.5276294059 43.7152207601 1.8394330357
0.0015 0.0015 0.7976 0.1994 0.0745964241 0.0122571887 0.4648632753 0.0822633456 32.1645514793 1.6541291570 10.9983948653 0.4226295422 43.7024060440 2.1712792335
0.0015 0.002 0.7972 0.1993 0.0755406826 0.0076128557 0.7076539831 0.1066688755 32.3830270558 1.1513763527 10.9023390150 0.4947000976 44.0685607365 1.7603581815
0.0015 0.0025 0.7968 0.1992 0.0755406826 0.0140056174 0.8436167795 0.0782949737 31.8838309743 0.9559144149 10.8477190216 0.3974209269 43.6507074580 1.4456359329
0.0015 0.003 0.7964 0.1991 0.0748324887 0.0070976592 0.9439702721 0.1378062986 32.1587804263 1.5897181142 10.7752062719 0.6546397781 43.9527894590 2.3892618501
0.0 0.0035 0.7972 0.1993 0.0000000000 0.0000000000 1.1712223747 0.1358332463 32.1563071179 2.5508440471 10.9630802145 0.4561736830 44.2906097071 3.1428509764
0.0015 0.0035 0.7959999999999999 0.19899999999999998 0.0722357778 0.0144289378 1.1420874897 0.0570924815 32.7787564019 1.7377103421 10.8298262652 0.5151066850 44.8229059346 2.3243384464
0.0015 0.004 0.7956 0.1989 0.0656259680 0.0142110125 1.3039479616 0.1340939524 32.2742014856 1.2543014860 10.8938634988 0.5488029558 44.5376389140 1.9514094067
0.0015 0.0045 0.7952 0.1988 0.0736521656 0.0103006445 1.4709879686 0.0786155496 32.4127067567 1.3131303476 10.9178774613 0.3936654231 44.8752243522 1.7957119648
0.0015 0.005 0.7948 0.1987 0.0677505497 0.0092758683 1.6859386753 0.0992425147 32.5116390933 0.9167900372 10.8891548786 0.3660557715 45.1544831969 1.3913641917
0.0015 0.0055 0.7944 0.1986 0.0712915192 0.0155587906 1.7552149573 0.1665021155 31.9485492112 1.2842730512 10.7700267897 0.4259529250 44.5450824774 1.8922868823
0.0015 0.006 0.794 0.1985 0.0691669375 0.0114290394 1.9585117100 0.0640934769 32.1274518531 1.3423952142 10.7653181696 0.4038843435 44.9204486702 1.8218020740
0.0015 0.0065 0.7936 0.1984 0.0753046180 0.0079564638 2.1346159034 0.1837001553 31.9819388747 1.2230392704 10.7855652361 0.4580536355 44.9774246322 1.8727495250
0.0015 0.006999999999999999 0.7932 0.1983 0.0715275839 0.0185637481 2.2757582349 0.1452349400 32.1484749746 0.7747743605 10.9216443574 0.7837497828 45.4174051508 1.7223228314
0.0015 0.0075 0.7928 0.1982 0.0686948083 0.0167855068 2.4570419634 0.2470141414 31.7783031487 1.4855927436 10.8505441937 0.3971954817 45.1545841141 2.1465878735
0.0015 0.008 0.7924 0.1981 0.0774291997 0.0060829601 2.6603387161 0.2755213276 32.4419742396 1.2298570126 10.9795603849 0.2911983669 46.1593025403 1.8026596672
0.0 0.004 0.7968 0.1992 0.0000000000 0.0000000000 1.3518586613 0.1336054026 31.9032052236 1.2948383066 10.9927445212 0.3165145509 44.2478084061 1.7449582601
0.0015 0.0085 0.792 0.198 0.0800259107 0.0093714984 2.7406215102 0.2492306502 32.2919268625 0.6145705536 10.8147586808 0.4162548016 45.9273329642 1.2894275038
0.0015 0.009000000000000001 0.7916 0.1979 0.0762488765 0.0168649967 2.9536298912 0.0641719107 31.8776477033 1.5681733252 10.8034579925 0.3855252989 45.7109844635 2.0347355315
0.0015 0.0095 0.7912 0.1978 0.0663341619 0.0205471177 3.1219647820 0.1501506936 31.9749311676 1.2724727780 10.8298262652 0.5170313606 45.9930563767 1.9602019499
0.0015 0.01 0.7908 0.1977 0.0701111961 0.0070976592 3.3077806037 0.1371843653 31.8170516472 1.8468050370 10.6998683500 0.8278787959 45.8948117970 2.8189658574
0.002 0.0 0.7984 0.1996 0.0951340472 0.0183827518 0.0000000000 0.0000000000 32.6612742523 1.2405027320 10.9268238396 0.5833172695 43.6832321391 1.8422027533
0.002 0.0005 0.7979999999999999 0.1995 0.0944258533 0.0214805845 0.1586232625 0.0242250572 32.0887033546 0.9221840599 10.9371828038 0.3743823824 43.2789352742 1.3422720840
0.002 0.001 0.7976 0.1994 0.1019799216 0.0118126705 0.3250158276 0.0514054181 31.9708089869 1.6464561441 11.0704367531 0.5467873832 43.4682414892 2.2564616159
0.002 0.0015 0.7972 0.1993 0.0944258533 0.0106621800 0.4836390900 0.0709945936 31.9460759027 1.5972619861 10.9786186608 0.6393980180 43.5027595068 2.3183167777
0.002 0.002 0.7968 0.1992 0.0934815948 0.0135526595 0.6791665401 0.1114954334 31.9184572921 0.7988160804 10.8486607457 0.2050927043 43.5397661727 1.1289568776
0.002 0.0025 0.7964 0.1991 0.0944258533 0.0158708484 0.8300204999 0.0556348136 32.7795808380 1.4215942402 10.8260593691 0.2232620915 44.5300865603 1.7163619937
0.0 0.0045 0.7964 0.1991 0.0000000000 0.0000000000 1.4580391309 0.1991175921 31.6360879149 1.3747219826 10.7008100740 0.5857447722 43.7949371198 2.1595843469
0.002 0.003 0.7959999999999999 0.19899999999999998 0.0946619179 0.0186117165 1.0359070202 0.1071707019 32.0507792922 0.9830190140 10.7766188579 0.6893818655 43.9579670882 1.7981832979
0.002 0.0035 0.7956 0.1989 0.1007995984 0.0078436005 1.1394977222 0.1272680390 32.1233296724 1.0169231778 11.0101664156 0.2749221313 44.3737934086 1.4269569486
0.002 0.004 0.7952 0.1988 0.0993832106 0.0069066557 1.3842307557 0.1740932591 32.2729648314 0.5113192540 11.2036907023 0.6637076902 44.9602695000 1.3560268590
0.002 0.0045 0.7948 0.1987 0.1007995984 0.0210402330 1.5078921562 0.0299227440 32.3360341959 1.1621666582 10.8058123026 0.4634047759 44.7505382531 1.6765344111
0.002 0.005 0.7944 0.1986 0.0989110813 0.0201084948 1.6548614647 0.0933215110 32.1208563640 2.2215067758 10.6358311164 0.5798802838 44.5104600264 2.9148170654
0.002 0.0055 0.794 0.1985 0.0923012716 0.0128779694 1.8044205407 0.0637787771 32.3298509249 1.6155927890 10.8820919485 0.5737132384 45.1086646857 2.2659627739
0.002 0.006 0.7936 0.1984 0.0989110813 0.0133871752 2.0031852002 0.0578220342 32.0887033546 0.5820449067 10.8618448820 0.4570767923 45.0526445181 1.1103309084
0.002 0.0065 0.7932 0.1983 0.1012717277 0.0230522886 2.2032447435 0.1873155793 32.3714849498 1.3792621932 10.9635510765 0.4281521111 45.6395524975 2.0177821722
0.002 0.006999999999999999 0.7928 0.1982 0.0951340472 0.0159129276 2.3638103316 0.1436912636 32.1863990369 1.1271926530 10.6292390483 0.1933494962 45.2745824640 1.4801463404
0.002 0.0075 0.7924 0.1981 0.0956061765 0.0134370345 2.4719331269 0.2007111622 32.0178018467 0.5961397322 10.9889776251 0.4410104761 45.5743187752 1.2512984050
