# Supplementary material for: Multipressure Sampling for Improving the Performance of MOF-based Electronic Noses
Source: ACS Sens. 2024 Jul 12;9(7):3531–9. doi: 10.1021/acssensors.4c00199 (PMC11287752; doi:10.1021/acssensors.4c00199)
Supplement: Supplementary file 2 — se4c00199_si_002.zip [file se4c00199_si_002.zip › Multiplex_Adsorption_Data/Methane_5bar/XALTIP.csv]

methane_comp CO2_comp N2_comp O2_comp methane_mass methane_error CO2_mass CO2_error N2_mass N2_error O2_mass O2_error total_mass total_error
0.0 0.0 0.8 0.2 0.0000000000 0.0000000000 0.0000000000 0.0000000000 31.6544070262 0.8677388474 10.2855420999 0.5175247345 41.9399491261 1.3852635819
0.0 0.0005 0.7996 0.1999 0.0000000000 0.0000000000 0.1980841760 0.0285718512 31.0836181914 0.4892805403 10.2823048023 0.4999402272 41.5640071697 1.0177926187
0.0 0.005 0.7959999999999999 0.19899999999999998 0.0000000000 0.0000000000 2.0832223453 0.1135917965 31.5940405804 1.0849681140 10.3185625360 0.3236935054 43.9958254617 1.5222534159
0.002 0.008 0.792 0.198 0.0944589014 0.0132093080 3.2365618959 0.1601835628 30.8631247884 0.8274741481 9.9744377956 0.4086767428 44.1685833813 1.4095437617
0.002 0.0085 0.7916 0.1979 0.0981918133 0.0112445097 3.4533416571 0.1539310778 30.9484313621 1.0381015241 10.0255870985 0.3589601123 44.5255519310 1.5622372239
0.002 0.009000000000000001 0.7912 0.1978 0.1003017200 0.0165705570 3.6629992905 0.2016486790 30.7834864257 1.3257103090 10.1327416507 0.3724890443 44.6795290869 1.9164185893
0.002 0.0095 0.7908 0.1977 0.0931604972 0.0212706578 3.8170153015 0.1375741788 30.2333865605 1.0504612468 10.1424535437 0.3139811585 44.2860159029 1.5232872419
0.002 0.01 0.7904 0.1976 0.0934850983 0.0215902395 4.1459685736 0.1885473172 30.7789518570 1.1393450708 10.2376300947 0.3904422550 45.2560356236 1.7399248825
0.0025 0.0 0.7979999999999999 0.1995 0.1162071707 0.0132411761 0.0000000000 0.0000000000 31.0651965060 1.4056826980 10.3328066456 0.6072694100 41.5142103223 2.0261932841
0.0025 0.0005 0.7976 0.1994 0.1225368909 0.0194760621 0.2020903728 0.0413183164 30.9390788141 1.1570449864 10.0964839170 0.3604588111 41.3601899948 1.5782981760
0.0025 0.001 0.7972 0.1993 0.1168563728 0.0157356190 0.4037356127 0.0282370133 31.0569776003 1.6291956599 10.1492518688 0.4761993321 41.7268214546 2.1493676243
0.0025 0.0015 0.7968 0.1992 0.1155579687 0.0069315813 0.6084967833 0.0828760627 31.2043510829 0.6588855686 10.1055483505 0.3397984571 42.0339541854 1.0884916697
0.0025 0.002 0.7964 0.1991 0.1217253884 0.0140743655 0.7985685657 0.0297140851 31.0742656434 0.6743751354 10.3719779472 0.2026393182 42.3665375447 .9208029042
0.0 0.0055 0.7956 0.1989 0.0000000000 0.0000000000 2.2443604840 0.1224107601 30.8526385983 1.3233367876 10.1602586808 0.6404026110 43.2572577631 2.0861501587
0.0025 0.0025 0.7959999999999999 0.19899999999999998 0.1225368909 0.0098456369 1.0175739918 0.0861950334 31.0294867775 0.6655005808 10.1511942474 0.3694753778 42.3207919076 1.1310166289
0.0025 0.003 0.7956 0.1989 0.1248090982 0.0191871889 1.2080909071 0.0486316693 31.1241458991 0.7835448178 10.2133503623 0.7437853219 42.6703962667 1.5951489979
0.0025 0.0035 0.7952 0.1988 0.1220499894 0.0171946656 1.4542494449 0.0670719544 31.4390150130 0.9522651622 10.2463707983 0.2939737219 43.2616852456 1.3305055041
0.0025 0.004 0.7948 0.1987 0.1285420101 0.0179736374 1.6354185677 0.1455360218 31.6963517866 1.1932524960 10.1152602434 0.4682408344 43.5755726078 1.8250029896
0.0025 0.0045 0.7944 0.1986 0.1129611604 0.0189106223 1.8232646851 0.1419799770 30.5187809779 0.5201904603 10.1330653805 0.4745193750 42.5880722039 1.1556004346
0.0025 0.005 0.794 0.1985 0.1192908806 0.0214089087 2.0106656696 0.1298873322 30.8078597324 0.4869135007 10.2955777226 0.4722222017 43.2333940052 1.1104319433
0.0025 0.0055 0.7936 0.1984 0.1239975956 0.0229389836 2.3253746863 0.1050890996 30.8651086622 0.8100335427 10.2062283074 0.2205414817 43.5207092515 1.1586031076
0.0025 0.006 0.7932 0.1983 0.1214007873 0.0134464779 2.4571340483 0.1353965456 30.9291594451 0.7523289691 10.1498993283 0.1725525201 43.6575936090 1.0737245127
0.0025 0.0065 0.7928 0.1982 0.1252959997 0.0123859861 2.7228784373 0.0925876598 31.1210283831 0.6261343927 10.1129941351 0.3428443415 44.0821969552 1.0739523801
0.0025 0.006999999999999999 0.7924 0.1981 0.1202646837 0.0203853585 2.7989961768 0.1437331566 31.2196552523 0.9346458642 10.1803299262 0.2385745608 44.3192460390 1.3373389401
0.0 0.006 0.7952 0.1988 0.0000000000 0.0000000000 2.4032729578 0.1800539518 31.3111968579 1.2369316730 10.1272382447 0.4956792188 43.8417080604 1.9126648436
0.0025 0.0075 0.792 0.198 0.1243221966 0.0142010634 3.1003512041 0.2564985857 30.8557561143 0.9288321283 10.2282419315 0.6377952913 44.3086714465 1.8373270687
0.0025 0.008 0.7916 0.1979 0.1246467977 0.0168542660 3.2005061245 0.1721462238 30.6004032145 0.9692484797 10.0663770489 0.5852368036 43.9919331856 1.7434857731
0.0025 0.0085 0.7912 0.1978 0.1230237925 0.0194652391 3.4577929869 0.2582937575 30.4334744043 0.8954456478 10.0987500254 0.2743807906 44.1130412091 1.4475854350
0.0025 0.009000000000000001 0.7908 0.1977 0.1199400827 0.0183162444 3.7302143705 0.1464480738 30.8359173762 0.4270935771 10.3133828597 0.3876255368 44.9994546891 .9794834321
0.0025 0.0095 0.7904 0.1976 0.1202646837 0.0236179321 3.9291888124 0.1540082917 31.1082749087 0.9821202185 10.1524891664 0.3122903440 45.3102175712 1.4720367863
0.0025 0.01 0.79 0.1975 0.1165317718 0.0269360190 4.1041260735 0.0695889643 31.0901366339 0.7657666879 10.2059045777 0.3098849807 45.5166990569 1.1721766519
0.003 0.0 0.7976 0.1994 0.1468819686 0.0223244347 0.0000000000 0.0000000000 30.7044148840 0.7874844365 10.1706180333 0.4906214041 41.0219148859 1.3004302753
0.003 0.0005 0.7972 0.1993 0.1467196681 0.0120321508 0.1949682451 0.0163188446 30.8242975440 0.6983148378 10.1583163022 0.3149769173 41.3243017594 1.0416427505
0.003 0.001 0.7968 0.1992 0.1446097614 0.0197820298 0.4304435914 0.0441198421 31.0989223607 0.6446861679 10.1129941351 0.4127238382 41.7869698486 1.1213118780
0.003 0.0015 0.7964 0.1991 0.1395784453 0.0257848483 0.6311985653 0.1232495975 31.1558878800 0.4359167412 10.1443959223 0.2251949506 42.0710608129 .8101461376
0.0 0.0065 0.7948 0.1987 0.0000000000 0.0000000000 2.6147111232 0.2017272730 30.9739383110 1.5885842303 10.0395074784 0.2848645348 43.6281569126 2.0751760381
0.003 0.002 0.7959999999999999 0.19899999999999998 0.1498033779 0.0172863385 0.8221606136 0.0797570984 31.2839894457 1.1797008049 10.1929553871 0.0986478485 42.4489088243 1.3753920903
0.003 0.0025 0.7956 0.1989 0.1506148805 0.0247336617 0.9850792842 0.0770273008 31.0459245891 1.5448192699 10.2657945842 0.5448263268 42.4474133380 2.1914065592
0.003 0.003 0.7952 0.1988 0.1517509841 0.0181021473 1.2116519709 0.0511108813 30.6905277674 1.0925379045 10.2337453375 0.3878093425 42.2876760599 1.5495602756
0.003 0.0035 0.7948 0.1987 0.1421752536 0.0113563981 1.4195290725 0.0975400022 30.6264769845 0.5473842627 10.2810098832 0.3830673943 42.4691911938 1.0393480573
0.003 0.004 0.7944 0.1986 0.1410391500 0.0177316565 1.6705840731 0.0850471961 30.6627535341 0.2938386521 10.2926641548 0.4762169380 42.7670409120 .8728344427
0.003 0.0045 0.794 0.1985 0.1478557717 0.0099202665 1.8397346054 0.1290916340 30.7681822563 1.1523242682 10.1197924601 0.4009024240 42.8755650935 1.6922385927
0.003 0.005 0.7936 0.1984 0.1431490567 0.0154858850 2.0244647920 0.0418140777 30.7953896685 0.5993955444 10.1291806233 0.3476164333 43.0921841405 1.0043119404
0.003 0.0055 0.7932 0.1983 0.1507771810 0.0128781140 2.2278905637 0.1824285076 31.1573049327 1.1942499287 10.2055808479 0.6023844611 43.7415535253 1.9919410114
0.003 0.006 0.7928 0.1982 0.1420129531 0.0103669257 2.4682623728 0.1599260647 31.0178669452 0.4697678303 10.1531366260 0.6829596355 43.7812788971 1.3230204562
0.003 0.0065 0.7924 0.1981 0.1423375541 0.0125549705 2.6262845806 0.1657186502 30.7395577914 1.1151052103 10.3036709668 0.0939731247 43.8118508929 1.3873519557
0.0 0.006999999999999999 0.7944 0.1986 0.0000000000 0.0000000000 2.8337165492 0.1245545393 31.2185216101 0.7416970343 10.1382450568 0.2468901660 44.1904832161 1.1131417396
0.003 0.006999999999999999 0.792 0.198 0.1447720619 0.0257766743 2.8092342353 0.0674725282 30.5176473358 0.6457458083 10.2787437749 0.3110124944 43.7503974079 1.0500075052
0.003 0.0075 0.7916 0.1979 0.1457458650 0.0212011943 3.0847715498 0.2107129950 30.9047861383 1.8957258174 10.1981350633 0.4343416039 44.3334386164 2.5619816106
0.003 0.008 0.7912 0.1978 0.1507771810 0.0239061556 3.3037769759 0.1823329020 30.8540556510 0.7330064027 10.1521654367 0.1641536569 44.4607752446 1.1033991172
0.003 0.0085 0.7908 0.1977 0.1452589634 0.0141117477 3.4377620028 0.1399615879 31.0620789900 0.8172164525 10.1615535998 0.3483031396 44.8066535560 1.3195929277
0.003 0.009000000000000001 0.7904 0.1976 0.1381177406 0.0111220271 3.7110736523 0.2865716203 30.7905716893 1.8293772778 10.0388600188 0.2636917547 44.6786231010 2.3907626799
0.003 0.0095 0.79 0.1975 0.1460704660 0.0180146264 3.8708763921 0.1845965984 30.8276984705 0.9153456831 10.2094656051 0.5043148690 45.0541109337 1.6222717769
0.003 0.01 0.7896 0.1974 0.1465573676 0.0152458855 4.0404720574 0.3425106656 30.6893941252 0.9739866702 10.1029585123 0.2808407491 44.9793820625 1.6125839704
0.0035 0.0 0.7972 0.1993 0.1736615540 0.0146969370 0.0000000000 0.0000000000 31.2530976964 0.9266129286 10.2946065333 0.2517277358 41.7213657837 1.1930376014
0.0035 0.0005 0.7968 0.1992 0.1671695333 0.0252480353 0.2105478994 0.0472428504 31.2528142859 0.8622844850 10.1680281952 0.5383009842 41.7985599138 1.4730763549
0.0035 0.001 0.7964 0.1991 0.1634366214 0.0229665269 0.4006196818 0.0711099064 31.0654799166 1.3604161904 10.1003686742 0.7232502610 41.7299048940 2.1777428847
0.0 0.0075 0.794 0.1985 0.0000000000 0.0000000000 3.0660759647 0.1493578693 31.0181503558 0.8242880556 10.1460145711 0.2607293081 44.2302408916 1.2343752330
0.0035 0.0015 0.7959999999999999 0.19899999999999998 0.1634366214 0.0223149932 0.5978135918 0.0771301273 31.2817221613 0.3705050653 10.1926316573 0.4639037369 42.2356040318 .9338539227
0.0035 0.002 0.7956 0.1989 0.1713893468 0.0110745577 0.8475331935 0.0798464843 30.5666773598 1.3007952419 10.1864807918 0.4978344917 41.7720806919 1.8895507756
0.0035 0.0025 0.7952 0.1988 0.1738238546 0.0094859064 0.9792925555 0.0551677638 31.3284849010 1.3456724175 10.2392487435 0.4622443897 42.7208500546 1.8725704774
0.0035 0.003 0.7948 0.1987 0.1694417406 0.0164043999 1.2588360668 0.0488106123 30.7996408267 1.2454182816 10.2042859289 0.2611309518 42.4322045630 1.5717642456
0.0035 0.0035 0.7944 0.1986 0.1699286421 0.0176183922 1.4907503492 0.1003041761 31.3469065864 0.4752428920 10.1741790607 0.1925536371 43.1817646384 .7857190974
0.0035 0.004 0.794 0.1985 0.1722008494 0.0091466098 1.6572300837 0.0999558966 30.9481479515 1.6153748631 10.2463707983 0.4673626424 43.0239496829 2.1918400119
0.0035 0.0045 0.7936 0.1984 0.1743107561 0.0163077700 1.7725195254 0.1204197840 30.7123503792 0.8444352097 10.1722366821 0.5670045281 42.8314173428 1.5481672918
0.0035 0.005 0.7932 0.1983 0.1751222587 0.0166276861 2.1215037816 0.1011304512 31.1964155877 0.9832802094 10.2806861534 0.4994662456 43.7737277814 1.6005045923
0.0035 0.0055 0.7928 0.1982 0.1700909427 0.0219580065 2.2434702180 0.1193753373 30.6998803153 0.5225266563 10.1324179210 0.3430765803 43.2458593970 1.0069365804
0.0035 0.006 0.7924 0.1981 0.1678187354 0.0070670648 2.4513473196 0.1304049714 31.1813948289 1.2266270257 10.0103717995 0.4821708979 43.8109326834 1.8462699598
0.0 0.008 0.7936 0.1984 0.0000000000 0.0000000000 3.2681663375 0.2314451795 31.1652404279 0.7629693976 10.0760889418 0.3112186499 44.5094957072 1.3056332270
0.0035 0.0065 0.792 0.198 0.1765829634 0.0330487854 2.5906739423 0.1125403225 30.9438967934 0.6551343529 10.0838584562 0.4752079495 43.7950121553 1.2759314103
0.0035 0.006999999999999999 0.7916 0.1979 0.1694417406 0.0165641972 2.8346068152 0.1246245156 31.0949546131 1.3239351171 10.1149365137 0.4897294181 44.2139396826 1.9548532480
0.0035 0.0075 0.7912 0.1978 0.1728500515 0.0092383074 3.0522768423 0.1941841287 30.7333227595 0.9800652951 10.1871282513 0.4442185818 44.1455779046 1.6277063130
0.0035 0.008 0.7908 0.1977 0.1683056370 0.0200255426 3.2659406726 0.1473275850 30.7231199799 0.3145729369 10.0540753178 0.2112901619 44.2114416073 .6932162264
0.0035 0.0085 0.7904 0.1976 0.1723631499 0.0285501327 3.5561673754 0.1629794698 30.5794308343 1.2790234625 10.1139653244 0.2384339498 44.4219266840 1.7089870148
0.0035 0.009000000000000001 0.79 0.1975 0.1764206629 0.0109885961 3.6616638916 0.1439205173 30.8129611222 1.1464684785 10.1146127839 0.3844645004 44.7656584606 1.6858420923
0.0035 0.0095 0.7896 0.1974 0.1650596266 0.0126802311 3.8477294771 0.0897094817 30.8237307229 0.4247869320 10.1592874915 0.4868990376 44.9958073181 1.0140756824
0.0035 0.01 0.7892 0.1973 0.1722008494 0.0185449205 4.0756375628 0.1747825854 30.4887394603 0.6328744642 10.1295043531 0.3512729015 44.8660822256 1.1774748716
0.004 0.0 0.7968 0.1992 0.1955721240 0.0266686964 0.0000000000 0.0000000000 31.0878693495 0.9291883405 10.2486369067 0.4153169015 41.5320783802 1.3711739384
0.004 0.0005 0.7964 0.1991 0.1825880825 0.0084645594 0.2185602931 0.0250859192 31.2737866661 1.9698615738 10.1884231704 0.3998480675 41.8633582121 2.4032601199
0.0 0.0085 0.7932 0.1983 0.0000000000 0.0000000000 3.4217372155 0.2450836054 31.0328877041 1.3565173817 10.2143215516 0.1584702668 44.6689464712 1.7600712539
0.004 0.001 0.7959999999999999 0.19899999999999998 0.1882686006 0.0064920207 0.3934975541 0.0698958005 31.2411944536 1.1194230000 10.2596437187 0.4287365351 42.0826043270 1.6245473563
0.004 0.0015 0.7956 0.1989 0.1968705281 0.0341464244 0.6022649216 0.0507997957 30.9739383110 0.6563631554 10.1897180894 0.0946354633 41.9627918501 .8359448388
0.004 0.002 0.7952 0.1988 0.1996296369 0.0282048229 0.8430818637 0.0603413835 31.1550376484 1.2398068195 10.2780963153 0.7575259904 42.4758454643 2.0858790163
0.004 0.0025 0.7948 0.1987 0.1993050359 0.0122577191 1.0264766513 0.0931339044 30.9064866016 0.8945015053 10.0764126716 0.2417062772 42.2086809604 1.2415994060
0.004 0.003 0.7944 0.1986 0.1952475229 0.0317479063 1.2143227688 0.1767710439 30.8299657548 1.1589053231 10.2661183140 0.2244976643 42.5056543605 1.5919219376
0.004 0.0035 0.794 0.1985 0.1939491188 0.0166466855 1.4315476629 0.1189563235 31.2295746213 1.0329085352 10.1058720802 0.3907223809 42.9609434832 1.5592339251
0.004 0.004 0.7936 0.1984 0.1968705281 0.0159550572 1.6505530890 0.1000351575 30.9424797406 1.7107899936 10.1129941351 0.3830827147 42.9028974928 2.2098629230
0.004 0.0045 0.7932 0.1983 0.1976820307 0.0184937149 1.8214841532 0.0958680450 30.8699266415 0.8054318230 10.1583163022 0.2064512814 43.0474091276 1.1262448643
0.004 0.005 0.7928 0.1982 0.2001165384 0.0189718129 2.0778807496 0.0646654287 30.7605301716 0.7701169307 10.1023110528 0.4142445873 43.1408385124 1.2679987596
0.004 0.0055 0.7924 0.1981 0.1929753157 0.0286385691 2.2434702180 0.1177037995 30.8364841973 0.8351777411 10.2266232827 0.4029414854 43.4995530137 1.3844615951
0.0 0.009000000000000001 0.7928 0.1982 0.0000000000 0.0000000000 3.6385169766 0.1077699947 30.6647374079 0.8694034061 9.9893293648 0.2911524075 44.2925837493 1.2683258083
0.004 0.006 0.792 0.198 0.1981689322 0.0174017643 2.4602499792 0.1824849782 31.2015169775 0.4627725364 10.4192424929 0.3402398292 44.2791783818 1.0028991081
0.004 0.0065 0.7916 0.1979 0.1975197302 0.0104982218 2.6049181976 0.0674842738 30.6746567769 0.5986403569 10.0100480697 0.5693131937 43.4871427744 1.2459360462
0.004 0.006999999999999999 0.7912 0.1978 0.1908654089 0.0204369802 2.7927643151 0.1530480859 31.0603785268 0.6218985733 10.1489281390 0.2749607484 44.1929363898 1.0703443878
0.004 0.0075 0.7908 0.1977 0.2007657405 0.0250300867 3.0843264168 0.0742398543 31.0918370971 0.9725738144 10.0061633126 0.2026496615 44.3830925670 1.2744934169
0.004 0.008 0.7904 0.1976 0.1950852224 0.0312461166 3.2717274013 0.1274977727 30.9342608349 1.3964900320 10.0229972603 0.2874122373 44.4240707189 1.8426461586
0.004 0.0085 0.79 0.1975 0.1858340929 0.0265300539 3.5076478806 0.1486770807 30.9064866016 1.7639328343 10.1421298139 0.2783579049 44.7420983890 2.2174978738
0.004 0.009000000000000001 0.7896 0.1974 0.1907031084 0.0185903182 3.6180408596 0.2594113409 30.4881726392 0.8156108357 9.8365289156 0.2835473596 44.1334455228 1.3771598544
0.004 0.0095 0.7892 0.1973 0.1910277095 0.0142824456 3.8499551420 0.2334704444 31.0150328398 0.4937398863 10.0330328831 0.2722534606 45.0890485744 1.0137462369
0.004 0.01 0.7888 0.1972 0.1976820307 0.0220537680 4.0760826958 0.1434019229 31.2358096533 1.0247623633 10.1994299824 0.2715658612 45.7090043622 1.4617839154
0.0045 0.0 0.7964 0.1991 0.2195926006 0.0306331210 0.0000000000 0.0000000000 30.8574565776 0.8927268374 10.0200836925 0.5044312284 41.0971328707 1.4277911868
0.0 0.0095 0.7924 0.1981 0.0000000000 0.0000000000 3.9336401422 0.1379653749 30.9892424803 0.7566358793 10.1660858166 0.2428240841 45.0889684391 1.1374253383
0.0045 0.0005 0.7959999999999999 0.19899999999999998 0.2189433985 0.0211215277 0.2092125005 0.0550958839 30.5184975674 1.2032886780 10.2314792291 0.4124119002 41.1781326955 1.6919179898
0.0045 0.001 0.7956 0.1989 0.2233255125 0.0133600045 0.4090772084 0.0379173877 30.9283092135 0.4476214513 10.1363026782 0.4347120627 41.6970146126 .9336109062
0.0045 0.0015 0.7952 0.1988 0.2080692638 0.0176780954 0.6436622887 0.1074016499 31.3012774889 0.3675518987 10.1146127839 0.2490355264 42.2676218253 .7416671704
0.0045 0.002 0.7948 0.1987 0.2270584244 0.0279496383 0.8248314115 0.0729583681 30.7752675199 1.5251505036 10.1055483505 0.3656249314 41.9327057063 1.9916834414
0.0045 0.0025 0.7944 0.1986 0.2252731187 0.0155537761 1.0331536460 0.0749305714 31.0411066098 1.4247683671 10.1466620307 0.3245161209 42.4461954052 1.8397688355
0.0045 0.003 0.794 0.1985 0.2236501135 0.0238885192 1.2267864922 0.1040659599 30.8126777117 1.1713799024 10.2023435503 0.4683554155 42.4654578677 1.7676897970
0.0045 0.0035 0.7936 0.1984 0.2140743830 0.0066839444 1.4035042852 0.1022295157 31.0603785268 1.4114983221 10.1554027343 0.3219573487 42.8333599293 1.8423691309
0.0045 0.004 0.7932 0.1983 0.2252731187 0.0230352411 1.6216194453 0.1101414076 30.7979403634 0.7708295810 10.3130591300 0.2532353197 42.9578920574 1.1572415494
0.0045 0.0045 0.7928 0.1982 0.2143989840 0.0450178456 1.7983372383 0.1077185023 30.4844883022 0.8047633894 10.0605499131 0.3706647851 42.5577744376 1.3281645224
0.0045 0.005 0.7924 0.1981 0.2220271084 0.0252605519 2.0347028505 0.1083567419 30.6083387097 1.1409152481 10.0505142904 0.2380098573 42.9155829590 1.5125423992
0.0 0.001 0.7992 0.1998 0.0000000000 0.0000000000 0.4072966765 0.0301903876 31.1286804678 1.2178892046 10.1929553871 0.2481671079 41.7289325314 1.4962467001
0.0 0.01 0.792 0.198 0.0000000000 0.0000000000 4.0925526160 0.2401804906 31.0343047568 0.5951853538 10.1427772735 0.3417789166 45.2696346463 1.1771447610
0.0045 0.0055 0.792 0.198 0.2217025073 0.0240818093 2.2559339415 0.0810386565 31.1632565541 0.4168374682 10.0204074222 0.3349788173 43.6613004251 .8569367513
0.0045 0.006 0.7916 0.1979 0.2171580928 0.0311786011 2.4086145535 0.1621995193 31.1873464503 1.4823141984 10.1091093779 0.3933155445 43.9222284745 2.0690078633
0.0045 0.0065 0.7912 0.1978 0.2204041032 0.0219819860 2.6583341552 0.2435589345 30.7854702995 0.9308852170 10.0488956416 0.2345323285 43.7131041995 1.4309584660
0.0045 0.006999999999999999 0.7908 0.1977 0.2101791706 0.0172069169 2.8871325068 0.1559719537 30.9563668573 1.2893773194 10.1071669993 0.4006482504 44.1608455340 1.8632044404
0.0045 0.0075 0.7904 0.1976 0.2127759788 0.0289131893 3.0553927731 0.3175442776 30.9677032790 0.8115714161 10.2690318819 0.2566048022 44.5049039128 1.4146336852
0.0045 0.008 0.79 0.1975 0.2204041032 0.0189718129 3.2134149810 0.2156466005 30.8736109785 0.8939963570 9.9925666624 0.4148775980 44.2999967251 1.5434923684
0.0045 0.0085 0.7896 0.1974 0.2085561654 0.0216292463 3.5120992104 0.2115576147 30.6817420405 0.2559961330 10.1019873231 0.3027176245 44.5043847394 .7919006185
0.0045 0.009000000000000001 0.7892 0.1973 0.2231632120 0.0181602603 3.6456391043 0.1742512266 30.7440923601 1.1962307501 10.0647584001 0.1664990996 44.6776530765 1.5551413366
0.0045 0.0095 0.7888 0.1972 0.2221894089 0.0214433321 3.9625737859 0.1486930723 31.1462519215 1.1492157410 10.1000449445 0.2916832132 45.4310600608 1.6110353586
0.0045 0.01 0.7884 0.1971 0.2096922690 0.0369332650 4.0177702754 0.1854105770 30.6191083104 1.1893381458 10.0084294209 0.4813477341 44.8550002757 1.8930297219
0.0005 0.0 0.7996 0.1999 0.0202875647 0.0074728770 0.0000000000 0.0000000000 31.1235790780 0.9556754816 10.2635284759 0.4795678153 41.4073951186 1.4427161739
0.005 0.0 0.7959999999999999 0.19899999999999998 0.2609792326 0.0236892048 0.0000000000 0.0000000000 30.9954775123 1.4543025299 10.0841821860 0.6615724880 41.3406389309 2.1395642227
0.005 0.0005 0.7956 0.1989 0.2471836886 0.0213990632 0.2060965696 0.0303996822 31.0751158751 0.5688229651 10.0440396951 0.3528351488 41.5724358284 .9734568593
0.005 0.001 0.7952 0.1988 0.2428015746 0.0164364836 0.4219860648 0.0387649238 31.4679228885 1.2171651064 10.2680606926 0.3510914601 42.4007712205 1.6234579739
0.005 0.0015 0.7948 0.1987 0.2494558959 0.0115495950 0.6089419163 0.0467368431 31.1609892698 0.9322440786 10.3082031835 0.5993202420 42.3275902655 1.5898507587
0.005 0.002 0.7944 0.1986 0.2387440617 0.0224749594 0.8439721296 0.0879698099 31.5849714430 0.7648229323 10.2415148519 0.2803387618 42.9092024862 1.1556064634
0.005 0.0025 0.794 0.1985 0.2406916679 0.0112725859 1.0295925822 0.0746231952 30.5009261137 0.9218075952 10.2832759916 0.3054952564 42.0544863554 1.3131986327
0.005 0.003 0.7936 0.1984 0.2419900720 0.0319925569 1.1876147900 0.1454325131 31.2882406038 0.4604576257 10.1317704615 0.2291732374 42.8496159273 .8670559331
0.005 0.0035 0.7932 0.1983 0.2481574917 0.0380545398 1.3994980884 0.1079169806 30.9569336784 0.6635899166 10.1084619184 0.2525092169 42.7130511769 1.0620706539
0.005 0.004 0.7928 0.1982 0.2496181964 0.0322745506 1.6501079560 0.1342679275 31.0878693495 0.8158534549 10.1560501938 0.3109801439 43.1436456957 1.2933760769
0.005 0.0045 0.7924 0.1981 0.2468590876 0.0171578593 1.8397346054 0.1382236459 30.8917492533 0.9539482704 10.0822398074 0.2041952279 43.0605827537 1.3135250035
0.0005 0.0005 0.7992 0.1998 0.0217482694 0.0085512506 0.2087673675 0.0277842864 31.6158631923 1.3824288729 10.3224472932 0.6870317522 42.1688261224 2.1057961621
0.005 0.005 0.792 0.198 0.2393932638 0.0263507274 1.9750550312 0.1252272289 30.7166015374 1.0834879601 10.1667332761 0.2829850000 43.0977831085 1.5180509164
0.005 0.0055 0.7916 0.1979 0.2515658026 0.0343525446 2.2755197926 0.0670128445 31.0524430316 0.8440451332 9.9731428765 0.3217789187 43.5526715033 1.2671894410
0.005 0.006 0.7912 0.1978 0.2434507767 0.0227220725 2.4927446867 0.1437166130 30.5508063694 1.0721651232 10.1686756547 0.3487301418 43.4556774875 1.5873339505
0.005 0.0065 0.7908 0.1977 0.2497804969 0.0165641972 2.6810359372 0.1510464172 31.4333468022 0.7440018538 10.2305080398 0.2125660026 44.5946712761 1.1241784708
0.005 0.006999999999999999 0.7904 0.1976 0.2452360824 0.0275318324 2.8857971078 0.0707523434 30.9472977199 0.7073223149 10.1469857604 0.2896931036 44.2253166705 1.0952995943
0.005 0.0075 0.79 0.1975 0.2322520410 0.0425016685 3.0211175337 0.1739006431 31.0884361706 1.2734609300 10.1715892226 0.4543763780 44.5133949679 1.9442396196
0.005 0.008 0.7896 0.1974 0.2489689943 0.0231219859 3.1947193958 0.3013073542 30.7976569529 0.8752488488 10.0424210463 0.4124037684 44.2837663893 1.6120819573
0.005 0.0085 0.7892 0.1973 0.2329012430 0.0082757351 3.5753080935 0.2293813047 31.0065305235 0.1799511893 10.1524891664 0.1875331631 44.9672290264 .6051413922
0.005 0.009000000000000001 0.7888 0.1972 0.2465344865 0.0147827175 3.6122541308 0.2466052778 31.0190005874 0.6297568496 10.2266232827 0.2760183083 45.1044124874 1.1671631532
0.005 0.0095 0.7884 0.1971 0.2468590876 0.0419275989 3.8855657804 0.1793261730 30.4428269523 0.5855879101 10.0783550502 0.2206079994 44.6536068705 1.0274496814
0.0005 0.001 0.7988 0.1997 0.0209367668 0.0060204523 0.4193152669 0.0287929133 31.4438329923 1.4541028035 10.2489606365 0.5003710347 42.1330456625 1.9892872038
0.005 0.01 0.7879999999999999 0.19699999999999998 0.2510789010 0.0317644961 4.0636189723 0.3699630851 30.8583068092 0.7727137408 10.0359464510 0.2793125706 45.2089511335 1.4537538926
0.0055 0.0 0.7956 0.1989 0.2629268388 0.0109597924 0.0000000000 0.0000000000 30.5068777351 1.0469058122 10.2114079837 0.5614582990 40.9812125576 1.6193239036
0.0055 0.0005 0.7952 0.1988 0.2726648699 0.0315214181 0.1767177930 0.0226274715 30.7370070965 0.5678868426 10.1991062526 0.3731973807 41.3854960120 .9952331129
0.0055 0.001 0.7948 0.1987 0.2575709218 0.0230123591 0.4157542031 0.0614477018 30.7429587179 0.5051167848 10.0038972042 0.2136577210 41.4201810470 .8032345667
0.0055 0.0015 0.7944 0.1986 0.2726648699 0.0314209778 0.5835693365 0.0478098516 31.2712359712 1.1051200132 10.2314792291 0.5109846436 42.3589494067 1.6953354862
0.0055 0.002 0.794 0.1985 0.2634137404 0.0119970716 0.8132579540 0.0786563956 30.9665696369 0.9496552365 10.1065195398 0.3625623064 42.1497608711 1.4028710101
0.0055 0.0025 0.7936 0.1984 0.2613038337 0.0137333477 1.0353793109 0.0682898407 31.1686413544 0.8555611836 10.1955452252 0.4832382206 42.6608697242 1.4208225926
0.0055 0.003 0.7932 0.1983 0.2812667973 0.0197073199 1.1893953219 0.0753629985 31.4713238150 0.7284411839 10.1754739798 0.2147243673 43.1174599140 1.0382358696
0.0055 0.0035 0.7928 0.1982 0.2726648699 0.0168979705 1.4453467853 0.0930998580 31.2292912108 0.4504476931 10.1431010032 0.2722072640 43.0904038692 .8326527856
0.0055 0.004 0.7924 0.1981 0.2653613466 0.0422355720 1.6621265465 0.0647756435 31.2545147492 1.2126540719 10.2350402565 0.1922464243 43.4170428988 1.5119117117
0.0005 0.0015 0.7984 0.1996 0.0210990673 0.0062438256 0.6138383791 0.0728387731 31.4673560674 0.7849139813 10.4134153572 0.5625473284 42.5157088710 1.4265439084
0.0055 0.0045 0.792 0.198 0.2664974502 0.0081215153 1.8041239670 0.1404703148 31.3364203963 0.6632179746 10.2852183702 0.3011236759 43.6922601837 1.1129334806
0.0055 0.005 0.7916 0.1979 0.2725025694 0.0334732768 2.0805515474 0.1971170267 30.9387954036 1.1912961196 10.1534603557 0.5437943178 43.4453098761 1.9656807409
0.0055 0.0055 0.7912 0.1978 0.2838636056 0.0301791692 2.2554888085 0.2858239036 30.5527902432 0.8071010822 10.2110842539 0.2955892087 43.3032269112 1.4186933637
0.0055 0.006 0.7908 0.1977 0.2746124761 0.0233306642 2.4446703249 0.0679524325 31.3398213228 0.9777744259 10.1948977657 0.3381549166 44.2540018895 1.4072124392
0.0055 0.0065 0.7904 0.1976 0.2754239787 0.0261822479 2.6890483308 0.1328675343 31.3015608994 1.0242527624 10.0832109967 0.4223779053 44.3492442056 1.6056804499
0.0055 0.006999999999999999 0.79 0.1975 0.2619530357 0.0217119030 2.8230333577 0.1649900867 30.6797581667 1.0871321100 10.0689668870 0.1940067945 43.8337114471 1.4678408942
0.0055 0.0075 0.7896 0.1974 0.2653613466 0.0351259718 2.9970803528 0.2084363399 30.6587857865 1.3829047605 9.9864157969 0.1624284861 43.9076432828 1.7888955583
0.0055 0.008 0.7892 0.1973 0.2738009735 0.0119089215 3.2601539438 0.2382588568 31.1136597090 1.3670481415 10.0938940789 0.3490641619 44.7415087052 1.9662800817
0.0055 0.0085 0.7888 0.1972 0.2759108803 0.0184480795 3.6011258063 0.0832767551 30.9226410026 0.7959536553 10.1223822983 0.2745686479 44.9220599875 1.1722471378
0.0055 0.009000000000000001 0.7884 0.1971 0.2585447249 0.0371040424 3.6950488651 0.1937714530 30.9869751960 0.9460249040 10.1845384132 0.4988002337 45.1251071992 1.6757006331
0.0005 0.002 0.7979999999999999 0.1995 0.0233712746 0.0051732892 0.8292827413 0.0759913835 31.0354383989 0.9434201915 10.2625572866 0.1780148739 42.1506497014 1.2025997381
0.0055 0.0095 0.7879999999999999 0.19699999999999998 0.2548118129 0.0199834057 3.9211764188 0.1157825022 30.4150527190 1.3263923493 9.9375326023 0.3324413098 44.5285735530 1.7945995670
0.0055 0.01 0.7876 0.1969 0.2720156678 0.0209713372 4.0925526160 0.1469720980 31.3282014905 0.9474258057 10.2071994967 0.3739492186 45.8999692710 1.4893184595
0.006 0.0 0.7952 0.1988 0.2877588181 0.0186356053 0.0000000000 0.0000000000 31.0371388622 0.2025193919 10.1146127839 0.1983848120 41.4395104642 .4195398092
0.006 0.0005 0.7948 0.1987 0.2901933258 0.0232401647 0.2109930324 0.0181142325 31.1961321772 1.1442816431 10.1932791168 0.4539730265 41.8905976522 1.6396090668
0.006 0.001 0.7944 0.1986 0.2854866108 0.0247932302 0.4344497883 0.0538886744 31.5280059237 1.0018664936 10.2360114458 0.3311196914 42.4839537686 1.4116680896
0.006 0.0015 0.794 0.1985 0.2841882067 0.0113099125 0.5942525280 0.0806170114 31.0000120810 0.8998444986 10.0106955293 0.4446618941 41.8891483450 1.4364333166
0.006 0.002 0.7936 0.1984 0.2981460512 0.0269751077 0.8266119434 0.1022295157 31.1856459871 1.4252373312 10.1961926847 0.3260741444 42.5065966664 1.8805160990
0.006 0.0025 0.7932 0.1983 0.2893818232 0.0179443023 1.0211350556 0.0519415067 30.8342169130 1.5438635301 10.0336803426 0.3225518357 42.1784141344 1.9363011748
0.006 0.003 0.7928 0.1982 0.2802929942 0.0117306341 1.2650679285 0.0834003888 31.0708647169 0.4833312360 10.2670895033 0.5248257591 42.8833151429 1.1032880180
0.006 0.0035 0.7924 0.1981 0.2961984450 0.0169602100 1.3643325830 0.0938798013 31.2550815702 1.2845604071 10.0459820737 0.3801453198 42.9615946719 1.7755457382
0.0005 0.0025 0.7976 0.1994 0.0258057823 0.0052741426 1.0282571833 0.0943009779 31.1941483034 0.9761649856 10.1890706299 0.2490607748 42.4372818989 1.3248008809
0.006 0.004 0.792 0.198 0.3057741755 0.0595127473 1.6514433549 0.0870914932 31.0464914101 1.4042852589 10.1897180894 0.4068107301 43.1934270299 1.9577002295
0.006 0.0045 0.7916 0.1979 0.2916540305 0.0182643977 1.8134717596 0.0929209098 30.7497605710 1.0532969535 10.0848296455 0.3310576507 42.9397160066 1.4955399117
0.006 0.005 0.7912 0.1978 0.2888949217 0.0235195795 1.9795063610 0.1286611428 30.4623822798 0.2866736524 10.1664095463 0.4393021263 42.8971931088 .8781565010
0.006 0.0055 0.7908 0.1977 0.2958738440 0.0179443023 2.2777454575 0.1324852152 30.8217468491 2.0222914985 10.0825635371 0.1588982300 43.4779296877 2.3316192460
0.006 0.006 0.7904 0.1976 0.2825652015 0.0459903655 2.4793906973 0.0748564927 31.0654799166 1.2220886107 10.0974551063 0.3606204281 43.9248909217 1.7035558970
0.006 0.0065 0.79 0.1975 0.2957115434 0.0079907255 2.7375678256 0.0849726097 31.2890908355 0.4061525244 10.2052571182 0.4954245928 44.5276273227 .9945404524
0.006 0.006999999999999999 0.7896 0.1974 0.2929524346 0.0176303490 2.7762943948 0.1322457046 30.8523551878 0.9896108567 10.0378888295 0.3037999892 43.9594908467 1.4432868995
0.006 0.0075 0.7892 0.1973 0.2786699891 0.0079245212 3.0237883316 0.1070764584 31.0938209709 0.8010579839 10.1081381886 0.1886586418 44.5044174802 1.1047176053
0.006 0.008 0.7888 0.1972 0.2893818232 0.0117306341 3.2993256461 0.0715321912 30.9552332151 0.4873883557 10.1803299262 0.5192350942 44.7242706106 1.0898862752
0.006 0.0085 0.7884 0.1971 0.2838636056 0.0392136323 3.4431035985 0.1262169835 31.0788002121 0.9654745292 10.1664095463 0.2079685970 44.9721769625 1.3388737420
0.0005 0.003 0.7972 0.1993 0.0297009948 0.0088062053 1.2508236732 0.0339003178 31.5393423455 1.7684926925 10.2366589054 0.5058660604 43.0565259189 2.3170652760
0.006 0.009000000000000001 0.7879999999999999 0.19699999999999998 0.3000936574 0.0261379429 3.6932683332 0.4016234357 30.9725212583 0.9491960270 10.0492193713 0.3614923752 45.0151026202 1.7384497808
0.006 0.0095 0.7876 0.1969 0.2879211186 0.0234837128 3.9474392646 0.2653321161 30.5125459460 0.6629059249 10.0692906168 0.2961403736 44.8171969460 1.2478621274
0.006 0.01 0.7872 0.1968 0.2966853465 0.0281412437 4.0369109935 0.1147856329 31.0498923367 1.0126121895 10.1725604119 0.2735361351 45.5560490886 1.4290752012
0.0065 0.0 0.7948 0.1987 0.3325537610 0.0154450071 0.0000000000 0.0000000000 31.2754871294 1.3361157358 10.3897830843 0.5522696961 41.9978239747 1.9038304390
0.0065 0.0005 0.7944 0.1986 0.3155122066 0.0206421759 0.2047611707 0.0195047499 31.0286365459 0.6857471698 10.1071669993 0.2469054470 41.6560769225 .9727995426
0.0065 0.001 0.794 0.1985 0.3116169942 0.0252480353 0.4317789904 0.0325890850 31.2386437587 0.7619209813 10.2185300385 0.1521323246 42.2005697818 .9718904262
0.0065 0.0015 0.7936 0.1984 0.3189205175 0.0368532981 0.6018197886 0.0346632571 30.8687929993 0.7251132837 10.0981025659 0.4730027553 41.8876358713 1.2696325942
0.0065 0.002 0.7932 0.1983 0.3163237092 0.0397208758 0.8172641509 0.1221125605 31.0929707393 0.9667864367 10.1761214393 0.4666445257 42.4026800387 1.5952643987
0.0065 0.0025 0.7928 0.1982 0.3172975123 0.0609092026 1.0060005343 0.0706626699 31.1351989103 0.7063495965 10.2839234511 0.5590714632 42.7424204080 1.3969929322
0.0065 0.003 0.7924 0.1981 0.3187582170 0.0332997000 1.2303475561 0.0483865896 30.7812191413 1.3586584407 10.0009836363 0.2542843213 42.3313085507 1.6946290516
0.0005 0.0035 0.7968 0.1992 0.0240204766 0.0093854055 1.4141874767 0.0842513387 31.2372267060 0.2647266875 10.1667332761 0.4571036772 42.8421679354 .8154671089
0.0065 0.0035 0.792 0.198 0.3103185900 0.0240861843 1.3794671043 0.1006591245 30.7202858745 0.9883676055 9.9352664940 0.3882220471 42.3453380628 1.5013349614
0.0065 0.004 0.7916 0.1979 0.3319045589 0.0269047072 1.6033689931 0.1520661824 30.6882604830 1.1955123459 10.0783550502 0.4836596365 42.7018890852 1.8581428720
0.0065 0.0045 0.7912 0.1978 0.3205435227 0.0279420976 1.8873638342 0.0695319942 30.8254311861 0.7475517067 10.2719454498 0.2023867771 43.3052839928 1.0474125756
0.0065 0.005 0.7908 0.1977 0.3070725797 0.0139465166 2.0560692336 0.1269807657 30.6910945885 1.1749185300 9.9456258465 0.1786401741 42.9998622483 1.4944859864
0.0065 0.0055 0.7904 0.1976 0.3216796263 0.0416527766 2.2140914414 0.1496176638 31.1567381116 0.8522207355 10.0485719118 0.2672447545 43.7410810911 1.3107359304
0.0065 0.006 0.79 0.1975 0.3082086833 0.0215902395 2.4108402184 0.1999316154 31.0002954915 0.4280065992 10.0531041285 0.2107716967 43.7724485217 .8603001508
0.0065 0.0065 0.7896 0.1974 0.3293077506 0.0182586279 2.6311810434 0.1018333511 30.8007744688 0.8164907742 10.1541078153 0.2791098835 43.9153710781 1.2156926367
0.0065 0.006999999999999999 0.7892 0.1973 0.3223288284 0.0368161115 2.8319360173 0.2482006571 31.0164498925 1.1610427547 10.1181738113 0.3327022315 44.2888885495 1.7787617548
0.0065 0.0075 0.7888 0.1972 0.3247633361 0.0293831181 3.0309104593 0.0957770612 30.8772953156 0.7008517547 10.0861245646 0.2175541099 44.3190936756 1.0435660439
0.0065 0.008 0.7884 0.1971 0.3195697196 0.0267751587 3.2503610183 0.3169346816 30.8945833588 1.3051552492 10.0883906729 0.3665135671 44.5529047696 2.0153786566
0.0005 0.004 0.7964 0.1991 0.0251565803 0.0053337393 1.6033689931 0.0837323414 30.9540995729 0.4082331885 10.1602586808 0.6526090169 42.7428838271 1.1499082861
0.0065 0.0085 0.7879999999999999 0.19699999999999998 0.3073971807 0.0099202665 3.4595735188 0.1993997019 30.1160545955 0.9184891048 10.1116992160 0.5594664796 43.9947245110 1.6872755528
0.0065 0.009000000000000001 0.7876 0.1969 0.3190828180 0.0226849449 3.6741276150 0.1693706128 30.8733275680 1.0233797365 10.0712329954 0.2510440317 44.9377709964 1.4664793259
0.0065 0.0095 0.7872 0.1968 0.3172975123 0.0098990012 3.8748825889 0.1522068421 30.6091889414 0.9954750059 10.0362701807 0.2433328298 44.8376392233 1.4009136790
0.0065 0.01 0.7868 0.1967 0.3182713154 0.0281936134 4.0725216319 0.3374495547 30.8101270168 0.4276574013 10.1871282513 0.1652303529 45.3880482154 .9585309223
0.006999999999999999 0.0 0.7944 0.1986 0.3353128698 0.0184309371 0.0000000000 0.0000000000 30.9478645410 0.7933563746 10.0893618622 0.3886828501 41.3725392730 1.2004701618
0.006999999999999999 0.0005 0.794 0.1985 0.3507314190 0.0254227067 0.2065417026 0.0302428470 30.9759221848 1.3614785296 10.1728841416 0.2002147555 41.7060794480 1.6173588388
0.006999999999999999 0.001 0.7936 0.1984 0.3401818853 0.0229848707 0.4077418095 0.0659878678 30.9489981831 1.0511048690 10.0647584001 0.4314869674 41.7616802780 1.5715645749
0.006999999999999999 0.0015 0.7932 0.1983 0.3418048905 0.0275509611 0.5933622620 0.0989998164 31.1125260668 0.3574677758 10.1715892226 0.4016650236 42.2192824419 .8856835769
0.006999999999999999 0.002 0.7928 0.1982 0.3463493050 0.0165959720 0.8221606136 0.0365551485 30.9804567535 1.0961396579 10.0226735306 0.4428736776 42.1716402027 1.5921644560
0.006999999999999999 0.0025 0.7924 0.1981 0.3422917920 0.0219532074 1.0362695769 0.0337362641 30.9478645410 1.2623712633 10.1838909536 0.2555751672 42.5103168635 1.5736359020
0.0 0.0015 0.7988 0.1997 0.0000000000 0.0000000000 0.6116127142 0.0358767241 30.9631687103 0.7465263973 10.2878082083 0.1749267428 41.8625896328 .9573298642
0.0005 0.0045 0.7959999999999999 0.19899999999999998 0.0258057823 0.0164685049 1.8081301638 0.0817688808 31.0836181914 1.5475913975 10.2285656612 0.3673464224 43.1461197987 2.0131752056
0.006999999999999999 0.003 0.792 0.198 0.3396949838 0.0140218630 1.2058652422 0.0678824146 30.5111288933 0.8104066885 10.0401549379 0.2974468826 42.0968440572 1.1897578487
0.006999999999999999 0.0035 0.7916 0.1979 0.3541397298 0.0238222663 1.4043945512 0.0632026133 31.2315584951 0.8461528276 10.0832109967 0.4307460230 43.0733037728 1.3639237302
0.006999999999999999 0.004 0.7912 0.1978 0.3377473775 0.0267554754 1.6536690198 0.1131723792 31.0983555396 0.7915193251 10.1343602996 0.6351376690 43.2241322365 1.5665848487
0.006999999999999999 0.0045 0.7908 0.1977 0.3406687869 0.0251099411 1.8757903768 0.0972959281 31.0470582312 1.0091335356 10.1460145711 0.4234919895 43.4095319660 1.5550313943
0.006999999999999999 0.005 0.7904 0.1976 0.3444016988 0.0218377141 2.0258001909 0.1218851807 31.0467748207 1.4583576275 10.0573126155 0.4370644376 43.4742893259 2.0391449599
0.006999999999999999 0.0055 0.79 0.1975 0.3426163931 0.0422779609 2.2568242074 0.0910946997 30.9611848365 0.5069580120 10.1447196521 0.2196272056 43.7053450891 .8599578782
0.006999999999999999 0.006 0.7896 0.1974 0.3409933879 0.0303879278 2.4290906706 0.1882570468 31.0714315380 0.8992566083 10.1557264641 0.1816398065 43.9972420606 1.2995413894
0.006999999999999999 0.0065 0.7892 0.1973 0.3418048905 0.0273783223 2.6521022935 0.1295206943 31.1998165142 1.3200575568 10.1576688427 0.3266726888 44.3513925409 1.8036292622
0.006999999999999999 0.006999999999999999 0.7888 0.1972 0.3426163931 0.0424644658 2.8822360440 0.1695015888 30.8611409146 0.8823869737 10.0825635371 0.1015294170 44.1685568888 1.1958824453
0.006999999999999999 0.0075 0.7884 0.1971 0.3362866729 0.0151418642 3.1381875074 0.0913119543 30.8109772484 0.8264224238 10.1770926286 0.3966058262 44.4625440573 1.3294820685
0.0005 0.005 0.7956 0.1989 0.0262926839 0.0054895016 2.0471665740 0.0896210892 31.3528582078 1.5131273795 10.2262995529 0.3359647477 43.6526170186 1.9442027180
0.006999999999999999 0.008 0.7879999999999999 0.19699999999999998 0.3362866729 0.0256742799 3.2054025873 0.3131205991 30.5153800514 0.9585020004 10.0770601311 0.2726765646 44.1341294427 1.5699734440
0.006999999999999999 0.0085 0.7876 0.1969 0.3359620718 0.0195300874 3.4591283858 0.1623216336 30.4082508659 0.4250304058 9.9440071976 0.3697362419 44.1473485211 .9766183687
0.006999999999999999 0.009000000000000001 0.7872 0.1968 0.3340144656 0.0224561990 3.5953390776 0.1481323372 30.1849233576 0.8635485314 9.9925666624 0.5254707516 44.1068435632 1.5596078192
0.006999999999999999 0.0095 0.7868 0.1967 0.3424540926 0.0174803007 3.9104932273 0.2494810520 30.7140508425 1.2907769474 10.0492193713 0.3089175912 45.0162175337 1.8666558913
0.006999999999999999 0.01 0.7864 0.1966 0.3450509008 0.0134777852 4.0467039191 0.2037795251 30.9756387742 0.8579982611 10.0414498570 0.4129228675 45.4088434511 1.4881784389
0.0075 0.0 0.794 0.1985 0.3671237713 0.0385250972 0.0000000000 0.0000000000 31.4767086153 0.9765381489 10.2441046900 0.7204231891 42.0879370766 1.7354864352
0.0075 0.0005 0.7936 0.1984 0.3619301547 0.0226524083 0.2083222345 0.0443884858 31.1096919614 0.7773396872 10.0987500254 0.4323410711 41.7786943760 1.2767216524
0.0075 0.001 0.7932 0.1983 0.3559250355 0.0151070312 0.4188701340 0.0644690261 31.2723696134 1.2478249221 10.3839559485 0.6664381179 42.4311207314 1.9938390973
0.0075 0.0015 0.7928 0.1982 0.3591710459 0.0247549527 0.5866852673 0.0979939808 31.0779499805 0.7739434987 9.9103393021 0.5492601872 41.9341455958 1.4459526194
0.0075 0.002 0.7924 0.1981 0.3637154604 0.0111692948 0.8217154807 0.1373262297 30.8242975440 0.7317956593 10.2609386378 0.4011397165 42.2706671229 1.2814309003
0.0005 0.0055 0.7952 0.1988 0.0243450777 0.0071853502 2.2087498456 0.1373897011 31.2811553403 1.0939241684 10.3321591861 0.3206879538 43.8464094497 1.5591871735
0.0075 0.0025 0.792 0.198 0.3689090770 0.0348186626 1.0362695769 0.1400465041 30.7826361940 1.3529486240 10.1272382447 0.2591100360 42.3150530926 1.7869238267
0.0075 0.003 0.7916 0.1979 0.3616055537 0.0269946309 1.2161033007 0.1952018508 30.8152284066 0.6273482995 10.2178825790 0.3595622068 42.6108198400 1.2091069880
0.0075 0.0035 0.7912 0.1978 0.3666368697 0.0253396800 1.3870343650 0.0792986632 31.2545147492 1.0581154565 10.2758302070 0.3065199514 43.2840161909 1.4692737511
0.0075 0.004 0.7908 0.1977 0.3570611392 0.0306228005 1.6002530623 0.1120108842 30.9821572167 1.5190418087 10.1437484628 0.2915035092 43.0832198810 1.9531790026
0.0075 0.0045 0.7904 0.1976 0.3706943827 0.0369304120 1.8508629299 0.1431529946 30.9909429436 0.6556456538 10.1677044654 0.3374413478 43.3802047216 1.1731704082
0.0075 0.005 0.79 0.1975 0.3750764966 0.0311752215 2.0266904569 0.1285378806 31.5600313152 1.1001245312 10.2356877161 0.3969544759 44.1974859848 1.6567921092
0.0075 0.0055 0.7896 0.1974 0.3687467764 0.0312798197 2.2910994469 0.2059499024 31.1813948289 0.8449011626 10.1398637056 0.4256355815 43.9811047578 1.5077664662
0.0075 0.006 0.7892 0.1973 0.3676106728 0.0468708609 2.4722685696 0.1818279684 30.8033251637 0.9794474853 10.1851858727 0.3898846251 43.8283902788 1.5980309397
0.0075 0.0065 0.7888 0.1972 0.3450509008 0.0303532344 2.5737588890 0.0806465000 30.3952139809 0.2737610891 9.8821748125 0.3079308269 43.1961985832 .6926916504
0.0075 0.006999999999999999 0.7884 0.1971 0.3590087454 0.0212011943 2.7900935172 0.0703591781 30.7063987578 0.8916933462 10.1583163022 0.2922144892 44.0138173226 1.2754682078
0.0005 0.006 0.7948 0.1987 0.0215859689 0.0061245601 2.4442251919 0.1573883461 31.0490421050 1.3548363893 10.1307992722 0.2656194339 43.6456525380 1.7839687294
0.0075 0.0075 0.7879999999999999 0.19699999999999998 0.3606317506 0.0312798197 2.9904033581 0.2185163193 30.7149010741 1.4824125980 10.1074907291 0.4242297930 44.1734269119 2.1564385300
0.0075 0.008 0.7876 0.1969 0.3752387972 0.0196537819 3.3055575078 0.2426591314 31.3199825847 0.8653362576 10.1392162461 0.3056461623 45.1399951358 1.4332953332
0.0075 0.0085 0.7872 0.1968 0.3630662583 0.0471353789 3.4551221890 0.1383669215 30.8682261782 1.1051944363 10.2020198205 0.3348836948 44.8884344460 1.6255804315
0.0075 0.009000000000000001 0.7868 0.1967 0.3745895951 0.0213744298 3.6376267107 0.1685073810 30.4649329747 0.9356538882 9.8941528138 0.1747013309 44.3713020943 1.3002370299
0.0075 0.0095 0.7864 0.1966 0.3695582790 0.0263627205 3.8989197698 0.1876413713 30.7208526955 1.0274397972 10.0935703492 0.2365434713 45.0829010935 1.4779873603
0.0075 0.01 0.7859999999999999 0.1965 0.3539774293 0.0259964699 4.1041260735 0.1401709547 30.6242097002 0.8051481557 10.1049008909 0.4432918570 45.1872140939 1.4146074373
0.008 0.0 0.7936 0.1984 0.3914688489 0.0217652196 0.0000000000 0.0000000000 30.7531614975 0.9489309582 10.2696793414 0.1984291818 41.4143096878 1.1691253596
0.008 0.0005 0.7932 0.1983 0.3922803515 0.0433266392 0.2087673675 0.0431021140 31.5742018423 0.6077093982 10.1974876038 0.5249615288 42.3727371651 1.2190996802
0.008 0.001 0.7928 0.1982 0.4021806831 0.0309411369 0.3854851605 0.0325160425 31.4699067623 1.3179729966 10.1835672239 0.3085170139 42.4411398298 1.6899471899
0.008 0.0015 0.7924 0.1981 0.3956886624 0.0213990632 0.6178445759 0.0373062867 31.0269360826 0.6702706691 10.0786787800 0.5438105062 42.1191481009 1.2727865252
0.0005 0.0065 0.7944 0.1986 0.0259680828 0.0022952759 2.6369677722 0.1929105884 31.6532733840 1.7270142789 10.3302168075 0.3123145054 44.6464260465 2.2345346486
0.008 0.002 0.792 0.198 0.3752387972 0.0212260288 0.8275022094 0.1307933713 30.9107377598 1.3941213249 10.2033147396 0.3460403171 42.3167935060 1.8921810421
0.008 0.0025 0.7916 0.1979 0.3919557505 0.0254971996 1.0291474492 0.1117487706 31.1031735189 0.4737464740 10.1278857043 0.3122071070 42.6521624229 .9231995512
0.008 0.003 0.7912 0.1978 0.3926049526 0.0230763714 1.2566104019 0.0558531039 31.2647175287 0.3874726930 10.1262670554 0.3898168817 43.0401999386 .8562190500
0.008 0.0035 0.7908 0.1977 0.3825423205 0.0373022946 1.4128520778 0.0905011289 30.7015807786 0.9415637042 10.1965164145 0.5502514727 42.6934915914 1.6196186004
0.008 0.004 0.7904 0.1976 0.3906573463 0.0424793508 1.5971371314 0.1345038372 30.9220741815 1.0433952291 10.0841821860 0.2845656452 42.9940508452 1.5049440623
0.008 0.0045 0.79 0.1975 0.3979608696 0.0392566003 1.8548691267 0.1616415086 31.2992936150 0.6859626550 10.2127029028 0.2396002704 43.7648265141 1.1264610343
0.008 0.005 0.7896 0.1974 0.3846522272 0.0522496767 2.0525081697 0.1725922409 30.9079036543 0.9189192562 10.1745027905 0.2980593151 43.5195668417 1.4418204889
0.008 0.0055 0.7892 0.1973 0.3898458438 0.0152458855 2.2198781701 0.1206499254 30.7534449081 1.1463717917 10.2182063088 0.4167819255 43.5813752308 1.6990495281
0.008 0.006 0.7888 0.1972 0.3893589422 0.0395480773 2.5341420538 0.1766589180 30.8418689977 0.6508365013 10.2165876599 0.3895393331 43.9819576536 1.2565828297
0.008 0.0065 0.7884 0.1971 0.3969870665 0.0294547494 2.6872677989 0.1809146605 30.8101270168 1.2356837506 10.0077819614 0.3650397274 43.9021638436 1.8110928879
0.0005 0.006999999999999999 0.794 0.1985 0.0228843730 0.0074304573 2.9312006718 0.0598534220 31.1694915861 0.6595566803 10.1100805672 0.2082264477 44.2336571981 .9350670073
0.008 0.006999999999999999 0.7879999999999999 0.19699999999999998 0.3952017608 0.0481898635 2.8809006451 0.1294288725 30.2846838689 1.2226931294 10.0226735306 0.4106904752 43.5834598054 1.8110023406
0.008 0.0075 0.7876 0.1969 0.3963378645 0.0362130246 3.0847715498 0.0697027648 30.6687051555 0.9862533810 10.1424535437 0.3254216879 44.2922681135 1.4175908583
0.008 0.008 0.7872 0.1968 0.3815685174 0.0122491202 3.3438389440 0.3106071462 30.5264330626 1.2399609995 9.8970663817 0.4024188862 44.1489069057 1.9652361521
0.008 0.0085 0.7868 0.1967 0.3765372013 0.0236758575 3.5245629338 0.2279080856 30.8135279433 0.8317187373 10.2285656612 0.3170264946 44.9431937396 1.4003291750
0.008 0.009000000000000001 0.7864 0.1966 0.4005576779 0.0369902784 3.7084028545 0.2675749103 30.5836819924 1.0676125961 10.0424210463 0.1093689283 44.7350635711 1.4815467131
0.008 0.0095 0.7859999999999999 0.1965 0.3776733049 0.0236000803 3.8980295038 0.0750996197 30.9229244131 0.7143924800 10.1214111090 0.3681762551 45.3200383308 1.1812684351
0.008 0.01 0.7856 0.1964 0.3726419889 0.0570725796 4.1063517384 0.2012867513 30.7602467611 0.6155149831 10.1110517565 0.1739799779 45.3502922449 1.0478542919
0.0085 0.0 0.7932 0.1983 0.4231174499 0.0184937149 0.0000000000 0.0000000000 30.5652603071 0.8355250457 10.1091093779 0.4567761598 41.0974871349 1.3107949204
0.0085 0.0005 0.7928 0.1982 0.4188976364 0.0198352216 0.1994195749 0.0420974381 30.6627535341 0.8654758494 10.2515504746 0.3256830848 41.5326212200 1.2530915939
0.0085 0.001 0.7924 0.1981 0.4128925173 0.0392001951 0.4268825276 0.0542551187 30.7931223842 1.0600836421 9.8905917864 0.2751710621 41.5234892155 1.4287100180
0.0005 0.0075 0.7936 0.1984 0.0201252642 0.0063608553 3.1568830925 0.2411881486 30.9351110665 0.5974805129 10.1511942474 0.3299160517 44.2633136706 1.1749455685
0.0085 0.0015 0.792 0.198 0.4237666520 0.0446299865 0.6062711184 0.1082176775 31.3128973211 1.2609054526 10.2518742043 0.4791314266 42.5948092958 1.8928845432
0.0085 0.002 0.7916 0.1979 0.4219813463 0.0250174548 0.8230508796 0.0930913445 31.3157314266 1.1233750465 10.0767364014 0.1465548639 42.6375000539 1.3880387097
0.0085 0.0025 0.7912 0.1978 0.4132171183 0.0285833284 1.0638678217 0.1053000616 30.8860810425 0.7640718821 10.1871282513 0.5545164871 42.5502942338 1.4524717592
0.0085 0.003 0.7908 0.1977 0.4201960406 0.0308866030 1.2036395773 0.0400520751 30.9110211703 1.3032320065 10.1984587931 0.1930537151 42.7333155813 1.5672243997
0.0085 0.0035 0.7904 0.1976 0.4249027556 0.0173775279 1.4244255353 0.0746444342 31.2681184553 1.0888581449 10.2557589615 0.3066799216 43.3732057077 1.4875600286
0.0085 0.004 0.79 0.1975 0.4046151909 0.0443481525 1.6599008816 0.0685215680 30.5346519684 0.8628592134 10.0890381324 0.4198164741 42.6882061733 1.3955454080
0.0085 0.0045 0.7896 0.1974 0.4072119992 0.0143486876 1.8535337278 0.1472145686 31.0337379357 1.5815185967 10.1508705176 0.2260867122 43.4453541803 1.9691685651
0.0085 0.005 0.7892 0.1973 0.4088350043 0.0329338106 1.9924152175 0.1081737253 30.4045665289 1.4153584973 10.1052246207 0.3617497254 42.9110413714 1.9182157586
0.0085 0.0055 0.7888 0.1972 0.4226305484 0.0380960493 2.2221038350 0.1726427474 30.7851868889 1.5525760383 10.1476332199 0.4887414643 43.5775544922 2.2520562993
0.0085 0.006 0.7884 0.1971 0.4163008282 0.0707004603 2.4402189951 0.1551618896 31.0870191179 0.7517389743 10.0356227212 0.5906520318 43.9791616624 1.5682533560
0.0005 0.008 0.7932 0.1983 0.0253188808 0.0055657484 3.3042221088 0.1958706507 31.3386876806 0.8645175588 10.0595787238 0.4201728019 44.7278073940 1.4861267598
0.0085 0.0065 0.7879999999999999 0.19699999999999998 0.4226305484 0.0368304185 2.6948350595 0.0708530904 31.4886118582 1.1952984069 10.1592874915 0.1764561835 44.7653649576 1.4794380993
0.0085 0.006999999999999999 0.7876 0.1969 0.4059135950 0.0353412871 2.8809006451 0.1120321097 30.9909429436 1.1149487492 9.9653733621 0.4050820604 44.2431305458 1.6674042064
0.0085 0.0075 0.7872 0.1968 0.4320439784 0.0343310676 3.0620697678 0.1452361889 31.0881527601 0.9648397179 10.0815923478 0.2718065646 44.6638588541 1.4162135390
0.0085 0.008 0.7868 0.1967 0.4003953774 0.0201827725 3.2205371086 0.1853378930 30.9745051321 0.8907383733 10.1249721364 0.3968847704 44.7204097545 1.4931438092
0.0085 0.0085 0.7864 0.1966 0.4016937816 0.0466003198 3.4617991837 0.0606165872 30.9489981831 0.7125971371 9.9148715188 0.1398812303 44.7273626672 .9596952744
0.0085 0.009000000000000001 0.7859999999999999 0.1965 0.4067250976 0.0303011198 3.7199763119 0.2228618622 30.8772953156 0.3719979041 10.1000449445 0.3927171639 45.1040416696 1.0178780500
0.0085 0.0095 0.7856 0.1964 0.4210075432 0.0448654529 3.8588578016 0.1756194874 30.4915735658 1.3990375400 10.0576363452 0.4263539443 44.8290752558 2.0458764246
0.0085 0.01 0.7852 0.1963 0.3971493671 0.0334606834 4.0556065787 0.0952792560 31.0017125443 0.9913870958 10.1482806795 0.2950213843 45.6027491696 1.4151484195
0.009000000000000001 0.0 0.7928 0.1982 0.4343161856 0.0386452495 0.0000000000 0.0000000000 30.8676593571 1.2172421811 10.0705855358 0.4883347352 41.3725610785 1.7442221658
0.009000000000000001 0.0005 0.7924 0.1981 0.4369129939 0.0320780722 0.2065417026 0.0440119255 31.2077520095 1.2855059890 10.2091418753 0.2828768397 42.0603485813 1.6444728264
0.0005 0.0085 0.7928 0.1982 0.0271041865 0.0077904249 3.4974098221 0.1746056455 30.8036085743 1.5510574093 10.1991062526 0.4353268675 44.5272288355 2.1687803472
0.009000000000000001 0.001 0.792 0.198 0.4594727659 0.0120758566 0.3828143626 0.0488430770 30.7389909703 1.2548136162 9.9174613569 0.2205452832 41.4987394557 1.5362778330
0.009000000000000001 0.0015 0.7916 0.1979 0.4390229007 0.0376872846 0.6360950281 0.0399530097 31.4965473534 0.5250409606 10.2117317135 0.4802884298 42.7833969957 1.0829696847
0.009000000000000001 0.002 0.7912 0.1978 0.4422689110 0.0145528459 0.8266119434 0.0158257139 31.1079914981 1.2150092618 10.0566651559 0.3646870047 42.4335375084 1.6100748263
0.009000000000000001 0.0025 0.7908 0.1977 0.4447034188 0.0255178534 1.0002138055 0.0828760627 31.0144660187 0.9797147916 10.1107280267 0.7708728323 42.5701112697 1.8589815400
0.009000000000000001 0.003 0.7904 0.1976 0.4464887245 0.0285464419 1.2241156944 0.0939220039 31.0943877920 0.6983525640 10.0777075907 0.3272137737 42.8426998016 1.1480347835
0.009000000000000001 0.0035 0.79 0.1975 0.4411328074 0.0373587448 1.4506883811 0.0638513741 30.8359173762 0.8100339393 10.1719129523 0.2070291713 42.8996515170 1.1182732295
0.009000000000000001 0.004 0.7896 0.1974 0.4391852012 0.0191871889 1.5913504027 0.0643213305 30.7452260023 0.5180775745 10.1618773296 0.2528990518 42.9376389358 .8544851457
0.009000000000000001 0.0045 0.7892 0.1973 0.4386982996 0.0286238487 1.8793514406 0.1804540771 31.3426554282 1.0937670273 10.0929228896 0.2907057241 43.7536280580 1.5935506772
0.009000000000000001 0.005 0.7888 0.1972 0.4466510250 0.0665519205 2.0413798452 0.1724773984 30.9864083749 0.8869154442 10.1045771612 0.5055021366 43.5790164063 1.6314468997
0.009000000000000001 0.0055 0.7884 0.1971 0.4312324758 0.0240423991 2.1704684094 0.0984700154 30.7551453713 1.0259157908 10.0955127277 0.5352693256 43.4523589842 1.6836975309
0.0005 0.009000000000000001 0.7924 0.1981 0.0259680828 0.0074728770 3.5606187052 0.1564286214 30.6630369446 1.2069198305 9.9300868177 0.4934363801 44.1797105503 1.8642577090
0.009000000000000001 0.006 0.7879999999999999 0.19699999999999998 0.4284733670 0.0449663243 2.4891836229 0.1343859341 30.7245370326 1.0671933059 10.0728516442 0.4644230416 43.7150456667 1.7109686059
0.009000000000000001 0.0065 0.7876 0.1969 0.4550906519 0.0400905276 2.6770297403 0.0943177858 30.6440484382 0.7927563860 10.1550790045 0.4737855621 43.9312478349 1.4009502615
0.009000000000000001 0.006999999999999999 0.7872 0.1968 0.4377244965 0.0274782014 2.7736235969 0.2725348253 30.7480601077 0.6106444362 10.0945415385 0.3548680738 44.0539497396 1.2655255367
0.009000000000000001 0.0075 0.7868 0.1967 0.4411328074 0.0372033006 3.0656308317 0.2001930831 30.9489981831 1.0792228845 10.0569888857 0.2701962734 44.5127507079 1.5868155416
0.009000000000000001 0.008 0.7864 0.1966 0.4399967038 0.0269321070 3.2343362310 0.0677655571 30.8563229354 0.9597571584 10.0560176964 0.3250775601 44.5866735666 1.3795323826
0.009000000000000001 0.0085 0.7859999999999999 0.1965 0.4309078748 0.0381872115 3.4555673220 0.2785920862 30.6599194287 1.2599026474 9.9822073099 0.4859053290 44.5286019354 2.0625872741
0.009000000000000001 0.009000000000000001 0.7856 0.1964 0.4455149214 0.0270024362 3.7355559662 0.2323679427 30.9509820570 0.8545162054 10.1479569497 0.4515796994 45.2800098943 1.5654662837
0.009000000000000001 0.0095 0.7852 0.1963 0.4409705069 0.0181776580 3.8566321367 0.1658238350 30.4793869124 2.2794785958 9.9754089849 0.6384042900 44.7523985409 3.1018843788
0.009000000000000001 0.01 0.7848 0.1962 0.4362637919 0.0519321080 4.0658446372 0.1642389898 30.6862766092 1.5097830561 10.0686431572 0.2077689462 45.2570281955 1.9337231001
0.0095 0.0 0.7924 0.1981 0.4643417814 0.0301442356 0.0000000000 0.0000000000 30.9288760346 1.2511019053 10.1550790045 0.3267099011 41.5482968205 1.6079560420
0.0 0.002 0.7984 0.1996 0.0000000000 0.0000000000 0.8016844966 0.0362065814 31.2111529360 1.5091355710 10.1155839732 0.2014691821 42.1284214058 1.7468113345
0.0005 0.0095 0.792 0.198 0.0251565803 0.0082118288 3.8441684133 0.1882949335 30.9285926240 0.8310842041 10.0000124470 0.2342873263 44.7979300646 1.2618782927
0.0095 0.0005 0.792 0.198 0.4484363307 0.0375696778 0.2047611707 0.0161724843 30.9081870649 0.9674120000 10.1486044092 0.1737002517 41.7099889755 1.1948544138
0.0095 0.001 0.7916 0.1979 0.4701846001 0.0197073199 0.3819240966 0.0764074358 30.6755070086 0.3247573212 10.0955127277 0.3092729231 41.6231284330 .7301450000
0.0095 0.0015 0.7912 0.1978 0.4649909835 0.0347793007 0.6276375015 0.0461738309 31.1921644296 1.4767707328 10.2220910659 0.7059429141 42.5068839805 2.2636667785
0.0095 0.002 0.7908 0.1977 0.4502216364 0.0326446018 0.8096968902 0.0728387731 30.5768801394 0.2508809298 10.0482481820 0.5601681264 41.8850468480 .9165324311
0.0095 0.0025 0.7904 0.1976 0.4805718332 0.0222629934 1.0211350556 0.0384364016 30.6344124797 1.1042259625 10.2929878845 0.4103330644 42.4291072530 1.5752584219
0.0095 0.003 0.79 0.1975 0.4507085379 0.0288621252 1.2023041784 0.1253158047 30.7421084863 1.1962619052 10.0174938543 0.4724165736 42.4126150569 1.8228564087
0.0095 0.0035 0.7896 0.1974 0.4580120612 0.0220776434 1.4012786203 0.1470853007 30.4312071200 0.6284790957 10.0634634810 0.5476275326 42.3539612825 1.3452695724
0.0095 0.004 0.7892 0.1973 0.4627187763 0.0465143204 1.5993627963 0.0399728424 30.5034768086 0.5549146600 10.0825635371 0.4392000098 42.6481219183 1.0806018326
0.0095 0.0045 0.7888 0.1972 0.4576874602 0.0302593636 1.9176328768 0.0580109213 30.6964793888 0.5490954763 10.0255870985 0.3993802039 43.0973868243 1.0367459651
0.0095 0.005 0.7884 0.1971 0.4602842685 0.0581787934 2.0217939941 0.1182948745 30.6786245245 1.6089599712 10.0725279144 0.4149473117 43.2332307015 2.2003809508
0.0005 0.01 0.7916 0.1979 0.0240204766 0.0039221692 4.0640641053 0.1578308729 31.1048739821 0.3254392302 10.1800061965 0.2560978683 45.3729647605 .7432901406
0.0095 0.0055 0.7879999999999999 0.19699999999999998 0.4745667141 0.0361227140 2.2078595797 0.2059768393 30.6171244366 1.0962390166 10.2881319380 0.5283166618 43.5876826684 1.8666552317
0.0095 0.006 0.7876 0.1969 0.4612580716 0.0323071809 2.4869579580 0.1419297275 30.6397972801 0.6935592805 10.2557589615 0.5248137777 43.8437722712 1.3926099666
0.0095 0.0065 0.7872 0.1968 0.4526561441 0.0498386811 2.6667916818 0.1485277422 30.9181064339 0.9279340750 10.1702943035 0.3673806558 44.2078485633 1.4936811541
0.0095 0.006999999999999999 0.7868 0.1967 0.4393475017 0.0211763307 2.8012218417 0.1686954158 31.0073807551 0.5983832257 10.0514854797 0.3531557904 44.2994355782 1.1414107626
0.0095 0.0075 0.7864 0.1966 0.4518446416 0.0245154381 3.0122148741 0.1519619060 30.8928828955 0.7016878768 10.1184975411 0.0538365617 44.4754399523 .9320017826
0.0095 0.008 0.7859999999999999 0.1965 0.4502216364 0.0246867571 3.2071831192 0.1280250739 31.1459685110 2.0020186598 9.9067782746 0.5539567788 44.7101515412 2.7086872696
0.0095 0.0085 0.7856 0.1964 0.4601219680 0.0521083247 3.5045319497 0.0630519514 30.3580871997 0.8158495168 9.9012748686 0.3596286554 44.2240159860 1.2906384483
0.0095 0.009000000000000001 0.7852 0.1963 0.4578497607 0.0425883486 3.6963842640 0.2579682918 30.6494332386 1.1120951728 10.1605824106 0.4325562718 44.9642496739 1.8452080850
0.0095 0.0095 0.7848 0.1962 0.4674254913 0.0170531433 3.9821596370 0.2281479140 30.2679626469 0.5378484027 10.1531366260 0.3998166140 44.8706844012 1.1828660740
0.0095 0.01 0.7844 0.1961 0.4568759576 0.0377850106 4.0952234139 0.2981394232 30.4620988692 0.6804058568 9.9987175280 0.2480150334 45.0129157687 1.2643453240
0.001 0.0 0.7992 0.1998 0.0491770569 0.0138707610 0.0000000000 0.0000000000 31.0413900204 1.0991048207 10.2152927409 0.5505881032 41.3058598182 1.6635636849
0.01 0.0 0.792 0.198 0.4943673772 0.0279119144 0.0000000000 0.0000000000 31.4072730322 0.5945015634 10.1330653805 0.2868866804 42.0347057899 .9093001582
0.01 0.0005 0.7916 0.1979 0.4955034808 0.0426896643 0.2194505590 0.0425655139 30.9991618494 1.5415641274 10.0524566690 0.2854305348 41.7665725582 1.9122498404
0.01 0.001 0.7912 0.1978 0.5075137192 0.0239325858 0.3725763041 0.0344338485 31.0986389502 0.8203136920 10.0511617499 0.3166838340 42.0298907234 1.1953639603
0.01 0.0015 0.7908 0.1977 0.4885245586 0.0401771645 0.5982587248 0.0250859192 30.6973296204 0.9752871277 10.2554352318 0.3638895366 42.0395481356 1.4044397480
0.01 0.002 0.7904 0.1976 0.4813833358 0.0357709752 0.8399659328 0.0264994359 30.7143342530 1.0178919994 10.1353314889 0.2959647924 42.1710150105 1.3761272029
0.01 0.0025 0.79 0.1975 0.4924197710 0.0333155171 1.0416111727 0.1135220012 31.1893303241 1.4091267990 10.1440721925 0.5217053570 42.8674334603 2.0776696743
0.01 0.003 0.7896 0.1974 0.4844670456 0.0303809923 1.2370245508 0.1202814877 31.1218786147 1.3161392798 10.1719129523 0.0231098615 43.0152831634 1.4899116213
0.01 0.0035 0.7892 0.1973 0.4789488280 0.0335675768 1.4284317321 0.0717424015 30.8464035664 0.8203822301 10.0692906168 0.3496185543 42.8230747433 1.2753107627
0.01 0.004 0.7888 0.1972 0.4789488280 0.0471889977 1.6323026368 0.1265806677 30.8123943011 0.5727642245 10.1220585685 0.2639031067 43.0457043344 1.0104369966
0.01 0.0045 0.7884 0.1971 0.4820325379 0.0112912646 1.8130266266 0.1063336882 30.6052211938 1.1691272685 10.0375650998 0.2889106334 42.9378454581 1.5756628547
0.001 0.0005 0.7988 0.1997 0.0467425491 0.0120845788 0.1914071813 0.0361627742 31.6167134239 0.9156408263 10.4506442802 0.2658182143 42.3055074345 1.2297063936
0.01 0.005 0.7879999999999999 0.19699999999999998 0.4830063410 0.0254641185 2.0084400047 0.1141694505 30.6074884781 0.4400028783 9.9521004418 0.4135315455 43.0510352656 .9931679928
0.01 0.0055 0.7876 0.1969 0.4828440405 0.0158357406 2.2216587020 0.0480578726 30.8736109785 1.4547398880 9.9598699561 0.3952389114 43.5379836771 1.9138724126
0.01 0.006 0.7872 0.1968 0.4847916467 0.0369617827 2.4179623461 0.2291220132 30.6545346283 0.5733545896 10.1848621429 0.2976441249 43.7421507640 1.1370825104
0.01 0.0065 0.7868 0.1967 0.4920951700 0.0324698401 2.6040279317 0.1584323265 30.5165136936 1.0515660166 9.9258783308 0.4354539601 43.5385151261 1.6779221433
0.01 0.006999999999999999 0.7864 0.1966 0.4776504239 0.0399878966 2.9454449271 0.1995586305 31.0433738942 0.8427602213 10.0145802864 0.3563675131 44.4810495316 1.4386742615
0.01 0.0075 0.7859999999999999 0.1965 0.4852785482 0.0366238590 3.1466450340 0.1726840600 30.7851868889 0.6920404983 10.0556939666 0.2131961443 44.4728044377 1.1145445616
0.01 0.008 0.7856 0.1964 0.4950165793 0.0284651234 3.2775141300 0.2155216028 30.6012534461 1.3023792258 10.1923079275 0.4147300493 44.5660920829 1.9610960013
0.01 0.0085 0.7852 0.1963 0.4810587348 0.0276082674 3.4898425614 0.2284881070 30.6647374079 1.1689142725 10.0255870985 0.3096549240 44.6612258026 1.7346655709
0.01 0.009000000000000001 0.7848 0.1962 0.4742421130 0.0300952603 3.6514258331 0.2307420985 30.9861249644 1.2961682605 10.0977788361 0.1595248837 45.2095717466 1.7165305030
0.01 0.0095 0.7844 0.1961 0.4893360612 0.0412511599 3.9158348230 0.1319457049 30.8325164497 1.2385817678 10.0906567813 0.2723027283 45.3283441152 1.6840813609
0.001 0.001 0.7984 0.1996 0.0477163522 0.0072872752 0.4064064105 0.0335005081 31.6603586476 0.9789979838 10.3907542736 0.3532815924 42.5052356839 1.3730673595
0.01 0.01 0.784 0.196 0.4964772840 0.0216633196 4.0404720574 0.2051594676 30.2254510653 1.8120033464 10.0777075907 0.4034093753 44.8401079974 2.4422355089
0.001 0.0015 0.7979999999999999 0.1995 0.0495016579 0.0042322797 0.6218507727 0.0413374941 31.3063788786 1.2647182092 10.2159402004 0.4309552111 42.1936715096 1.7412431941
0.001 0.002 0.7976 0.1994 0.0456064455 0.0090306785 0.8114774221 0.0681271627 31.2511138226 1.0135842000 10.4250696287 0.2443214082 42.5332673189 1.3350634494
0.001 0.0025 0.7972 0.1993 0.0517738652 0.0065244001 1.0100067311 0.1236604735 31.1028901083 0.8906958101 10.1327416507 0.3389374887 42.2974123553 1.3598181724
0.001 0.003 0.7968 0.1992 0.0499885595 0.0082502320 1.2250059603 0.0890977888 31.1519201324 1.2733236748 10.1576688427 0.2471107992 42.5845834949 1.6177824948
0.001 0.0035 0.7964 0.1991 0.0470671502 0.0141862165 1.3799122373 0.0854377068 30.7021475997 0.9550580419 10.0430685058 0.2710033885 42.1721954930 1.3256853537
0.0 0.0025 0.7979999999999999 0.1995 0.0000000000 0.0000000000 1.0300377152 0.0674137696 31.3647614506 1.2669502474 10.3230947527 0.3894596897 42.7178939185 1.7238237067
0.001 0.004 0.7959999999999999 0.19899999999999998 0.0465802486 0.0080563858 1.6073751899 0.1456993070 31.2088856516 1.1987487428 10.1654383570 0.2487491992 43.0282794471 1.6012536348
0.001 0.0045 0.7956 0.1989 0.0475540517 0.0060379283 1.8553142597 0.1524825746 31.1689247650 0.8304685300 10.1767688988 0.6201918827 43.2485619752 1.6091809156
0.001 0.005 0.7952 0.1988 0.0478786528 0.0049228184 2.0587400314 0.0550958839 31.1808280078 1.1322781491 10.3658270817 0.5919706588 43.6532737737 1.7842675102
0.001 0.0055 0.7948 0.1987 0.0452818445 0.0036146042 2.2332321595 0.1877089411 30.9592009627 0.8029448356 10.0531041285 0.3533990462 43.2908190952 1.3476674271
0.001 0.006 0.7944 0.1986 0.0433342383 0.0056781991 2.4695977718 0.2000148467 30.9263253397 1.2755232746 10.1346840293 0.3721422558 43.5739413791 1.8533585762
0.001 0.0065 0.794 0.1985 0.0449572434 0.0068551558 2.6725784105 0.1960890353 30.9878254276 1.1831857643 10.3127354002 0.2551877777 44.0180964817 1.6413177331
0.001 0.006999999999999999 0.7936 0.1984 0.0498262590 0.0151070312 2.8804555121 0.1344684771 31.1493694375 0.1695392098 10.2790675046 0.4105557168 44.3587187132 .7296704349
0.001 0.0075 0.7932 0.1983 0.0469048496 0.0132809037 3.0638502998 0.1982436595 31.0195674085 1.4449351303 10.2117317135 0.3649593320 44.3420542714 2.0214190255
0.001 0.008 0.7928 0.1982 0.0496639584 0.0050704303 3.3166858323 0.2151866932 31.0595282952 1.1981887225 10.1006924040 0.4001823698 44.5265704899 1.8186282158
0.001 0.0085 0.7924 0.1981 0.0449572434 0.0142455113 3.3839009122 0.2544136508 30.5970022880 1.5598520859 10.0307667747 0.2378301381 44.0566272183 2.0663413861
0.0 0.003 0.7976 0.1994 0.0000000000 0.0000000000 1.2165484337 0.0373062867 31.3313190065 1.6262277765 10.2450758793 0.4350311372 42.7929433195 2.0985652004
0.001 0.009000000000000001 0.792 0.198 0.0493393574 0.0164364836 3.7141895832 0.1217876023 31.0068139340 1.7385904285 10.0631397512 0.1908194064 44.8334826258 2.0676339208
0.001 0.0095 0.7916 0.1979 0.0426850362 0.0039221692 3.9768180413 0.1472145686 30.8900487901 1.8106996496 10.1230297578 0.2353762519 45.0325816254 2.1972126393
0.001 0.01 0.7912 0.1978 0.0475540517 0.0112725859 4.0729667649 0.4294460650 30.7650647403 1.5078299651 10.2101130646 0.3471095698 45.0956986215 2.2956581858
0.0015 0.0 0.7988 0.1997 0.0769304454 0.0098670172 0.0000000000 0.0000000000 31.1822450605 1.1217617016 10.3658270817 0.3734444198 41.6250025876 1.5050731386
0.0015 0.0005 0.7984 0.1996 0.0769304454 0.0053731032 0.1856204526 0.0133836320 31.3460563547 0.8088411792 10.2266232827 0.3584611026 41.8352305354 1.1860590170
0.0015 0.001 0.7979999999999999 0.1995 0.0785534506 0.0109790032 0.4179798680 0.0130234682 31.5776027689 0.9544415493 10.2275944720 0.3905882460 42.3017305595 1.3690322667
0.0015 0.0015 0.7976 0.1994 0.0715745284 0.0154108594 0.6182897089 0.0435593952 31.2907912987 1.5721226076 10.2016960907 0.5258017212 42.1823516267 2.1568945834
0.0015 0.002 0.7972 0.1993 0.0731975335 0.0160800421 0.8239411456 0.1280684019 31.1473855637 1.2162857931 10.3101455621 0.2211678541 42.3546698049 1.5816020912
0.0015 0.0025 0.7968 0.1992 0.0756320413 0.0090306785 1.0465076354 0.1380457776 31.1573049327 1.0551532495 10.1877757108 0.2550859083 42.4672203202 1.4573156139
0.0015 0.003 0.7964 0.1991 0.0756320413 0.0116766171 1.2347988859 0.0923219107 31.4667892463 1.6613635330 10.2250046338 0.3718526426 43.0022248073 2.1372147034
0.0 0.0035 0.7972 0.1993 0.0000000000 0.0000000000 1.4324379289 0.0373062867 31.4188928645 0.3529479805 10.2463707983 0.3352527693 43.0977015917 .7255070365
0.0015 0.0035 0.7959999999999999 0.19899999999999998 0.0744959377 0.0148538228 1.4106264129 0.1302468531 31.6538402051 1.2726874149 10.3532016208 0.2549494710 43.4921641765 1.6727375618
0.0015 0.004 0.7956 0.1989 0.0715745284 0.0118557168 1.6238451102 0.0783029273 30.8404519449 1.0930970887 10.2923404250 0.2524726909 42.8282120085 1.4357284237
0.0015 0.0045 0.7952 0.1988 0.0723860309 0.0093741722 1.8539788607 0.0557394657 31.6133124974 0.4600178306 10.2564064211 0.2317199678 43.7960838101 .7568514363
0.0015 0.005 0.7948 0.1987 0.0670301139 0.0131693644 2.0409347122 0.1521287139 30.8894819690 1.3389324337 10.0582838048 0.3845331868 43.0557305999 1.8887636988
0.0015 0.0055 0.7944 0.1986 0.0691400206 0.0131212717 2.2563790745 0.0466349829 31.2783212348 0.2419164245 10.2486369067 0.6078076129 43.8524772366 .9094802920
0.0015 0.006 0.794 0.1985 0.0680039170 0.0079775286 2.5069889421 0.1086562218 30.8007744688 0.6803444683 10.1301518126 0.3689303717 43.5059191405 1.1659085904
0.0015 0.0065 0.7936 0.1984 0.0749828392 0.0121280956 2.6810359372 0.0740367353 31.0541434948 0.8637479290 10.2146452813 0.4156347280 44.0248075525 1.3655474879
0.0015 0.006999999999999999 0.7932 0.1983 0.0725483315 0.0208756577 2.9116148207 0.1706526293 31.2845562668 1.2777540393 10.2071994967 0.2980916616 44.4759189157 1.7673739879
0.0015 0.0075 0.7928 0.1982 0.0722237304 0.0170222219 3.0665210976 0.1908660456 31.1368993736 1.4331474598 10.4752477423 0.3288469837 44.7508919439 1.9698827110
0.0015 0.008 0.7924 0.1981 0.0735221346 0.0046589013 3.4083832261 0.2222742908 31.4707569939 0.8482352104 10.2712979903 0.3814773092 45.2239603449 1.4566457117
0.0 0.004 0.7968 0.1992 0.0000000000 0.0000000000 1.6189486474 0.1550852501 31.4183260434 0.7059655951 10.1644671677 0.2259865647 43.2017418585 1.0870374099
0.0015 0.0085 0.792 0.198 0.0727106320 0.0130488001 3.4729275082 0.1933046022 31.1057242138 0.4228500507 10.1906892787 0.2369064950 44.8420516327 .8661099480
0.0015 0.009000000000000001 0.7916 0.1979 0.0767681449 0.0135635078 3.6416329075 0.1796352878 31.1343486787 1.0522944560 10.2330978780 0.3131656737 45.0858476091 1.5586589253
0.0015 0.0095 0.7912 0.1978 0.0795272537 0.0254144162 3.8659799293 0.2791661694 30.6786245245 1.1616231725 10.0790025097 0.2207580658 44.7031342172 1.6869618239
0.0015 0.01 0.7908 0.1977 0.0662186113 0.0110364352 4.1081322703 0.1876624895 30.5366358422 0.3227676567 10.1936028466 0.3130558892 44.9045895704 .8345224706
0.002 0.0 0.7984 0.1996 0.0970557096 0.0248187158 0.0000000000 0.0000000000 31.3361369857 1.5761882925 10.3010811287 0.6110145260 41.7342738240 2.2120215343
0.002 0.0005 0.7979999999999999 0.1995 0.0999771190 0.0080432967 0.1967487771 0.0239876707 31.1136597090 1.2750408222 10.3020523179 0.3186698201 41.7124379230 1.6257416097
0.002 0.001 0.7976 0.1994 0.0980295128 0.0111692948 0.3948329531 0.0435775866 30.7174517690 1.3880208956 10.2169113897 0.6365781801 41.4272256246 2.0793459571
0.002 0.0015 0.7972 0.1993 0.0978672122 0.0153492020 0.6347596292 0.0672960984 31.3216830480 0.2907996579 10.1236772173 0.3966956592 42.1779871067 .7701406175
0.002 0.002 0.7968 0.1992 0.0996525179 0.0245798227 0.8194898158 0.1070320375 31.2380769376 0.9312848039 10.2444284197 0.3766634423 42.4016476910 1.4395601064
0.002 0.0025 0.7964 0.1991 0.0960819065 0.0092154686 1.0456173695 0.1086489272 30.9538161624 0.4593608457 10.1638197082 0.2612994581 42.2593351466 .8385246996
0.0 0.0045 0.7964 0.1991 0.0000000000 0.0000000000 1.7640619988 0.1175218509 31.3449227126 0.6613939900 10.1408348949 0.4284548461 43.2498196063 1.2073706870
0.002 0.003 0.7959999999999999 0.19899999999999998 0.0977049117 0.0237114336 1.1974077156 0.0928184988 31.6425037834 1.6110501206 10.1696468440 0.4377822404 43.1072632547 2.1653622934
0.002 0.0035 0.7956 0.1989 0.1012755231 0.0092610900 1.4217547374 0.0896210892 30.8123943011 1.3958008116 10.1800061965 0.1566852064 42.5154307581 1.6513681972
0.002 0.004 0.7952 0.1988 0.0998148184 0.0027158071 1.5882344718 0.1009421847 30.9881088382 1.2227514628 10.2625572866 0.2318447619 42.9387154150 1.5582542165
0.002 0.0045 0.7948 0.1987 0.0957573055 0.0150511308 1.8441859352 0.0241523100 30.6222258264 1.3306448269 10.2651471247 0.4908853534 42.8273161918 1.8607336211
0.002 0.005 0.7944 0.1986 0.0968934091 0.0082502320 2.0186780633 0.0952210092 31.1516367218 0.7249963000 10.2246809041 0.5527931969 43.4918890983 1.3812607381
0.002 0.0055 0.794 0.1985 0.0978672122 0.0191652104 2.2038533828 0.0975806219 30.9592009627 0.6890936065 10.2696793414 0.2056496996 43.5306008991 1.0114891384
0.002 0.006 0.7936 0.1984 0.0938096993 0.0186356053 2.4807260963 0.1818759102 30.6485830069 1.8054747368 10.0874194836 0.3069873223 43.3105382861 2.3129735746
0.002 0.0065 0.7932 0.1983 0.0962442071 0.0306846717 2.6400837030 0.0280680964 30.9682701001 0.8824332145 10.2016960907 0.1684962893 43.9062941009 1.1096822719
0.002 0.006999999999999999 0.7928 0.1982 0.0916997926 0.0184766149 2.8822360440 0.2008728847 30.7987905950 0.9802065758 10.1155839732 0.1533618298 43.8883104048 1.3529179052
0.002 0.0075 0.7924 0.1981 0.0998148184 0.0127795556 3.0313555922 0.1723302882 31.0600951162 1.4422878122 10.1139653244 0.3846018609 44.3052308512 2.0119995169
