# Supplementary material for: Multipressure Sampling for Improving the Performance of MOF-based Electronic Noses
Source: ACS Sens. 2024 Jul 12;9(7):3531–9. doi: 10.1021/acssensors.4c00199 (PMC11287752; doi:10.1021/acssensors.4c00199)
Supplement: Supplementary file 2 — se4c00199_si_002.zip [file se4c00199_si_002.zip › Multiplex_Adsorption_Data/Methane_5bar/GUPBEZ.csv]

methane_comp CO2_comp N2_comp O2_comp methane_mass methane_error CO2_mass CO2_error N2_mass N2_error O2_mass O2_error total_mass total_error
0.0 0.0 0.8 0.2 0.0000000000 0.0000000000 0.0000000000 0.0000000000 10.5329477359 0.3164972339 4.7562057719 0.0660772478 15.2891535078 .3825744817
0.0 0.0005 0.7996 0.1999 0.0000000000 0.0000000000 0.6382993815 0.0555796810 10.1910876600 0.1858486507 4.6936414619 0.1919971568 15.5230285034 .4334254885
0.0 0.005 0.7959999999999999 0.19899999999999998 0.0000000000 0.0000000000 4.7861299408 0.5451461507 8.9797081232 0.4267450078 4.1090656965 0.1359566916 17.8749037605 1.1078478501
0.002 0.008 0.792 0.198 0.1157555437 0.0151851684 6.4858913563 0.8012588443 8.4115688123 0.2473577151 3.9365828905 0.1674638259 18.9497986028 1.2312655537
0.002 0.0085 0.7916 0.1979 0.1211442515 0.0167518080 6.5689901836 0.4137381301 8.3235072191 0.3304593157 3.8500879854 0.1287405596 18.8637296396 .8896898134
0.002 0.009000000000000001 0.7912 0.1978 0.1087400562 0.0206134559 7.0578232180 0.5263149485 8.2841813262 0.2645619097 3.7955343407 0.1117387420 19.2462789411 .9232290561
0.002 0.0095 0.7908 0.1977 0.1172806496 0.0136810686 7.1361815082 0.6287416947 8.2379312354 0.3979805354 3.8009085845 0.1405700755 19.2923019777 1.1809733742
0.002 0.01 0.7904 0.1976 0.1104176727 0.0105593934 7.4999480190 0.3907390215 8.1643394403 0.2519435968 3.8071954357 0.1668065480 19.5819005677 .8200485597
0.0025 0.0 0.7979999999999999 0.1995 0.1691342529 0.0086488436 0.0000000000 0.0000000000 10.4119518171 0.5910123732 4.6247903006 0.2288070051 15.2058763706 .8284682219
0.0025 0.0005 0.7976 0.1994 0.1787424205 0.0189708035 0.6578192403 0.1272649089 10.1119032435 0.2026964080 4.5858523832 0.1502786250 15.5343172875 .4992107454
0.0025 0.001 0.7972 0.1993 0.1747263081 0.0257830631 1.1947547838 0.1496140257 10.0319198812 0.3945098040 4.4994588790 0.2476884929 15.9008598521 .8175953857
0.0025 0.0015 0.7968 0.1992 0.1754888611 0.0187438496 1.6732701786 0.0511028171 9.8564180972 0.3464940277 4.3773722837 0.1829315879 16.0825494206 .5992722823
0.0025 0.002 0.7964 0.1991 0.1660332041 0.0175115110 2.1572232483 0.1642326487 9.7548631954 0.0939331148 4.3322489159 0.2573067904 16.4103685637 .5329840649
0.0 0.0055 0.7956 0.1989 0.0000000000 0.0000000000 4.8074623579 0.2766644791 9.0161933195 0.1379987318 4.1239716180 0.1797765451 17.9476272954 .5944397560
0.0025 0.0025 0.7959999999999999 0.19899999999999998 0.1581026530 0.0153692214 2.7743296403 0.3173680059 9.5236127415 0.2809682391 4.3846731432 0.2889004756 16.8407181780 .9026059420
0.0025 0.003 0.7956 0.1989 0.1567808945 0.0167666119 3.1346104620 0.4007475116 9.4550809372 0.3873941341 4.3064931059 0.1719238979 17.0529653996 .9768321555
0.0025 0.0035 0.7952 0.1988 0.1637455451 0.0116566173 3.5091128951 0.2581114129 9.4020841921 0.2817177875 4.2478834281 0.1770338792 17.3228260604 .7285196969
0.0025 0.004 0.7948 0.1987 0.1626271340 0.0093041187 4.0222063254 0.1931816051 9.1851259927 0.3319539021 4.1130203288 0.2164318398 17.4829797809 .7508714657
0.0025 0.0045 0.7944 0.1986 0.1501212650 0.0189767967 4.2245157188 0.4718648960 8.8605764114 0.1392733691 4.0546134526 0.0518490498 17.2898268478 .6819641116
0.0025 0.005 0.794 0.1985 0.1604411488 0.0175616172 4.6722176222 0.4609796574 9.1447348386 0.3700279020 4.1359369156 0.1746528497 18.1133305252 1.0232220263
0.0025 0.0055 0.7936 0.1984 0.1438683305 0.0078624764 5.0266424863 0.5434117302 8.7910681176 0.3306683392 3.9805908492 0.1563328479 17.9421697836 1.0382753937
0.0025 0.006 0.7932 0.1983 0.1546965830 0.0191422234 5.3991929335 0.3511951974 8.7167661484 0.2261855855 4.0811804692 0.0682438863 18.3518361341 .6647668926
0.0025 0.0065 0.7928 0.1982 0.1444783729 0.0213214446 5.5797516271 0.2382056150 8.5959477730 0.3727097636 3.9802866467 0.2008551505 18.3004644197 .8330919737
0.0025 0.006999999999999999 0.7924 0.1981 0.1490028540 0.0236888886 6.0786234460 0.6074266058 8.5386899831 0.3661658823 3.9555448450 0.2107473173 18.7218611281 1.2080286940
0.0 0.006 0.7952 0.1988 0.0000000000 0.0000000000 5.2909971450 0.4837687179 8.9364762725 0.3137941217 4.0799636593 0.1676587160 18.3074370768 .9652215556
0.0025 0.0075 0.792 0.198 0.1433599619 0.0120259009 6.3057509455 0.4773111950 8.4094382899 0.2729320577 3.8902427127 0.1634938579 18.7487919100 .9257630115
0.0025 0.008 0.7916 0.1979 0.1408689554 0.0137368700 6.6394011027 0.3721367355 8.4472550628 0.3392998626 3.8355876672 0.1423624271 19.0631127881 .8675358952
0.0025 0.0085 0.7912 0.1978 0.1407672817 0.0083805310 6.9379155142 0.2965909718 8.3028233974 0.2454291339 3.9026136136 0.0866739247 19.2841198069 .6370745614
0.0025 0.009000000000000001 0.7908 0.1977 0.1340568154 0.0118466260 7.2555315018 0.6470073509 8.0847111650 0.2859264625 3.6893676752 0.1297398117 19.1636671574 1.0745202511
0.0025 0.0095 0.7904 0.1976 0.1364461481 0.0069807736 7.2519063852 0.4293523225 8.2231951221 0.1874918570 3.8454235474 0.2982091943 19.4569712028 .9220341474
0.0025 0.01 0.79 0.1975 0.1349210421 0.0251185567 7.6061918217 0.5277141504 8.0466280769 0.4013310239 3.6823710182 0.2050875274 19.4701119589 1.1592512584
0.003 0.0 0.7976 0.1994 0.2080752922 0.0103717174 0.0000000000 0.0000000000 10.2803032862 0.1972535038 4.5921392345 0.1724572602 15.0805178129 .3800824814
0.003 0.0005 0.7972 0.1993 0.2098545825 0.0118291608 0.6427610635 0.0789903596 10.0330739142 0.4249753638 4.4737030690 0.1790721372 15.3593926292 .6948670214
0.003 0.001 0.7968 0.1992 0.2048217327 0.0218761613 1.1647778578 0.1736942889 10.0505619523 0.3158621733 4.5318057426 0.2329418668 15.9519672854 .7443744903
0.003 0.0015 0.7964 0.1991 0.1920108425 0.0237699182 1.7265315075 0.1787124171 9.8417707556 0.2354346432 4.4257404780 0.0837042788 16.1860535836 .5216212573
0.0 0.0065 0.7948 0.1987 0.0000000000 0.0000000000 5.5177063617 0.3375234605 8.9244033121 0.2880063697 4.0369697088 0.2085631369 18.4790793826 .8340929671
0.003 0.002 0.7959999999999999 0.19899999999999998 0.1953660757 0.0116707981 2.2234513405 0.2327272818 9.5972933084 0.3169406214 4.4198592301 0.1554889679 16.4359699547 .7168276692
0.003 0.0025 0.7956 0.1989 0.1914008001 0.0200480387 2.7524395130 0.2034484645 9.6464728675 0.3627668454 4.2767826637 0.2809674736 16.8670958443 .8672308222
0.003 0.003 0.7952 0.1988 0.1995346987 0.0203118569 3.1351681723 0.3139373737 9.2767384566 0.3133748502 4.2599501265 0.2722232812 16.8713914541 .9198473620
0.003 0.0035 0.7948 0.1987 0.1981112664 0.0280601080 3.4215523858 0.2491988323 9.2367911613 0.1828589809 4.1923157752 0.1029413680 17.0487705887 .5630592892
0.003 0.004 0.7944 0.1986 0.1926717218 0.0187477098 4.0618037532 0.2902915337 9.0223185715 0.2847662146 4.1297514652 0.1548209657 17.4065455117 .7486264238
0.003 0.0045 0.794 0.1985 0.1702526639 0.0241213295 4.4867789640 0.5538578068 8.8204515726 0.1985079636 4.0434593617 0.2323229035 17.5209425622 1.0088100034
0.003 0.005 0.7936 0.1984 0.1819959799 0.0260808482 4.4980725965 0.2104781786 8.9133956130 0.3347171712 3.9988429980 0.1992400068 17.5923071874 .7705162048
0.003 0.0055 0.7932 0.1983 0.1855037237 0.0120790790 4.9873239137 0.3051177171 8.8278196293 0.2184077032 4.1026774444 0.1662911725 18.1033247111 .7018956718
0.003 0.006 0.7928 0.1982 0.1700493165 0.0138029346 5.1879601762 0.0837048585 8.7098419505 0.2631540185 4.0190217625 0.1765504582 18.0868732057 .5372122698
0.003 0.0065 0.7924 0.1981 0.1771156408 0.0161510891 5.3690765800 0.3949051335 8.6801921802 0.2851165647 3.9118410888 0.1647001658 18.1382254898 .8608729531
0.0 0.006999999999999999 0.7944 0.1986 0.0000000000 0.0000000000 6.0168570358 0.3251567943 8.7837888327 0.5313713971 4.0479209981 0.1713607968 18.8485668666 1.0278889882
0.003 0.006999999999999999 0.792 0.198 0.1767597828 0.0254216863 5.8109225258 0.3039068011 8.5612380120 0.1925626406 3.9072780516 0.1948570377 18.4561983722 .7167481657
0.003 0.0075 0.7916 0.1979 0.1724894860 0.0261216419 6.1521017715 0.5874580768 8.5261731639 0.3085543181 3.9627443037 0.1131316985 18.8135087251 1.0352657353
0.003 0.008 0.7912 0.1978 0.1728453441 0.0184783441 6.2654563799 0.4099783017 8.4186705537 0.3323186257 3.9276596177 0.1056505134 18.7846318954 .8664257849
0.003 0.0085 0.7908 0.1977 0.1666432464 0.0174618529 6.7184565307 0.2122862366 8.2590589161 0.4007942955 3.7736317621 0.3273786579 18.9177904553 .9579210429
0.003 0.009000000000000001 0.7904 0.1976 0.1675583100 0.0127088098 7.2414493180 0.3151785881 8.2496491087 0.0884131150 3.8617490804 0.2269036035 19.5204058171 .6432041164
0.003 0.0095 0.79 0.1975 0.1804708740 0.0131587965 7.1992027665 0.3579759157 8.1948769283 0.2912143722 3.7413862993 0.1963918058 19.3159368681 .8587408902
0.003 0.01 0.7896 0.1974 0.1589160428 0.0144448283 7.4401335947 0.3469103458 8.0683771599 0.2423936799 3.7544670059 0.1054634895 19.4218938033 .7092123435
0.0035 0.0 0.7972 0.1993 0.2345104624 0.0316785067 0.0000000000 0.0000000000 10.2256198775 0.2555165446 4.6459830734 0.2108011734 15.1061134133 .4979962247
0.0035 0.0005 0.7968 0.1992 0.2443219775 0.0244596655 0.6060916146 0.1028351766 9.9114565929 0.4642868326 4.4865809740 0.2946146180 15.2484511590 .8861962927
0.0035 0.001 0.7964 0.1991 0.2359338947 0.0247537432 1.2406264519 0.1488825245 9.7917922506 0.2779895229 4.4819165360 0.0675210737 15.7502691332 .5191468643
0.0 0.0075 0.794 0.1985 0.0000000000 0.0000000000 6.2162384503 0.2731690198 8.6255087716 0.2842360537 3.9769404195 0.1838293793 18.8186876414 .7412344528
0.0035 0.0015 0.7959999999999999 0.19899999999999998 0.2378656956 0.0241277571 1.7089636346 0.1841385777 9.7490042587 0.2580797883 4.4557551227 0.2094407993 16.1515887116 .6757869224
0.0035 0.002 0.7956 0.1989 0.2289692440 0.0202823168 2.1361696864 0.2115762613 9.6021757556 0.3501298951 4.3470534366 0.2807466431 16.3143681226 .8627351163
0.0035 0.0025 0.7952 0.1988 0.2304943500 0.0068763321 2.7054524244 0.2249246200 9.5743014207 0.2436545528 4.2095539157 0.1255756614 16.7198021108 .6010311663
0.0035 0.003 0.7948 0.1987 0.2223604515 0.0109760549 3.1659816636 0.3738443756 9.2897879064 0.3434770455 4.3124757547 0.1323028621 16.9906057762 .8606003381
0.0035 0.0035 0.7944 0.1986 0.2198694450 0.0173084411 3.5745044220 0.5151010483 9.2462009687 0.3464909346 4.2430161885 0.1553722748 17.2835910242 1.0342726988
0.0035 0.004 0.794 0.1985 0.2229196570 0.0263234843 3.8636771868 0.1146918621 9.0848138957 0.3310439059 4.1145413412 0.1832575258 17.2859520807 .6553167781
0.0035 0.0045 0.7936 0.1984 0.2154466377 0.0236237773 4.3527890763 0.3324549583 8.9359436419 0.3538859977 4.0744880147 0.1653357191 17.5786673706 .8753004524
0.0035 0.005 0.7932 0.1983 0.2096512350 0.0245461531 4.6904826329 0.2537342609 8.8204515726 0.3206990643 4.0110110972 0.1821305634 17.7315965377 .7811100417
0.0035 0.0055 0.7928 0.1982 0.2076685972 0.0311609669 4.9816073836 0.3757094485 8.9118864929 0.1408306384 3.9859650930 0.0736658686 18.0871275667 .6213669224
0.0035 0.006 0.7924 0.1981 0.2081261290 0.0191173655 5.2982473782 0.4337071333 8.7967495107 0.1943468444 4.0117209030 0.2171915759 18.3148439209 .8643629191
0.0 0.008 0.7936 0.1984 0.0000000000 0.0000000000 6.5986882545 0.6745473777 8.5324759594 0.3156834884 3.8384268903 0.1430627318 18.9695911042 1.1332935979
0.0035 0.0065 0.792 0.198 0.2072619023 0.0116486330 5.6253444400 0.3184122605 8.5523608353 0.3551618072 3.9644681178 0.0872697718 18.3494352954 .7724924725
0.0035 0.006999999999999999 0.7916 0.1979 0.2140232055 0.0417296048 5.8139899322 0.3509858970 8.5304342088 0.3632921645 4.0000598079 0.1211196265 18.5585071544 .8771272928
0.0035 0.0075 0.7912 0.1978 0.1988738194 0.0395438933 6.4207786846 0.2879540711 8.4781476378 0.7134575397 3.8236223696 0.2975443765 18.9214225114 1.3384998806
0.0035 0.008 0.7908 0.1977 0.2062451650 0.0141928664 6.2512347685 0.6630334036 8.4399757779 0.2480512564 3.9440865516 0.0975039472 18.8415422630 1.0227814736
0.0035 0.0085 0.7904 0.1976 0.1982129402 0.0280191850 6.6123521556 0.8482005609 8.2529336641 0.3495185172 3.8571860432 0.1236647831 18.9206848031 1.3494030462
0.0035 0.009000000000000001 0.79 0.1975 0.1954677494 0.0255725100 7.1918131057 0.3811108007 8.2166260113 0.1932905299 3.7609566588 0.2165908364 19.3648635252 .8165646770
0.0035 0.0095 0.7896 0.1974 0.2003480885 0.0142684150 7.2717050990 0.7484330261 8.2001144626 0.2631064598 3.7133996711 0.1452934793 19.3855673212 1.1711013802
0.0035 0.01 0.7892 0.1973 0.1977045715 0.0265452181 7.5000874466 0.4007484818 8.0669568116 0.2750965885 3.8009085845 0.1014766461 19.5656574142 .8038669345
0.004 0.0 0.7968 0.1992 0.2782810040 0.0180521704 0.0000000000 0.0000000000 10.2425752850 0.3880231720 4.5750024948 0.3067327908 15.0958587838 .7128081332
0.004 0.0005 0.7964 0.1991 0.2755358132 0.0240754294 0.6133418478 0.0713476873 10.0067974710 0.4090955182 4.5845341725 0.1320900583 15.4802093045 .6366086932
0.0 0.0085 0.7932 0.1983 0.0000000000 0.0000000000 6.6735608556 0.3824398159 8.4980325137 0.1716648596 3.9265442086 0.1424565774 19.0981375779 .6965612529
0.004 0.001 0.7959999999999999 0.19899999999999998 0.2515408125 0.0232021149 1.2272414059 0.1080094852 9.9240621839 0.3186313426 4.4363875648 0.0704816715 15.8392319671 .5203246142
0.004 0.0015 0.7956 0.1989 0.2631316179 0.0094145703 1.6639285319 0.1242436499 9.6636945904 0.3237636698 4.3543542961 0.1312748746 15.9451090363 .5886967646
0.004 0.002 0.7952 0.1988 0.2600305691 0.0185481425 2.2406009307 0.3433713357 9.5583225025 0.2806045094 4.2751602505 0.1676869244 16.3341142528 .8102109120
0.004 0.0025 0.7948 0.1987 0.2499648697 0.0190284773 2.7320830888 0.5511513527 9.5100306611 0.2262822822 4.2645131637 0.2992382204 16.7565917833 1.0957003326
0.004 0.003 0.7944 0.1986 0.2520491812 0.0225857617 3.2160361586 0.2724992487 9.2794903814 0.3020367773 4.2758700563 0.3103114478 17.0234457775 .9074332355
0.004 0.0035 0.794 0.1985 0.2682153045 0.0231771511 3.5318395878 0.3474510241 9.1606249850 0.2171906830 4.1563184817 0.1322251227 17.1169983590 .7200439809
0.004 0.004 0.7936 0.1984 0.2386790854 0.0198172510 4.2669016978 0.4983583459 8.9233380509 0.3242068423 4.1546960685 0.1474754324 17.5836149026 .9898578716
0.004 0.0045 0.7932 0.1983 0.2480839056 0.0287037028 4.4312867941 0.5672112033 8.9522776471 0.4040312776 4.1589549032 0.3431934907 17.7906032500 1.3431396744
0.004 0.005 0.7928 0.1982 0.2517949968 0.0255190940 4.5102027945 0.3519496365 8.9422464374 0.3288145566 4.0590750890 0.1194517231 17.7633193177 .8257350102
0.004 0.0055 0.7924 0.1981 0.2432035665 0.0307273426 4.9902518925 0.3945808889 8.8335897942 0.1474855756 4.0425467543 0.1692046520 18.1095920075 .7419984591
0.0 0.009000000000000001 0.7928 0.1982 0.0000000000 0.0000000000 7.2329442366 0.5700765938 8.2731736271 0.0981020813 3.9042360268 0.1148394692 19.4103538905 .7830181443
0.004 0.006 0.792 0.198 0.2411700919 0.0330125072 5.4378143684 0.4932799774 8.6066891569 0.2260078289 3.9183307417 0.1837562044 18.2040043589 .9360565179
0.004 0.0065 0.7916 0.1979 0.2223096146 0.0302547269 5.5496352736 0.4976611724 8.5743762336 0.2660840399 3.9675101426 0.2358563173 18.3138312644 1.0298562565
0.004 0.006999999999999999 0.7912 0.1978 0.2409159075 0.0214249497 5.8514959466 0.4412212480 8.5564443366 0.4548853153 3.9419571343 0.3000888894 18.5908133250 1.2176204024
0.004 0.0075 0.7908 0.1977 0.2353238523 0.0382506795 6.1336973332 0.5440481358 8.4393543755 0.3389996556 3.8603294689 0.1383621617 18.6687050299 1.0596606326
0.004 0.008 0.7904 0.1976 0.2261223796 0.0201755119 6.5292533283 0.4761629065 8.2816069450 0.3176498456 3.8689485391 0.1439477506 18.9059311920 .9579360146
0.004 0.0085 0.79 0.1975 0.2263257270 0.0200160436 6.8774039521 0.4757315837 8.2500929676 0.3733734202 3.8130766837 0.1518026933 19.1668993304 1.0209237408
0.004 0.009000000000000001 0.7896 0.1974 0.2313585767 0.0212675590 7.0575443629 0.4186075208 8.0989146478 0.1454173678 3.7627818737 0.2088961380 19.1505994611 .7941885856
0.004 0.0095 0.7892 0.1973 0.2150399428 0.0288527766 7.0712082641 0.6316972799 8.1676239957 0.4068504523 3.7797158117 0.1605479643 19.2335880143 1.2279484731
0.004 0.01 0.7888 0.1972 0.2119388940 0.0092707266 7.5777485989 0.4050435727 8.1085907705 0.2055672005 3.6607726421 0.2022153172 19.5590509055 .8220968170
0.0045 0.0 0.7964 0.1991 0.3163578165 0.0139800457 0.0000000000 0.0000000000 10.1796361020 0.5746128956 4.6313813544 0.2652451808 15.1273752729 .8538381221
0.0 0.0095 0.7924 0.1981 0.0000000000 0.0000000000 7.4380421812 0.6986801833 8.2002032343 0.4931031242 3.7194837207 0.1003927588 19.3577291362 1.2921760663
0.0045 0.0005 0.7959999999999999 0.19899999999999998 0.2887533984 0.0178581451 0.6640934806 0.1352737680 10.0419510909 0.2491755039 4.4965182550 0.1290580390 15.4913162249 .5313654560
0.0045 0.001 0.7956 0.1989 0.2903801781 0.0227794545 1.1511139567 0.1245998842 9.7857557704 0.2992954320 4.4080967342 0.2458066471 15.6353466394 .6924814178
0.0045 0.0015 0.7952 0.1988 0.2997341614 0.0177460715 1.8058657906 0.2235917360 9.6159353795 0.2830817944 4.4072855276 0.1339572083 16.1288208591 .6583768102
0.0045 0.002 0.7948 0.1987 0.2909393836 0.0332468439 2.1597329444 0.2312514466 9.5102969764 0.2575523400 4.2865171431 0.1537546856 16.2474864475 .6758053161
0.0045 0.0025 0.7944 0.1986 0.3030385577 0.0144627086 2.5855447206 0.1826307351 9.5408344644 0.1756006982 4.2494044405 0.1705037336 16.6788221832 .5431978755
0.0045 0.003 0.794 0.1985 0.2839747330 0.0140420221 3.0760508857 0.2748959991 9.3217457426 0.3419557613 4.1478008123 0.1728995601 16.8295721736 .8037933426
0.0045 0.0035 0.7936 0.1984 0.2780776565 0.0349453075 3.5611193760 0.2697848037 9.2315536270 0.2393485719 4.1102825064 0.1646806867 17.1810331659 .7087593698
0.0045 0.004 0.7932 0.1983 0.2661818299 0.0152320689 4.0137012441 0.5959197312 8.9325703147 0.4217357477 4.0934499692 0.1151288392 17.3059033579 1.1480163870
0.0045 0.0045 0.7928 0.1982 0.2771625929 0.0162379030 4.1514556760 0.3569519882 9.0003919449 0.3869319290 4.0660717460 0.1272269670 17.4950819598 .8873487872
0.0045 0.005 0.7924 0.1981 0.2737565229 0.0320731878 4.5680652330 0.4087844938 8.8406027638 0.3163771986 4.0401131344 0.1385457421 17.7225376541 .8957806223
0.0 0.001 0.7992 0.1998 0.0000000000 0.0000000000 1.1837400063 0.2297620708 10.1255740957 0.3858991942 4.5537083212 0.1382336890 15.8630224232 .7538949540
0.0 0.01 0.792 0.198 0.0000000000 0.0000000000 7.6413275675 0.4281429750 8.0801838049 0.0849070283 3.7626804728 0.1207523347 19.4841918452 .6338023380
0.0045 0.0055 0.792 0.198 0.2735531754 0.0232484052 4.8669979271 0.3883177519 8.8105979064 0.3936717117 4.0078676716 0.1639422775 17.9590166805 .9691801463
0.0045 0.006 0.7916 0.1979 0.2700454317 0.0189140471 5.3566675269 0.2806152807 8.7590215096 0.2459720705 3.9755208079 0.0693878084 18.3612552761 .6148892067
0.0045 0.0065 0.7912 0.1978 0.2636399866 0.0314949052 5.3976592303 0.7951316133 8.7663007945 0.4434802944 3.8796970267 0.1892155727 18.3072970381 1.4593223856
0.0045 0.006999999999999999 0.7908 0.1977 0.2726889487 0.0280689484 5.5298365597 0.3275240994 8.8016319579 0.2189072184 3.9082920598 0.1689614075 18.5124495261 .7434616737
0.0045 0.0075 0.7904 0.1976 0.2647075608 0.0309956503 6.1300722166 0.7728878155 8.4067751369 0.3778631148 3.8128738820 0.1503656306 18.6144287963 1.3321122112
0.0045 0.008 0.79 0.1975 0.2621148806 0.0137519125 6.4276106352 0.4292458164 8.3109903999 0.4562110936 3.7635930803 0.1893231369 18.7643089960 1.0885319594
0.0045 0.0085 0.7896 0.1974 0.2450336937 0.0208120938 6.7807806512 0.5858981762 8.2453880639 0.2078121097 3.7189767166 0.1917944031 18.9901791254 1.0063167828
0.0045 0.009000000000000001 0.7892 0.1973 0.2491006429 0.0289386375 6.8177289553 0.0912312376 8.2348242236 0.2516690720 3.7348966464 0.1302574037 19.0365504682 .5020963508
0.0045 0.0095 0.7888 0.1972 0.2449828568 0.0242985329 7.3736266473 0.5432359795 8.0227484715 0.2161347350 3.7121828612 0.2548583451 19.3535408368 1.0385275925
0.0045 0.01 0.7884 0.1971 0.2471688420 0.0233597473 7.4653699835 0.5853411526 8.0390824766 0.5272742282 3.6805458033 0.1020831891 19.4321671054 1.2380583172
0.0005 0.0 0.7996 0.1999 0.0353316218 0.0054183610 0.0000000000 0.0000000000 10.3347203795 0.4828976568 4.7329849826 0.2016335996 15.1030369839 .6899496174
0.005 0.0 0.7959999999999999 0.19899999999999998 0.3395394274 0.0140236054 0.0000000000 0.0000000000 10.0497630064 0.3905297567 4.5828103584 0.2369544444 14.9721127922 .6415078065
0.005 0.0005 0.7956 0.1989 0.3433013555 0.0176268356 0.5942402717 0.0448653546 10.2206486585 0.3307667023 4.4644755938 0.1872580901 15.6226658795 .5805169826
0.005 0.001 0.7952 0.1988 0.3427929868 0.0249517364 1.2219431585 0.1760201054 9.8402616356 0.3618463553 4.4987490732 0.1707842801 15.9037468541 .7336024772
0.005 0.0015 0.7948 0.1987 0.3161036322 0.0363937995 1.7131464615 0.1194222916 9.4102511947 0.4558656281 4.3419833952 0.1511219353 15.7814846836 .7628036545
0.005 0.002 0.7944 0.1986 0.3144768525 0.0360610799 2.1289194531 0.2507129347 9.6368855166 0.3391511865 4.3690574159 0.0828975169 16.4493392381 .7088227180
0.005 0.0025 0.794 0.1985 0.3367942366 0.0325911496 2.6910913854 0.2686598007 9.2345718671 0.2190900166 4.1980956223 0.0965352911 16.4605531114 .6168762580
0.005 0.003 0.7936 0.1984 0.3243392045 0.0281711473 2.9858412528 0.4357774955 9.3561004166 0.0878113882 4.2049908785 0.2183585281 16.8712717524 .7701185591
0.005 0.0035 0.7932 0.1983 0.3241866939 0.0206064337 3.4960067043 0.2384731467 9.0964429972 0.4259879543 4.2297326802 0.2268648106 17.1463690756 .9119323453
0.005 0.004 0.7928 0.1982 0.3043094793 0.0170963103 3.8525229818 0.3742017593 8.9837028527 0.2510681536 4.2154351636 0.1724250617 17.3559704774 .8147912849
0.005 0.0045 0.7924 0.1981 0.2979040342 0.0309662870 4.3801168786 0.3589397348 8.9010563373 0.4226988300 3.9909337335 0.1714874759 17.5700109836 .9840923277
0.0005 0.0005 0.7992 0.1998 0.0344165582 0.0072509839 0.6237989150 0.1077709221 10.1514066800 0.1363418753 4.6763019206 0.1932473106 15.4859240738 .4446110919
0.005 0.005 0.792 0.198 0.3100540452 0.0304722807 4.5623487029 0.3427815780 8.8154803536 0.1511050901 4.0507602212 0.2331307108 17.7386433229 .7574896596
0.005 0.0055 0.7916 0.1979 0.3007508987 0.0204548749 4.9300191854 0.2703735924 8.7383376878 0.2822910935 3.9951925682 0.1979836533 17.9643003401 .7711032141
0.005 0.006 0.7912 0.1978 0.2982598923 0.0287892902 5.3694948627 0.2913500981 8.5487211928 0.1786170904 3.9205615599 0.1421238847 18.1370375077 .6408803634
0.005 0.0065 0.7908 0.1977 0.2955147015 0.0224411224 5.7651902853 0.3174877961 8.6571115207 0.1946272361 3.9093060681 0.2610023398 18.6271225756 .7955584944
0.005 0.006999999999999999 0.7904 0.1976 0.2870757818 0.0224894389 5.8619530138 0.5412215211 8.5754414948 0.1981042184 3.9034248202 0.2099002009 18.6278951106 .9717153793
0.005 0.0075 0.79 0.1975 0.2937862481 0.0217434452 6.2356188815 0.2778684633 8.3314966782 0.1579105773 3.8817250433 0.2412286238 18.7426268511 .6987511096
0.005 0.008 0.7896 0.1974 0.2857540233 0.0472705225 6.2552781678 0.4781876765 8.3513815541 0.3006617853 3.7855970597 0.1981036888 18.6780108049 1.0242236731
0.005 0.0085 0.7892 0.1973 0.2814837265 0.0126688897 6.6568295480 0.6527756071 8.0999799090 0.3239121101 3.8469445597 0.0975191314 18.8852377432 1.0868757383
0.005 0.009000000000000001 0.7888 0.1972 0.2760441819 0.0310945468 7.1423163210 0.2119856588 8.0500901758 0.2270327146 3.7385470761 0.1209850823 19.2069977548 .5910980025
0.005 0.0095 0.7884 0.1971 0.2734515017 0.0312626473 7.0238028928 0.3790454648 8.0871967745 0.3033425723 3.7517291836 0.1226160330 19.1361803526 .8362667174
0.0005 0.001 0.7988 0.1997 0.0362975223 0.0054506983 1.2982100352 0.2269294842 9.9901971506 0.3140516792 4.6033947262 0.1362316992 15.9280994343 .6826635609
0.005 0.01 0.7879999999999999 0.19699999999999998 0.2828563219 0.0172707731 7.5985233057 0.6132496551 7.9104521858 0.2540734208 3.6534717826 0.0764053715 19.4453035960 .9609992205
0.0055 0.0 0.7956 0.1989 0.3814290049 0.0302957012 0.0000000000 0.0000000000 10.1407540679 0.2893438919 4.5864607882 0.1322655529 15.1086438610 .4519051460
0.0055 0.0005 0.7952 0.1988 0.3672963562 0.0462598720 0.6069281799 0.0378113566 9.9193572802 0.1144667105 4.5397150071 0.2218727943 15.4332968234 .4204107334
0.0055 0.001 0.7948 0.1987 0.3518419489 0.0231190953 1.2574971870 0.1082604521 9.7447432139 0.3075582915 4.4057645152 0.2523380708 15.7598468650 .6912759097
0.0055 0.0015 0.7944 0.1986 0.3528586863 0.0092372138 1.7679414936 0.1105547160 9.6701749294 0.1769554241 4.3991734614 0.0705895429 16.1901485707 .3673368968
0.0055 0.002 0.794 0.1985 0.3579932097 0.0115237207 2.2168982451 0.2131482190 9.5701291476 0.2300017389 4.3192696101 0.2689018388 16.4642902125 .7235755174
0.0055 0.0025 0.7936 0.1984 0.3507235379 0.0225967439 2.6574893429 0.1992497436 9.3271608204 0.3954454532 4.2758700563 0.2537158105 16.6112437575 .8710077512
0.0055 0.003 0.7932 0.1983 0.3420304338 0.0237612186 3.1539908932 0.3587819873 9.2781588049 0.5261291087 4.1459755974 0.2052615234 16.9201557293 1.1139338380
0.0055 0.0035 0.7928 0.1982 0.3516894383 0.0485065758 3.4829005134 0.2287139070 9.1688807593 0.1187385356 4.2900661720 0.1489572276 17.2935368830 .5449162460
0.0055 0.004 0.7924 0.1981 0.3392344062 0.0445356479 3.9989219225 0.4475754195 9.0067835122 0.2080451169 4.0206441757 0.1424389651 17.3655840166 .8425951494
0.0005 0.0015 0.7984 0.1996 0.0345182320 0.0008746305 1.7969424266 0.2708953754 9.8188676396 0.5375919137 4.4937804327 0.1058609089 16.1441087309 .9152228285
0.0055 0.0045 0.792 0.198 0.3309479971 0.0303015015 4.4463449708 0.0808006484 8.9990603684 0.3597014485 4.0451831758 0.2096861218 17.8215365121 .6804897202
0.0055 0.005 0.7916 0.1979 0.3246442257 0.0326155640 4.4484363843 0.3220360197 8.8851661910 0.1196437940 4.0523826345 0.2695427000 17.7106294355 .7438380777
0.0055 0.0055 0.7912 0.1978 0.3250509206 0.0337127772 5.0085169032 0.6143961253 8.8682107834 0.2266316619 3.9868777005 0.2712229307 18.1886563077 1.1459634951
0.0055 0.006 0.7908 0.1977 0.3253051049 0.0228243375 5.1188041052 0.4326773129 8.6248873692 0.2464395077 4.0031018327 0.1807855884 18.0720984120 .8827267465
0.0055 0.0065 0.7904 0.1976 0.3095965134 0.0211862296 5.4900997043 0.4958726317 8.5014058408 0.1270479998 3.9481425847 0.0717281667 18.2492446432 .7158350278
0.0055 0.006999999999999999 0.79 0.1975 0.3200689077 0.0370536242 6.0107222230 0.4365173938 8.3604362743 0.3662049632 3.8607350722 0.1791513578 18.5519624772 1.0189273390
0.0055 0.0075 0.7896 0.1974 0.3132059309 0.0243580216 6.0618921385 0.4016923323 8.3361128101 0.2794486732 3.8376156837 0.1044446234 18.5488265632 .8099436505
0.0055 0.008 0.7892 0.1973 0.3114266405 0.0273224390 6.6124915831 0.3392412137 8.1775664337 0.0803458549 3.8400493035 0.1882759694 18.9415339608 .6351854770
0.0055 0.0085 0.7888 0.1972 0.3026318627 0.0410043996 7.0226874723 0.3324727339 8.0651813762 0.3735722703 3.6881508653 0.1360519494 19.0786515765 .8831013532
0.0055 0.009000000000000001 0.7884 0.1971 0.3064954646 0.0297322225 6.8751731111 0.6794647176 8.2718420506 0.3469358762 3.7660267001 0.0989414376 19.2195373264 1.1550742539
0.0005 0.002 0.7979999999999999 0.1995 0.0326881048 0.0068174493 2.2425529166 0.1666877358 9.7860220857 0.4794801718 4.4646783954 0.1553413007 16.5259415025 .8083266576
0.0055 0.0095 0.7879999999999999 0.19699999999999998 0.2987682609 0.0215696934 7.0508518399 0.2505851177 8.1556398071 0.2395999829 3.6952489231 0.0829099194 19.2005088310 .5946647134
0.0055 0.01 0.7876 0.1969 0.2902276675 0.0298190179 7.4281428243 0.3856268964 7.9964720283 0.4502797368 3.6480975388 0.1568662594 19.3629400589 1.0225919105
0.006 0.0 0.7952 0.1988 0.4012045457 0.0624483670 0.0000000000 0.0000000000 10.0265048034 0.4546115140 4.4699512384 0.1428227673 14.8976605875 .6598826483
0.006 0.0005 0.7948 0.1987 0.4084742176 0.0342143816 0.6380205264 0.0715272909 10.0251732269 0.3091219042 4.4617377715 0.2077340406 15.5334057424 .6225976173
0.006 0.001 0.7944 0.1986 0.4016620775 0.0403253966 1.1912690947 0.1149119983 9.7797192902 0.1668159219 4.4529158995 0.3382044558 15.8255663619 .6602577726
0.006 0.0015 0.794 0.1985 0.3845300537 0.0358540850 1.8073994938 0.2239236173 9.6079459205 0.2493438239 4.4065757218 0.0913656898 16.2064511898 .6004872160
0.006 0.002 0.7936 0.1984 0.3953074693 0.0624664079 2.2454808954 0.4634367481 9.4430967486 0.4081652109 4.3628719655 0.1831102405 16.4467570788 1.1171786074
0.006 0.0025 0.7932 0.1983 0.3847842380 0.0309168403 2.5912612506 0.2037837692 9.2761170542 0.3688923154 4.2787092794 0.2400501756 16.5308718222 .8436431005
0.006 0.003 0.7928 0.1982 0.3865126915 0.0416361070 3.1928911832 0.4126754376 9.2403420320 0.3002756173 4.2006306429 0.1559667339 17.0203765496 .9105538958
0.006 0.0035 0.7924 0.1981 0.3745151911 0.0263874187 3.3519780321 0.2399927069 9.3021271821 0.5041753742 4.1918087710 0.1340630909 17.2204291763 .9046185907
0.0005 0.0025 0.7976 0.1994 0.0333489840 0.0056003678 2.7790701774 0.3209822359 9.6435433992 0.3008127186 4.3778792879 0.3017518231 16.8338418485 .9291471454
0.006 0.004 0.792 0.198 0.3693806677 0.0337204423 3.9676901485 0.5097168111 8.9026542291 0.2949150424 4.0984186097 0.1525987774 17.3381436550 .9909510732
0.006 0.0045 0.7916 0.1979 0.3456906882 0.0339185154 4.5456173954 0.5841935674 8.8867640828 0.2692906450 3.9681185475 0.1661793426 17.7461907139 1.0535820704
0.006 0.005 0.7912 0.1978 0.3451823195 0.0370028134 4.6698473537 0.4538529718 8.7974596849 0.1623282003 4.0310884609 0.2626155340 17.8435778190 .9157995195
0.006 0.0055 0.7908 0.1977 0.3708040999 0.0231882990 4.9047827966 0.4851354742 8.7206721061 0.1795689388 4.0431551592 0.1409414587 18.0394141618 .8288341707
0.006 0.006 0.7904 0.1976 0.3611450954 0.0338886342 5.2911365725 0.5047527342 8.6130807241 0.2400838971 3.9494607954 0.2101678846 18.2148231874 .9888931501
0.006 0.0065 0.79 0.1975 0.3522486439 0.0303890521 5.5237017469 0.6787562876 8.5145440624 0.1987409353 3.9566602541 0.1133169549 18.3471547073 1.0212032299
0.006 0.006999999999999999 0.7896 0.1974 0.3532653812 0.0362982343 5.9362679046 0.4012505300 8.4018039179 0.4566884255 3.8765536011 0.2019552179 18.5678908048 1.0961924077
0.006 0.0075 0.7892 0.1973 0.3446231140 0.0218808863 6.1461063863 0.5569843363 8.3881330657 0.2682478937 3.8310246300 0.2291043015 18.7098871960 1.0762174178
0.006 0.008 0.7888 0.1972 0.3460973831 0.0244029665 6.5023438087 0.2733781645 8.1842243162 0.2620366946 3.7898558944 0.3399544943 18.8225214024 .8997723199
0.006 0.0085 0.7884 0.1971 0.3325239399 0.0433604792 6.7213845095 0.2895203853 8.1364651054 0.2496538625 3.7211061339 0.1625320824 18.9114796887 .7450668094
0.0005 0.003 0.7972 0.1993 0.0322305730 0.0061544110 3.1527360452 0.2756995933 9.4952945477 0.1591552770 4.3571935192 0.2390961826 17.0374546851 .6801054639
0.006 0.009000000000000001 0.7879999999999999 0.19699999999999998 0.3272877427 0.0362115531 7.0006579174 0.6524500836 8.2259470469 0.3639700486 3.7357078530 0.1859785150 19.2896005600 1.2386102003
0.006 0.0095 0.7876 0.1969 0.3308971602 0.0188477980 7.2789553323 0.4167782545 8.0643824303 0.2539334365 3.6465765264 0.1677423461 19.3208114492 .8573018351
0.006 0.01 0.7872 0.1968 0.3188488230 0.0460365364 7.6139997652 0.6822254324 7.7929183659 0.1803333725 3.6882522661 0.1335131249 19.4140192202 1.0421084662
0.0065 0.0 0.7948 0.1987 0.4453309453 0.0232985972 0.0000000000 0.0000000000 10.0218886715 0.2688580148 4.5380925939 0.2542411341 15.0053122107 .5463977461
0.0065 0.0005 0.7944 0.1986 0.4303849068 0.0200645324 0.6592135159 0.0333298956 10.0761282213 0.1880691435 4.4510906847 0.3019459869 15.6168173287 .5434095584
0.0065 0.001 0.794 0.1985 0.4263687944 0.0218032674 1.2342127840 0.0706808360 9.7274327193 0.2572149358 4.3731134490 0.2625358069 15.7611277467 .6122348461
0.0065 0.0015 0.7936 0.1984 0.4244369935 0.0457615384 1.7619461084 0.2341944810 9.5909017412 0.4174150070 4.3588159325 0.1546705336 16.1361007756 .8520415600
0.0065 0.002 0.7932 0.1983 0.4185907539 0.0349917205 2.2537071216 0.2106111369 9.4425641180 0.1765370281 4.2581249116 0.2010096901 16.3729869051 .6231495756
0.0065 0.0025 0.7928 0.1982 0.3914438675 0.0480347859 2.6149639363 0.3319898798 9.2917408853 0.3338144247 4.2358167298 0.1318641239 16.5339654189 .8457032143
0.0065 0.003 0.7924 0.1981 0.4067966010 0.0416857341 3.2078099324 0.3382164369 9.1125994588 0.0949195625 4.2327747050 0.1238943832 16.9599806972 .5987161167
0.0005 0.0035 0.7968 0.1992 0.0329931260 0.0072281371 3.7024989244 0.2998892081 9.2137992736 0.1976519696 4.2328761058 0.1197842089 17.1821674298 .6245535237
0.0065 0.0035 0.792 0.198 0.3962733697 0.0520337115 3.5943031359 0.1487670532 8.9959533566 0.4131097370 4.0458929815 0.1231675733 17.0324228437 .7370780750
0.0065 0.004 0.7916 0.1979 0.3744135174 0.0212081754 3.8666051656 0.2057935710 8.9880526693 0.2698728305 4.1021704403 0.1556322667 17.3312417926 .6525068436
0.0065 0.0045 0.7912 0.1978 0.3809206362 0.0278919790 4.3275526875 0.3427033056 8.8864089957 0.2878595626 3.9906295310 0.1652329503 17.5855118504 .8236877975
0.0065 0.005 0.7908 0.1977 0.3771587082 0.0276402990 4.4888703774 0.4421713843 8.6792156908 0.3745167135 3.9939757583 0.2834269014 17.5392205347 1.1277552982
0.0065 0.0055 0.7904 0.1976 0.3764469920 0.0294028760 4.8113663297 0.3958039824 8.6178743996 0.3618372082 3.9693353575 0.0320015611 17.7750230788 .8190456277
0.0065 0.006 0.79 0.1975 0.3722275322 0.0316278856 5.0732112922 0.6402087361 8.5817442903 0.1864119185 3.8905469152 0.1851320298 17.9177300299 1.0433805700
0.0065 0.0065 0.7896 0.1974 0.3876311025 0.0234070509 5.5414090474 0.4942193997 8.5992323284 0.3057701742 3.9159985227 0.1608031688 18.4442710010 .9841997936
0.0065 0.006999999999999999 0.7892 0.1973 0.3554513664 0.0083817644 5.8905356641 0.2788531732 8.4302996552 0.2551816368 3.9135649028 0.1886153502 18.5898515885 .7310319246
0.0065 0.0075 0.7888 0.1972 0.3623143433 0.0167826346 6.2633649664 0.6482038819 8.2420147367 0.2547325933 3.8386296920 0.0511100403 18.7063237384 .9708291501
0.0065 0.008 0.7884 0.1971 0.3647545129 0.0221569434 6.3463243662 0.4807502795 8.2543540124 0.2287284475 3.7203963281 0.1139756117 18.6858292196 .8456112821
0.0005 0.004 0.7964 0.1991 0.0335523315 0.0045241955 3.8491767203 0.5609499214 9.3178397849 0.3343312114 4.1462797999 0.1178188592 17.3468486366 1.0176241875
0.0065 0.0085 0.7879999999999999 0.19699999999999998 0.3520961333 0.0333598316 6.6532044314 0.2812300597 8.1895506223 0.2661681369 3.7102562455 0.1298199899 18.9051074325 .7105780181
0.0065 0.009000000000000001 0.7876 0.1969 0.3622126696 0.0176250762 7.0172497973 0.5243257979 8.0623406797 0.1987531476 3.6508353611 0.1650778051 19.0926385077 .9057818268
0.0065 0.0095 0.7872 0.1968 0.3762944814 0.0384490748 7.0993726317 0.4808513611 8.0346438883 0.3479569741 3.7135010719 0.1308700926 19.2238120733 .9981275026
0.0065 0.01 0.7868 0.1967 0.3516894383 0.0187300566 7.4363690505 0.4556854526 7.9314023229 0.2700608163 3.7166444976 0.2875113823 19.4361053093 1.0319877078
0.006999999999999999 0.0 0.7944 0.1986 0.4619037636 0.0509327555 0.0000000000 0.0000000000 9.9068404610 0.4223717031 4.4935776310 0.0870323950 14.8623218556 .5603368536
0.006999999999999999 0.0005 0.794 0.1985 0.4763414335 0.0339778948 0.6182218125 0.0900982592 9.8098129194 0.5567286266 4.4955042467 0.1200722807 15.3998804121 .8008770613
0.006999999999999999 0.001 0.7936 0.1984 0.4730878741 0.0599464736 1.1830428685 0.1452190106 9.7445656704 0.3280922857 4.4675176186 0.1225694000 15.8682140316 .6558271699
0.006999999999999999 0.0015 0.7932 0.1983 0.4570234245 0.0458558675 1.7454936560 0.2202944899 9.5252994051 0.1571199093 4.2323691017 0.1878050620 15.9601855873 .6110753287
0.006999999999999999 0.002 0.7928 0.1982 0.4480252992 0.0433487956 2.2043497645 0.1534640869 9.3867266763 0.3063606165 4.3276858787 0.2174241811 16.3667876187 .7205976801
0.006999999999999999 0.0025 0.7924 0.1981 0.4353669196 0.0311118297 2.5717413919 0.3714754292 9.3254741569 0.4532081722 4.2362223331 0.0995250017 16.5688048015 .9553204328
0.0 0.0015 0.7988 0.1997 0.0000000000 0.0000000000 1.7555324405 0.2654700792 10.0119462335 0.3638791884 4.4727904616 0.2786180311 16.2402691356 .9079672987
0.0005 0.0045 0.7959999999999999 0.19899999999999998 0.0294853822 0.0031666104 4.3373126169 0.4522292531 9.2035905203 0.1921646119 4.1398915478 0.1169439516 17.7102800672 .7645044270
0.006999999999999999 0.003 0.792 0.198 0.4494995683 0.0582037492 3.1215042711 0.3311956112 9.0674146293 0.2569016296 4.2082357049 0.2515553211 16.8466541736 .8978563111
0.006999999999999999 0.0035 0.7916 0.1979 0.4324183814 0.0554745522 3.3978497002 0.1153058356 9.0835710909 0.4284387052 4.0913205519 0.1781004996 17.0051597244 .7773195926
0.006999999999999999 0.004 0.7912 0.1978 0.4353160828 0.0509187490 3.7808572146 0.3104618230 8.9792642643 0.2975864802 4.1140343370 0.3092393397 17.3094718987 .9682063919
0.006999999999999999 0.0045 0.7908 0.1977 0.4058815374 0.0411815014 4.3554382000 0.5478290446 8.8335010224 0.5197677870 4.0258156179 0.2268575589 17.6206363777 1.3356358919
0.006999999999999999 0.005 0.7904 0.1976 0.4186924276 0.0571487778 4.6578565833 0.3150823534 8.7025626656 0.2734087425 3.9915421385 0.2350500032 17.7706538150 .8806898769
0.006999999999999999 0.0055 0.79 0.1975 0.4194549806 0.0346652261 4.9064559274 0.1507443453 8.7401131232 0.2924198609 3.9593980765 0.1824669486 18.0254221077 .6602963809
0.006999999999999999 0.006 0.7896 0.1974 0.4125920037 0.0503160689 5.1893544518 0.3200394407 8.6651897515 0.2413773404 3.9480411839 0.0635517091 18.2151773909 .6752845591
0.006999999999999999 0.0065 0.7892 0.1973 0.4071524590 0.0175468949 5.5341588141 0.5823537956 8.4798343014 0.3207565591 3.8665149193 0.2250736567 18.2876604938 1.1457309063
0.006999999999999999 0.006999999999999999 0.7888 0.1972 0.4000861347 0.0581792339 5.8148264976 0.3522978885 8.4239080880 0.2117577152 3.8140906919 0.1462457267 18.4529114122 .7684805643
0.006999999999999999 0.0075 0.7884 0.1971 0.3903254564 0.0440349390 6.1915597717 0.5603632422 8.3220868709 0.3774128738 3.8204789440 0.1767851220 18.7244510430 1.1585961770
0.0005 0.005 0.7956 0.1989 0.0335014946 0.0054884983 4.4450901228 0.3128630235 9.0439788827 0.4451120870 4.2211136099 0.2537044629 17.7436841100 1.0171680717
0.006999999999999999 0.008 0.7879999999999999 0.19699999999999998 0.3951549587 0.0564152714 6.2930630373 1.0198075439 8.2713981917 0.2451254539 3.8419759192 0.1898676257 18.8015921069 1.5112158949
0.006999999999999999 0.0085 0.7876 0.1969 0.3925622785 0.0373083027 6.6006402403 0.2026442324 8.1338019524 0.2023485403 3.7721107497 0.0907795112 18.8991152209 .5330805866
0.006999999999999999 0.009000000000000001 0.7872 0.1968 0.3956124905 0.0405659078 6.6446993501 0.4011925813 8.2343803647 0.2925168613 3.7736317621 0.1191897597 19.0483239674 .8534651101
0.006999999999999999 0.0095 0.7868 0.1967 0.3851400961 0.0321864414 7.2061741446 0.2328672385 8.0535522747 0.1573055756 3.6633076628 0.1527442492 19.3081741782 .5751035047
0.006999999999999999 0.01 0.7864 0.1966 0.3772603819 0.0286088274 7.3747420678 0.4612870670 8.0047278027 0.3645179339 3.5987153362 0.1641328294 19.3554455886 1.0185466577
0.0075 0.0 0.794 0.1985 0.4992688601 0.0185520434 0.0000000000 0.0000000000 10.0667184140 0.1368306724 4.5400192096 0.1616999529 15.1060064837 .3170826687
0.0075 0.0005 0.7936 0.1984 0.4953035845 0.0636924054 0.6166881093 0.0349693666 9.8533998571 0.1677871884 4.4813081310 0.3783277750 15.4466996819 .6447767354
0.0075 0.001 0.7932 0.1983 0.4958627901 0.0469149085 1.1955913492 0.2373481422 9.7392393643 0.0368735311 4.3509066680 0.2883762494 15.7816001716 .6095128312
0.0075 0.0015 0.7928 0.1982 0.4778157027 0.0202287293 1.7282046382 0.2582189425 9.5221036215 0.5164829614 4.2434217918 0.1003911201 15.9715457542 .8953217533
0.0075 0.002 0.7924 0.1981 0.4770531497 0.0102251630 2.1568049656 0.1528507683 9.4261413410 0.1466582675 4.2907759778 0.1147721193 16.3507754341 .4245063181
0.0005 0.0055 0.7952 0.1988 0.0311121619 0.0024188948 4.9668280620 0.2951027758 8.9064714151 0.3467566591 4.0288576427 0.2517785587 17.9332692817 .8960568884
0.0075 0.0025 0.792 0.198 0.4878814021 0.0400633210 2.7582954706 0.1981610524 9.1556537660 0.0992206296 4.1547974693 0.1474040208 16.5566281080 .4848490238
0.0075 0.003 0.7916 0.1979 0.4668349396 0.0277563701 3.1838283916 0.2496446517 9.0657279657 0.2602562948 4.1407027544 0.1188528428 16.8570940513 .6565101594
0.0075 0.0035 0.7912 0.1978 0.4548882761 0.0449031996 3.5270990507 0.3769463285 8.9467737975 0.4417575708 4.1324892875 0.1223978124 17.0612504118 .9860049113
0.0075 0.004 0.7908 0.1977 0.4673433083 0.0356780644 3.7524139918 0.4849927991 9.1005264985 0.2936279152 4.0895967378 0.1605254193 17.4098805364 .9748241980
0.0075 0.0045 0.7904 0.1976 0.4553966448 0.0396952271 4.2426413019 0.3955777908 8.8980380972 0.2420570238 4.1110937131 0.2144157344 17.7071697570 .8917457761
0.0075 0.005 0.79 0.1975 0.4668857765 0.0250175237 4.4736727731 0.4416605682 8.9264450628 0.1847894738 4.0155741344 0.0793377071 17.8825777468 .7308052728
0.0075 0.0055 0.7896 0.1974 0.4551424605 0.0723218340 4.8370210012 0.2803202849 8.6742444718 0.2727102212 3.9236035847 0.1861244145 17.8900115182 .8114767546
0.0075 0.006 0.7892 0.1973 0.4275380423 0.0362235412 5.2225382117 0.4090592736 8.6077544181 0.2367508251 4.0001612088 0.1578656840 18.2579918809 .8398993239
0.0075 0.0065 0.7888 0.1972 0.4243861566 0.0621746301 5.5016721920 0.3594002296 8.4513385641 0.2370891659 3.8794942251 0.1985172336 18.2568911378 .8571812592
0.0075 0.006999999999999999 0.7884 0.1971 0.4220984976 0.0429847872 5.9531386397 0.4044366538 8.3260816004 0.3760993163 3.7778905968 0.1270234681 18.4792093345 .9505442254
0.0005 0.006 0.7948 0.1987 0.0311121619 0.0057927265 5.4103471385 0.3986744826 8.7675435993 0.1820258541 3.9791712376 0.1307742052 18.1881741373 .7172672684
0.0075 0.0075 0.7879999999999999 0.19699999999999998 0.4156422157 0.0480556567 6.2198635669 0.2949899754 8.2407719320 0.3590514132 3.6890634727 0.2172604939 18.5653411873 .9193575392
0.0075 0.008 0.7876 0.1969 0.4238777879 0.0342832004 6.5222819502 0.6317600564 8.1405486067 0.3513911748 3.7943175307 0.2712925250 18.8810258755 1.2887269566
0.0075 0.0085 0.7872 0.1968 0.4064915798 0.0330922617 6.8387825172 0.5606322477 8.0752125859 0.1775456651 3.6804444025 0.2005301270 19.0009310854 .9718003015
0.0075 0.009000000000000001 0.7868 0.1967 0.4279955741 0.0403407749 6.9250881785 0.5103685699 8.1369977360 0.3147825340 3.6967699355 0.1234104300 19.1868514241 .9889023088
0.0075 0.0095 0.7864 0.1966 0.4168623004 0.0351429485 7.3886848241 0.2579953995 8.0471607075 0.2538388290 3.6756785636 0.1052175161 19.5283863956 .6521946931
0.0075 0.01 0.7859999999999999 0.1965 0.3984593550 0.0259867398 7.2524640954 0.5432054893 7.9073451739 0.3495876831 3.6223417288 0.2197986360 19.1806103531 1.1385785482
0.008 0.0 0.7936 0.1984 0.5536643066 0.0701978889 0.0000000000 0.0000000000 9.9128769412 0.1297484944 4.5309945360 0.1392752812 14.9975357838 .3392216645
0.008 0.0005 0.7932 0.1983 0.5327703547 0.0557937788 0.5823889289 0.0876980527 9.8609454573 0.2323553147 4.4125583706 0.1669482622 15.3886631115 .5427954084
0.008 0.001 0.7928 0.1982 0.5257548672 0.0551682831 1.2385350384 0.1514329683 9.7836252480 0.2080105689 4.4266530855 0.3287839516 15.9745682391 .7433957719
0.008 0.0015 0.7924 0.1981 0.5194510958 0.0254257524 1.7135647442 0.2938225409 9.5324899183 0.3116683578 4.3165317878 0.1581598072 16.0820375461 .7890764583
0.0005 0.0065 0.7944 0.1986 0.0308071407 0.0037135278 5.6898994015 0.4773730979 8.6429080380 0.4036948801 3.9245161921 0.2281014694 18.2881307723 1.1128829752
0.008 0.002 0.792 0.198 0.5286017317 0.0347727136 2.0778889652 0.1170945842 9.5300043088 0.2399974897 4.3091295274 0.2386669599 16.4456245331 .6305317474
0.008 0.0025 0.7916 0.1979 0.5060810001 0.0224420437 2.7488143964 0.1636074175 9.2730988141 0.3140980472 4.1747734322 0.2237265336 16.7027676428 .7238740420
0.008 0.003 0.7912 0.1978 0.4901182242 0.0453074851 2.9698070831 0.1421586909 9.1596484955 0.2448643973 4.2050922793 0.3302274811 16.8246660821 .7625580544
0.008 0.0035 0.7908 0.1977 0.5082161485 0.0352935285 3.3169817139 0.4405284392 9.0807303944 0.2585052155 4.0528896386 0.1939322554 16.9588178954 .9282594386
0.008 0.004 0.7904 0.1976 0.4856954169 0.0568167879 3.6343188463 0.3044983052 8.7663007945 0.2185801036 4.0935513701 0.1067707851 16.9798664278 .6866659818
0.008 0.0045 0.79 0.1975 0.4878814021 0.0458892199 4.1541047997 0.4817882253 8.8503676582 0.3275091642 3.9878917087 0.1472353969 17.4802455687 1.0024220063
0.008 0.005 0.7896 0.1974 0.4658690392 0.0329027256 4.6462840956 0.1738307790 8.6466364522 0.1311572145 3.9942799608 0.1150055257 17.7530695478 .4528962448
0.008 0.0055 0.7892 0.1973 0.4702918465 0.0457423328 4.8009092625 0.3552625239 8.7079777434 0.3740170212 3.9639611137 0.1181040636 17.9431399661 .8931259415
0.008 0.006 0.7888 0.1972 0.4567692402 0.0345989599 5.2720349965 0.4166272884 8.5625695885 0.5375880437 3.9035262210 0.1394199049 18.1949000462 1.1282341969
0.008 0.0065 0.7884 0.1971 0.4475169306 0.0508517081 5.4270784461 0.4585445043 8.3297212428 0.3168292109 3.9051486342 0.0564269862 18.1094652537 .8826524095
0.0005 0.006999999999999999 0.794 0.1985 0.0292311979 0.0039769898 5.7773204833 0.2264492488 8.6762862225 0.3075229303 3.9749124029 0.1520836627 18.4577503066 .6900328316
0.008 0.006999999999999999 0.7879999999999999 0.19699999999999998 0.4467543776 0.0512344820 5.9518837916 0.3494496452 8.2980297219 0.4416744341 3.8370072787 0.2251198836 18.5336751698 1.0674784449
0.008 0.0075 0.7876 0.1969 0.4666824290 0.0279870683 6.1007924285 0.3552141479 8.3796997479 0.5689137051 3.7475717497 0.2470825018 18.6947463551 1.1991974231
0.008 0.008 0.7872 0.1968 0.4363836569 0.0724509349 6.5332967276 0.7248595332 8.1296296793 0.3219840967 3.7382428736 0.1294430702 18.8375529374 1.2487376350
0.008 0.0085 0.7868 0.1967 0.4518380642 0.0259668421 6.6196023888 0.7188550882 8.0740585530 0.3554715092 3.6086526172 0.1515629984 18.7541516232 1.2518564379
0.008 0.009000000000000001 0.7864 0.1966 0.4552441342 0.0405842516 6.9627336204 0.2783633488 8.0540849053 0.3680587526 3.7497011670 0.1139456569 19.2217638269 .8009520099
0.008 0.0095 0.7859999999999999 0.1965 0.4294698432 0.0350731640 7.1060651547 0.4290722345 8.0357091495 0.2467014530 3.6738533487 0.1136185289 19.2450974961 .8244653804
0.008 0.01 0.7856 0.1964 0.4377054155 0.0456049474 7.1218204693 0.2193748148 7.9640703333 0.2840304822 3.6919026959 0.1188552651 19.2154989140 .6678655095
0.0085 0.0 0.7932 0.1983 0.5839122418 0.0422275379 0.0000000000 0.0000000000 10.0186928879 0.2820570608 4.5725688749 0.3102814925 15.1751740046 .6345660912
0.0085 0.0005 0.7928 0.1982 0.5677461184 0.0257549818 0.6385782366 0.0988972980 9.8747050813 0.1790661878 4.3967398416 0.1681835956 15.4777692779 .4719020632
0.0085 0.001 0.7924 0.1981 0.5430394016 0.0483571641 1.1148627904 0.1091937707 9.5743901924 0.2178216789 4.3888305771 0.1704675471 15.6211229615 .5458401608
0.0005 0.0075 0.7936 0.1984 0.0299429140 0.0055260398 6.1550297503 0.4563785950 8.6197386067 0.4445588714 4.0155741344 0.1062541324 18.8202854054 1.0127176386
0.0085 0.0015 0.792 0.198 0.5204169963 0.0321144171 1.6550051679 0.0951750149 9.4481567393 0.2786418936 4.3116645481 0.1576036354 15.9352434516 .5635349610
0.0085 0.002 0.7916 0.1979 0.5410059270 0.0369463372 2.2053257574 0.2617744226 9.2973335066 0.3822313147 4.2989894448 0.1802294082 16.3426546358 .8611814827
0.0085 0.0025 0.7912 0.1978 0.5165025576 0.0661449947 2.6629270178 0.2769894783 9.1357688901 0.2245821150 4.2565024984 0.2718303309 16.5717009639 .8395469189
0.0085 0.003 0.7908 0.1977 0.5299234902 0.0493441381 3.1459040946 0.2337957024 9.0801089920 0.2146386052 4.1560142792 0.1217830260 16.9119508560 .6195614717
0.0085 0.0035 0.7904 0.1976 0.5325670072 0.0157032437 3.4486013330 0.2549922380 9.0053631639 0.2589376132 4.1334018949 0.1074841109 17.1199333990 .6371172058
0.0085 0.004 0.79 0.1975 0.5399891897 0.0410056602 3.9365978020 0.1822940600 8.9418025785 0.2550544963 4.0081718741 0.1121414293 17.4265614443 .5904956458
0.0085 0.0045 0.7896 0.1974 0.5064368582 0.0350215461 4.2413864538 0.3435320853 8.7866295292 0.3439962683 4.0424453534 0.1536393523 17.5768981946 .8761892520
0.0085 0.005 0.7892 0.1973 0.5012514978 0.0511763395 4.4957023280 0.1553435804 8.7716271006 0.3146331927 3.9803880476 0.1724975595 17.7489689740 .6936506721
0.0085 0.0055 0.7888 0.1972 0.4978962647 0.0299539166 4.7798557005 0.4355076105 8.4821423673 0.3763319908 3.9585868698 0.1500737715 17.7184812023 .9918672894
0.0085 0.006 0.7884 0.1971 0.4979471016 0.0530382267 5.1203378084 0.3770080041 8.3765039642 0.4084172819 3.8870992871 0.0985110988 17.8818881613 .9369746115
0.0005 0.008 0.7932 0.1983 0.0287228292 0.0076221400 6.6013373781 0.3778393307 8.5076198646 0.2886377396 3.8676303284 0.2628066866 19.0053104003 .9369058969
0.0085 0.0065 0.7879999999999999 0.19699999999999998 0.4691225986 0.0377312301 5.3740959723 0.2055152813 8.4284354481 0.0572230276 3.8194649357 0.2504190675 18.0911189547 .5508886065
0.0085 0.006999999999999999 0.7876 0.1969 0.4802558722 0.0253952408 5.7403721792 0.3023031359 8.3712664300 0.3273665917 3.8054716217 0.2053204241 18.3973661031 .8603853925
0.0085 0.0075 0.7872 0.1968 0.4858987643 0.0236018876 5.9861829720 0.3247715399 8.2638525915 0.3864088911 3.8092234523 0.1163371114 18.5451577801 .8511194300
0.0085 0.008 0.7868 0.1967 0.4512280218 0.0558108221 6.4073936386 0.3691677474 8.0487585993 0.4718296179 3.7807298200 0.2607086046 18.6881100797 1.1575167920
0.0085 0.0085 0.7864 0.1966 0.4675974926 0.0447890965 6.4628858085 0.7386601195 8.1287419616 0.4123612085 3.7893488902 0.2719607221 18.8485741529 1.4677711466
0.0085 0.009000000000000001 0.7859999999999999 0.1965 0.4492962209 0.0477786492 7.0360725183 0.4484553984 8.0002004426 0.2950575912 3.7779919977 0.1346282244 19.2635611795 .9259198632
0.0085 0.0095 0.7856 0.1964 0.4529564752 0.0629802911 6.9782100798 0.8247506979 7.8927866041 0.2650573348 3.6446499107 0.0543629493 18.9686030698 1.2071512731
0.0085 0.01 0.7852 0.1963 0.4473135831 0.0232194846 7.4705288033 0.2941531676 7.8635806927 0.3626830714 3.5814771957 0.1516598439 19.3629002748 .8317155675
0.009000000000000001 0.0 0.7928 0.1982 0.6086189586 0.0211559558 0.0000000000 0.0000000000 9.9214878026 0.4896248331 4.4263488830 0.1309816108 14.9564556442 .6417623997
0.009000000000000001 0.0005 0.7924 0.1981 0.5863524114 0.0355253315 0.6356502578 0.0970736306 9.6436321709 0.2761081110 4.3830507300 0.1301695962 15.2486855701 .5388766693
0.0005 0.0085 0.7928 0.1982 0.0281127868 0.0057299260 6.8106181496 0.6359282417 8.4293231658 0.2368406796 3.8777704110 0.1739425890 19.1458245132 1.0524414363
0.009000000000000001 0.001 0.792 0.198 0.5893517865 0.0733310821 1.1795571795 0.1254910030 9.4678640716 0.4408489981 4.3216018291 0.0971383930 15.5583748667 .7368094762
0.009000000000000001 0.0015 0.7916 0.1979 0.5856406952 0.0340811805 1.6909774790 0.2620802058 9.6105203017 0.2726547339 4.2251696430 0.1300978533 16.1123081189 .6989139735
0.009000000000000001 0.002 0.7912 0.1978 0.5599172411 0.0266927919 2.0566959757 0.2377203552 9.4624489938 0.3034554025 4.2615725397 0.1265985970 16.3406347503 .6944671466
0.009000000000000001 0.0025 0.7908 0.1977 0.5825904833 0.0665741708 2.6386666219 0.3303097518 9.3384348349 0.4236407498 4.1505386346 0.3222189609 16.7102305747 1.1427436333
0.009000000000000001 0.003 0.7904 0.1976 0.5571720503 0.0487366222 3.0459345322 0.2120315061 9.1672828675 0.4603018072 4.1915045686 0.2442420727 16.9618940186 .9653120082
0.009000000000000001 0.0035 0.79 0.1975 0.5354647086 0.0534832823 3.5941637083 0.3820077061 8.9448208186 0.3063912764 4.1210309941 0.1871568107 17.1954802296 .9290390755
0.009000000000000001 0.004 0.7896 0.1974 0.5740498898 0.0505376748 3.7504620060 0.2311007539 8.9837028527 0.2034256910 4.0592778907 0.1134939369 17.3674926392 .5985580566
0.009000000000000001 0.0045 0.7892 0.1973 0.5298218165 0.0454762405 4.0480004245 0.2099403178 8.8358978601 0.2866698643 4.0422425518 0.1408608954 17.4559626529 .6829473180
0.009000000000000001 0.005 0.7888 0.1972 0.5344479713 0.0333244865 4.4416044337 0.3973645417 8.6034046015 0.3229938033 3.9760278120 0.1527870562 17.5554848185 .9064698877
0.009000000000000001 0.0055 0.7884 0.1971 0.5182818479 0.0485304389 4.9555344294 0.2849792965 8.5848513021 0.3927909859 3.9060612417 0.0740612090 17.9647288211 .8003619303
0.0005 0.009000000000000001 0.7924 0.1981 0.0293837085 0.0043920228 7.0859875857 0.2892005952 8.3061079527 0.1604168471 3.7270887827 0.1256804240 19.1485680296 .5796898891
0.009000000000000001 0.006 0.7879999999999999 0.19699999999999998 0.5109613392 0.0577103899 5.3227866292 0.2949404139 8.4001172543 0.3685144346 3.9208657623 0.1232820558 18.1547309850 .8444472942
0.009000000000000001 0.0065 0.7876 0.1969 0.5048100785 0.0365431856 5.6660572883 0.7632604550 8.2804529120 0.4095143136 3.8228111630 0.1693424164 18.2741314418 1.3786603706
0.009000000000000001 0.006999999999999999 0.7872 0.1968 0.4914399827 0.0201036506 5.7332613735 0.3919616049 8.2405056167 0.2582630544 3.7772821919 0.2360139038 18.2424891648 .9063422137
0.009000000000000001 0.0075 0.7868 0.1967 0.5038950149 0.0787893359 6.0273141030 0.3910732119 8.2042867356 0.4318185804 3.7846844522 0.0829317433 18.5201803057 .9846128715
0.009000000000000001 0.008 0.7864 0.1966 0.5159941890 0.0311244534 6.1664628104 0.3120781316 8.1912372858 0.1981855104 3.7897544935 0.1382973455 18.6634487787 .6796854409
0.009000000000000001 0.0085 0.7859999999999999 0.1965 0.4940326629 0.0422534794 6.7283558877 0.8151239153 8.0191088290 0.2661782031 3.7123856628 0.1650802966 18.9538830424 1.2886358944
0.009000000000000001 0.009000000000000001 0.7856 0.1964 0.4891523238 0.0508720329 6.8035073439 0.4659312841 8.0829357297 0.3001901547 3.7497011670 0.3186028817 19.1252965644 1.1355963534
0.009000000000000001 0.0095 0.7852 0.1963 0.4927109044 0.0781054140 7.0229663274 0.6861065879 7.9259872451 0.2513968804 3.6909900884 0.1775331279 19.1326545653 1.1931420102
0.009000000000000001 0.01 0.7848 0.1962 0.4720202999 0.0476946263 7.2751907881 0.4717280977 7.8531943959 0.2969279603 3.5996279437 0.1284078829 19.2000334276 .9447585672
0.0095 0.0 0.7924 0.1981 0.6518811315 0.0805026130 0.0000000000 0.0000000000 9.8902401406 0.2907090918 4.3947118251 0.2529994313 14.9368330972 .6242111361
0.0 0.002 0.7984 0.1996 0.0000000000 0.0000000000 2.2159222522 0.2020624337 9.8599689679 0.2652457626 4.3952188292 0.1572765720 16.4711100493 .6245847683
0.0005 0.0095 0.792 0.198 0.0276552551 0.0050673927 7.4341382095 0.4544229828 8.3198675767 0.1474419688 3.8548538242 0.1853316420 19.6365148655 .7922639863
0.0095 0.0005 0.792 0.198 0.6023660241 0.0571198284 0.6198949433 0.0842557888 9.6873078805 0.3493195100 4.4058659160 0.2666028096 15.3154347639 .7572979368
0.0095 0.001 0.7916 0.1979 0.6202606009 0.0193538292 1.1762109180 0.1382187841 9.5981810261 0.3083019835 4.3838619366 0.1751090989 15.7785144816 .6409836957
0.0095 0.0015 0.7912 0.1978 0.6284961732 0.0643503965 1.6187540016 0.1807295326 9.4039483992 0.2763939447 4.2782022753 0.2302083741 15.9294008493 .7516822479
0.0095 0.002 0.7908 0.1977 0.6033319246 0.0200598949 2.1098178770 0.2357284280 9.3633797015 0.1842321960 4.2545758827 0.1624194368 16.3311053858 .6024399557
0.0095 0.0025 0.7904 0.1976 0.5867082694 0.0464521010 2.5939103743 0.2623097540 9.1458000998 0.3029828146 4.1609829197 0.1943946676 16.4874016632 .8061393372
0.0095 0.003 0.79 0.1975 0.5902668500 0.0716041542 2.9356473302 0.1584599003 8.9300847052 0.3679631625 4.0968975973 0.1654525939 16.5528964827 .7634798109
0.0095 0.0035 0.7896 0.1974 0.6028235559 0.0361401135 3.2843556642 0.3406388564 8.9439331009 0.1076704565 4.0467041882 0.1051318763 16.8778165092 .5895813027
0.0095 0.004 0.7892 0.1973 0.5507666052 0.0405465358 3.9043900351 0.3237153711 8.5952375989 0.1669696653 3.9677129442 0.1787364962 17.0181071834 .7099680684
0.0095 0.0045 0.7888 0.1972 0.5694745719 0.0597471391 4.1916108140 0.3406333777 8.7331001535 0.3493850163 4.0256128162 0.1527663272 17.5197983556 .9025318603
0.0095 0.005 0.7884 0.1971 0.5536643066 0.0540588820 4.4141372039 0.1666644090 8.5580422284 0.3117858587 3.8752353904 0.2091243998 17.4010791293 .7416335495
0.0005 0.01 0.7916 0.1979 0.0275535813 0.0042117968 7.6434189809 0.3247219740 8.1741931065 0.3001974001 3.7402708902 0.1272011028 19.5854365589 .7563322737
0.0095 0.0055 0.7879999999999999 0.19699999999999998 0.5502582366 0.0578517280 4.7617301174 0.6653541722 8.5541362706 0.2027966884 3.8429899275 0.2458114993 17.7091145521 1.1718140879
0.0095 0.006 0.7876 0.1969 0.5641875378 0.0540638537 5.0821346562 0.4675395166 8.5629246756 0.2907174409 3.8571860432 0.1873797286 18.0664329128 .9997005398
0.0095 0.0065 0.7872 0.1968 0.5509191158 0.0472313609 5.4419971952 0.4721943676 8.4161849442 0.2741260676 3.8782774152 0.2681668277 18.2873786704 1.0617186238
0.0095 0.006999999999999999 0.7868 0.1967 0.5407009058 0.0282561526 5.6964524970 0.4335586541 8.3455226174 0.4562825318 3.8467417581 0.2816661632 18.4294177783 1.1997635017
0.0095 0.0075 0.7864 0.1966 0.5316519437 0.0679957857 6.1369041672 0.5016533174 8.1430342162 0.2649595612 3.7684603200 0.0712968241 18.5800506471 .9059054884
0.0095 0.008 0.7859999999999999 0.1965 0.5234163714 0.0415077951 6.3058903730 0.4443489702 8.2083702369 0.2188769772 3.7686631216 0.1471498945 18.8063401029 .8518836370
0.0095 0.0085 0.7856 0.1964 0.5430902385 0.0913795175 6.5171231303 0.1503895447 8.0975830713 0.3002316292 3.7490927621 0.1005016736 18.9068892022 .6425023650
0.0095 0.009000000000000001 0.7852 0.1963 0.4900673873 0.0901605827 7.1002091971 0.5518256174 7.8569228101 0.3470041035 3.6632062619 0.1750900731 19.1104056564 1.1640803767
0.0095 0.0095 0.7848 0.1962 0.5127406295 0.0483569504 7.0139035358 0.2064036586 7.7982446719 0.3533617708 3.6632062619 0.2288025113 18.9880950991 .8369248911
0.0095 0.01 0.7844 0.1961 0.4856954169 0.0407804200 7.3216201665 0.3429301329 7.8243435715 0.1942970447 3.6135198569 0.0444843473 19.2451790118 .6224919449
0.001 0.0 0.7992 0.1998 0.0708157542 0.0196037924 0.0000000000 0.0000000000 10.2926425618 0.3522447619 4.5946742551 0.1896977221 14.9581325711 .5615462764
0.01 0.0 0.792 0.198 0.6983968638 0.0600104171 0.0000000000 0.0000000000 9.8510917912 0.3913831951 4.4132681763 0.0427262223 14.9627568313 .4941198345
0.01 0.0005 0.7916 0.1979 0.6421712901 0.0431767531 0.6297943002 0.1161879252 9.5350642995 0.2133194250 4.3982608540 0.1660126950 15.2052907438 .5386967983
0.01 0.001 0.7912 0.1978 0.6289028681 0.0469446459 1.2114860913 0.0722143252 9.4417651721 0.2623670571 4.3895403829 0.2397021173 15.6716945144 .6212281455
0.01 0.0015 0.7908 0.1977 0.6561514283 0.0741372336 1.6660199453 0.2664947688 9.4217027526 0.4448514025 4.3132869613 0.1375730841 16.0571610875 .9230564890
0.01 0.002 0.7904 0.1976 0.6360200294 0.0521759635 2.1399342306 0.4148147841 9.3433172821 0.4322707096 4.2516352587 0.1659301761 16.3709068008 1.0651916333
0.01 0.0025 0.79 0.1975 0.6306313216 0.0660934002 2.6883028342 0.2755300310 9.0406943273 0.2693415589 4.1522624487 0.1368594151 16.5118909318 .7478244052
0.01 0.003 0.7896 0.1974 0.6178204314 0.0878578713 2.9982503058 0.2535733168 9.0655504222 0.3928114493 4.0790510518 0.1713555165 16.7606722112 .9055981539
0.01 0.0035 0.7892 0.1973 0.6204639484 0.0613211464 3.3454249367 0.3558757367 9.0171698090 0.1560511724 4.0009724154 0.1042814699 16.9840311095 .6775295254
0.01 0.004 0.7888 0.1972 0.6119741918 0.0588379131 3.7648230449 0.3295173329 9.0179687549 0.2780806749 4.1228562089 0.1963004771 17.5176222005 .8627363980
0.01 0.0045 0.7884 0.1971 0.5738973792 0.0368578146 4.3918287939 0.4950683034 8.7080665152 0.0942403356 4.0009724154 0.2820748649 17.6747651037 .9082413185
0.001 0.0005 0.7988 0.1997 0.0767636675 0.0080508648 0.6016299326 0.0796715982 10.1180284955 0.4255524830 4.5873733956 0.1836144710 15.3837954912 .6968894170
0.01 0.005 0.7879999999999999 0.19699999999999998 0.5592055250 0.0589190284 4.7088870712 0.5811989739 8.4761946589 0.4040325259 3.8897357086 0.2149860142 17.6340229637 1.2591365424
0.01 0.0055 0.7876 0.1969 0.5622049001 0.0491657415 4.8326987468 0.5034647234 8.5226222932 0.1640654049 3.9170125309 0.2346007561 17.8345384710 .9512966259
0.01 0.006 0.7872 0.1968 0.5502073997 0.0715364123 5.1340017095 0.4221627149 8.4269263281 0.4092132370 3.8977463739 0.2017029396 18.0088818112 1.1046153038
0.01 0.0065 0.7868 0.1967 0.5762358751 0.0541941020 5.7010536065 0.7005501218 8.3775692254 0.2679887774 3.7696771299 0.2329302135 18.4245358369 1.2556632147
0.01 0.006999999999999999 0.7864 0.1966 0.5442594864 0.0553766333 5.7852678543 0.3886580258 8.2581711984 0.4188178601 3.8457277498 0.1180619191 18.4334262889 .9809144383
0.01 0.0075 0.7859999999999999 0.1965 0.5648992540 0.0659380607 6.0324729228 0.4280870318 8.1914148294 0.1933366759 3.7671421092 0.2088230809 18.5559291154 .8961848493
0.01 0.008 0.7856 0.1964 0.5557486181 0.0530738828 6.4125524584 0.5499773890 7.9598092884 0.1925740989 3.6001349478 0.1617429325 18.5282453127 .9573683032
0.01 0.0085 0.7852 0.1963 0.5412601113 0.0453840835 6.6053807775 0.3705983564 7.8566564948 0.3059809197 3.5685992907 0.1121799320 18.5718966743 .8341432916
0.01 0.009000000000000001 0.7848 0.1962 0.5573245609 0.0645492885 6.9273190195 0.7524952958 7.9592766578 0.3563834338 3.7519319852 0.1562354769 19.1958522234 1.3296634950
0.01 0.0095 0.7844 0.1961 0.5257040303 0.0135703012 6.9723541222 0.3049604322 7.8823115356 0.3164524128 3.7086338323 0.1740735323 19.0890035204 .8090566785
0.001 0.001 0.7984 0.1996 0.0712732860 0.0119638491 1.2045147132 0.2399311370 9.9375554925 0.2777730872 4.5754080981 0.2667536418 15.7887515898 .7964217151
0.01 0.01 0.784 0.196 0.5276358312 0.0700910420 7.2968020603 0.3406970622 7.7739212077 0.3074768010 3.5905018693 0.1157807409 19.1888609685 .8340456461
0.001 0.0015 0.7979999999999999 0.1995 0.0675113579 0.0085405935 1.6572360089 0.0932077167 9.9256600757 0.5240895687 4.5208544534 0.1537851769 16.1712618959 .7796230558
0.001 0.002 0.7976 0.1994 0.0700532012 0.0149864460 2.2088114465 0.3115906256 9.6244574692 0.2782819197 4.4338525441 0.1614680731 16.3371746610 .7663270644
0.001 0.0025 0.7972 0.1993 0.0647661672 0.0039951438 2.7707045237 0.3292127753 9.6514440865 0.2480160535 4.3682462093 0.1743367753 16.8551609867 .7555607479
0.001 0.003 0.7968 0.1992 0.0669013155 0.0047624132 3.2708311907 0.3244109970 9.4044810298 0.5501927759 4.3138953663 0.2100408410 17.0561089023 1.0894070271
0.001 0.0035 0.7964 0.1991 0.0602416861 0.0136939080 3.5283538988 0.3591329244 9.4094522488 0.5314158269 4.2232430273 0.2331561136 17.2212908610 1.1373987729
0.0 0.0025 0.7979999999999999 0.1995 0.0000000000 0.0000000000 2.7668005519 0.3052761946 9.5219260779 0.3545791979 4.3826451267 0.3042250576 16.6713717565 .9640804501
0.001 0.004 0.7959999999999999 0.19899999999999998 0.0620718133 0.0130934293 4.0050567352 0.3279032742 9.3338187030 0.4042095094 4.1925185768 0.0957846614 17.5934658283 .8409908743
0.001 0.0045 0.7956 0.1989 0.0620209764 0.0081338985 4.3728666453 0.2411308495 9.1548548201 0.2078576099 4.2314564942 0.1945469399 17.8211989360 .6516692978
0.001 0.005 0.7952 0.1988 0.0624276713 0.0082135764 4.9382454116 0.3839953540 8.9928463447 0.1395153318 4.0371725105 0.0601654779 18.0306919381 .5918897401
0.001 0.0055 0.7948 0.1987 0.0592757856 0.0082186092 4.9818862387 0.3399544778 9.0481511558 0.4184239714 4.1366467214 0.1437318714 18.2259599015 .9103289298
0.001 0.006 0.7944 0.1986 0.0590724382 0.0064432594 5.2771938163 0.5292133989 8.8591560631 0.4916928998 4.0153713327 0.1314639720 18.2107936503 1.1588135301
0.001 0.0065 0.794 0.1985 0.0601400124 0.0078926588 5.4100682834 0.2212599006 8.7819246256 0.2415150746 3.9628457046 0.0899566505 18.2149786260 .5606242845
0.001 0.006999999999999999 0.7936 0.1984 0.0565814318 0.0125541329 5.9288782438 0.2292056822 8.6237333362 0.4695622050 3.9421599359 0.1274969333 18.5513529477 .8388189534
0.001 0.0075 0.7932 0.1983 0.0608517285 0.0080225664 6.4398802607 0.6600133826 8.5889348034 0.3623369944 3.8789872210 0.1560945762 18.9686540136 1.1864675196
0.001 0.008 0.7928 0.1982 0.0600383386 0.0135168716 6.4013982534 0.4143336764 8.5457029527 0.2535346541 3.8773648077 0.1683932848 18.8845043524 .8497784869
0.001 0.0085 0.7924 0.1981 0.0566322686 0.0147528550 6.8276283122 0.4019175979 8.4506283899 0.4033158434 3.8602280680 0.1812976456 19.1951170387 1.0012839419
0.0 0.003 0.7976 0.1994 0.0000000000 0.0000000000 3.2128293246 0.1783138438 9.7131404648 0.3022683761 4.3039580853 0.2640201812 17.2299278747 .7446024011
0.001 0.009000000000000001 0.792 0.198 0.0568864529 0.0078782382 7.2259728585 0.5938916333 8.2484950758 0.2532648409 3.8445109399 0.3655121601 19.3758653271 1.2205468725
0.001 0.0095 0.7916 0.1979 0.0605467073 0.0058442500 7.3457411348 0.3896924299 8.2738838012 0.1062348471 3.8038492084 0.1145382372 19.4840208517 .6163097642
0.001 0.01 0.7912 0.1978 0.0523111350 0.0067626408 7.7344651793 0.3846640439 8.1547520895 0.2830639775 3.7567992249 0.1775347495 19.6983276287 .8520254117
0.0015 0.0 0.7988 0.1997 0.1099601410 0.0136014982 0.0000000000 0.0000000000 10.3996125414 0.6061532327 4.6077549618 0.2362655797 15.1173276442 .8560203106
0.0015 0.0005 0.7984 0.1996 0.1035038590 0.0143118193 0.6509872897 0.1708688050 10.3698739994 0.3231658127 4.5653694162 0.1148126056 15.6897345643 .6231590426
0.0015 0.001 0.7979999999999999 0.1995 0.0981151512 0.0058141019 1.2680936817 0.1686601001 9.9261927063 0.1464132541 4.4751226806 0.2531404972 15.7675242198 .5740279533
0.0015 0.0015 0.7976 0.1994 0.1012162000 0.0110324198 1.7668260731 0.2654791594 9.7712859723 0.2114204334 4.4668078128 0.2351829487 16.1061360582 .7231149613
0.0015 0.002 0.7972 0.1993 0.0994877466 0.0128391018 2.2744818284 0.1709807198 9.7401270820 0.2076647726 4.3855857507 0.1595895678 16.4996824077 .5510741620
0.0015 0.0025 0.7968 0.1992 0.0964375346 0.0102160600 2.7214865941 0.2041657561 9.7877087493 0.3573994128 4.3470534366 0.1689691967 16.9526863146 .7407504256
0.0015 0.003 0.7964 0.1991 0.0981659881 0.0148053153 3.0107987865 0.4848362892 9.4094522488 0.2691588092 4.2712056183 0.2946726864 16.7896226417 1.0634731001
0.0 0.0035 0.7972 0.1993 0.0000000000 0.0000000000 3.7225764935 0.3219604325 9.1162391013 0.1944483507 4.2264878537 0.2371361040 17.0653034485 .7535448872
0.0015 0.0035 0.7959999999999999 0.19899999999999998 0.0869818776 0.0117713419 3.5540085703 0.2563890529 9.4052799757 0.3422974886 4.2044838744 0.1896910009 17.2507542980 .8001488843
0.0015 0.004 0.7956 0.1989 0.0954716342 0.0060885504 3.9219579079 0.4194989586 9.1634656815 0.1876392430 4.1150483453 0.1238960430 17.2959435689 .7371227950
0.0015 0.0045 0.7952 0.1988 0.0935398333 0.0137353648 4.1140890892 0.2494539510 9.1103801647 0.3032252301 4.0920303577 0.0800796938 17.4100394449 .6464942397
0.0015 0.005 0.7948 0.1987 0.0949124286 0.0162887538 4.6687319332 0.5150817250 9.0201880491 0.4509939186 4.0989256139 0.2495124710 17.8827580248 1.2318768684
0.0015 0.0055 0.7944 0.1986 0.0897779052 0.0113647403 5.0610810943 0.4501514677 8.8651925433 0.4637208053 4.0352458948 0.1998280751 18.0512974376 1.1250650884
0.0015 0.006 0.794 0.1985 0.0940482019 0.0099671377 5.2362021129 0.9131042839 8.7830786585 0.3156866836 4.0570470725 0.0795515174 18.1703760458 1.3183096226
0.0015 0.0065 0.7936 0.1984 0.0870835513 0.0141381337 5.6265992881 0.4264031337 8.6957272395 0.2601793736 3.9926575476 0.1085282583 18.4020676265 .8092488993
0.0015 0.006999999999999999 0.7932 0.1983 0.0920147273 0.0102028969 5.8959733390 0.3100896576 8.6906672488 0.3416993108 3.9626429029 0.1832303678 18.6412982180 .8452222331
0.0015 0.0075 0.7928 0.1982 0.0894728840 0.0158917051 6.0816908524 0.3437678662 8.6117491476 0.3628070744 3.9921505434 0.1372489312 18.7750634274 .8597155769
0.0015 0.008 0.7924 0.1981 0.0844400343 0.0126803083 6.4987186921 0.4292141130 8.5292801758 0.7725919467 3.9111312830 0.2232222606 19.0235701852 1.4377086286
0.0 0.004 0.7968 0.1992 0.0000000000 0.0000000000 3.9768923676 0.3870591507 9.3102054129 0.3493777986 4.2504184488 0.1683407648 17.5375162293 .9047777141
0.0015 0.0085 0.792 0.198 0.0897270683 0.0106587827 6.6366125515 0.1225738780 8.3013142773 0.3697054124 3.8008071836 0.2042209627 18.8284610807 .7071590358
0.0015 0.009000000000000001 0.7916 0.1979 0.0840841762 0.0173006751 6.9377760867 0.7874541883 8.2912830676 0.3421089313 3.7988805679 0.1382690904 19.1120238984 1.2851328851
0.0015 0.0095 0.7912 0.1978 0.0808306168 0.0057784322 7.2825804489 0.5467556179 8.1892843070 0.3356147658 3.6804444025 0.2341743585 19.2331397752 1.1223231744
0.0015 0.01 0.7908 0.1977 0.0855584453 0.0076532702 7.3674918345 0.4322869677 8.1237707427 0.3729794584 3.7889432869 0.1202588154 19.3657643094 .9331785117
0.002 0.0 0.7984 0.1996 0.1444275360 0.0150580136 0.0000000000 0.0000000000 10.2558910501 0.4614811744 4.6891798255 0.1748303169 15.0894984116 .6513695049
0.002 0.0005 0.7979999999999999 0.1995 0.1391405020 0.0100785289 0.5861534731 0.0986430052 10.1247751498 0.3715661701 4.4921580194 0.3100952006 15.3422271443 .7903829048
0.002 0.001 0.7976 0.1994 0.1383271121 0.0150511468 1.2474584024 0.1124329203 9.8582823043 0.3928668154 4.5132493914 0.1460036696 15.7573172102 .6663545521
0.002 0.0015 0.7972 0.1993 0.1358869426 0.0174914283 1.7687780590 0.1468574043 9.6283634270 0.3765248415 4.3874109656 0.2307180564 15.9204393942 .7715917305
0.002 0.002 0.7968 0.1992 0.1385812965 0.0218454241 2.2196867964 0.3569596127 9.7484716281 0.2363977329 4.4557551227 0.1106516745 16.5624948437 .7258544442
0.002 0.0025 0.7964 0.1991 0.1261262643 0.0095237411 2.5692316958 0.2406660285 9.3953375377 0.4128246452 4.2514324571 0.1134450043 16.3421279549 .7764594191
0.0 0.0045 0.7964 0.1991 0.0000000000 0.0000000000 4.3281103978 0.1570244080 9.2358146719 0.5686287318 4.1742664280 0.2896639519 17.7381914977 1.0153170917
0.002 0.003 0.7959999999999999 0.19899999999999998 0.1319216670 0.0157348107 3.1121626245 0.3258269104 9.3915203518 0.2882349158 4.2697860067 0.2115918198 16.9053906500 .8413884567
0.002 0.0035 0.7956 0.1989 0.1239402791 0.0104412537 3.6364102598 0.2549739403 9.3181948719 0.3387485045 4.2428133868 0.1489903570 17.3213587976 .7531540555
0.002 0.004 0.7952 0.1988 0.1235844210 0.0094693130 4.0256920145 0.6183920328 9.1027457927 0.1835274654 4.1620983288 0.1403519314 17.4141205570 .9517407426
0.002 0.0045 0.7948 0.1987 0.1248553427 0.0089703663 4.2480789768 0.4528220871 9.1241397886 0.2921028765 4.1452657916 0.1518224702 17.6423398997 .9057178001
0.002 0.005 0.7944 0.1986 0.1206358828 0.0093661321 4.5129913457 0.3386151001 8.9394945126 0.1724610411 4.0852365023 0.2831205505 17.6583582434 .8035628238
0.002 0.0055 0.794 0.1985 0.1282614127 0.0161100737 5.1058373419 0.5395381893 8.7910681176 0.2445419707 4.1023732420 0.1858338288 18.1275401142 .9860240625
0.002 0.006 0.7936 0.1984 0.1161114017 0.0043423136 5.5637174574 0.4562332332 8.6691844811 0.1599140047 4.0279450352 0.1935365408 18.3769583754 .8140260923
0.002 0.0065 0.7932 0.1983 0.1201275141 0.0101296840 5.6749806523 0.3071416734 8.7258208686 0.4400229449 3.9001799937 0.3126795074 18.4211090287 1.0699738097
0.002 0.006999999999999999 0.7928 0.1982 0.1169247916 0.0084883866 5.9290176714 0.2438641879 8.5866267375 0.3009169651 3.9826188657 0.2020350336 18.6151880662 .7553045732
0.002 0.0075 0.7924 0.1981 0.1138237428 0.0116876155 6.1572605913 0.4640801128 8.4762834307 0.3232552449 3.8766550019 0.1728810049 18.6240227667 .9719039781
