# Supplementary material for: Multipressure Sampling for Improving the Performance of MOF-based Electronic Noses
Source: ACS Sens. 2024 Jul 12;9(7):3531–9. doi: 10.1021/acssensors.4c00199 (PMC11287752; doi:10.1021/acssensors.4c00199)
Supplement: Supplementary file 2 — se4c00199_si_002.zip [file se4c00199_si_002.zip › Multiplex_Adsorption_Data/Methane_5bar/OFEREX.csv]

methane_comp CO2_comp N2_comp O2_comp methane_mass methane_error CO2_mass CO2_error N2_mass N2_error O2_mass O2_error total_mass total_error
0.0 0.0 0.8 0.2 0.0000000000 0.0000000000 0.0000000000 0.0000000000 44.4148539112 1.2075753032 13.5454205651 0.3565289247 57.9602744763 1.5641042279
0.0 0.0005 0.7996 0.1999 0.0000000000 0.0000000000 16.3246129517 2.7797424963 42.4488929898 1.3528444808 13.5028443633 0.2128142212 72.2763503048 4.3454011983
0.0 0.005 0.7959999999999999 0.19899999999999998 0.0000000000 0.0000000000 75.0683048191 7.4549843815 33.9789213614 0.7558882537 12.1107015798 0.5092773891 121.1579277603 8.7201500243
0.002 0.008 0.792 0.198 0.2498155779 0.0210986523 96.2404040654 7.7804667574 30.3272009595 1.3074964626 11.1992738186 0.4731050654 138.0166944214 9.5821669377
0.002 0.0085 0.7916 0.1979 0.2319450150 0.0136036579 101.6260083091 6.0176601610 29.0232782452 0.8856296065 10.8517331948 0.4586233269 141.7329647641 7.3755167523
0.002 0.009000000000000001 0.7912 0.1978 0.2321932172 0.0045360619 104.6923616322 5.5271667944 28.7612801462 1.0413875786 10.6980133035 0.2780287260 144.3838482991 6.8511191609
0.002 0.0095 0.7908 0.1977 0.2359162512 0.0147341025 107.6617107709 6.9610648848 27.7078700890 1.1029701819 10.5695420900 0.4966350645 146.1750392011 8.5754042337
0.002 0.01 0.7904 0.1976 0.2266086663 0.0286713904 111.3727164632 4.6934882774 27.1030423849 0.6902984576 10.3937914897 0.1933026803 149.0961590041 5.6057608057
0.0025 0.0 0.7979999999999999 0.1995 0.3265100773 0.0364646209 0.0000000000 0.0000000000 44.4046687080 1.6161446971 13.3756108301 0.4028469657 58.1067896154 2.0554562837
0.0025 0.0005 0.7976 0.1994 0.3332115384 0.0279709745 17.0628658497 0.8489494912 42.6296261697 1.3019289276 13.4030873324 0.3013781735 73.4287908902 2.4802275668
0.0025 0.001 0.7972 0.1993 0.3509580002 0.0330174320 29.5903606227 2.9790279306 40.7919554672 0.4905027845 13.2285744123 0.2414581962 83.9618485024 3.7440063433
0.0025 0.0015 0.7968 0.1992 0.3412781119 0.0444690911 36.2145551364 3.9068720423 40.1674074761 0.2897727482 13.2337726695 0.3748274639 89.9570133939 4.6159413455
0.0025 0.002 0.7964 0.1991 0.3437601345 0.0234285057 46.1065993843 6.0493562951 38.4185864184 0.9599967603 13.2045634148 0.3946361393 98.0735093520 7.4274177004
0.0 0.0055 0.7956 0.1989 0.0000000000 0.0000000000 84.8943181485 6.2616797263 32.7280917276 2.0882645892 11.9498031428 0.4356297038 129.5722130189 8.7855740193
0.0025 0.0025 0.7959999999999999 0.19899999999999998 0.3356935610 0.0133661009 52.1548953718 1.7871267645 37.6921863954 0.3343538259 12.9305409999 0.2148670008 103.1133163281 2.3497136921
0.0025 0.003 0.7956 0.1989 0.3411540108 0.0409450992 58.3631631721 3.9832215763 36.4766799130 0.4058388246 12.6780542220 0.2404165200 107.8590513179 4.6704220201
0.0025 0.0035 0.7952 0.1988 0.3407817074 0.0341528479 62.0367286529 5.1633960160 35.9431486312 0.8932001640 12.6731035008 0.4380328008 110.9937624923 6.5287818287
0.0025 0.004 0.7948 0.1987 0.3322187293 0.0204462028 68.8678654266 5.1473460003 35.4566426492 0.6441941797 12.4822532010 0.2461230486 117.1389800061 6.0581094314
0.0025 0.0045 0.7944 0.1986 0.3366863700 0.0279885885 74.6190222809 4.7083163337 34.3555571729 0.8988945962 12.1740708103 0.2513650349 121.4853366341 5.8865645533
0.0025 0.005 0.794 0.1985 0.3416504153 0.0259439641 79.4576590709 5.1057986026 33.9052411682 0.5741283143 11.9812402220 0.2645445993 125.6857908764 5.9704154803
0.0025 0.0055 0.7936 0.1984 0.3242762569 0.0290788840 81.5539705502 4.6250319997 33.1775409065 0.8123704870 11.9725764600 0.2060868127 127.0283641736 5.6725681834
0.0025 0.006 0.7932 0.1983 0.3247726614 0.0225249537 84.5999019398 6.1173610983 32.2435361037 1.1153183556 11.7450908238 0.4115642599 128.9133015287 7.6667686675
0.0025 0.0065 0.7928 0.1982 0.3214219309 0.0313855663 90.6053118668 4.5543969416 31.7154224831 1.2149891010 11.5864202114 0.2195944805 134.2285764922 6.0203660894
0.0025 0.006999999999999999 0.7924 0.1981 0.3186917060 0.0192672752 92.3728302159 8.2021593308 31.0616191212 1.3520447279 11.5487947308 0.5059385099 135.3019357739 10.0794098438
0.0 0.006 0.7952 0.1988 0.0000000000 0.0000000000 84.3650497039 4.7645466616 32.4377050836 0.7152494813 11.7507841531 0.3784611793 128.5535389406 5.8582573222
0.0025 0.0075 0.792 0.198 0.3088877166 0.0375876904 94.2894286799 6.0420811326 30.2459360405 0.8248604758 11.2626430491 0.2903141034 136.1068954861 7.1948434022
0.0025 0.008 0.7916 0.1979 0.3026826600 0.0289706377 99.3836800049 4.9144776687 29.1288142867 0.6197234664 10.9373806704 0.2241260956 139.7525576220 5.7872978684
0.0025 0.0085 0.7912 0.1978 0.2895279400 0.0235543817 103.9020328036 5.1254277031 28.6928009078 0.6009288245 10.7893541085 0.3179450092 143.6737157599 6.0678559185
0.0025 0.009000000000000001 0.7908 0.1977 0.2962294011 0.0160585138 104.4857597377 8.5822840388 28.8921708425 1.2284074692 10.6903396857 0.3407362370 144.3644996670 10.1674862588
0.0025 0.0095 0.7904 0.1976 0.2881628276 0.0208194213 109.3713669749 6.2899978959 27.6053679378 1.0867990765 10.5225102392 0.4419039311 147.7874079795 7.8395203248
0.0025 0.01 0.79 0.1975 0.2815854676 0.0281619349 110.2444046343 3.3351163554 27.3366519389 0.4656827505 10.4059207565 0.3586748776 148.2685627973 4.1876359184
0.003 0.0 0.7976 0.1994 0.3829760921 0.0382859534 0.0000000000 0.0000000000 44.0642228738 1.2475738989 13.4689319235 0.3255248795 57.9161308894 1.6113847318
0.003 0.0005 0.7972 0.1993 0.3994815426 0.0208164621 16.8171219160 3.1002675969 42.6543307051 0.8435889751 13.3409557821 0.3029622913 73.2118899458 4.2676353254
0.003 0.001 0.7968 0.1992 0.4020876664 0.0538261388 29.7847093570 2.9512442692 40.9625034440 0.8840800943 13.2956566837 0.0861140907 84.4449571511 3.9752645930
0.003 0.0015 0.7964 0.1991 0.3996056438 0.0345527505 38.1318343316 5.5217099225 39.8273950548 1.1536365413 13.2632294603 0.3922877204 91.6220644905 7.1021869347
0.0 0.0065 0.7948 0.1987 0.0000000000 0.0000000000 88.0896700185 5.1583738027 31.9418807242 1.6265684200 11.7203372182 0.1947629048 131.7518879609 6.9797051275
0.003 0.002 0.7959999999999999 0.19899999999999998 0.3935246883 0.0246008387 46.3581295326 3.4087949082 38.4157692345 0.6756299662 13.0800527782 0.4986764848 98.2474762336 4.6077021979
0.003 0.0025 0.7956 0.1989 0.4121398581 0.0259059440 53.9673419747 2.8157137463 37.4720126414 1.1517970487 12.7901880557 0.2538131935 104.6416825299 4.2472299325
0.003 0.003 0.7952 0.1988 0.3802458672 0.0300458041 58.7001250758 4.6207703398 36.7118064121 1.1417296946 12.7859799427 0.3680906943 108.5781572978 6.1606365328
0.003 0.0035 0.7948 0.1987 0.3919113736 0.0282950580 63.4434595092 5.6443844361 35.7483295320 1.0767485636 12.5436421431 0.3672534235 112.1273425579 7.1166814812
0.003 0.004 0.7944 0.1986 0.3989851381 0.0149334455 71.0754764438 6.0625817102 34.8409796226 0.7856211112 12.4995807250 0.1855061040 118.8150219295 7.0486423709
0.003 0.0045 0.794 0.1985 0.3947656996 0.0095935874 74.5737536615 5.8159745799 34.1899934445 0.9077609478 12.2423907620 0.1201159629 121.4009035676 6.8534450780
0.003 0.005 0.7936 0.1984 0.3843412046 0.0200199398 78.1775442027 4.9235633353 33.5095351891 0.9274736345 12.0597091520 0.0743169040 124.1311297484 5.9453738136
0.003 0.0055 0.7932 0.1983 0.3704418778 0.0341131415 80.8868540541 5.6680317787 33.0386320715 0.9616880493 11.8839585517 0.2562657004 126.1798865551 6.9200986699
0.003 0.006 0.7928 0.1982 0.3840930023 0.0135492067 85.9283487174 3.3073763964 32.0686539979 1.0449463714 11.5807268821 0.2631968375 129.9618225997 4.6290688120
0.003 0.0065 0.7924 0.1981 0.3880642385 0.0143571655 90.1400321473 5.6832057953 31.2930616106 1.2117069834 11.4614145027 0.2725757539 133.2825724991 7.1818456981
0.0 0.006999999999999999 0.7944 0.1986 0.0000000000 0.0000000000 93.5722784466 4.3854459091 31.2657565978 0.6380650508 11.3569542867 0.3394151732 136.1949893311 5.3629261331
0.003 0.006999999999999999 0.792 0.198 0.3669670462 0.0281641223 92.5920256360 4.2878926240 30.8620324800 0.7960444158 11.3747768828 0.2763398347 135.1958020450 5.3884409968
0.003 0.0075 0.7916 0.1979 0.3823555865 0.0235909690 95.4912594695 3.7437389469 30.3122482144 1.2521550009 11.1257556097 0.2126817354 137.3116188801 5.2321666522
0.003 0.008 0.7912 0.1978 0.3598932817 0.0249687036 100.1634575011 5.5486579286 29.5884486688 1.8349519899 10.9061911273 0.3025105327 141.0179905789 7.7110891548
0.003 0.0085 0.7908 0.1977 0.3466144606 0.0244652406 101.1195443569 3.4187929774 28.9404963810 1.0982486228 10.9665899251 0.4214532358 141.3732451236 4.9629600766
0.003 0.009000000000000001 0.7904 0.1976 0.3504615957 0.0374974398 105.4466117114 4.3877582342 28.3725087736 0.6583046912 10.6720220175 0.3072264529 144.8416040982 5.3907868181
0.003 0.0095 0.79 0.1975 0.3468626628 0.0351011007 104.8608425840 7.0309898089 28.0810385973 1.1715363184 10.6024643856 0.4693576076 143.8912082297 8.7069848356
0.003 0.01 0.7896 0.1974 0.3473590674 0.0307149674 113.0354022200 4.1939711067 26.9381287759 1.7220785605 10.3479973192 0.2640104050 150.6688873825 6.2107750396
0.0035 0.0 0.7972 0.1993 0.4437856466 0.0357738598 0.0000000000 0.0000000000 44.2291364829 0.8720775941 13.3926908180 0.0995255033 58.0656129475 1.0073769572
0.0035 0.0005 0.7968 0.1992 0.4723289069 0.0252191088 16.4968379247 1.4550818340 42.6660328535 0.3617152008 13.4711597480 0.2616417479 73.1063594331 2.1036578915
0.0035 0.001 0.7964 0.1991 0.4713360978 0.0193947478 28.5733483317 3.0268442607 41.3194189684 1.2319779833 13.3775911185 0.3139577008 83.7416945164 4.5921746926
0.0 0.0075 0.794 0.1985 0.0000000000 0.0000000000 96.6440776186 3.2890548098 30.1950100245 0.3809682147 11.2297207535 0.1725338746 138.0688083966 3.8425568991
0.0035 0.0015 0.7959999999999999 0.19899999999999998 0.4789062669 0.0298710161 39.7941797228 5.2609309940 39.9392155834 1.3060402845 13.1248568045 0.2969384594 93.3371583776 6.8937807540
0.0035 0.002 0.7956 0.1989 0.4687299741 0.0357066367 45.3945546344 4.9711202671 38.4861988310 0.4312173049 13.0790626340 0.1917763934 97.4285460735 5.6298206021
0.0035 0.0025 0.7952 0.1988 0.4792785703 0.0355250192 51.9431879940 4.9957678314 37.5448260089 1.0763262940 12.8842517573 0.3985376639 102.8515443305 6.5061568085
0.0035 0.003 0.7948 0.1987 0.4853595257 0.0441032445 57.9053714950 3.5997828774 36.7001042638 0.4893256611 12.8305364330 0.2107321426 107.9213717175 4.3439439256
0.0035 0.0035 0.7944 0.1986 0.4754314352 0.0395989579 62.9533331039 3.3660750330 36.1223648660 1.1200471179 12.5666629964 0.4893196200 112.1177924015 5.0150407288
0.0035 0.004 0.794 0.1985 0.4719566035 0.0329333634 69.0169455416 4.1412016729 35.1276822570 0.9705581080 12.4938873957 0.3030011208 117.1104717978 5.4476942651
0.0035 0.0045 0.7936 0.1984 0.4718325024 0.0300888306 76.7786417542 1.3785714441 33.7483456978 0.8022197676 12.2000620963 0.2233614831 123.1988820507 2.4342415254
0.0035 0.005 0.7932 0.1983 0.4481291862 0.0192320721 80.0975463223 2.6361637545 33.3138492640 1.0419859115 12.0644123371 0.2352848124 125.9239371096 3.9326665505
0.0035 0.0055 0.7928 0.1982 0.4419241296 0.0367423192 81.1111549577 5.7601548583 32.5714129637 1.4311118122 11.9057417247 0.1890281022 126.0302337757 7.4170370919
0.0035 0.006 0.7924 0.1981 0.4477568828 0.0352202422 85.5716456113 3.4192510834 32.1648716620 0.4963692358 11.7884096338 0.3079038116 129.9726837899 4.2587443730
0.0 0.008 0.7936 0.1984 0.0000000000 0.0000000000 96.8275346551 5.9996778460 30.2002109794 1.0202939230 11.2544743592 0.1843729909 138.2822199937 7.2043447599
0.0035 0.0065 0.792 0.198 0.4395662081 0.0235935802 90.3561642774 4.7046940501 31.3639246200 1.0337338374 11.5985494782 0.2834580771 133.7582045837 6.0454795448
0.0035 0.006999999999999999 0.7916 0.1979 0.4539619394 0.0227020286 92.9201380351 7.0174336750 30.7965871319 1.5129826726 11.3334383613 0.2868514644 135.5041254677 8.8399698406
0.0035 0.0075 0.7912 0.1978 0.4195859260 0.0301277064 95.1546379314 7.9143008346 30.0443990412 1.3780801961 11.2292256814 0.2857702734 136.8478485800 9.6082790105
0.0035 0.008 0.7908 0.1977 0.4046937902 0.0227535287 95.5613747747 5.8264735998 30.2706405759 1.1827066999 10.9203006825 0.2276222922 137.1570098233 7.2595561206
0.0035 0.0085 0.7904 0.1976 0.4017153630 0.0320901627 102.7761035337 9.0949711789 28.9355121327 1.6982262371 10.8883685312 0.3943354272 143.0016995606 11.2196230059
0.0035 0.009000000000000001 0.79 0.1975 0.4107747456 0.0335302793 106.5613089179 3.4552052789 28.3267837124 0.9873284786 10.6215246619 0.1912504008 145.9203920378 4.6673144376
0.0035 0.0095 0.7896 0.1974 0.4120157569 0.0372386120 107.4210723205 5.5400385233 28.0528667587 1.2766385774 10.6908347579 0.1555141214 146.5767895940 7.0094298341
0.0035 0.01 0.7892 0.1973 0.3843412046 0.0332313078 112.6415992680 4.5573469457 26.8720333084 0.9216264209 10.3437892062 0.1990571632 150.2417629872 5.7112618376
0.004 0.0 0.7968 0.1992 0.5177499211 0.0351239090 0.0000000000 0.0000000000 44.3179861277 1.0094833133 13.3231331860 0.3509589923 58.1588692348 1.3955662146
0.004 0.0005 0.7964 0.1991 0.5412050349 0.0427412657 16.4243400606 2.2335056677 42.2213512165 0.5829872366 13.3055581260 0.3603451681 72.4924544380 3.2195793381
0.0 0.0085 0.7932 0.1983 0.0000000000 0.0000000000 105.5262572523 7.5304326127 29.1116944771 1.1556909305 10.9811945525 0.3417274488 145.6191462819 9.0278509920
0.004 0.001 0.7959999999999999 0.19899999999999998 0.5392194168 0.0448072115 27.5570167719 2.5515120884 41.0036776696 1.0160705261 13.2082764557 0.4918670385 82.3081903140 4.1042568645
0.004 0.0015 0.7956 0.1989 0.5265611014 0.0225659404 37.6733619233 4.3795729404 39.2214838185 0.9352719023 13.1273321651 0.2873363746 90.5487390083 5.6247471577
0.004 0.002 0.7952 0.1988 0.5464172825 0.0379562860 47.8230628995 3.5705349751 38.3706942927 1.0989035188 13.0310406390 0.3135593079 99.7712151137 5.0209540878
0.004 0.0025 0.7948 0.1987 0.5568417775 0.0418910718 52.5871596320 1.9021296313 37.6445109762 1.0420688359 13.0109902184 0.3932399901 103.7995026041 3.3793295291
0.004 0.003 0.7944 0.1986 0.5296636297 0.0522971062 58.4370224985 6.1759281107 36.6077873157 0.9921886330 12.6651823470 0.2877600006 108.2396557909 7.5081738505
0.004 0.0035 0.794 0.1985 0.5249477867 0.0279379184 65.5996753269 1.6656484781 35.5829825100 0.6095107686 12.5911690660 0.3307341103 114.2987746896 2.6338312754
0.004 0.004 0.7936 0.1984 0.5363650908 0.0359473661 70.7439603891 5.6925850699 34.9218111287 0.6455926313 12.1904081900 0.2550395118 118.3925447986 6.6291645791
0.004 0.0045 0.7932 0.1983 0.5213488539 0.0407187897 75.5672807289 3.8644875966 34.1915103896 0.5090094558 12.2391727932 0.4225213539 122.5193127656 4.8367371960
0.004 0.005 0.7928 0.1982 0.5182463256 0.0220523206 77.1183265823 5.7069076163 33.3628249219 1.1389546800 12.0931265197 0.4007069771 123.0925243495 7.2686215940
0.004 0.0055 0.7924 0.1981 0.5237067754 0.0341041109 80.7435601537 3.0662546197 33.2466702643 0.9376260822 11.9243069290 0.3568560017 126.4382441224 4.3948408145
0.0 0.009000000000000001 0.7928 0.1982 0.0000000000 0.0000000000 105.5803753762 3.5921663184 28.8096056848 0.6976811596 10.8960421490 0.2897445232 145.2860232100 4.5795920012
0.004 0.006 0.792 0.198 0.5026095830 0.0395569315 83.7990217789 2.9559094757 32.1223971977 0.7877498574 11.7770229752 0.3105590171 128.2010515348 4.0937752817
0.004 0.0065 0.7916 0.1979 0.5052157068 0.0192480815 88.7019876596 4.6049664468 31.5325222387 0.8066576784 11.4188383009 0.2870436483 132.1585639060 5.7179158550
0.004 0.006999999999999999 0.7912 0.1978 0.5151437973 0.0263305052 90.1638577365 3.3447656832 31.0122100504 1.0126899967 11.4272545269 0.2948876588 133.1184661111 4.6786738439
0.004 0.0075 0.7908 0.1977 0.4936743015 0.0253433836 94.6148181545 5.3697367691 30.3189661144 0.8516443306 11.3173485177 0.1310024800 136.7448070881 6.3777269633
0.004 0.008 0.7904 0.1976 0.4868487393 0.0269913542 101.1910211244 6.3888170939 29.1348820674 1.0936987146 10.9569360189 0.3083683346 141.7696879500 7.8178754973
0.004 0.0085 0.79 0.1975 0.4873451438 0.0344867198 101.1416681183 2.9106644136 29.4237517662 0.6460551046 10.9410937113 0.1088595923 141.9938587396 3.7000658303
0.004 0.009000000000000001 0.7896 0.1974 0.4602910971 0.0240307991 106.1089630897 4.7896214405 28.2372839483 0.9356355659 10.6873692531 0.2806975934 145.4939073882 6.0299853989
0.004 0.0095 0.7892 0.1973 0.4574367711 0.0172210164 108.0061607168 6.5966390846 27.7187054116 1.1116795068 10.6291982797 0.2288979182 146.8115011792 7.9544375260
0.004 0.01 0.7888 0.1972 0.4668684571 0.0442232080 112.2988511498 10.5138191589 27.0386805691 1.7839732022 10.5933055515 0.3692786668 150.3977057275 12.7112942359
0.0045 0.0 0.7964 0.1991 0.5760774529 0.0220411436 0.0000000000 0.0000000000 43.6004710692 1.1709453082 13.3847696642 0.2684258903 57.5613181863 1.4614123421
0.0 0.0095 0.7924 0.1981 0.0000000000 0.0000000000 108.3152126446 5.7489790753 28.1781230872 0.9498631111 10.6522191330 0.4145016217 147.1455548648 7.1133438081
0.0045 0.0005 0.7959999999999999 0.19899999999999998 0.5980433532 0.0385105628 18.0734111951 3.2437627090 41.8566342598 0.9630932050 13.4080380535 0.4761487154 73.9361268616 4.7215151922
0.0045 0.001 0.7956 0.1989 0.6342808836 0.0218135761 29.0127602687 3.6960778616 40.3373053335 0.7033993631 13.2077813836 0.2172266767 83.1921278694 4.6385174775
0.0045 0.0015 0.7952 0.1988 0.6005253758 0.0418086380 37.2050189138 4.0409333345 39.5799162880 0.8922408567 13.0857461076 0.2927103144 90.4712066852 5.2676931436
0.0045 0.002 0.7948 0.1987 0.6026350951 0.0512367870 45.4411847160 2.6967441417 38.7256594591 1.2616614575 12.8580129353 0.1291312833 97.6274922055 4.1387736695
0.0045 0.0025 0.7944 0.1986 0.6056135222 0.0315422014 51.1242684584 4.4868399343 37.7433291178 0.8273097359 12.9104905793 0.1775190813 102.3837016777 5.5232109529
0.0045 0.003 0.794 0.1985 0.6098329607 0.0368009555 59.6929714120 6.6436261716 36.9454159660 0.8765634230 12.7641967697 0.2494741034 110.0124171084 7.8064646535
0.0045 0.0035 0.7936 0.1984 0.6191405456 0.0185969593 65.8001506413 3.2007486400 35.5192708135 0.5431253384 12.5240867946 0.3680087846 114.4626487950 4.1304797223
0.0045 0.004 0.7932 0.1983 0.6046207132 0.0190259623 68.6108894294 5.5951095748 34.8008889292 1.4609563964 12.2755605936 0.3423787881 116.2919596654 7.4174707216
0.0045 0.0045 0.7928 0.1982 0.6046207132 0.0556250012 74.0444852169 6.7347521431 34.2443867636 0.6881780767 12.2458562668 0.2299523369 121.1393489605 7.7085075579
0.0045 0.005 0.7924 0.1981 0.5785594755 0.0396316143 80.3936643588 4.8811666189 33.1547867292 1.5157611046 11.9156431670 0.4907076273 126.0426537305 6.9272669651
0.0 0.001 0.7992 0.1998 0.0000000000 0.0000000000 28.0600770684 3.6075360876 41.3517082295 1.0475406027 13.2392184628 0.1698277760 82.6510037607 4.8249044663
0.0 0.01 0.792 0.198 0.0000000000 0.0000000000 109.2818508328 4.6625314265 28.0064915782 0.9224331987 10.5683044097 0.1832930539 147.8566468207 5.7682576791
0.0045 0.0055 0.792 0.198 0.5701205986 0.0475383474 83.3078742769 4.3404277695 32.8696010399 0.5562236180 11.9651503783 0.3146750947 128.7127462937 5.2588648296
0.0045 0.006 0.7916 0.1979 0.5878670604 0.0496069340 84.9977892785 5.1901384224 32.2693241713 1.0591644780 11.7507841531 0.2489154450 129.6057646633 6.5478252794
0.0045 0.0065 0.7912 0.1978 0.5909695887 0.0248400746 91.1539811483 5.7326058981 31.1140620823 1.1927910470 11.5510225553 0.3289581903 134.4100353746 7.2791952100
0.0045 0.006999999999999999 0.7908 0.1977 0.5670180703 0.0567803025 95.1525957381 4.7356752023 30.4962319911 1.0856507854 11.2034819315 0.4075950089 137.4193277310 6.2857012991
0.0045 0.0075 0.7904 0.1976 0.5629227330 0.0402623549 95.9470089533 4.3493292523 30.5690453586 0.6708548524 11.3336858974 0.1716580010 138.4126629423 5.2321044606
0.0045 0.008 0.79 0.1975 0.5434388553 0.0574490398 97.8670110729 3.6216155856 29.6510768331 0.9249069908 10.9834223770 0.3495202110 139.0449491383 4.9534918272
0.0045 0.0085 0.7896 0.1974 0.5327661580 0.0514240110 104.8370169948 7.2278101031 28.6323398080 0.6649350618 10.6695466570 0.2680238306 144.6716696178 8.2121930065
0.0045 0.009000000000000001 0.7892 0.1973 0.5352481806 0.0293739802 103.1865843981 6.2885214891 28.4461889668 0.9425135315 10.6490011642 0.2551759393 142.8170227097 7.5155849401
0.0045 0.0095 0.7888 0.1972 0.5273057082 0.0232225020 108.4717808018 4.1933183873 27.9410462301 0.6176445592 10.5002319941 0.3551375575 147.4403647342 5.1893230060
0.0045 0.01 0.7884 0.1971 0.5067049203 0.0408562337 112.6130085610 2.2639702689 27.0226442917 0.8068323124 10.1952675721 0.2094254521 150.3376253451 3.3210842671
0.0005 0.0 0.7996 0.1999 0.0634156783 0.0173812485 0.0000000000 0.0000000000 44.9193465286 1.5837731763 13.4577928009 0.3119410063 58.4405550078 1.9130954311
0.005 0.0 0.7959999999999999 0.19899999999999998 0.6317988610 0.0409450992 0.0000000000 0.0000000000 43.9935765709 0.7095129377 13.2545656983 0.2940344941 57.8799411302 1.0444925310
0.005 0.0005 0.7956 0.1989 0.6669194813 0.0213713535 16.8188237437 1.8144816135 42.3782466868 0.8756275078 13.2488723690 0.3893124465 73.1128622808 3.1007929213
0.005 0.001 0.7952 0.1988 0.6703943129 0.0242248461 28.6434636369 3.9662832353 40.8985750410 0.8529898443 13.2280793402 0.1604171162 83.4405123310 5.0039150419
0.005 0.0015 0.7948 0.1987 0.6772198752 0.0236327137 39.7887338739 3.1647042539 39.2006799992 1.1177941401 12.9716319854 0.1840083883 92.6382657337 4.4901394960
0.005 0.002 0.7944 0.1986 0.6677881892 0.0311333110 46.8594880013 6.6946402775 38.3769787798 0.6425769797 12.8936581275 0.3082618107 98.7979130978 7.6766123789
0.005 0.0025 0.794 0.1985 0.6773439763 0.0317621324 50.6828143281 5.3623038263 37.7207916469 0.8595118767 12.9602453267 0.1168789666 102.0411952780 6.3704568020
0.005 0.003 0.7936 0.1984 0.6911192019 0.0355925853 58.3277651540 4.6598964304 36.7120231186 1.1810588249 12.7406808443 0.2217458890 108.4715883188 6.0982937296
0.005 0.0035 0.7932 0.1983 0.6653061665 0.0329595410 63.6589109082 2.2668748956 35.6417099582 0.5727006627 12.6084965900 0.4263901808 112.5744236229 3.2989252801
0.005 0.004 0.7928 0.1982 0.6676640880 0.0290513301 68.9127936804 5.8457776772 34.8927724643 1.2854331076 12.3820010980 0.2914137613 116.8552313307 7.4516758762
0.005 0.0045 0.7924 0.1981 0.6602180201 0.0340046159 72.7007219891 4.1553080961 33.9405643196 1.3820279538 12.1005526014 0.4025012401 119.4020569302 5.9738419059
0.0005 0.0005 0.7992 0.1998 0.0657735998 0.0115086655 17.1193665325 3.0175771631 42.8736376333 0.6702091162 13.5132408777 0.3846089043 73.5720186433 4.0839038491
0.005 0.005 0.792 0.198 0.6531442556 0.0553808165 76.7803435820 5.9426737306 33.6813834045 1.6307867545 11.9260396814 0.2577105960 123.0409109235 7.8865518976
0.005 0.0055 0.7916 0.1979 0.6538888624 0.0202767730 80.9065952566 4.5038561871 32.9848888718 1.1115296153 11.8960878185 0.2992038266 126.4414608093 5.9348664020
0.005 0.006 0.7912 0.1978 0.6175272309 0.0534032995 86.4790601923 6.1854297357 31.6228888287 1.2339220397 11.6666218938 0.1379946358 130.3860981457 7.6107497107
0.005 0.0065 0.7908 0.1977 0.6288204338 0.0593696493 88.4075714508 3.2036407022 31.0936916759 0.7720282200 11.4898811493 0.1684817034 131.6199647098 4.2035202749
0.005 0.006999999999999999 0.7904 0.1976 0.6079714437 0.0371674084 93.1583939266 5.6347443390 30.6747981065 0.8305609391 11.2727920274 0.4143253757 135.7139555042 6.9167980622
0.005 0.0075 0.79 0.1975 0.6136800958 0.0352062465 97.5892727766 5.8016175305 29.8948715902 1.3240217222 11.1307063308 0.2295896593 139.2285307934 7.3904351585
0.005 0.008 0.7896 0.1974 0.5866260491 0.0475849764 98.7039699831 5.4011157978 29.2930777764 0.6528475963 10.9457968964 0.3559131237 139.5294707050 6.4574614942
0.005 0.0085 0.7892 0.1973 0.5915900944 0.0433935361 100.8026640213 6.7108043229 29.2599216895 0.7956313520 10.7992555507 0.3731136201 141.4534313559 7.9229428311
0.005 0.009000000000000001 0.7888 0.1972 0.5902249819 0.0161503212 105.2335428713 5.6390537335 28.2153965967 0.9063848273 10.6024643856 0.2466661719 144.6416288355 6.8082550539
0.005 0.0095 0.7884 0.1971 0.5876188582 0.0485614563 105.2553262671 4.3183816982 28.4383875346 1.4865651849 10.4903305518 0.4595656061 144.7716632117 6.3130739455
0.0005 0.001 0.7988 0.1997 0.0660218020 0.0122250638 28.8037758153 2.8089463720 41.2825788717 0.2853062026 13.3525899768 0.2940686682 83.5049664658 3.4005463066
0.005 0.01 0.7879999999999999 0.19699999999999998 0.5739677337 0.0373624795 107.5827459611 3.4373221071 27.7685478953 1.2183061662 10.4502297106 0.4403738109 146.3754913007 5.1333645637
0.0055 0.0 0.7956 0.1989 0.7032811128 0.0197098228 0.0000000000 0.0000000000 44.4187546273 1.3278823532 13.4612583057 0.1019584161 58.5832940458 1.4495505921
0.0055 0.0005 0.7952 0.1988 0.7242542041 0.0476160371 17.3991470222 1.5249735416 42.0234982269 0.5680196454 13.1993651576 0.5101924107 73.3462646108 2.6508016348
0.0055 0.001 0.7948 0.1987 0.7624773526 0.0579933498 30.2414799375 2.2884890381 40.5273568908 1.1085232929 13.2392184628 0.4993788263 84.7705326437 3.9543845071
0.0055 0.0015 0.7944 0.1986 0.7521769587 0.0531952520 39.5201854477 2.5752971415 39.5270399141 0.9096782373 13.1327779583 0.3569342907 92.9321802788 3.8951049215
0.0055 0.002 0.794 0.1985 0.7357956093 0.0391373338 47.1794316270 3.6203578498 38.1708909451 1.0313081622 12.8899450866 0.4894147803 98.9760632680 5.1802181261
0.0055 0.0025 0.7936 0.1984 0.7375330251 0.0451946266 51.5715088033 2.7326387076 37.4317052416 0.5507533800 12.8892024784 0.0991381135 102.6299495484 3.4277248277
0.0055 0.003 0.7932 0.1983 0.7428693738 0.0344849334 58.0452617398 3.7862051850 36.4378894583 1.3078405047 12.5649302440 0.0989277472 107.7909508159 5.2274583703
0.0055 0.0035 0.7928 0.1982 0.7350510025 0.0679485145 64.6275912897 5.7907734492 35.6382426550 1.4844441863 12.2683820479 0.2019602984 113.2692669951 7.5451264484
0.0055 0.004 0.7924 0.1981 0.7328171821 0.0564626054 67.8896548094 3.4859145886 35.1736240245 1.0184972645 12.2857095719 0.6283703656 116.0818055879 5.1892448241
0.0005 0.0015 0.7984 0.1996 0.0621746669 0.0037967646 37.4671003944 4.5654872595 40.2790112982 0.8522691952 13.1498579463 0.4817959806 90.9581443058 5.9033491999
0.0055 0.0045 0.792 0.198 0.7416283625 0.0184973143 73.3082745123 1.3189161467 34.1969280509 0.5154017497 12.0844627577 0.2350075566 120.3312936834 2.0878227673
0.0055 0.005 0.7916 0.1979 0.7185455520 0.0328059176 77.4869424830 3.4471854166 33.3099485479 0.7216669711 11.9807451499 0.1363651850 123.4961817328 4.3380234903
0.0055 0.0055 0.7912 0.1978 0.7046462253 0.0451400701 83.4293847816 3.1349730826 32.5558100992 0.8040691288 11.8094501986 0.3278095243 128.4992913047 4.3119918058
0.0055 0.006 0.7908 0.1977 0.6957109438 0.0728988258 86.5614286576 2.0105095970 31.5858320256 0.6974115939 11.6062230960 0.1237145491 130.4491947230 2.9045345658
0.0055 0.0065 0.7904 0.1976 0.7004267868 0.0694363298 88.9259481976 4.3541205596 31.4525575584 0.7179853295 11.4262643827 0.2256410306 132.5051969255 5.3671832495
0.0055 0.006999999999999999 0.79 0.1975 0.6861551567 0.0405975755 94.3935805410 5.4632440535 30.0225116897 0.6514082005 11.1940755614 0.3632412619 136.2963229488 6.5184910914
0.0055 0.0075 0.7896 0.1974 0.6803224035 0.0336000233 94.9847955174 4.3583155837 30.0972754152 0.5266760392 11.1816987585 0.1247601372 136.9440920946 5.0433517834
0.0055 0.008 0.7892 0.1973 0.6598457167 0.0167347972 98.9762624305 2.8977592337 29.5773966398 0.6292170224 10.9673325333 0.3055457384 140.1808373203 3.8492567917
0.0055 0.0085 0.7888 0.1972 0.6473115025 0.0532704740 99.9034182138 8.5890933188 29.2107293251 1.6130213311 10.8334155266 0.3454383189 140.5948745680 10.6008234428
0.0055 0.009000000000000001 0.7884 0.1971 0.6427197606 0.0296536791 102.1001375331 7.3017279193 28.7545622463 1.1264678965 10.7361338562 0.3139772168 142.2335533962 8.7718267117
0.0005 0.002 0.7979999999999999 0.1995 0.0666423077 0.0109771642 46.1069397499 6.1226281307 38.9997931193 0.7389981026 13.2498625132 0.7033363214 98.4232376901 7.5759397189
0.0055 0.0095 0.7879999999999999 0.19699999999999998 0.6345290859 0.0629015250 107.8778429010 3.4886992310 27.8519798788 0.7911078462 10.5356296502 0.3078640082 146.8999815159 4.6505726104
0.0055 0.01 0.7876 0.1969 0.6227394784 0.0407429893 111.6521565873 6.2071956309 27.2417345134 0.8864036648 10.3427990620 0.3316414149 149.8594296411 7.4659836999
0.006 0.0 0.7952 0.1988 0.7604917345 0.0373921467 0.0000000000 0.0000000000 44.3416071308 1.1713487030 13.4043250127 0.4022301735 58.5064238780 1.6109710232
0.006 0.0005 0.7948 0.1987 0.7756320725 0.0156976894 16.2112712205 2.4608457237 42.1929626714 1.4331460670 13.4288310823 0.3019615238 72.6086970467 4.2116510039
0.006 0.001 0.7944 0.1986 0.8024379170 0.0363376929 28.4998293709 2.7593380258 40.5033024748 0.7410364460 13.2362480301 0.3242348184 83.0418177928 3.8609469831
0.006 0.0015 0.794 0.1985 0.8038030294 0.0547093192 37.9735643465 5.0970401515 39.3866141340 1.1321392102 13.0679235115 0.2647344604 91.2319050214 6.5486231413
0.006 0.002 0.7936 0.1984 0.8082706702 0.0084752987 47.0232038353 4.7380871269 38.0371830650 1.7035252055 12.9107381154 0.2293129995 98.7793956859 6.6794006306
0.006 0.0025 0.7932 0.1983 0.8329667953 0.0480808210 51.9717787009 6.9297864147 37.5844832894 1.7954816695 12.7159272387 0.4383275786 103.1051560243 9.2116764838
0.006 0.003 0.7928 0.1982 0.8322221886 0.0426546981 60.3948051952 2.2288995548 36.2764431525 0.5656750712 12.7971190653 0.4803720205 110.3005896016 3.3176013446
0.006 0.0035 0.7924 0.1981 0.7958605570 0.0128395201 62.1116090759 2.1405871176 35.7422617514 0.2533534755 12.6273093303 0.2475489284 111.2770407146 2.6543290416
0.0005 0.0025 0.7976 0.1994 0.0663941054 0.0104716650 54.0309903343 2.7341075349 37.5034350768 0.7460915768 12.9186592692 0.3044367458 104.5194787857 3.7951075225
0.006 0.004 0.792 0.198 0.7875457812 0.0449814819 68.8620792121 5.2555354771 34.8212593356 1.0178555967 12.3307611343 0.1425721735 116.8016454632 6.4609447292
0.006 0.0045 0.7916 0.1979 0.7854360619 0.0198002568 73.3770283553 5.9646613087 34.0814235126 0.9264630372 12.1339699691 0.2408534737 120.3778578989 7.1517780764
0.006 0.005 0.7912 0.1978 0.7727777465 0.0268081425 76.5284730682 6.5363079573 33.3236010543 1.2440298765 12.0525306064 0.2911596504 122.6773824754 8.0983056267
0.006 0.0055 0.7908 0.1977 0.7930062310 0.0605379516 81.2347076557 5.7051938177 32.7101050922 0.6643565247 11.9666355947 0.3433552648 126.7044545736 6.7734435588
0.006 0.006 0.7904 0.1976 0.7675654990 0.0363681960 85.5083376173 1.6349101004 32.0901079365 0.5661331497 11.5567158846 0.3563301958 129.9227269374 2.5937416419
0.006 0.0065 0.79 0.1975 0.7254952154 0.0355492885 90.1910869812 2.1866378402 30.8193413092 0.8996023259 11.4391362576 0.3989206183 133.1750597634 3.5207100729
0.006 0.006999999999999999 0.7896 0.1974 0.7411319580 0.0371939187 91.1277730002 6.1057335146 30.8124067028 1.5390937013 11.3789849958 0.4588610811 134.0602966568 8.1408822157
0.006 0.0075 0.7892 0.1973 0.7128368999 0.0610769238 97.1148031870 2.3443859876 29.7251904393 0.6843445609 11.1094182299 0.2210429073 138.6622487561 3.3108503796
0.006 0.008 0.7888 0.1972 0.7173045407 0.0649465224 99.8122002439 4.8784200334 29.4560410274 0.6237523928 10.9193105383 0.4488767283 140.9048563503 6.0159956769
0.006 0.0085 0.7884 0.1971 0.7107271807 0.0294368303 102.6392765789 5.2176854154 28.1696715356 1.3803904938 10.7393518250 0.3565825419 142.2590271202 6.9840952814
0.0005 0.003 0.7972 0.1993 0.0716063529 0.0136308019 58.6742572933 1.6867129773 36.8912393533 0.4076925130 12.8330117935 0.2504330985 108.4701147930 2.3584693907
0.006 0.009000000000000001 0.7879999999999999 0.19699999999999998 0.6808188080 0.0505833533 105.6763584639 6.0511197304 28.0450653264 0.9110376305 10.5980087365 0.4135449708 145.0002513348 7.4262856850
0.006 0.0095 0.7876 0.1969 0.6981929664 0.0855394451 104.3271493871 6.5220155362 27.9239264205 1.5650493665 10.4794389653 0.4825518455 143.4287077393 8.6551561933
0.006 0.01 0.7872 0.1968 0.6991857755 0.0205033699 110.9758502211 5.4380593865 27.1403158945 0.7593018005 10.2717562137 0.1972749006 149.0871081048 6.4151394575
0.0065 0.0 0.7948 0.1987 0.8347042112 0.0549721788 0.0000000000 0.0000000000 43.6039383724 1.1290689755 13.2832798809 0.2995313121 57.7219224645 1.4835724664
0.0065 0.0005 0.7944 0.1986 0.8852133717 0.0490072210 17.5090850979 3.6471274929 42.2521235325 0.8125519845 13.3162021764 0.2100996459 73.9626241785 4.7187863443
0.0065 0.001 0.794 0.1985 0.8785119106 0.0389479890 28.6441443680 2.4598024692 40.6036375615 1.0696667289 13.2067912393 0.3342107134 83.3330850794 3.9026279005
0.0065 0.0015 0.7936 0.1984 0.8845928661 0.0419057751 39.5307367800 4.2957222106 39.3935487404 0.9830561330 12.9246001346 0.5674951844 92.7334785211 5.8881793031
0.0065 0.002 0.7932 0.1983 0.8793806186 0.0405292332 46.2757610672 2.8279764844 38.5444928663 0.3764484846 12.9909397978 0.2090259894 98.6905743499 3.4539801916
0.0065 0.0025 0.7928 0.1982 0.9087925868 0.0314600652 53.4663238715 3.4088163868 37.4917329284 1.0578006367 12.8639538006 0.5446099286 104.7308031873 5.0426870173
0.0065 0.003 0.7924 0.1981 0.8945209566 0.0718527333 59.4002570311 5.2189601609 36.2034130786 0.9486839160 12.7065208685 0.4920991906 109.2047119348 6.7315960008
0.0005 0.0035 0.7968 0.1992 0.0694966337 0.0075691517 64.8957993504 3.5214589875 35.9763047182 0.6313940942 12.6879556642 0.4221998670 113.6295563665 4.5826221004
0.0065 0.0035 0.792 0.198 0.8680874156 0.0449718940 64.0139121865 2.7550201789 35.6053032745 0.5728049577 12.4079923840 0.4462750399 112.8952952606 3.8190720705
0.0065 0.004 0.7916 0.1979 0.8358211214 0.0216804357 67.9580682868 5.6202500984 34.7564641068 1.4154239521 12.3164040430 0.3154638977 115.8667575580 7.3728183839
0.0065 0.0045 0.7912 0.1978 0.8334631999 0.0468990639 74.0679704405 4.7485124126 33.5892831629 1.3557017000 12.1005526014 0.3613395666 120.5912694047 6.5124527431
0.0065 0.005 0.7908 0.1977 0.8456251108 0.0178533184 78.3902726772 5.1716992041 33.3868793379 0.6181796034 11.8911370974 0.2573498945 124.5139142233 6.0650820204
0.0065 0.0055 0.7904 0.1976 0.8420261779 0.0176729772 83.0025663703 3.8967921172 32.2268497070 0.5160209710 11.6171146825 0.2933083974 127.6885569377 4.7237944628
0.0065 0.006 0.79 0.1975 0.8225423003 0.0624099150 85.2404699222 5.7652659672 31.8534644923 1.3556982360 11.6262735166 0.2606290203 129.5427502314 7.4440031385
0.0065 0.0065 0.7896 0.1974 0.8050440407 0.0340009924 89.9310476940 4.6259370528 30.4379379558 0.8659787171 11.3240319912 0.3303381431 132.4980616817 5.8562549054
0.0065 0.006999999999999999 0.7892 0.1973 0.8184469629 0.0228696534 92.7700368235 2.3153675820 30.5085842588 0.6380547467 11.1893723763 0.2035378680 135.2864404215 3.1798298501
0.0065 0.0075 0.7888 0.1972 0.7788587020 0.0989994172 93.7863683833 5.3383672154 30.4520238751 1.1073310319 11.1383799486 0.4457205478 136.1556309090 6.9904182123
0.0065 0.008 0.7884 0.1971 0.7803479155 0.0929635936 100.2992633592 5.3417697396 29.4064152502 1.2818757901 11.0116414875 0.4246985873 141.4976680124 7.1413077106
0.0005 0.004 0.7964 0.1991 0.0639120828 0.0067060559 69.1976796535 7.7034474361 35.2520717597 0.9819998239 12.4537865545 0.3088170797 116.9674500505 9.0009703956
0.0065 0.0085 0.7879999999999999 0.19699999999999998 0.7849396574 0.0536599287 105.2764289318 4.4738400057 28.5337383729 0.8620439883 10.8977749013 0.2788535155 145.4928818634 5.6683974382
0.0065 0.009000000000000001 0.7876 0.1969 0.7472129134 0.0674471098 105.3914724908 5.7674473885 28.1646872873 1.2069227209 10.4915682321 0.4428707156 144.7949409236 7.4846879348
0.0065 0.0095 0.7872 0.1968 0.7560240937 0.0557245865 107.1991539759 5.8355873552 28.0207942040 1.2621416801 10.4980041696 0.4128468068 146.4739764432 7.5663004286
0.0065 0.01 0.7868 0.1967 0.7221444848 0.0631107639 108.0898906444 5.1962418400 27.1860409556 1.1526562133 10.3272042904 0.2701388559 146.3252803752 6.6821476731
0.006999999999999999 0.0 0.7944 0.1986 0.8930317430 0.0617689618 0.0000000000 0.0000000000 43.9456844453 1.0463187094 13.2161976095 0.4365637860 58.0549137978 1.5446514572
0.006999999999999999 0.0005 0.794 0.1985 0.9233124191 0.0880576018 16.5744412722 2.2959380432 41.4786982097 0.6881062839 13.1639675015 0.1922767293 72.1404194025 3.2643786582
0.006999999999999999 0.001 0.7936 0.1984 0.9509869715 0.0346560048 28.0985383766 1.5802911573 40.4220375557 0.7423686160 13.2407036791 0.2753420014 82.7122665829 2.6326577795
0.006999999999999999 0.0015 0.7932 0.1983 0.9457747240 0.0447755782 38.4296541959 3.5173967766 38.9395487260 1.4574507563 13.0496058433 0.5486163021 91.3645834892 5.5682394132
0.006999999999999999 0.002 0.7928 0.1982 0.9568197247 0.0513424845 45.8533674082 4.6161574254 38.0040269780 0.2344094756 12.8515769978 0.3142542142 97.6657911087 5.2161635997
0.006999999999999999 0.0025 0.7924 0.1981 0.9449060160 0.0577058252 55.0245174017 4.4924553995 36.7209080830 1.2337789301 12.6676577076 0.5038535479 105.3579892083 6.2877937027
0.0 0.0015 0.7988 0.1997 0.0000000000 0.0000000000 36.2060459974 2.4330185358 40.6751506902 1.3107774819 13.2372381743 0.2317836487 90.1184348619 3.9755796664
0.0005 0.0045 0.7959999999999999 0.19899999999999998 0.0665182065 0.0075037583 71.4604298913 4.6192522740 34.8665509838 0.8547673823 12.4471030810 0.3617395419 118.8406021626 5.8432629565
0.006999999999999999 0.003 0.792 0.198 0.9549582077 0.0294200834 58.1310338607 5.2933460928 36.3724441102 0.5170937423 12.6028032607 0.2694647999 108.0612394393 6.1093247184
0.006999999999999999 0.0035 0.7916 0.1979 0.9112746094 0.0183669675 64.3583621324 5.3877760427 35.5504765424 1.1836992750 12.4535390184 0.0844384640 113.2736523026 6.6742807492
0.006999999999999999 0.004 0.7912 0.1978 0.9260426440 0.0776147169 71.2837801660 8.0222660760 34.3256516827 1.4494928012 12.1886754376 0.2305144226 118.7241499303 9.7798880167
0.006999999999999999 0.0045 0.7908 0.1977 0.9274077565 0.0722588363 73.2436050561 3.5242662990 34.0864077610 0.8150370811 12.1839722526 0.4672846136 120.4413928262 4.8788468300
0.006999999999999999 0.005 0.7904 0.1976 0.9002296087 0.0266097830 77.1765290930 3.4819682176 33.1818750355 0.9972579403 12.0079741162 0.2038050208 123.2666078534 4.7096409617
0.006999999999999999 0.0055 0.79 0.1975 0.9157422501 0.0140929936 82.8820769623 5.0710614053 32.4790960157 0.3374959298 11.8186090327 0.4882123973 128.0955242608 5.9108627260
0.006999999999999999 0.006 0.7896 0.1974 0.8729273597 0.0498410910 86.9242583437 3.4926528564 31.2941451428 0.8395484235 11.6760282640 0.2564712472 130.7673591102 4.6385136181
0.006999999999999999 0.0065 0.7892 0.1973 0.8761539891 0.0627760395 88.7237710554 4.2811171922 30.9998577827 1.3552025131 11.2440778448 0.2714395117 131.8438606720 5.9705352565
0.006999999999999999 0.006999999999999999 0.7888 0.1972 0.8791324163 0.0365574214 91.3309712391 3.0066457876 30.8358109995 0.6391107881 11.3366563301 0.1973506731 134.3825709850 3.8796646702
0.006999999999999999 0.0075 0.7884 0.1971 0.8746647756 0.0561595672 94.3374202237 1.9111906520 30.2927446338 1.0344401108 11.1948181695 0.1720615991 136.6996478026 3.1738519291
0.0005 0.005 0.7956 0.1989 0.0595685432 0.0127286871 75.3041781516 6.1229737771 34.1590044220 0.5417602325 12.1745658824 0.4956994676 121.6973169992 7.1731621643
0.006999999999999999 0.008 0.7879999999999999 0.19699999999999998 0.8412815712 0.0422483707 99.4010386484 5.3700088582 29.4517068984 0.9963543291 10.9141122811 0.3015692271 140.6081393991 6.7101807851
0.006999999999999999 0.0085 0.7876 0.1969 0.8124901086 0.0324338729 104.8533545417 2.4018451280 28.2106290548 0.4463361732 10.6742498420 0.2580774413 144.5507235471 3.1386926154
0.006999999999999999 0.009000000000000001 0.7872 0.1968 0.8142275245 0.0656465661 103.8193239727 1.4097193658 28.2535369321 0.5563401185 10.6066724985 0.4459041725 143.4937609278 2.4776102229
0.006999999999999999 0.0095 0.7868 0.1967 0.8181987607 0.0220830284 106.1140685731 7.4625715100 27.9076734367 1.0636304062 10.4044355401 0.3583125251 145.2443763106 8.9065974697
0.006999999999999999 0.01 0.7864 0.1966 0.7978461751 0.0431429512 110.2804833836 3.9919789669 27.3728419162 0.5861316224 10.4034453959 0.3110952172 148.8546168708 4.9323487577
0.0075 0.0 0.794 0.1985 0.9468916342 0.0698326672 0.0000000000 0.0000000000 44.3717293275 0.8860638917 13.2585262752 0.5070722804 58.5771472369 1.4629688393
0.0075 0.0005 0.7936 0.1984 0.9869762997 0.0554030596 16.8937041668 2.7155518752 41.9051765048 0.4785585032 13.2278318042 0.2597152272 73.0136887755 3.5092286652
0.0075 0.001 0.7932 0.1983 0.9849906816 0.0641476817 28.4756634162 4.9059766067 40.0683726281 1.1712422138 13.0585171413 0.3080422873 82.5875438672 6.4494087895
0.0075 0.0015 0.7928 0.1982 1.0216005154 0.0415143791 38.6039213622 2.0660300470 39.1165978963 1.1150923072 13.0785675619 0.2752752319 91.8206873358 3.4979119652
0.0075 0.002 0.7924 0.1981 1.0438146179 0.0320209779 47.1549253067 3.0793875692 38.1002446422 0.5421525934 12.8042976110 0.1997148151 99.1032821778 3.8532759556
0.0005 0.0055 0.7952 0.1988 0.0641602850 0.0154125412 79.6601765787 5.8510879413 33.6865843593 0.9043454892 12.0475798853 0.2575469629 125.4585011083 7.0283929346
0.0075 0.0025 0.792 0.198 1.0242066391 0.0602400750 53.2035616598 2.4919767200 36.8964403082 0.9332266483 12.7354825872 0.1127025985 103.8596911943 3.5981460418
0.0075 0.003 0.7916 0.1979 0.9935536596 0.0755994922 58.5217735227 2.9730237806 36.3512068780 0.9012199909 12.5572566262 0.4159472040 108.4237906865 4.3657904677
0.0075 0.0035 0.7912 0.1978 0.9957874800 0.0817501545 61.6660705589 4.2511755906 35.3994321462 0.6578525427 12.4114578888 0.3556499655 110.4727480739 5.3464282533
0.0075 0.004 0.7908 0.1977 0.9879691087 0.0643432952 66.7191376512 3.3004057486 35.2923791596 1.4013899330 12.2904127570 0.3494430664 115.2898986765 5.1155820432
0.0075 0.0045 0.7904 0.1976 0.9714636582 0.0455882091 74.8123499186 3.1854601573 33.5598110856 0.8867257248 12.1765461709 0.1968395766 121.5201708333 4.3146136678
0.0075 0.005 0.79 0.1975 0.9576884326 0.0492892450 77.0703350385 4.5078867883 33.2741919835 0.8196146233 11.9015336117 0.2558282453 123.2037490663 5.6326189019
0.0075 0.0055 0.7896 0.1974 0.9725805684 0.0548498924 81.0566964682 2.9728194326 32.6912516310 0.6674657186 11.6629088530 0.2105273426 126.3834375206 3.9056623862
0.0075 0.006 0.7892 0.1973 0.9702226469 0.0492954939 86.2234456573 4.9319979109 31.7700325087 0.9706275882 11.6096886008 0.3579765089 130.5733894137 6.3098975019
0.0075 0.0065 0.7888 0.1972 0.9208303965 0.0719144374 87.4664606796 3.0325685829 31.2300000334 0.9907487133 11.3856684693 0.2923919542 131.0029595788 4.3876236878
0.0075 0.006999999999999999 0.7884 0.1971 0.9375840493 0.0489279630 93.8714597732 4.3781556215 30.2814758984 0.9125570139 11.2916047677 0.2599831033 136.3821244886 5.5996237017
0.0005 0.006 0.7948 0.1987 0.0621746669 0.0200476150 84.3180792567 2.5767957723 32.5519093831 1.2210000693 11.9149005588 0.4187484880 128.8470638655 4.2365919446
0.0075 0.0075 0.7879999999999999 0.19699999999999998 0.9043249460 0.0561266490 96.7257653528 5.0638418869 29.6586615589 1.3995522026 11.0945660665 0.1931225488 138.3833179242 6.7126432873
0.0075 0.008 0.7876 0.1969 0.9001055075 0.0578614789 98.7985916086 5.7509019824 29.2408515218 1.2213661694 10.8155929305 0.1245143274 139.7551415684 7.1546439581
0.0075 0.0085 0.7872 0.1968 0.8771467982 0.0317330258 102.1852289229 2.3846795180 28.4455388475 0.5733081275 10.7660857191 0.1943976162 142.2740002877 3.1841182875
0.0075 0.009000000000000001 0.7868 0.1967 0.8679633145 0.0764664407 106.6052160750 9.6711924474 27.8944543432 1.2147930426 10.5395902271 0.3123650037 145.9072239598 11.2748169344
0.0075 0.0095 0.7864 0.1966 0.8386754474 0.0485525753 108.7467961737 9.6996961196 27.6084018281 1.8287636410 10.4121091579 0.3107010424 147.6059826071 11.8877133783
0.0075 0.01 0.7859999999999999 0.1965 0.8379308406 0.0366516678 108.3373364059 4.2988639579 27.2220142264 0.7514167359 10.2697759252 0.2367956365 146.6670573981 5.3237279981
0.008 0.0 0.7936 0.1984 1.0139062452 0.0560959079 0.0000000000 0.0000000000 43.8689703617 1.5271591264 13.2919436429 0.2691735810 58.1748202498 1.8524286153
0.008 0.0005 0.7932 0.1983 1.0552319220 0.0576267717 18.1179990833 2.4705676488 41.7153416539 0.7810367456 13.2072863114 0.5873608665 74.0958589706 3.8965920326
0.008 0.001 0.7928 0.1982 1.0551078209 0.0593333208 28.4671542772 2.9711153619 40.0644719120 1.4110272057 13.1048063839 0.0646519448 82.6915403940 4.5061278332
0.008 0.0015 0.7924 0.1981 1.0731024850 0.0937521422 38.2404109449 1.8766355669 39.4394905079 0.2006285128 12.9698992330 0.1574640657 91.7229031708 2.3284802876
0.0005 0.0065 0.7944 0.1986 0.0613059590 0.0049266743 90.1175680204 4.2347475864 31.6610291640 0.3508407165 11.6698398626 0.1559705032 133.5097430060 4.7464854804
0.008 0.002 0.792 0.198 1.0809208563 0.0687972619 45.7369623870 2.8020735182 38.3219353413 0.7588954708 12.9325212884 0.1592178395 98.0723398730 3.7889840904
0.008 0.0025 0.7916 0.1979 1.1074784985 0.0415573907 52.8237136957 2.6231058352 37.1779419877 0.5578032462 12.7582559044 0.2855300250 103.8673900863 3.5079964971
0.008 0.003 0.7912 0.1978 1.0475376519 0.0442705457 57.6439707455 5.5621053824 36.4420068809 0.9952415452 12.5282949076 0.3086908617 107.6618101859 6.9103083350
0.008 0.0035 0.7908 0.1977 1.0474135508 0.0202402820 64.7171074318 4.7060862860 35.3459056529 1.1702686082 12.3661587904 0.1893455061 113.4765854259 6.0859406823
0.008 0.004 0.7904 0.1976 1.0589549560 0.0157290535 68.3586785500 2.3081728221 34.8815037289 0.7110991620 12.2285287428 0.1613312334 116.5276659777 3.1963322710
0.008 0.0045 0.79 0.1975 1.0517570904 0.0340589219 73.4447611016 6.5876653045 33.7602645526 1.5883205676 12.0993149211 0.4627783073 120.3560976657 8.6728231013
0.008 0.005 0.7896 0.1974 1.0562247311 0.0676523065 77.1462365582 6.0565809439 33.2345347030 1.4226897161 11.8413823499 0.2443851669 123.2783783422 7.7913081334
0.008 0.0055 0.7892 0.1973 1.0327696172 0.0578774470 83.8133171324 3.9300530048 32.5077012672 0.5438901938 11.6896427471 0.1467736447 129.0434307639 4.6785942903
0.008 0.006 0.7888 0.1972 0.9883414121 0.0306145192 85.6461856688 5.3960955061 31.5056506388 0.9430196278 11.5532503798 0.1471255704 129.6934280995 6.5168552235
0.008 0.0065 0.7884 0.1971 0.9962838845 0.0546078824 90.2499702230 3.3174782761 31.0343141084 1.0444661037 11.4643849354 0.2345116417 133.7449531513 4.6510639039
0.0005 0.006999999999999999 0.794 0.1985 0.0641602850 0.0049391627 92.9793616424 4.1391536450 31.6393585189 0.8275388051 11.3965600558 0.1905095131 136.0794405021 5.1621411259
0.008 0.006999999999999999 0.7879999999999999 0.19699999999999998 0.9823845578 0.0439142687 95.2625338137 3.7534902764 29.8833861483 1.5178121050 11.1591729773 0.3360930782 137.2874774971 5.6513097283
0.008 0.0075 0.7876 0.1969 0.9542136009 0.0329127806 94.4306803870 5.9227376245 30.0344305445 1.0061034290 11.1131312708 0.2519231256 136.5324558032 7.2136769597
0.008 0.008 0.7872 0.1968 0.9446578138 0.0455882091 98.1270503602 3.5689034892 29.1773565317 0.5778013338 10.7326683515 0.1698220031 138.9817330572 4.3621150352
0.008 0.0085 0.7868 0.1967 0.9595499496 0.0542400035 100.0252690840 6.2299980138 29.2573212121 0.7576069916 10.9547081944 0.5481568469 141.1968484401 7.5900018558
0.008 0.009000000000000001 0.7864 0.1966 0.9324959029 0.0437807968 103.5654112656 3.9892473313 28.2270987451 0.6262224018 10.5982562726 0.2714512498 143.3232621862 4.9307017797
0.008 0.0095 0.7859999999999999 0.1965 0.9146253399 0.0272909647 107.6862170911 3.1953183699 27.3464037292 0.3859039939 10.4452789895 0.0990094719 146.3925251497 3.7075228004
0.008 0.01 0.7856 0.1964 0.8932799453 0.0652757796 109.9642837791 4.4492716091 27.1383655364 0.9874439582 10.1809104808 0.2235534296 148.1768397416 5.7255447765
0.0085 0.0 0.7932 0.1983 1.0609405741 0.0661420613 0.0000000000 0.0000000000 43.7265942235 1.5245181602 13.2592688834 0.5159734578 58.0468036810 2.1066336793
0.0085 0.0005 0.7928 0.1982 1.1362699610 0.0608090479 17.9151412100 1.8423469274 42.0369340269 1.0374038159 13.1998602297 0.5357769134 74.2882054276 3.4763367046
0.0085 0.001 0.7924 0.1981 1.1458257481 0.0463719949 29.5849147738 4.8808959509 40.2506227532 1.4141311243 13.0637153985 0.3104658763 84.0450786736 6.6518649464
0.0005 0.0075 0.7936 0.1984 0.0591962398 0.0206261905 94.2656030907 6.6617849073 30.7733995416 1.0760630768 11.3351711137 0.0923889991 136.4333699858 7.8508631737
0.0085 0.0015 0.792 0.198 1.1792089525 0.0497804894 39.6178703631 2.9939237171 39.2295019571 1.6328386862 13.0025739925 0.0780520087 93.0291552652 4.7545949014
0.0085 0.002 0.7916 0.1979 1.1605937828 0.0504504299 45.8186501212 4.6474772299 38.3022150543 0.8370465565 12.9095004351 0.2646511235 98.1909593934 5.7996253398
0.0085 0.0025 0.7912 0.1978 1.1697772665 0.0599571599 52.4370584204 5.7002016781 36.7174407798 1.3825847103 12.7538002554 0.1854611767 103.0780767221 7.3282047250
0.0085 0.003 0.7908 0.1977 1.1392483881 0.0955723756 59.1735735687 4.6443489070 36.0616870598 0.7169867770 12.4238346916 0.2894838671 108.7983437082 5.7463919267
0.0085 0.0035 0.7904 0.1976 1.1203850161 0.1036422040 64.4512819301 1.5344793787 35.3524068464 1.1869026355 12.3337315669 0.2482696568 113.2578053595 3.0732938750
0.0085 0.004 0.79 0.1975 1.1277069829 0.0270938664 69.0070749403 8.2796090449 34.7109557521 0.6511370760 12.2285287428 0.1481531734 117.0742664181 9.1059931607
0.0085 0.0045 0.7896 0.1974 1.0876223174 0.0915607350 71.4437519789 4.8676000283 34.0309309096 0.7456548722 12.0205984551 0.1789423756 118.5829036610 5.8837580111
0.0085 0.005 0.7892 0.1973 1.1012734419 0.1007633939 75.8603354754 4.0445560205 33.3073480705 0.9441983370 11.8044994775 0.2321650693 122.0734564653 5.3216828207
0.0085 0.0055 0.7888 0.1972 1.0708686646 0.0378734207 83.6366674071 3.2758882113 31.9165260695 0.8140862727 11.7230601148 0.5493993494 128.3471222560 4.6772472541
0.0085 0.006 0.7884 0.1971 1.0693794510 0.1024946130 85.0161690187 5.1729327876 31.5663284450 1.7302369588 11.6153819301 0.5631288064 129.2672588448 7.5687931658
0.0005 0.008 0.7932 0.1983 0.0636638805 0.0071333866 102.0643991494 3.3308435873 29.2263321896 0.6205837126 11.0133742399 0.3776481993 142.3677694594 4.3362088858
0.0085 0.0065 0.7879999999999999 0.19699999999999998 1.0587067537 0.0492379744 90.6403695194 6.7095721830 30.7415436934 0.2833095189 11.1943230974 0.2904584336 133.6349430639 7.3325781099
0.0085 0.006999999999999999 0.7876 0.1969 1.0459243372 0.0241866706 92.5103379018 3.5816508499 30.5094510846 0.2665915676 11.1975410662 0.1213320651 135.2632543898 3.9937611532
0.0085 0.0075 0.7872 0.1968 1.0429459100 0.0809664544 92.5477781133 5.1027495664 30.4407551397 1.3798167876 11.2445729169 0.3247665519 135.2760520799 6.8882993603
0.0085 0.008 0.7868 0.1967 1.0063360762 0.0465629033 99.1073031708 1.6946943041 29.3370691859 0.7186602802 10.8069291685 0.2860540210 140.2576376014 2.7459715086
0.0085 0.0085 0.7864 0.1966 0.9750625910 0.0529875501 103.6974731025 6.1165681636 28.0205774975 1.1134803422 10.7155883635 0.0906049598 143.4087015545 7.3736410157
0.0085 0.009000000000000001 0.7859999999999999 0.1965 0.9533448930 0.0538696124 105.9544371258 3.6205095231 27.7009354826 0.8368254774 10.4675572346 0.2458301007 145.0762747360 4.7570347136
0.0085 0.0095 0.7856 0.1964 0.9712154559 0.0583639587 106.4350332954 4.3601880840 27.6439416861 0.8690597684 10.4579033284 0.3591187730 145.5080937658 5.6467305841
0.0085 0.01 0.7852 0.1963 0.9801507374 0.0450922789 110.0262303108 7.8577614205 27.0846223366 1.2470582419 10.2561614421 0.4272951323 148.3471648269 9.5772070736
0.009000000000000001 0.0 0.7928 0.1982 1.1651855246 0.0478740926 0.0000000000 0.0000000000 43.5707822854 1.0375703905 13.4100183420 0.2317519234 58.1459861520 1.3171964065
0.009000000000000001 0.0005 0.7924 0.1981 1.2055183924 0.0349991595 18.6465867968 1.4740672419 41.7892385536 1.2277124090 13.3048155178 0.3804409352 74.9461592606 3.1172197456
0.0005 0.0085 0.7928 0.1982 0.0596926443 0.0076661961 103.9769132267 3.5396953847 28.7790500752 1.2215084266 10.8596543486 0.3685857603 143.6753102948 5.1374557677
0.009000000000000001 0.001 0.792 0.198 1.2137090671 0.0723159347 27.5454443429 3.4894455083 39.9678208349 1.0027666661 13.0753495932 0.1773270635 81.8023238381 4.7418551726
0.009000000000000001 0.0015 0.7916 0.1979 1.2083727184 0.0339284414 37.5229203461 5.8118304182 39.4087181919 0.9574615824 13.0590122134 0.2791188302 91.1990234698 7.0823392722
0.009000000000000001 0.002 0.7912 0.1978 1.2158187863 0.0415143791 46.1144277922 2.7687770684 37.5716976088 1.0985896278 12.7122141978 0.1571337364 97.6141583851 4.0660148117
0.009000000000000001 0.0025 0.7908 0.1977 1.2047737856 0.0238403410 51.4207268605 1.7788260911 37.3192345936 0.8442527329 12.6495875754 0.3255173501 102.5943228151 2.9724365151
0.009000000000000001 0.003 0.7904 0.1976 1.2192936180 0.0269502402 58.3852869335 7.6675996986 36.0092440987 1.5853929954 12.5711186454 0.1570479242 108.1849432956 9.4369908584
0.009000000000000001 0.0035 0.79 0.1975 1.1744931095 0.0354712210 63.7320895034 5.7389321067 35.2951963434 1.0563272752 12.3926451485 0.3606266490 112.5944241048 7.1913572519
0.009000000000000001 0.004 0.7896 0.1974 1.1685362552 0.0802941035 69.2443097351 3.2556142061 34.5037843852 1.2910448629 12.1210980941 0.1138515177 117.0377284696 4.7408046902
0.009000000000000001 0.0045 0.7892 0.1973 1.1593527715 0.0620634710 73.9723277184 2.2157955801 33.3337862575 0.5754704983 12.0151526618 0.3334684633 120.4806194092 3.1867980127
0.009000000000000001 0.005 0.7888 0.1972 1.1586081647 0.0627289177 79.1632428622 3.2615870299 32.8767523528 0.7055868858 11.9047515805 0.2917718328 125.1033549602 4.3216746662
0.009000000000000001 0.0055 0.7884 0.1971 1.1578635579 0.0735826576 82.4167972429 3.7769478914 31.9043905082 0.6463280702 11.5086938896 0.2042230976 126.9877451986 4.7010817168
0.0005 0.009000000000000001 0.7924 0.1981 0.0608095545 0.0081189081 103.0174227152 5.6875578282 29.1160286061 0.9575224002 10.9393609589 0.5590405515 143.1336218347 7.2122396880
0.009000000000000001 0.006 0.7879999999999999 0.19699999999999998 1.1346566463 0.0443484037 88.1325560790 3.7563524012 31.2161308206 0.3316347966 11.5421112572 0.2969054411 132.0254548031 4.4292410426
0.009000000000000001 0.0065 0.7876 0.1969 1.0977986102 0.0776773955 90.9027913656 1.8828503444 30.6314568164 0.9930368280 11.2584349361 0.3909019938 133.8904817283 3.3444665617
0.009000000000000001 0.006999999999999999 0.7872 0.1968 1.1128148471 0.0413210181 92.9160536484 3.7120782835 30.5755465521 0.5959428972 11.3225467748 0.4812050011 135.9269618224 4.8305471999
0.009000000000000001 0.0075 0.7868 0.1967 1.0996601272 0.0889291772 95.3506884936 5.2920785825 29.7670147843 1.0323904412 10.9906009227 0.2139834316 137.2079643278 6.6273816325
0.009000000000000001 0.008 0.7864 0.1966 1.0695035522 0.0606071099 98.9143158987 6.5201884204 29.1498348125 0.8449879997 10.7685610797 0.2212180312 139.9022153431 7.6470015612
0.009000000000000001 0.0085 0.7859999999999999 0.1965 1.0717373726 0.0724665603 100.5994657824 6.5106971171 28.6938844400 0.9330197020 10.7113802506 0.2911158739 141.0764678456 7.8072992533
0.009000000000000001 0.009000000000000001 0.7856 0.1964 1.0371131568 0.0323863535 105.9806452738 2.2841755928 27.7280237890 0.5267858805 10.4918157682 0.2202931836 145.2375979878 3.0636410104
0.009000000000000001 0.0095 0.7852 0.1963 1.0158918633 0.0396456016 109.7709561414 3.7602045325 27.2313326038 0.9459677177 10.4012175714 0.3459962629 148.4193981799 5.0918141147
0.009000000000000001 0.01 0.7848 0.1962 1.0341347297 0.0292268045 109.3322249356 6.6662580718 27.2421679263 1.3241952250 10.2819051920 0.3874571127 147.8904327836 8.4071372140
0.0095 0.0 0.7924 0.1981 1.1989410324 0.0608343697 0.0000000000 0.0000000000 43.7417636751 1.0262770908 13.2206532585 0.1814653725 58.1613579660 1.2685768330
0.0 0.002 0.7984 0.1996 0.0000000000 0.0000000000 45.7795080819 2.5507272059 39.0175630483 1.3473458289 13.1726312635 0.2771298544 97.9697023937 4.1752028892
0.0005 0.0095 0.792 0.198 0.0580793296 0.0104008299 109.5626524192 4.4803675426 28.1055264262 1.2316183930 10.5752354193 0.5146455001 148.3014935943 6.2370322656
0.0095 0.0005 0.792 0.198 1.2520563168 0.0901093864 17.0046633391 4.1588236879 41.9517683917 1.5260040507 13.1204011555 0.1924703872 73.3288892031 5.9674075122
0.0095 0.001 0.7916 0.1979 1.2437415410 0.0308770000 29.7156151485 3.4327165143 40.4976681071 1.1617362596 13.0394568649 0.1871516653 84.4964816615 4.8124814392
0.0095 0.0015 0.7912 0.1978 1.2654592390 0.0522204821 37.2754745845 3.3922863656 39.4839153304 0.9586864133 12.9820284997 0.3332758400 91.0068776536 4.7364691010
0.0095 0.002 0.7908 0.1977 1.2835780042 0.0889818095 46.1089819432 5.3779375717 38.0367496521 1.2770491838 12.7166698468 0.1484605626 98.1459794463 6.8924291276
0.0095 0.0025 0.7904 0.1976 1.2783657567 0.0950241968 55.0885061268 3.2476635080 37.0078274239 0.3312601771 12.5966148593 0.4280229842 105.9713141667 4.1019708661
0.0095 0.003 0.79 0.1975 1.2592541824 0.0237886041 60.0932413097 4.6098626826 35.6785500548 1.2056866091 12.5701285012 0.3357866528 109.6011740481 6.1751245486
0.0095 0.0035 0.7896 0.1974 1.2293458097 0.0654115392 63.5554397782 5.9025514232 35.1370006344 1.0316569093 12.3822486341 0.3593643868 112.3040348564 7.3589842585
0.0095 0.004 0.7892 0.1973 1.2422523274 0.0390632831 70.2538339838 3.0467007756 34.5003170820 0.5716412216 12.3117008579 0.2322389564 118.3081042511 3.8896442367
0.0095 0.0045 0.7888 0.1972 1.2313314278 0.0366096235 73.2606233340 6.2097244090 33.5981681274 0.7994770613 12.0661450895 0.2910333540 120.1562679787 7.3368444478
0.0095 0.005 0.7884 0.1971 1.2207828316 0.0380211519 75.4273904841 7.7593068978 33.2057127451 0.9305541537 11.8064797659 0.4198036377 121.6603658267 9.1476858411
0.0005 0.01 0.7916 0.1979 0.0580793296 0.0135628400 111.6337768471 8.2270208733 27.1127941752 1.5358997501 10.4888453355 0.5050186928 149.2934956874 10.2815021562
0.0095 0.0055 0.7879999999999999 0.19699999999999998 1.1669229405 0.0351852425 80.2578585007 5.5466385082 31.9494654500 1.1951588467 11.7277632999 0.2243042758 125.1020101911 7.0012868732
0.0095 0.006 0.7876 0.1969 1.1804499638 0.0984634364 85.0205937710 5.5363680654 31.5080344098 1.3429821714 11.4435919066 0.3795334029 129.1526700512 7.3573470761
0.0095 0.0065 0.7872 0.1968 1.1679157495 0.0209345036 86.5859349779 5.9457327025 31.2991293912 1.2542076754 11.3158633013 0.3718364012 130.3688434199 7.5927112827
0.0095 0.006999999999999999 0.7868 0.1967 1.1651855246 0.0497111400 91.6076884387 2.9553508551 30.1178625281 0.7962220853 11.1755103571 0.4789668547 134.0662468485 4.2802509351
0.0095 0.0075 0.7864 0.1966 1.1700254688 0.0729714654 93.2751393134 3.1041237489 30.2946949919 1.0565939866 11.0269887230 0.2110517447 135.7668484971 4.4447409456
0.0095 0.008 0.7859999999999999 0.1965 1.1700254688 0.0408336099 98.4020657321 8.1476532679 29.3320849376 0.8511333384 10.9497574733 0.1887582139 139.8539336118 9.2283784301
0.0095 0.0085 0.7856 0.1964 1.0671456307 0.0448168346 103.1920302471 6.9539614198 28.3384858608 1.0142578669 10.6999935920 0.3230678418 143.2976553306 8.3361039631
0.0095 0.009000000000000001 0.7852 0.1963 1.1030108577 0.0740649860 106.3598125068 7.5419652200 27.5650605380 1.1555595902 10.5153316936 0.1998460858 145.5432155961 8.9714358820
0.0095 0.0095 0.7848 0.1962 1.1094641166 0.0554608499 106.2498744312 5.4282006474 27.8313927660 1.0855253337 10.4331497227 0.3844183160 145.6238810365 6.9536051470
0.0095 0.01 0.7844 0.1961 1.0423254044 0.0482458213 109.5354231744 7.4896308991 26.9545984662 1.7536689388 10.2190310336 0.3473085253 147.7513780786 9.6388541845
0.001 0.0 0.7992 0.1998 0.1320436040 0.0093001358 0.0000000000 0.0000000000 44.6779355424 0.5061932425 13.5417075242 0.2062877043 58.3516866706 .7217810826
0.01 0.0 0.792 0.198 1.2449825523 0.0490511979 0.0000000000 0.0000000000 43.4821493471 0.8080692684 13.2463970084 0.1896946829 57.9735289078 1.0468151492
0.01 0.0005 0.7916 0.1979 1.3178299165 0.0814292580 17.0288292938 3.2228584857 41.5764328190 0.8508805972 13.2233761551 0.5374189651 73.1464681844 4.6925873060
0.01 0.001 0.7912 0.1978 1.3268892991 0.0533525184 29.3629964291 1.4770381390 39.8176432645 1.2424950861 13.1694132948 0.2341675397 83.6769422875 3.0070532832
0.01 0.0015 0.7908 0.1977 1.3651124477 0.0354156016 36.9415759709 3.4816159260 39.0648050546 1.2897004724 13.0689136557 0.3102028790 90.4404071289 5.1169348790
0.01 0.002 0.7904 0.1976 1.3142309837 0.0695896473 45.5392099971 3.3905364458 38.0508355714 0.7419752923 12.9411850504 0.4056299579 97.8454616026 4.6077313433
0.01 0.0025 0.79 0.1975 1.3440152553 0.0614419677 52.8659190250 5.5514519632 36.8212431697 1.0366187446 12.5946345708 0.2382886536 103.6258120208 6.8878013291
0.01 0.003 0.7896 0.1974 1.3288749172 0.0454054141 60.0122343066 2.9697370771 35.6982703418 0.4203644898 12.4998282611 0.4763730925 109.5392078267 3.9118800735
0.01 0.0035 0.7892 0.1973 1.3222975573 0.0552047811 62.5799520854 1.7162126603 35.7166903902 0.8827104687 12.3272956295 0.1465948572 111.9462356624 2.8007227673
0.01 0.004 0.7888 0.1972 1.2957399151 0.1129672090 67.8957813895 2.7394343972 34.6771495458 0.6823292966 12.1438714114 0.1140859286 116.0125422618 3.6488168314
0.01 0.0045 0.7884 0.1971 1.2829574985 0.0541149242 72.7299934272 2.5646228461 33.6057528532 0.8331905090 11.9874286235 0.2529164456 119.6061324024 3.7048447249
0.001 0.0005 0.7988 0.1997 0.1322918063 0.0288427690 17.2725310342 1.5896486949 42.8352805915 0.5825736892 13.3664519960 0.4246945475 73.6065554280 2.6257597006
0.01 0.005 0.7879999999999999 0.19699999999999998 1.2705473854 0.0173137758 79.2296141462 2.9764002700 32.3206836001 0.5400627368 11.8178664245 0.2367645829 124.6387115562 3.7705413655
0.01 0.0055 0.7876 0.1969 1.2779934533 0.0429511847 82.7445692764 4.4991496672 32.0773222559 0.9966712045 11.6384027833 0.2001500083 127.7382877689 5.7389220647
0.01 0.006 0.7872 0.1968 1.2804754759 0.0484255274 84.1009260299 8.8854865741 31.5702291611 1.1814223560 11.4718110171 0.1487887329 128.4234416840 10.2641231904
0.01 0.0065 0.7868 0.1967 1.2540419349 0.0615971813 87.3081906945 2.8498347905 31.2893776009 1.2007433600 11.4626521830 0.1999294653 131.3142624133 4.3121047971
0.01 0.006999999999999999 0.7864 0.1966 1.2437415410 0.0203253256 90.4820995343 5.5110717487 30.3185327015 1.2204874986 11.2688314505 0.2681783294 133.3132052273 7.0200629023
0.01 0.0075 0.7859999999999999 0.1965 1.2000579426 0.0644227131 93.6662193409 6.3022951641 29.6855331588 1.2038210111 10.9420838555 0.2958833599 135.4938942978 7.8664222482
0.01 0.008 0.7856 0.1964 1.1856622114 0.0441730303 98.5089405176 3.8732568164 29.1132114223 0.7262678666 10.8460398655 0.1883968942 139.6538540168 4.8320946075
0.01 0.0085 0.7852 0.1963 1.1619588952 0.0680526974 103.7315096585 5.9123145557 28.0994586456 0.8376554004 10.5831565731 0.3437754520 143.5760837724 7.1617981055
0.01 0.009000000000000001 0.7848 0.1962 1.1887647397 0.0857121156 103.9667022599 4.1867163098 27.8313927660 0.7175037682 10.5655815131 0.3429088325 143.5524412787 5.3328410261
0.01 0.0095 0.7844 0.1961 1.1277069829 0.0767286296 110.5006999004 7.6060006110 26.9723683951 1.7343053946 10.3081440140 0.1668811652 148.9089192924 9.5839158004
0.001 0.001 0.7984 0.1996 0.1397378742 0.0190227241 29.2864141783 1.4836743598 41.5205225547 1.2087454579 13.2550607704 0.2900615642 84.2017353776 3.0015041060
0.01 0.01 0.784 0.196 1.1099605211 0.0321649449 111.2569921730 3.9265713316 26.7199053800 0.9691126047 10.1299180531 0.3679674898 149.2167761272 5.2958163710
0.001 0.0015 0.7979999999999999 0.1995 0.1368835482 0.0100697955 38.8871055075 2.7348709659 39.7060394424 0.6451944644 13.3214004336 0.4723449801 92.0514289317 3.8624802059
0.001 0.002 0.7976 0.1994 0.1272036599 0.0167789136 45.0885659966 4.1792125284 39.2544231990 0.5723863509 13.1654527178 0.3735823486 97.6356455733 5.1419601415
0.001 0.0025 0.7972 0.1993 0.1339051210 0.0256670423 50.3114755030 4.5064540918 38.0868088422 1.0260647458 13.0382191846 0.2153967681 101.5704086508 5.7735826480
0.001 0.003 0.7968 0.1992 0.1420957957 0.0136172367 60.4591342859 2.7216512089 36.7317434056 0.6341765348 12.9216297019 0.3732082010 110.2546031891 3.7426531814
0.001 0.0035 0.7964 0.1991 0.1396137731 0.0088799541 63.3573470227 6.9682105856 36.2497882591 1.4086522065 12.4562619151 0.5236505783 112.2030109700 8.9093933245
0.0 0.0025 0.7979999999999999 0.1995 0.0000000000 0.0000000000 50.5248847086 4.4241812568 38.5412422695 0.9424244384 13.0369815044 0.3465101642 102.1031084825 5.7131158594
0.001 0.004 0.7959999999999999 0.19899999999999998 0.1263349520 0.0099776075 68.5588134988 4.9176308115 35.0327648315 1.2454638385 12.5317604124 0.5692304631 116.2496736947 6.7423027206
0.001 0.0045 0.7956 0.1989 0.1356425368 0.0116046171 73.2701535697 2.5104597630 34.3501395116 1.2944890500 12.2911553652 0.1631816565 120.0470909833 3.9797350866
0.001 0.005 0.7952 0.1988 0.1249698395 0.0174731573 79.8620133553 5.3685303671 33.5925337597 1.1753878214 11.9663880586 0.1399364920 125.5459050131 6.7013278378
0.001 0.0055 0.7948 0.1987 0.1259626486 0.0289770163 82.4171376084 3.7114928891 33.3691094090 0.7419031350 11.8856913041 0.4149619917 127.7979009701 4.8973350321
0.001 0.006 0.7944 0.1986 0.1286928735 0.0088660683 85.8279408774 4.3729307650 32.2907781099 0.5718876256 11.9260396814 0.3325263437 130.1734515422 5.2862108026
0.001 0.0065 0.794 0.1985 0.1304302893 0.0223850372 90.0505160052 6.3574532058 31.4191847649 0.8302442428 11.6237981560 0.1514839771 133.2239292154 7.3615664629
0.001 0.006999999999999999 0.7936 0.1984 0.1242252327 0.0261897496 92.7138765062 2.2511614440 30.7278911870 0.3144290372 11.3878962938 0.2964899223 134.9538892197 2.8882701531
0.001 0.0075 0.7932 0.1983 0.1232324237 0.0240973594 98.7128194876 3.9066072953 30.0303131219 1.3832251718 11.1631335543 0.1869485649 140.0294985875 5.5008783914
0.001 0.008 0.7928 0.1982 0.1250939407 0.0182829231 100.8635894564 3.0454501273 29.5134682369 0.7264152802 11.0403556701 0.1859218259 141.5425073041 3.9760701565
0.001 0.0085 0.7924 0.1981 0.1166550637 0.0205723595 100.2434434075 2.3669135521 29.5236534400 1.0994726022 10.9646096367 0.2522634113 140.8483615479 3.7392219251
0.0 0.003 0.7976 0.1994 0.0000000000 0.0000000000 58.8447804384 2.8942551388 37.2013462844 0.7317180515 12.8557851108 0.4011184130 108.9019118336 4.0270916033
0.001 0.009000000000000001 0.792 0.198 0.1226119180 0.0178395107 105.5265976178 5.6028361979 28.4128161734 1.3339521140 10.7316782072 0.3356661949 144.7937039164 7.2902940175
0.001 0.0095 0.7916 0.1979 0.1141730411 0.0097084847 106.2621275913 2.3599770754 28.3098806093 1.0217644578 10.7306880630 0.6109278144 145.4168693047 4.0023778323
0.001 0.01 0.7912 0.1978 0.1115669173 0.0081340695 107.2379556496 6.3422259580 28.1323980261 0.9983603861 10.4804291096 0.3654202359 145.9623497026 7.7141406495
0.0015 0.0 0.7988 0.1997 0.1984377094 0.0227535287 0.0000000000 0.0000000000 44.5223403108 1.2893665961 13.4511093274 0.3972841895 58.1718873476 1.7094043143
0.0015 0.0005 0.7984 0.1996 0.1999269230 0.0211103284 16.7575579431 1.3172356461 42.5789168603 0.8687292131 13.5080426205 0.1318881774 73.0444443469 2.3389633650
0.0015 0.001 0.7979999999999999 0.1995 0.1948387766 0.0202554946 29.7292297709 2.4189739826 41.1148480789 0.8388610140 13.3404607100 0.3684534086 84.3793773364 3.6465438998
0.0015 0.0015 0.7976 0.1994 0.2144467554 0.0279114453 39.9943146717 2.8891133301 39.9138609287 1.1007419808 13.1104997132 0.3527033556 93.2331220690 4.3704701118
0.0015 0.002 0.7972 0.1993 0.1969484959 0.0137880769 43.7910924849 4.9471018320 39.7914217840 1.0885528926 13.0580220692 0.4516854127 96.8374848340 6.5011282142
0.0015 0.0025 0.7968 0.1992 0.1990582151 0.0168594939 51.7413512173 4.3425932266 37.8534159948 0.9450651552 12.8807862525 0.4291061642 102.6746116797 5.7336240399
0.0015 0.003 0.7964 0.1991 0.1947146755 0.0261190873 55.7430290972 5.0726790346 37.3907477224 0.7209747734 12.8837566852 0.3010494404 106.2122481803 6.1208223357
0.0 0.0035 0.7972 0.1993 0.0000000000 0.0000000000 64.7576109334 4.4838138816 36.0538856276 0.9244988769 12.6602316259 0.3733349280 113.4717281869 5.7816476865
0.0015 0.0035 0.7959999999999999 0.19899999999999998 0.2140744520 0.0225304229 60.9145434041 5.1386455588 36.5986856448 0.8082858955 12.7045405801 0.4777828087 110.4318440810 6.4472446859
0.0015 0.004 0.7956 0.1989 0.1999269230 0.0153283738 68.7923042725 2.7544206482 35.2826273693 0.8339078226 12.3258104131 0.3655007140 116.6006689779 3.9691575586
0.0015 0.0045 0.7952 0.1988 0.1988100128 0.0309268386 70.7313668634 2.7416939121 34.5581777043 0.6814237775 12.2998191272 0.3703304872 117.7881737077 3.8243750154
0.0015 0.005 0.7948 0.1987 0.1974449004 0.0190227241 77.6013053109 5.1612849347 33.8452134813 1.0232657399 12.3438805453 0.3939809884 123.9878442379 6.5975543871
0.0015 0.0055 0.7944 0.1986 0.1907434393 0.0290788840 83.5508952862 2.2029203662 32.7983046176 0.8055680402 11.9520309673 0.1927249037 128.4919743104 3.2302921941
0.0015 0.006 0.794 0.1985 0.1832973714 0.0232913723 88.1213240155 4.8934154626 31.9886893176 0.8513454065 11.7052375187 0.2343767805 131.9985482232 6.0024290219
0.0015 0.0065 0.7936 0.1984 0.1913639449 0.0136081856 90.8462906827 3.2359043299 31.6894177090 0.1497038528 11.5601813894 0.3519172334 134.2872537260 3.7511336017
0.0015 0.006999999999999999 0.7932 0.1983 0.1839178770 0.0197722353 95.4633494937 3.8226780683 30.4719608686 0.7113880986 11.2735346356 0.2960373938 137.3927628749 4.8498757960
0.0015 0.0075 0.7928 0.1982 0.1809394499 0.0167899246 94.7982751909 5.4844953699 30.4164840172 0.8945463797 11.2151161262 0.3793867817 136.6108147842 6.7752184559
0.0015 0.008 0.7924 0.1981 0.1818081578 0.0245331333 99.4381384943 5.8722619600 29.6302730138 0.9700522429 11.0599110186 0.4595565395 140.3101306845 7.3264038757
0.0 0.004 0.7968 0.1992 0.0000000000 0.0000000000 70.3025062588 7.2426032170 35.3634588754 0.8203699118 12.5837429843 0.2965783617 118.2497081185 8.3595514905
0.0015 0.0085 0.792 0.198 0.1777128205 0.0164001418 103.6647980089 4.8000259315 28.7157717916 1.0847996787 10.8537134832 0.3729362163 143.4119961042 6.2741619683
0.0015 0.009000000000000001 0.7916 0.1979 0.1845383827 0.0243136890 105.2253740979 7.0486525131 28.7255235819 1.3510141299 10.8086619209 0.3451543931 144.9440979834 8.7691347251
0.0015 0.0095 0.7912 0.1978 0.1747343933 0.0184172100 108.1266501248 6.5016787707 28.0927407456 1.4944382293 10.4908256239 0.0778287374 146.8849508876 8.0923629474
0.0015 0.01 0.7908 0.1977 0.1706390560 0.0216662237 109.6848436549 4.9632840165 27.6825154343 0.3216747225 10.4353775472 0.4145932637 147.9733756924 5.7212182264
0.002 0.0 0.7984 0.1996 0.2618533877 0.0249810368 0.0000000000 0.0000000000 44.2986992536 0.3154805335 13.4575452649 0.5285214223 58.0180979062 .8689829926
0.002 0.0005 0.7979999999999999 0.1995 0.2526699040 0.0115193663 15.5812545704 1.4181977084 42.7845712820 1.5977926359 13.3258560827 0.2392965770 71.9443518391 3.2668062876
0.002 0.001 0.7976 0.1994 0.2746358042 0.0138771481 28.1996269477 3.8605553907 40.3843306333 1.2451410318 13.4934379931 0.4329472860 82.3520313783 5.5525208566
0.002 0.0015 0.7972 0.1993 0.2704163658 0.0403845753 38.6835669031 4.4187738206 39.6598809684 0.7165543554 13.0300504948 0.4426216036 91.6439147321 5.6183343549
0.002 0.002 0.7968 0.1992 0.2783588382 0.0228911930 45.2553451207 2.1179856742 38.9846236678 0.8591326079 13.0805478504 0.3072982439 97.5988754771 3.3073077190
0.002 0.0025 0.7964 0.1991 0.2778624337 0.0137388416 53.3019273064 3.8086949270 37.7257758953 1.0713337477 12.9052923221 0.2669306535 104.2108579575 5.1606981698
0.0 0.0045 0.7964 0.1991 0.0000000000 0.0000000000 74.5744343927 7.6964121955 34.9731705576 1.3788185284 12.3619506774 0.4805719859 121.9095556277 9.5558027098
0.002 0.003 0.7959999999999999 0.19899999999999998 0.2755045122 0.0205723595 58.2106794016 7.0801440726 36.8164756278 2.2922930973 12.8592506156 0.3461237475 108.1619101572 9.7391332769
0.002 0.0035 0.7956 0.1989 0.2691753545 0.0148590053 65.1388203597 3.7015998797 35.9786884891 1.5197146124 12.7055307243 0.2052884439 114.0922149276 5.4414619413
0.002 0.004 0.7952 0.1988 0.2665692307 0.0283711581 69.2317162094 3.8731832374 35.2297509953 0.7574792879 12.4498259776 0.3864988389 117.1778624130 5.0455325223
0.002 0.0045 0.7948 0.1987 0.2640872081 0.0363054674 73.7966990898 4.6441357804 34.4944660078 0.8827306851 12.3562573481 0.2843869352 120.9115096538 5.8475588681
0.002 0.005 0.7944 0.1986 0.2609846798 0.0389179249 77.5546752293 3.2975191549 33.8902884231 1.1940777931 12.1201079499 0.3036556197 123.8260562821 4.8341704926
0.002 0.0055 0.794 0.1985 0.2647077137 0.0241484348 80.7016951899 7.5898743618 33.2796096448 1.2454819373 12.0666401616 0.2266684307 126.3126527100 9.0861731646
0.002 0.006 0.7936 0.1984 0.2556483311 0.0262672585 85.1696738859 6.7693372164 32.3013967260 1.0693829016 11.8490559677 0.2461340025 129.5757749107 8.1111213790
0.002 0.0065 0.7932 0.1983 0.2542832187 0.0185969593 87.6676167251 4.0827307235 31.8328773795 1.1605348927 11.7069702711 0.1260383986 131.4617475944 5.3879009741
0.002 0.006999999999999999 0.7928 0.1982 0.2419972066 0.0305903626 92.2101354786 2.9185111240 31.2581718720 0.9777478063 11.4812173873 0.3842556993 135.1915219445 4.3111049922
0.002 0.0075 0.7924 0.1981 0.2495673757 0.0364054429 93.8238085949 8.9627367080 30.7003694677 1.5530791182 11.3824505006 0.3416377836 136.1561959389 10.8938590527
