# Supplementary material for: Multipressure Sampling for Improving the Performance of MOF-based Electronic Noses
Source: ACS Sens. 2024 Jul 12;9(7):3531–9. doi: 10.1021/acssensors.4c00199 (PMC11287752; doi:10.1021/acssensors.4c00199)
Supplement: Supplementary file 2 — se4c00199_si_002.zip [file se4c00199_si_002.zip › Multiplex_Adsorption_Data/Methane_5bar/SICZOV.csv]

methane_comp CO2_comp N2_comp O2_comp methane_mass methane_error CO2_mass CO2_error N2_mass N2_error O2_mass O2_error total_mass total_error
0.0 0.0 0.8 0.2 0.0000000000 0.0000000000 0.0000000000 0.0000000000 46.6961560318 1.6742752163 14.9727231652 0.2638745497 61.6688791970 1.9381497660
0.0 0.0005 0.7996 0.1999 0.0000000000 0.0000000000 0.6409750450 0.0324006938 47.3087459177 1.9904375827 14.9551795506 0.3830537228 62.9049005133 2.4058919993
0.0 0.005 0.7959999999999999 0.19899999999999998 0.0000000000 0.0000000000 6.3980337021 0.3186957281 46.1090175882 1.6657436498 14.7258594459 0.2663999402 67.2329107362 2.2508393181
0.002 0.008 0.792 0.198 0.1588200705 0.0088989153 9.7042243376 0.7219596849 45.3807991672 1.5512035857 14.7273631843 0.3750098309 69.9712067596 2.6570720168
0.002 0.0085 0.7916 0.1979 0.1615843439 0.0206370248 10.2983323901 0.3349171871 45.6522080816 0.6398853807 14.4779932343 0.3892285134 70.5901180499 1.3846681060
0.002 0.009000000000000001 0.7912 0.1978 0.1497733576 0.0126050225 11.1839807050 0.6090127805 45.9670599749 0.5644458079 14.5890192522 0.1304627267 71.8898332897 1.3165263376
0.002 0.0095 0.7908 0.1977 0.1542967140 0.0182532709 11.6605766659 0.7917328563 45.9106718658 0.9094301011 14.6459106881 0.4759320791 72.3714559338 2.1953483074
0.002 0.01 0.7904 0.1976 0.1536684701 0.0077291881 12.3360127348 0.3985017736 45.7978956476 1.0693901191 14.4870156647 0.2272110616 72.7745925172 1.7028321424
0.0025 0.0 0.7979999999999999 0.1995 0.1894783752 0.0068175324 0.0000000000 0.0000000000 45.9890008734 0.9977937137 14.6356351424 0.1771577140 60.8141143910 1.1817689601
0.0025 0.0005 0.7976 0.1994 0.1889757801 0.0315015324 0.6237445331 0.0440777916 46.9083245202 1.1721397224 14.8386398253 0.2046815727 62.5596846587 1.4524006191
0.0025 0.001 0.7972 0.1993 0.1950069220 0.0116954660 1.2333600463 0.1173376358 46.2268402131 0.6886724832 14.6837547709 0.3565068837 62.3389619523 1.1742124687
0.0025 0.0015 0.7968 0.1992 0.1889757801 0.0173449951 1.8667536661 0.1041749401 46.0532877060 1.2179191761 14.7148320310 0.3039618695 62.8238491832 1.6434009808
0.0025 0.002 0.7964 0.1991 0.1903579168 0.0141487456 2.4450096476 0.1985266060 45.9225199510 0.7691170957 14.5368896547 0.3584333940 63.0947771701 1.3402258413
0.0 0.0055 0.7956 0.1989 0.0000000000 0.0000000000 6.8663590173 0.3486529273 46.0159881786 1.2578865405 14.5539320231 0.3835545086 67.4362792190 1.9900939764
0.0025 0.0025 0.7959999999999999 0.19899999999999998 0.1896040240 0.0170697477 3.1269933111 0.2547637098 46.0037012754 1.5439381079 14.7754828128 0.6413463338 64.0957814233 2.4571178992
0.0025 0.003 0.7956 0.1989 0.1843267748 0.0114774513 3.8110446360 0.1418254315 46.1502664773 1.5457523533 14.6411488498 0.3637486220 64.7867867379 2.0628038581
0.0025 0.0035 0.7952 0.1988 0.1953838684 0.0225328606 4.5174956265 0.2883660924 46.2485617026 0.6768112482 14.7940289196 0.3648624262 65.7554701171 1.3525726274
0.0025 0.004 0.7948 0.1987 0.1875936434 0.0280576871 4.9878886031 0.2297741585 46.2347389365 0.7257025063 14.7496686371 0.3228258572 66.1598898201 1.3063602091
0.0025 0.0045 0.7944 0.1986 0.1919913510 0.0131205256 5.6512633136 0.5011225365 46.7948900750 1.2071128631 14.7942795427 0.2897705571 67.4324242823 2.0111264823
0.0025 0.005 0.794 0.1985 0.1883475361 0.0153764552 6.0920198097 0.3523164035 46.3547556513 1.2775561012 14.6714742407 0.3081420525 67.3065972378 1.9533910124
0.0025 0.0055 0.7936 0.1984 0.1899809704 0.0253250116 6.9201182146 0.4647636045 46.1535576121 1.0854119684 14.6469131803 0.3272933811 67.9105699774 1.9027939656
0.0025 0.006 0.7932 0.1983 0.1838241797 0.0253125405 7.5176723695 0.3419186603 46.0043595024 1.0850286986 14.6554343645 0.2808741090 68.3612904161 1.7331340084
0.0025 0.0065 0.7928 0.1982 0.1902322680 0.0137733083 7.9625641884 0.4087222718 46.0493383443 0.9174291220 14.6794941788 0.2351405382 68.8816289795 1.5750652403
0.0025 0.006999999999999999 0.7924 0.1981 0.1850806676 0.0100393305 8.5425432210 0.4703867912 45.7487480349 0.9299870798 14.5609494689 0.1481722901 69.0373213924 1.5585854916
0.0 0.006 0.7952 0.1988 0.0000000000 0.0000000000 7.2740329303 0.1410395029 45.4229256923 1.0523175150 14.5669644225 0.5445263525 67.2639230451 1.7378833704
0.0025 0.0075 0.792 0.198 0.1932478389 0.0211089967 9.6628711089 0.3670835114 45.9093554119 0.8866310293 14.7391424683 0.2821619498 70.5046168280 1.5569854872
0.0025 0.008 0.7916 0.1979 0.1908605119 0.0094495910 9.6377145614 0.5664813761 45.4733897589 1.0452957215 14.2880209509 0.6483711216 69.5899857831 2.2695978102
0.0025 0.0085 0.7912 0.1978 0.1941273805 0.0133684644 10.3910325444 1.0037960944 45.4591281749 1.0669436398 14.7025515008 0.4955354840 70.7468396006 2.5796436826
0.0025 0.009000000000000001 0.7908 0.1977 0.1809342575 0.0129363347 10.9144954979 0.4598789750 45.3816768032 1.5643244544 14.5446589697 0.3354321728 71.0217655283 2.3725719369
0.0025 0.0095 0.7904 0.1976 0.1831959357 0.0149432284 11.6433461539 0.4666007369 45.5457947239 0.3924156531 14.5687187840 0.2117015866 71.9410555975 1.0856612050
0.0025 0.01 0.79 0.1975 0.1826933406 0.0205757327 12.1902426036 0.9628965096 45.4277526900 0.9546831615 14.3095745345 0.4036117757 72.1102631687 2.3417671795
0.003 0.0 0.7976 0.1994 0.2289320953 0.0178155629 0.0000000000 0.0000000000 46.5370845177 1.1752480837 14.8729751852 0.6048140579 61.6389917982 1.7978777045
0.003 0.0005 0.7972 0.1993 0.2218957630 0.0169211184 0.6371843324 0.0685211339 46.4247471175 0.8116187178 14.7238544614 0.5993264808 62.0076816743 1.4963874509
0.003 0.001 0.7968 0.1992 0.2279269050 0.0213735941 1.2447321842 0.0607374936 45.7171531411 1.1858327970 14.7599441828 0.5323285824 61.9497564131 1.8002724671
0.003 0.0015 0.7964 0.1991 0.2205136263 0.0201195064 1.9777181631 0.0840566469 45.8979461447 0.8884925056 14.7060602237 0.1257478596 62.8022381578 1.1184165185
0.0 0.0065 0.7948 0.1987 0.0000000000 0.0000000000 8.1293555442 0.7611659351 45.6752460250 1.5144722627 14.7316237764 0.3678887088 68.5362253456 2.6435269066
0.003 0.002 0.7959999999999999 0.19899999999999998 0.2227753046 0.0176732069 2.5166885773 0.2914563381 45.8134736855 1.7370765501 14.5992947979 0.2343270710 63.1522323653 2.2805331661
0.003 0.0025 0.7956 0.1989 0.2324502614 0.0123622064 3.1376762285 0.1381538968 45.7513809428 0.9658296789 14.7980388887 0.2582512295 63.9195463214 1.3745970116
0.003 0.003 0.7952 0.1988 0.2161159187 0.0289374374 3.7476363520 0.1323590463 45.9554312987 1.6045806148 14.6722261099 0.3483087192 64.5914096793 2.1141858177
0.003 0.0035 0.7948 0.1987 0.2245343876 0.0084325224 4.3937805506 0.4764253695 46.0372708501 1.7819561917 14.7328768917 0.4288042731 65.3884626800 2.6956183567
0.003 0.004 0.7944 0.1986 0.2262934707 0.0147475500 4.9820302290 0.2956635357 46.0899290065 1.6877183286 14.7421499451 0.3029020040 66.0404026513 2.3010314183
0.003 0.0045 0.794 0.1985 0.2265447683 0.0148797030 5.6040517109 0.2848040491 45.4319214607 1.2382825762 14.7005465163 0.4271205309 65.9630644562 1.9650868592
0.003 0.005 0.7936 0.1984 0.2223983582 0.0119992950 6.2536420119 0.1498099627 45.7004780583 0.4251813265 14.5627038304 0.6063325636 66.7392222588 1.1933231478
0.003 0.0055 0.7932 0.1983 0.2205136263 0.0156532373 6.9270104194 0.6751736922 45.6910434719 1.2212978155 14.5205991554 0.4129842278 67.3591666730 2.3251089728
0.003 0.006 0.7928 0.1982 0.2284295001 0.0125548231 7.3078047338 0.2331094051 45.8900474212 1.4538865163 14.4950356028 0.4921573393 67.9213172579 2.1917080838
0.003 0.0065 0.7924 0.1981 0.2225240070 0.0225524703 8.0159787754 0.5172662827 45.7575243943 1.9983880194 14.5504233002 0.4288323966 68.5464504769 2.9670391690
0.0 0.006999999999999999 0.7944 0.1986 0.0000000000 0.0000000000 8.6121544894 0.3633336083 46.0098447270 0.8982587764 14.5153360711 0.2444909893 69.1373352875 1.5060833740
0.003 0.006999999999999999 0.792 0.198 0.2265447683 0.0264710721 8.5749365835 0.3723806646 45.9532372089 1.1788494998 14.4875169108 0.4186902658 69.2422354715 1.9963915023
0.003 0.0075 0.7916 0.1979 0.2280525537 0.0176803519 9.2903474402 0.8589506821 45.7577438033 0.9384068676 14.4980430796 0.2273006129 69.7741868768 2.0423385145
0.003 0.008 0.7912 0.1978 0.2267960658 0.0179286338 9.9065105480 0.5232114115 45.8760052462 1.3347125920 14.7386412222 0.4402288133 70.7479530822 2.3160814506
0.003 0.0085 0.7908 0.1977 0.2379788082 0.0138190822 10.3655313867 0.9239729939 45.7739800682 0.9238659732 14.6028035208 0.5199408499 70.9802937839 2.3815988992
0.003 0.009000000000000001 0.7904 0.1976 0.2192571385 0.0271819893 11.4279647544 1.1080269051 45.5727820290 0.3177648146 14.4917775029 0.2588614777 71.7117814248 1.7118351867
0.003 0.0095 0.79 0.1975 0.2344606420 0.0092469315 11.7301879342 0.3862796414 45.7551108955 0.7747972183 14.5619519612 0.3275619494 72.2817114329 1.4978857406
0.003 0.01 0.7896 0.1974 0.2323246126 0.0137273819 12.2595092617 0.7640312883 45.2552972279 0.7940604865 14.5622025843 0.1725728626 72.3093336865 1.7443920193
0.0035 0.0 0.7972 0.1993 0.2638624589 0.0204000397 0.0000000000 0.0000000000 46.3624349657 1.0467629011 14.8105700419 0.3499652957 61.4368674665 1.4171282365
0.0035 0.0005 0.7968 0.1992 0.2680088689 0.0182013017 0.6233999228 0.0230038628 46.0879543256 0.8850426502 14.5386440161 0.5819012076 61.5180071334 1.5081490223
0.0035 0.001 0.7964 0.1991 0.2749195524 0.0225132339 1.3002144327 0.1458739661 46.2362747994 0.7723512909 14.8203443415 0.4672017282 62.6317531260 1.4079402191
0.0 0.0075 0.794 0.1985 0.0000000000 0.0000000000 9.5198578596 0.9592651734 46.0098447270 1.9434719293 14.6561862337 0.6540703119 70.1858888203 3.5568074146
0.0035 0.0015 0.7959999999999999 0.19899999999999998 0.2675062738 0.0249835802 1.8736458709 0.1843790381 46.0883931436 0.3467011887 14.8251061797 0.2224798892 63.0546514680 .7785436962
0.0035 0.002 0.7956 0.1989 0.2673806250 0.0125044221 2.4715446360 0.1341875279 45.8340981301 0.8061631922 14.7857583585 0.4675565226 63.3587817496 1.4204116648
0.0035 0.0025 0.7952 0.1988 0.2600929952 0.0224907824 3.2065982763 0.1111761983 46.2016081798 0.6128350217 14.6772385712 0.5440370424 64.3455380225 1.2905390448
0.0035 0.003 0.7948 0.1987 0.2731604693 0.0196173134 3.7714144585 0.1260237336 46.0815914650 0.8872269964 14.7524254908 0.2735472401 64.8785918836 1.3064152835
0.0035 0.0035 0.7944 0.1986 0.2673806250 0.0125799478 4.3758608181 0.2028534057 45.5425035891 1.7137346897 14.5256116167 0.2714913035 64.7113566489 2.2006593467
0.0035 0.004 0.794 0.1985 0.2584595609 0.0234744762 4.9554952406 0.2228858468 46.0478024814 0.9676981978 14.6584418413 0.5078753825 65.9201991242 1.7219339033
0.0035 0.0045 0.7936 0.1984 0.2530566629 0.0135654149 5.6926165424 0.2884896133 45.6122756463 1.0639925124 14.7777384204 0.3595385071 66.3356872720 1.7255860477
0.0035 0.005 0.7932 0.1983 0.2607212391 0.0258238069 6.3280778235 0.1972013840 45.9308574924 0.8740681186 14.5496714310 0.2075267944 67.0693279860 1.3046201039
0.0035 0.0055 0.7928 0.1982 0.2564491803 0.0341561393 6.9966216877 0.6917816875 45.5997693342 1.7915084216 14.7063108468 0.2940713266 67.5591510490 2.8115175750
0.0035 0.006 0.7924 0.1981 0.2759247427 0.0221854635 7.5031987394 0.3875515616 46.4616078269 1.0905995894 14.7356337454 0.1864702976 68.9763650544 1.6868069121
0.0 0.008 0.7936 0.1984 0.0000000000 0.0000000000 10.1825433497 0.7306406756 45.3211199233 1.9732297939 14.6025528978 0.3862198203 70.1062161708 3.0900902898
0.0035 0.0065 0.792 0.198 0.2613494831 0.0143261662 7.9112172627 0.4070405675 45.8843427876 0.5109066244 14.5601975997 0.2440888530 68.6171071331 1.1763622111
0.0035 0.006999999999999999 0.7916 0.1979 0.2696423032 0.0259384877 8.7727428609 0.5081878293 45.9672793839 1.4070662450 14.6659605333 0.3785208203 69.6756250813 2.3197133823
0.0035 0.0075 0.7912 0.1978 0.2619777270 0.0098935956 9.3024087986 0.5646032574 45.5949423365 0.9176465445 14.5426539852 0.4585961086 69.7019828473 1.9507395061
0.0035 0.008 0.7908 0.1977 0.2519258238 0.0389227422 9.8444807050 0.2953581164 45.7145202333 0.6033828465 14.5799968219 0.2776785940 70.3909235840 1.2153422991
0.0035 0.0085 0.7904 0.1976 0.2685114641 0.0082047794 10.4868341909 0.7913601802 45.9874650105 1.6329262784 14.4669658195 0.2102690178 71.2097764850 2.6427602558
0.0035 0.009000000000000001 0.79 0.1975 0.2623546734 0.0136165264 11.0044387703 0.2398110937 45.7136425974 1.1615192532 14.6278658274 0.3283196592 71.6083018685 1.7432665325
0.0035 0.0095 0.7896 0.1974 0.2582082633 0.0087414000 11.6119866221 0.5242852658 45.0650696380 2.1393587132 14.3464161251 0.2990747110 71.2816806485 2.9714600900
0.0035 0.01 0.7892 0.1973 0.2619777270 0.0241820881 12.2160883716 0.9639910781 45.5308749129 1.8274281288 14.3992975918 0.4090469407 72.4082386033 3.2246482357
0.004 0.0 0.7968 0.1992 0.3109807551 0.0230455090 0.0000000000 0.0000000000 46.8541305009 1.4739676784 14.6747323406 0.3538194147 61.8398435966 1.8508326021
0.004 0.0005 0.7964 0.1991 0.3024366374 0.0210790591 0.6413196553 0.0283670958 46.3198696227 1.4687025709 14.7662097594 0.5372965737 62.0298356748 2.0554452995
0.0 0.0085 0.7932 0.1983 0.0000000000 0.0000000000 10.4654683561 0.8811526808 45.5703685302 1.0905270190 14.6193446431 0.5843326080 70.6551815294 2.5560123078
0.004 0.001 0.7959999999999999 0.19899999999999998 0.2933899245 0.0137181781 1.2433537433 0.1213810995 46.8556663638 0.4355484438 14.8652058702 0.4278763337 63.2576159018 .9985240551
0.004 0.0015 0.7956 0.1989 0.3024366374 0.0416017053 1.8905317726 0.2026167545 46.2092874943 1.3879900482 14.7667110055 0.2502016642 63.1689669098 1.8824101722
0.004 0.002 0.7952 0.1988 0.3020596910 0.0157216715 2.5063502701 0.1089448087 45.9091360029 0.4630787633 14.7293681688 0.4130566176 63.4469141328 1.0008018611
0.004 0.0025 0.7948 0.1987 0.3131167845 0.0164134067 3.2334778750 0.2591835580 45.9071613220 0.7580577571 14.6356351424 0.3822559649 64.0893911239 1.4159106867
0.004 0.003 0.7944 0.1986 0.3000493104 0.0276952280 3.8110446360 0.2834732911 46.4978103094 1.0097244395 14.8639527548 0.4370642071 65.4728570106 1.7579571657
0.004 0.0035 0.794 0.1985 0.3079651841 0.0159410635 4.3758608181 0.2654581682 46.1149416308 0.8306322283 14.6431538343 0.2698203777 65.4419214673 1.3818518377
0.004 0.004 0.7936 0.1984 0.3028135838 0.0229218660 5.1677751480 0.4071619196 46.6219957949 1.2996565978 14.8624490165 0.4092195021 66.9550335432 2.1389598855
0.004 0.0045 0.7932 0.1983 0.2936412221 0.0206859278 5.6977856959 0.1117175160 46.2051187236 1.0298155583 14.5414008698 0.1135009855 66.7379465114 1.2757199876
0.004 0.005 0.7928 0.1982 0.3107294575 0.0273856719 6.1816184719 0.2227856556 46.0774226943 1.9862210162 14.7401449606 0.1772271929 67.3099155843 2.4136195366
0.004 0.0055 0.7924 0.1981 0.2943951148 0.0206094659 6.8391348084 0.2933473282 46.1259120800 0.7508553745 14.6063122437 0.1758509735 67.8657542469 1.2406631421
0.0 0.009000000000000001 0.7928 0.1982 0.0000000000 0.0000000000 10.9107047852 0.7639050657 45.7860475624 1.0557119526 14.5857611524 0.3559574612 71.2825135000 2.1755744795
0.004 0.006 0.792 0.198 0.2952746564 0.0134860433 7.5648839723 0.4163062851 45.3441578668 1.3728537832 14.5977910595 0.3803246098 67.8021075550 2.1829707214
0.004 0.0065 0.7916 0.1979 0.3063317499 0.0241638010 8.2020683046 0.5708576531 45.6734907531 0.9732636338 14.5644581918 0.1931105607 68.7463489994 1.7613956486
0.004 0.006999999999999999 0.7912 0.1978 0.3049496132 0.0188991820 8.2820178802 0.3752462145 45.3244110581 0.9109093724 14.5030555409 0.1605287198 68.4144340924 1.4655834887
0.004 0.0075 0.7908 0.1977 0.2950233588 0.0176015972 9.2489942115 0.8057703703 45.8514314399 1.4249917491 14.6504219032 0.2981946891 70.0458709134 2.5465584057
0.004 0.008 0.7904 0.1976 0.3035674765 0.0337282172 10.1539406998 0.5982139954 46.1083593612 0.9814236246 14.5576913691 0.3853027850 71.1235589066 1.9986686222
0.004 0.0085 0.79 0.1975 0.3126141894 0.0202228205 10.3041907641 0.4630074220 45.2140483387 1.0544263486 14.3328824795 0.0788949308 70.1637357717 1.6165515219
0.004 0.009000000000000001 0.7896 0.1974 0.3122372430 0.0172097566 11.2663425522 0.5232568046 45.7888998792 1.5794805252 14.6912734629 0.1352287373 72.0587531373 2.2551758237
0.004 0.0095 0.7892 0.1973 0.3084677793 0.0207985755 11.6902131464 1.0031499296 45.3513983633 0.9597236926 14.5749843606 0.5002225433 71.9250636496 2.4838947410
0.004 0.01 0.7888 0.1972 0.3028135838 0.0240117435 12.2629553641 0.4435014623 45.8461656242 0.4128682481 14.5281178474 0.4012054939 72.9400524195 1.2815869478
0.0045 0.0 0.7964 0.1991 0.3432724941 0.0380995641 0.0000000000 0.0000000000 46.4032450369 1.1942675931 14.8115725342 0.3809022082 61.5580900652 1.6132693654
0.0 0.0095 0.7924 0.1981 0.0000000000 0.0000000000 11.8628628763 1.1347286273 45.5166133289 1.3866935297 14.5900217445 0.2355056817 71.9694979497 2.7569278387
0.0045 0.0005 0.7959999999999999 0.19899999999999998 0.3299537224 0.0288981291 0.6495903010 0.0414679397 46.2915658636 1.0599916699 14.7271125612 0.3689818453 61.9982224482 1.4993395840
0.0045 0.001 0.7956 0.1989 0.3333462397 0.0279336223 1.3057281966 0.0988112399 45.8972879177 0.3003913340 14.7291175457 0.3237134285 62.2654798997 .7508496247
0.0045 0.0015 0.7952 0.1988 0.3361105131 0.0185177502 1.8715782094 0.1650449213 45.9251528588 1.5704801631 14.6619505642 0.3265902234 62.7947921455 2.0806330580
0.0045 0.002 0.7948 0.1987 0.3475445530 0.0164671835 2.5280607152 0.1686887361 46.3115320812 0.5856130620 14.7985401348 0.4122017296 63.9856774842 1.1829707112
0.0045 0.0025 0.7944 0.1986 0.3255560147 0.0109364984 3.0566928222 0.2067661436 45.8294905414 0.9177136917 14.7764853051 0.6294090798 63.9882246834 1.7648254135
0.0045 0.003 0.794 0.1985 0.3481727969 0.0157216715 3.8641146128 0.1828266935 46.0080894551 1.2502796483 14.6917747090 0.3844868228 64.9121515738 1.8333148361
0.0045 0.0035 0.7936 0.1984 0.3382465425 0.0204556847 4.4919944688 0.3001474075 46.1239373991 0.3349805435 14.6677148947 0.1372536021 65.6218933051 .7928372378
0.0045 0.004 0.7932 0.1983 0.3361105131 0.0199144414 4.9537721894 0.1666146851 46.0258615829 0.8419138743 14.7456586680 0.3426390375 66.0614029534 1.3710820383
0.0045 0.0045 0.7928 0.1982 0.3494292848 0.0281789648 5.8576848470 0.2828710641 45.6813894766 0.7235449666 14.7699691054 0.3367933886 66.6584727138 1.3713883841
0.0045 0.005 0.7924 0.1981 0.3392517328 0.0284199676 6.3990675328 0.2829197596 46.0607476115 0.9623102990 14.5997960441 0.3838491682 67.3988629212 1.6574991944
0.0 0.001 0.7992 0.1998 0.0000000000 0.0000000000 1.3053835863 0.1044936439 47.0702483511 1.3755229268 15.0235996474 0.4165533280 63.3992315848 1.8965698987
0.0 0.01 0.792 0.198 0.0000000000 0.0000000000 12.1657752766 0.6995115912 45.4238033283 0.5609006926 14.5476664465 0.3384150174 72.1372450514 1.5988273012
0.0045 0.0055 0.792 0.198 0.3235456341 0.0065046766 6.8749742733 0.3439686670 45.7270265454 1.1365071973 14.6644567949 0.5862771535 67.5900032477 2.0732576944
0.0045 0.006 0.7916 0.1979 0.3411364647 0.0379284562 7.3681115256 0.3499068584 45.8893891943 0.8731849119 14.5762374759 0.4065782837 68.1748746605 1.6675985102
0.0045 0.0065 0.7912 0.1978 0.3426442502 0.0203938476 8.0935160793 0.2551177322 46.2176250357 0.2433497881 14.6388932422 0.2402794314 69.2926786074 .7591407993
0.0045 0.006999999999999999 0.7908 0.1977 0.3373670010 0.0303435974 8.7782566247 0.7494479662 45.7410687205 0.9503032471 14.4942837336 0.3064561617 69.3509760798 2.0365509724
0.0045 0.0075 0.7904 0.1976 0.3251790684 0.0141621292 9.5064180603 0.7044507642 45.9258110858 0.6930482133 14.6880153630 0.1874110953 70.4454235775 1.5990722020
0.0045 0.008 0.79 0.1975 0.3276920442 0.0246553536 9.9206395678 0.2671882994 45.7281235904 0.5669436466 14.4311267211 0.3811527784 70.4075819235 1.2399400780
0.0045 0.0085 0.7896 0.1974 0.3364874595 0.0075221556 10.5650607153 0.5604706013 45.2219470622 0.9307541202 14.3421555330 0.2313369005 70.4656507700 1.7300837776
0.0045 0.009000000000000001 0.7892 0.1973 0.3251790684 0.0076882276 11.1546888346 0.5149284231 46.1717685578 1.0699562780 14.5754856067 0.1356665039 72.2271220675 1.7282394326
0.0045 0.0095 0.7888 0.1972 0.3519422606 0.0260356906 11.4669057114 0.3636642318 45.3718033989 0.2918433130 14.3679697087 0.1647140851 71.5586210796 .8462573205
0.0045 0.01 0.7884 0.1971 0.3269381514 0.0255113461 12.1061577052 0.8480577226 45.3783856684 1.0026183038 14.4431566283 0.1941537919 72.2546381533 2.0703411644
0.0005 0.0 0.7996 0.1999 0.0364381491 0.0070183595 0.0000000000 0.0000000000 46.1809837352 0.7026630891 14.7128270465 0.5259478937 60.9302489308 1.2356293423
0.005 0.0 0.7959999999999999 0.19899999999999998 0.3716691207 0.0284821169 0.0000000000 0.0000000000 46.0710598338 0.9092734012 14.8471610095 0.2502588960 61.2898899640 1.1880144141
0.005 0.0005 0.7956 0.1989 0.3798362920 0.0230674206 0.6327043993 0.1013740006 46.6726792704 0.9076459377 14.7333781378 0.2943454538 62.4185980995 1.3264328127
0.005 0.001 0.7952 0.1988 0.3773233162 0.0208228517 1.2685102907 0.1368133031 46.1226209452 1.6805660382 14.7564354598 0.4270970008 62.5248900119 2.2652991938
0.005 0.0015 0.7948 0.1987 0.3759411795 0.0055966628 1.8867410600 0.0923401125 45.7895581061 1.7247248922 14.5073161330 0.5309022402 62.5595564786 2.3535639077
0.005 0.002 0.7944 0.1986 0.3827262142 0.0279765432 2.4419081554 0.2573424119 45.8703006126 1.1390886189 14.7223507230 0.4020718896 63.4172857052 1.8264794636
0.005 0.0025 0.794 0.1985 0.3766950722 0.0133353565 3.2165919733 0.2358443595 46.0249839469 0.9708906835 14.5940317136 0.3238701713 64.2123027060 1.5439405708
0.005 0.003 0.7936 0.1984 0.3810927799 0.0184254429 3.8971971958 0.1840283210 46.1338108035 1.8947717862 14.6110740820 0.3160928206 65.0231748612 2.4133183707
0.005 0.0035 0.7932 0.1983 0.3822236190 0.0261952867 4.3796515308 0.2341057862 45.9835156488 0.8426897871 14.7569367060 0.4179635382 65.5023275046 1.5209543982
0.005 0.004 0.7928 0.1982 0.3905164391 0.0297084335 5.0102882686 0.1508653092 46.3679201904 1.5923545066 14.5028049178 0.3338035801 66.2715298159 2.1067318294
0.005 0.0045 0.7924 0.1981 0.3766950722 0.0190489533 5.7263883458 0.3401399076 46.2909076367 1.1757267480 14.7198444923 0.4515017474 67.1138355470 1.9864173563
0.0005 0.0005 0.7992 0.1998 0.0366894467 0.0110570935 0.6485564703 0.0853242704 47.0191260576 1.1429446810 14.6900203475 0.2033194195 62.3943923221 1.4426454644
0.005 0.005 0.792 0.198 0.3738051501 0.0271122023 6.1847199640 0.3301402064 45.4810690733 0.6765733540 14.5787437066 0.4577066127 66.6183378940 1.4915323754
0.005 0.0055 0.7916 0.1979 0.3721717158 0.0204865333 6.9425178801 0.2813032929 45.7939462858 0.6335352279 14.7025515008 0.2661206296 67.8111873825 1.2014456837
0.005 0.006 0.7912 0.1978 0.3660149251 0.0290311250 7.3563947775 0.3129744046 45.6701996183 0.8116927382 14.5917761060 0.4718816370 67.9843854269 1.6255799048
0.005 0.0065 0.7908 0.1977 0.3842339996 0.0175836492 8.2220556985 0.9411668408 46.5318187021 0.4720070178 14.6090690975 0.5558442171 69.7471774977 1.9866017249
0.005 0.006999999999999999 0.7904 0.1976 0.3864956779 0.0191942664 8.5708012607 0.4920783234 45.8099631417 0.7983081869 14.6647074180 0.4336448271 69.4319674983 1.7432256038
0.005 0.0075 0.79 0.1975 0.3823492678 0.0225412668 9.3361806021 0.2635184725 45.9207646791 0.8076260849 14.5687187840 0.5097133429 70.2080133330 1.6033991671
0.005 0.008 0.7896 0.1974 0.3712921743 0.0182774726 10.0543483407 0.8072605004 45.7566467584 0.6081880919 14.5306240780 0.3456730836 70.7129113514 1.7793991485
0.005 0.0085 0.7892 0.1973 0.3712921743 0.0271587469 10.2935078467 0.7462574316 45.6344359538 0.7626078104 14.5013011794 0.1986693322 70.8005371542 1.7346933211
0.005 0.009000000000000001 0.7888 0.1972 0.3707895791 0.0247422855 11.0016818884 0.3290982679 45.6026216510 0.6134254591 14.3860145694 0.2408820147 71.3611076879 1.2081480272
0.005 0.0095 0.7884 0.1971 0.3773233162 0.0301619914 11.6595428352 0.5816073492 45.2149259746 0.9318518376 14.4118287451 0.3723533458 71.6636208711 1.9159745240
0.0005 0.001 0.7988 0.1997 0.0351816612 0.0114333495 1.2809162593 0.1072529823 46.9480375465 0.3806932413 14.8266099181 0.3674082849 63.0907453851 .8667878580
0.005 0.01 0.7879999999999999 0.19699999999999998 0.3638788957 0.0263491235 12.1330373039 0.6345044730 45.3696093090 1.3202467079 14.4531815509 0.5570633099 72.3197070595 2.5381636143
0.0055 0.0 0.7956 0.1989 0.4245672612 0.0320185070 0.0000000000 0.0000000000 46.6777256771 0.8687926468 14.8464091403 0.3328463024 61.9487020786 1.2336574562
0.0055 0.0005 0.7952 0.1988 0.4158974947 0.0198668181 0.6557932853 0.0461623392 46.2272790310 0.5022328697 14.8772357773 0.2214997520 62.1762055883 .7897617790
0.0055 0.001 0.7948 0.1987 0.4143897092 0.0188991820 1.2929776177 0.1026591531 45.9207646791 0.4332504729 14.5609494689 0.2621493302 62.1890814749 .8169581382
0.0055 0.0015 0.7944 0.1986 0.4118767334 0.0454049597 1.8943224852 0.2898956701 45.9716675636 1.1728611903 14.6937796935 0.2770009657 62.9716464757 1.7851627858
0.0055 0.002 0.794 0.1985 0.4126306262 0.0203907508 2.5125532545 0.1284874090 46.3747218689 0.5049145660 14.8200937184 0.0746099435 64.1199994680 .7284026693
0.0055 0.0025 0.7936 0.1984 0.4140127629 0.0344195132 3.2069428866 0.2974878704 46.4877174961 0.6000883470 14.6822510325 0.4121773478 64.7909241781 1.3441730784
0.0055 0.003 0.7932 0.1983 0.4132588701 0.0271052137 3.7117968871 0.3212048430 46.0502159802 0.8458500656 14.6804966711 0.4341335534 64.8557684085 1.6282936757
0.0055 0.0035 0.7928 0.1982 0.4093637576 0.0255113461 4.4368568305 0.3095513146 45.6579127152 1.2023107882 14.5940317136 0.2655440968 65.0981650169 1.8029175457
0.0055 0.004 0.7924 0.1981 0.4185361193 0.0158417165 5.1157390018 0.5748611138 45.5297778680 1.2108914521 14.6642061718 0.3902754003 65.7282591609 2.1918696827
0.0005 0.0015 0.7984 0.1996 0.0364381491 0.0074122137 1.9370541549 0.1097008660 46.6349409250 1.0207745471 14.7170876386 0.2636125789 63.3255208676 1.4015002057
0.0055 0.0045 0.792 0.198 0.4047147524 0.0217397825 5.6192145614 0.2536144066 45.6059127858 1.0234949163 14.7772371743 0.4982462178 66.4070792739 1.7970953232
0.0055 0.005 0.7916 0.1979 0.4167770362 0.0187986715 6.2550204528 0.2440988924 45.9190094072 1.9105919733 14.7845052432 0.3022950544 67.3753121394 2.4757845916
0.0055 0.0055 0.7912 0.1978 0.4170283338 0.0434998942 6.9866279908 0.3637974417 45.7801235198 1.2213161050 14.6722261099 0.3874266202 67.8560059543 2.0160400611
0.0055 0.006 0.7908 0.1977 0.4265776419 0.0274363563 7.5672962439 0.4562483397 45.4347737775 1.4180181179 14.4286204905 0.4380684713 67.8572681538 2.3397712852
0.0055 0.0065 0.7904 0.1976 0.4243159636 0.0180094651 8.1638165681 0.4756969586 45.8676677048 1.4718188899 14.6195952662 0.4331955704 69.0753955027 2.3987208840
0.0055 0.006999999999999999 0.79 0.1975 0.4204208511 0.0212253499 8.7617153332 0.5312812594 45.9707899277 1.0377496681 14.4865144186 0.2550283961 69.6394405306 1.8452846735
0.0055 0.0075 0.7896 0.1974 0.4042121572 0.0382401931 9.1707676872 0.5939689128 45.3434996398 1.2238880984 14.4992961949 0.6425783807 69.4177756791 2.4986755850
0.0055 0.008 0.7892 0.1973 0.4098663528 0.0136628255 9.9261533317 0.9421580918 45.5087146054 0.4674451653 14.5454108389 0.2514467628 70.3901451288 1.6747128454
0.0055 0.0085 0.7888 0.1972 0.4179078753 0.0369791882 10.2966093389 0.3561036206 45.5330690028 1.2297997107 14.4870156647 0.2571954414 70.7346018817 1.8800779609
0.0055 0.009000000000000001 0.7884 0.1971 0.4130075725 0.0193450176 10.7880235401 0.3289177917 45.7213219118 1.7730881951 14.6085678513 0.6114019408 71.5309208757 2.7327529452
0.0005 0.002 0.7979999999999999 0.1995 0.0390767737 0.0078828971 2.4984242346 0.2481289446 46.0592117486 1.6469665628 14.9055561837 0.5172471490 63.5022689406 2.4202255535
0.0055 0.0095 0.7879999999999999 0.19699999999999998 0.4145153580 0.0215501411 11.6133650631 0.7294447240 45.4200733755 1.1788184635 14.4699732962 0.1318515537 71.9179270928 2.0616648823
0.0055 0.01 0.7876 0.1969 0.4048404012 0.0113111829 12.2832873682 0.8105314877 45.0277701105 0.8344439563 14.4504246972 0.5022441206 72.1663225771 2.1585307475
0.006 0.0 0.7952 0.1988 0.4610054103 0.0356754067 0.0000000000 0.0000000000 45.9879038285 1.0305800478 14.7291175457 0.2915210608 61.1780267845 1.3577765153
0.006 0.0005 0.7948 0.1987 0.4494457216 0.0246553536 0.6433873167 0.0712468648 46.4212365737 1.2579353731 14.6449081958 0.4498426410 62.1589778078 1.8036802325
0.006 0.001 0.7944 0.1986 0.4509535071 0.0371410682 1.3260602007 0.0863205658 46.6950589869 1.3265319890 14.8471610095 0.3862959249 63.3192337042 1.8362895479
0.006 0.0015 0.794 0.1985 0.4391425208 0.0484424566 1.8822611268 0.0711133936 46.3378611594 1.2415713737 14.5120779712 0.2374097677 63.1713427782 1.5985369916
0.006 0.002 0.7936 0.1984 0.4638953325 0.0526442940 2.5639001801 0.1402017441 46.2156503548 0.8345501019 14.6509231494 0.1868014608 63.8943690168 1.2141976008
0.006 0.0025 0.7932 0.1983 0.4628901421 0.0170882354 3.2031521739 0.1693716381 46.2044604966 0.6282509535 14.8657071163 0.5639876591 64.7362099289 1.3786984861
0.006 0.003 0.7928 0.1982 0.4583667857 0.0277976473 3.6876741703 0.2248950818 46.0098447270 1.1563868487 14.7649566441 0.2668710846 64.9208423271 1.6759506624
0.006 0.0035 0.7924 0.1981 0.4450480140 0.0340004790 4.2652409313 0.1874831729 45.8147901394 1.0527498262 14.6787423096 0.2490461967 65.2038213943 1.5232796748
0.0005 0.0025 0.7976 0.1994 0.0376946370 0.0109538076 3.1331962954 0.1796024462 45.5120057402 0.5533684252 14.7368868608 0.6854829939 63.4197835334 1.4294076729
0.006 0.004 0.792 0.198 0.4508278583 0.0263994058 5.0671489581 0.4949034980 45.7347058599 0.3407754236 14.5203485324 0.2834217782 65.7730312087 1.1455001056
0.006 0.0045 0.7916 0.1979 0.4452993116 0.0234986753 5.6447157191 0.3068695649 45.8753470192 0.6323051756 14.4827550726 0.2770018728 66.4481171225 1.2396752886
0.006 0.005 0.7912 0.1978 0.4461788531 0.0337656431 6.3522005403 0.3185257626 45.7447986732 0.7071077418 14.5268647321 0.3782552224 67.0700427987 1.4376543699
0.006 0.0055 0.7908 0.1977 0.4475609898 0.0171288383 6.8374117572 0.4523324123 45.8310264043 0.3766029797 14.6023022747 0.5381791727 67.7183014260 1.3842434030
0.006 0.006 0.7904 0.1976 0.4591206785 0.0143129360 7.4873466684 0.5687326114 45.5030099718 0.4805836159 14.4842588110 0.3236885910 67.9337361297 1.3873177543
0.006 0.0065 0.79 0.1975 0.4381373305 0.0447958642 8.2547936713 0.5585382544 45.5104698773 1.0582872093 14.5308747011 0.2272000034 68.7342755802 1.8888213313
0.006 0.006999999999999999 0.7896 0.1974 0.4391425208 0.0206155933 8.3736842038 0.6018887897 45.4962082933 0.5417111417 14.5967885673 0.6356753548 68.9058235852 1.7998908795
0.006 0.0075 0.7892 0.1973 0.4375090866 0.0366291546 9.4161301776 0.3590329348 45.7638872549 1.0416438728 14.5251103706 0.4430074440 70.1426368897 1.8803134062
0.006 0.008 0.7888 0.1972 0.4567333514 0.0223781871 10.2090783381 0.9529005907 45.5016935179 0.7283196567 14.5383933931 0.5034203321 70.7058986005 2.2070187666
0.006 0.0085 0.7884 0.1971 0.4494457216 0.0262554865 10.6095154361 0.6912390063 45.6331194999 0.7780585385 14.5045592793 0.4007004331 71.1966399369 1.8962534644
0.0005 0.003 0.7972 0.1993 0.0418410471 0.0106201104 3.8055308722 0.3166861227 45.9988742777 0.6810765902 14.5815005603 0.3231595652 64.4277467573 1.3315423885
0.006 0.009000000000000001 0.7879999999999999 0.19699999999999998 0.4507022095 0.0184082982 11.0940374325 0.7215634807 45.3015925237 0.4688321825 14.4476678434 0.4491445034 71.2940000091 1.6579484648
0.006 0.0095 0.7876 0.1969 0.4627644934 0.0207621081 11.6281833034 0.3747902128 45.6260984124 0.6390446297 14.4170918295 0.2542212454 72.1341380387 1.2888181960
0.006 0.01 0.7872 0.1968 0.4385142769 0.0108960034 11.8559706715 0.3793243106 45.0108756187 1.0722644373 14.4283698674 0.4706084577 71.7337304345 1.9330932090
0.0065 0.0 0.7948 0.1987 0.4828682997 0.0374222515 0.0000000000 0.0000000000 46.0184016774 2.4817880130 14.7704703515 0.7327200094 61.2717403286 3.2519302739
0.0065 0.0005 0.7944 0.1986 0.5029721061 0.0286038028 0.6389073836 0.0872456216 46.2327642557 1.1616324781 14.6692186331 0.5564631276 62.0438623785 1.8339450301
0.0065 0.001 0.794 0.1985 0.4987000473 0.0348516314 1.2578273733 0.1446378069 45.9916337812 0.6591089730 14.6576899721 0.2060603273 62.4058511739 1.0446587386
0.0065 0.0015 0.7936 0.1984 0.4950562324 0.0210400765 1.8670982763 0.0820317151 45.9361233081 0.6061482061 14.7431524374 0.2828885021 63.0414302542 .9921084998
0.0065 0.002 0.7932 0.1983 0.4848786804 0.0265401655 2.5115194237 0.3685531996 45.5225373715 0.4720478123 14.6599455797 0.3746606107 63.1788810553 1.2418017881
0.0065 0.0025 0.7928 0.1982 0.4811092167 0.0407489700 3.0725448932 0.2245251413 45.3301156917 1.2183521534 14.3862651924 0.4662521346 63.2700349940 1.9498783993
0.0065 0.003 0.7924 0.1981 0.4797270800 0.0226809118 3.7266151274 0.1417416727 45.7259295005 1.3828901174 14.6890178553 0.2291632405 64.6212895632 1.7764759424
0.0005 0.0035 0.7968 0.1992 0.0366894467 0.0042498277 4.3072833805 0.3377560098 45.6146891452 0.4205300465 14.5509245463 0.4862020288 64.5095865187 1.2487379128
0.0065 0.0035 0.792 0.198 0.4949305836 0.0147261239 4.3207231799 0.2239552985 45.8433133074 0.3999844450 14.5612000920 0.6255101857 65.2201671629 1.2641760531
0.0065 0.004 0.7916 0.1979 0.4997052376 0.0165093139 5.1429632107 0.2569822119 46.1851525059 0.8336116301 14.5416514929 0.2983260999 66.3694724471 1.4054292558
0.0065 0.0045 0.7912 0.1978 0.4980718033 0.0477756289 5.5782059429 0.3853266444 45.7803429288 1.5938848483 14.4794969727 0.2636402172 66.3361176477 2.2906273388
0.0065 0.005 0.7908 0.1977 0.4915380663 0.0100078295 6.2274516337 0.3518090810 46.2051187236 1.1279358181 14.5870142677 0.4984075562 67.5111226913 1.9881602848
0.0065 0.0055 0.7904 0.1976 0.4819887582 0.0331807980 6.8542976589 0.4631797504 45.9201064522 1.7817506465 14.6045578823 0.3252836368 67.8609507516 2.6033948317
0.0065 0.006 0.79 0.1975 0.4927945542 0.0167561035 7.6410428351 0.3195233869 45.2803098522 1.0810068490 14.6358857655 0.2814156664 68.0500330070 1.6987020058
0.0065 0.0065 0.7896 0.1974 0.4959357739 0.0331827012 8.0735286854 0.6723931280 45.5769507998 0.7913354237 14.5606988459 0.2568004808 68.7071141050 1.7537117337
0.0065 0.006999999999999999 0.7892 0.1973 0.4862608171 0.0394064734 8.8016901210 0.5278250041 45.9940472801 1.1864769649 14.7043058623 0.2471473838 69.9863040805 2.0008558262
0.0065 0.0075 0.7888 0.1972 0.4834965437 0.0267322045 9.3885613584 0.5199500485 45.4343349596 1.0232256513 14.2343876149 0.4671210556 69.5407804766 2.0370289599
0.0065 0.008 0.7884 0.1971 0.4777166994 0.0260986783 10.1597990739 0.3792754681 45.4850184351 0.5791343278 14.5198472862 0.4437741223 70.6423814946 1.4282825965
0.0005 0.004 0.7964 0.1991 0.0354329588 0.0065818861 4.8755456651 0.4064800115 46.1250344441 0.7670625976 14.7190926231 0.4860149273 65.7551056911 1.6661394225
0.0065 0.0085 0.7879999999999999 0.19699999999999998 0.4841247876 0.0174936330 10.2910955750 0.7021279500 45.2993984338 0.9731290858 14.3617041320 0.2418397005 70.4363229284 1.9345903693
0.0065 0.009000000000000001 0.7876 0.1969 0.4955588275 0.0323520625 11.1040311295 0.4641714438 46.0910260514 1.1749562355 14.4479184665 0.3593364954 72.1385344749 2.0308162372
0.0065 0.0095 0.7872 0.1968 0.4829939485 0.0347427425 11.7250187806 0.5414852257 45.5488664497 0.9097264864 14.5446589697 0.2292202446 72.3015381485 1.7151746992
0.0065 0.01 0.7868 0.1967 0.4691725816 0.0319691612 12.0317218936 0.5814848245 45.1877192605 1.2122520949 14.3772427621 0.3505549307 72.0658564978 2.1762610113
0.006999999999999999 0.0 0.7944 0.1986 0.5218194246 0.0314232526 0.0000000000 0.0000000000 45.9707899277 0.9061908763 14.7298694149 0.1397173576 61.2224787672 1.0773314865
0.006999999999999999 0.0005 0.794 0.1985 0.5299865960 0.0466534482 0.6265014150 0.0479788548 45.9973384148 1.0284180107 14.7040552392 0.6973358795 61.8578816650 1.8203861932
0.006999999999999999 0.001 0.7936 0.1984 0.5436823141 0.0270958928 1.2791932081 0.1316140450 45.8354145840 1.5045598348 14.5799968219 0.3946497674 62.2382869281 2.0579195400
0.006999999999999999 0.0015 0.7932 0.1983 0.5181756097 0.0270585770 1.8819165166 0.1877338410 45.8819292888 0.7724111250 14.6464119342 0.3947484334 62.9284333493 1.3819519764
0.006999999999999999 0.002 0.7928 0.1982 0.5396615528 0.0355477282 2.4419081554 0.0579683182 45.5670773954 1.4991594112 14.5025542947 0.1155413104 63.0512013983 1.7082167680
0.006999999999999999 0.0025 0.7924 0.1981 0.5229502637 0.0378334328 3.2479515050 0.0443999234 45.8771022911 0.8093847274 14.6393944884 0.2371302153 64.2873985482 1.1287482989
0.0 0.0015 0.7988 0.1997 0.0000000000 0.0000000000 1.9160329303 0.0919793069 46.2033634517 1.3896495616 14.6271139582 0.4643541556 62.7465103402 1.9459830241
0.0005 0.0045 0.7959999999999999 0.19899999999999998 0.0449822668 0.0160830451 5.6522971444 0.1446640784 46.5974219886 1.0018230589 14.6902709706 0.1983440502 66.9849723704 1.3609142326
0.006999999999999999 0.003 0.792 0.198 0.5132753069 0.0206614908 3.8103554155 0.2387489980 45.5071787426 0.8864520525 14.4915268799 0.3020339656 64.3223363449 1.4478965069
0.006999999999999999 0.0035 0.7916 0.1979 0.5239554541 0.0508528455 4.4396137124 0.2122933333 45.8014061913 1.1725963369 14.8158331263 0.5763075070 65.5808084841 2.0120500227
0.006999999999999999 0.004 0.7912 0.1978 0.5203116392 0.0212402209 4.9503260870 0.4369516509 45.2825039420 1.0806282536 14.6486675418 0.3469818185 65.4018092100 1.8858019439
0.006999999999999999 0.0045 0.7908 0.1977 0.5211911807 0.0367238549 5.5303051197 0.3421936296 46.0774226943 0.4561018334 14.6173396586 0.6823051737 66.7462586533 1.5173244916
0.006999999999999999 0.005 0.7904 0.1976 0.5190551513 0.0232826903 6.1943690507 0.1988732524 45.4905036597 0.7404415790 14.5707237685 0.3219256932 66.7746516302 1.2845232149
0.006999999999999999 0.0055 0.79 0.1975 0.5314943815 0.0371971353 6.7950246977 0.3799949464 45.9354650811 0.9569139979 14.6188433970 0.2645563591 67.8808275573 1.6386624387
0.006999999999999999 0.006 0.7896 0.1974 0.5193064488 0.0528717209 7.2540455364 0.3351270349 45.3007148877 1.0840567866 14.5812499372 0.4326163564 67.6553168101 1.9046718988
0.006999999999999999 0.0065 0.7892 0.1973 0.5120188190 0.0472279020 8.0649134294 0.4937561270 45.4582505389 0.7011385680 14.5444083466 0.2235051943 68.5795911339 1.4656277913
0.006999999999999999 0.006999999999999999 0.7888 0.1972 0.5208142343 0.0107501333 8.4670735786 0.3693990303 45.4385037303 1.0244806760 14.4504246972 0.2747112332 68.8768162404 1.6793410728
0.006999999999999999 0.0075 0.7884 0.1971 0.5306148399 0.0144709008 9.2751845897 0.3982776094 45.6774401148 1.0445521415 14.4130818604 0.4599282195 69.8963214048 1.9172288712
0.0005 0.005 0.7956 0.1989 0.0369407442 0.0071696922 6.1747262671 0.4190698556 46.2812536413 0.9446767422 14.6356351424 0.3919110119 67.1285557950 1.7628273019
0.006999999999999999 0.008 0.7879999999999999 0.19699999999999998 0.5249606444 0.0241376525 9.9196057371 0.7814192001 45.1177277943 0.7751289364 14.4624546043 0.1379419880 70.0247487801 1.7186277770
0.006999999999999999 0.0085 0.7876 0.1969 0.5385307137 0.0378067166 10.3210766659 0.5703106850 45.5473305868 1.1267230540 14.4875169108 0.3690696737 70.8944548772 2.1039101293
0.006999999999999999 0.009000000000000001 0.7872 0.1968 0.5253375908 0.0442911539 11.1422828660 0.7517041848 45.3917696165 0.9569115831 14.5180929248 0.1488084871 71.5774829981 1.9017154089
0.006999999999999999 0.0095 0.7868 0.1967 0.5327508694 0.0181387422 11.9221358375 0.3238265581 45.1741159035 0.6168834909 14.3784958774 0.3311579590 72.0074984878 1.2900067502
0.006999999999999999 0.01 0.7864 0.1966 0.5279762153 0.0271424654 12.5276160279 0.5747024366 44.9224537978 1.0002177737 14.3789971236 0.4989214741 72.3570431646 2.1009841498
0.0075 0.0 0.794 0.1985 0.5695659648 0.0234744762 0.0000000000 0.0000000000 45.6914822899 1.1345601059 14.4236080292 0.4176207572 60.6846562839 1.5756553393
0.0075 0.0005 0.7936 0.1984 0.5582575737 0.0539593897 0.6216768716 0.0464086495 46.1403930730 1.4954987230 14.6584418413 0.4315772846 61.9787693596 2.0274440468
0.0075 0.001 0.7932 0.1983 0.5719532918 0.0211836556 1.2719563931 0.1574744367 45.8301487683 0.9058078790 14.7115739312 0.6268042277 62.3856323844 1.7112701990
0.0075 0.0015 0.7928 0.1982 0.5813769511 0.0476710913 1.8984578081 0.1319708747 46.7828225808 0.9090012298 14.7391424683 0.3621308166 64.0017998083 1.4507740124
0.0075 0.002 0.7924 0.1981 0.5654195547 0.0133211423 2.5763061487 0.2100528739 45.8722752934 0.8547196342 14.7621997903 0.4780994796 63.7762007871 1.5561931300
0.0005 0.0055 0.7952 0.1988 0.0371920418 0.0168275585 6.8966847183 0.3891173044 45.7432628103 0.8740582048 14.6373895038 0.4650294599 67.3145290742 1.7450325276
0.0075 0.0025 0.792 0.198 0.5620270374 0.0457168249 3.1118304605 0.1540373077 45.8961908728 1.0702692020 14.4015531994 0.2226887127 63.9716015701 1.4927120473
0.0075 0.003 0.7916 0.1979 0.5582575737 0.0198286371 3.8330996913 0.1741233391 45.5648833056 1.0911395666 14.6569381029 0.1441951916 64.6131786735 1.4292867344
0.0075 0.0035 0.7912 0.1978 0.5660477987 0.0238269335 4.3679347826 0.1715591467 45.9962413699 1.3441185672 14.4967899642 0.5209165293 65.4270139154 2.0604211767
0.0075 0.004 0.7908 0.1977 0.5443105580 0.0319118244 5.0967854387 0.4070545715 45.9642076581 0.5485021007 14.4366404286 0.3641428083 66.0419440834 1.3516113049
0.0075 0.0045 0.7904 0.1976 0.5744662676 0.0457444433 5.7060563417 0.2501936790 46.1871271868 0.9301674098 14.6002972902 0.6779275624 67.0679470863 1.9040330945
0.0075 0.005 0.79 0.1975 0.5655452035 0.0298547448 6.2774201184 0.2370698046 45.7127649614 1.1249601698 14.6043072592 0.3277459833 67.1600375425 1.7196307025
0.0075 0.0055 0.7896 0.1974 0.5583832225 0.0287557351 6.7267918704 0.5000720863 45.2105377950 0.4448679356 14.3296243797 0.4219361190 66.8253372676 1.3956318760
0.0075 0.006 0.7892 0.1973 0.5763509995 0.0339074848 7.4521964240 0.3611475848 45.4060312005 0.7770580382 14.5494208079 0.4074628531 67.9839994319 1.5795759609
0.0075 0.0065 0.7888 0.1972 0.5698172624 0.0342078686 7.8946759712 0.6289883635 45.8031614632 0.8208272818 14.5163385633 0.1575492419 68.7839932601 1.6415727558
0.0075 0.006999999999999999 0.7884 0.1971 0.5714506967 0.0266967460 8.9054178030 0.2194233819 45.5442588610 1.2282730541 14.3569422938 0.2915469152 69.3780696545 1.7659400972
0.0005 0.006 0.7948 0.1987 0.0414641007 0.0098295587 7.5917635709 0.4034560342 45.9907561453 1.3232014350 14.6205977585 0.4043338504 68.2445815754 2.1408208783
0.0075 0.0075 0.7879999999999999 0.19699999999999998 0.5562471931 0.0195399018 9.4585172370 0.4748854135 46.1998529079 0.5737903634 14.5002986871 0.4613768468 70.7149160251 1.5295925255
0.0075 0.008 0.7876 0.1969 0.5556189491 0.0400313180 9.9802571392 0.5302045518 45.4907230687 1.1466143095 14.5241078783 0.4294149593 70.5507070353 2.1462651386
0.0075 0.0085 0.7872 0.1968 0.5738380237 0.0268618189 10.5247413173 0.5664050626 45.8819292888 1.0095974208 14.6130790665 0.5513629970 71.5935876963 2.1542272993
0.0075 0.009000000000000001 0.7868 0.1967 0.5576293298 0.0252125498 11.0599210188 0.5038498686 45.2908414834 0.5818775920 14.5842574140 0.4593220000 71.4926492460 1.5702620104
0.0075 0.0095 0.7864 0.1966 0.5660477987 0.0220082742 11.5285909442 0.6143208907 45.4036177017 1.0855574335 14.5591951075 0.3483303586 72.0574515521 2.0702169570
0.0075 0.01 0.7859999999999999 0.1965 0.5750945116 0.0344983163 12.3914949833 0.6390735333 45.5977946533 1.0160691509 14.3920295229 0.1829857338 72.9564136711 1.8726267343
0.008 0.0 0.7936 0.1984 0.6028628941 0.0466940387 0.0000000000 0.0000000000 46.4258441624 2.3984976966 14.6799954249 0.1794881137 61.7087024814 2.6246798490
0.008 0.0005 0.7932 0.1983 0.6021090014 0.0427841049 0.6278798559 0.0877938125 45.9521401640 0.9515546848 14.5326290626 0.1725437423 61.7147580839 1.2546763445
0.008 0.001 0.7928 0.1982 0.6142969340 0.0374964284 1.3426014922 0.0770386961 46.3350088426 1.0104524859 14.7501698832 0.2945067364 63.0420771520 1.4194943468
0.008 0.0015 0.7924 0.1981 0.6066323578 0.0074800615 1.9198236429 0.1694893916 46.4001733111 0.9838242123 14.7035539931 0.2075098443 63.6301833049 1.3683035097
0.0005 0.0065 0.7944 0.1986 0.0394537200 0.0109075888 7.9287923849 0.5954984590 45.6307060011 1.0413876214 14.5511751694 0.4406435319 68.1501272754 2.0884372011
0.008 0.002 0.792 0.198 0.6198254808 0.0395073045 2.6035303576 0.3196081157 45.9431443956 1.3959516250 14.6957846780 0.6402634049 63.8622849120 2.3953304501
0.008 0.0025 0.7916 0.1979 0.6049989236 0.0446857693 3.1400885001 0.0980923225 46.1487306144 0.6791841897 14.6398957345 0.3114001419 64.5337137726 1.1333624234
0.008 0.003 0.7912 0.1978 0.6000986208 0.0701268849 3.7807189349 0.2509311586 46.2963928613 1.6401240622 14.5398971315 0.5550155153 65.2171075485 2.5161976210
0.008 0.0035 0.7908 0.1977 0.5994703768 0.0427826288 4.5381722408 0.2977512237 45.8090855058 0.9685711664 14.5308747011 0.1735889964 65.4776028245 1.4826940153
0.008 0.004 0.7904 0.1976 0.5949470204 0.0485401295 4.8900192951 0.1892158141 45.6443093581 0.9250909368 14.4248611445 0.6817857666 65.5541368181 1.8446326470
0.008 0.0045 0.79 0.1975 0.6190715880 0.0257086145 5.5316835606 0.3927504619 45.8027226452 1.1012801192 14.6967871703 0.1753745532 66.6502649641 1.6951137488
0.008 0.005 0.7896 0.1974 0.5843925220 0.0187111257 6.2333100078 0.5281902641 45.6862164742 1.3236036098 14.5341328010 0.3619246983 67.0380518050 2.2324296979
0.008 0.0055 0.7892 0.1973 0.5989677817 0.0217572046 6.9135706201 0.4857982656 45.2498120032 1.2152619818 14.5662125533 0.2222109521 67.3285629583 1.9450284041
0.008 0.006 0.7888 0.1972 0.6082657921 0.0534525961 7.5359367122 0.4230017343 45.5392124543 0.2628750393 14.5749843606 0.3069697764 68.2583993192 1.0462991461
0.008 0.0065 0.7884 0.1971 0.5989677817 0.0180794594 8.1924192179 0.4658773576 45.5295584590 0.4544637536 14.4644595888 0.3162318895 68.7854050474 1.2546524601
0.0005 0.006999999999999999 0.794 0.1985 0.0360612027 0.0065818861 8.8530370466 0.5199162444 45.6954316516 1.0564613481 14.7228519691 0.2857322780 69.3073818700 1.8686917566
0.008 0.006999999999999999 0.7879999999999999 0.19699999999999998 0.6047476260 0.0210340728 8.5504692565 0.2214597424 45.2278711048 1.0141443103 14.5165891864 0.4553390037 68.8996771737 1.7119771292
0.008 0.0075 0.7876 0.1969 0.6153021243 0.0252250703 9.1838628763 0.3386030156 45.7215413208 0.9957649017 14.5514257925 0.2618184685 70.0721321139 1.6214114561
0.008 0.008 0.7872 0.1968 0.5954496155 0.0269650617 9.9588913044 0.3368829045 45.5113475133 0.7492148298 14.5674656686 0.4186620610 70.6331541018 1.5317248570
0.008 0.0085 0.7868 0.1967 0.6043706796 0.0486181265 10.2538776692 0.9746610855 45.6471616749 1.2764681482 14.4065656607 0.3584404035 70.9119756844 2.6581877637
0.008 0.009000000000000001 0.7864 0.1966 0.5939418301 0.0270025067 11.0113309751 0.6042644001 45.8185200921 1.3562106500 14.6053097515 0.1651406326 72.0291026488 2.1526181894
0.008 0.0095 0.7859999999999999 0.1965 0.6046219772 0.0113111829 11.4930960896 0.6428413753 44.9577786443 1.2088964385 14.3975432304 0.3726541655 71.4530399415 2.2357031622
0.008 0.01 0.7856 0.1964 0.5896697712 0.0452237906 12.1271789298 0.6605249733 45.8667900688 0.9839445772 14.3409024176 0.0759416837 72.9245411874 1.7656350248
0.0085 0.0 0.7932 0.1983 0.6538763029 0.0279426637 0.0000000000 0.0000000000 46.5537596006 1.8221847376 14.8719726929 0.2747404985 62.0796085964 2.1248678998
0.0085 0.0005 0.7928 0.1982 0.6440756972 0.0314212429 0.6595839979 0.1055970348 45.5060816976 0.4539096257 14.5376415239 0.5933268042 61.3473829166 1.1842547076
0.0085 0.001 0.7924 0.1981 0.6489760001 0.0363904580 1.2361169282 0.0905636758 46.1708909219 0.7443995567 14.7962845272 0.5941735351 62.8522683774 1.4655272256
0.0005 0.0075 0.7936 0.1984 0.0390767737 0.0097132285 9.2562310265 0.3907886191 45.6489169468 1.2235480489 14.7817483894 0.2285979126 69.7259731364 1.8526478091
0.0085 0.0015 0.792 0.198 0.6443269948 0.0217717123 1.9642783638 0.0925969701 45.9751781074 1.1192881364 14.5474158234 0.7459243056 63.1311992894 1.9795811244
0.0085 0.002 0.7916 0.1979 0.6493529464 0.0269205281 2.5539064832 0.2168296827 45.8422162625 0.6895797863 14.4328810826 0.2529063666 63.4783567747 1.1862363637
0.0085 0.0025 0.7912 0.1978 0.6440756972 0.0344964857 3.1311286339 0.2639309507 46.1142834038 2.3506606643 14.6278658274 0.1937262797 64.5173535623 2.8428143804
0.0085 0.003 0.7908 0.1977 0.6361598235 0.0642683428 3.8330996913 0.1666517445 46.2547051541 1.2331721894 14.6030541439 0.2722906285 65.3270188128 1.7363829052
0.0085 0.0035 0.7904 0.1976 0.6251027300 0.0169136526 4.5112926422 0.1999143373 45.6397017694 1.3753220246 14.5326290626 0.5813404995 65.3087262042 2.1734905140
0.0085 0.004 0.79 0.1975 0.6465886730 0.0497251812 5.0950623875 0.2024478837 45.9271275397 0.5597305111 14.5965379442 0.3364754428 66.2653165444 1.1483790188
0.0085 0.0045 0.7896 0.1974 0.6399292872 0.0439346945 5.7205299717 0.2290349235 45.6570350792 0.2336778825 14.5677162917 0.4464507864 66.5852106298 .9530982869
0.0085 0.005 0.7892 0.1973 0.6511120295 0.0421895633 6.3990675328 0.6612257851 46.0315662165 1.0772025727 14.6040566362 0.2742847040 67.6858024150 2.0549026251
0.0085 0.0055 0.7888 0.1972 0.6317621158 0.0190986161 6.6192734757 0.4862234327 45.5032293808 0.9513255802 14.3812527311 0.2920531990 67.1355177034 1.7487008280
0.0085 0.006 0.7884 0.1971 0.6494785952 0.0335874986 7.4739068691 0.2728877946 45.3298962827 1.2042711410 14.5363884085 0.2718279533 67.9896701555 1.7825743875
0.0005 0.008 0.7932 0.1983 0.0380715834 0.0063871125 9.9416607924 0.6932489160 45.6322418640 0.7723054150 14.6586924644 0.3145230601 70.2706667042 1.7864645036
0.0085 0.0065 0.7879999999999999 0.19699999999999998 0.6617921766 0.0306397608 8.2813286597 0.4153913013 45.7138620063 1.1081218146 14.6945315627 0.2266031697 69.3515144053 1.7807560464
0.0085 0.006999999999999999 0.7876 0.1969 0.6454578339 0.0398019193 8.5969916388 0.4056084475 45.4731703499 1.4714251634 14.4005507072 0.5505211604 69.1161705298 2.4673566906
0.0085 0.0075 0.7872 0.1968 0.6453321851 0.0391524533 9.3578910471 0.3557005392 45.7676172076 1.4034171182 14.4657127041 0.5397036055 70.2365531439 2.3379737162
0.0085 0.008 0.7868 0.1967 0.6429448581 0.0468493102 9.9027198354 0.6697272812 45.6917016989 0.7016607402 14.6218508738 0.2044666465 70.8592172662 1.6227039781
0.0085 0.0085 0.7864 0.1966 0.6318877646 0.0154583761 10.4103307178 0.4298901892 45.6500139917 0.5714083995 14.4887700261 0.3856384593 71.1810025002 1.4023954241
0.0085 0.009000000000000001 0.7859999999999999 0.1965 0.6283695985 0.0519365895 10.8317890404 0.2483929951 45.5918706107 0.9031396206 14.4950356028 0.2781143727 71.5470648524 1.4815835779
0.0085 0.0095 0.7856 0.1964 0.6381702041 0.0154174701 11.3766178287 0.4131794855 45.3083942022 0.9981026381 14.3787465005 0.2624568009 71.7019287355 1.6891563946
0.0085 0.01 0.7852 0.1963 0.6273644082 0.0394192917 12.0954747878 0.6068287879 44.9867406303 0.4527687152 14.2805022589 0.3187507658 71.9900820852 1.4177675606
0.009000000000000001 0.0 0.7928 0.1982 0.6844089588 0.0419343307 0.0000000000 0.0000000000 46.0078700461 1.3185154711 14.6544318723 0.3622577604 61.3467108772 1.7227075622
0.009000000000000001 0.0005 0.7924 0.1981 0.6787547633 0.0215237514 0.6051355801 0.0303100329 45.9832962398 0.9085202298 14.7571873290 0.4929688801 62.0243739122 1.4533228942
0.0005 0.0085 0.7928 0.1982 0.0388254761 0.0076800093 10.6470779522 0.5691784517 45.9080389580 0.7660824244 14.6073147360 0.2835848435 71.2012571223 1.6265257289
0.009000000000000001 0.001 0.792 0.198 0.6898118568 0.0499633688 1.3002144327 0.0905112086 46.3907387248 1.5464725994 14.6759854559 0.4292101279 63.0567504702 2.1161573047
0.009000000000000001 0.0015 0.7916 0.1979 0.6849115540 0.0349059485 1.8943224852 0.1309809075 46.0587729306 0.6051323670 14.7744803205 0.1951476783 63.4124872903 .9661669013
0.009000000000000001 0.002 0.7912 0.1978 0.7003663551 0.0302017457 2.5197900695 0.0671981130 45.8534061207 0.8590273947 14.5128298404 0.3324082034 63.5863923857 1.2888354568
0.009000000000000001 0.0025 0.7908 0.1977 0.6830268221 0.0331522374 3.1497375868 0.2935707101 45.4966471113 1.1713661928 14.6569381029 0.3121061267 63.9863496231 1.8101952670
0.009000000000000001 0.003 0.7904 0.1976 0.6727236214 0.0118510191 3.8065647029 0.3421297675 46.2441735229 1.2744248454 14.5764880990 0.2515806211 65.2999499462 1.8799862531
0.009000000000000001 0.0035 0.79 0.1975 0.6782521681 0.0255360880 4.2914313095 0.4159295693 46.1719879668 1.8006843928 14.4992961949 0.4399633481 65.6409676393 2.6821133982
0.009000000000000001 0.004 0.7896 0.1974 0.6812677391 0.0487193360 5.0233834577 0.2915866956 45.8768828821 1.0483889374 14.5752349837 0.2434807916 66.1567690626 1.6321757606
0.009000000000000001 0.0045 0.7892 0.1973 0.6663155331 0.0305572071 5.5571847183 0.2993106078 45.2873309397 0.8140651708 14.4987949487 0.3535665282 66.0096261398 1.4974995139
0.009000000000000001 0.005 0.7888 0.1972 0.6737288117 0.0276952280 6.1347514793 0.3017463614 45.8784187450 0.5836328489 14.5952848289 0.3565174547 67.2821838649 1.2695918930
0.009000000000000001 0.0055 0.7884 0.1971 0.6635512597 0.0083118360 6.8491285053 0.2052789713 45.2116348399 1.0581714793 14.5115767251 0.2698715870 67.2358913300 1.5416338736
0.0005 0.009000000000000001 0.7924 0.1981 0.0403332616 0.0078023751 10.9282799074 0.6372759299 46.3900804978 1.6770705420 14.5398971315 0.7024227275 71.8985907983 3.0245715745
0.009000000000000001 0.006 0.7879999999999999 0.19699999999999998 0.6921991838 0.0411959443 7.4780421920 0.2732044244 45.4145881509 0.9136832950 14.5476664465 0.3967906921 68.1324959732 1.6248743558
0.009000000000000001 0.0065 0.7876 0.1969 0.6865449882 0.0266351726 7.8722763057 0.0997918901 45.3206811054 1.1195420372 14.4659633272 0.4352046256 68.3454657265 1.6811737255
0.009000000000000001 0.006999999999999999 0.7872 0.1968 0.6605356887 0.0466466796 8.5473677644 0.4507870763 45.1666559980 0.6917772883 14.4118287451 0.5232644698 68.7863881962 1.7124755140
0.009000000000000001 0.0075 0.7868 0.1967 0.6665668306 0.0326590187 9.0208622331 0.2306634678 45.6607650320 1.0122976082 14.3970419843 0.4760941189 69.7452360800 1.7517142136
0.009000000000000001 0.008 0.7864 0.1966 0.6812677391 0.0121197360 9.9354578081 0.9620871097 45.4955500664 1.1050905499 14.6033047670 0.4937226042 70.7155803806 2.5730199998
0.009000000000000001 0.0085 0.7859999999999999 0.1965 0.6689541577 0.0297912195 10.3159075123 0.5330976719 45.7489674439 1.6681796571 14.5541826462 0.4113872075 71.2880117601 2.6424557560
0.009000000000000001 0.009000000000000001 0.7856 0.1964 0.6741057580 0.0331293711 11.0457919990 0.3838320762 45.1995673457 0.8861052905 14.6742310944 0.4692729344 71.5936961971 1.7723396722
0.009000000000000001 0.0095 0.7852 0.1963 0.6761161387 0.0402499969 11.5685657320 1.2249854315 45.7406299025 0.8123024381 14.5584432383 0.2725110691 72.5437550115 2.3500489356
0.009000000000000001 0.01 0.7848 0.1962 0.6895605592 0.0358801555 12.2994840495 1.0697567758 45.1923268492 0.9126565633 14.5098223636 0.3801911424 72.6911938215 2.3984846370
0.0095 0.0 0.7924 0.1981 0.7265013034 0.0235818377 0.0000000000 0.0000000000 46.1357854843 0.9659365373 14.8742283005 0.2211137528 61.7365150882 1.2106321278
0.0 0.002 0.7984 0.1996 0.0000000000 0.0000000000 2.6593572164 0.2563177508 46.5434473783 1.5833470583 14.7762346820 0.4331201655 63.9790392767 2.2727849746
0.0005 0.0095 0.792 0.198 0.0361868515 0.0063374838 11.9386771290 0.8842228682 45.4902842507 0.8673549935 14.5050605254 0.4465154999 71.9702087566 2.2044308454
0.0095 0.0005 0.792 0.198 0.7307733623 0.0323227696 0.6137508361 0.0854299834 45.8492373500 0.7124782397 14.5840067909 0.1656646898 61.7777683393 .9958956825
0.0095 0.001 0.7916 0.1979 0.7082822289 0.0142731716 1.2629965269 0.0854744551 46.0352961692 1.3599485007 14.7584404444 0.4992134660 62.7650153694 1.9589095934
0.0095 0.0015 0.7912 0.1978 0.7183341321 0.0283710405 1.8777811937 0.0325761501 46.1548740660 1.0218976711 14.6093197205 0.2160283597 63.3603091123 1.2988732214
0.0095 0.002 0.7908 0.1977 0.7118003950 0.0176982019 2.5676908927 0.2461433968 46.1842748700 0.7451736419 14.6138309357 0.2441331101 64.0775970934 1.2531483507
0.0095 0.0025 0.7904 0.1976 0.7189623761 0.0348081167 3.1232025984 0.1913204543 46.0001907316 0.8512604903 14.5048099023 0.5178748301 64.3471656084 1.5952638914
0.0095 0.003 0.79 0.1975 0.7116747462 0.0297700142 3.7252366864 0.1743877635 45.7603767111 0.8034559305 14.4677176887 0.1786476651 64.6650058324 1.1862613733
0.0095 0.0035 0.7896 0.1974 0.7086591753 0.0273787531 4.4151463854 0.3038798023 45.8626212981 0.5350567806 14.6278658274 0.5054773354 65.6142926862 1.3717926714
0.0095 0.004 0.7892 0.1973 0.7011202479 0.0345933733 4.9896116543 0.2532864160 45.7125455524 1.5387434779 14.5205991554 0.5803005924 65.9238766100 2.4069238596
0.0095 0.0045 0.7888 0.1972 0.7192136736 0.0192435542 5.6157684590 0.4408070126 45.5170521469 1.0144182637 14.4416528899 0.4426789476 66.2936871694 1.9171477781
0.0095 0.005 0.7884 0.1971 0.7227318398 0.0652629056 6.1406098534 0.4516808391 45.3329680085 0.9959615500 14.5303734550 0.2022178725 66.7266831567 1.7151231672
0.0005 0.01 0.7916 0.1979 0.0368150955 0.0082431735 12.2247036275 0.7576705767 45.9308574924 1.7293867967 14.5408996237 0.2701265577 72.7332758391 2.7654271046
0.0095 0.0055 0.7879999999999999 0.19699999999999998 0.7124286390 0.0358308405 6.7340286854 0.7166680111 45.0093397558 0.8282872552 14.4148362219 0.3923812851 66.8706333021 1.9731673919
0.0095 0.006 0.7876 0.1969 0.7037588725 0.0352659245 7.4980295858 0.5022975297 45.9106718658 0.6185148235 14.6005479132 0.4445536079 68.7130082373 1.6006318856
0.0095 0.0065 0.7872 0.1968 0.7173289418 0.0102509701 8.0180464369 0.4480813105 45.6739295711 0.8862967216 14.4850106802 0.2132294205 68.8943156300 1.5578584227
0.0095 0.006999999999999999 0.7868 0.1967 0.6923248326 0.0398209542 8.6118098791 0.7289268248 45.2956684811 0.7034299962 14.2822566204 0.1964130260 68.8820598132 1.6685908012
0.0095 0.0075 0.7864 0.1966 0.7063974971 0.0163748866 9.3785676615 0.5619619938 45.4672463073 0.9305428643 14.5281178474 0.2705549991 70.0803293133 1.7794347438
0.0095 0.008 0.7859999999999999 0.1965 0.7249935180 0.0442383677 9.8624004374 0.9324325260 45.3465713656 0.5762122755 14.4541840431 0.3099898328 70.3881493641 1.8628730020
0.0095 0.0085 0.7856 0.1964 0.7280090889 0.0316415488 10.3093599177 0.4305195734 45.2908414834 1.7798608321 14.3967913612 0.3976509110 70.7250018512 2.6396728653
0.0095 0.009000000000000001 0.7852 0.1963 0.7105439071 0.0187885909 11.2005219965 0.4200492077 45.0056098030 1.1856757605 14.3058151885 0.3613334522 71.2224908951 1.9858470113
0.0095 0.0095 0.7848 0.1962 0.7114234487 0.0335893787 11.6223249293 0.5385912977 45.2544195919 0.6976286626 14.2992989888 0.4025945765 71.8874669587 1.6724039155
0.0095 0.01 0.7844 0.1961 0.7048897116 0.0206155933 12.1209759455 0.7734441914 44.8912977219 0.5718597932 14.2291245305 0.2737005833 71.9462879095 1.6396201612
0.001 0.0 0.7992 0.1998 0.0805408744 0.0134954054 0.0000000000 0.0000000000 45.9288828116 0.8420035271 14.7439043066 0.5663801812 60.7533279926 1.4218791137
0.01 0.0 0.792 0.198 0.7722374630 0.0295998255 0.0000000000 0.0000000000 46.0892707795 1.4096902806 14.7544304753 0.3631160651 61.6159387178 1.8024061712
0.01 0.0005 0.7916 0.1979 0.7537670909 0.0326918739 0.6354612812 0.0455824393 45.5449170880 0.9500799212 14.5018024255 0.6008488194 61.4359478856 1.6292030538
0.01 0.001 0.7912 0.1978 0.7347941236 0.0165475211 1.2891869051 0.1723106333 46.4381310655 1.2035069033 14.6456600650 0.2960264760 63.1077721592 1.6883915337
0.01 0.0015 0.7908 0.1977 0.7560287691 0.0558231428 1.9439463597 0.1905342502 46.0175240415 0.6643788116 14.6068134899 0.2324431314 63.3243126602 1.1431793360
0.01 0.002 0.7904 0.1976 0.7721118142 0.0272631817 2.5387436326 0.1697022618 46.2334224826 0.2790813291 14.5987935518 0.3395031476 64.1430714812 .8155499202
0.01 0.0025 0.79 0.1975 0.7350454212 0.0282974912 3.2114228197 0.1130699752 46.2180638537 0.8162752646 14.6596949567 0.2391716278 64.8242270513 1.1968143588
0.01 0.003 0.7896 0.1974 0.7536414421 0.0203162865 3.6997355287 0.2990486277 45.7698112975 1.0985911071 14.4825044495 0.4865223119 64.7056927178 1.9044783332
0.01 0.0035 0.7892 0.1973 0.7584160961 0.0363505228 4.2969450733 0.2550618666 45.4861154800 1.1301983205 14.6053097515 0.3784039802 65.1467864009 1.8000146901
0.01 0.004 0.7888 0.1972 0.7523849542 0.0424730083 4.9461907641 0.2971779322 45.4404784111 0.9629274189 14.4687201809 0.2797402518 65.6077743103 1.5823186112
0.01 0.0045 0.7884 0.1971 0.7511284663 0.0312014054 5.4899857217 0.3580458926 44.9248672966 0.5105348648 14.4739832653 0.3014094306 65.6399647499 1.2011915934
0.001 0.0005 0.7988 0.1997 0.0782791961 0.0121457608 0.6492456908 0.0862600112 46.6094894827 0.2458814207 14.8947793919 0.6852942067 62.2317937615 1.0295813994
0.01 0.005 0.7879999999999999 0.19699999999999998 0.7638189941 0.0416077767 6.0923644199 0.1625362514 45.3759721696 0.6449534482 14.4614521120 0.4201883858 66.6936076956 1.2692858621
0.01 0.0055 0.7876 0.1969 0.7611803695 0.0279675127 7.0610638025 0.2987832382 45.7311953161 1.0076090026 14.5764880990 0.2342402060 68.1299275871 1.5685999595
0.01 0.006 0.7872 0.1968 0.7513797639 0.0309310471 7.5559241060 0.5073636527 45.3750945336 1.5292446753 14.4632064735 0.1093406135 68.1456048770 2.1768799886
0.01 0.0065 0.7868 0.1967 0.7662063211 0.0632032148 7.9001897351 0.4201928048 45.6052545588 0.4631743939 14.6368882577 0.3679180743 68.9085388727 1.3144884878
0.01 0.006999999999999999 0.7864 0.1966 0.7481128953 0.0282125605 8.7792904554 0.5473356677 45.2531031380 1.6730668125 14.4732313961 0.3736264583 69.2537378848 2.6222414990
0.01 0.0075 0.7859999999999999 0.1965 0.7511284663 0.0229301296 9.4192316697 0.9377112468 45.6203937788 0.9225091409 14.5336315548 0.2154367298 70.3243854696 2.0985872471
0.01 0.008 0.7856 0.1964 0.7590443400 0.0434635856 9.7734909957 0.4279853843 45.4376260943 0.9858604088 14.4674670656 0.3388490576 70.4376284956 1.7961584363
0.01 0.0085 0.7852 0.1963 0.7329093917 0.0386181510 10.9331044508 0.5983902534 45.9499460741 0.3651941116 14.5619519612 0.2937473394 72.1779118778 1.2959498554
0.01 0.009000000000000001 0.7848 0.1962 0.7434638901 0.0563130907 11.1477966299 0.9375688873 45.3026895686 0.9529226995 14.3005521041 0.3320467149 71.4945021927 2.2788513924
0.01 0.0095 0.7844 0.1961 0.7476103002 0.0477663753 12.0751427837 0.3590765934 44.9619474150 1.0680189348 14.3772427621 0.2170482564 72.1619432610 1.6919101599
0.001 0.001 0.7984 0.1996 0.0765201131 0.0160003756 1.2247447903 0.0397961419 46.3949074955 1.0110725986 14.9263578981 0.3454876907 62.6225302970 1.4123568068
0.01 0.01 0.784 0.196 0.7501232760 0.0440165484 12.3105115771 0.6149399536 45.4224868744 1.2111817957 14.2945371506 0.3974739593 72.7776588781 2.2676122570
0.001 0.0015 0.7979999999999999 0.1995 0.0716198103 0.0077046379 1.9094853357 0.2364880078 46.4422998362 0.6138669735 14.8002944963 0.3710589380 63.2236994785 1.2291185572
0.001 0.002 0.7976 0.1994 0.0767714107 0.0070810646 2.5814753023 0.2192587894 46.3674813724 1.5072304331 14.7366362377 0.5232755133 63.7623643231 2.2568458004
0.001 0.0025 0.7972 0.1993 0.0761431667 0.0159608587 3.1207903267 0.2754416849 46.1607981086 0.9476645659 14.5403983776 0.2022116601 63.8981299796 1.4412787696
0.001 0.003 0.7968 0.1992 0.0765201131 0.0058612164 3.7514270646 0.4673982099 46.4681900965 0.6661129587 14.8581884243 0.3517555211 65.1543256985 1.4911279061
0.001 0.0035 0.7964 0.1991 0.0727506494 0.0077618008 4.4754531773 0.2267797221 45.9473131663 0.9881557118 14.7065614699 0.2800750600 65.2020784629 1.5027722947
0.0 0.0025 0.7979999999999999 0.1995 0.0000000000 0.0000000000 3.2003952920 0.1808018565 46.2062157685 1.2591968620 14.7917733120 0.3656486596 64.1983843725 1.8056473781
0.001 0.004 0.7959999999999999 0.19899999999999998 0.0758918691 0.0145752596 4.9613536146 0.1898874341 46.3023169039 0.4898093177 14.7629516595 0.5067620690 66.1025140471 1.2010340804
0.001 0.0045 0.7956 0.1989 0.0717454591 0.0158815299 5.9073087214 0.2781122061 46.1480723875 1.6507136372 14.7426511913 0.2620342953 66.8697777593 2.2067416685
0.001 0.005 0.7952 0.1988 0.0773996546 0.0106734931 6.1326838179 0.3932991837 46.4363757937 0.4855012689 14.7366362377 0.3764254986 67.3830955039 1.2658994443
0.001 0.0055 0.7948 0.1987 0.0758918691 0.0080806924 6.9042661436 0.2825215542 46.2305701658 0.6318902581 14.6672136486 0.3397051199 67.8779418271 1.2621976246
0.001 0.006 0.7944 0.1986 0.0773996546 0.0098744282 7.3670776949 0.7420654807 45.4766808936 1.4864847161 14.5895204984 0.5119453251 67.5106787415 2.7503699501
0.001 0.0065 0.794 0.1985 0.0752636252 0.0069460033 7.9398199126 0.4023359595 46.1636504254 0.6660629457 14.5875155139 0.4152272845 68.7662494771 1.4905721930
0.001 0.006999999999999999 0.7936 0.1984 0.0806665231 0.0156854788 8.8912887832 0.5968601592 46.3560721052 1.0199507912 14.7050577315 0.5196049009 70.0330851430 2.1521013301
0.001 0.0075 0.7932 0.1983 0.0756405715 0.0185960209 9.0467080011 0.5923712688 45.4139299240 0.8043960702 14.4982937026 0.2967673423 69.0345721992 1.7121307022
0.001 0.008 0.7928 0.1982 0.0762688155 0.0146874783 9.5057288398 0.8762955266 45.8869756954 1.0953351861 14.7065614699 0.2076938005 70.1755348206 2.1940119915
0.001 0.0085 0.7924 0.1981 0.0740071373 0.0122441506 10.4699482892 0.4487328174 45.6184190979 1.7924712331 14.4977924565 0.3539223644 70.6601669809 2.6073705655
0.0 0.003 0.7976 0.1994 0.0000000000 0.0000000000 3.6545915874 0.2757484916 45.8270770426 0.8815102688 14.6534293800 0.3869983709 64.1350980100 1.5442571313
0.001 0.009000000000000001 0.792 0.198 0.0791587377 0.0155317356 11.1539996142 0.9927038530 45.8158871843 0.7488850040 14.7180901309 0.3896182013 71.7671356671 2.1467387939
0.001 0.0095 0.7916 0.1979 0.0757662203 0.0099445282 11.8704443016 0.7133328735 45.7820982006 1.1502082806 14.6469131803 0.4296050724 72.3752219028 2.3030907547
0.001 0.01 0.7912 0.1978 0.0760175179 0.0087414000 12.3208498843 1.1943469039 45.1249682908 0.5076469624 14.6155852972 0.3970192113 72.1374209902 2.1077544776
0.0015 0.0 0.7988 0.1997 0.1216280287 0.0128776218 0.0000000000 0.0000000000 46.8824342600 1.4772404009 14.8564340629 0.2421625834 61.8604963516 1.7322806061
0.0015 0.0005 0.7984 0.1996 0.1129582622 0.0089695988 0.6354612812 0.0828613869 46.0802750111 2.0005985082 14.8200937184 0.2009153063 61.6487882729 2.2933448002
0.0015 0.001 0.7979999999999999 0.1995 0.1123300182 0.0269767689 1.2436983535 0.1021674921 46.2729160999 1.8999382000 14.7845052432 0.3384818291 62.4134497148 2.3675642901
0.0015 0.0015 0.7976 0.1994 0.1182355113 0.0058070951 1.8846733985 0.2418113130 46.5789916338 0.5688858230 14.7524254908 0.3109083928 63.3343260344 1.1274126239
0.0015 0.002 0.7972 0.1993 0.1178585650 0.0151322046 2.5732046566 0.3100848814 45.5817777974 1.9754655099 14.6401463576 0.5317368644 62.9129873766 2.8324194603
0.0015 0.0025 0.7968 0.1992 0.1155968867 0.0057853047 3.1107966298 0.1357361946 46.2658950124 1.0085488111 14.6261114659 0.3346748007 64.1183999948 1.4847451111
0.0015 0.003 0.7964 0.1991 0.1104452864 0.0124740838 3.8134569077 0.2254330510 46.3920551787 1.0284206321 14.7817483894 0.2468503608 65.0977057622 1.5131781277
0.0 0.0035 0.7972 0.1993 0.0000000000 0.0000000000 4.4482289684 0.3162433171 45.9479713932 1.2567455537 14.6536800031 0.3634514920 65.0498803647 1.9364403628
0.0015 0.0035 0.7959999999999999 0.19899999999999998 0.1118274230 0.0164595119 4.4023958066 0.2227046171 46.7459618714 1.0630082506 14.7469117834 0.2925895216 66.0070968844 1.5947619012
0.0015 0.004 0.7956 0.1989 0.1147173452 0.0131205256 5.0288972215 0.1913825161 45.9964607789 1.5963716458 14.7346312532 0.1380712469 65.8747065988 1.9389459344
0.0015 0.0045 0.7952 0.1988 0.1138378037 0.0131397639 5.6130115771 0.2678896358 46.2518528373 1.2019925096 14.7173382617 0.0408015582 66.6960404798 1.5238234675
0.0015 0.005 0.7948 0.1987 0.1174816186 0.0112383694 6.2029843067 0.2138139221 46.1812031442 1.3773523761 14.6140815588 0.2755641347 67.1157506283 1.8779688023
0.0015 0.0055 0.7944 0.1986 0.1155968867 0.0151822011 6.8274180602 0.3029325901 45.7408493115 0.6070402307 14.7411474529 0.3576685308 67.4250117113 1.2828235527
0.0015 0.006 0.794 0.1985 0.1142147501 0.0301703651 7.5779791613 0.4706724949 46.1199880374 1.3780815475 14.5835055448 0.3732968090 68.3956874936 2.2522212165
0.0015 0.0065 0.7936 0.1984 0.1127069646 0.0198922313 7.8805469514 0.6870446210 46.0510936161 1.1585505799 14.6809979172 0.5243561622 68.7253454493 2.3898435944
0.0015 0.006999999999999999 0.7932 0.1983 0.1174816186 0.0101767763 8.8154745305 0.2235285568 45.7186890040 0.8322939097 14.6236052353 0.2847607458 69.2752503884 1.3507599886
0.0015 0.0075 0.7928 0.1982 0.1155968867 0.0131781563 9.1718015179 0.3880745858 46.0473636634 1.8032039024 14.5920267290 0.3945816416 69.9267887970 2.5990382861
0.0015 0.008 0.7924 0.1981 0.1115761255 0.0106201104 9.8510282995 0.5542266959 46.2773042796 0.2105073423 14.6095703436 0.5043308312 70.8494790482 1.2796849798
0.0 0.004 0.7968 0.1992 0.0000000000 0.0000000000 5.1167728325 0.1832160127 46.1518023402 1.1440241163 14.6281164504 0.1924589332 65.8966916231 1.5196990622
0.0015 0.0085 0.792 0.198 0.1061732275 0.0096676109 10.4516839465 0.4716927472 45.5302166860 0.6478008571 14.5013011794 0.4570402788 70.5893750394 1.5862014940
0.0015 0.009000000000000001 0.7916 0.1979 0.1133352085 0.0226111971 11.0309737587 0.2284534575 45.9503848921 2.1455679636 14.3639597396 0.1645782724 71.4586535989 2.5612108906
0.0015 0.0095 0.7912 0.1978 0.1085605545 0.0116900652 11.3735163366 0.4078904386 45.2726305377 0.9335561219 14.5419021160 0.4522718032 71.2966095448 1.8054084289
0.0015 0.01 0.7908 0.1977 0.1113248279 0.0138190822 12.1137391305 0.4484151275 45.4308244158 2.0052315180 14.3346368410 0.4066320424 71.9905252152 2.8740977701
0.002 0.0 0.7984 0.1996 0.1496477088 0.0087558366 0.0000000000 0.0000000000 47.0568644030 1.1782653906 14.9386384283 0.1656646898 62.1451505401 1.3526859170
0.002 0.0005 0.7979999999999999 0.1995 0.1481399233 0.0104038412 0.6413196553 0.0740839883 45.9832962398 1.5645707490 14.7363856146 0.3042378207 61.5091414330 1.9532963992
0.002 0.001 0.7976 0.1994 0.1530402262 0.0098808214 1.2454214047 0.1348901499 46.6549071426 1.4565024846 14.9875099260 0.4313845461 63.0408786995 2.0326580020
0.002 0.0015 0.7972 0.1993 0.1487681673 0.0187953119 1.8832949576 0.1082975715 46.7088817529 1.1047402534 14.9845024492 0.2740556056 63.7254473270 1.5058887424
0.002 0.002 0.7968 0.1992 0.1565583923 0.0206828748 2.5359867507 0.1466501820 46.9491345914 0.4364772152 14.6709729946 0.2802526241 64.3126527290 .8840628961
0.002 0.0025 0.7964 0.1991 0.1495220600 0.0118136593 3.0718556728 0.1430095125 46.2000723169 0.3528554914 14.7444055527 0.1747933731 64.1658556024 .6824720363
0.0 0.0045 0.7964 0.1991 0.0000000000 0.0000000000 5.6316205300 0.5092896313 45.7700307065 0.6506642163 14.7318743994 0.5227408396 66.1335256359 1.6826946872
0.002 0.003 0.7959999999999999 0.19899999999999998 0.1436165669 0.0101643581 3.8075985336 0.3109400448 46.0026042305 0.8994295545 14.6842560170 0.3567921926 64.6380753480 1.5773261500
0.002 0.0035 0.7956 0.1989 0.1487681673 0.0073437391 4.4499520196 0.2672060774 45.9982160508 1.1612912779 14.7223507230 0.1892998999 65.3192869607 1.6251409943
0.002 0.004 0.7952 0.1988 0.1491451137 0.0116413451 4.9954700283 0.3009329509 46.0919036873 0.7053070325 14.6842560170 0.2994852300 65.9207748463 1.3173665585
0.002 0.0045 0.7948 0.1987 0.1497733576 0.0166046671 5.6726291485 0.4847645844 45.8444103524 1.1868894512 14.7241050844 0.4126720154 66.3909179429 2.1009307181
0.002 0.005 0.7944 0.1986 0.1478886258 0.0153394480 6.3694310523 0.1781151617 46.1996334989 1.4467885031 14.6080666052 0.1000811678 67.3250197822 1.7403242806
0.002 0.0055 0.794 0.1985 0.1531658749 0.0140232156 6.9962770775 0.6470917793 46.0717180607 1.3950770708 14.5534307770 0.5165836882 67.7745917901 2.5727757539
0.002 0.006 0.7936 0.1984 0.1521606846 0.0146616579 7.3222783638 0.2923838665 46.2079710404 1.0657004962 14.6233546122 0.1729742224 68.3057647010 1.5457202430
0.002 0.0065 0.7932 0.1983 0.1486425185 0.0151946745 8.2317047852 0.5505167717 46.4499791507 1.1510940629 14.5837561679 0.4120688315 69.4140826223 2.1288743406
0.002 0.006999999999999999 0.7928 0.1982 0.1471347330 0.0243304858 8.8302927708 0.2909571821 46.2582156979 0.7879017890 14.6647074180 0.3068289661 69.9003506197 1.4100184230
0.002 0.0075 0.7924 0.1981 0.1590713681 0.0202196975 9.4816061230 0.4990422704 46.0054565473 0.6465136587 14.6822510325 0.4876704980 70.3283850709 1.6534461246
