# Supplementary material for: Multipressure Sampling for Improving the Performance of MOF-based Electronic Noses
Source: ACS Sens. 2024 Jul 12;9(7):3531–9. doi: 10.1021/acssensors.4c00199 (PMC11287752; doi:10.1021/acssensors.4c00199)
Supplement: Supplementary file 2 — se4c00199_si_002.zip [file se4c00199_si_002.zip › Multiplex_Adsorption_Data/Methane_5bar/BIWSEG.csv]

methane_comp CO2_comp N2_comp O2_comp methane_mass methane_error CO2_mass CO2_error N2_mass N2_error O2_mass O2_error total_mass total_error
0.0 0.0 0.8 0.2 0.0000000000 0.0000000000 0.0000000000 0.0000000000 40.2551665097 2.0181302128 12.1141489586 0.6676453317 52.3693154683 2.6857755445
0.0 0.0005 0.7996 0.1999 0.0000000000 0.0000000000 2.5519094405 0.9692229666 39.2127085277 1.4530463270 11.9280923013 1.1046909365 53.6927102695 3.5269602301
0.0 0.005 0.7959999999999999 0.19899999999999998 0.0000000000 0.0000000000 25.1379069292 6.8660860574 39.1988633826 2.4207848458 11.9634430662 1.0300214851 76.3002133780 10.3168923883
0.002 0.008 0.792 0.198 0.1581073974 0.0362948850 37.3883513960 6.0096293653 37.3981801028 2.5834664789 11.2220072868 0.2601867812 86.1666461830 8.8895775104
0.002 0.0085 0.7916 0.1979 0.1525106754 0.0288410743 40.7064732449 7.6504302407 37.9593156885 1.9295155234 11.6545890150 0.6325543280 90.4728886238 10.2413411664
0.002 0.009000000000000001 0.7912 0.1978 0.1436491988 0.0247847669 46.7248862360 9.4972841722 37.5586209016 1.0581648574 11.4155062104 0.8262130731 95.8426625468 11.4064468696
0.002 0.0095 0.7908 0.1977 0.1506451014 0.0426029468 46.8719887852 12.4478508583 37.8452968467 1.7446198286 11.5131859555 0.5156623278 96.3811166888 14.7507359615
0.002 0.01 0.7904 0.1976 0.1576410039 0.0409364925 49.4175024627 6.6754933765 37.4291280742 1.3760435336 11.6471467488 1.0959511009 98.6514182896 9.1884245035
0.0025 0.0 0.7979999999999999 0.1995 0.2019483867 0.0192525069 0.0000000000 0.0000000000 39.6524954888 3.4155338649 12.4555629248 0.8280545545 52.3100068003 4.2628409263
0.0025 0.0005 0.7976 0.1994 0.2028811737 0.0670050195 3.0993867540 0.2551388429 39.2974082387 2.6024499575 11.9969332645 0.5651162778 54.5966094309 3.4897100977
0.0025 0.001 0.7972 0.1993 0.2005492062 0.0278277114 5.5886177170 1.8387328116 39.8088641861 2.1698577864 12.4416086755 0.3658935558 58.0396397848 4.4023118652
0.0025 0.0015 0.7968 0.1992 0.1958852711 0.0309370451 9.0295382156 3.3299995691 38.4846167809 1.0710218369 11.8025040576 0.6093916512 59.5125443252 5.0413501023
0.0025 0.002 0.7964 0.1991 0.1986836322 0.0175502828 9.5028246783 2.2583967177 39.1589567880 3.5221115920 12.0769376272 1.2339582742 60.9374027257 7.0320168667
0.0 0.0055 0.7956 0.1989 0.0000000000 0.0000000000 28.2168272416 6.9068384569 38.2158580824 1.7257825552 11.9513493835 0.6310475723 78.3840347075 9.2636685844
0.0025 0.0025 0.7959999999999999 0.19899999999999998 0.2094106827 0.0460195931 11.0122247483 3.0837968402 39.5474352703 2.8626260640 12.0741467773 0.7035648300 62.8432174786 6.6960073273
0.0025 0.003 0.7956 0.1989 0.1776959245 0.0304265913 15.5532164845 3.6569037773 39.3462734566 3.6398249978 11.8443668055 0.7985624560 66.9215526711 8.1257178224
0.0025 0.0035 0.7952 0.1988 0.2028811737 0.0502321175 20.3423638253 4.8089782466 38.3323201851 0.5499743552 11.7736652757 0.7171126594 70.6512304598 6.1262973787
0.0025 0.004 0.7948 0.1987 0.1912213361 0.0403369717 19.8166321060 5.2863809952 38.6694901887 1.2420312749 11.7662230094 0.7478829638 70.4435666402 7.3166322056
0.0025 0.0045 0.7944 0.1986 0.1730319895 0.0297030786 21.7379193138 7.0957923488 38.6434287391 1.2820062035 11.8462273721 0.7181738772 72.4006074145 9.1256755081
0.0025 0.005 0.794 0.1985 0.1534434624 0.0309932432 26.5552080119 6.5554692641 38.7419735952 1.5035531016 11.8583210548 0.9052492926 77.3089461243 8.9952649015
0.0025 0.0055 0.7936 0.1984 0.2028811737 0.0352736585 27.0182612538 4.7560441902 38.1865389517 1.5549550824 11.7848286752 0.3154524646 77.1925100544 6.6617253957
0.0025 0.006 0.7932 0.1983 0.1809606791 0.0187951374 30.8275777017 11.8296513949 37.5895688730 1.1310301296 11.3066630658 0.4975198156 79.9047703196 13.4769964775
0.0025 0.0065 0.7928 0.1982 0.1837590401 0.0380503931 32.9509710206 5.4835945724 38.4227208382 1.7468022532 11.4927197232 0.7004087976 83.0501706221 7.9688560163
0.0025 0.006999999999999999 0.7924 0.1981 0.1940196971 0.0564625151 33.0302784819 5.2106252577 38.0326135153 1.8710366514 11.6676129811 0.2572430944 82.9245246754 7.3953675186
0.0 0.006 0.7952 0.1988 0.0000000000 0.0000000000 31.4236628141 6.3572746699 39.5164872990 2.6358717676 11.8713450208 0.7165089946 82.8114951339 9.7096554321
0.0025 0.0075 0.792 0.198 0.1986836322 0.0257827458 37.0608883300 3.0725724773 37.7345356861 1.4020959190 11.2880574001 0.3434446644 86.2821650484 4.8438958065
0.0025 0.008 0.7916 0.1979 0.1865574011 0.0255454242 37.0724007034 6.6950783632 37.7141751786 1.2262973916 11.6397044825 0.4693129356 86.6128377656 8.4162341146
0.0025 0.0085 0.7912 0.1978 0.1986836322 0.0213524705 42.9424319927 5.8747923832 37.6946290915 1.6418147636 11.5634212530 0.6305920987 92.3991659694 8.1685517160
0.0025 0.009000000000000001 0.7908 0.1977 0.1781623180 0.0466020239 41.7093288847 7.9973439052 37.8974197458 1.5038671620 11.3122447656 0.5814679852 91.0971557141 10.1292810763
0.0025 0.0095 0.7904 0.1976 0.2094106827 0.0213524705 47.5691269532 11.1950646461 37.2597286521 1.5485297691 11.6480770320 0.6292016932 96.6863433200 13.3941485789
0.0025 0.01 0.79 0.1975 0.1837590401 0.0570755897 47.7712330643 10.3375361515 37.1782866223 1.9669422060 11.0331597796 0.6455656612 96.1664385063 13.0071196084
0.003 0.0 0.7976 0.1994 0.2075451087 0.0364861637 0.0000000000 0.0000000000 39.2640170065 1.6810818668 12.4146304602 0.8223199107 51.8861925754 2.5398879412
0.003 0.0005 0.7972 0.1993 0.2299319968 0.0317147582 2.4738811317 0.2931911522 38.6996237397 0.4595120704 12.1011249926 0.5717905834 53.5045618608 1.3562085642
0.003 0.001 0.7968 0.1992 0.2364615059 0.0635802293 5.3455787226 1.4706895370 39.5604659951 2.3891654865 12.0071663807 0.5316013470 57.1496726043 4.4550365998
0.003 0.0015 0.7964 0.1991 0.2513860980 0.0556866811 9.5962028182 2.6321666116 40.1362611461 0.8798393229 11.9513493835 1.2165402431 61.9351994458 4.7842328587
0.0 0.0065 0.7948 0.1987 0.0000000000 0.0000000000 36.4213120291 6.8039453161 37.6815983667 2.7786349681 11.4796957572 0.6913200437 85.5826061530 10.2739003279
0.003 0.002 0.7959999999999999 0.19899999999999998 0.2523188850 0.0506976388 11.4164369705 1.5836921753 39.6638973730 3.5928753067 11.9941424147 0.6979133772 63.3267956432 5.9251784980
0.003 0.0025 0.7956 0.1989 0.2313311773 0.0542622333 14.3546504966 5.8408164040 39.5107863569 1.8106261237 11.9913515648 0.7628776734 66.0881195956 8.4685824344
0.003 0.003 0.7952 0.1988 0.2303983903 0.0467697581 16.4345526270 5.6610016607 39.5287036035 2.1718706674 12.1467088737 0.5572575486 68.3403634945 8.4368996348
0.003 0.0035 0.7948 0.1987 0.2145410112 0.0516834713 18.6692322223 4.1116986997 39.1638433098 1.8049699991 11.9411162673 0.9514283288 69.9887328106 6.9197804989
0.003 0.004 0.7944 0.1986 0.2378606864 0.0454105394 19.3702078480 2.2265575558 38.8682087415 1.5702901956 11.2229375700 0.4511403979 69.6992148459 4.2933986887
0.003 0.0045 0.794 0.1985 0.2289992098 0.0434922882 24.1504011207 6.8295154131 39.1630288895 2.1448781778 11.9457676838 0.4067966175 75.4881969038 9.4246824966
0.003 0.005 0.7936 0.1984 0.2150074048 0.0663132184 27.3201412678 4.9306818227 38.1336016323 1.4647851137 11.7866892417 0.7533571678 77.4554395466 7.2151373226
0.003 0.0055 0.7932 0.1983 0.2168729788 0.0496221646 27.5593428043 5.6883040316 37.7785143822 2.2741356526 11.8192491568 0.6583882384 77.3739793221 8.6704500872
0.003 0.006 0.7928 0.1982 0.2327303579 0.0505257236 29.2081705079 6.0955958088 38.4096901135 0.6629721396 12.0508896952 0.5920403526 79.9014806745 7.4011340246
0.003 0.0065 0.7924 0.1981 0.2387934734 0.0389766588 30.1675349592 4.7035009945 38.7126544645 0.7768118238 11.8732055874 0.7432631625 80.9921884845 6.2625526396
0.0 0.006999999999999999 0.7944 0.1986 0.0000000000 0.0000000000 39.5974479392 12.8177126313 37.6245889458 2.6794333751 11.7206391284 0.3205038571 88.9426760134 15.8176498635
0.003 0.006999999999999999 0.792 0.198 0.2425246214 0.0313560760 35.7932481016 4.8229556181 38.0741489505 0.7635250021 11.7662230094 0.4958540819 85.8761446829 6.1136907781
0.003 0.0075 0.7916 0.1979 0.2080115022 0.0440883729 39.8430452387 4.4013453289 37.4437876396 1.2521578999 11.6359833493 0.7454489481 89.1308277298 6.4430405498
0.003 0.008 0.7912 0.1978 0.2262008488 0.0530951672 40.3918017049 9.4440715858 37.3973656826 1.8677013892 11.4815563237 0.2789981460 89.4969245600 11.6438662882
0.003 0.0085 0.7908 0.1977 0.2248016683 0.0426029468 37.3934680064 5.5613848164 37.6897425697 2.1182356475 11.6015628677 0.5255697157 86.9095751121 8.2477931264
0.003 0.009000000000000001 0.7904 0.1976 0.2509197045 0.0560138403 42.9782482656 5.1433222986 37.4674058282 2.7685882344 11.5494670037 0.6053564290 92.2460408020 8.5732808023
0.003 0.0095 0.79 0.1975 0.2387934734 0.0286898353 46.6519745377 6.8424377598 37.7491952515 1.8774350511 11.3355018477 0.3951678715 95.9754651103 9.1437305177
0.003 0.01 0.7896 0.1974 0.2187385528 0.0493936923 48.4722086900 12.0140975942 37.3159236527 1.7607036043 11.6806369471 0.4206444358 97.6875078426 14.2448393266
0.0035 0.0 0.7972 0.1993 0.2835672496 0.0545181887 0.0000000000 0.0000000000 38.9463930901 1.6218001918 12.0062360974 0.7793842088 51.2361964371 2.4557025893
0.0035 0.0005 0.7968 0.1992 0.2751721666 0.0361266854 2.7616904671 0.3824131479 39.9302128106 1.4882237963 12.1615934063 0.4776839361 55.1286688506 2.3844475657
0.0035 0.001 0.7964 0.1991 0.2882311847 0.0474347644 5.0884690497 0.7486529512 39.6028158506 1.2272489721 12.1150792419 0.5358496334 57.0945953269 2.5591863211
0.0 0.0075 0.794 0.1985 0.0000000000 0.0000000000 38.7071577284 4.5734025802 36.9388470545 1.4525422903 11.3234081650 0.9179138707 86.9694129479 6.9438587412
0.0035 0.0015 0.7959999999999999 0.19899999999999998 0.2602475745 0.0754693289 8.0931985112 1.4698927277 39.7974623020 2.1445181932 12.0248417631 0.6243136612 60.1757501508 4.3141939110
0.0035 0.002 0.7956 0.1989 0.2695754446 0.0251333742 10.5031220128 1.3571417275 39.0807724394 2.1073219253 12.1494997235 0.7073090105 62.0029696203 4.1969060375
0.0035 0.0025 0.7952 0.1988 0.2723738056 0.0608388828 13.7073992802 2.9041373151 38.8364463498 2.5016329713 11.9727458991 0.8374823297 64.7889653347 6.3040914989
0.0035 0.003 0.7948 0.1987 0.2747057731 0.0345760879 15.6529903874 0.4685681074 39.2330690352 2.8309212085 12.1513602901 0.7193586575 67.3121254858 4.0534240613
0.0035 0.0035 0.7944 0.1986 0.2583820005 0.0516329416 20.7018057064 7.4307312349 39.0522677289 2.2347455547 11.6173776836 0.9095221315 71.6298331194 10.6266318627
0.0035 0.004 0.794 0.1985 0.2644451160 0.0323933707 21.1776504743 6.4106013626 39.1703586722 1.3853229427 11.9187894685 0.6026225491 72.5312437310 8.4309402251
0.0035 0.0045 0.7936 0.1984 0.2681762641 0.0294973151 24.7963731846 8.5110819317 39.0319072215 1.0162111827 11.8759964373 0.5645646995 75.9724531075 10.1213551290
0.0035 0.005 0.7932 0.1983 0.2756385601 0.0619022083 26.3684517321 5.5228316830 39.1899047593 3.5198035517 11.6918003465 0.8655254911 77.5257953980 9.9700629341
0.0035 0.0055 0.7928 0.1982 0.2700418381 0.0726975678 29.4857466225 7.3871717275 38.4300506209 1.6482353816 11.8722753041 0.8028425611 80.0581143856 9.9109472380
0.0035 0.006 0.7924 0.1981 0.2621131485 0.0549948942 33.4869359607 5.0769848762 38.1393025744 2.0441073402 11.6164474003 0.5477022605 83.5047990839 7.7237893711
0.0 0.008 0.7936 0.1984 0.0000000000 0.0000000000 38.8580977354 10.2159267675 37.5472190175 0.6539465366 11.5903994683 0.9631986211 87.9957162212 11.8330719252
0.0035 0.0065 0.792 0.198 0.2756385601 0.0626010587 34.3081519310 2.7152694937 38.0301702544 1.2310350078 11.3662011962 0.7188291190 83.9801619417 4.7277346792
0.0035 0.006999999999999999 0.7916 0.1979 0.2546508525 0.0558427102 36.3087466001 8.0618972004 38.1466323571 2.7353922814 11.5224887883 0.9142446265 86.2325185980 11.7673768185
0.0035 0.0075 0.7912 0.1978 0.2509197045 0.0340946092 34.5153746525 8.9891455019 37.3313976384 0.7830743283 11.7131968621 0.8108186037 83.8108888575 10.6171330431
0.0035 0.008 0.7908 0.1977 0.2588483940 0.0290514862 39.2469601263 3.9295151532 37.5081268431 1.6874584191 11.8025040576 0.7407438721 88.8164394210 6.3867689306
0.0035 0.0085 0.7904 0.1976 0.2569828200 0.0240362397 41.2910459839 2.4933568533 37.8119056144 1.3023046601 11.4210879101 0.6768371934 90.7810223284 4.4965349465
0.0035 0.009000000000000001 0.79 0.1975 0.2504533110 0.0719274957 44.6744046155 13.6451375672 37.7288347440 2.5520579659 11.5829572020 0.4108609590 94.2366498725 16.6799839878
0.0035 0.0095 0.7896 0.1974 0.2625795420 0.0415692424 43.8915632232 8.7412635513 37.0471649542 1.1718531768 11.5029528393 0.4895800855 92.7042605587 10.4442660560
0.0035 0.01 0.7892 0.1973 0.2415918344 0.0762720946 50.0634745266 9.6044808316 37.1921317674 1.5872765375 11.3280595814 0.5617432261 98.8252577098 11.8297726898
0.004 0.0 0.7968 0.1992 0.3045549573 0.0641930978 0.0000000000 0.0000000000 40.2608674517 1.8705090827 12.1671751060 1.0770479046 52.7325975150 3.0117500851
0.004 0.0005 0.7964 0.1991 0.2905631522 0.0384145200 2.7361074151 1.0852582762 39.8927494769 1.5792245905 12.1160095252 0.6524304248 55.0354295694 3.3553278115
0.0 0.0085 0.7932 0.1983 0.0000000000 0.0000000000 49.2460960141 11.9430482803 37.6498359751 1.4670546883 11.8248308565 0.4163846565 98.7207628457 13.8264876251
0.004 0.001 0.7959999999999999 0.19899999999999998 0.2998910222 0.0635117678 5.3225539758 1.5551339513 39.3682628047 2.1458539148 12.0834496102 0.4676799724 57.0741574129 4.2321796063
0.004 0.0015 0.7956 0.1989 0.3143492208 0.0627398947 6.8882367603 1.1784043645 39.5409199080 3.0240135246 12.3188112817 0.9391457436 59.0623171708 5.2043035274
0.004 0.002 0.7952 0.1988 0.3059541378 0.0245732287 11.3742249346 3.0733072783 39.5580227342 2.2375823833 11.9634430662 0.7947908348 63.2016448728 6.1302537251
0.004 0.0025 0.7948 0.1987 0.2970926612 0.0771229289 13.6459999553 5.8932247086 40.1655802768 2.2241793001 12.4174213101 0.8303756767 66.5260942034 9.0249026143
0.004 0.003 0.7944 0.1986 0.2966262677 0.0327672555 17.7699879433 3.2590699731 39.9603463616 0.9247942415 11.8508787885 0.9699674427 69.8778393611 5.1865989128
0.004 0.0035 0.794 0.1985 0.3232106974 0.0710756767 18.3187444094 4.5543969266 39.0905454829 1.5928495408 11.5950508847 0.6779308205 69.3275514744 6.8962529646
0.004 0.004 0.7936 0.1984 0.3054877443 0.0915367800 19.9944343177 7.4124322780 38.8942701910 2.3466081876 11.8052949075 0.5495132269 70.9994871605 10.4000904725
0.004 0.0045 0.7932 0.1983 0.3068869248 0.0495870835 22.7075169859 5.0066536124 38.5725741732 0.8421846235 11.7950617913 0.5690536097 73.3820398752 6.4674789291
0.004 0.005 0.7928 0.1982 0.3068869248 0.0436121569 25.9476105261 4.4489361471 38.7045102615 2.9478882942 11.6099354173 0.5480624060 76.5689431297 7.9884990042
0.004 0.0055 0.7924 0.1981 0.3082861053 0.0320965489 33.3014588335 6.6233350756 38.7623341027 0.5449926359 11.8304125562 0.5039903613 84.2024915977 7.7044146217
0.0 0.009000000000000001 0.7928 0.1982 0.0000000000 0.0000000000 44.6488215634 8.1226532660 38.3673402580 1.8913287342 11.5485367204 0.4210557115 94.5646985418 10.4350377117
0.004 0.006 0.792 0.198 0.2733065926 0.0501801264 30.1291603812 6.2836496418 38.3779277218 1.6831023560 11.6722643975 0.6437022585 80.4526590931 8.6606343827
0.004 0.0065 0.7916 0.1979 0.3087524988 0.0652017450 38.0100195604 8.6913124621 38.1735082269 2.1555082195 11.6490073153 0.6746087017 88.1412876014 11.5866311283
0.004 0.006999999999999999 0.7912 0.1978 0.3180803689 0.0372648117 35.2892619766 8.6935057974 37.3077794497 1.5675540810 11.6415650490 0.8828461911 84.5566868442 11.1811708812
0.004 0.0075 0.7908 0.1977 0.3162147948 0.0465085768 35.7497569132 7.0040098534 37.6921858306 1.5657759230 11.3624800630 0.1793686536 85.1206376016 8.7956630068
0.004 0.008 0.7904 0.1976 0.3227443039 0.0323933707 39.2328894477 2.4654338267 38.4422669254 1.6234450847 11.2703820177 0.7000775778 89.2682826947 4.8213498599
0.004 0.0085 0.79 0.1975 0.2705082316 0.0409789798 38.6662248451 8.1708944096 36.9364037937 1.6527684288 11.5141162388 0.5654592105 87.3872531092 10.4301010287
0.004 0.009000000000000001 0.7896 0.1974 0.2980254482 0.0282004206 45.6542355084 7.1943954626 37.4617048861 1.8171437973 11.3987611112 0.8377013749 94.8127269539 9.8774410554
0.004 0.0095 0.7892 0.1973 0.2784369211 0.0471588181 47.7187878076 14.2387485862 37.2914910438 2.8251130837 11.0219963801 0.4093922975 96.3107121526 17.5204127855
0.004 0.01 0.7888 0.1972 0.3134164338 0.0500238287 52.6870165127 6.7102663012 37.8966053255 1.3086859944 11.4787654739 0.4547705808 102.3758037459 8.5237467051
0.0045 0.0 0.7964 0.1991 0.3465303725 0.0283849400 0.0000000000 0.0000000000 39.7648854900 1.6684480669 12.2183406867 0.5250425247 52.3297565492 2.2218755316
0.0 0.0095 0.7924 0.1981 0.0000000000 0.0000000000 44.9673305613 4.1527401095 37.7361645267 2.5969256989 11.3782948789 0.4858323749 94.0817899669 7.2354981833
0.0045 0.0005 0.7959999999999999 0.19899999999999998 0.3451311920 0.0313560760 2.4981850312 0.4936667362 38.6556450436 1.4914381775 11.9690247659 1.0600234139 53.4679860327 3.0764844036
0.0045 0.001 0.7956 0.1989 0.3549254556 0.0864729275 5.7254870453 1.9423653217 39.8797187521 1.5163412442 12.1764779389 0.6232592547 58.1366091919 4.1684387481
0.0045 0.0015 0.7952 0.1988 0.3516607010 0.0552946821 8.2403010604 1.6646410525 40.4514418016 1.2911004759 11.9792578821 0.5059441252 61.0226614451 3.5169803357
0.0045 0.002 0.7948 0.1987 0.3642533256 0.0758029347 10.8280267737 2.3513177007 39.7380096202 1.9510804492 11.8508787885 0.4199031245 62.7811685080 4.7981042091
0.0045 0.0025 0.7944 0.1986 0.3423328310 0.0723977333 13.8519435241 3.0930364857 38.8568068573 2.2391280141 11.9178591852 1.1488512723 64.9689423976 6.5534135054
0.0045 0.003 0.794 0.1985 0.3465303725 0.0495870835 17.1291324898 1.9444701592 39.0278351200 1.4075897229 11.8732055874 0.6649957495 68.3767035697 4.0666427151
0.0045 0.0035 0.7936 0.1984 0.3586566036 0.0740611736 20.5406324786 4.9960013017 38.9276614233 1.1310137091 11.9634430662 1.0294668019 71.7903935717 7.2305429863
0.0045 0.004 0.7932 0.1983 0.3432656180 0.0331631690 19.7232539661 6.3704234533 38.3877007654 3.5477890671 12.1522905734 0.5223720826 70.6065109229 10.4737477720
0.0045 0.0045 0.7928 0.1982 0.3455975855 0.0620426082 24.2501750236 5.0519862782 37.8355238031 1.6052519518 12.0443777121 0.7989958308 74.4756741243 7.5182766690
0.0045 0.005 0.7924 0.1981 0.3553918491 0.0342219709 25.7557376359 3.7315141877 38.1743226472 2.0570238321 11.6704038309 0.6990879285 75.9558559631 6.5218479192
0.0 0.001 0.7992 0.1998 0.0000000000 0.0000000000 5.6385046684 2.1964893951 39.5743111402 1.7693183046 11.6387741992 0.2930850076 56.8515900078 4.2588927073
0.0 0.01 0.792 0.198 0.0000000000 0.0000000000 49.9662589288 7.8228045427 38.1645496037 2.3465618317 11.3857371452 0.4343695793 99.5165456777 10.6037359537
0.0045 0.0055 0.792 0.198 0.3320721739 0.0327937984 28.0735621502 6.5457557044 38.3771133015 2.0663472068 11.8322731228 0.4151357245 78.6150207484 9.0600324341
0.0045 0.006 0.7916 0.1979 0.3386016830 0.0390658503 31.4083129829 5.3815663268 38.1547765601 2.4077955630 11.2889876834 0.8314255621 81.1906789094 8.6598533022
0.0045 0.0065 0.7912 0.1978 0.3684508671 0.0677796698 30.4604609050 4.0037075931 38.2484348944 1.2212546706 11.6229593833 0.7111746493 80.7003060498 6.0039165828
0.0045 0.006999999999999999 0.7908 0.1977 0.3400008635 0.0703867996 34.4706043115 6.8843398842 38.9211460609 2.8264726031 11.8704147375 0.7668604505 85.6021659734 10.5480597374
0.0045 0.0075 0.7904 0.1976 0.3609885711 0.0315497193 38.4909809387 6.8692967220 37.6001563369 1.2295491811 11.8052949075 0.4390306367 88.2574207542 8.5694262591
0.0045 0.008 0.79 0.1975 0.3316057804 0.0583569920 39.5936104814 12.9687215666 37.1131329984 1.1929853595 11.3206173151 0.6505707215 88.3589665753 14.8706346396
0.0045 0.0085 0.7896 0.1974 0.3157484013 0.0342219709 46.1940379063 16.1468534932 36.8549617638 1.2639488174 11.4062033775 0.4935027890 94.7709514489 17.9385270705
0.0045 0.009000000000000001 0.7892 0.1973 0.3386016830 0.0361748222 44.3558956176 9.3947550714 38.7183554066 2.4636901899 11.5262099215 0.7140068160 94.9390626287 12.6086268995
0.0045 0.0095 0.7888 0.1972 0.3474631595 0.0440488849 46.8937343795 7.9003554803 38.2272599666 1.9955697213 11.4136456438 0.7615924224 96.8821031494 10.7015665089
0.0045 0.01 0.7884 0.1971 0.3110844663 0.0740141655 44.4006659587 7.2222836310 37.8754303977 1.1901397771 11.4062033775 0.3768462656 93.9933842002 8.8632838392
0.0005 0.0 0.7996 0.1999 0.0424418087 0.0205213141 0.0000000000 0.0000000000 39.7160202721 0.9845853013 12.1113581088 1.0107929255 51.8698201896 2.0158995409
0.005 0.0 0.7959999999999999 0.19899999999999998 0.3899049683 0.0372414555 0.0000000000 0.0000000000 39.2403988178 1.2295168137 11.8555302050 0.8333053758 51.4858339911 2.1000636450
0.005 0.0005 0.7956 0.1989 0.3721820152 0.0168419079 2.5058599468 0.4238919498 39.1426683820 0.7605237979 11.8629724713 0.7537154959 53.8836828153 1.9549731515
0.005 0.001 0.7952 0.1988 0.4043631669 0.0470664765 5.4274444891 0.8115353811 39.5881562853 3.2036830896 11.9113472022 0.4062857160 57.3313111435 4.4685706632
0.005 0.0015 0.7948 0.1987 0.3894385748 0.0849297318 8.6138136201 3.0409242904 38.5937491009 1.3036383767 11.9960029812 0.7626734497 59.5930042770 5.1921658486
0.005 0.002 0.7944 0.1986 0.4029639863 0.0555302136 10.9175674558 1.4766319565 39.5694246184 1.5807258107 12.1708962391 0.6401160254 63.0608522996 3.7530040062
0.005 0.0025 0.794 0.1985 0.3857074267 0.0531443066 15.1656332461 5.4560643454 39.5963004882 2.0690597327 11.8769267206 0.7715991884 67.0245678816 8.3498675731
0.005 0.003 0.7936 0.1984 0.3950352968 0.0225803826 15.4380927503 6.4623083148 38.0203972108 1.0761373978 12.1290334912 0.6459569895 65.9825587491 8.2069830847
0.005 0.0035 0.7932 0.1983 0.3871066073 0.0509202608 18.7152817159 3.9799648690 38.3388355475 3.6884806697 11.6834277969 0.3743578310 69.1246516676 8.0937236305
0.005 0.004 0.7928 0.1982 0.3931697228 0.1112561147 19.5608015857 4.3720650016 38.3445364896 2.4557147612 11.6080748507 0.5643868539 69.9065826488 7.5034227314
0.005 0.0045 0.7924 0.1981 0.3721820152 0.0444030130 22.4593613812 6.8614899742 38.2174869230 2.0331845753 11.5736543691 0.6172596102 72.6226846885 9.5563371727
0.0005 0.0005 0.7992 0.1998 0.0415090217 0.0294086900 2.3344534982 0.3768618894 39.6378359235 1.6911021260 12.1141489586 0.8316878263 54.1279474020 2.9290605317
0.005 0.005 0.792 0.198 0.3670516866 0.0769535146 26.5795119114 5.1421005445 38.2231878651 1.7402056047 11.6145868337 0.4675541236 76.7843382968 7.4268137874
0.005 0.0055 0.7916 0.1979 0.3586566036 0.0602641048 29.8400718932 7.7897541030 38.2573935177 1.0503306764 11.2936390998 0.2671063484 79.7497611143 9.1674552326
0.005 0.006 0.7912 0.1978 0.4048295604 0.0369129170 36.4673615228 7.0364574326 37.5455901769 1.0627657536 11.4220181934 0.4421185389 85.8397994535 8.5782546421
0.005 0.0065 0.7908 0.1977 0.3577238166 0.0625454381 32.0184687739 5.3553119599 37.8697294556 1.4934736308 11.6434256156 0.5096186604 81.8893476617 7.4209496892
0.005 0.006999999999999999 0.7904 0.1976 0.3773123437 0.0770552079 33.8246322476 4.9827589708 38.8975278722 2.2932803036 11.7141271454 0.4510329597 84.8135996089 7.8041274420
0.005 0.0075 0.79 0.1975 0.3819762787 0.0301392705 34.3989717658 7.0135581378 38.3054443153 0.6989491464 11.7829681086 0.4807107801 84.8693604684 8.2233573348
0.005 0.008 0.7896 0.1974 0.3679844736 0.0744127874 48.6576858173 14.1734065739 38.0708912693 1.0722597152 11.5429550206 0.5110837865 98.6395165808 15.8311628630
0.005 0.0085 0.7892 0.1973 0.3978336578 0.0854200687 42.7505591025 13.4992954005 37.6677532216 2.7632136960 11.6024931510 0.5823484209 92.4186391329 16.9302775861
0.005 0.009000000000000001 0.7888 0.1972 0.3619213581 0.0474164179 46.7530275933 8.0919440276 37.8395959046 1.6691968705 11.3355018477 0.7526445993 96.2900467037 10.5612019153
0.005 0.0095 0.7884 0.1971 0.3885057878 0.0588173800 47.5563354272 11.2082927629 37.1123185781 2.1738914483 11.2443340856 0.6036556564 96.3014938787 14.0446572476
0.0005 0.001 0.7988 0.1997 0.0447737763 0.0129922196 6.0657416374 5.5492087243 39.3430157754 0.5847197446 11.9364648509 0.2476301578 57.3899960400 6.3945508463
0.005 0.01 0.7879999999999999 0.19699999999999998 0.3614549646 0.0450256974 52.2968749692 10.2993580164 36.2970838594 2.8308602902 11.4294604597 0.2838446606 100.3848742529 13.4590886646
0.0055 0.0 0.7956 0.1989 0.4365443185 0.0759176313 0.0000000000 0.0000000000 39.8821620130 1.0979521402 12.1895019049 0.3792362318 52.5082082364 1.5531060033
0.0055 0.0005 0.7952 0.1988 0.4258172680 0.0710756767 3.1121782800 1.2361565553 39.7111337503 3.7002117691 12.1020552759 0.9206026249 55.3511845742 5.9280466260
0.0055 0.001 0.7948 0.1987 0.4304812030 0.0433118631 5.0155573514 1.1644757824 38.6760055510 1.0086640605 12.2211315366 0.6962249067 56.3431756420 2.9126766127
0.0055 0.0015 0.7944 0.1986 0.4412082536 0.0602641048 7.8808591793 2.7069166110 39.2803054125 1.5967158072 11.7950617913 1.0455059811 59.3974346367 5.4094025041
0.0055 0.002 0.794 0.1985 0.4491369431 0.0298783195 10.2063586092 1.9941394193 38.8226012048 2.4926817733 11.9150683353 0.6427065938 61.3931650924 5.1594061059
0.0055 0.0025 0.7936 0.1984 0.4328131705 0.0396407041 14.5721064389 10.5615954847 39.2982226590 1.5783339311 11.5336521878 0.5166415150 65.8367944562 12.6962116349
0.0055 0.003 0.7932 0.1983 0.4062287409 0.0772243991 16.6277046699 2.1533028609 38.5611722890 2.7581788414 11.7020334627 0.4902301647 67.2971391625 5.4789362661
0.0055 0.0035 0.7928 0.1982 0.4150902174 0.0422337279 18.9493666420 3.3452459883 38.4414525051 0.7142684245 11.6471467488 0.2532011684 69.4530561133 4.3549493091
0.0055 0.004 0.7924 0.1981 0.4365443185 0.0922186276 18.3967727181 4.2536822988 37.6807839464 2.2784889259 11.6936609131 0.5212907787 68.2077618961 7.1456806310
0.0005 0.0015 0.7984 0.1996 0.0321811517 0.0054390362 8.8146405785 1.5933210248 39.4391173707 1.1586473391 12.0313537461 0.3664229871 60.3172928470 3.1238303872
0.0055 0.0045 0.792 0.198 0.4365443185 0.0773369875 23.8408461911 4.9072841986 38.3225471415 1.4352757004 11.6285410830 0.2814318362 74.2284787341 6.7013287227
0.0055 0.005 0.7916 0.1979 0.4351451380 0.0951534191 26.3748474951 5.7341282362 38.0537884431 2.3747523940 11.6397044825 0.6933101199 76.5034855587 8.8973441692
0.0055 0.0055 0.7912 0.1978 0.4015648058 0.0080241372 27.8612228183 4.8674834097 37.4413443787 1.9354752795 11.6592404315 0.7075683553 77.3633724343 7.5185511817
0.0055 0.006 0.7908 0.1977 0.4505361236 0.0238545573 32.1182426769 7.7798873060 38.1564054007 1.4942284428 11.6638918479 0.3460153638 82.3890760491 9.6439856699
0.0055 0.0065 0.7904 0.1976 0.4029639863 0.0347016825 34.7225973740 5.9457621814 37.7752567010 1.3032923524 11.7280813947 0.6948313207 84.6288994560 7.9785875370
0.0055 0.006999999999999999 0.79 0.1975 0.4234853005 0.0354704447 36.8741320501 4.1658887661 37.5960842354 1.4042136442 11.3429441140 0.6301692566 86.2366457000 6.2357421116
0.0055 0.0075 0.7896 0.1974 0.4412082536 0.0548205835 36.0260538752 4.4698167917 37.9470993840 1.7541289839 11.4945802897 0.4921682169 85.9089418025 6.7709345760
0.0055 0.008 0.7892 0.1973 0.3955016903 0.0292901061 41.0096324115 8.0531083615 37.3354697399 1.6445773623 11.4275998931 0.5214036574 90.1682037348 10.2483794873
0.0055 0.0085 0.7888 0.1972 0.3894385748 0.0595085944 40.5286710333 10.4495616263 37.6547224968 1.3429689473 11.5066739725 0.4380597217 90.0795060774 12.2900988897
0.0055 0.009000000000000001 0.7884 0.1971 0.4020311993 0.0225803826 45.1029207370 2.4214058050 37.6930002509 3.6731225848 11.2954996664 0.4631502956 94.4934518536 6.5802590680
0.0005 0.002 0.7979999999999999 0.1995 0.0363786932 0.0168419079 10.3688109896 4.4112882662 39.6036302709 0.9285905814 12.0629833779 0.2263935694 62.0718033316 5.5831143249
0.0055 0.0095 0.7879999999999999 0.19699999999999998 0.4202205459 0.0532097553 45.4994580436 7.0530530418 37.6343619894 1.2208266218 11.2099136040 0.3685143197 94.7639541829 8.6956037386
0.0055 0.01 0.7876 0.1969 0.4211533329 0.0609959972 46.9244340419 11.1467985275 36.4705553830 1.4403353968 11.1327000912 0.2138114017 94.9488428490 12.8619413232
0.006 0.0 0.7952 0.1988 0.4365443185 0.1164079316 0.0000000000 0.0000000000 38.9634959164 1.3413836089 11.7680835760 0.6326747134 51.1681238109 2.0904662539
0.006 0.0005 0.7948 0.1987 0.5190959685 0.0225803826 2.1630470495 0.6602905937 39.5034565742 2.5823519849 11.9801881654 0.4608650067 54.1657877576 3.7260879679
0.006 0.001 0.7944 0.1986 0.4831836688 0.1041384735 5.7625824708 1.4802841153 38.7012525803 1.2822607276 11.8229702899 0.5511612482 56.7699890098 3.4178445646
0.006 0.0015 0.794 0.1985 0.4845828493 0.0471403642 7.2425620310 2.1769749273 38.2834549672 1.0688297600 12.2685759842 0.6459301938 58.2791758317 3.9388752453
0.006 0.002 0.7936 0.1984 0.4887803908 0.0279213551 12.1557871743 3.2870349338 38.8926413504 1.3029299461 11.7420356440 0.2006136010 63.2792445595 4.8184998360
0.006 0.0025 0.7932 0.1983 0.4617295677 0.0439500096 12.6073280427 1.6624338866 38.5245233755 0.8452819588 11.6973820462 0.6923557972 63.2909630321 3.2440216522
0.006 0.003 0.7928 0.1982 0.4579984197 0.0415692424 20.1146746622 6.4309045618 38.6890362758 2.0526299958 11.5224887883 0.3922840377 70.7841981460 8.9173878377
0.006 0.0035 0.7924 0.1981 0.4729230118 0.0638397137 20.5214451896 7.5507137489 38.4349371427 2.6603440146 11.7104060122 0.3768554515 71.1397113563 10.6517529287
0.0005 0.0025 0.7976 0.1994 0.0373114802 0.0174508469 13.3837736719 4.2212625038 39.5197449802 2.1427891774 11.9792578821 1.0188126860 64.9200880144 7.4003152141
0.006 0.004 0.792 0.198 0.4556664522 0.1388129984 21.4283643842 5.9302794859 38.7403447546 0.9307309764 11.7085454457 0.5173378879 72.3329210367 7.5171613486
0.006 0.0045 0.7916 0.1979 0.4579984197 0.0797846484 22.5668101997 3.2349726305 37.5529199595 1.3618023094 12.0248417631 0.8635394383 72.6025703420 5.5400990266
0.006 0.005 0.7912 0.1978 0.4691918637 0.0750531345 26.3364729170 5.1314169202 38.3477941708 1.9209024269 11.6080748507 0.3504884722 76.7615338022 7.4778609538
0.006 0.0055 0.7908 0.1977 0.4635951417 0.0562308889 29.2593366120 5.0479024589 38.2598367786 1.5275937188 11.6611009981 0.3384492825 79.6438695304 6.9701763491
0.006 0.006 0.7904 0.1976 0.4985746544 0.0805876150 31.2317899239 4.7348099215 37.5602497422 1.3991484737 11.6620312813 0.4780026915 80.9526456018 6.6925487017
0.006 0.0065 0.79 0.1975 0.4663935027 0.0478366063 35.5450924969 3.2823823442 38.2875270687 1.5253429072 11.5997023011 0.4257568277 85.8987153694 5.2813186854
0.006 0.006999999999999999 0.7896 0.1974 0.4538008781 0.0524853313 34.2326819275 7.9963986119 38.1873533720 2.3611807230 11.3392229809 0.4140502695 84.2130591585 10.8241149357
0.006 0.0075 0.7892 0.1973 0.4677926832 0.0965152871 37.6991854782 8.0599591187 37.3322120587 2.1922669611 11.6248199499 0.6839550024 87.1240101700 11.0326963693
0.006 0.008 0.7888 0.1972 0.4332795640 0.0571517616 41.0249822427 3.8023903568 37.7752567010 2.0184325582 11.5299310546 0.7116369203 90.7634495623 6.5896115969
0.006 0.0085 0.7884 0.1971 0.4668598962 0.0682529883 43.0191811488 9.2625749615 37.2002759703 2.1796638267 11.4815563237 0.5638038634 92.1678733390 12.0742956399
0.0005 0.003 0.7972 0.1993 0.0345131192 0.0213524705 14.5273360979 4.8361889220 39.1304520776 1.5467949209 11.8834387036 0.6151529447 65.5757399983 7.0194892581
0.006 0.009000000000000001 0.7879999999999999 0.19699999999999998 0.4528680911 0.0695786580 46.0277480681 13.9699267544 37.1546684336 1.5108969445 11.0517654453 0.5425394262 94.6870500381 16.0929417831
0.006 0.0095 0.7876 0.1969 0.4370107120 0.0786312336 47.1841020201 12.3050134814 37.4250559727 1.2472133600 11.3848068619 0.4912600463 96.4309755667 14.1221181213
0.006 0.01 0.7872 0.1968 0.4640615352 0.0241445930 47.6701800087 3.9182897598 37.2222653184 1.4780900511 11.5131859555 0.6019558293 96.8696928178 6.0224802332
0.0065 0.0 0.7948 0.1987 0.4976418674 0.0633746228 0.0000000000 0.0000000000 39.8455130996 1.4520910657 11.6899397799 0.3072696263 52.0330947469 1.8227353148
0.0065 0.0005 0.7944 0.1986 0.4850492428 0.0957186738 2.5186514728 0.7166634390 39.4252722256 2.8439547491 11.7876195250 0.6006605130 54.2165924662 4.2569973749
0.0065 0.001 0.794 0.1985 0.5013730154 0.0449289718 5.3749992325 2.0560339882 39.5124151975 1.6550527393 11.9755367489 0.5894385316 57.3643241943 4.3454542309
0.0065 0.0015 0.7936 0.1984 0.5293566256 0.0612380175 8.2390219078 2.7931889730 39.9228830279 2.0914719201 12.0257720464 0.4977006889 60.7170336077 5.4435995995
0.0065 0.002 0.7932 0.1983 0.5060369504 0.0715879844 11.2898008629 2.3756505321 39.4122415008 1.5398239219 11.9997241144 0.3454045506 63.2078034285 4.3324669890
0.0065 0.0025 0.7928 0.1982 0.5125664595 0.0755154311 13.7956608097 6.6025540454 38.6711190293 0.6339015686 11.9262317347 0.4908159104 64.9055780332 7.8027869555
0.0065 0.003 0.7924 0.1981 0.4953098999 0.0588912991 14.3073218504 3.3576135496 38.5799039558 1.9300035936 11.5708635192 1.0615115240 64.9533992253 6.4080199663
0.0005 0.0035 0.7968 0.1992 0.0279836102 0.0186557401 19.4482361567 3.0326698486 39.7380096202 2.5617918984 11.9848395818 0.5796374117 71.1990689689 6.1927548988
0.0065 0.0035 0.792 0.198 0.5251590841 0.0430903176 20.6455229919 6.6752796370 38.3811854030 1.7849937867 11.9950726980 0.7947995457 71.5469401770 9.2981632870
0.0065 0.004 0.7916 0.1979 0.4920451454 0.0718911962 21.3746399749 9.1816536596 39.1434828023 1.1942478865 11.6936609131 0.6954886449 72.7038288357 11.1432813872
0.0065 0.0045 0.7912 0.1978 0.5218943295 0.1271946664 25.0151082795 8.9986813624 38.6922939570 1.8406071717 11.8611119047 0.8570731777 76.0904084707 11.8235563782
0.0065 0.005 0.7908 0.1977 0.5349533476 0.0524853313 25.2978010044 2.2115597792 38.2850838078 1.7875173079 11.5410944541 0.3887382151 75.6589326139 4.4403006335
0.0065 0.0055 0.7904 0.1976 0.4864484233 0.0352242902 29.3156193265 8.6821453625 37.7263914831 1.8695414867 11.7104060122 0.3974650992 79.2388652451 10.9843762386
0.0065 0.006 0.79 0.1975 0.4766541598 0.0470664765 31.4709914604 3.6948924609 37.7320924252 1.5077029325 11.7606413097 0.5391984847 81.4403793551 5.7888603546
0.0065 0.0065 0.7896 0.1974 0.5041713764 0.1047632350 31.0181714394 4.0468749605 37.6881137291 1.4666748608 11.4908591566 0.5570711561 80.7013157015 6.1753842124
0.0065 0.006999999999999999 0.7892 0.1973 0.4967090804 0.0581029724 35.2496082459 5.5476811470 38.3925872872 0.4011513966 11.6657524145 0.6252444973 85.8046570280 6.6321800133
0.0065 0.0075 0.7888 0.1972 0.4906459649 0.0665881880 38.1558429570 3.9187808127 37.4022522043 1.5721560665 11.7271511114 0.4481378431 87.7758922376 6.0056629103
0.0065 0.008 0.7884 0.1971 0.4981082609 0.0849604608 40.7921764692 1.9280695638 38.3078875762 0.8719790895 11.8555302050 0.5255367817 91.4537025113 3.4105458958
0.0005 0.004 0.7964 0.1991 0.0396434477 0.0214743695 20.4165546762 4.7643611164 38.6458720000 2.1263052601 11.9476282503 0.3841337841 71.0496983742 7.2962745301
0.0065 0.0085 0.7879999999999999 0.19699999999999998 0.4761877663 0.0448708364 44.9327934410 18.4704136315 36.5308224850 1.6054205261 11.0647894113 1.0462837853 93.0045931036 21.1669887793
0.0065 0.009000000000000001 0.7876 0.1969 0.5223607230 0.0653616841 39.5693065820 5.2905627898 37.6856704682 0.9923048783 11.5829572020 0.2715662473 89.3602949752 6.6197955995
0.0065 0.0095 0.7872 0.1968 0.5139656400 0.1083238445 45.0210549705 10.5065374383 37.4902095966 1.4094187420 11.7913406582 0.7451331035 94.8165708653 12.7694131283
0.0065 0.01 0.7868 0.1967 0.4817844883 0.0891092359 49.3394741540 8.0457563876 36.6318106020 1.1673163158 11.4489964087 0.3161649561 97.9020656530 9.6183468954
0.006999999999999999 0.0 0.7944 0.1986 0.5750631888 0.0920864415 0.0000000000 0.0000000000 39.9717482458 2.1830474953 12.1578722731 0.8787588091 52.7046837077 3.1538927459
0.006999999999999999 0.0005 0.794 0.1985 0.5480123657 0.0333724024 2.7002911423 1.9300102688 39.3698916453 1.1403326774 11.8955323863 0.7606418499 54.5137275396 3.8643571985
0.006999999999999999 0.001 0.7936 0.1984 0.5745967953 0.0614224484 4.9989283676 1.4442442943 39.5726822996 1.3561406358 12.0946130096 0.4074343434 57.2408204721 3.2692417219
0.006999999999999999 0.0015 0.7932 0.1983 0.5531426942 0.0637032747 8.6010220940 2.6555084779 38.8950846113 0.8744856679 11.7271511114 0.8270087612 59.7764005109 4.4207061817
0.006999999999999999 0.002 0.7928 0.1982 0.5470795787 0.0694660205 9.8788955432 2.3055511218 39.0017736704 1.4659511077 12.0425171456 0.8781598290 61.4702659379 4.7191280790
0.006999999999999999 0.0025 0.7924 0.1981 0.5386844956 0.0800785556 12.5203456657 2.3934664555 39.6533099091 1.0566569042 11.4852774569 0.3665080029 64.1976175273 3.8967099182
0.0 0.0015 0.7988 0.1997 0.0000000000 0.0000000000 9.0845417775 5.8050961060 39.6956597647 2.1036865700 11.9643733495 0.9409280850 60.7445748917 8.8497107610
0.0005 0.0045 0.7959999999999999 0.19899999999999998 0.0396434477 0.0141464154 23.1923158220 0.5369638243 39.2965938184 2.5795271305 11.9420465506 0.7629593475 74.4705996387 3.8935967177
0.006999999999999999 0.003 0.792 0.198 0.5578066292 0.0745879727 16.2452380420 3.2415453284 39.5751255605 1.4665500389 12.0164692135 0.5302647375 68.3946394452 5.3129480775
0.006999999999999999 0.0035 0.7916 0.1979 0.5508107267 0.0950527809 18.1012884671 2.6765717248 39.9831501300 2.5620238737 12.0025149642 0.4356507791 70.6377642880 5.7692991585
0.006999999999999999 0.004 0.7912 0.1978 0.5568738422 0.0967314067 19.9215226194 6.7536805618 38.7615196824 1.5393569172 12.0034452475 0.3618120351 71.2433613915 8.7515809208
0.006999999999999999 0.0045 0.7908 0.1977 0.5410164631 0.0566624920 24.6224084307 7.7284930914 38.4064324323 1.6438270278 11.5903994683 0.3635206187 75.1602567944 9.7925032299
0.006999999999999999 0.005 0.7904 0.1976 0.5158312140 0.0487732552 23.3701180336 4.2436492432 37.5276729303 1.5194769394 11.6378439159 0.3413011475 73.0514660938 6.1532005853
0.006999999999999999 0.0055 0.79 0.1975 0.5340205606 0.1019259225 28.5967355643 6.9044026934 38.0163251093 2.3335630160 11.7066848791 0.5616754352 78.8537661133 9.9015670671
0.006999999999999999 0.006 0.7896 0.1974 0.5172303945 0.0548998843 27.6437668760 6.0899562024 38.4096901135 1.2714308605 11.7206391284 0.5911919179 78.2913265124 8.0074788651
0.006999999999999999 0.0065 0.7892 0.1973 0.5601385968 0.0999171206 30.9196766891 6.5851819527 37.5757237279 2.1512144073 11.0852556436 0.8318917525 80.1407946574 9.6682052331
0.006999999999999999 0.006999999999999999 0.7888 0.1972 0.5652689253 0.0857251050 36.8651779819 6.0333819391 38.1637351834 1.9705134323 11.7150574287 0.7388019129 87.3092395193 8.8284223893
0.006999999999999999 0.0075 0.7884 0.1971 0.5517435137 0.1364103328 39.2687057206 10.0866074455 38.3013722138 2.0630627768 11.5401641708 0.5463543526 89.6619856189 12.8324349077
0.0005 0.005 0.7956 0.1989 0.0363786932 0.0209825248 24.6940409764 8.8837456697 38.8372607701 1.3835809627 11.6015628677 0.5300296679 75.1692433074 10.8183388251
0.006999999999999999 0.008 0.7879999999999999 0.19699999999999998 0.5531426942 0.0748209151 44.1102983181 7.2730884681 38.1450035165 1.8823548910 11.7401750774 0.7089222550 94.5486196062 9.9391865292
0.006999999999999999 0.0085 0.7876 0.1969 0.5079025245 0.1139146439 46.3155574035 17.5902015055 36.5357090068 1.2934922545 11.5085345390 0.6344068220 94.8677034738 19.6320152259
0.006999999999999999 0.009000000000000001 0.7872 0.1968 0.5354197411 0.0581478800 44.3686871437 9.1569616526 37.3265111166 1.5081128895 11.1140944255 0.3184016013 93.3447124269 11.0416240234
0.006999999999999999 0.0095 0.7868 0.1967 0.5218943295 0.0604083120 49.4635519564 15.6888458222 38.1189420669 2.8854808881 11.3894582784 0.5853722111 99.4938466312 19.2201072334
0.006999999999999999 0.01 0.7864 0.1966 0.4967090804 0.0268733330 45.1796698932 7.4823058045 37.8917188037 1.3981620810 11.3969005446 0.6611009594 94.9649983219 9.5684421779
0.0075 0.0 0.794 0.1985 0.6147066366 0.1144936680 0.0000000000 0.0000000000 38.9382488871 2.2915269128 12.1615934063 0.9032011151 51.7145489300 3.3092216959
0.0075 0.0005 0.7936 0.1984 0.6282320482 0.0439103972 2.9254220002 1.8167137525 39.4228289647 2.3997935762 12.1476391570 0.5186477415 55.1241221701 4.7790654674
0.0075 0.001 0.7932 0.1983 0.5550082682 0.0749719395 6.2537770699 3.1395356351 39.0229485982 1.6828453948 11.7429659273 0.4395664822 57.5746998636 5.3369194516
0.0075 0.0015 0.7928 0.1982 0.5671344993 0.0778974891 9.0525629625 3.9960088516 39.4839104871 0.4128524553 11.7643624429 0.5392883586 60.8679703918 5.0260471546
0.0075 0.002 0.7924 0.1981 0.5773951564 0.0334505276 9.8494750333 2.4369787466 39.1540702662 1.9889164188 11.9690247659 0.7570334219 61.5499652218 5.2163791149
0.0005 0.0055 0.7952 0.1988 0.0433745958 0.0237082090 25.3029176148 7.3256630608 39.2306257743 2.2970060020 11.9848395818 0.8900939597 76.5617575667 10.5364712315
0.0075 0.0025 0.792 0.198 0.5988492575 0.0582823953 13.5897172408 2.2846453285 38.8266733063 0.9257118272 11.8592513381 0.5472280237 64.8744911427 3.8158675747
0.0075 0.003 0.7916 0.1979 0.5256254776 0.0620566307 16.1736054963 6.6294637830 37.9829338771 1.5736033345 11.6024931510 0.8812213700 66.2846580020 9.1463451182
0.0075 0.0035 0.7912 0.1978 0.5643361383 0.0598003049 17.1508780840 3.0096870570 39.4415606316 1.6296255089 11.8378548225 0.6619277742 68.9946296764 5.3610406450
0.0075 0.004 0.7908 0.1977 0.6221689326 0.0708795378 19.2397342826 4.5287884376 39.2542439629 1.8605210241 11.8713450208 0.7035402283 70.9874921989 7.1637292278
0.0075 0.0045 0.7904 0.1976 0.5498779397 0.0706951635 25.5421191514 6.5560962241 38.1963119953 2.2075447719 11.7550596100 0.4866866614 76.0433686964 9.3210228209
0.0075 0.005 0.79 0.1975 0.5545418747 0.0683803498 26.0998296857 5.5966421592 38.3942161278 2.9784614118 11.7299419613 0.3442500701 76.7785296495 8.9877339909
0.0075 0.0055 0.7896 0.1974 0.5755295823 0.0751689752 24.4791433393 6.2970155667 38.0252837326 1.4829339078 11.4592295248 0.6628319011 74.5391861790 8.5179503508
0.0075 0.006 0.7892 0.1973 0.5979164705 0.0440093615 32.0619599624 9.4586636191 38.2158580824 1.3151654785 11.5448155872 0.7443196518 82.4205501025 11.5621581109
0.0075 0.0065 0.7888 0.1972 0.5676008928 0.0904659138 31.2445814499 7.9258400946 37.7068453959 1.1483892245 11.3615497798 1.1380311759 80.8805775184 10.3027264088
0.0075 0.006999999999999999 0.7884 0.1971 0.5848574524 0.0488623714 39.4068542015 7.3514118623 37.2817180002 1.3806439541 11.3503863803 1.2564046652 88.6238160344 10.0373228530
0.0005 0.006 0.7948 0.1987 0.0391770542 0.0074622960 29.0150184651 8.2304165474 39.0978752656 2.7650527468 12.0601925280 0.6633748295 80.2122633129 11.6663064197
0.0075 0.0075 0.7879999999999999 0.19699999999999998 0.5494115462 0.0589651255 36.5505064419 6.6546352488 37.8729871368 0.7263350711 11.5085345390 0.6360144838 86.4814396639 8.0759499292
0.0075 0.008 0.7876 0.1969 0.5801935174 0.0469554268 38.9540341805 5.2599937066 37.4071387261 0.7954247556 11.3801554455 0.5368177922 88.3215218695 6.6391916812
0.0075 0.0085 0.7872 0.1968 0.5246926906 0.0804579486 42.8682411418 11.0829360149 37.4299424945 1.9091193084 11.4741140574 0.6450131092 92.2969903843 13.7175263811
0.0075 0.009000000000000001 0.7868 0.1967 0.5787943369 0.0414434653 47.5422647485 8.6121749180 37.8444824264 1.2871201048 11.4713232076 0.5692664844 97.4368647194 10.5100049725
0.0075 0.0095 0.7864 0.1966 0.5694664668 0.0737668818 45.2832812539 6.3250876851 37.7003300336 1.3028525654 11.5290007713 0.8090919281 95.0820785256 8.5107990604
0.0075 0.01 0.7859999999999999 0.1965 0.5335541671 0.0641117205 50.2834887741 12.6967091841 37.0259900265 1.2152133357 11.3410835474 0.6829673339 99.1841165151 14.6590015742
0.008 0.0 0.7936 0.1984 0.6221689326 0.0878207943 0.0000000000 0.0000000000 39.6256196190 1.0301692463 11.9718156158 0.6401917321 52.2196041674 1.7581817727
0.008 0.0005 0.7932 0.1983 0.5913869614 0.0373813738 2.8793725065 0.7013396695 39.5588371545 1.2529966794 12.0964735762 0.7731902225 55.1260701986 2.7649079452
0.008 0.001 0.7928 0.1982 0.6314968027 0.0806415811 4.8812463282 1.9045272116 38.9488363510 1.3511269569 11.9820487319 0.5349897338 56.4436282138 3.8712854834
0.008 0.0015 0.7924 0.1981 0.6049123730 0.0850628105 8.1226190210 1.7333721342 38.2565790974 1.0891622388 11.6871489301 0.5064911955 58.6712594215 3.4140883790
0.0005 0.0065 0.7944 0.1986 0.0438409893 0.0170473046 37.9972280344 7.3242227192 38.1702505457 1.5095459833 11.4527175418 0.4769151504 87.6640371112 9.3277311575
0.008 0.002 0.792 0.198 0.6002484380 0.0400772889 11.6006349451 1.0477626335 38.3201038806 2.1723971062 11.6815672304 0.7224319098 62.2025544941 3.9826689384
0.008 0.0025 0.7916 0.1979 0.6240345066 0.0935395163 13.5372719841 4.6126150589 38.2484348944 2.0197452634 11.6676129811 0.9271821349 64.0773543662 7.6530819735
0.008 0.003 0.7912 0.1978 0.6412910662 0.1038288731 15.8704463297 4.1996089701 39.1109059904 2.5583978939 12.0546108283 1.0747828171 67.6772542146 7.9366185542
0.008 0.0035 0.7908 0.1977 0.6077107340 0.0482531358 20.0008300807 6.8954958380 37.9715319929 1.4864756807 11.5615606864 0.9853382102 70.1416334940 9.4155628647
0.008 0.004 0.7904 0.1976 0.6156394236 0.0918688658 22.2265556077 4.4810919320 38.8120137409 0.7926012656 11.8118068905 0.8230899226 73.4660156627 6.1886519860
0.008 0.0045 0.79 0.1975 0.6109754886 0.0775953211 21.6816365993 2.7770635717 38.4699572156 1.5243581111 11.7941315080 0.9273874591 72.5567008115 5.3064044630
0.008 0.005 0.7896 0.1974 0.6077107340 0.1237341172 26.2366990141 2.9847144997 38.0146962687 2.1358976250 11.7206391284 0.8729884634 76.5797451452 6.1173347053
0.008 0.0055 0.7892 0.1973 0.5951181095 0.1141435569 27.1922260076 10.1114941096 37.8721727165 1.9188447403 11.4285301764 0.8349156452 77.0880470100 12.9793980520
0.008 0.006 0.7888 0.1972 0.6394254922 0.0474164179 31.3149348430 6.1999585774 37.5854967715 0.8129856551 11.3987611112 0.8372260153 80.9386182179 7.8975866657
0.008 0.0065 0.7884 0.1971 0.6538836908 0.1273040694 32.4201226909 6.2385152339 37.6799695261 1.2649643611 11.4415541424 0.8100070117 82.1955300502 8.4407906761
0.0005 0.006999999999999999 0.794 0.1985 0.0359122997 0.0112709083 31.9685818225 3.6742517917 38.1401169947 1.5667668600 11.7513384769 0.5322196132 81.8959495938 5.7845091732
0.008 0.006999999999999999 0.7879999999999999 0.19699999999999998 0.5979164705 0.1041468283 34.1700034501 6.4316352505 37.4706635094 1.1351558284 11.8629724713 0.9410237350 84.1015559013 8.6119616422
0.008 0.0075 0.7876 0.1969 0.6184377846 0.0517171303 40.6348406992 6.8770489262 36.6855623417 1.0038865842 11.4759746240 0.6627222174 89.4148154495 8.5953748581
0.008 0.008 0.7872 0.1968 0.6025804055 0.0790726136 39.5168613253 9.1285714274 37.3916647405 1.6351207014 11.3308504313 0.5703478748 88.8419569026 11.4131126172
0.008 0.0085 0.7868 0.1967 0.5946517160 0.0624340481 42.4857745139 13.3473733400 37.3273255369 0.7275030127 11.4862077402 0.8049095710 91.8939595070 14.9422199718
0.008 0.009000000000000001 0.7864 0.1966 0.5969836835 0.0193426830 43.7367857584 9.0214511434 37.0390207513 2.3531498805 11.3085236324 0.4339310354 92.6813138256 11.8278747423
0.008 0.0095 0.7859999999999999 0.1965 0.6063115535 0.1283387468 43.9440084799 10.9510148069 36.7344275596 1.6671006460 11.2229375700 0.5574687181 92.5076851630 13.3039229178
0.008 0.01 0.7856 0.1964 0.6109754886 0.0497097590 52.9338929648 10.6352707469 36.9925987942 2.5259247853 11.4517872586 0.1713338368 101.9892545062 13.3822391280
0.0085 0.0 0.7932 0.1983 0.6608795933 0.0685836364 0.0000000000 0.0000000000 39.9473156369 2.1657210602 11.8676238877 0.6789054204 52.4758191179 2.9132101170
0.0085 0.0005 0.7928 0.1982 0.6897959905 0.1416915436 2.3254994299 0.3832850090 38.5399973612 1.2603227139 11.8192491568 0.5554032747 53.3745419384 2.3407025412
0.0085 0.001 0.7924 0.1981 0.6375599182 0.1016095807 5.2406882093 0.6984501186 39.0840301206 2.2645805438 12.1643842561 0.4847266931 57.1266625042 3.5493669362
0.0005 0.0075 0.7936 0.1984 0.0387106607 0.0091394088 35.3634528275 5.2595196131 38.4251640991 1.4887852547 11.4024822444 0.5008899551 85.2298098317 7.2583342317
0.0085 0.0015 0.792 0.198 0.6333623767 0.0996206041 9.4081673857 2.8189458781 39.0620407725 1.4350686523 11.8480879387 0.5041895113 60.9516584736 4.8578246458
0.0085 0.002 0.7916 0.1979 0.7135820592 0.1005940618 10.6796450719 1.4054715042 39.2118941074 1.1556690037 11.9243711682 0.7464930695 62.5294924067 3.4082276392
0.0085 0.0025 0.7912 0.1978 0.6366271312 0.1003775906 13.6946077541 2.9553175856 39.0343504823 0.7939056626 11.8573907715 0.7696181398 65.2229761391 4.6192189786
0.0085 0.003 0.7908 0.1977 0.6384927052 0.0449676870 14.1256821809 3.7673734806 38.7769936681 1.4035900036 11.9448374005 0.8042297668 65.4860059547 6.0201609380
0.0085 0.0035 0.7904 0.1976 0.6291648352 0.1003515827 19.4699817510 1.5062617997 38.2256311260 1.0035482424 11.5671423861 0.7352040056 69.8919200983 3.3453656304
0.0085 0.004 0.79 0.1975 0.6650771349 0.1078327599 21.3567318385 4.8790200414 37.6970723524 1.5090274132 11.7718047092 0.6020133342 71.4906860350 7.0978935487
0.0085 0.0045 0.7896 0.1974 0.6916615645 0.0897901372 22.6793756287 6.0323458799 38.7191698269 1.7789191509 11.9262317347 0.7659796893 74.0164387548 8.6670348573
0.0085 0.005 0.7892 0.1973 0.6991238606 0.1474098625 28.2859014821 4.4381957649 39.1874614984 0.9319559191 11.8676238877 0.8405272949 80.0401107288 6.3580888414
0.0085 0.0055 0.7888 0.1972 0.6618123803 0.0728171559 26.6485861519 3.5859792418 38.0953238783 1.4308546491 11.9746064656 0.6005798232 77.3803288761 5.6902308700
0.0085 0.006 0.7884 0.1971 0.6580812323 0.1069008094 32.3638399764 8.5441434422 37.4568183643 2.0164072945 11.6006325844 0.8019236187 82.0793721574 11.4693751648
0.0005 0.008 0.7932 0.1983 0.0508368918 0.0151559949 41.5328058256 4.1570483711 38.1336016323 2.2544507263 11.5615606864 0.4447337932 91.2788050361 6.8713888855
0.0085 0.0065 0.7879999999999999 0.19699999999999998 0.6422238532 0.0539567094 34.1022083622 9.2391626010 36.5813165435 0.9496657536 11.3168961820 0.6443848783 82.6426449409 10.8871699423
0.0085 0.006999999999999999 0.7876 0.1969 0.6641443479 0.0659184150 35.9544213295 6.3394245439 37.9560580073 1.2550214156 11.5606304031 0.4301732923 86.1352540878 8.0905376668
0.0085 0.0075 0.7872 0.1968 0.6333623767 0.0474347644 38.6943662024 1.7007054220 38.0660047475 2.0556910508 11.4955105730 0.9456108818 88.8892438996 4.7494421190
0.0085 0.008 0.7868 0.1967 0.6245009001 0.0766589763 44.6296342744 6.9269485398 37.3599023488 1.3954383010 11.2415432358 0.5013665952 93.8555807591 8.9004124123
0.0085 0.0085 0.7864 0.1966 0.6361607377 0.1060837628 45.4917831280 7.1784667289 37.6237745255 1.3603656966 11.3261990149 0.5947122865 95.0779174061 9.2396284748
0.0085 0.009000000000000001 0.7859999999999999 0.1965 0.6030467990 0.0525681549 46.1006597664 10.3100683658 36.8899818366 0.7219531622 11.1382817910 0.2999842671 94.7319701930 11.3845739500
0.0085 0.0095 0.7856 0.1964 0.6119082756 0.0655345109 45.4534085499 5.1345472238 37.7019588742 1.5845412897 11.3624800630 0.8428879963 95.1297557627 7.6275110207
0.0085 0.01 0.7852 0.1963 0.6506189363 0.1384489722 54.5955121945 10.0889171683 37.4649625673 1.7762699016 11.4248090432 0.5419137701 104.1359027413 12.5455498122
0.009000000000000001 0.0 0.7928 0.1982 0.6995902541 0.1382288374 0.0000000000 0.0000000000 38.6279547534 1.9502467003 11.5503972869 0.5325707287 50.8779422944 2.6210462664
0.009000000000000001 0.0005 0.7924 0.1981 0.7042541891 0.0922940775 2.8384396232 1.2646776773 39.5026421539 2.1379015275 12.1011249926 0.4266989484 55.1464609588 3.9215722307
0.0005 0.0085 0.7928 0.1982 0.0396434477 0.0166862012 45.1988571822 3.4055068804 37.3053361888 0.7088619960 11.6313319329 0.8952902515 94.1751687516 5.0263453291
0.009000000000000001 0.001 0.792 0.198 0.6753377919 0.0418820327 5.8073528119 1.5638758794 39.1304520776 1.5953876271 11.6015628677 0.3141769265 57.2147055491 3.5153224657
0.009000000000000001 0.0015 0.7916 0.1979 0.6977246801 0.0926422340 8.4436863240 1.9729393632 39.6280628799 2.3936398646 12.1327546244 0.5789502019 60.9022285084 5.0381716637
0.009000000000000001 0.002 0.7912 0.1978 0.7023886151 0.1161834801 11.8334407186 3.3040826166 38.6971804788 1.6499680897 11.9532099501 0.5931210763 63.1862197626 5.6633552627
0.009000000000000001 0.0025 0.7908 0.1977 0.6627451674 0.0520525238 11.8040202088 1.9843709975 38.6442431594 1.9019320980 11.5178373719 1.0771603912 62.6288459075 5.0155160105
0.009000000000000001 0.003 0.7904 0.1976 0.6552828713 0.0950344715 17.5729984426 7.2035651111 37.9886348192 0.9610297558 11.4620203747 0.6261131350 67.6789365078 8.8857424734
0.009000000000000001 0.0035 0.79 0.1975 0.6702074634 0.0667839017 21.8018769439 2.1495762707 38.3616393159 2.1229398798 11.8778570038 1.1419938770 72.7115807270 5.4812939292
0.009000000000000001 0.004 0.7896 0.1974 0.7047205826 0.0864729275 20.9128658857 2.9470232420 37.6294754676 0.5998779103 11.7820378253 0.6742083313 71.0290997612 4.3075824111
0.009000000000000001 0.0045 0.7892 0.1973 0.6939935320 0.0696536485 22.3992412089 3.6445785093 37.3330264790 2.0461959510 11.4220181934 0.4567150924 71.8482794133 6.2171432012
0.009000000000000001 0.005 0.7888 0.1972 0.6991238606 0.0993932593 26.5718369958 7.5534913180 38.2321464884 1.6363355659 11.5541184201 1.0140685236 77.0572257649 10.3032886668
0.009000000000000001 0.0055 0.7884 0.1971 0.7056533696 0.0760435977 25.9911017146 5.8092481278 37.4804365530 1.3120045598 11.5531881368 0.5200075544 75.7303797740 7.7173038397
0.0005 0.009000000000000001 0.7924 0.1981 0.0382442672 0.0143297459 47.9017066296 11.6484937267 37.4014377840 2.8526733169 11.7373842276 0.6339483014 97.0787729084 15.1494450909
0.009000000000000001 0.006 0.7879999999999999 0.19699999999999998 0.6814009075 0.1169299763 30.1713724170 6.1764534736 37.8534410497 2.1124838049 11.7048243125 0.7336532737 80.4110386867 9.1395205285
0.009000000000000001 0.0065 0.7876 0.1969 0.7056533696 0.0789073854 30.3274290344 8.3747378096 37.2589142318 1.1228773901 11.3345715644 0.5732960857 79.6265682002 10.1498186708
0.009000000000000001 0.006999999999999999 0.7872 0.1968 0.6874640230 0.1370403482 33.2745966288 4.3479192868 37.9194090938 0.6193879207 11.4824866070 0.9028752759 83.3639563526 6.0072228316
0.009000000000000001 0.0075 0.7868 0.1967 0.7047205826 0.0636349455 34.6241026237 6.2669945739 37.9756040944 2.4108128463 11.3727131792 0.2769683171 84.6771404799 9.0184106828
0.009000000000000001 0.008 0.7864 0.1966 0.6263664741 0.0797301023 39.0179918106 4.5406609460 37.7557106138 2.3565411417 11.4378330093 0.6133100263 88.8379019078 7.5902422163
0.009000000000000001 0.0085 0.7859999999999999 0.1965 0.6851320555 0.0792814083 47.6599467879 15.8130320166 36.9298884313 2.3550917217 11.5783057855 0.4564421460 96.8532730602 18.7038472926
0.009000000000000001 0.009000000000000001 0.7856 0.1964 0.7210443552 0.0758029347 44.4850900304 9.5554278157 37.7451231500 1.5579534622 11.2313101196 0.6415205485 94.1825676552 11.8307047611
0.009000000000000001 0.0095 0.7852 0.1963 0.6641443479 0.0683803498 46.3769567284 2.2420359770 37.3745619142 0.8812674926 11.0275780798 0.6794355047 95.4432410703 3.8711193241
0.009000000000000001 0.01 0.7848 0.1962 0.6543500843 0.0378440322 52.4657231126 6.0697827588 36.7946946617 2.1562084632 10.9968787314 0.4001472737 100.9116465900 8.6639825279
0.0095 0.0 0.7924 0.1981 0.8012640377 0.0652017450 0.0000000000 0.0000000000 38.9740833803 1.6284903584 11.9857698651 0.6089597729 51.7611172831 2.3026518763
0.0 0.002 0.7984 0.1996 0.0000000000 0.0000000000 11.3946913762 3.1584513196 39.7013607067 1.4431987286 12.3299746811 0.3490930642 63.4260267640 4.9507431124
0.0005 0.0095 0.792 0.198 0.0405762347 0.0209825248 47.9912473118 19.3848925169 37.5203431476 1.3173685740 11.5448155872 0.4977493744 97.0969822813 21.2209929901
0.0095 0.0005 0.792 0.198 0.7308386188 0.1110995923 3.3782420212 1.5210926330 39.4684365014 2.4223526795 11.8797175704 0.6635470120 55.4572347118 4.7180919168
0.0095 0.001 0.7916 0.1979 0.7327041928 0.0774494123 5.2074302416 2.1140085665 40.0548191163 1.4009411685 11.9346042843 0.3065364599 57.9295578350 3.8989356072
0.0095 0.0015 0.7912 0.1978 0.7392337018 0.1232903087 8.2262303817 1.8616025998 39.1768740346 1.6197458216 12.0881010266 0.9885440763 60.2304391447 4.5931828064
0.0095 0.002 0.7908 0.1977 0.7634861639 0.1045221034 9.7126057049 2.4236428097 39.2452853396 1.0559687034 11.8964626696 0.3665646692 61.6178398780 3.9506982857
0.0095 0.0025 0.7904 0.1976 0.7341033733 0.0803713881 12.9642116185 1.5131029027 39.0661128740 1.4805489046 11.6229593833 0.2741038304 64.3873872491 3.3481270258
0.0095 0.003 0.79 0.1975 0.7322377993 0.1130559400 15.7399727643 1.9326975680 38.7036958412 1.8671487221 11.4871380234 0.5715483660 66.6630444282 4.4844505961
0.0095 0.0035 0.7896 0.1974 0.7107836981 0.1256114685 19.7181373557 3.2465790140 38.2313320681 2.4724791603 11.8583210548 0.3350363305 70.5185741767 6.1797059733
0.0095 0.004 0.7892 0.1973 0.7424984563 0.1358670796 20.4600458647 5.7821489652 39.3788502686 1.9886442737 11.5848177685 0.1441909085 72.1662123581 8.0508512270
0.0095 0.0045 0.7888 0.1972 0.7294394382 0.1181145574 24.9191718343 6.6170078191 37.9633877899 1.8899773724 11.6406347657 0.4274689662 75.2526338281 9.0525687151
0.0095 0.005 0.7884 0.1971 0.7401664888 0.0439103972 24.2412209554 10.1758994182 37.3493148849 1.6312738960 11.4852774569 0.5706027355 73.8159797860 12.4216864469
0.0005 0.01 0.7916 0.1979 0.0443073828 0.0138354672 51.0650510137 5.3264098652 37.2605430724 1.2783067947 11.3996913945 0.2726476059 99.7695928634 6.8911997330
0.0095 0.0055 0.7879999999999999 0.19699999999999998 0.7126492721 0.0486124344 25.3924582970 5.5971333016 37.9145225720 1.5358973600 11.1968896380 0.5015736888 75.2165197791 7.6832167848
0.0095 0.006 0.7876 0.1969 0.7224435357 0.0948236604 33.3922786682 5.9792524008 38.1678072848 1.1177692365 11.7476173437 0.4550064912 84.0301468324 7.6468517889
0.0095 0.0065 0.7872 0.1968 0.7653517380 0.0754577989 33.0980735698 7.7085221212 37.9764185147 1.3843899433 11.3969005446 0.1077523482 83.2367443671 9.2761222116
0.0095 0.006999999999999999 0.7868 0.1967 0.7732804275 0.0946951108 36.1271069307 5.1530427194 38.5725741732 1.5111445190 11.4471358421 0.4096205384 86.9200973735 7.1685028876
0.0095 0.0075 0.7864 0.1966 0.6846656620 0.1146076034 36.2294391388 10.7739663595 37.1978327094 1.1057704438 11.0610682782 0.4942597816 85.1730057884 12.4886041883
0.0095 0.008 0.7859999999999999 0.1965 0.7224435357 0.0939015881 41.2718586949 7.5343847328 36.9860834319 1.1126471697 11.3894582784 0.8841235381 90.3698439409 9.6250570287
0.0095 0.0085 0.7856 0.1964 0.7159140267 0.0997689725 43.1023260679 7.7291790149 37.2613574927 1.5608984905 11.2443340856 0.3867383543 92.3239316729 9.7765848322
0.0095 0.009000000000000001 0.7852 0.1963 0.6758041854 0.0991302905 46.3641652024 6.1678526028 37.5675795249 1.5112498575 11.2071227542 0.2515964865 95.8146716669 8.0298292373
0.0095 0.0095 0.7848 0.1962 0.7494943589 0.1047715400 47.8722861198 6.5652561802 37.2996352467 1.8490705781 11.5029528393 0.8457497967 97.4243685647 9.3648480950
0.0095 0.01 0.7844 0.1961 0.6911951710 0.1025896094 47.4872611867 7.6063899272 36.2270437137 2.2130279799 11.1457240573 0.5487062869 95.5512241287 10.4707138034
0.001 0.0 0.7992 0.1998 0.0830180435 0.0279213551 0.0000000000 0.0000000000 39.7021751270 2.4526380532 12.1988047377 0.5213439011 51.9839979082 3.0019033094
0.01 0.0 0.792 0.198 0.7854066586 0.1846447106 0.0000000000 0.0000000000 39.3804791092 0.4160532076 12.0267023297 0.5225708519 52.1925880975 1.1232687701
0.01 0.0005 0.7916 0.1979 0.7924025611 0.1268178737 2.7258741943 0.7461046138 39.3519743987 2.2587820342 11.8545999217 0.6984339917 54.7248510758 3.8301385134
0.01 0.001 0.7912 0.1978 0.7639525574 0.1300092280 5.7178121297 1.7623176513 40.1199727401 2.0682722606 12.1346151910 0.6713887414 58.7363526182 4.6319878813
0.01 0.0015 0.7908 0.1977 0.7914697741 0.0913750457 8.9783721116 6.0835314322 39.2167806292 1.6396900056 11.5438853039 0.6362049537 60.5305078188 8.4508014372
0.01 0.002 0.7904 0.1976 0.7784107560 0.1442777577 10.7231362603 1.6471115155 39.0661128740 1.4693424252 11.9150683353 0.8796486438 62.4827282256 4.1403803422
0.01 0.0025 0.79 0.1975 0.7653517380 0.1174497007 13.4733143540 2.3099895220 38.5872337385 2.8235518340 11.8787872871 0.8634993499 64.7046871176 6.1144904066
0.01 0.003 0.7896 0.1974 0.7779443625 0.0998387166 17.3350760587 2.3868123796 38.8169002627 1.5271942030 11.8313428395 0.5452952119 68.7612635234 4.5591405111
0.01 0.0035 0.7892 0.1973 0.7490279654 0.1165573258 16.3616409287 4.0905244228 38.3762988812 1.3493093709 11.6592404315 0.4137240777 67.1462082068 5.9701151972
0.01 0.004 0.7888 0.1972 0.8255164998 0.1398247410 21.8057144017 5.8287748897 38.5676876514 1.5444673067 11.9039049359 0.5652081551 73.1028234888 8.0782750925
0.01 0.0045 0.7884 0.1971 0.7648853444 0.0841578612 25.0598786205 6.1937483027 37.4999826402 1.3569131845 11.8145977403 0.7508947961 75.1393443454 8.3857141445
0.001 0.0005 0.7988 0.1997 0.0774213215 0.0200928470 2.9676340360 1.7617976402 39.4863537480 0.8811470614 12.1671751060 0.8135464303 54.6985842115 3.4765839789
0.01 0.005 0.7879999999999999 0.19699999999999998 0.7844738716 0.1139604633 24.5290302908 3.5240726144 38.4121333744 1.1569470272 11.6862186468 0.7238201814 75.4118561836 5.5188002863
0.01 0.0055 0.7876 0.1969 0.8311132218 0.0480724795 26.8622046364 3.0301934512 37.8290084407 1.3240420312 11.4973711396 0.4774954806 77.0196974385 4.8798034425
0.01 0.006 0.7872 0.1968 0.7737468210 0.0606956986 36.0337287908 3.6162890604 37.8860178616 1.1135648288 11.6722643975 0.8338701541 86.3657578709 5.6244197419
0.01 0.0065 0.7868 0.1967 0.7774779690 0.0726496774 32.7053737211 5.5731350367 37.8070190926 2.2195760836 11.7652927262 0.5684814945 83.0551635089 8.4338422922
0.01 0.006999999999999999 0.7864 0.1966 0.7686164925 0.1084041379 40.2191161036 9.5250983421 37.0919580706 0.7244111757 11.3782948789 0.9112864383 89.4579855456 11.2692000940
0.01 0.0075 0.7859999999999999 0.1965 0.7900705936 0.0902155020 38.5178431433 9.6422709782 37.1693279990 1.2179153857 11.3978308279 0.4696815968 87.8750725638 11.4200834627
0.01 0.008 0.7856 0.1964 0.7611541964 0.0820958556 36.3292130418 3.5148953579 37.6107438007 1.3739287331 11.4806260404 0.3948348476 86.1817370793 5.3657547942
0.01 0.0085 0.7852 0.1963 0.7420320628 0.0466766468 42.8132375799 5.7179466252 37.5007970604 1.5441322948 11.0759528108 0.6467282306 92.1320195139 7.9554837974
0.01 0.009000000000000001 0.7848 0.1962 0.7728140340 0.1008790926 45.4214297349 10.1443669473 37.2141211154 2.1226949167 11.2471249355 0.7921513772 94.6554898198 13.1600923338
0.01 0.0095 0.7844 0.1961 0.7224435357 0.1229864721 42.6827640146 7.3086109734 36.8842808946 0.7571463637 11.3085236324 0.4744408280 91.5980120773 8.6631846372
0.001 0.001 0.7984 0.1996 0.0848836175 0.0229624804 5.1613807480 0.7198799915 38.7053246818 2.1407638242 12.2425280522 0.5720448013 56.1941170995 3.4556510974
0.01 0.01 0.784 0.196 0.7373681278 0.0286594918 47.1725896466 11.6436662731 37.2572853912 2.2672770712 11.3224778817 0.8260245084 96.4897210473 14.7656273445
0.001 0.0015 0.7979999999999999 0.1995 0.0741565669 0.0177964418 8.5472976848 2.4619431126 39.3446446160 1.4261241268 12.2425280522 0.3452341315 60.2086269199 4.2510978127
0.001 0.002 0.7976 0.1994 0.0825516500 0.0295856747 12.1378790378 2.6374799075 38.6312124346 1.3820729261 12.0676347943 0.9998463876 62.9192779167 5.0489848959
0.001 0.0025 0.7972 0.1993 0.0690262384 0.0120181199 12.7339641502 1.3618981024 39.0359793229 2.5959825545 11.8955323863 0.7801211650 63.7345020978 4.7500199418
0.001 0.003 0.7968 0.1992 0.0951442746 0.0126529385 16.8208567128 4.4973593876 39.3601186017 2.4887778207 12.1429877405 0.2339139932 68.4191073296 7.2327041400
0.001 0.0035 0.7964 0.1991 0.0783541085 0.0321236460 17.8352247259 7.0704104506 38.8967134519 1.3212397505 11.9783275988 0.6904782900 68.7886198851 9.1142521371
0.0 0.0025 0.7979999999999999 0.1995 0.0000000000 0.0000000000 12.6175612635 2.1021330926 40.1639514362 2.0684697981 12.1327546244 0.5211114504 64.9142673241 4.6917143411
0.001 0.004 0.7959999999999999 0.19899999999999998 0.0722909929 0.0102181697 24.6300833463 2.9435077450 38.9040432346 2.0343130088 11.8778570038 0.5090137474 75.4842745776 5.4970526709
0.001 0.0045 0.7956 0.1989 0.0699590254 0.0313560760 21.4884845565 3.8252728660 38.8103849003 1.7141363103 11.8620421880 0.3315986913 72.2308706702 5.9023639436
0.001 0.005 0.7952 0.1988 0.0769549279 0.0181833662 28.3281135179 5.4358802501 39.0571542507 1.5015896200 12.3932339446 0.5662850694 79.8554566411 7.5219383057
0.001 0.0055 0.7948 0.1987 0.0862827980 0.0497971992 33.6020596949 14.0532862793 38.5571001875 2.3094099251 11.8759964373 0.4910768008 84.1214391177 16.9035702044
0.001 0.006 0.7944 0.1986 0.0816188630 0.0346514993 30.1253229234 3.5394908324 39.0359793229 2.4305358318 11.8108766072 0.9581719149 81.0537977165 6.9628500784
0.001 0.0065 0.794 0.1985 0.0755557474 0.0047562991 33.4204200254 6.4945065553 38.4096901135 1.7991176672 11.5680726694 0.8396495971 83.4737385557 9.1380301187
0.001 0.006999999999999999 0.7936 0.1984 0.0862827980 0.0051090848 37.7234893777 10.0238087039 38.5587290281 2.6888650739 11.7262208281 0.5731330296 88.0947220319 13.2909158922
0.001 0.0075 0.7932 0.1983 0.0722909929 0.0263832007 41.1772014023 14.4679598734 37.5447757566 1.4374737443 11.5727240858 0.5847923826 90.3669922376 16.5166092010
0.001 0.008 0.7928 0.1982 0.0774213215 0.0312727190 44.2944962928 5.7829050378 38.3991026496 2.8629504305 11.7587807431 0.6307293241 94.5298010070 9.3078575114
0.001 0.0085 0.7924 0.1981 0.0722909929 0.0186557401 42.1902902629 7.3396996040 38.7761792478 1.7246999253 11.7401750774 0.7465950830 92.7789355810 9.8296503524
0.0 0.003 0.7976 0.1994 0.0000000000 0.0000000000 14.0463747196 3.2344748904 38.5009051869 2.2904035749 11.9243711682 1.0234401555 64.4716510747 6.5483186208
0.001 0.009000000000000001 0.792 0.198 0.0788205020 0.0250987314 45.0798959902 12.7904530191 37.5317450318 1.6584077152 11.3596892132 0.4338512526 94.0501507372 14.9078107183
0.001 0.0095 0.7916 0.1979 0.0671606644 0.0326342169 43.6625949075 4.3964413513 38.4984619260 2.6330620115 11.7597110264 0.5490846877 93.9879285243 7.6112222674
0.001 0.01 0.7912 0.1978 0.0760221409 0.0223868881 45.7322638171 9.3011603930 37.2711305363 2.3756258996 11.4462055588 0.5915138813 94.5256220531 12.2906870620
0.0015 0.0 0.7988 0.1997 0.1198631302 0.0472509792 0.0000000000 0.0000000000 39.0042169313 2.3166534331 11.7671532927 0.6512886648 50.8912333542 3.0151930771
0.0015 0.0005 0.7984 0.1996 0.1114680471 0.0045697044 2.9369343736 2.1039692372 39.4309731677 1.8952692519 12.1774082221 0.6265166136 54.6567838105 4.6303248071
0.0015 0.001 0.7979999999999999 0.1995 0.1138000147 0.0388424874 5.9672468871 2.6991756677 39.6125888942 2.2711750996 11.9290225846 0.5128418128 57.6226583806 5.5220350675
0.0015 0.0015 0.7976 0.1994 0.1156655887 0.0395308046 8.2901880118 2.8474109307 39.4684365014 1.5084295181 12.2602034346 1.1886443283 60.1344935365 5.5840155817
0.0015 0.002 0.7972 0.1993 0.1207959172 0.0234869767 10.3406696324 2.0156035806 38.6238826520 1.2376294862 12.2899724998 0.6898513187 61.3753207014 3.9665713622
0.0015 0.0025 0.7968 0.1992 0.1240606717 0.0429892376 13.4925016431 3.1967310834 39.9448723760 2.5289375120 12.0015846810 0.4359208615 65.5630193718 6.2045786945
0.0015 0.003 0.7964 0.1991 0.1114680471 0.0223479882 15.7284603909 3.9537148137 39.3259129492 2.5537010460 12.1467088737 0.9396063829 67.3125502609 7.4693702308
0.0 0.0035 0.7972 0.1993 0.0000000000 0.0000000000 18.1805959284 2.2101832223 38.7338293922 1.3111610356 11.8899506866 0.3784504006 68.8043760072 3.8997946585
0.0015 0.0035 0.7959999999999999 0.19899999999999998 0.1179975562 0.0143297459 17.6830055663 1.8849241351 39.5905995462 2.3826135515 11.6620312813 0.4527106790 69.0536339500 4.7345781115
0.0015 0.004 0.7956 0.1989 0.1040057511 0.0217961008 20.7184346902 3.5314306083 38.7802513492 2.1025083004 11.7997132078 0.8167738919 71.4024049983 6.4725089014
0.0015 0.0045 0.7952 0.1988 0.1217287042 0.0316873114 25.8695822174 8.7439615905 39.4716941826 1.9565311600 11.5271402048 0.8432575417 76.9901453090 11.5754376036
0.0015 0.005 0.7948 0.1987 0.1235942782 0.0440488849 23.6323443170 4.9335441667 39.6785569384 1.5958980849 11.8406456724 0.5463733603 75.2751412060 7.1198644968
0.0015 0.0055 0.7944 0.1986 0.1156655887 0.0354704447 28.7707003181 7.8487936415 38.7289428704 2.6759992100 11.8722753041 0.6018177951 79.4875840813 11.1620810913
0.0015 0.006 0.794 0.1985 0.1044721446 0.0189794078 28.9075696465 3.8638235177 38.8551780167 1.3130657800 11.9476282503 0.4246659141 79.8148480581 5.6205346196
0.0015 0.0065 0.7936 0.1984 0.1175311627 0.0251333742 35.5118345293 8.3362389776 38.1971264156 0.9362277635 11.6471467488 0.9052951799 85.4736388564 10.2028952952
0.0015 0.006999999999999999 0.7932 0.1983 0.1100688666 0.0207322273 33.6493883411 4.8854480245 38.8576212776 1.2345558734 11.5401641708 0.3882748798 84.1572426561 6.5290110050
0.0015 0.0075 0.7928 0.1982 0.1198631302 0.0237082090 38.4858643283 10.2799490191 37.5561776407 1.7349132852 11.4415541424 0.3675454965 87.6034592416 12.4061160098
0.0015 0.008 0.7924 0.1981 0.1147328017 0.0136454975 38.3195744901 10.1087136778 37.2336672026 2.3785177930 11.5959811680 0.6182570618 87.2639556624 13.1191340301
0.0 0.004 0.7968 0.1992 0.0000000000 0.0000000000 22.3020256112 9.4759224137 39.1410395414 2.0524037875 12.1011249926 0.8219535865 73.5441901452 12.3502797877
0.0015 0.0085 0.792 0.198 0.1091360796 0.0297030786 38.7826277319 8.9066189613 37.7646692371 2.0136910381 11.5485367204 0.8109253316 88.2049697690 11.7609384096
0.0015 0.009000000000000001 0.7916 0.1979 0.1245270652 0.0338384477 40.7115898553 7.0323552277 36.9754959680 1.4050050799 11.4573689583 0.2853044011 89.2689818468 8.7565031564
0.0015 0.0095 0.7912 0.1978 0.1044721446 0.0173006217 44.9609347983 10.0730791079 37.6270322067 2.3039165748 11.3494560970 0.8981161255 94.0418952466 13.2924124299
0.0015 0.01 0.7908 0.1977 0.1138000147 0.0238545573 43.6881779595 5.7889161459 37.9055639488 2.6382320638 11.3596892132 0.6877908413 93.0672311362 9.1387936083
0.002 0.0 0.7984 0.1996 0.1688344480 0.0410426282 0.0000000000 0.0000000000 40.3830304965 2.1630671958 12.3811402619 0.8729091527 52.9330052064 3.0770189767
0.002 0.0005 0.7979999999999999 0.1995 0.1595065779 0.0452762168 2.4214358751 0.5917708886 39.2452853396 2.6388856513 11.9643733495 0.5571581471 53.7906011421 3.8330909038
0.002 0.001 0.7976 0.1994 0.1422500183 0.0193426830 5.6014092430 2.2063569246 40.0271288261 2.3239999446 11.7364539443 0.7141619442 57.5072420317 5.2638614964
0.002 0.0015 0.7972 0.1993 0.1637041195 0.0285072895 8.3017003852 2.3657476947 39.2379555570 1.3037991450 11.8908809699 0.6584040118 59.5942410316 4.3564581410
0.002 0.002 0.7968 0.1992 0.1469139534 0.0349016939 10.7461610071 4.2013213693 39.4830960668 1.1860040161 12.0694953609 0.5586163295 62.4456663882 5.9808434088
0.002 0.0025 0.7964 0.1991 0.1716328090 0.0570145789 12.5113915975 2.0070943759 39.8561005634 2.2236543823 12.1336849077 1.1006725638 64.6728098776 5.3884359009
0.0 0.0045 0.7964 0.1991 0.0000000000 0.0000000000 23.6899061841 5.6508323451 39.2534295426 2.8122799672 11.9169289019 0.5518391527 74.8602646286 9.0149514650
0.002 0.003 0.7959999999999999 0.19899999999999998 0.1702336285 0.0218757944 15.5097252960 2.5838629256 38.9724545397 1.5990254387 12.1225215082 0.4935027890 66.7749349724 4.6982669477
0.002 0.0035 0.7956 0.1989 0.1403844443 0.0129922196 17.6497475987 4.5451919001 39.1589567880 3.0564993069 11.9197197517 0.9336374232 68.8688085827 8.5483208498
0.002 0.004 0.7952 0.1988 0.1417836248 0.0327672555 21.0522935193 2.5355450506 38.6075942460 2.4153734447 11.8880901200 0.5791235752 71.6897615101 5.5628093260
0.002 0.0045 0.7948 0.1987 0.1473803469 0.0170473046 24.2578499392 2.4411031343 38.3347634460 1.7361484821 11.7587807431 0.6615092629 74.4987744752 4.8558081839
0.002 0.005 0.7944 0.1986 0.1590401844 0.0262840775 25.1558150656 2.9315253071 38.0594893852 2.3172030826 11.8983232361 0.6699848304 75.2726678713 5.9449972976
0.002 0.0055 0.794 0.1985 0.1511114949 0.0349515179 29.1467711831 5.3926039560 38.6939227976 1.9404981743 11.8359942559 0.7997320291 79.8277997315 8.1677856773
0.002 0.006 0.7936 0.1984 0.1539098559 0.0347768216 28.5839440383 3.2282263902 38.0098097470 1.2770193383 11.6434256156 0.6843850785 78.3910892568 5.2244076286
0.002 0.0065 0.7932 0.1983 0.1609057584 0.0230381396 32.5761793083 6.4315945458 37.7891018461 1.3967153781 12.0053058141 0.1697097827 82.5314927269 8.0210578462
0.002 0.006999999999999999 0.7928 0.1982 0.1408508378 0.0455635661 35.4120606263 8.5772324157 38.4227208382 1.2325233485 11.5773755023 0.6011098721 85.5530078046 10.4564292024
0.002 0.0075 0.7924 0.1981 0.1548426429 0.0178452662 42.2427355196 13.1349363704 37.9927069207 2.5745885433 11.5466761538 0.7721149528 91.9369612370 16.4994851327
