# Supplementary material for: Multipressure Sampling for Improving the Performance of MOF-based Electronic Noses
Source: ACS Sens. 2024 Jul 12;9(7):3531–9. doi: 10.1021/acssensors.4c00199 (PMC11287752; doi:10.1021/acssensors.4c00199)
Supplement: Supplementary file 2 — se4c00199_si_002.zip [file se4c00199_si_002.zip › Multiplex_Adsorption_Data/Methane_5bar/AMIMAL.csv]

methane_comp CO2_comp N2_comp O2_comp methane_mass methane_error CO2_mass CO2_error N2_mass N2_error O2_mass O2_error total_mass total_error
0.0 0.0 0.8 0.2 0.0000000000 0.0000000000 0.0000000000 0.0000000000 39.3508364202 1.3166534069 13.5131427185 0.8274131833 52.8639791387 2.1440665902
0.0 0.0005 0.7996 0.1999 0.0000000000 0.0000000000 10.7841867078 2.4918225224 34.7253318860 1.0559354585 12.3578310712 0.9457041556 57.8673496650 4.4934621365
0.0 0.005 0.7959999999999999 0.19899999999999998 0.0000000000 0.0000000000 33.9993250155 0.9036462909 27.3499603998 0.9470145446 9.8882094409 0.8377445995 71.2374948562 2.6884054350
0.002 0.008 0.792 0.198 0.1556986636 0.0265662289 37.2535337661 1.1866605900 26.3089965627 0.8145666401 9.6571471114 0.1548247946 73.3753761038 2.1826182536
0.002 0.0085 0.7916 0.1979 0.1631538483 0.0248917540 37.7159491227 2.7537770601 25.9024248284 1.2018258721 9.3700350090 0.5982422555 73.1515628084 4.5787369417
0.002 0.009000000000000001 0.7912 0.1978 0.1571323530 0.0095272945 39.5490957146 2.6222289079 25.9284614419 0.6014571437 9.5153068696 0.3773671257 75.1499963791 3.6105804718
0.002 0.0095 0.7908 0.1977 0.1505373820 0.0295771190 39.1267878125 2.2613094032 25.9194487680 0.9915680973 9.5387562644 0.5756033992 74.7355302269 3.8580580187
0.002 0.01 0.7904 0.1976 0.1470965275 0.0264421449 40.7082797887 0.8832929139 25.4122355083 0.9019936760 9.3214204099 0.3441061778 75.5890322344 2.1558349126
0.0025 0.0 0.7979999999999999 0.1995 0.3724724936 0.0330632513 0.0000000000 0.0000000000 38.6548577124 0.5812258154 13.0521619325 0.5255271385 52.0794921385 1.1398162052
0.0025 0.0005 0.7976 0.1994 0.3048023562 0.0430527149 9.9450758482 0.9667845217 35.1108740478 1.2235085714 12.3235148836 0.4651162267 57.6842671358 2.6984620347
0.0025 0.001 0.7972 0.1993 0.2655192680 0.0496114523 17.4019166827 2.3140051166 32.2458451514 0.7498227470 11.4101323585 0.4117783631 61.3234134606 3.5252176790
0.0025 0.0015 0.7968 0.1992 0.2511823745 0.0321043992 22.0323616135 1.8527403487 31.0651848687 1.1878643266 11.0052013455 0.8365739436 64.3539302022 3.9092830181
0.0025 0.002 0.7964 0.1991 0.2508956366 0.0595421389 23.6657573542 3.9941023201 30.3677040486 1.9491427561 10.6952117846 0.3935986762 64.9795688240 6.3963858913
0.0 0.0055 0.7956 0.1989 0.0000000000 0.0000000000 34.1841338740 4.5010603007 27.7665462163 1.6661910015 9.8127138283 0.4259694283 71.7633939186 6.5932207305
0.0025 0.0025 0.7959999999999999 0.19899999999999998 0.2325444129 0.0282927615 25.6986547974 2.2840050184 29.4439049724 0.6519159773 10.5081885625 0.6304244695 65.8832927452 3.5946382267
0.0025 0.003 0.7956 0.1989 0.2139064513 0.0217920782 28.2537355685 3.7907356037 28.2667496185 1.1488705637 10.1381456735 0.5555667237 66.8725373118 5.5169649693
0.0025 0.0035 0.7952 0.1988 0.2130462377 0.0522650072 31.5173813672 3.0327733912 27.9142539276 2.2080517452 10.2136412861 0.7087638197 69.8583228186 6.0018539633
0.0025 0.004 0.7948 0.1987 0.2176340436 0.0278239177 30.6531050460 3.6191096524 28.2597397610 1.3535283233 9.9356801670 0.9089695295 69.0661590176 5.9094314229
0.0025 0.0045 0.7944 0.1986 0.2021501986 0.0353979033 32.2165093467 2.9989073609 28.0469405158 0.8562186622 10.2067780486 0.6108045749 70.6723781097 4.5013285013
0.0025 0.005 0.794 0.1985 0.2078849560 0.0247990963 33.7602531305 1.7014581596 27.0044745664 0.7958618924 9.9631331170 0.2394221931 70.9357457699 2.7615413414
0.0025 0.0055 0.7936 0.1984 0.1975623927 0.0184406116 33.7508160824 1.8868433107 27.4275695363 1.5219085605 9.5936621645 0.6246467867 70.9696101759 4.0518392695
0.0025 0.006 0.7932 0.1983 0.2015767229 0.0268739323 34.9390977214 3.6703815740 26.7921760253 1.3253303824 9.7921241158 0.3711404930 71.7249745854 5.3937263817
0.0025 0.0065 0.7928 0.1982 0.2073114803 0.0329736084 34.7676580144 2.1276422043 27.6323575158 0.9330556200 9.8830620128 0.5317594415 72.4903890233 3.6254308742
0.0025 0.006999999999999999 0.7924 0.1981 0.2182075194 0.0286393578 36.6511355295 4.7786119594 26.6845246425 0.9847127575 9.5015803946 0.5653394451 73.0554480860 6.3573035198
0.0 0.006 0.7952 0.1988 0.0000000000 0.0000000000 34.7244048773 2.0554515155 26.9969640048 1.3215576253 10.0208986994 0.4783167217 71.7422675815 3.8553258625
0.0025 0.0075 0.792 0.198 0.1989960821 0.0246927760 36.3727426108 1.9641784832 26.5298070736 1.1971247767 9.5175946154 0.4188730807 72.6191403819 3.6048691166
0.0025 0.008 0.7916 0.1979 0.2101788590 0.0200798418 38.6478576218 2.9899105913 26.2519162946 1.1989913682 9.6708735864 0.5372599525 74.7808263618 4.7462417538
0.0025 0.0085 0.7912 0.1978 0.1967021791 0.0209456077 40.3048459827 2.4560027201 25.5193861871 1.1346737234 9.3225642829 0.4049374755 75.3434986318 4.0165595267
0.0025 0.009000000000000001 0.7908 0.1977 0.1901072081 0.0484782079 38.7784034537 1.7596784246 26.0120790277 1.7222427945 9.4649764612 0.4807179525 74.4455661507 4.0111173795
0.0025 0.0095 0.7904 0.1976 0.2007165093 0.0420635758 40.6941242165 0.8396586693 25.2470031532 1.2191239164 9.1052284284 0.2973409587 75.2470723074 2.3981871202
0.0025 0.01 0.79 0.1975 0.1763437903 0.0225777625 42.7380315493 3.0063906854 25.2304799177 0.8342878405 9.2299105765 0.3742510261 77.3747658338 4.2375073145
0.003 0.0 0.7976 0.1994 0.4275261648 0.0540225106 0.0000000000 0.0000000000 39.7288680205 1.7872384615 13.1945741108 0.5035250109 53.3509682961 2.3447859830
0.003 0.0005 0.7972 0.1993 0.3555549593 0.0563934011 9.5471469870 2.6676288821 34.6211854318 0.6648023232 12.3092164721 0.4638767859 56.8331038502 3.8527013923
0.003 0.001 0.7968 0.1992 0.3466660853 0.0523530272 15.6120232278 1.7989592521 32.9969013109 0.7638874176 11.7704523277 0.3709923937 60.7260429517 2.9861920906
0.003 0.0015 0.7964 0.1991 0.3050890941 0.0419618121 21.0210246262 2.0946148948 30.9870750281 0.6173143544 11.4232868970 0.7489756334 63.7364756454 3.5028666947
0.0 0.0065 0.7948 0.1987 0.0000000000 0.0000000000 36.6283293300 1.9541210309 26.5858859335 1.1067422940 9.5667811509 0.5416041982 72.7809964144 3.6024675231
0.003 0.002 0.7959999999999999 0.19899999999999998 0.2850174432 0.0527909261 24.3106223072 3.9021702545 29.8169295317 2.6670172370 10.9085440839 0.6552764644 65.3211133660 7.2772548820
0.003 0.0025 0.7956 0.1989 0.2732611905 0.0168761741 27.4987717211 3.3357091352 30.0277259604 1.1091083085 10.4744443114 0.4186543627 68.2742031834 4.8803479805
0.003 0.003 0.7952 0.1988 0.2864511325 0.0387849406 27.1189305354 2.1063006049 29.3617894990 1.1267751582 10.4149629197 0.5802942963 67.1821340866 3.8521550000
0.003 0.0035 0.7948 0.1987 0.2612181999 0.0445838202 30.7065816519 2.4280024801 28.5095911100 1.0871548790 10.4109593645 0.6508184566 69.8883503263 4.2105596359
0.003 0.004 0.7944 0.1986 0.2615049378 0.0500798998 30.7592718371 3.2813617266 28.0028785544 1.1200096141 10.1936235100 0.4495813485 69.2172788393 4.9010325890
0.003 0.0045 0.794 0.1985 0.2706805497 0.0263049765 32.5845542223 3.2280759195 27.3779998297 1.0763316966 9.8590406815 0.5590672305 70.0922752832 4.8897798231
0.003 0.005 0.7936 0.1984 0.2503221609 0.0299418049 33.3316538630 4.9191160719 27.4105455967 0.5320805166 9.9316766118 0.5477109120 70.9241982324 6.0288493054
0.003 0.0055 0.7932 0.1983 0.2362720052 0.0377972288 34.7975420000 1.1984658893 26.4426845591 0.4866205113 9.7475130720 0.1767496502 71.2240116363 1.8996332796
0.003 0.006 0.7928 0.1982 0.2454476171 0.0424294544 35.9685223842 4.3609067920 27.1316534094 0.8787070333 9.6868878073 0.4821203847 73.0325112180 5.7641636644
0.003 0.0065 0.7924 0.1981 0.2511823745 0.0203078440 35.5438552200 3.4361223875 26.5107803176 1.7708838956 9.5799356894 0.6121590646 71.8857536015 5.8394731917
0.0 0.006999999999999999 0.7944 0.1986 0.0000000000 0.0000000000 37.6561811514 3.8758864007 27.0470344155 1.9652380398 9.7640992293 0.4272116508 74.4673147962 6.2683360913
0.003 0.006999999999999999 0.792 0.198 0.2434404520 0.0403638936 36.6873108806 4.0732928902 26.6659985905 1.8494158047 9.5576301675 0.6993583268 73.1543800906 6.6624309153
0.003 0.0075 0.7916 0.1979 0.2399995975 0.0264421449 37.8126788656 2.0706299550 26.3094972668 1.2312312956 9.5175946154 0.2728178875 73.8797703453 3.6011212830
0.003 0.008 0.7912 0.1978 0.2213616359 0.0420088106 39.5719019142 1.7965359896 25.9299635543 0.8748640527 9.2882480953 0.4610673489 75.0114751997 3.1744762018
0.003 0.0085 0.7908 0.1977 0.2388526460 0.0359327287 39.3910251591 4.1193654775 26.3125014915 0.8650996250 9.4655483976 0.4044525009 75.4079276942 5.4248503321
0.003 0.009000000000000001 0.7904 0.1976 0.2379924324 0.0273229747 38.0706248468 2.5903030532 26.2253789770 0.9207544186 9.5559143582 0.2432606524 74.0899106144 3.7816410989
0.003 0.0095 0.79 0.1975 0.2345515780 0.0373244165 41.5953623094 3.3831872253 25.6916283996 1.0179323102 9.1870153421 0.2426682654 76.7085576291 4.6811122174
0.003 0.01 0.7896 0.1974 0.2302505099 0.0174510091 40.6280648799 2.1731044545 25.5299009733 1.6474172563 9.2236192754 0.5006270612 75.6118356385 4.3385997811
0.0035 0.0 0.7972 0.1993 0.5430815265 0.0614823767 0.0000000000 0.0000000000 38.5882640663 0.3238684829 13.2963788005 0.7605731372 52.4277243933 1.1459239968
0.0035 0.0005 0.7968 0.1992 0.4372752524 0.0588476652 11.0547154198 1.9079777894 34.9236107121 0.8653777869 12.0243921155 0.5274779923 58.4399934998 3.3596812338
0.0035 0.001 0.7964 0.1991 0.3942645718 0.0734631154 17.0920669370 3.3134074791 31.9994987311 1.2918375539 11.6011591358 0.8665197875 61.0869893757 5.5452279359
0.0 0.0075 0.794 0.1985 0.0000000000 0.0000000000 36.8760518424 2.3680243035 26.5493345338 0.9125263310 9.4958610300 0.4001855384 72.9212474062 3.6807361729
0.0035 0.0015 0.7959999999999999 0.19899999999999998 0.3667377362 0.0381005474 21.9041750435 1.7866093125 31.1753397721 1.9744423179 10.7621283503 0.3302129519 64.2083809021 4.1293651297
0.0035 0.002 0.7956 0.1989 0.3615764546 0.0265538466 22.9579787472 1.6421292264 30.3561878542 1.8089396487 10.8273291067 0.7155325127 64.5030721627 4.1931552344
0.0035 0.0025 0.7952 0.1988 0.3308955024 0.0570139879 26.4245210799 6.7609814348 29.3788134386 1.4536881190 10.5596628438 0.7024963076 66.6938928647 8.9741798493
0.0035 0.003 0.7948 0.1987 0.2927593657 0.0472691532 29.5489704192 4.0612926072 27.5131899385 1.9145956066 10.2651155674 0.2636273469 67.6200352908 6.2867847139
0.0035 0.0035 0.7944 0.1986 0.3091034243 0.0579068531 28.6202076028 3.1648897933 28.6112340436 1.7199185323 10.2491013466 0.2669172981 67.7896464173 5.2096324768
0.0035 0.004 0.794 0.1985 0.3073829971 0.0311265812 30.1678834899 2.2105075138 28.3418552344 1.3847393683 10.0992539943 0.6890123056 68.9163757157 4.3153857689
0.0035 0.0045 0.7936 0.1984 0.3056625698 0.0193967096 31.4843516989 3.4478138934 28.2677510267 1.0379024876 10.0689413620 0.8553844664 70.1267066574 5.3604975570
0.0035 0.005 0.7932 0.1983 0.2867378704 0.0535209888 34.3948946147 2.2748930463 27.1837266365 0.9788446411 9.9413995316 0.5818772588 71.8067586532 3.8891359350
0.0035 0.0055 0.7928 0.1982 0.2844439674 0.0207246230 34.4452255379 1.3434035630 26.6654978864 0.4964036166 9.6428486999 0.7182392536 71.0380160916 2.5787710562
0.0035 0.006 0.7924 0.1981 0.3039421426 0.0235753638 34.0952683378 2.3671810958 27.0630569469 0.8870068989 10.0306216192 0.4125339262 71.4928890465 3.6902972847
0.0 0.008 0.7936 0.1984 0.0000000000 0.0000000000 37.1827559054 3.3776906206 26.9363788080 1.3064159837 9.8081383366 0.5669664708 73.9272730500 5.2510730751
0.0035 0.0065 0.792 0.198 0.2993543367 0.0401187168 35.8057333046 3.4484021988 26.6835232343 1.2766191326 9.9699963545 0.5996076657 72.7586072301 5.3647477139
0.0035 0.006999999999999999 0.7916 0.1979 0.2887450355 0.0377624087 37.8229023344 3.8340117039 25.7191671255 0.8143942669 9.6708735864 0.4648601589 73.5016880818 5.1510285384
0.0035 0.0075 0.7912 0.1978 0.2594977727 0.0303454839 37.3062239513 1.1225129703 26.0796740820 0.6962877069 9.7332146605 0.4126607758 73.3786104665 2.2618069369
0.0035 0.008 0.7908 0.1977 0.2764153071 0.0808865120 37.9746815245 2.7053858779 26.1657951883 1.5693143473 9.6039570207 0.5602011783 74.0208490406 4.9157879155
0.0035 0.0085 0.7904 0.1976 0.2692468603 0.0089579774 38.9820864084 3.1854576869 25.7607255663 0.8671952282 9.5004365216 0.8355472954 74.5124953566 4.8971581879
0.0035 0.009000000000000001 0.79 0.1975 0.2738346662 0.0445321545 40.1766594128 4.0917781318 25.9595050965 1.8940952709 9.4958610300 0.5773057604 75.9058602055 6.6077113176
0.0035 0.0095 0.7896 0.1974 0.2841572296 0.0314837659 39.6607674504 2.4377447718 25.3526517197 0.8439703018 9.2510722255 0.7708294713 74.5486486252 4.0840283108
0.0035 0.01 0.7892 0.1973 0.2735479284 0.0324102594 39.8196244266 2.8590059439 25.0607412257 1.4613987543 9.1035126190 0.7915699773 74.2574261997 5.1443849349
0.004 0.0 0.7968 0.1992 0.5792104982 0.0441241045 0.0000000000 0.0000000000 39.1205125313 1.6783535919 13.3913202527 0.3658855936 53.0910432822 2.0883632900
0.004 0.0005 0.7964 0.1991 0.5035117004 0.0641524322 10.2203230843 2.0583944850 34.8069466553 1.5106149120 12.3950069410 0.9142228529 57.9257883810 4.5473846821
0.0 0.0085 0.7932 0.1983 0.0000000000 0.0000000000 38.8059281774 4.8315730383 26.3089965627 0.9032757588 9.4546816049 0.4789727967 74.5696063450 6.2138215938
0.004 0.001 0.7959999999999999 0.19899999999999998 0.4539060488 0.0559425512 16.2946363732 3.9446691702 32.6634323761 1.0552438528 11.4507398471 0.2654771084 60.8627146452 5.3213326826
0.004 0.0015 0.7956 0.1989 0.4338343979 0.0767815274 18.7309676224 2.2366312769 31.3916439460 0.9823248004 11.2396952937 0.5301033420 61.7961412600 3.8258409467
0.004 0.002 0.7952 0.1988 0.4043003973 0.0697899007 23.3826459114 3.0965032189 30.2941005450 1.8474437282 10.8976772911 0.4407311330 64.9787241448 5.4544679808
0.004 0.0025 0.7948 0.1987 0.3581356001 0.0645612459 26.0360292667 2.3025000655 29.1244557526 2.6909715084 10.6248636002 0.4622662057 66.1434842196 5.5202990255
0.004 0.003 0.7944 0.1986 0.3598560273 0.0217618743 29.6071655491 2.1998906373 28.5186037840 0.7381173361 10.4738723750 0.4824323868 68.9594977354 3.4422022345
0.004 0.0035 0.794 0.1985 0.3383506871 0.0413936681 31.1870846839 0.4210869655 27.6108272392 0.2303325966 10.0689413620 0.4947696660 69.2052039722 1.1875828962
0.004 0.004 0.7936 0.1984 0.3403578522 0.0412185065 31.9845152478 2.4194134591 27.3094033672 1.0850044253 10.0008809233 0.6097754679 69.6351573905 4.1554118588
0.004 0.0045 0.7932 0.1983 0.3417915415 0.0573934338 31.8335224783 5.9838364119 27.2918787235 1.9821018236 9.9368240399 0.5139592994 69.4040167832 8.5372909687
0.004 0.005 0.7928 0.1982 0.3265944344 0.0313791337 34.2517660520 3.0635921524 26.3770923212 1.0799898568 9.7377901522 0.1606072530 70.6932429598 4.3355683959
0.004 0.0055 0.7924 0.1981 0.3111105894 0.0273229747 34.4562354273 2.3646371147 26.8542633345 1.4230556850 9.6428486999 0.2720157699 71.2644580511 4.0870315443
0.0 0.009000000000000001 0.7928 0.1982 0.0000000000 0.0000000000 38.9915234565 2.5620151726 26.3435451461 0.7798623577 9.5684969603 0.4681361932 74.9035655629 3.8100137235
0.004 0.006 0.792 0.198 0.3280281237 0.0553158897 34.5781306319 1.9353453296 26.8297288333 1.3728514065 9.8590406815 0.4854200983 71.5949282704 3.8489327241
0.004 0.0065 0.7916 0.1979 0.3191392497 0.0441091952 36.7203405489 1.7987117090 26.2208726400 0.9577913345 9.6171115593 0.8254214243 72.8774639979 3.6260336630
0.004 0.006999999999999999 0.7912 0.1978 0.3070962592 0.0420401137 35.1994029646 2.0901422345 26.4847437041 1.0706828827 9.6514277468 0.3491530384 71.6426706747 3.5520182693
0.004 0.0075 0.7908 0.1977 0.3243005314 0.0236032472 37.9227777600 2.1312702529 26.8117034855 1.0364241193 9.3494452964 0.5857210185 74.4082270733 3.7770186379
0.004 0.008 0.7904 0.1976 0.3191392497 0.0511198218 37.3950894875 2.1355536861 26.2474099577 0.8401892486 9.4947171570 0.7084018927 73.4563558519 3.7352646492
0.004 0.0085 0.79 0.1975 0.3105371136 0.0677721198 38.9404061127 2.1654170026 26.2564226316 1.6002315238 9.5696408332 0.3448468577 75.0770066911 4.1782675039
0.004 0.009000000000000001 0.7896 0.1974 0.3005012882 0.0276579448 41.0723925609 3.5509714174 25.7877635881 1.2065310915 9.2116086098 0.4011293389 76.3722660470 5.1862897926
0.004 0.0095 0.7892 0.1973 0.3039421426 0.0259018113 40.3952843603 3.8689448329 25.7226720542 1.7367334605 9.5078716956 0.5030362425 75.9297702527 6.1346163472
0.004 0.01 0.7888 0.1972 0.3030819290 0.0214268219 41.9177947859 2.4894188371 25.5494284334 0.4886687388 9.3099816808 0.5027396301 77.0802868291 3.5022540279
0.0045 0.0 0.7964 0.1991 0.6873106753 0.0351461569 0.0000000000 0.0000000000 38.8636513247 1.0410773864 13.3787376506 0.1696869065 52.9296996506 1.2459104498
0.0 0.0095 0.7924 0.1981 0.0000000000 0.0000000000 41.3523583210 3.5056252094 25.7507114842 1.7016144518 9.3225642829 0.7101875750 76.4256340881 5.9174272362
0.0045 0.0005 0.7959999999999999 0.19899999999999998 0.5384937206 0.0914437594 11.9512349886 3.2898246879 33.7684863388 1.2322188689 11.8276459736 0.7258592494 58.0858610216 5.3393465656
0.0045 0.001 0.7956 0.1989 0.4954830400 0.0590874851 17.7723208203 3.6817101738 31.8422776417 1.2172033408 11.5096493024 0.5211894744 61.6197308044 5.4791904741
0.0045 0.0015 0.7952 0.1988 0.4352680873 0.0288225051 22.9296676029 3.1250287587 30.4798617684 1.8011361630 11.1682032363 0.6205824216 65.0130006949 5.5755698484
0.0045 0.002 0.7948 0.1987 0.4395691553 0.0246394438 23.3511890844 2.3307290574 30.2981061778 1.5208862297 10.8610733578 0.4573775541 64.9499377753 4.3336322850
0.0045 0.0025 0.7944 0.1986 0.4025799700 0.0478225130 26.2153331805 4.8631023480 29.3382564060 2.5630131081 10.4201103478 0.9104782939 66.3762799043 8.3844162630
0.0045 0.003 0.794 0.1985 0.4091749411 0.0264421449 27.9430994021 2.0953269426 28.4019397272 1.2139835141 10.2668313768 0.7574252801 67.0210454472 4.0931778817
0.0045 0.0035 0.7936 0.1984 0.4034401836 0.0439224018 29.6040198664 4.6350793948 28.4164601463 2.1005372148 10.0792362182 0.6928188127 68.5031564145 7.4723578241
0.0045 0.004 0.7932 0.1983 0.3813613676 0.0580599936 31.9522720001 1.6555005106 27.2092625459 1.6927845421 9.9814350837 0.5825739269 69.5243309973 3.9889189732
0.0045 0.0045 0.7928 0.1982 0.3790674647 0.0724170669 31.3207761986 2.3815051475 27.5933025955 1.3067414100 9.9122307722 0.4452502376 69.2053770310 4.2059138620
0.0045 0.005 0.7924 0.1981 0.3873828629 0.0719112054 33.6485813948 1.3778718619 27.6538877923 0.9335574017 10.2033464298 0.4220720569 71.8931984798 2.8054125259
0.0 0.001 0.7992 0.1998 0.0000000000 0.0000000000 16.3874340128 2.9877801237 32.8947576732 1.1767232550 11.4747611784 0.6129451330 60.7569528644 4.7774485117
0.0 0.01 0.792 0.198 0.0000000000 0.0000000000 39.5034833155 4.3472395945 25.8193079468 1.7365971849 9.5044400769 0.3962425981 74.8272313392 6.4800793775
0.0045 0.0055 0.792 0.198 0.3346230948 0.0302695251 36.7808949408 2.6652677274 26.2954775519 0.3852442253 9.4323760830 0.8398831889 72.8433716705 3.9206646667
0.0045 0.006 0.7916 0.1979 0.3532610563 0.0361153149 35.9409976606 4.9203711535 26.5984035362 1.3708236020 9.4695519528 0.3944056571 72.3622142059 6.7217157275
0.0045 0.0065 0.7912 0.1978 0.3369169977 0.0232239974 36.1242336777 1.7345452419 26.5653570652 1.1202056821 9.4832784279 0.2142251358 72.5097861685 3.0922000572
0.0045 0.006999999999999999 0.7908 0.1977 0.3575621244 0.0498825010 37.7301046948 3.5909748848 26.0866839395 1.5250168142 9.5736443884 0.3986754051 73.7479951471 5.5645496051
0.0045 0.0075 0.7904 0.1976 0.3558416972 0.0475466381 36.2524202476 3.6185661921 26.4677197644 1.4420118314 9.5942341009 0.5049003749 72.6702158101 5.6130250365
0.0045 0.008 0.79 0.1975 0.3567019108 0.0574163499 38.6305563670 4.5882416051 26.1738064540 1.2727319270 9.6519996833 0.6137110068 74.8130644151 6.5321008888
0.0045 0.0085 0.7896 0.1974 0.3300352888 0.0480283793 38.1555582796 1.9727192933 26.1547796980 1.5398434975 9.4089266882 0.3400093703 74.0492999546 3.9006005404
0.0045 0.009000000000000001 0.7892 0.1973 0.3415048036 0.0521957445 38.3631733377 3.7397742155 25.5574396991 1.1480593781 9.4706958258 0.5565432544 73.7328136662 5.4965725925
0.0045 0.0095 0.7888 0.1972 0.3463793474 0.0432432652 40.0775704078 1.3779885579 25.5168826665 0.8901927608 9.5353246456 0.5352249713 75.4761570673 2.8466495552
0.0045 0.01 0.7884 0.1971 0.3455191338 0.0387679781 41.3625817898 2.7702661449 25.7682361279 1.2142313056 9.2636548276 0.1311020093 76.7399918791 4.1543674379
0.0005 0.0 0.7996 0.1999 0.0759855357 0.0181348952 0.0000000000 0.0000000000 39.2131427909 2.3528157881 13.7213275896 0.4114986439 53.0104559162 2.7824493272
0.005 0.0 0.7959999999999999 0.19899999999999998 0.7360561133 0.0577931541 0.0000000000 0.0000000000 38.6713809479 1.1985956928 13.4959846247 0.6042053262 52.9034216859 1.8605941731
0.005 0.0005 0.7956 0.1989 0.6262355089 0.0489776486 9.3930085348 1.7944003704 34.3878573183 1.2315912450 12.0993157917 0.6471935525 56.5064171537 3.7221628165
0.005 0.001 0.7952 0.1988 0.5723287893 0.0998967745 15.8534543749 3.2483930111 32.9222963991 2.4468187854 11.4947789544 0.6011767743 60.8428585177 6.3962853453
0.005 0.0015 0.7948 0.1987 0.5149812152 0.0682026383 20.6175908203 2.1807296410 30.3967448868 1.9027298901 11.0852724497 0.4554941602 62.6145893720 4.6071563296
0.005 0.002 0.7944 0.1986 0.4794257193 0.0683038256 25.0624404719 3.0028519629 29.7413232116 1.3126448767 10.9451480173 0.1587718685 66.2283374201 4.5425725337
0.005 0.0025 0.794 0.1985 0.4490315050 0.0765627700 26.7493128184 4.3459385340 28.9136593238 2.1826688441 10.7112260055 0.8479532334 66.8232296527 7.4531233815
0.005 0.003 0.7936 0.1984 0.4627949228 0.0159545857 28.7688411102 2.5564628662 28.7078699361 1.4981649220 10.4590020270 0.5989198880 68.3985079961 4.6695022619
0.005 0.0035 0.7932 0.1983 0.4820063601 0.1018690513 28.4707876746 2.3510774399 28.5686741946 1.4422628598 10.3680641300 0.7153880363 67.8895323593 4.6105973873
0.005 0.004 0.7928 0.1982 0.4306802813 0.0194136573 30.4612184015 2.3318262841 27.8341412706 1.4204226274 10.0237583817 0.5910779989 68.7497983351 4.3627405677
0.005 0.0045 0.7924 0.1981 0.4349813494 0.0640806217 31.9845152478 2.8140386719 27.3930209529 0.2473579640 9.9642769899 0.4089661635 69.7767945400 3.5344434211
0.0005 0.0005 0.7992 0.1998 0.0650894966 0.0131524883 11.1451537973 2.2673455928 34.7163192120 1.4785648983 12.1485023271 0.7412473031 58.0750648330 4.5003102825
0.005 0.005 0.792 0.198 0.4117555819 0.0686112857 33.3285081803 2.1926728466 27.1321541135 0.9059761740 9.8607564909 0.4363301709 70.7331743666 3.6035904772
0.005 0.0055 0.7916 0.1979 0.4065943002 0.0701096082 33.2530117955 6.1098811327 27.5837892174 1.5826305577 10.0958223755 0.4178284532 71.3392176886 8.1804497518
0.005 0.006 0.7912 0.1978 0.4149096985 0.0545736823 35.0318953610 1.5495353264 26.2454071412 1.2675494302 9.6131080041 0.4751769812 71.3053202048 3.3468354201
0.005 0.0065 0.7908 0.1977 0.3888165523 0.0275268356 36.1619818701 2.8190196569 26.0576431014 1.6851489598 9.4804187456 0.2147741347 72.0888602694 4.7464695870
0.005 0.006999999999999999 0.7904 0.1976 0.4166301257 0.0333701784 35.4534168425 2.2961199727 26.5763725555 1.1262374761 9.7595237376 0.1414615202 72.2059432613 3.5971891474
0.005 0.0075 0.79 0.1975 0.4194975044 0.0304320617 37.0152483018 3.0463042013 26.8422464360 1.3102285144 9.5341807727 0.7495903181 73.8111730149 5.1365550955
0.005 0.008 0.7896 0.1974 0.3555549593 0.0311477054 39.5813389623 2.7895324606 25.6255354576 0.9908599022 9.3952002132 0.6198123723 74.9576295924 4.4313524405
0.005 0.0085 0.7892 0.1973 0.3839420085 0.1117233187 39.7425552005 3.2760152111 25.9324670748 1.4343144345 9.3700350090 0.6084350266 75.4289992928 5.4304879909
0.005 0.009000000000000001 0.7888 0.1972 0.3962717369 0.0564982758 38.6974021243 1.8827942396 25.9254572173 1.2073079745 9.4701238893 0.8594026170 74.4892549678 4.0060031069
0.005 0.0095 0.7884 0.1971 0.3888165523 0.0431595267 39.8109737992 2.6917542694 25.7061488187 0.6375282746 9.2670864463 0.1141926678 75.1730256165 3.4866347385
0.0005 0.001 0.7988 0.1997 0.0556271469 0.0203886555 15.7016751847 1.9667587083 33.0880294583 1.9656079568 11.9243032352 0.4919903669 60.7696350251 4.4447456875
0.005 0.01 0.7879999999999999 0.19699999999999998 0.3704653286 0.0480694468 41.7266945620 3.2882670016 25.6130178549 0.8736412890 9.3317152662 0.4914981143 77.0418930117 4.7014758517
0.0055 0.0 0.7956 0.1989 0.7638696867 0.0835268942 0.0000000000 0.0000000000 37.5417924840 0.9383766710 13.3204001318 0.3066560945 51.6260623025 1.3285596597
0.0055 0.0005 0.7952 0.1988 0.6669522865 0.1108070295 10.0842723076 2.6191733181 34.3498038062 1.4841653519 12.2119872741 0.5058790105 57.3130156744 4.7200247100
0.0055 0.001 0.7948 0.1987 0.6225079166 0.0596910841 15.4405835208 2.1205051497 32.2368324775 0.3607933568 11.9311664727 0.5521056420 60.2310903876 3.0930952326
0.0055 0.0015 0.7944 0.1986 0.6167731592 0.1232425919 19.6196229845 2.2389306825 31.2869967878 0.8971656361 11.0406614059 0.4723156412 62.5640543374 3.7316545517
0.0055 0.002 0.794 0.1985 0.4917554477 0.0429915605 26.1815170915 2.9797752284 28.8130177985 1.6366055810 10.4956059604 0.5043610566 65.9818962981 5.1637334265
0.0055 0.0025 0.7936 0.1984 0.5080995063 0.0408578827 25.6719164945 3.0826462632 29.5645746621 1.3906903096 10.5802525564 0.5394716183 66.3248432193 5.0536660738
0.0055 0.003 0.7932 0.1983 0.4822930980 0.0461140113 28.0587032413 4.0357662411 28.8345480750 2.4137212017 10.3188775946 0.7295416655 67.6944220089 7.2251431196
0.0055 0.0035 0.7928 0.1982 0.4751246512 0.0541198266 29.5733494601 2.2901293793 27.9538095520 0.8945854826 10.4487071708 0.4809356518 68.4509908341 3.7197703403
0.0055 0.004 0.7924 0.1981 0.4693898938 0.0748292454 30.2630403915 1.8924334034 27.8636828129 0.8605901989 10.0151793348 0.2101553260 68.6112924330 3.0380081737
0.0005 0.0015 0.7984 0.1996 0.0518995545 0.0113831684 20.8605948086 1.8159636881 30.9350018011 1.6287916123 11.1744945373 0.5037146709 63.0219907015 3.9598531397
0.0055 0.0045 0.792 0.198 0.4418630583 0.0210239679 33.4496169641 1.6602783945 27.4345793938 1.0806609858 10.0146073983 0.4119054454 71.3406668145 3.1738687936
0.0055 0.005 0.7916 0.1979 0.4550530003 0.0669420863 31.4969344297 2.2732177582 27.5787821764 1.6100109201 10.1627389412 0.4595095693 69.6935085476 4.4096803339
0.0055 0.0055 0.7912 0.1978 0.4369885145 0.0350430750 35.2072671714 1.8931770664 26.9183534601 1.2369779169 9.8910691232 0.5202471858 72.4536782692 3.6854452441
0.0055 0.006 0.7908 0.1977 0.4341211358 0.0509845414 36.6306885920 3.8783773740 26.2318881304 2.7175956958 9.7926960522 0.4023702049 73.0893939104 7.0493278161
0.0055 0.0065 0.7904 0.1976 0.4576336412 0.0445099937 36.5764255655 3.0725647975 26.3410416255 1.1927297309 9.5644934051 0.7081358693 72.9395942373 5.0179403914
0.0055 0.006999999999999999 0.79 0.1975 0.4530458352 0.0312531125 36.6723688878 2.8340165802 26.6154274758 1.9139669727 9.6371293354 0.5979841161 73.3779715342 5.3772207815
0.0055 0.0075 0.7896 0.1974 0.4367017766 0.0489843629 37.9455839596 2.8135902936 26.2614296726 1.4624859841 9.5238859165 0.5098851223 74.1676013253 4.8349457629
0.0055 0.008 0.7892 0.1973 0.4220781452 0.0355184782 37.7521244737 3.0643858154 26.2163663031 1.2524466431 9.6068167030 0.6640238941 73.9973856250 5.0163748308
0.0055 0.0085 0.7888 0.1972 0.4183505529 0.0198988645 38.7202083238 4.2420828736 26.0956966134 0.7965231391 9.5141629967 0.6707232267 74.7484184868 5.7292281039
0.0055 0.009000000000000001 0.7884 0.1971 0.4260924754 0.0203078440 39.3155287744 1.2427298090 26.2038487004 0.6165162159 9.4581132237 0.3881860456 75.4035831739 2.2677399145
0.0005 0.002 0.7979999999999999 0.1995 0.0501791273 0.0179526304 25.0223330175 3.9354036954 30.5905173759 1.5212013733 10.7678477149 0.7130338969 66.4308772356 6.1875915960
0.0055 0.0095 0.7879999999999999 0.19699999999999998 0.4183505529 0.0220172865 40.5360536610 1.7423433565 25.5198868912 0.1596170557 9.4175057351 0.6081102130 75.8917968402 2.5320879117
0.0055 0.01 0.7876 0.1969 0.4306802813 0.0494521003 40.9088170606 2.5401626386 25.7006410736 1.1540350941 9.3700350090 0.5630318660 76.4101734245 4.3066816990
0.006 0.0 0.7952 0.1988 0.8851598059 0.1093761221 0.0000000000 0.0000000000 38.9317470832 1.1517213224 13.2397570910 0.2856111182 53.0566639801 1.5467085627
0.006 0.0005 0.7948 0.1987 0.7093894914 0.1313797752 11.1821155690 2.5969863611 34.3202622639 1.8977713432 12.3189393919 0.6485608138 58.5307067162 5.2746982933
0.006 0.001 0.7944 0.1986 0.6640849078 0.0392066202 17.9555568375 3.9877332081 31.8432790499 1.5600692964 11.4438766096 0.2869821911 61.9067974048 5.8739913158
0.006 0.0015 0.794 0.1985 0.6156262077 0.0987744334 21.9301269258 2.4940741215 30.5469561187 1.4579437478 11.2442707853 0.4023929672 64.3369800375 4.4531852699
0.006 0.002 0.7936 0.1984 0.5995688870 0.0269838466 23.4683657649 2.8964572731 29.5285239664 0.6999363459 10.7609844774 0.8642336511 64.3574430957 4.4876111167
0.006 0.0025 0.7932 0.1983 0.5812176633 0.0324204050 25.6373139848 3.4057118380 29.3748078058 1.3403152187 10.4841672312 0.3755214757 66.0775066851 5.1539689374
0.006 0.003 0.7928 0.1982 0.5531173520 0.0431214100 28.2309293689 3.0084742604 28.5501481426 1.0333397375 10.6334426471 0.4678090628 67.9676375106 4.5527444707
0.006 0.0035 0.7924 0.1981 0.5006443217 0.0731580645 29.1628378681 2.6959510107 28.2837735581 1.3635951734 10.1713179881 0.3750507945 68.1185737360 4.5077550431
0.0005 0.0025 0.7976 0.1994 0.0481719622 0.0123796398 27.1912812374 3.4839603948 29.4649345449 2.1129869905 10.4927462781 0.9722408412 67.1971340226 6.5815678663
0.006 0.004 0.792 0.198 0.5101066714 0.0602668163 29.3893270223 2.4921937942 28.0499447404 1.0232383041 9.8184331929 0.6670515298 67.7678116270 4.2427504444
0.006 0.0045 0.7916 0.1979 0.5161281667 0.0403883294 32.3698613782 1.6609264220 27.0890935604 1.2703154281 9.6966107271 0.3524242574 69.6716938324 3.3240544369
0.006 0.005 0.7912 0.1978 0.4974902051 0.0410746370 33.5746578514 3.9370848652 27.0986069384 0.9043852792 9.8184331929 0.7188183335 70.9891881878 5.6013631149
0.006 0.0055 0.7908 0.1977 0.4980636809 0.0532931472 34.1652597778 2.1944062443 27.2598336606 1.0396459752 9.9591295618 0.4571286007 71.8822866811 3.7444739674
0.006 0.006 0.7904 0.1976 0.4865941661 0.1100505774 35.2780450321 2.7919214337 26.6074162101 2.2072386413 9.6497119375 0.8813212364 72.0217673458 5.9905318888
0.006 0.0065 0.79 0.1975 0.4906084962 0.0706888819 35.4644267319 2.5687942294 26.1627909637 0.5058707526 9.6176834957 0.5218167216 71.7355096875 3.6671705855
0.006 0.006999999999999999 0.7896 0.1974 0.4837267874 0.0246394438 37.0207532465 4.1552462150 26.5157873587 1.5013897961 9.6234028603 0.3890412525 73.6436702529 6.0703167074
0.006 0.0075 0.7892 0.1973 0.4453039127 0.0455037733 36.5300267457 1.0615735357 26.5828817089 1.5097151302 9.3803298652 0.6176426534 72.9385422325 3.2344350926
0.006 0.008 0.7888 0.1972 0.4977769430 0.0499088659 37.4414883073 3.5992920120 26.0296036714 1.1900817105 9.5318930269 0.8186678577 73.5007619486 5.6579504461
0.006 0.0085 0.7884 0.1971 0.4648020879 0.0496114523 38.7249268479 3.7315759613 25.5899854661 1.5789530726 9.2527880349 0.2227940284 74.0325024368 5.5829345146
0.0005 0.003 0.7972 0.1993 0.0410035155 0.0142332936 28.1750935011 1.7349630718 28.9592233975 1.5231501213 10.4241139030 0.6202639692 67.5994343171 3.8926104559
0.006 0.009000000000000001 0.7879999999999999 0.19699999999999998 0.4762716027 0.0199813301 38.9938827185 4.3891923840 25.3866995989 1.7089452920 9.4655483976 0.5754146950 74.3224023177 6.6935337011
0.006 0.0095 0.7876 0.1969 0.4656623015 0.0681785239 41.9531837162 2.6660268649 25.5113749214 0.8661075368 9.1961663254 0.7702045560 77.1263872645 4.3705174816
0.006 0.01 0.7872 0.1968 0.4527590974 0.0799253204 42.0947394376 2.2216382659 25.0051630699 0.7417454358 9.2201876567 0.6520918433 76.7728492616 3.6954008654
0.0065 0.0 0.7948 0.1987 0.9390665255 0.0537662180 0.0000000000 0.0000000000 38.3694563718 0.4410677434 13.4490858351 1.0424881498 52.7576087324 1.5373221112
0.0065 0.0005 0.7944 0.1986 0.8237979016 0.1180663855 10.1841477332 3.4206352391 34.6407128920 1.4926741035 12.1490742636 0.5743631846 57.7977327904 5.6057389127
0.0065 0.001 0.794 0.1985 0.7059486369 0.0660020502 16.4495612460 1.4521729959 31.8222494775 1.1599013529 11.3477912844 0.2179190492 60.3255506448 2.8959954482
0.0065 0.0015 0.7936 0.1984 0.6463071599 0.0678400229 21.8255329761 4.5490166575 30.6275694798 1.1080997045 11.0732617841 0.7776350634 64.1726713999 6.5025914483
0.0065 0.002 0.7932 0.1983 0.6529021309 0.0946078557 22.6583524703 4.5336632824 30.9625405269 1.5355888845 11.0418052788 0.5192527926 65.3156004069 6.6831128152
0.0065 0.0025 0.7928 0.1982 0.5975617219 0.0660717725 26.7847017488 2.0363795064 28.4054446559 1.3341463627 10.3720676853 0.4858565715 66.1597758119 3.9224542131
0.0065 0.003 0.7924 0.1981 0.5631531775 0.0772469907 29.4506678349 4.2624041178 27.9047405496 1.5827046919 10.2925685175 0.4055735279 68.2111300795 6.3279293283
0.0005 0.0035 0.7968 0.1992 0.0450178457 0.0106672654 30.9755375225 1.1720422836 28.2226876571 1.1139485992 10.1444369746 0.5497686965 69.3876799999 2.8464268447
0.0065 0.0035 0.792 0.198 0.5981351976 0.0345706474 28.2891244988 1.2804281074 28.6337657284 1.3066232221 10.0912468839 0.4220782569 67.6122723087 3.0437002338
0.0065 0.004 0.7916 0.1979 0.5717553136 0.0718196804 29.8918498332 2.2040833656 27.6749173648 0.9928122836 10.2142132226 0.1950429114 68.3527357342 3.4637582410
0.0065 0.0045 0.7912 0.1978 0.5281711573 0.0663003437 32.3580650681 2.2972391141 27.0440301908 1.5395347755 9.7858328147 0.5041612587 69.7160992309 4.4072354920
0.0065 0.005 0.7908 0.1977 0.5637266532 0.0824968324 32.1339351759 2.2018003747 27.4325765773 1.4641074381 10.1232753256 0.5700115132 70.2535137320 4.3184161584
0.0065 0.0055 0.7904 0.1976 0.5370600312 0.0483423382 34.1566091504 2.1176111166 27.1091217246 2.1181656224 9.8367351596 0.1451592310 71.6395260658 4.4292783082
0.0065 0.006 0.79 0.1975 0.5313252738 0.0595034626 35.3252302725 1.7674104387 27.3214202657 0.7999578253 9.8218648116 0.7805422021 72.9998406236 3.4074139287
0.0065 0.0065 0.7896 0.1974 0.5138342637 0.0360241375 36.3868981830 4.9587360104 26.3365352886 1.2337877509 9.7160565667 0.3033226605 72.9533243020 6.5318705593
0.0065 0.006999999999999999 0.7892 0.1973 0.5479560703 0.0693028290 36.5756391448 0.5575805771 26.2874662862 1.1170770330 9.5810795624 0.7015457562 72.9921410637 2.4455061953
0.0065 0.0075 0.7888 0.1972 0.5247303028 0.0578329742 37.0467051288 3.3464675304 26.5658577693 0.5848309698 9.6834561885 0.3470744931 73.8207493894 4.3362059675
0.0065 0.008 0.7884 0.1971 0.5164149046 0.0542957673 36.6448441642 1.3697506788 25.8293220289 0.2594671675 9.4175057351 0.2663873493 72.4080868328 1.9499009629
0.0005 0.004 0.7964 0.1991 0.0352687581 0.0137634178 30.8512830560 4.1698898601 28.2782658129 1.3532637990 10.0128915890 0.5246200770 69.1777092160 6.0615371539
0.0065 0.0085 0.7879999999999999 0.19699999999999998 0.4923289235 0.0323696450 38.1689274311 2.1372477565 25.9149424311 0.9376069103 9.4455306216 0.3240008683 74.0217294073 3.4312251801
0.0065 0.009000000000000001 0.7876 0.1969 0.4837267874 0.0336156589 41.0425085753 1.8325417479 25.6105143344 1.2479587557 9.2688022557 0.3764784503 76.4055519528 3.4905946128
0.0065 0.0095 0.7872 0.1968 0.4777052921 0.0493122449 40.8632046615 1.5453708532 25.3796897414 1.3072907666 9.0857825888 0.7979561060 75.8063822838 3.6999299707
0.0065 0.01 0.7868 0.1967 0.4989238945 0.0634202982 40.0665605184 4.3285685520 25.8663741327 1.2241903096 9.3557365975 0.6763143187 75.7875951431 6.2924934785
0.006999999999999999 0.0 0.7944 0.1986 1.0480269163 0.0355832339 0.0000000000 0.0000000000 38.3794704539 1.5260337492 13.2288902983 0.5631526972 52.6563876685 2.1247696803
0.006999999999999999 0.0005 0.794 0.1985 0.8527584266 0.1339946655 10.3076157791 2.4161351751 34.9892029500 0.5214250923 12.4058737337 0.4903520505 58.5554508894 3.5619069834
0.006999999999999999 0.001 0.7936 0.1984 0.8246581153 0.1318919401 15.5491095739 3.3976161900 32.3549986466 0.9750826490 11.6103101192 0.9551304619 60.3390764550 5.4597212410
0.006999999999999999 0.0015 0.7932 0.1983 0.6967730251 0.0786519417 20.7190390873 2.6735499424 30.6290715921 0.7166095642 11.3329209365 0.5393576115 63.3778046410 4.0081690598
0.006999999999999999 0.002 0.7928 0.1982 0.6468806356 0.0585787995 23.1884000048 2.0568976687 30.1539033952 1.5205868488 10.7072224503 0.3773809946 64.6964064859 4.0134443116
0.006999999999999999 0.0025 0.7924 0.1981 0.6597838398 0.0895320347 26.5865237388 5.7026303831 29.2296036149 2.4290778194 10.7415386378 0.6468032425 67.2174498313 8.8680434797
0.0 0.0015 0.7988 0.1997 0.0000000000 0.0000000000 21.5919660358 2.3375322387 30.9525264448 1.2466852558 11.2070949155 0.7016613822 63.7515873961 4.2858788767
0.0005 0.0045 0.7959999999999999 0.19899999999999998 0.0389963504 0.0152160309 33.6981258972 3.7114656946 27.4716314976 1.3813060587 9.7217759313 0.8792774859 70.9305296765 5.9872652701
0.006999999999999999 0.003 0.792 0.198 0.6236548681 0.0726075550 28.4526999991 2.3662560431 27.9187602646 0.8934918521 9.9516943878 0.3901093018 66.9468095196 3.7224647520
0.006999999999999999 0.0035 0.7916 0.1979 0.6319702664 0.0753504352 28.4456222131 5.3857114865 28.0344229131 2.4614687200 10.4475632979 0.7587473842 67.5595786905 8.6812780259
0.006999999999999999 0.004 0.7912 0.1978 0.6096047125 0.0491117607 30.5815407647 3.4711029989 28.1811292163 0.9407834436 9.9333924212 0.5609364319 69.3056671147 5.0219346351
0.006999999999999999 0.0045 0.7908 0.1977 0.5946943432 0.0620149783 31.5865863865 2.0089254277 27.5852913298 0.5258642344 10.2336590622 0.4858511853 70.0002311217 3.0826558257
0.006999999999999999 0.005 0.7904 0.1976 0.5892463237 0.1061317533 32.7945285424 4.0081645323 27.5852913298 1.9715680537 9.9957334952 0.7797287589 70.9647996911 6.8655930982
0.006999999999999999 0.0055 0.79 0.1975 0.5866656828 0.0285818836 34.5388095982 1.6676969658 26.3871064033 1.5556837101 9.5930902280 0.5330079586 71.1056719123 3.7849705181
0.006999999999999999 0.006 0.7896 0.1974 0.5720420514 0.0795251859 34.7975420000 4.3445528121 26.9373802162 1.3738481279 9.6863158708 0.4339546918 71.9932801384 6.2318808177
0.006999999999999999 0.0065 0.7892 0.1973 0.5410743614 0.0510232295 36.5764255655 1.9995199940 26.3059923381 0.7822696888 9.5827953717 0.2852352114 73.0062876367 3.1180481237
0.006999999999999999 0.006999999999999999 0.7888 0.1972 0.5622929638 0.0495782962 37.0018791503 3.4881543403 25.9459860857 0.8316054606 9.5873708634 0.1768236629 73.0975290632 4.5461617600
0.006999999999999999 0.0075 0.7884 0.1971 0.5502499733 0.0591097445 38.4087857368 3.2085153954 25.9965572004 0.8940001361 9.5730724519 0.4569854626 74.5286653624 4.6186107386
0.0005 0.005 0.7956 0.1989 0.0410035155 0.0153451650 34.1731239846 1.7155611547 27.0325139964 1.3452546849 9.7286391688 0.3230301981 70.9752806653 3.3991912027
0.006999999999999999 0.008 0.7879999999999999 0.19699999999999998 0.5605725366 0.0455182258 38.2019570994 4.2327308612 25.9159438393 1.1783745366 9.2276228307 0.4085628406 73.9060963060 5.8651864642
0.006999999999999999 0.0085 0.7876 0.1969 0.5430815265 0.0918528416 39.2478965964 2.7654317243 25.5579404033 1.0421162155 9.3076939349 0.4581264589 74.6566124611 4.3575272403
0.006999999999999999 0.009000000000000001 0.7872 0.1968 0.5301783224 0.0421962811 39.8361392608 1.3129692958 25.5844777209 1.1506812218 9.5021523310 0.5071809204 75.4529476351 3.0130277191
0.006999999999999999 0.0095 0.7868 0.1967 0.5410743614 0.0364777456 39.2895768921 1.9191371614 26.2308867222 0.9829146817 9.6422767635 0.7481436089 75.7038147392 3.6866731976
0.006999999999999999 0.01 0.7864 0.1966 0.5304650602 0.0502241659 41.3240471767 1.8674045348 25.6460643260 1.6119997433 9.1263900774 0.5266239854 76.6269666403 4.0562524294
0.0075 0.0 0.794 0.1985 1.0810017714 0.1203479526 0.0000000000 0.0000000000 37.9233290131 1.1961233193 13.2117322046 0.8038261222 52.2160629891 2.1202973941
0.0075 0.0005 0.7936 0.1984 0.8977762722 0.1522078514 11.3496231727 1.9245666196 34.5000150381 1.2073453520 12.0364027812 0.6682802808 58.7838172642 3.9524001038
0.0075 0.001 0.7932 0.1983 0.8401419603 0.0246661243 17.1243101847 2.3972032007 31.5628847504 1.3568641542 11.4290062616 0.4276708175 60.9563431570 4.2064042967
0.0075 0.0015 0.7928 0.1982 0.8117549111 0.0886089613 20.4956956157 3.7570916647 30.9034574424 1.8565092783 10.9651657933 0.5541423848 63.1760737625 6.2563522891
0.0075 0.002 0.7924 0.1981 0.7177048896 0.0622848515 23.0177467185 4.0658432580 29.8955400763 1.9707311633 10.8204658692 0.7389047195 64.4514575536 6.8377639923
0.0005 0.0055 0.7952 0.1988 0.0412902533 0.0144397502 34.5977911487 2.3275416240 26.7551239215 1.3815804568 9.8007031626 0.6646817083 71.1949084861 4.3882435393
0.0075 0.0025 0.792 0.198 0.6744074712 0.0686160788 27.7653683297 3.0872331623 28.7639487961 1.3285052890 10.7232366711 0.7271055894 67.9269612681 5.2114601195
0.0075 0.003 0.7916 0.1979 0.6764146363 0.0916377628 27.9832068565 3.1459249058 28.2046623093 1.2169808753 10.3709238123 0.7331913109 67.2352076144 5.1877348548
0.0075 0.0035 0.7912 0.1978 0.6580634126 0.1178489159 29.4270752147 6.1289782921 28.2562348322 1.9033095479 10.0992539943 1.0974362322 68.4406274538 9.2475729881
0.0075 0.004 0.7908 0.1977 0.6589236262 0.1083034406 29.4097739598 2.3146731880 27.9558123684 1.8589831989 10.2062061121 0.6077077197 68.2307160665 4.8896675472
0.0075 0.0045 0.7904 0.1976 0.6087444988 0.0899936753 33.1775154108 2.6641007583 26.9879513309 1.5300095266 9.8899252503 0.5786527377 70.6641364908 4.8627566979
0.0075 0.005 0.79 0.1975 0.6313967906 0.0829381545 32.5365825612 4.6599883782 27.0966041220 1.6260063462 9.9271011201 0.6312333951 70.1916845939 7.0001662740
0.0075 0.0055 0.7896 0.1974 0.6250885575 0.0913430028 34.3154661266 1.4339707661 26.7951802500 1.0855237311 9.5461914384 0.3300504523 71.2819263725 2.9408879523
0.0075 0.006 0.7892 0.1973 0.5984219355 0.0866612738 35.4833008281 2.2248951402 26.5413232681 0.9613706604 9.6022412114 0.5652213962 72.2252872431 3.8381484706
0.0075 0.0065 0.7888 0.1972 0.6032964793 0.0253499631 36.1344571465 2.5586053726 26.2789543164 0.5303248381 9.6948949177 0.2683205016 72.7116028599 3.3826006754
0.0075 0.006999999999999999 0.7884 0.1971 0.5901065373 0.0604357458 35.8411222349 4.3883006490 26.2844620615 2.4257096066 9.3814737382 0.5961279199 72.0971645719 7.4705739213
0.0005 0.006 0.7948 0.1987 0.0372759232 0.0121652576 36.2673622404 2.9148387108 26.5618521364 1.8719515262 9.7732502126 0.5718174839 72.6397405126 5.3707729785
0.0075 0.0075 0.7879999999999999 0.19699999999999998 0.5998556249 0.0532622830 37.3856524394 2.7182566620 25.7462051472 1.7084476086 9.4884258560 0.7196497172 73.2201390675 5.1996162708
0.0075 0.008 0.7876 0.1969 0.5938341296 0.0751537716 38.8192973288 0.6420507150 26.1442649118 1.0008272274 9.3448698048 0.5344274166 74.9022661750 2.2524591306
0.0075 0.0085 0.7872 0.1968 0.5763431195 0.0602286054 38.6997613863 3.2599389890 25.8353304782 1.3357997319 9.3225642829 0.4707700680 74.4339992669 5.1267373943
0.0075 0.009000000000000001 0.7868 0.1967 0.5883861101 0.0418519437 39.8644504051 3.6434298653 25.4022214262 1.6276830066 9.2670864463 0.3759254421 75.1221443877 5.6888902577
0.0075 0.0095 0.7864 0.1966 0.5829380905 0.0551730159 39.2384595483 1.8315533218 25.6260361617 0.8936579458 9.2756654932 0.4738672182 74.7230992937 3.2542515017
0.0075 0.01 0.7859999999999999 0.1965 0.5645868668 0.0355554959 40.2041841364 2.4579167728 25.3571580566 1.6224655037 9.2779532391 0.4393365565 75.4038822989 4.5552743289
0.008 0.0 0.7936 0.1984 1.1891019485 0.1227506035 0.0000000000 0.0000000000 38.4786098670 1.0163351103 12.9783821293 0.4399169280 52.6460939448 1.5790026418
0.008 0.0005 0.7932 0.1983 0.9869517499 0.0751581475 10.3634516470 2.6920483461 34.3568136637 1.6435686843 11.9809249446 0.8004707933 57.6881420052 5.2112459712
0.008 0.001 0.7928 0.1982 0.8544788538 0.1049946224 17.2116028795 2.8521317127 31.7040833084 1.6472583723 11.2408391666 0.4371540495 61.0110042083 5.0415387569
0.008 0.0015 0.7924 0.1981 0.8372745816 0.1021688517 21.0548407152 5.9067608201 31.1823496296 2.1471593258 11.2900257021 0.3680889919 64.3644906285 8.5241779895
0.0005 0.0065 0.7944 0.1986 0.0461647971 0.0142101688 35.9976199491 2.3604067739 27.2568294360 0.8111629055 9.8653319825 0.6408384046 73.1659461647 3.8266182528
0.008 0.002 0.792 0.198 0.7698911820 0.0797110651 24.4183619395 3.9585670273 30.0142069495 2.0588412201 10.7712793337 0.3893471885 65.9737394047 6.4864665010
0.008 0.0025 0.7916 0.1979 0.7013608310 0.0837235301 27.2982344491 1.5933092470 28.5751833480 0.7335819262 10.6059896970 0.4546430802 67.1807683251 2.8652577835
0.008 0.003 0.7912 0.1978 0.7297478802 0.0830649471 26.9702970279 3.7676986908 28.8370515956 2.0404428938 10.3348918154 0.6374975259 66.8719883191 6.5287040576
0.008 0.0035 0.7908 0.1977 0.6904647919 0.1090599489 29.8942090953 4.4461156476 27.9678292670 1.1202558127 10.0163232077 0.6351389786 68.5688263619 6.3105703878
0.008 0.004 0.7904 0.1976 0.6970597629 0.0874508198 29.7314200157 2.5427907724 28.1746200629 0.9039338688 10.0220425723 0.4369025568 68.6251424138 3.9710780178
0.008 0.0045 0.79 0.1975 0.6615042670 0.0682556599 31.8791348774 1.6720760904 27.3099040713 1.2542476957 10.0637939338 0.7501696159 69.9143371495 3.7447490619
0.008 0.005 0.7896 0.1974 0.6884576268 0.0787856326 33.7956420609 2.3790097596 27.0525421606 0.8491587364 9.7921241158 0.3837246123 71.3287659641 3.6906787409
0.008 0.0055 0.7892 0.1973 0.6382784995 0.0848162672 35.2182770608 3.2265512930 26.6229380374 1.1671385868 9.6457083822 0.3638343115 72.1252019799 4.8423404585
0.008 0.006 0.7888 0.1972 0.6216477030 0.0467514645 34.0811127657 3.3621911069 26.6094190265 1.2780040505 9.7435095167 0.5787748292 71.0556890119 5.2657214511
0.008 0.0065 0.7884 0.1971 0.6465938977 0.0686496214 36.6574268949 3.2277011535 26.8487555894 0.8743022067 9.5827953717 0.5923671563 73.7355717537 4.7630201379
0.0005 0.006999999999999999 0.794 0.1985 0.0378493989 0.0123796398 35.7090035616 2.4600998525 26.5363162270 2.3876847984 9.7360743428 0.5512304484 72.0192435303 5.4113947391
0.008 0.006999999999999999 0.7879999999999999 0.19699999999999998 0.6554827717 0.0613485038 36.1840016490 2.0656108128 26.8016894034 0.5952662205 9.7234917407 0.5007681764 73.3646655648 3.2229937135
0.008 0.0075 0.7876 0.1969 0.6973465008 0.0605444824 36.7392146451 2.5616395345 26.0736656328 0.6799805106 9.7057617104 0.4664281211 73.2159884891 3.7685926486
0.008 0.008 0.7872 0.1968 0.6566297232 0.1096973802 37.2716214416 0.7230521211 26.0125797318 0.8428181348 9.5456195019 0.2785982276 73.4864503985 1.9541658637
0.008 0.0085 0.7868 0.1967 0.6090312367 0.0444730345 39.1307199159 2.5468308515 25.8498508972 0.5418867733 9.4764151904 0.3259817062 75.0660172402 3.4591723655
0.008 0.009000000000000001 0.7864 0.1966 0.6526153930 0.1019819828 39.7480601453 1.5570144310 26.1147233695 0.4586558937 9.3774701829 0.3571998466 75.8928690907 2.4748521541
0.008 0.0095 0.7859999999999999 0.1965 0.5978484598 0.0891565750 41.0841888710 1.2178566526 25.3806911496 0.9663200096 9.1812959775 0.1924496072 76.2440244579 2.4657828444
0.008 0.01 0.7856 0.1964 0.6075975474 0.0675971986 42.4454830584 3.1206559663 25.6205284165 1.3728367971 9.1458359170 0.6115431759 77.8194449393 5.1726331379
0.0085 0.0 0.7932 0.1983 1.2060194829 0.0480968056 0.0000000000 0.0000000000 38.0054444865 1.8413127839 13.3295511151 0.5390712754 52.5410150845 2.4284808649
0.0085 0.0005 0.7928 0.1982 1.0431523725 0.0950067759 11.0523561578 2.4130861876 33.9447341842 2.4211606989 12.0232482426 0.4606499944 58.0634909571 5.3899036568
0.0085 0.001 0.7924 0.1981 0.9035110296 0.0675485290 17.6134638441 3.8069408889 31.9829754956 2.7100896415 11.2442707853 0.4722546912 61.7442211546 7.0568337506
0.0005 0.0075 0.7936 0.1984 0.0435841563 0.0218824396 36.6951750873 3.0525823865 25.9590043924 1.4751630140 9.3894808486 0.4971388036 72.0872444846 5.0467666437
0.0085 0.0015 0.792 0.198 0.8656616307 0.0595807901 21.7177933437 4.1094747758 30.1488963541 2.3488853091 11.0011977902 0.4474722081 63.7335491187 6.9654130831
0.0085 0.002 0.7916 0.1979 0.7879556678 0.0640806217 25.1174899191 5.4325207039 29.4178683589 2.1763243225 10.8158903775 0.5381846105 66.1392043233 8.2111102586
0.0085 0.0025 0.7912 0.1978 0.7503930068 0.1082426916 26.4245210799 3.7209630292 28.8475663818 2.1269693558 10.5179114823 0.7886586939 66.5403919508 6.7448337705
0.0085 0.003 0.7908 0.1977 0.7764861530 0.0472064943 26.6997683159 1.5762303165 28.3899228286 0.9654478888 10.2313713163 0.4237026345 66.0975486138 3.0125873341
0.0085 0.0035 0.7904 0.1976 0.7673105412 0.0862390066 28.7004225116 2.7384834627 27.9933651764 0.6184909852 10.0477797130 0.4408528372 67.5088779422 3.8840662917
0.0085 0.004 0.79 0.1975 0.7710381335 0.0771404813 30.9236337580 3.0865407530 27.7745574820 0.6665302652 10.1404334193 0.5048355835 69.6096627928 4.3350470830
0.0085 0.0045 0.7896 0.1974 0.7156977245 0.0711294887 33.2066129758 2.2591827978 27.3144104082 1.6063305682 9.8590406815 0.5934661400 71.0957617900 4.5301089947
0.0085 0.005 0.7892 0.1973 0.6916117434 0.0300514421 33.1279709083 2.3069406191 26.9038330411 0.4986530269 9.7337865969 0.5543642939 70.4572022897 3.3900093820
0.0085 0.0055 0.7888 0.1972 0.6841565588 0.0549879211 34.3823118840 2.7568279316 26.5583472077 2.0008968072 9.6382732083 0.2459087347 71.2630888588 5.0586213946
0.0085 0.006 0.7884 0.1971 0.6586368883 0.0961081012 35.3087154384 1.8089289311 26.3125014915 0.9153298350 9.6662980948 0.4912451443 71.9461519130 3.3116120116
0.0005 0.008 0.7932 0.1983 0.0392830882 0.0156633432 37.5161982714 2.8835634439 26.7646372995 1.3934313709 9.5341807727 0.7511596677 73.8542994318 5.0438178257
0.0085 0.0065 0.7879999999999999 0.19699999999999998 0.6508949658 0.0462706441 36.0715434925 4.5269166572 26.5177901751 0.5467853906 9.5267455988 0.5226835898 72.7669742322 5.6426562817
0.0085 0.006999999999999999 0.7876 0.1969 0.6514684415 0.0727568742 37.5154118507 1.1041458293 26.2799557246 0.9181357009 9.3357188214 0.3905383840 73.7825548382 2.4855767884
0.0085 0.0075 0.7872 0.1968 0.6850167724 0.0377536986 36.7266319143 4.7725651620 26.5473317173 1.1724561595 9.6531435562 0.7170778662 73.6121239602 6.6998528863
0.0085 0.008 0.7868 0.1967 0.6901780540 0.0809312242 37.4116043217 2.1439194977 25.6440615095 0.5699534878 9.5353246456 0.4685077820 73.2811685308 3.2633119917
0.0085 0.0085 0.7864 0.1966 0.6566297232 0.0771532702 39.6686316571 3.1107708523 25.2955714515 0.2884681465 9.5725005155 0.4117720080 75.1933333473 3.8881642770
0.0085 0.009000000000000001 0.7859999999999999 0.1965 0.6554827717 0.0416865981 39.5428043492 5.0783040608 25.9184473598 1.6190123074 9.2699461286 0.7385345316 75.3866806093 7.4775374979
0.0085 0.0095 0.7856 0.1964 0.6414326161 0.0267512757 42.9204811457 2.9516353277 25.2475038573 1.0984329781 9.1738608035 0.6026267335 77.9832784226 4.6794463150
0.0085 0.01 0.7852 0.1963 0.6692461895 0.0855113675 39.8502948329 2.1693958461 25.6070094057 1.5015534292 9.2224754025 0.3923500784 75.3490258306 4.1488107212
0.009000000000000001 0.0 0.7928 0.1982 1.3456608258 0.0644643874 0.0000000000 0.0000000000 38.3183845529 1.3762402288 13.4113380288 0.7673452170 53.0753834075 2.2080498332
0.009000000000000001 0.0005 0.7924 0.1981 1.1148368401 0.1110767885 10.8227213208 2.7361183545 33.6893750900 1.1019831954 12.1485023271 0.3843378961 57.7754355780 4.3335162345
0.0005 0.0085 0.7928 0.1982 0.0361289717 0.0066384616 39.7008749048 3.0496846214 25.7472065554 1.3173318550 9.3957721496 0.7942762299 74.8799825815 5.1679311679
0.009000000000000001 0.001 0.792 0.198 0.9697474777 0.1463498405 17.1471163842 3.4048051991 31.8628065101 2.1279945725 11.2591411333 1.1746433169 61.2388115053 6.8537929290
0.009000000000000001 0.0015 0.7916 0.1979 0.8817189515 0.1766081835 22.5797104028 2.7664155594 29.9320914761 2.0294297798 10.9216986224 0.6726264557 64.3152194528 5.6450799784
0.009000000000000001 0.002 0.7912 0.1978 0.8719698639 0.0495119174 25.3384741286 3.3326834350 28.8055072369 2.0107618603 10.5974106501 0.6955405791 65.6133618795 6.0884977918
0.009000000000000001 0.0025 0.7908 0.1977 0.8229376880 0.1401324086 27.1464552590 3.1611935663 29.2521352997 1.3698942255 10.3612008925 0.4499857072 67.5827291392 5.1212059076
0.009000000000000001 0.003 0.7904 0.1976 0.8516114751 0.0911267208 26.4119383491 2.4422078476 29.5795957853 0.4307964553 10.3160179123 0.8200906722 67.1591635218 3.7842216959
0.009000000000000001 0.0035 0.79 0.1975 0.7888158815 0.1049225548 29.7400706431 4.5255694050 27.7985912791 0.9809426012 10.4189664749 0.6827551219 68.7464442786 6.2941896829
0.009000000000000001 0.004 0.7896 0.1974 0.7572747157 0.0707121401 31.9255336972 2.2820047204 27.2973864686 0.9008366829 10.1358579277 0.4421716187 70.1160528092 3.6957251621
0.009000000000000001 0.0045 0.7892 0.1973 0.7604288323 0.0931540691 32.8299174727 2.8939656803 26.9679231667 1.5104741697 9.9825789566 0.2840952956 70.5408484283 4.7816892147
0.009000000000000001 0.005 0.7888 0.1972 0.7383500163 0.0711433581 34.0520152007 2.2347358071 27.2968857645 1.1785370699 9.7389340251 0.2960753251 71.8261850066 3.7804915602
0.009000000000000001 0.0055 0.7884 0.1971 0.7555542885 0.0613913749 33.3615378486 2.0253262525 27.1246435519 1.2627142089 10.0083160973 0.3404900633 71.2500517863 3.6899218996
0.0005 0.009000000000000001 0.7924 0.1981 0.0344085444 0.0094231680 39.4846092193 2.4093578300 26.1753085664 1.2728390805 9.4809906820 0.6708266110 75.1753170121 4.3624466895
0.009000000000000001 0.006 0.7879999999999999 0.19699999999999998 0.7317550452 0.0870965986 34.2667080448 4.0142676742 26.5803781884 1.2142725992 9.5170226790 0.7300293391 71.0958639574 6.0456662111
0.009000000000000001 0.0065 0.7876 0.1969 0.7265937636 0.0829738345 34.2549117347 1.6125927465 26.9859485145 1.4581012525 9.6948949177 0.4703307222 71.6623489305 3.6239985557
0.009000000000000001 0.006999999999999999 0.7872 0.1968 0.7102497050 0.0755727019 37.1339978236 1.9703151255 25.9279607378 0.6964187560 9.4941452206 0.6081704564 73.2663534870 3.3504770398
0.009000000000000001 0.0075 0.7868 0.1967 0.7297478802 0.0736866118 36.5292403250 4.1171777421 26.7140661848 1.2794948490 9.7120530115 0.6403481921 73.6851074015 6.1107073950
0.009000000000000001 0.008 0.7864 0.1966 0.7329019967 0.0673534990 38.3112695732 2.2393328358 26.1587853308 1.0146069150 9.3603120892 0.6011854801 74.5632689899 3.9224787299
0.009000000000000001 0.0085 0.7859999999999999 0.1965 0.6907515298 0.0914221781 38.9561345262 3.3245803559 25.8768889190 0.5845891450 9.4958610300 0.2430454060 75.0196360050 4.2436370850
0.009000000000000001 0.009000000000000001 0.7856 0.1964 0.6787085392 0.0310207442 39.3603547528 1.6248067772 25.9479889021 1.3430097566 9.4563974143 0.3129574427 75.4434496084 3.3117947207
0.009000000000000001 0.0095 0.7852 0.1963 0.7154109866 0.0762744294 40.4188769805 1.4062503502 25.5774678634 1.2047302898 9.3254239652 0.4312719475 76.0371797957 3.1185270169
0.009000000000000001 0.01 0.7848 0.1962 0.7045149476 0.0720528395 40.9583615631 2.1196953588 25.5954932112 1.2905482976 9.2076050546 0.3870856490 76.4659747765 3.8693821449
0.0095 0.0 0.7924 0.1981 1.3826500110 0.1056596954 0.0000000000 0.0000000000 38.0960719297 0.4614634211 13.0773271367 0.8013317617 52.5560490774 1.3684548782
0.0 0.002 0.7984 0.1996 0.0000000000 0.0000000000 24.4388088771 2.6555990457 30.4963850039 1.6829695142 10.7501176847 0.6718186804 65.6853115657 5.0103872403
0.0005 0.0095 0.792 0.198 0.0318279036 0.0066384616 40.2655249490 0.4881994149 25.6871220627 1.3235783237 9.2607951453 0.5175768999 75.2452700606 2.3359931001
0.0095 0.0005 0.792 0.198 1.1965571332 0.1124158737 9.3827850660 2.4887022489 34.1064616105 1.4657674643 12.0821576979 0.3399246980 56.7679615076 4.4068102849
0.0095 0.001 0.7916 0.1979 1.0918978105 0.0398390258 17.1227373433 1.9427080299 32.2148014968 1.3508228451 11.3883987730 0.5523923276 61.8178354236 3.8857622284
0.0095 0.0015 0.7912 0.1978 0.9697474777 0.1692929138 20.5735512625 2.6550819838 30.6676258083 1.0721822912 11.0675424195 0.5051775885 63.2784669680 4.4017347773
0.0095 0.002 0.7908 0.1977 0.9344787196 0.0855882524 23.6232906377 2.8651039644 29.6486929519 1.3533001093 10.8439152640 0.5956162871 65.0503775732 4.8996086132
0.0095 0.0025 0.7904 0.1976 0.9167009717 0.0609774897 24.9845848251 1.9076951158 29.2075726343 0.5290867107 10.6551762325 0.4962352230 65.7640346636 2.9939945392
0.0095 0.003 0.79 0.1975 0.8994966994 0.0684240917 27.7480670749 2.2089849821 29.0703797091 1.0997058110 10.3120143571 0.3578512776 68.0299578405 3.7349661624
0.0095 0.0035 0.7896 0.1974 0.8765576698 0.0933304239 28.3284455326 1.8949807712 28.3338439687 1.5199338092 10.3766431769 0.5283727187 67.9154903480 4.0366177230
0.0095 0.004 0.7892 0.1973 0.8083140566 0.0748687899 30.3015750046 2.4444373417 28.1565947151 2.0543893754 9.9974493046 0.8082577224 69.2639330809 5.3819532294
0.0095 0.0045 0.7888 0.1972 0.8430093390 0.0910725700 32.0836042527 2.0279567638 27.0620555387 0.5316110162 9.9391117857 0.3237099728 69.9277809161 2.9743503228
0.0095 0.005 0.7884 0.1971 0.8352674165 0.0832942668 31.2735909581 1.7587686096 27.6969483455 1.5480047880 10.0071722244 0.4234895005 69.8129789445 3.8135571649
0.0005 0.01 0.7916 0.1979 0.0355554959 0.0110904930 40.1782322541 3.7160453124 25.5439206883 0.7435508241 9.3397223766 0.3265351492 75.0974308149 4.7972217787
0.0095 0.0055 0.7879999999999999 0.19699999999999998 0.8031527750 0.1429600374 34.1377350542 3.5492321209 26.4516972330 1.0373709430 9.5896586093 0.3888595943 70.9822436715 5.1184226956
0.0095 0.006 0.7876 0.1969 0.7911097844 0.0811706242 33.9765188160 2.6314270346 26.7861675761 0.6951071531 9.7234917407 0.3982485190 71.2772879172 3.8059533309
0.0095 0.0065 0.7872 0.1968 0.7294611423 0.0466740205 36.5363181111 2.6319816409 26.0316064878 1.2386249741 9.4089266882 0.6865753568 72.7063124294 4.6038559923
0.0095 0.006999999999999999 0.7868 0.1967 0.7696044441 0.0777350544 36.3617327214 2.7507803618 26.1362536461 1.5013356930 9.6211151145 0.3822760998 72.8887059261 4.7121272090
0.0095 0.0075 0.7864 0.1966 0.7615757838 0.0491452315 36.5237353803 2.7829453212 25.8363318864 1.2422023867 9.6216870510 0.1031770836 72.7433301015 4.1774700230
0.0095 0.008 0.7859999999999999 0.1965 0.7575614536 0.0515043796 40.3331571270 2.1921684717 25.4708178888 1.0298450120 9.2310544494 0.3932993743 75.7925909188 3.6668172376
0.0095 0.0085 0.7856 0.1964 0.7415041328 0.0796780516 39.1236421298 3.0174845475 25.5023622474 0.6045105830 9.4455306216 0.6243702256 74.8130391316 4.3260434077
0.0095 0.009000000000000001 0.7852 0.1963 0.7495327932 0.0847774834 39.1252149712 1.1760752252 25.5218897076 1.5107815286 9.4729835716 0.5846029989 74.8696210436 3.3562372361
0.0095 0.0095 0.7848 0.1962 0.7122568701 0.0466387762 39.5129203636 2.1202193078 25.6570798163 1.3590426636 9.2665145099 0.6563139705 75.1487715599 4.1822147181
0.0095 0.01 0.7844 0.1961 0.7237263849 0.0686831475 39.9714036168 3.2570525340 25.7652319033 1.4745973105 9.3580243433 0.4288776048 75.8183862483 5.2292105968
0.001 0.0 0.7992 0.1998 0.1493904305 0.0272868411 0.0000000000 0.0000000000 40.1774988997 1.2844464760 13.6761446093 0.6088434863 54.0030339395 1.9205768034
0.01 0.0 0.792 0.198 1.4557681680 0.0678206290 0.0000000000 0.0000000000 37.4321382847 1.1803260080 13.2363254723 0.9552304603 52.1242319250 2.2033770973
0.01 0.0005 0.7916 0.1979 1.2547649208 0.1125445228 10.0174265503 1.4748908292 34.5450784077 1.9099078379 12.0335430989 0.4697823547 57.8508129777 3.9671255446
0.01 0.001 0.7912 0.1978 1.0987795194 0.1370906923 16.8246839077 3.6304006335 32.1872627710 1.2712418749 11.3598019501 0.3591214485 61.4705281482 5.3978546492
0.01 0.0015 0.7908 0.1977 0.9938334588 0.0849325123 20.6781452122 2.2863260281 30.2099822551 1.7225880488 11.2219652634 0.5911665386 63.1039261895 4.6850131278
0.01 0.002 0.7904 0.1976 1.0015753813 0.0396321114 22.8006946123 4.7242944185 30.3682047527 0.9993451895 10.7672757785 0.6767958802 64.9377505248 6.4400675996
0.01 0.0025 0.79 0.1975 0.9278837486 0.1192140068 26.2342072767 2.0156524921 28.8971360883 1.2672408452 10.4509949166 0.8853724172 66.5102220302 4.2874797613
0.01 0.003 0.7896 0.1974 0.9313246030 0.0915156605 28.4291073789 2.5455746035 28.6002185533 1.2659439666 10.5047569438 0.1325412614 68.4654074790 4.0355754920
0.01 0.0035 0.7892 0.1973 0.8865934953 0.1002287294 29.3562973540 3.0535182615 27.7485208684 1.6404350330 9.9013639794 0.5253802211 67.8927756971 5.3195622450
0.01 0.004 0.7888 0.1972 0.8625075141 0.0283624196 31.4473899272 2.1152675442 27.2683456305 0.8022086120 9.8842058857 0.2147802268 69.4624489575 3.1606188026
0.01 0.0045 0.7884 0.1971 0.8470236691 0.0860481192 32.3517737027 1.8628086470 27.4035357392 1.9313345819 9.8756268388 0.2228233910 70.4779599498 4.1030147391
0.001 0.0005 0.7988 0.1997 0.1169890511 0.0191578668 10.5443284021 3.1631110441 34.8299790442 1.6377528463 12.2874828867 0.4865885349 57.7787793841 5.3066102921
0.01 0.005 0.7879999999999999 0.19699999999999998 0.8367011058 0.1012570446 33.5463467071 3.1803832166 26.7441084311 1.2921798448 9.7303549782 0.8249425596 70.8575112222 5.3987626656
0.01 0.0055 0.7876 0.1969 0.8355541543 0.0533486577 34.4994885644 2.3257447123 26.8988260000 0.3809512683 9.8247244939 0.5202371255 72.0585932126 3.2802817638
0.01 0.006 0.7872 0.1968 0.7707513956 0.0499483873 35.8961716821 1.9085443071 26.0561409890 0.5181588403 9.7023300917 0.9941262584 72.4253941584 3.4707777931
0.01 0.0065 0.7868 0.1967 0.7770596288 0.0744414808 36.5410366351 2.2822952300 26.0351114166 0.5685900240 9.5336088363 0.6194195955 72.8868165168 3.5447463303
0.01 0.006999999999999999 0.7864 0.1966 0.7489593175 0.0784761269 38.0745569502 2.4314774123 25.8663741327 1.2406918347 9.3826176111 0.5580060186 74.0725080115 4.3086513925
0.01 0.0075 0.7859999999999999 0.1965 0.7902495708 0.0682749303 37.0286174532 4.0292376645 25.9459860857 1.1073256682 9.6336977166 0.3374987304 73.3985508263 5.5423369934
0.01 0.008 0.7856 0.1964 0.7959843282 0.0748907501 37.2102806290 2.4310877098 26.3851035869 1.1327223949 9.5227420435 0.5127307483 73.9141105876 4.1514316031
0.01 0.0085 0.7852 0.1963 0.7610023080 0.0548082019 37.7993097141 1.3944460494 25.8879044093 1.2832084068 9.6582909843 0.4895268269 74.1065074157 3.2219894850
0.01 0.009000000000000001 0.7848 0.1962 0.7621492595 0.0643111559 38.5715748164 2.6525613788 25.3801904455 0.6550419251 9.3974879590 0.4378269788 74.1114024804 3.8097414386
0.01 0.0095 0.7844 0.1961 0.7675972790 0.1217282469 40.5368400817 2.3910882323 25.9224529927 1.2896512721 9.3025465068 0.4398336397 76.5294368602 4.2423013910
0.001 0.001 0.7984 0.1996 0.1250177115 0.0418047688 16.8978210304 3.8526831509 32.6614295597 2.8074535947 11.6926689693 0.6324013957 61.3769372709 7.3343429101
0.01 0.01 0.784 0.196 0.8031527750 0.0799047439 41.0126245897 3.8765622610 25.2670313175 1.1375688759 9.3134132995 0.3100380977 76.3962219817 5.4040739785
0.001 0.0015 0.7979999999999999 0.1995 0.1012184682 0.0122460907 21.0745012321 3.2755704071 31.3641052202 1.0887246348 10.8890982443 0.3227951816 63.4289231648 4.6993363142
0.001 0.002 0.7976 0.1994 0.0911826428 0.0181892186 23.8505662126 4.1256189233 29.8509774109 1.9870083977 10.7363912097 0.6556457653 64.5291174760 6.7864623049
0.001 0.0025 0.7972 0.1993 0.0943367594 0.0272868411 24.6244041562 3.9788428454 30.0297287768 1.4649989520 10.7724232066 0.5713756864 65.5208928990 6.0425043249
0.001 0.003 0.7968 0.1992 0.0837274582 0.0181892186 28.6068384513 4.0094388430 29.0984191391 1.1637595736 10.6139968074 0.3496698087 68.4029818560 5.5410574439
0.001 0.0035 0.7964 0.1991 0.0785661765 0.0237421727 29.8965683573 3.4853447418 28.1500855617 0.4902442973 10.2622558851 0.5441950613 68.3874759806 4.5435262731
0.0 0.0025 0.7979999999999999 0.1995 0.0000000000 0.0000000000 27.2943023458 2.4873808401 29.1524951826 0.6766926618 10.5322098938 0.4466087710 66.9790074222 3.6106822729
0.001 0.004 0.7959999999999999 0.19899999999999998 0.0845876718 0.0213807262 30.6892803971 2.8658766342 27.3274287150 0.7948910689 9.9951615587 0.3737402367 68.0964583426 4.0558886660
0.001 0.0045 0.7956 0.1989 0.0822937688 0.0238940579 32.4658047005 2.6451881018 27.1992484638 1.3242979023 10.0718010442 0.5759033797 69.8191479773 4.5692834417
0.001 0.005 0.7952 0.1988 0.0883152641 0.0135223585 32.6875753307 1.9173510204 28.1691123177 1.2266224630 10.1398614829 0.2548142210 71.0848643954 3.4123100629
0.001 0.0055 0.7948 0.1987 0.0860213611 0.0145079162 33.7201456761 3.4058338671 27.7094659481 1.5376146198 10.0071722244 0.5259278398 71.5228052097 5.4838842429
0.001 0.006 0.7944 0.1986 0.0791396522 0.0207880012 35.7569752228 4.0611378868 26.7010478780 0.9297124758 9.8052786543 0.2182190563 72.3424414073 5.2298574201
0.001 0.0065 0.794 0.1985 0.0891754777 0.0146657381 35.6806924174 2.5581451028 27.0134872403 0.7707877458 9.6045289572 0.4728859740 72.3878840926 3.8164845607
0.001 0.006999999999999999 0.7936 0.1984 0.0837274582 0.0260031886 35.5713799436 1.9699585170 26.0321071919 1.4355157912 9.5890866728 0.6869659257 71.2763012665 4.1184434225
0.001 0.0075 0.7932 0.1983 0.0725446812 0.0312320596 37.5610242498 0.8563193132 26.3145043079 1.3080821708 9.5467633748 0.2828073983 73.4948366137 2.4784409419
0.001 0.008 0.7928 0.1982 0.0742651084 0.0161594026 39.3800152697 3.3626340167 25.8573614588 0.9815670282 9.2762374297 0.8182202221 74.5878792666 5.1785806696
0.001 0.0085 0.7924 0.1981 0.0794263901 0.0111201072 39.9509566793 3.1548445256 25.6911276955 1.2640850083 9.2236192754 0.4350117276 74.9451300403 4.8650613687
0.0 0.003 0.7976 0.1994 0.0000000000 0.0000000000 28.0665674480 1.7988616142 28.8655917296 0.3606182070 10.4750162479 0.3168755098 67.4071754255 2.4763553310
0.001 0.009000000000000001 0.792 0.198 0.0797131280 0.0140003270 39.5939216931 0.5856928359 26.1828191279 0.6018838250 9.3505891694 0.3833834752 75.2070431184 1.5849604631
0.001 0.0095 0.7916 0.1979 0.0719712055 0.0110904930 41.4223497610 1.5796809203 25.7036452982 1.6066532945 9.2728058109 0.4327953195 76.4707720756 3.6302200273
0.001 0.01 0.7912 0.1978 0.0759855357 0.0134491983 41.3366299075 5.7296423513 26.0666557753 1.6894501503 9.3282836475 0.8774854859 76.8075548660 8.3100271858
0.0015 0.0 0.7988 0.1997 0.2311107235 0.0317438378 0.0000000000 0.0000000000 38.7259576955 0.6822273057 13.7076011146 0.9386214404 52.6646695336 1.6525925839
0.0015 0.0005 0.7984 0.1996 0.1809315962 0.0582974126 12.9900966994 3.4485765188 33.9497412253 2.2543685135 12.3040690440 0.6115881054 59.4248385649 6.3728305503
0.0015 0.001 0.7979999999999999 0.1995 0.1608599453 0.0259271928 17.7054750630 2.4801239474 31.7571579437 1.1543635169 11.3432157928 0.2951901422 60.9667087448 3.9556047993
0.0015 0.0015 0.7976 0.1994 0.1634405861 0.0229390296 20.1056309612 2.9713774752 31.6930678181 1.1496087773 11.2379794843 1.3331219310 63.2001188497 5.4770472131
0.0015 0.002 0.7972 0.1993 0.1599997317 0.0276579448 22.8848416245 4.5176455685 30.7171955148 2.1202358985 11.0892760049 0.7642098455 64.8513128759 7.4297492573
0.0015 0.0025 0.7968 0.1992 0.1450893624 0.0103225633 27.4232753364 1.9999801839 29.5515563553 1.4014957481 10.6929240388 0.8264464022 67.8128450929 4.2382448975
0.0015 0.003 0.7964 0.1991 0.1250177115 0.0323086277 26.6887584265 1.3218288205 29.9220773940 2.2501733899 10.8605014213 0.5539038515 67.5963549533 4.1582146896
0.0 0.0035 0.7972 0.1993 0.0000000000 0.0000000000 29.1447501926 2.1754164233 28.0199024941 1.5660321191 10.3234530862 0.5454486975 67.4881057729 4.2868972399
0.0015 0.0035 0.7959999999999999 0.19899999999999998 0.1367739642 0.0314942100 29.6567100516 2.7126538984 28.7148797936 1.2671292613 10.4086716186 0.5273787602 68.9170354280 4.5386561299
0.0015 0.004 0.7956 0.1989 0.1436556731 0.0361517215 29.6299717487 3.2018337170 28.3508679083 1.8792288949 10.3714957488 0.6054146662 68.4959910789 5.7226289996
0.0015 0.0045 0.7952 0.1988 0.1316126825 0.0231814756 32.5554566574 4.3250094251 26.9338752874 2.1597698524 10.1026856130 0.5615519030 69.7236302403 7.0695126561
0.0015 0.005 0.7948 0.1987 0.1192829541 0.0316919942 32.9235015330 2.1370567631 27.4185568624 1.0754630015 9.9545540701 0.1636178165 70.4158954196 3.4078295753
0.0015 0.0055 0.7944 0.1986 0.1244442358 0.0284665871 33.2805365191 3.3351706753 27.6273504747 1.2772670277 10.0963943120 0.4691078483 71.1287255416 5.1100121384
0.0015 0.006 0.794 0.1985 0.1316126825 0.0486745453 35.3637648856 4.5429572261 26.8437485483 0.5641902232 9.8144296377 0.6644611965 72.1535557541 5.8202831911
0.0015 0.0065 0.7936 0.1984 0.1029388955 0.0233229136 36.3169067429 2.1108796636 26.6599901413 0.7665385770 9.5164507425 0.4687144032 72.5962865222 3.3694555574
0.0015 0.006999999999999999 0.7932 0.1983 0.1241574979 0.0222549968 36.6078823925 4.7084050690 26.3480514830 0.8446722451 9.5650653415 0.6287910113 72.6451567149 6.2041233222
0.0015 0.0075 0.7928 0.1982 0.1238707600 0.0280123969 38.6203328982 2.2457035167 26.0831790108 1.8954612747 9.7006142823 0.6788902633 74.5279969513 4.8480674516
0.0015 0.008 0.7924 0.1981 0.1227238085 0.0076080154 37.5751798219 1.6696435090 25.6115157426 1.7573084985 9.5067278227 0.3933426208 72.8161471957 3.8279026437
0.0 0.004 0.7968 0.1992 0.0000000000 0.0000000000 31.0777722102 2.1004034545 27.9362849083 1.2024381748 10.2124974132 0.5314320814 69.2265545317 3.8342737107
0.0015 0.0085 0.792 0.198 0.1210033813 0.0221067274 38.0470322266 1.9978676334 26.5758718514 1.1372999728 9.8498896981 0.5329097563 74.5937971574 3.6901840899
0.0015 0.009000000000000001 0.7916 0.1979 0.1112542937 0.0292191377 39.9533159413 2.1740422815 26.0000621291 1.7187753517 9.3265678381 0.6271783340 75.3912002022 4.5492151049
0.0015 0.0095 0.7912 0.1978 0.1095338665 0.0182793987 40.2041841364 3.9228208300 25.7877635881 1.2518347684 9.4426709393 0.5476392393 75.5441525303 5.7405742364
0.0015 0.01 0.7908 0.1977 0.1198564298 0.0221809860 40.7240082022 2.9071001565 25.6996396653 1.8134521203 9.3574524069 0.5044777849 75.9009567042 5.2472110477
0.002 0.0 0.7984 0.1996 0.3005012882 0.0560893283 0.0000000000 0.0000000000 38.4851190203 1.5111067431 13.2980946099 0.7560074105 52.0837149184 2.3232034819
0.002 0.0005 0.7979999999999999 0.1995 0.2517558502 0.0242357117 10.7975558593 2.2571944779 34.9035825478 1.0787421010 12.4842290286 0.5041041591 58.4371232859 3.8642764497
0.002 0.001 0.7976 0.1994 0.2118992862 0.0598561441 17.5812205965 3.4430837139 32.3770296273 1.5812505212 11.6005871993 0.5635196794 61.7707367093 5.6477100586
0.002 0.0015 0.7972 0.1993 0.2021501986 0.0378233228 21.7107155576 2.5065614171 30.6806441151 1.4718895356 10.8936737359 0.8684444107 63.4871836072 4.8847186862
0.002 0.002 0.7968 0.1992 0.2084584318 0.0535086979 24.2020962541 2.8182402850 29.7578464471 1.2785696763 10.9480076995 0.3281460201 65.1164088325 4.4784646793
0.002 0.0025 0.7964 0.1991 0.1909674217 0.0211020371 26.6730300130 2.3375967947 29.5039894652 0.7744388972 10.4624336458 0.3860905773 66.8304205457 3.5192283063
0.0 0.0045 0.7964 0.1991 0.0000000000 0.0000000000 32.0859635148 3.7078879982 28.2447186378 1.0480587366 10.0586465057 0.3483201035 70.3893286583 5.1042668383
0.002 0.003 0.7959999999999999 0.19899999999999998 0.1797846447 0.0505700260 28.3583295182 5.0641217224 29.0062895835 2.1295585493 10.5453644324 0.7827434703 68.0897681788 8.0269937680
0.002 0.0035 0.7956 0.1989 0.1703222950 0.0192264103 29.8218583932 2.3218537357 28.3964319820 1.6618054743 10.4887427229 0.3208843884 68.8773553931 4.3237700087
0.002 0.004 0.7952 0.1988 0.1766305282 0.0215645180 30.3817899134 1.8112454723 28.2156777996 0.5172406712 10.3171617852 0.4115304398 69.0912600264 2.7615811013
0.002 0.0045 0.7948 0.1987 0.1700355571 0.0416155346 30.8913905104 1.4664786774 27.8526673225 0.5534046717 10.1947673830 0.4494998509 69.1088607730 2.5109987346
0.002 0.005 0.7944 0.1986 0.1680283921 0.0403638936 33.3646835313 1.4498782225 27.2858702742 0.5244071816 9.7103372021 0.3265672041 70.5289193997 2.3412165018
0.002 0.0055 0.794 0.1985 0.1731896737 0.0380573642 34.7118221465 4.5941034619 26.9569076763 1.3518550957 9.9219536920 0.3804233111 71.7638731885 6.3644392329
0.002 0.006 0.7936 0.1984 0.1597129938 0.0089946155 34.6536270166 0.8659202303 26.7130647765 0.8142834363 9.6319819072 0.6042139884 71.1583866941 2.2934122705
0.002 0.0065 0.7932 0.1983 0.1559854015 0.0280593188 36.9609852753 3.4716046983 26.0641522547 1.8571438619 9.7852608783 0.6848198167 72.9663838098 6.0416276957
0.002 0.006999999999999999 0.7928 0.1982 0.1425087216 0.0246394438 37.6837058750 4.7802077250 26.6304485990 2.2558671040 9.5673530873 0.3907058662 74.0240162829 7.4514201390
0.002 0.0075 0.7924 0.1981 0.1637273240 0.0183512237 37.0467051288 0.8933212719 25.9044276448 1.1495381178 9.5450475654 0.4266569317 72.6599076630 2.4878675451
