# Supplementary material for: Multipressure Sampling for Improving the Performance of MOF-based Electronic Noses
Source: ACS Sens. 2024 Jul 12;9(7):3531–9. doi: 10.1021/acssensors.4c00199 (PMC11287752; doi:10.1021/acssensors.4c00199)
Supplement: Supplementary file 2 — se4c00199_si_002.zip [file se4c00199_si_002.zip › Multiplex_Adsorption_Data/Methane_5bar/ALUKIC.csv]

methane_comp CO2_comp N2_comp O2_comp methane_mass methane_error CO2_mass CO2_error N2_mass N2_error O2_mass O2_error total_mass total_error
0.0 0.0 0.8 0.2 0.0000000000 0.0000000000 0.0000000000 0.0000000000 51.3949872862 2.5589184691 14.8917914299 0.5624183522 66.2867787161 3.1213368213
0.0 0.0005 0.7996 0.1999 0.0000000000 0.0000000000 41.4496489582 18.8080598484 49.7889141063 0.4761422895 14.6322395096 0.3223012007 105.8708025741 19.6065033386
0.0 0.005 0.7959999999999999 0.19899999999999998 0.0000000000 0.0000000000 110.8997615748 14.3726200228 49.2718463341 1.6713641136 15.2221302376 0.5882552008 175.3937381465 16.6322393372
0.002 0.008 0.792 0.198 0.1796615430 0.0306093608 123.8531570811 29.1281759912 48.6185721950 0.8075385141 15.0930916409 1.3751335355 187.7444824600 31.3414574016
0.002 0.0085 0.7916 0.1979 0.1866853482 0.0509560384 119.8239778590 17.5504418508 48.6514941131 2.6133038571 15.1535554405 0.4543834123 183.8157127608 20.6690851586
0.002 0.009000000000000001 0.7912 0.1978 0.1785525212 0.0145258817 119.7256310083 16.4409225154 49.2641000005 0.8044778748 15.1100509993 0.6319785168 184.2783345293 17.8919047887
0.002 0.0095 0.7908 0.1977 0.1785525212 0.0098085585 130.9878662372 13.9717207580 49.7443726877 2.1695420310 15.2700588593 0.9311051899 196.1808503054 17.0821765374
0.002 0.01 0.7904 0.1976 0.1870550222 0.0488417507 132.1102369969 20.1195483834 49.0497847691 1.8927086614 15.4890557921 0.3326612389 196.8361325803 22.3937600344
0.0025 0.0 0.7979999999999999 0.1995 0.2047993721 0.0373645106 0.0000000000 0.0000000000 52.2864611856 3.8033446506 14.8954782470 0.5791265554 67.3867388047 4.4198357166
0.0025 0.0005 0.7976 0.1994 0.2158895908 0.0379451905 38.3714939209 8.6266054945 50.3401948521 1.7156113194 15.0562234704 0.3029980486 103.9838018342 10.6831600530
0.0025 0.001 0.7972 0.1993 0.2144108950 0.0199760806 60.6171459876 15.3998768895 49.5119826778 1.2253811376 15.0827685531 0.6473530030 125.4263081135 17.2925871107
0.0025 0.0015 0.7968 0.1992 0.2195863304 0.0384460915 65.0853374401 19.4966141329 50.4441248288 2.5761506391 15.2265544181 0.3847030623 130.9756030174 22.4959139258
0.0025 0.002 0.7964 0.1991 0.2044296982 0.0143364880 61.9433076440 22.8952891960 49.3028316688 1.2548861299 14.9013771542 0.9870032730 126.3519461652 25.1515150869
0.0 0.0055 0.7956 0.1989 0.0000000000 0.0000000000 105.5069069491 10.1515964355 49.0116986285 2.3384292643 15.1660906185 0.4256215920 169.6846961961 12.9156472918
0.0025 0.0025 0.7959999999999999 0.19899999999999998 0.2162592648 0.0537745380 84.9706650908 15.6760488034 49.3402722815 1.5934858781 15.3445325637 0.5817231873 149.8717292008 17.9050324068
0.0025 0.003 0.7956 0.1989 0.2155199169 0.0486848110 89.2350656465 27.6037051771 49.6727191013 2.0460620646 15.3563303783 0.5964426836 154.4796350430 30.2948947363
0.0025 0.0035 0.7952 0.1988 0.2173682866 0.0500140311 91.6349315798 16.6053511719 49.4829339265 0.9955286200 15.2081203328 0.7883790823 156.5433541257 18.4392729053
0.0025 0.004 0.7948 0.1987 0.2125625252 0.0427928543 96.7885093317 7.3593378979 49.1885732472 0.9713458327 15.3084017566 0.5176774289 161.4980468607 8.8911540138
0.0025 0.0045 0.7944 0.1986 0.2388093761 0.0449362987 102.9691526479 14.6026699663 49.2163309429 0.7637398760 15.3983600926 0.4061955600 167.8226530595 15.8175417010
0.0025 0.005 0.794 0.1985 0.2147805690 0.0387294122 102.6487649694 10.9166781608 49.3447909761 1.9706871780 15.5480448649 0.5101659654 167.7563813794 13.4362607164
0.0025 0.0055 0.7936 0.1984 0.2269798095 0.0451789370 110.3279304019 10.4260943327 49.2795926678 1.8227583821 15.3843501878 0.7094861533 175.2188530670 13.0035178051
0.0025 0.006 0.7932 0.1983 0.2232830700 0.0281923355 111.2688157361 10.0849042420 49.2473162775 0.9075395500 15.3467446539 0.3426828522 176.0861597375 11.3633189797
0.0025 0.0065 0.7928 0.1982 0.2247617658 0.0299047724 112.1630623576 16.0833371373 48.7909281191 0.5935571130 15.2553115911 0.3774090729 176.4340638336 17.0842080956
0.0025 0.006999999999999999 0.7924 0.1981 0.2221740481 0.0234269477 117.2172793738 14.7214163698 49.2092301370 1.4736335190 15.2988160323 0.6011859135 181.9474995912 16.8196627500
0.0 0.006 0.7952 0.1988 0.0000000000 0.0000000000 118.2909836507 10.6127691914 49.5358672066 1.5823022926 15.4580865289 0.6801257190 183.2849373862 12.8751972030
0.0025 0.0075 0.792 0.198 0.2210650262 0.0418630254 115.8870621772 7.1379380319 49.0536579359 1.0024861846 15.4787327043 0.5177656446 180.6405178436 8.7000528865
0.0025 0.008 0.7916 0.1979 0.2317855710 0.0500140311 122.3242184131 9.5516289873 49.7514734936 2.2824439198 15.5126514212 0.3732719739 187.8201288989 12.2573589121
0.0025 0.0085 0.7912 0.1978 0.2184773085 0.0277033574 120.7628354231 13.0657387606 48.7083005600 0.3267926736 15.2825940373 0.3187730416 184.9722073289 13.7390078332
0.0025 0.009000000000000001 0.7908 0.1977 0.2262404616 0.0634978917 113.4354881059 32.5969117875 48.6824794478 1.2105186914 15.4064710902 0.5291865632 177.7506791055 34.4001149338
0.0025 0.0095 0.7904 0.1976 0.2269798095 0.0373645106 131.3315732720 19.5535345786 49.0988448823 1.2642856122 15.3467446539 0.3903042214 196.0041426177 21.2454889228
0.0025 0.01 0.79 0.1975 0.2317855710 0.0320232399 122.8118971262 9.3592783602 48.9639295709 0.9309701658 15.4094205438 0.4038867273 187.4170328119 10.7261584932
0.003 0.0 0.7976 0.1994 0.2506389428 0.0129333064 0.0000000000 0.0000000000 50.8708187082 2.4403341772 14.9552046832 0.6834622999 66.0766623342 3.1367297835
0.003 0.0005 0.7972 0.1993 0.2598807917 0.0197836018 44.0522919032 10.1609725388 49.6882117686 2.1176287535 14.7900352793 0.8277225329 108.7904197428 13.1261074270
0.003 0.001 0.7968 0.1992 0.2639472052 0.0417846056 62.5060138515 7.3194496424 50.3944191878 1.5608355089 15.2722709495 0.5035841210 128.4366511940 9.4256538779
0.003 0.0015 0.7964 0.1991 0.2761464458 0.0308937744 68.3226724316 13.7001701637 50.5054499703 1.0523837694 15.0709707386 0.5000041656 134.1752395863 15.2834518731
0.0 0.0065 0.7948 0.1987 0.0000000000 0.0000000000 117.9340961101 12.8490520289 49.3944966172 1.2840429170 15.2280291449 0.5511533777 182.5566218722 14.6842483236
0.003 0.002 0.7959999999999999 0.19899999999999998 0.2487905730 0.0428949245 76.4834332668 27.3704970140 50.4215313556 2.1031822937 15.5340349601 0.5257064998 142.6877901555 30.0422807320
0.003 0.0025 0.7956 0.1989 0.2624685094 0.0483694040 80.1171973162 29.3956924355 50.6390742261 3.2389685547 15.1845247037 0.4326909811 146.2032647554 33.1157213753
0.003 0.003 0.7952 0.1988 0.2609898136 0.0336707839 88.5101378298 25.6885755321 50.4460614122 1.2995973814 15.5296107796 0.2837996724 154.7467998352 27.3056433698
0.003 0.0035 0.7948 0.1987 0.2698619885 0.0535198017 97.8794496546 14.2247739829 49.4932623714 2.6449737542 15.3718150099 0.5110859361 163.0143890244 17.4343534749
0.003 0.004 0.7944 0.1986 0.2754070979 0.0383464348 88.4036798986 16.7046572400 49.6397971832 2.2864540194 15.2951292152 0.5931739190 153.6140133949 19.6226316132
0.003 0.0045 0.794 0.1985 0.2809522072 0.0537236874 108.5161178025 18.1543700331 49.2124577760 0.7681010552 15.5642668599 0.5689770522 173.5737946456 19.5451718279
0.003 0.005 0.7936 0.1984 0.2665349229 0.0255476534 105.4704070870 10.3754547204 49.3409178093 0.6056275680 15.5686910404 0.3941522984 170.6465508596 11.4007822402
0.003 0.0055 0.7932 0.1983 0.2639472052 0.0730945538 105.8942110414 20.0886145153 49.3744852552 1.1813165895 15.3887743683 0.5469825194 170.9214178701 21.8900081780
0.003 0.006 0.7928 0.1982 0.2632078573 0.0674632183 111.8528135297 17.1087465113 49.2415065273 1.5379198369 15.3644413758 0.5924218280 176.7219692901 19.3065513945
0.003 0.0065 0.7924 0.1981 0.2683832927 0.0448144868 118.3741222255 6.5006546508 48.7618793678 1.1870454232 15.4698843434 0.4754021568 182.8742692294 8.2079167176
0.0 0.006999999999999999 0.7944 0.1986 0.0000000000 0.0000000000 114.1614298077 31.6068565188 49.2724918619 1.2949448676 15.2118071499 0.5458680956 178.6457288195 33.4476694820
0.003 0.006999999999999999 0.792 0.198 0.2628381833 0.0194772925 119.2105773987 13.3240291976 49.3183243361 1.6928195924 15.2140192401 0.4762614226 184.0057591582 15.5125875051
0.003 0.0075 0.7916 0.1979 0.2742980760 0.0429585952 117.0175440173 10.8947070729 49.6172037100 1.8678884425 15.4094205438 0.3316201251 182.3184663471 13.1371742357
0.003 0.008 0.7912 0.1978 0.2613594875 0.0279195629 118.4329275588 18.8848283126 48.6114713892 1.4190163658 15.4765206141 0.5055194898 182.7822790496 20.8372837311
0.003 0.0085 0.7908 0.1977 0.2683832927 0.0544011371 119.1396054446 14.4346906566 49.2156854151 1.7510417384 15.5871251256 0.6848101650 184.2107992780 16.9249436971
0.003 0.009000000000000001 0.7904 0.1976 0.2584020959 0.0494534781 128.7826662352 15.3365234132 48.8122305367 1.1068827464 15.4595612557 0.8252595531 193.3128601235 17.3181191908
0.003 0.0095 0.79 0.1975 0.2831702510 0.0528207039 128.9955820974 13.2655372703 48.9161605133 1.7555489171 15.3342094760 0.4696582395 193.5291223377 15.5435651308
0.003 0.01 0.7896 0.1974 0.2691226406 0.0416010514 121.7787482516 19.5136411560 49.0568855749 1.8336853342 15.5863877622 0.4622886359 186.6911442293 21.8512161775
0.0035 0.0 0.7972 0.1993 0.2757767718 0.0399110934 0.0000000000 0.0000000000 52.4607536930 1.8414843525 14.4995140958 0.7917978456 67.2360445606 2.6731932915
0.0035 0.0005 0.7968 0.1992 0.2935211218 0.0521960777 44.7153727314 14.0420563791 49.9961285318 3.0573603474 14.8637716203 0.5618999478 109.8687940053 17.7135127520
0.0035 0.001 0.7964 0.1991 0.2850186208 0.0434520248 65.0194349113 9.9264171082 50.3802175761 2.6142457515 15.0429509290 0.4625896235 130.7276220372 13.0467045080
0.0 0.0075 0.794 0.1985 0.0000000000 0.0000000000 119.6830478359 8.6659013934 48.8819475396 1.0184571379 15.2744830397 0.4678162625 183.8394784152 10.1521747938
0.0035 0.0015 0.7959999999999999 0.19899999999999998 0.3168105811 0.0196449624 76.4266557035 19.5228921691 49.2531260278 0.9325801487 15.0304157510 0.8496704836 141.0270080634 21.3247877638
0.0035 0.002 0.7956 0.1989 0.2961088395 0.0406574134 65.9552508202 16.8742405641 49.4997176495 2.0090974184 15.1970598817 0.6596332892 130.9481371909 19.5836286851
0.0035 0.0025 0.7952 0.1988 0.2964785134 0.0408719658 77.5186099115 6.4236307183 49.3699665606 2.9053886324 15.1852620671 0.6836022963 142.3703170526 10.0534936128
0.0035 0.003 0.7948 0.1987 0.3182892769 0.0346311699 84.2731121706 15.8313279110 50.6074433636 1.1375408859 15.2118071499 0.6461256012 150.4106519610 17.6496255680
0.0035 0.0035 0.7944 0.1986 0.3001752530 0.0530375852 93.3423140182 12.1147859222 49.4603404533 1.5656624527 15.3069270298 0.5106772649 158.4097567543 14.2441632250
0.0035 0.004 0.794 0.1985 0.3275311258 0.0541997999 103.6687333382 11.5295385476 48.5301348857 1.5900512175 15.4514502582 0.3847030623 167.9778496079 13.5584926273
0.0035 0.0045 0.7936 0.1984 0.3068293842 0.0194210809 92.9773153972 19.2532841947 48.8612906499 1.3209625247 15.3703402831 0.6072401455 157.5157757144 21.2009079458
0.0035 0.005 0.7932 0.1983 0.3060900363 0.0619730577 108.0081613882 11.9957083895 49.2724918619 1.2829962165 15.5716404940 0.6247796394 173.1583837804 13.9654573031
0.0035 0.0055 0.7928 0.1982 0.3083080800 0.0326821886 109.7226410220 10.9964965716 49.6017110427 1.8038380245 15.3681281928 0.3515174638 175.0007883375 13.1845342485
0.0035 0.006 0.7924 0.1981 0.3190286248 0.0434646031 115.6883407057 10.4196438164 48.9219702636 1.0658006180 15.2597357715 0.4195332137 180.1890753656 11.9484422512
0.0 0.008 0.7936 0.1984 0.0000000000 0.0000000000 113.2337249793 5.6437203018 49.1453228843 1.6935707091 15.3084017566 0.5304385529 177.6874496202 7.8677295638
0.0035 0.0065 0.792 0.198 0.3023932967 0.0488529414 112.3313672773 9.5644256800 49.2899211127 0.9028107353 15.2236049645 0.4057884430 177.1472866512 10.9218777997
0.0035 0.006999999999999999 0.7916 0.1979 0.3389910185 0.0759983485 119.6800061807 13.2126743565 49.2563536668 2.2006360063 15.3482193808 0.7647421981 184.6235702468 16.2540509094
0.0035 0.0075 0.7912 0.1978 0.3053506884 0.0452997688 114.1888047043 15.8417935998 48.8006110362 2.0204364460 15.0658091947 0.3605578901 178.3605756236 18.2680877047
0.0035 0.008 0.7908 0.1977 0.3038719926 0.0249194250 123.9991565296 13.4562088525 49.2247228043 1.2917719480 15.4389150802 0.3802279326 188.9666664067 15.1531281581
0.0035 0.0085 0.7904 0.1976 0.3042416665 0.0451305137 124.7250982314 18.8554051127 48.2867709030 1.7385280265 15.4514502582 0.6288806488 188.7675610591 21.2679443017
0.0035 0.009000000000000001 0.79 0.1975 0.3164409071 0.0502756581 127.8529336366 18.2510593581 49.0439750188 1.6177653200 15.1454444430 0.7946301057 192.3587940055 20.7137304419
0.0035 0.0095 0.7896 0.1974 0.3375123226 0.0186456449 129.2531089023 27.7956396269 48.6108258614 2.0794229196 15.2272917815 0.4964246792 193.4287388678 30.3901328706
0.0035 0.01 0.7892 0.1973 0.3208769946 0.0201938100 125.4267066918 14.7529416709 48.3500326280 0.7076115509 15.2435137765 0.3932186992 189.3411300909 15.8739657310
0.004 0.0 0.7968 0.1992 0.3112654717 0.0241394546 0.0000000000 0.0000000000 50.8637179024 1.6176540411 14.9773255855 0.3529684014 66.1523089596 1.9947618971
0.004 0.0005 0.7964 0.1991 0.3290098216 0.0112127663 41.0501782452 13.7099644532 50.2743510160 2.5517785185 14.7767627379 0.4471122681 106.4303018207 16.7200680061
0.0 0.0085 0.7932 0.1983 0.0000000000 0.0000000000 121.2707918374 32.1823101647 48.5572470535 1.3940017143 15.1594543478 1.0518369510 184.9874932387 34.6281488300
0.004 0.001 0.7959999999999999 0.19899999999999998 0.3308581914 0.0224255326 63.2887331166 8.9665064294 49.6875662408 1.5720986491 14.9227606931 0.6291503336 128.2299182419 11.1901809447
0.004 0.0015 0.7956 0.1989 0.3426877580 0.0270241524 68.8863925241 19.8642710079 49.5855728476 1.7438591661 15.3010281225 0.4558170432 134.1156812522 22.0909713696
0.004 0.002 0.7952 0.1988 0.3430574320 0.0503951166 78.3743289008 22.9607521896 50.2995266004 1.5637076675 15.3666534660 0.6844861569 144.3835663992 25.2593411306
0.004 0.0025 0.7948 0.1987 0.3519296070 0.0398562704 90.9748924068 9.2478154123 49.7346897706 1.7366065760 15.1402828991 0.3732719739 156.2017946835 11.3975502326
0.004 0.003 0.7944 0.1986 0.3460148236 0.0549510110 95.4765420662 19.2357584467 49.8127986351 1.8890812875 15.3614919221 0.4003170333 160.9968474470 21.5801077785
0.004 0.0035 0.794 0.1985 0.3389910185 0.0294442464 75.5172008061 11.5399568921 49.1859911360 2.7417322157 15.1137378164 0.3168295357 140.1559207770 14.6279628899
0.004 0.004 0.7936 0.1984 0.3452754757 0.0718119612 104.8620760519 7.8445916481 50.1549283720 1.0153920512 15.5244492358 0.3462123410 170.8867291354 9.2780080015
0.004 0.0045 0.7932 0.1983 0.3497115632 0.0423692158 100.2580240016 13.4114621518 49.7237157979 1.6085672151 15.2073829694 0.6502424923 165.5388343321 15.7126410750
0.004 0.005 0.7928 0.1982 0.3460148236 0.0268007245 101.6440048765 11.9072943861 49.5468411793 0.8919820901 15.3445325637 0.3618043218 166.8813934431 13.1878815225
0.004 0.0055 0.7924 0.1981 0.3678255871 0.0384176445 100.2387601855 11.0909097399 49.5365127344 0.3862954029 15.1985346085 0.7050459020 165.3416331155 12.2206686893
0.0 0.009000000000000001 0.7928 0.1982 0.0000000000 0.0000000000 122.3404405740 19.2328442383 48.3345399606 1.9892121314 15.2988160323 0.4263363566 185.9737965669 21.6483927263
0.004 0.006 0.792 0.198 0.3622804777 0.0500904801 108.3691044690 26.3484324433 49.9193107230 1.0403649432 15.4315414461 0.2334823718 174.0822371158 27.6723702384
0.004 0.0065 0.7916 0.1979 0.3615411298 0.0152599690 112.5807830017 12.3277156458 49.7650295775 2.1038487017 15.4470260777 0.5104855876 178.1543797867 14.9573099041
0.004 0.006999999999999999 0.7912 0.1978 0.3633894996 0.0343299547 121.0953897223 10.2160954220 48.4584812993 0.3026582432 15.2486753204 0.3675592039 185.1659358416 10.9206428238
0.004 0.0075 0.7908 0.1977 0.3574747163 0.0378875230 125.0870551972 19.0424947485 48.7089460878 1.0719913921 15.2848061275 0.4131972967 189.4382821288 20.5655709603
0.004 0.008 0.7904 0.1976 0.3637591736 0.0511380822 113.6534733935 27.5652347380 49.8140896907 0.9957847566 15.5642668599 0.6020534991 179.3955891177 29.2142110759
0.004 0.0085 0.79 0.1975 0.3530386288 0.0163661637 118.4886912371 16.0233008906 48.9600564041 1.9890680019 15.4720964336 0.4855099929 183.2738827036 18.5142450491
0.004 0.009000000000000001 0.7896 0.1974 0.3574747163 0.0281146705 125.4094706458 10.8897950108 48.8232045093 2.5857159150 15.3172501175 0.2577441117 189.9073999889 13.7613697080
0.004 0.0095 0.7892 0.1973 0.3652378694 0.0432755435 120.0683241581 12.4351130454 49.1569423848 1.6917854003 15.3939359122 0.6311176088 184.9844403245 14.8012915980
0.004 0.01 0.7888 0.1972 0.3619108038 0.0358717101 125.7998163933 15.5300539105 48.1195792014 1.5483013682 15.2995533957 0.3436904562 189.5808597942 17.4579174450
0.0045 0.0 0.7964 0.1991 0.3718920006 0.0608065903 0.0000000000 0.0000000000 51.6796650485 3.9835260926 14.5083624567 0.8970340311 66.5599195058 4.9413667140
0.0 0.0095 0.7924 0.1981 0.0000000000 0.0000000000 120.1524766179 14.0809627184 48.8561264274 0.5387957294 15.2523621374 0.6976720460 184.2609651827 15.3174304938
0.0045 0.0005 0.7959999999999999 0.19899999999999998 0.3840912412 0.0253327828 33.5778453647 11.4581834287 49.2369878326 1.5495163171 14.8527111692 0.2082761236 98.0516356077 13.2413086522
0.0045 0.001 0.7956 0.1989 0.4003568953 0.0239119335 60.1294672745 3.9370367039 50.2607949321 0.9610432736 15.0628597411 0.2968416657 125.8534788430 5.2188335767
0.0045 0.0015 0.7952 0.1988 0.4018355911 0.0320232399 61.5326841954 17.3196604617 50.3311574629 1.6862659164 15.1859994305 0.6455194479 127.4516766799 19.6834690659
0.0045 0.002 0.7948 0.1987 0.3718920006 0.0331801683 75.5151730360 12.1069770283 49.6546443228 1.0232656246 15.1233235407 0.7120808206 140.6650329001 13.8755036418
0.0045 0.0025 0.7944 0.1986 0.4007265693 0.0117832668 89.2472322672 17.1843402180 49.9561058079 2.0584649933 15.1963225183 0.5353359921 154.8003871627 19.7899244702
0.0045 0.003 0.794 0.1985 0.3903756985 0.0548015925 87.5185582426 15.2768235983 49.6862751852 2.1169178663 15.3032402127 0.4273502861 152.8984493390 17.8758933432
0.0045 0.0035 0.7936 0.1984 0.3844609152 0.0473413655 98.9653205522 10.2566147959 50.1549283720 2.2536129192 15.2973413055 0.2657537930 164.8020511449 12.8233228736
0.0045 0.004 0.7932 0.1983 0.4162528755 0.0594887987 95.4086117672 18.6616308509 49.2918576961 0.9044247712 15.4558744386 0.3336404436 160.5725967774 19.9591848644
0.0045 0.0045 0.7928 0.1982 0.4044233088 0.0984027356 105.9945856622 23.5470124747 49.1201472999 2.1382180680 15.3600171953 0.4038005625 170.8791734662 26.1874338408
0.0045 0.005 0.7924 0.1981 0.4203192890 0.0295369260 99.4104160928 16.5831027757 48.7844728410 1.6855204447 15.2553115911 0.3119456844 163.8705198139 18.6101058308
0.0 0.001 0.7992 0.1998 0.0000000000 0.0000000000 52.4766628536 19.9428532295 50.2601494043 1.7471059494 14.9861739464 0.4551963575 117.7229862043 22.1451555364
0.0 0.01 0.792 0.198 0.0000000000 0.0000000000 127.9837248091 9.5400655656 48.5779039433 1.2594285534 15.2641599520 0.7411643079 191.8257887044 11.5406584269
0.0045 0.0055 0.792 0.198 0.4144045057 0.0263896461 108.9105190902 20.1748986764 48.8587085386 1.8224913426 15.6660230105 0.3007647412 173.8496551450 22.3245444063
0.0045 0.006 0.7916 0.1979 0.4099684182 0.0423046581 113.4263631404 20.5075917967 49.2111667204 0.9152610020 15.2236049645 0.5066368133 178.2711032435 21.9717942701
0.0045 0.0065 0.7912 0.1978 0.4136651578 0.0421103911 111.4269818052 23.3095375769 48.9452092646 1.6444602604 15.2936544884 0.4423295536 176.0795107160 25.4384377820
0.0045 0.006999999999999999 0.7908 0.1977 0.4251250504 0.0311053781 117.4707506384 15.4096034978 48.5701576096 1.6376133301 15.2685841325 0.6464385577 181.7346174309 17.7247607637
0.0045 0.0075 0.7904 0.1976 0.3977691776 0.0242298649 119.3038548240 4.7675803591 49.5403859012 1.2460954148 15.4226930852 0.3806223927 184.6647029880 6.4185280315
0.0045 0.008 0.79 0.1975 0.4036839609 0.0356577312 128.7299442121 19.6653482568 48.6753786419 1.3295453410 15.3872996415 0.3689942147 193.1963064564 21.3995455437
0.0045 0.0085 0.7896 0.1974 0.4033142870 0.0807684723 119.9689634224 13.4018614552 48.5346535803 0.9606390756 15.3010281225 0.4974312807 184.2079594122 14.9407002838
0.0045 0.009000000000000001 0.7892 0.1973 0.4325185296 0.0633858796 131.4694616400 24.1883554335 48.8270776762 0.7869659102 15.1756763428 0.3084048356 195.9047341886 25.3471120589
0.0045 0.0095 0.7888 0.1972 0.4066413526 0.0356117113 133.7375225157 23.8511855122 48.6301916955 0.9803304144 15.5089646042 0.3842392169 198.2833201680 25.2513668548
0.0045 0.01 0.7884 0.1971 0.4177315713 0.0404282038 132.6597626986 10.1647255745 48.2248002337 1.5205072768 15.3924611854 0.5744434840 196.6947556890 12.3001045391
0.0005 0.0 0.7996 0.1999 0.0428821790 0.0169244473 0.0000000000 0.0000000000 52.3503684383 2.2527740303 14.7435813845 0.6480916841 67.1368320018 2.9177901617
0.005 0.0 0.7959999999999999 0.19899999999999998 0.3800248277 0.0421233701 0.0000000000 0.0000000000 51.3865954248 2.4598434816 14.7443187479 0.6235043145 66.5109390004 3.1254711662
0.005 0.0005 0.7956 0.1989 0.4229070067 0.0300688352 38.1018004953 15.9940719852 49.7940783287 4.3139123613 14.9094881518 0.5342298408 103.2282739825 20.8722830225
0.005 0.001 0.7952 0.1988 0.4162528755 0.0482789093 57.2571309040 10.0780635848 50.7036270066 2.1844851694 15.2818566738 0.4835889866 123.6588674599 12.7944166501
0.005 0.0015 0.7948 0.1987 0.4450874441 0.0302500836 71.7952287567 19.8445509309 49.9980651153 1.3077673233 14.9080134249 0.6320989504 137.1463947410 21.8146672882
0.005 0.002 0.7944 0.1986 0.4284521160 0.0467838422 66.2888190044 16.1761913952 48.9613474597 1.0943369976 14.9883860366 0.6310486854 130.6670046167 17.9483609204
0.005 0.0025 0.794 0.1985 0.4369546170 0.0325313082 83.9446134117 31.6565096527 50.4951215255 2.0503515886 15.1904236110 0.6819459565 150.0671131652 34.4213385060
0.005 0.003 0.7936 0.1984 0.4661588596 0.0377284829 86.0687026091 11.2830803561 49.7960149122 1.1010668452 15.4684096166 0.4052843378 151.7992859975 12.8271600220
0.005 0.0035 0.7932 0.1983 0.4314095077 0.0273258828 95.5404168248 7.4947617946 49.6230134603 2.7650288179 15.5502569551 0.4105306793 161.1450967479 10.6976471746
0.005 0.004 0.7928 0.1982 0.4609834242 0.0326152168 99.2350139777 6.6740454723 49.3357535869 0.8277730689 15.3688655562 0.5700272244 164.4006165450 8.1044609824
0.005 0.0045 0.7924 0.1981 0.4380636389 0.0334754006 100.0876913118 18.6894585228 49.9664342528 1.6026280538 15.3806633708 0.7329466477 165.8728525743 21.0585086249
0.0005 0.0005 0.7992 0.1998 0.0406641353 0.0161983012 41.3452187972 12.5910668697 49.7721303834 2.6913341673 14.9463563223 0.4750589308 106.1043696382 15.7736582690
0.005 0.005 0.792 0.198 0.4546989670 0.0573650131 109.1274904927 20.5879716660 48.4920487452 1.5261729962 15.3216742980 0.6279531570 173.3959125029 22.7994628323
0.005 0.0055 0.7916 0.1979 0.4391726608 0.0363410371 104.8904648336 13.0256120660 48.8115850089 1.6258230040 15.1299598114 0.3607930543 169.2711823147 15.0485691614
0.005 0.006 0.7912 0.1978 0.4635711419 0.0325145005 117.0043635115 10.1808249228 49.0420384354 2.5441285176 15.4639854361 0.2826940150 181.9739585249 13.0401619559
0.005 0.0065 0.7908 0.1977 0.4417603785 0.0191375462 116.6048927985 12.6974920122 48.2422294844 0.8480044020 15.1742016160 0.4828778987 180.4630842774 14.0475118591
0.005 0.006999999999999999 0.7904 0.1976 0.4458267920 0.0558391258 115.2979949582 19.6945051126 49.4106348123 2.0606541801 15.3688655562 0.6846068837 180.5233221187 22.4956053022
0.005 0.0075 0.79 0.1975 0.4447177701 0.0609502564 120.1676848938 9.8701834894 49.1866366638 1.2333088741 15.3858249147 0.2869622867 185.1848642424 11.4514049066
0.005 0.008 0.7896 0.1974 0.4450874441 0.0538456482 132.3302500546 19.8089629755 48.9013133738 1.4196704861 15.5517316819 0.4592868525 197.2283825544 21.7417659623
0.005 0.0085 0.7892 0.1973 0.4561776628 0.0645988713 120.3856701814 20.3240826401 49.1149830774 1.5150745250 15.2929171250 0.6742098781 185.2497480466 22.5779659145
0.005 0.009000000000000001 0.7888 0.1972 0.4609834242 0.0291644404 119.7519920198 18.4402928194 49.2105211926 2.9893683850 15.0798190995 0.4192583768 184.5033157361 21.8780840216
0.005 0.0095 0.7884 0.1971 0.4254947244 0.0248974792 126.1394678879 11.1739326108 48.5759673599 1.6044710152 15.1977972451 0.5494302535 190.3387272173 13.3527313587
0.0005 0.001 0.7988 0.1997 0.0454698967 0.0189365462 49.2241195862 17.0342249034 50.1213609261 1.0643216896 15.0584355606 0.4648454967 114.4493859696 18.5823286359
0.005 0.01 0.7879999999999999 0.19699999999999998 0.4620924461 0.0487633440 121.5921934009 22.1053744882 48.6185721950 0.8368729626 15.2354027790 0.5184372719 185.9082608210 23.5094480667
0.0055 0.0 0.7956 0.1989 0.4443480962 0.0315069798 0.0000000000 0.0000000000 51.9391672262 4.0200702119 14.5614526222 0.6009688214 66.9449679446 4.6525460131
0.0055 0.0005 0.7952 0.1988 0.4476751618 0.0282891169 39.9359185660 11.9526279566 50.1168422315 3.4867791075 14.9758508587 0.4453088974 105.4762868180 15.9130050784
0.0055 0.001 0.7948 0.1987 0.4872302752 0.0388843586 59.1236932966 18.0684210199 49.2189130541 1.0291373476 15.2405643229 0.3376254926 124.0704009488 19.4740682187
0.0055 0.0015 0.7944 0.1986 0.4728129909 0.0430729653 71.8682284809 28.5154587059 49.7237157979 2.4807780541 15.1882115208 0.6331818216 137.2529687905 31.6724915469
0.0055 0.002 0.794 0.1985 0.4924057106 0.0192230458 68.6967960182 13.7276403649 49.7314621316 1.7788713117 15.2110697865 0.6246194958 134.1317336469 16.1503542182
0.0055 0.0025 0.7936 0.1984 0.4868606012 0.0679878549 86.3383960346 7.6754444536 49.9948374762 1.3735072160 15.2538368643 0.6474638589 152.0739309763 9.7644033834
0.0055 0.003 0.7932 0.1983 0.4687465773 0.0321084762 92.8434825694 25.1825721544 48.9368174031 2.1704691518 15.1270103577 0.2643013290 157.3760569075 27.6494511114
0.0055 0.0035 0.7928 0.1982 0.5009082116 0.0548813330 87.9707509787 1.3434554735 49.8308734137 2.3635043040 14.9817497659 0.3967152200 153.2842823699 4.1585563305
0.0055 0.004 0.7924 0.1981 0.4794671221 0.0524155436 105.4034906731 19.9802611570 48.6508485853 0.6732133937 15.2479379570 0.4556977462 169.7817443375 21.1615878405
0.0005 0.0015 0.7984 0.1996 0.0443608748 0.0123716569 59.1196377563 14.1227980002 50.6623132271 3.1094092747 15.2700588593 0.6930023620 125.0963707175 17.9375812938
0.0055 0.0045 0.792 0.198 0.4912966887 0.0108157275 98.3407673562 21.8690794525 48.6921623648 1.4572523916 15.2796445836 0.4688286219 162.8038709933 23.8059761935
0.0055 0.005 0.7916 0.1979 0.5212402792 0.0391924138 108.2484521470 12.4260677322 49.9128554449 0.7995210427 15.3084017566 0.5176144084 173.9909496277 13.7823955971
0.0055 0.0055 0.7912 0.1978 0.4835335356 0.0621492180 117.9787070527 18.2275110962 48.3397041831 1.7955952052 15.4049963633 0.7088605473 182.2069411347 20.7941160667
0.0055 0.006 0.7908 0.1977 0.4835335356 0.0516803663 113.7173481521 6.8393803336 48.9071231241 2.3581603432 15.1041520920 0.5846580471 178.2121569038 9.8338790902
0.0055 0.0065 0.7904 0.1976 0.4997991897 0.0367151569 115.3872168434 6.7485627435 49.3144511693 1.9746753601 15.4757832507 0.3487534061 180.6772504531 9.1087066666
0.0055 0.006999999999999999 0.79 0.1975 0.5097803865 0.0369969578 119.3129797896 22.7949984449 49.8792879991 2.8117086789 15.4521876216 0.3008731861 185.1542357968 25.9445772677
0.0055 0.0075 0.7896 0.1974 0.5182828876 0.0605453266 117.8479158801 13.0197344619 49.9586879191 1.4691032930 15.3452699271 0.6758594341 183.6701566139 15.2252425156
0.0055 0.008 0.7892 0.1973 0.4839032096 0.0884873131 123.9241290352 10.6834538378 48.2796700972 1.9013501826 15.4802074312 0.5334639546 188.1679097732 13.2067552881
0.0055 0.0085 0.7888 0.1972 0.4857515793 0.0540483047 121.5850962055 6.2381934410 49.1859911360 0.7325531905 15.4580865289 0.2666524681 186.7149254497 7.2914474043
0.0055 0.009000000000000001 0.7884 0.1971 0.4898179929 0.0716824398 121.4015830099 19.4933754820 48.7276663941 1.9448800425 15.2538368643 0.5270080265 185.8729042612 22.0369459908
0.0005 0.002 0.7979999999999999 0.1995 0.0436215269 0.0237973572 80.7772364892 27.8737728712 50.4053931605 1.8404829814 15.4263799022 0.2796309162 146.6526310788 30.0176841260
0.0055 0.0095 0.7879999999999999 0.19699999999999998 0.5156951699 0.0342821524 122.3201628728 10.9783818704 48.6869981424 1.9718971590 15.4448139875 0.3899920583 186.9676701726 13.3745532401
0.0055 0.01 0.7876 0.1969 0.5016475595 0.0527274817 127.6967953376 15.4892579228 48.5030227178 1.3882516332 15.3740271001 0.6218907438 192.0754927150 17.5521277815
0.006 0.0 0.7952 0.1988 0.5160648438 0.0174021831 0.0000000000 0.0000000000 50.6571490046 2.0020205828 15.0377893851 0.7522465722 66.2110032335 2.7716693381
0.006 0.0005 0.7948 0.1987 0.4824245137 0.0984471662 26.5607468754 8.1173453784 50.6636042827 2.2496561592 15.0702333752 0.6540475795 92.7770090470 11.1194962833
0.006 0.001 0.7944 0.1986 0.5460084343 0.0908706411 56.7339662139 18.1652425551 49.5035908163 1.0479491316 15.0495871997 0.4596560504 121.8331526642 19.7637183782
0.006 0.0015 0.794 0.1985 0.5256763667 0.0197836018 76.0991708297 6.0508830173 49.8257091912 1.1934508570 15.1594543478 0.3341615129 141.6100107354 7.5982789890
0.006 0.002 0.7936 0.1984 0.4997991897 0.0564331239 70.0533742263 10.9171467130 49.0962627711 1.2216988494 15.0975158213 0.4787754620 134.7469520084 12.6740541483
0.006 0.0025 0.7932 0.1983 0.5245673448 0.0785032916 78.5659531768 9.5819272502 50.5764580289 1.2346056384 15.3305226589 0.5123566883 144.9975012094 11.4073928685
0.006 0.003 0.7928 0.1982 0.5179132136 0.0139107480 89.7693830723 11.8954135233 49.5403859012 1.7814387471 15.3526435612 0.3884274794 155.1803257483 14.0791904978
0.006 0.0035 0.7924 0.1981 0.5223493011 0.0527274817 95.1673071233 15.5525029324 49.0904530208 1.5144230902 15.2663720422 0.2871138219 160.0464814874 17.4067673262
0.0005 0.0025 0.7976 0.1994 0.0432518530 0.0263066596 79.8728510171 17.0637010758 49.8237726078 1.4581705844 15.4285919925 0.2020644836 145.1684674704 18.7502428034
0.006 0.004 0.792 0.198 0.5341788677 0.0655481026 92.5352615117 20.7624397235 49.8024701902 1.0658131293 15.3371589296 0.3656311473 158.2090694992 22.2594321027
0.006 0.0045 0.7916 0.1979 0.5415723468 0.0514896241 93.2926336503 27.7204592982 48.8974402070 1.5785423928 14.9293969638 0.3596519795 157.6610431679 29.7101432946
0.006 0.005 0.7912 0.1978 0.5493354999 0.0456603458 106.8523324216 17.6733938393 49.3409178093 1.4069544710 15.6247306595 0.4140018124 172.3673163903 19.5400104685
0.006 0.0055 0.7908 0.1977 0.5426813687 0.0636698332 116.3706853500 10.2330823753 49.1156286052 1.5771521815 15.3253611150 0.4758913972 181.3543564389 12.3497957872
0.006 0.006 0.7904 0.1976 0.5090410386 0.1216356529 102.3841409692 10.6062042504 48.7993199805 2.1690325989 15.1587169844 0.6022340888 166.8512189727 13.4991065910
0.006 0.0065 0.79 0.1975 0.5112590824 0.0339295450 110.2954860800 9.2829734647 48.2893530142 1.4227022781 15.5458327747 0.5696264780 174.6419309513 11.3092317658
0.006 0.006999999999999999 0.7896 0.1974 0.5500748478 0.0683487059 116.3838658558 17.5446486012 49.3234885586 1.5632364493 15.4167941779 0.3798559651 181.6742234401 19.5560897215
0.006 0.0075 0.7892 0.1973 0.5423116948 0.0344888170 121.3295971707 9.9578102527 49.1892187750 2.2217750463 15.6475889252 0.4015592040 186.7087165657 12.6156333200
0.006 0.008 0.7888 0.1972 0.5556199572 0.0560443275 115.4926608894 19.1372091533 48.8709735670 1.1653205545 15.5996603036 0.7755072218 180.5189147172 21.1340812571
0.006 0.0085 0.7884 0.1971 0.5389846291 0.0711696778 114.4686369804 6.0134629685 49.5849273198 1.1716470155 15.3290479321 1.1523308147 179.9215968614 8.4086104765
0.0005 0.003 0.7972 0.1993 0.0369673957 0.0109663018 87.1353096905 17.4275364622 49.7979514956 2.2847438753 15.2752204032 0.5109540051 152.2454489850 20.2342006444
0.006 0.009000000000000001 0.7879999999999999 0.19699999999999998 0.5456387604 0.0618759558 131.1419767661 16.0912705837 48.2906440699 1.0270231749 15.3039775762 0.5634344308 195.2822371726 17.7436041452
0.006 0.0095 0.7876 0.1969 0.5508141958 0.0539774615 126.7680766241 25.4443820190 47.9665891115 1.4940721185 15.3084017566 0.4238242755 190.5938816880 27.4162558745
0.006 0.01 0.7872 0.1968 0.5400936510 0.0705447951 127.4919905558 14.1409851982 48.1951059546 1.8342942648 15.3172501175 0.5976483959 191.5444402789 16.6434726540
0.0065 0.0 0.7948 0.1987 0.5208706053 0.0402520452 0.0000000000 0.0000000000 51.5066635966 3.3477821322 14.6941780360 0.4890137210 66.7217122379 3.8770478984
0.0065 0.0005 0.7944 0.1986 0.5585773489 0.0376559699 33.6214424222 11.0684441987 49.8341010527 2.6097289668 14.7797121916 0.6122763132 98.7938330154 14.3281054486
0.0065 0.001 0.794 0.1985 0.5352878896 0.0489647076 60.8777144476 17.5986433649 49.0981993545 1.6223663920 14.9522552295 0.6920790995 125.4634569212 19.9620535640
0.0065 0.0015 0.7936 0.1984 0.5892602873 0.0336707839 67.2905374421 17.0507307189 50.2530485984 0.7142653592 15.3069270298 0.7652311855 133.4397733576 18.5638980475
0.0065 0.002 0.7932 0.1983 0.5674495238 0.0173392455 71.5701462737 11.5799398482 50.3698891312 2.1592124462 15.3319973857 0.2350605378 137.8394823144 13.9915520777
0.0065 0.0025 0.7928 0.1982 0.5796487644 0.0332788701 78.7078970850 19.8110338461 49.5326395675 1.8391022602 15.2612104984 0.6068747245 144.0813959153 22.2902897009
0.0065 0.003 0.7924 0.1981 0.5622740884 0.0164328286 86.6141727705 17.9039362425 49.7011223248 1.3207984772 15.3718150099 0.6501956658 152.2493841936 19.8913632141
0.0005 0.0035 0.7968 0.1992 0.0425125050 0.0066129288 99.7348593115 25.0009758642 49.3021861410 1.3786092277 15.5605800429 0.5000737544 164.6401380004 26.8862717751
0.0065 0.0035 0.792 0.198 0.6007201799 0.0307518964 85.6063710225 23.9620638047 49.0923896042 1.0911596919 15.2199181474 0.8695937747 150.5193989540 25.9535691677
0.0065 0.004 0.7916 0.1979 0.5478568041 0.0422529409 96.9933141135 14.1867889895 48.7883460079 1.2367975833 15.1948477915 0.8572032792 161.5243647170 16.3230427929
0.0065 0.0045 0.7912 0.1978 0.5814971342 0.0535504340 99.1640420236 16.9086282068 49.8470116088 1.0011584781 15.3076643932 0.6637089933 164.9002151598 18.6270461122
0.0065 0.005 0.7908 0.1977 0.6025685497 0.0487633440 99.0383202764 19.4613018235 48.9316531807 2.4375676985 15.3069270298 0.4228481822 163.8794690366 22.3704810482
0.0065 0.0055 0.7904 0.1976 0.5607953926 0.0575837647 105.7613920987 17.3694018172 48.9542466539 0.8473633790 15.3902490951 0.5351368911 170.6666832403 18.8094858520
0.0065 0.006 0.79 0.1975 0.5973931143 0.0448144868 120.1251017213 22.4859143903 48.4733284388 0.4188555305 15.3688655562 0.4526378431 184.5646888306 23.4022222507
0.0065 0.0065 0.7896 0.1974 0.5973931143 0.0596264726 115.5443690274 16.4635611100 49.2498983887 1.1035573015 15.2376148692 0.1778865348 180.6292753996 17.8046314189
0.0065 0.006999999999999999 0.7892 0.1973 0.5785397425 0.0562098946 111.9602853459 17.4478579170 49.0310644627 1.5178938127 15.2516247740 0.1620455706 176.8215143251 19.1840071949
0.0065 0.0075 0.7888 0.1972 0.5763216988 0.0874620770 110.3046110455 10.6799273667 49.2266593878 2.2970655028 15.2103324231 0.3609798704 175.3179245552 13.4254348169
0.0065 0.008 0.7884 0.1971 0.5526625655 0.0362205026 126.4527583709 7.7208619371 48.3003269869 1.3584248851 15.3283105687 0.4726861800 190.6340584920 9.5881935048
0.0005 0.004 0.7964 0.1991 0.0380764176 0.0118295666 99.9001225760 11.3227433180 48.6476209463 1.4424702672 15.0702333752 0.5967561845 163.6560533151 13.3737993363
0.0065 0.0085 0.7879999999999999 0.19699999999999998 0.5962840925 0.0624125261 128.8850686261 12.0298921261 48.9148694577 1.0816858090 15.5782767647 0.2809964157 193.9744989410 13.4549868769
0.0065 0.009000000000000001 0.7876 0.1969 0.5704069155 0.0597272318 121.7544150102 14.7038595917 48.8354695377 0.9599291490 15.2501500472 0.6047566821 186.4104415106 16.3282726546
0.0065 0.0095 0.7872 0.1968 0.6158768122 0.0606715944 134.7503936890 21.4208254689 49.1704984687 1.9095511195 15.3393710198 0.8180228717 199.8761399897 24.2090710545
0.0065 0.01 0.7868 0.1967 0.6003505060 0.0597638293 135.3871135057 11.7848071338 48.7057184488 1.3197430381 15.4352282631 0.5496123059 200.1284107236 13.7139263071
0.006999999999999999 0.0 0.7944 0.1986 0.5630134363 0.0386729141 0.0000000000 0.0000000000 51.3975693975 2.8817055343 15.0326278412 0.4897913903 66.9932106750 3.4101698387
0.006999999999999999 0.0005 0.794 0.1985 0.5888906133 0.0693806225 45.4098839964 8.0291467350 49.6688459345 4.4632010943 15.0783443727 0.6788134073 110.7459649169 13.2405418591
0.006999999999999999 0.001 0.7936 0.1984 0.5933267008 0.0756884294 57.8441703529 17.8122108761 48.5804860545 1.6288169623 14.7310462065 0.3447708193 121.7490293147 19.8614870871
0.006999999999999999 0.0015 0.7932 0.1983 0.5874119175 0.0385171171 59.3518174347 16.9433819183 49.4080527011 1.9325269747 14.8578727131 0.3903710811 124.2051547664 19.3047970912
0.006999999999999999 0.002 0.7928 0.1982 0.5948053966 0.0631872179 72.8689330335 16.5661886256 48.8871117621 1.0836533547 15.2914423982 0.4832650763 137.6422925904 18.1962942745
0.006999999999999999 0.0025 0.7924 0.1981 0.6088530070 0.0334427257 77.1678056812 11.2078679062 49.1130464940 0.5141838671 15.0894048238 0.4366635982 141.9791100060 12.1921580972
0.0 0.0015 0.7988 0.1997 0.0000000000 0.0000000000 77.1181253134 17.3619763896 49.6836930740 1.3459550414 15.2435137765 0.9624849529 142.0453321639 19.6704163839
0.0005 0.0045 0.7959999999999999 0.19899999999999998 0.0395551134 0.0129333064 99.3627634951 4.2721348412 49.5145647890 1.7928360780 15.2951292152 0.8964180078 164.2120126127 6.9743222334
0.006999999999999999 0.003 0.792 0.198 0.6118103986 0.0621668066 92.2584708907 20.3886129244 49.2447341663 2.3715900902 15.3032402127 0.3763126054 157.4182556683 23.1986824266
0.006999999999999999 0.0035 0.7916 0.1979 0.6040472456 0.0684206477 89.0130248187 18.5632773261 49.1401586618 1.2360696144 15.3393710198 0.5831905988 154.0966017459 20.4509581870
0.006999999999999999 0.004 0.7912 0.1978 0.6184645299 0.0641828942 92.5636502933 12.8639990988 49.2950853351 1.6410297012 14.9227606931 0.5949860243 157.3999608514 15.1641977185
0.006999999999999999 0.0045 0.7908 0.1977 0.6336211621 0.0766001548 104.3237030859 13.3170087623 48.3267936270 0.6377135179 15.1764137062 0.5862405462 168.4605315812 14.6175629812
0.006999999999999999 0.005 0.7904 0.1976 0.6358392058 0.0376269255 106.2257514555 9.1187277753 48.8322418986 1.1396416338 15.1557675307 0.8240332202 170.8496000906 11.1200295548
0.006999999999999999 0.0055 0.79 0.1975 0.6192038778 0.0705680376 109.6476135277 27.9531265142 48.9271344860 2.1187847150 15.2737456763 0.6424868733 174.4676975678 30.7849661401
0.006999999999999999 0.006 0.7896 0.1974 0.6365785538 0.0588048905 122.7216613560 4.6842560630 48.9090597075 0.5168319920 15.3917238219 0.4973001004 187.6590234392 5.7571930459
0.006999999999999999 0.0065 0.7892 0.1973 0.6413843152 0.0360692681 113.0826561056 12.5200616088 48.7618793678 1.0457837346 15.2472005936 0.3929143867 177.7331203822 13.9948289982
0.006999999999999999 0.006999999999999999 0.7888 0.1972 0.6166161601 0.0209901901 110.0470842407 18.9368651508 48.6960355317 1.4167498618 15.3710776465 0.3194885977 174.7308135790 20.6940938004
0.006999999999999999 0.0075 0.7884 0.1971 0.6251186611 0.0451789370 114.3844845206 16.9079609059 48.5998518887 1.0760357961 15.2575236813 0.6737193887 178.8669787517 18.7028950277
0.0005 0.005 0.7956 0.1989 0.0487969623 0.0245881818 101.8609762790 10.2596138728 49.5229566505 0.9849882852 15.5089646042 0.5621901584 166.9416944960 11.8313804982
0.006999999999999999 0.008 0.7879999999999999 0.19699999999999998 0.6380572496 0.0407245824 119.1933413527 16.0151139995 48.8102939532 1.3041169945 15.1299598114 0.6662338543 183.7716523669 18.0261894307
0.006999999999999999 0.0085 0.7876 0.1969 0.6343605100 0.0785032916 116.9252804770 8.8576132221 47.9491598608 1.0332107608 15.1211114505 0.3972630484 180.6299122983 10.3665903229
0.006999999999999999 0.009000000000000001 0.7872 0.1968 0.6180948559 0.0437154108 129.1831508333 13.7940772862 48.3300212660 0.7553436677 15.3931985488 0.7565420455 193.5244655040 15.3496784102
0.006999999999999999 0.0095 0.7868 0.1967 0.6391662715 0.0196171170 133.7131892743 11.6723203717 47.8691144129 1.5003377196 15.3718150099 0.1845825493 197.5932849686 13.3768577576
0.006999999999999999 0.01 0.7864 0.1966 0.6018292018 0.0917685350 129.0229569940 30.4094411538 48.1292621185 3.1329682366 15.3356842028 0.3823668332 193.0897325171 34.0165447586
0.0075 0.0 0.794 0.1985 0.5936963748 0.0115489836 0.0000000000 0.0000000000 49.9438407796 1.3854079483 14.4523228375 0.5134083037 64.9898599919 1.9103652356
0.0075 0.0005 0.7936 0.1984 0.6169858340 0.0438901234 43.4946551211 15.7755737508 48.7070095044 1.1036720868 15.0613850142 0.8824413361 107.8800354737 17.8055772971
0.0075 0.001 0.7932 0.1983 0.6498868162 0.0371591289 58.4900151351 18.9853245146 49.6049386817 1.8344142094 15.3437952003 0.3296072178 124.0886358333 21.1865050707
0.0075 0.0015 0.7928 0.1982 0.6702188838 0.1022494375 73.5421527123 21.9880343547 49.6817564906 2.3881862797 15.1321719016 0.4381105372 139.0262999883 24.9165806091
0.0075 0.002 0.7924 0.1981 0.6491474683 0.0479950134 78.1918295902 8.9201568258 49.0478481856 1.3598094934 15.0591729240 0.5010730253 142.9479981681 10.8290343579
0.0005 0.0055 0.7952 0.1988 0.0462092446 0.0188497472 114.0306386352 3.9507831547 49.0988448823 3.0549551389 15.2368775058 0.8627643460 178.4125702679 7.8873523868
0.0075 0.0025 0.792 0.198 0.6532138818 0.1111631164 84.7009716653 21.2290616981 48.8922759845 1.7926575641 15.1963225183 0.8320308870 149.4427840499 23.9649132656
0.0075 0.003 0.7916 0.1979 0.6761336671 0.0419803803 82.1297591571 7.5114117788 49.7818133004 1.9242689063 15.5060151505 0.6567486900 148.0937212751 10.1344097554
0.0075 0.0035 0.7912 0.1978 0.6753943192 0.0639696189 96.8016898375 25.4674973479 48.6482664741 1.2203692491 15.1668279819 0.7137952030 161.2921786127 27.4656314189
0.0075 0.004 0.7908 0.1977 0.6713279057 0.0440765469 97.3197851024 25.2012683094 49.2550626112 1.5435680766 15.2059082426 0.3723969934 162.4520838619 27.1613099263
0.0075 0.0045 0.7904 0.1976 0.7027501920 0.0685403829 98.0578934249 12.4281648330 49.3919145059 1.0985085333 15.5583679526 0.4269837152 163.7109260754 14.0221974644
0.0075 0.005 0.79 0.1975 0.6728066015 0.0504168059 100.1323022544 15.4939132091 48.7154013658 2.1860411935 15.3814007342 0.8290798240 164.9019109559 18.5594510325
0.0075 0.0055 0.7896 0.1974 0.6609770349 0.0942081278 99.5442489205 21.7075489317 48.7793086186 0.9307517093 15.2081203328 0.6820671329 164.1926549068 23.4145759017
0.0075 0.006 0.7892 0.1973 0.7042288879 0.0474566917 111.2921350924 30.1718447026 48.7605883122 0.9151517266 15.5104393310 0.3764166183 176.2673916235 31.5108697392
0.0075 0.0065 0.7888 0.1972 0.6735459494 0.0630659870 122.9994658620 9.7421661261 49.1582334404 1.3613053456 15.3356842028 0.3499983799 188.1669294546 11.5165358386
0.0075 0.006999999999999999 0.7884 0.1971 0.6768730151 0.0383036453 118.9865088007 21.4091490705 49.7889141063 2.5998487912 15.5679536770 0.3838428078 185.0202495991 24.4311443148
0.0005 0.006 0.7948 0.1987 0.0465789186 0.0224742308 109.8828348612 18.0659325855 49.1040091047 1.6780028130 15.4816821580 0.3634356462 174.5151050425 20.1298452755
0.0075 0.0075 0.7879999999999999 0.19699999999999998 0.6805697546 0.0712387709 125.9316214509 20.0597732496 49.4009518952 1.5388743839 15.4794700677 0.5051364536 191.4926131684 22.1750228580
0.0075 0.008 0.7876 0.1969 0.7156887805 0.0851823777 122.5351065052 15.9961691551 48.1938148990 0.6312007720 15.3607545587 0.4874769677 186.8053647434 17.2000292725
0.0075 0.0085 0.7872 0.1968 0.7064469316 0.0266985483 121.3265555156 9.6085133283 48.4249138534 1.6159220482 15.2545742277 0.5121486539 185.7124905283 11.7632825787
0.0075 0.009000000000000001 0.7868 0.1967 0.7049682358 0.0535504340 125.7653443013 14.1338407847 48.5443364974 1.3735302733 15.5030656969 0.5335780924 190.5177147314 16.0944995844
0.0075 0.0095 0.7864 0.1966 0.6942476910 0.0492984859 131.4887254561 5.3746489719 48.2525579293 1.4275444231 15.3408457467 0.3713852895 195.7763768231 7.2228771704
0.0075 0.01 0.7859999999999999 0.1965 0.6813091025 0.0510417870 125.8241496347 12.1357279443 48.1886506766 1.2016738940 15.1801005233 1.0326942379 189.8742099371 14.4211378632
0.008 0.0 0.7936 0.1984 0.6539532297 0.0530272777 0.0000000000 0.0000000000 51.0451112157 3.2788339263 14.7148242115 0.8250355208 66.4138886569 4.1568967248
0.008 0.0005 0.7932 0.1983 0.6868542119 0.0871552904 43.8637092823 13.0283726614 49.8418473863 1.5736765761 14.9117002420 0.4009684324 109.3041111225 15.0901729603
0.008 0.001 0.7928 0.1982 0.7071862795 0.0684685669 57.2703114098 8.9081152901 50.1433088715 2.0093761576 14.9323464175 0.4102392089 123.0531529783 11.3961992235
0.008 0.0015 0.7924 0.1981 0.6879632338 0.0866457715 67.5947029597 18.5688882976 49.4390380357 1.9653649285 14.9883860366 0.8475715763 132.7100902658 21.4684705739
0.0005 0.0065 0.7944 0.1986 0.0462092446 0.0116901170 108.7442419406 4.2043504135 50.3169558512 1.7969787455 15.0886674604 0.6547953152 174.1960744968 6.6678145912
0.008 0.002 0.792 0.198 0.6831574723 0.0430856543 72.5850452172 19.9466000240 49.4868070933 1.3791133146 15.1793631598 0.5323212302 137.9343729426 21.9011202231
0.008 0.0025 0.7916 0.1979 0.6942476910 0.0963311034 74.1494698623 24.9040827750 49.4028884786 1.3605141332 15.2973413055 0.6667722542 139.5439473374 27.0277002658
0.008 0.003 0.7912 0.1978 0.7156887805 0.0883327392 74.2549139084 12.0312824998 48.6314827511 1.4073358940 15.1048894554 0.2508769967 138.7069748954 13.7778281297
0.008 0.0035 0.7908 0.1977 0.7545045460 0.0626223755 95.6641108020 25.8132670042 49.1827634970 1.6233503460 15.2059082426 0.9382160570 160.8072870876 28.4374557827
0.008 0.004 0.7904 0.1976 0.7034895400 0.0627183218 101.9339760032 24.5032661655 49.2912121683 0.8680426585 15.5458327747 0.2211893591 167.4745104862 25.6552165049
0.008 0.0045 0.79 0.1975 0.7593103074 0.0908947000 103.4811646024 19.7012559548 49.7882685785 1.9978458812 15.1859994305 0.5503517686 169.2147429188 22.3403483046
0.008 0.005 0.7896 0.1974 0.7241912815 0.0517226579 101.9877119113 16.6211548168 49.5449045958 1.7117683696 15.3659161026 0.2268108754 167.6227238912 18.6114567197
0.008 0.0055 0.7892 0.1973 0.7090346493 0.0839933073 108.7371447452 4.3752381528 48.6573038633 1.4212722189 15.3482193808 0.2160864829 173.4517026386 6.0965901619
0.008 0.006 0.7888 0.1972 0.7012714962 0.0745092510 116.6566009365 7.5746195783 49.1453228843 1.5090534863 15.3600171953 0.2854044115 181.8632125123 9.4435867271
0.008 0.0065 0.7884 0.1971 0.7234519336 0.0703197217 120.1342266869 14.1889689735 49.1511326345 0.9212783232 15.3976227292 0.5379741993 185.4064339842 15.7185412177
0.0005 0.006999999999999999 0.794 0.1985 0.0428821790 0.0183203192 123.4891723452 24.8607118772 49.4964900104 1.3169362116 15.6608614666 0.3851098806 188.6894060012 26.5810782886
0.008 0.006999999999999999 0.7879999999999999 0.19699999999999998 0.7234519336 0.0356577312 109.6465996426 13.7224628965 50.0219496441 1.7092181813 15.4713590702 0.3516721034 175.8633602905 15.8190109124
0.008 0.0075 0.7876 0.1969 0.7230822597 0.1081421121 127.1888389233 22.0598524792 48.2919351255 1.4378673614 15.1742016160 0.4734171704 191.3780579245 24.0792791231
0.008 0.008 0.7872 0.1968 0.7264093253 0.0624300405 117.8357492594 19.2479915092 48.7450956449 0.7933176927 15.1454444430 0.5108390697 182.4526986726 20.6145783121
0.008 0.0085 0.7868 0.1967 0.7108830191 0.0506115915 117.5194171212 10.3687680778 48.4778471334 1.0588120154 15.4175315413 0.4653785498 182.1256788150 11.9435702345
0.008 0.009000000000000001 0.7864 0.1966 0.7241912815 0.0772043504 123.5712970349 24.5186525450 48.8070663142 0.8528553497 15.4743085239 0.2814913187 188.5768631545 25.7302035638
0.008 0.0095 0.7859999999999999 0.1965 0.7256699774 0.0822505862 124.9065836568 16.6275435859 48.4307236036 1.2146425193 15.2398269595 0.5551636488 189.3028041973 18.4796003402
0.008 0.01 0.7856 0.1964 0.6946173650 0.0306093608 139.4010844520 24.9792000748 48.1938148990 1.0935980270 15.5097019676 0.9063681115 203.7992186836 27.0097755741
0.0085 0.0 0.7932 0.1983 0.6975747566 0.0632823078 0.0000000000 0.0000000000 50.1174877593 3.6113218680 14.5533416247 0.6548285281 65.3684041406 4.3294327039
0.0085 0.0005 0.7928 0.1982 0.7238216076 0.0574887576 37.0909570921 11.1116928987 50.7662432037 0.5777614503 14.9330837809 0.6628007075 103.5141056843 12.4097438141
0.0085 0.001 0.7924 0.1981 0.7123617149 0.0742152118 49.8760476787 8.6797008052 49.2983129742 1.2723639616 14.6963901262 0.6254198041 114.5831124940 10.6516997827
0.0005 0.0075 0.7936 0.1984 0.0502756581 0.0228361580 123.7132409431 10.8140001232 50.1439543993 1.3726380366 15.7567187099 0.5544933622 189.6641897104 12.7639676800
0.0085 0.0015 0.792 0.198 0.7345421523 0.0610846365 63.2938025419 8.7767470595 48.2286734005 0.9296012810 14.7649649234 0.3600689815 127.0219830181 10.1275019585
0.0085 0.002 0.7916 0.1979 0.7589406335 0.0495749178 76.6000300485 16.0627533779 48.7754354517 1.6984198455 14.9515178661 0.4748895147 141.0859239998 18.2856376559
0.0085 0.0025 0.7912 0.1978 0.7567225897 0.0484597298 81.1665683516 12.5570964069 49.2279504434 1.3827862557 15.0046080317 0.6193045003 146.1558494164 14.6076468927
0.0085 0.003 0.7908 0.1977 0.7485897627 0.1220036075 99.9934000014 10.8893471827 49.1788903301 1.2857669433 15.0171432096 0.7554632699 164.9380233038 13.0525810034
0.0085 0.0035 0.7904 0.1976 0.7548742200 0.0596356396 99.9741361853 9.2563430316 49.1924464141 1.7824611323 15.1528180771 0.2981356410 165.0742748965 11.3965754445
0.0085 0.004 0.79 0.1975 0.7508078064 0.0515108525 97.8591719534 14.6620405489 49.1737261077 1.2042815598 15.0252542071 0.4987455465 162.8089600746 16.4165785077
0.0085 0.0045 0.7896 0.1974 0.7718792220 0.0336057824 110.0927090683 9.0431045060 48.9736124880 2.6761823358 15.2258170547 0.5109752866 175.0640178330 12.2638679108
0.0085 0.005 0.7892 0.1973 0.7241912815 0.0257607317 107.3896915026 24.7982460253 48.6624680858 0.7063667179 15.1262729943 0.4730495177 171.9026238642 26.0034229926
0.0085 0.0055 0.7888 0.1972 0.7874055282 0.0171808929 113.3868216231 24.2944026039 49.4035340064 1.2005401101 15.3747644635 0.3079814350 178.9525256212 25.8201050419
0.0085 0.006 0.7884 0.1971 0.7530258502 0.0375978588 111.8284802883 15.1041565746 48.9006678460 2.5130807861 15.2398269595 0.6749127210 176.7220009440 18.3297479405
0.0005 0.008 0.7932 0.1983 0.0443608748 0.0061858285 120.2984760663 23.4461820964 49.4396835636 1.2212089496 15.3968853658 0.4039621064 185.1794058705 25.0775389809
0.0085 0.0065 0.7879999999999999 0.19699999999999998 0.7567225897 0.1142908484 127.0894781876 37.4318341377 48.6476209463 1.9760634176 15.2730083129 0.7358221846 191.7668300365 40.2580105883
0.0085 0.006999999999999999 0.7876 0.1969 0.8095859656 0.0536218414 114.8011912796 9.9059577571 48.4132943529 1.5067819270 15.4049963633 0.4256215920 179.4290679614 11.8919831175
0.0085 0.0075 0.7872 0.1968 0.8069982479 0.0234502697 128.7836801202 20.1170248567 48.8490256216 0.6757859145 15.4750458873 0.2201051393 193.9147498770 21.0363661802
0.0085 0.008 0.7868 0.1967 0.7700308522 0.0867781563 128.1783907404 18.3374611818 47.8852526080 0.4258331213 15.2737456763 0.6910381681 192.1074198769 19.5411106275
0.0085 0.0085 0.7864 0.1966 0.7589406335 0.1195276587 113.0258785423 9.5728117165 48.8393427045 0.8134326588 15.0835059165 0.5004389368 177.7076677968 11.0062109708
0.0085 0.009000000000000001 0.7859999999999999 0.1965 0.7463717190 0.1283870787 119.0513974445 10.7330686377 48.3235659879 1.0848970068 15.1830499769 0.7096394040 183.3043851283 12.6559921272
0.0085 0.0095 0.7856 0.1964 0.7496987846 0.0220072467 120.8023769404 11.0972424076 48.0911759780 2.2718595203 15.0879300970 0.3284240137 184.7311818000 13.7195331883
0.0085 0.01 0.7852 0.1963 0.7711398741 0.0502212649 119.2430217205 8.6613299354 47.8665323017 0.6496126914 15.2000093353 0.5594329105 183.0807032316 9.9205968022
0.009000000000000001 0.0 0.7928 0.1982 0.7345421523 0.0724636395 0.0000000000 0.0000000000 51.9204469199 4.1370333456 14.4302019352 0.7376877786 67.0851910074 4.9471847637
0.009000000000000001 0.0005 0.7924 0.1981 0.7131010628 0.0561807123 33.7451363993 1.8669982406 49.6010655149 2.0630389998 14.5658768027 0.6887684735 98.6251797797 4.6749864262
0.0005 0.0085 0.7928 0.1982 0.0414034832 0.0187916585 122.0261362059 10.7022721546 49.3699665606 1.6357119233 15.4344908997 0.6173559463 186.8719971494 12.9741316827
0.009000000000000001 0.001 0.792 0.198 0.7589406335 0.0626311040 41.3695520386 19.9807052591 49.6746556847 1.6155465384 15.0400014753 0.9185737051 106.8431498321 22.5774566066
0.009000000000000001 0.0015 0.7916 0.1979 0.7467413929 0.0739717495 61.0956997352 5.7687098277 48.8483800938 1.9595681020 14.8438628083 0.6511783147 125.5346840302 8.4534279939
0.009000000000000001 0.002 0.7912 0.1978 0.7885145500 0.0593600150 79.7420598446 18.5180459108 49.6417337667 1.4094602580 15.0709707386 0.8300157682 145.2432788999 20.8168819520
0.009000000000000001 0.0025 0.7908 0.1977 0.7618980251 0.0714685987 77.3168467848 19.5211340704 49.9380310294 1.8986595837 15.0827685531 0.3553143034 143.0995443924 21.8465765562
0.009000000000000001 0.003 0.7904 0.1976 0.8036711823 0.0430729653 87.4161558517 8.8666144518 49.8198994410 1.5380943216 15.2980786689 0.5417609244 153.3378051439 10.9895426631
0.009000000000000001 0.0035 0.79 0.1975 0.7593103074 0.0804972999 88.5699570482 8.9567173026 49.8734782488 2.5424356625 15.4131073608 0.7848761594 154.6158529652 12.3645264244
0.009000000000000001 0.004 0.7896 0.1974 0.7729882439 0.0456603458 93.6150490989 7.9055800554 49.3751307830 2.7805561534 15.5170756017 0.4217667141 159.2802437275 11.1535632687
0.009000000000000001 0.0045 0.7892 0.1973 0.8110646614 0.0236591332 103.0543189928 14.2666368810 49.2253683321 2.2414763039 15.2884929445 0.2382220226 168.3792449308 16.7699943407
0.009000000000000001 0.005 0.7888 0.1972 0.8365721644 0.0619289393 110.9159837357 21.3080932153 48.8335329542 1.6627392888 15.4005721829 0.2694919520 175.9866610372 23.3022533954
0.009000000000000001 0.0055 0.7884 0.1971 0.8147614010 0.1181662095 105.8374334781 12.2841061796 47.9543240832 1.5561349870 15.1218488139 0.2220235390 169.7283677762 14.1804309151
0.0005 0.009000000000000001 0.7924 0.1981 0.0380764176 0.0050145015 121.4269301364 12.2719659046 48.6179266672 1.3697789737 15.4042589999 0.7966582934 185.4871922211 14.4434176732
0.009000000000000001 0.006 0.7879999999999999 0.19699999999999998 0.7851874844 0.0451183998 116.4223934880 17.8088125203 48.3752082124 1.3182771535 15.2943918518 0.6503963270 180.8771810366 19.8226044006
0.009000000000000001 0.0065 0.7876 0.1969 0.8125433572 0.0511487705 117.7556523398 20.6202043820 48.3577789616 0.7016337902 15.2995533957 0.3379474148 182.2255280543 21.7109343575
0.009000000000000001 0.006999999999999999 0.7872 0.1968 0.8265909676 0.0447534566 127.7485034756 13.3153419342 48.5772584155 0.9821412278 15.4964294262 0.5240449589 192.6487822849 14.8662815775
0.009000000000000001 0.0075 0.7868 0.1967 0.7955383552 0.0593139531 117.3835565234 13.0596289105 49.0381652686 1.7084641877 15.2884929445 0.3654943148 182.5057530917 15.1929013661
0.009000000000000001 0.008 0.7864 0.1966 0.8421172738 0.1179393183 127.3835048546 15.8400848426 48.3810179626 1.2386573504 15.1756763428 0.4826301223 191.7823164338 17.6793116336
0.009000000000000001 0.0085 0.7859999999999999 0.1965 0.8247425978 0.0587490895 118.5302605245 15.8095115040 48.4468617988 2.2435968715 15.2958665786 0.8273388328 183.0977314997 18.9391962978
0.009000000000000001 0.009000000000000001 0.7856 0.1964 0.8269606416 0.1019281670 126.5582024170 12.0171121645 47.9510964442 1.1062742065 15.0879300970 0.8719315309 190.4241895998 14.0972460689
0.009000000000000001 0.0095 0.7852 0.1963 0.8354631426 0.0313678754 131.5972111573 14.4426166764 47.8607225514 0.9033017073 15.1845247037 0.7054467924 195.4779215550 16.0827330515
0.009000000000000001 0.01 0.7848 0.1962 0.8177187926 0.0804701324 132.1254452728 17.7762410655 48.1441092580 1.9604559358 15.1638785282 0.6013378313 196.2511518516 20.4185049650
0.0095 0.0 0.7924 0.1981 0.7877752021 0.0867088371 0.0000000000 0.0000000000 51.1387127475 2.4934692836 15.0377893851 0.6311313926 66.9642773347 3.2113095133
0.0 0.002 0.7984 0.1996 0.0000000000 0.0000000000 83.7631279862 12.2611956830 48.9051865406 2.2957931173 15.1004652750 0.5512480722 147.7687798018 15.1082368725
0.0005 0.0095 0.792 0.198 0.0513846800 0.0097526688 136.6159421965 11.8456665385 48.8961491514 1.5715726749 15.4824195214 0.4642837271 201.0458955493 13.8912756093
0.0095 0.0005 0.792 0.198 0.7837087886 0.0333936534 39.2728377378 9.3026194575 49.5190834836 1.3625830521 15.1270103577 0.5140010075 104.7026403677 11.2125971705
0.0095 0.001 0.7916 0.1979 0.8254819457 0.0430221716 49.6033125980 18.8415489073 50.7501050086 2.2120820399 15.0370520217 0.5186260104 116.2159515740 21.6152791292
0.0095 0.0015 0.7912 0.1978 0.7866661803 0.0779863114 65.1796287505 4.1864815587 49.8353921083 3.3056958936 15.0835059165 0.8168761989 130.8851929556 8.3870399626
0.0095 0.002 0.7908 0.1977 0.8424869477 0.0588420617 78.4828146020 19.7972211116 48.6534306965 2.3875140633 15.1719895257 0.5070015580 143.1507217719 22.7505787946
0.0095 0.0025 0.7904 0.1976 0.8325057509 0.0783359962 86.5046731842 12.7176934089 49.5603972632 3.0710655455 15.0842432799 0.1069151518 151.9818194782 15.9740101024
0.0095 0.003 0.79 0.1975 0.8395295561 0.0478238670 87.8612513924 22.5898165284 49.2828203068 1.2654913663 15.2759577666 0.5157876818 153.2595590219 24.4189194435
0.0095 0.0035 0.7896 0.1974 0.8498804269 0.0678993552 102.5706958199 16.3199436418 49.3796494776 0.9414442669 15.1941104280 0.5840625736 167.9943361524 17.9133498375
0.0095 0.004 0.7892 0.1973 0.8395295561 0.1097477245 96.9334948951 11.8714959397 49.1065912159 1.1983027084 15.3275732053 0.2109735757 162.2071888724 13.3905199483
0.0095 0.0045 0.7888 0.1972 0.8691034726 0.0729448310 111.2302881038 12.6195004750 48.6740875863 1.3382748921 15.3135633005 0.4612996411 176.0870424632 14.4920198392
0.0095 0.005 0.7884 0.1971 0.8528378185 0.1107690245 99.8098868058 12.2097839683 49.2260138599 2.1418242930 15.2685841325 0.5851265559 165.1573226167 15.0475038417
0.0005 0.01 0.7916 0.1979 0.0428821790 0.0207017416 134.5851304245 19.8574554856 48.9458547924 1.6573835578 15.3172501175 0.9936813932 198.8911175134 22.5292221782
0.0095 0.0055 0.7879999999999999 0.19699999999999998 0.8720608643 0.0980967302 101.7028102099 10.1776971842 49.2705552785 1.1383157591 15.0400014753 0.7541695861 166.8854278280 12.1682792596
0.0095 0.006 0.7876 0.1969 0.8369418384 0.0476521059 109.8666127003 9.3985768997 48.8548353718 2.2493642162 14.8954782470 0.2707800848 174.4538681575 11.9663733066
0.0095 0.0065 0.7872 0.1968 0.8583829279 0.0684685669 110.1545560569 25.8380226785 49.0465571300 1.0441870697 15.1063641822 0.5093169290 175.1658602970 27.4599952441
0.0095 0.006999999999999999 0.7868 0.1967 0.8761272778 0.0421493161 114.5720532564 17.9985161139 49.2473162775 1.1368989087 15.2420390497 0.4413204710 179.9375358614 19.6188848097
0.0095 0.0075 0.7864 0.1966 0.8561648841 0.0572410012 111.5892034145 26.5729934764 49.1969651087 0.4706884928 15.1808378867 0.3954523346 176.8231712940 27.4963753050
0.0095 0.008 0.7859999999999999 0.1965 0.8735395601 0.0659886134 119.8391861349 11.3742659919 48.4849479393 2.4490865544 15.2707962227 0.6244209999 184.4684698570 14.5137621596
0.0095 0.0085 0.7856 0.1964 0.8487714050 0.0645988713 127.9137667401 11.4383232080 48.1408816190 0.6618394831 15.2648973154 0.4020787978 192.1683170795 12.5668403602
0.0095 0.009000000000000001 0.7852 0.1963 0.8824117351 0.0568192600 122.9193689423 16.8396943088 48.3196928211 1.1599874223 14.9861739464 0.5549638235 187.1076474449 18.6114648146
0.0095 0.0095 0.7848 0.1962 0.8746485820 0.0551496058 126.0421349223 27.2297269194 48.5578925813 0.7607878625 15.2007466987 0.2920182539 190.6754227843 28.3376826416
0.0095 0.01 0.7844 0.1961 0.8447049915 0.0722521105 128.7269025570 23.9244404922 48.1047320619 1.8272838727 15.0451630192 0.5258264575 192.7215026296 26.3498029329
0.001 0.0 0.7992 0.1998 0.0780012049 0.0157534899 0.0000000000 0.0000000000 51.7396991344 1.3746159565 14.9529925930 0.4182976254 66.7706929323 1.8086670718
0.01 0.0 0.792 0.198 0.8173491187 0.0683806894 0.0000000000 0.0000000000 49.8644408595 4.7229143595 14.5806240709 0.2984418625 65.2624140491 5.0897369114
0.01 0.0005 0.7916 0.1979 0.8602312977 0.0413374173 36.9956518966 9.6185312786 50.0458341729 1.6476145986 14.8881046129 0.3133369396 102.7898219801 11.6208202341
0.01 0.001 0.7912 0.1978 0.8679944508 0.0392342339 54.9758895226 15.7997344036 49.5907370700 1.1499573723 14.8512364424 0.8752773895 120.2858574858 17.8642033993
0.01 0.0015 0.7908 0.1977 0.8410082519 0.0878549428 62.0284739889 8.0756295593 49.6978946857 1.5523600267 14.9854365830 0.8048091086 127.5528135095 10.5206536374
0.01 0.002 0.7904 0.1976 0.8790846695 0.0555545058 78.5933280734 13.0234892987 49.7714848555 2.1936839497 15.0112443023 0.7999030290 144.2551419007 16.0726307832
0.01 0.0025 0.79 0.1975 0.8691034726 0.0519862011 77.4527073827 15.4297152165 48.9090597075 2.1410256837 15.0097695755 0.6393650874 142.2406401383 18.2620921887
0.01 0.003 0.7896 0.1974 0.8728002122 0.0610756870 94.2507550305 7.8157320875 49.1963195809 1.7528874605 15.1572422575 0.2738151144 159.4771170811 9.9035103494
0.01 0.0035 0.7892 0.1973 0.8580132539 0.0594428366 83.2125883995 11.6636952859 49.9167286118 1.1024329834 15.2973413055 0.5858471783 149.2846715707 13.4114182842
0.01 0.004 0.7888 0.1972 0.8694731466 0.0685882185 109.5249334356 10.8028337267 48.8612906499 1.5432710888 15.3659161026 0.2386780551 174.6216133347 12.6533710891
0.01 0.0045 0.7884 0.1971 0.8964593455 0.0844929435 107.5742185832 13.1835087009 48.7838273132 1.2837832695 15.2508874106 0.9982125079 172.5053926525 15.5499974218
0.001 0.0005 0.7988 0.1997 0.0768921830 0.0159603279 41.7274534642 14.4658189588 50.9721665737 1.9085566409 14.7804495550 0.8542220648 107.5569617759 17.2445579924
0.01 0.005 0.7879999999999999 0.19699999999999998 0.8868478226 0.1069220812 111.2607046556 5.4939983081 49.2808837234 1.0270799772 15.2110697865 0.7592107944 176.6395059881 7.3872111609
0.01 0.0055 0.7876 0.1969 0.9271422839 0.1268924368 105.4937264433 18.5120545938 49.1466139399 0.9241235016 15.5214997821 0.2827863182 171.0889824492 19.8458568504
0.01 0.006 0.7872 0.1968 0.8886961924 0.0433260401 110.9423447473 12.9202020462 49.1304757447 0.5191167487 15.2582610447 0.2403216564 176.2197777291 13.7229664914
0.01 0.0065 0.7868 0.1967 0.8964593455 0.0541291549 112.8220876456 8.9865331389 48.5307804135 0.8571967593 15.1601917112 0.4435227121 177.4095191158 10.3413817652
0.01 0.006999999999999999 0.7864 0.1966 0.9282513057 0.0732439704 124.8173617717 26.4691806097 48.8070663142 0.2003259066 15.3732897367 0.6896835544 189.9259691283 27.4324340411
0.01 0.0075 0.7859999999999999 0.1965 0.9057011944 0.0568865643 115.0942040615 10.5179785055 48.2002701771 1.5151438336 15.2029587890 0.2927843462 179.4031342220 12.3827932496
0.01 0.008 0.7856 0.1964 0.9119856516 0.0395810166 126.3138561179 27.8287327737 49.1646887184 1.0999808958 15.2582610447 0.4535977785 191.6487915326 29.4218924646
0.01 0.0085 0.7852 0.1963 0.9093979339 0.0724787251 124.1816558401 16.5761933295 48.2790245694 0.8586927239 15.1358587187 0.2744973330 188.5059370621 17.7818621115
0.01 0.009000000000000001 0.7848 0.1962 0.9042224985 0.0502212649 117.9452488457 10.9572092637 48.4475073266 1.4366751747 15.2597357715 0.5950847077 182.5567144423 13.0391904110
0.01 0.0095 0.7844 0.1961 0.8979380413 0.1003826470 128.5494726717 16.3151697023 48.2525579293 0.9774271582 15.2265544181 0.3135659034 192.9265230604 17.7065454109
0.001 0.001 0.7984 0.1996 0.0894610976 0.0166312201 56.3263844204 16.4174272212 49.1130464940 1.1190525669 14.9721640416 0.8211990841 120.5010560536 18.3743100923
0.01 0.01 0.784 0.196 0.9212275006 0.0675846497 129.4883302358 22.1602934692 48.4003837968 0.8466569058 15.4802074312 0.9520204043 194.2901489644 24.0265554290
0.001 0.0015 0.7979999999999999 0.1995 0.0731954435 0.0243648513 70.1111656747 9.8173488672 49.9373855015 3.0916708993 15.2044335158 0.7901976581 135.3261801355 13.7235822759
0.001 0.002 0.7976 0.1994 0.0883520757 0.0290517635 68.0580484314 18.9379121457 50.9534462673 2.6655705813 14.9485684125 0.7279028101 134.0484151869 22.3604373006
0.001 0.0025 0.7972 0.1993 0.0857643580 0.0200580061 91.0286283149 17.0362338544 49.6075207930 0.9526958208 15.2656346788 0.5914849656 155.9875481447 18.6004726469
0.001 0.003 0.7968 0.1992 0.0768921830 0.0234502697 84.7070549756 12.8731219122 49.9761171699 2.9774927866 15.4521876216 0.8305658309 150.2122519501 16.7046307994
0.001 0.0035 0.7964 0.1991 0.0905701194 0.0251812826 95.2646400889 15.9715250778 49.8528213590 2.6774470183 15.3010281225 0.2733381397 160.5090596898 18.9474915184
0.0 0.0025 0.7979999999999999 0.1995 0.0000000000 0.0000000000 84.1696958947 22.2035999981 49.3376901703 0.8862699476 15.1218488139 0.3592284394 148.6292348789 23.4490983851
0.001 0.004 0.7959999999999999 0.19899999999999998 0.0861340320 0.0169567151 85.0913174128 7.4013537043 48.8916304567 2.4206910549 15.2162313304 0.9534471009 149.2853132319 10.7924485752
0.001 0.0045 0.7956 0.1989 0.0783708789 0.0166312201 107.8449258938 12.2173555093 49.3932055616 0.6799268104 15.5001162432 0.5246256459 172.8166185775 13.4385391857
0.001 0.005 0.7952 0.1988 0.0872430538 0.0218577054 100.8014663930 25.5228847600 49.9141465006 1.4816155541 15.5318228699 0.3700183341 166.3346788173 27.3963763536
0.001 0.0055 0.7948 0.1987 0.0883520757 0.0181705185 117.3632788222 18.1378606436 49.8683140264 1.7814209695 15.6217812059 0.5553751501 182.9417261302 20.4928272817
0.001 0.006 0.7944 0.1986 0.0905701194 0.0265548411 114.0275969800 16.9904490042 49.1220838833 1.5510054548 15.2737456763 0.3288144787 178.5139966590 18.8968237788
0.001 0.0065 0.794 0.1985 0.0868733799 0.0205160720 112.0586321966 24.2915082395 49.5216655948 2.0850368247 15.3157753907 0.3714262790 176.9829465620 26.7684874152
0.001 0.006999999999999999 0.7936 0.1984 0.0924184892 0.0245213962 119.2906743183 28.9684165851 49.3254251420 1.1588646339 15.1284850846 0.5215948446 183.8370030341 30.6733974598
0.001 0.0075 0.7932 0.1983 0.0935275111 0.0305378435 112.6537827259 20.0129984518 48.6999086985 1.8392608602 15.2464632302 0.3647855359 176.6936821657 22.2475826914
0.001 0.008 0.7928 0.1982 0.0927881632 0.0431363732 125.9752185084 17.8995622571 48.7541330342 2.2074045829 15.5937613963 0.5702942321 190.4159011021 20.7203974453
0.001 0.0085 0.7924 0.1981 0.0916791413 0.0166312201 128.7481941432 5.5772231060 48.5701576096 1.5774058068 15.3651787392 0.5421822675 192.7752096333 7.7134424004
0.0 0.003 0.7976 0.1994 0.0000000000 0.0000000000 88.3803605423 8.5219147122 49.5881549588 1.9823888795 15.1941104280 0.2482364338 153.1626259291 10.7525400255
0.001 0.009000000000000001 0.792 0.198 0.0938971850 0.0124597125 130.2010914319 18.5595082639 48.8612906499 0.8220040664 15.4418645338 0.5665446722 194.5981438006 19.9605167150
0.001 0.0095 0.7916 0.1979 0.0935275111 0.0252463226 119.7246171233 18.4312402077 49.1369310228 1.4974876060 15.5119140578 0.3945162993 184.4669897150 20.3484904356
0.001 0.01 0.7912 0.1978 0.0964849027 0.0222296726 120.7567521127 17.6692045731 49.7314621316 1.6192534557 15.4802074312 0.3181242468 186.0649065782 19.6288119482
0.0015 0.0 0.7988 0.1997 0.1142292527 0.0281923355 0.0000000000 0.0000000000 51.2497435300 3.0047293940 14.7627528332 0.4309988476 66.1267256159 3.4639205771
0.0015 0.0005 0.7984 0.1996 0.1253194714 0.0135120762 39.3884206345 10.4117799195 49.3079958912 2.5418271915 14.9869113098 0.6909846640 103.8086473069 13.6581038512
0.0015 0.001 0.7979999999999999 0.1995 0.1234711016 0.0124597125 49.6347430348 17.6722847251 50.9043861541 1.1199533496 15.1624038014 0.9955181603 115.8250040919 19.8002159475
0.0015 0.0015 0.7976 0.1994 0.1275375151 0.0213004068 70.6586636062 13.0853239013 49.8592766371 2.0234453914 15.5384591406 0.5499880930 136.1839368990 15.6800577925
0.0015 0.002 0.7972 0.1993 0.1434334953 0.0068564305 78.1208576362 24.2515188677 50.1433088715 1.6998089360 15.2840687641 0.7684812638 143.6916687671 26.7266654980
0.0015 0.0025 0.7968 0.1992 0.1404761036 0.0298498844 84.7557214584 12.9892708154 49.9709529474 3.7775047282 15.0348399315 0.6715271848 149.9019904409 17.4681526128
0.0015 0.003 0.7964 0.1991 0.1353006682 0.0278999771 91.1279890506 29.6974718512 49.8825156381 1.3834273853 15.2943918518 0.3228136250 156.4401972087 31.4316128386
0.0 0.0035 0.7972 0.1993 0.0000000000 0.0000000000 92.1256519481 16.8547068916 49.0426839632 1.9156524621 15.1742016160 0.3180558756 156.3425375273 19.0884152293
0.0015 0.0035 0.7959999999999999 0.19899999999999998 0.1382580599 0.0535912499 78.7717718437 21.3487646022 48.9445637368 1.4518228897 15.0908795506 0.3367224731 142.9454731910 23.1909012149
0.0015 0.004 0.7956 0.1989 0.1330826245 0.0188497472 91.4372239934 19.1366876771 49.0259002403 1.1893810838 15.1063641822 0.4777887311 155.7025710404 20.8227072392
0.0015 0.0045 0.7952 0.1988 0.1242104495 0.0425623015 105.1601582591 18.6810263105 49.3506007264 1.3990063512 15.4964294262 0.3499610951 170.1313988612 20.4725560583
0.0015 0.005 0.7948 0.1987 0.1404761036 0.0267599008 114.9117047510 13.0537716627 49.0200904900 0.9140327249 15.2354027790 0.4120166101 179.3076741236 14.4065808985
0.0015 0.0055 0.7944 0.1986 0.1341916463 0.0248095020 107.8347870432 5.0203288315 49.3118690581 0.8074518181 15.2707962227 0.1634886170 172.5516439703 6.0160787686
0.0015 0.006 0.794 0.1985 0.1316039287 0.0363259921 105.3588797305 23.0332134151 49.2156854151 1.6163758448 15.0776070093 0.7227455451 169.7837760836 25.4086607971
0.0015 0.0065 0.7936 0.1984 0.1301252328 0.0390246851 112.1873955990 14.8331978655 49.1614610794 1.6129392901 15.3570677417 0.7325934626 176.8360496529 17.2177553033
0.0015 0.006999999999999999 0.7932 0.1983 0.1360400161 0.0183501326 121.5496102284 17.1192058712 48.8632272333 1.9378826432 15.3312600223 0.4755988279 185.8801375001 19.5510374749
0.0015 0.0075 0.7928 0.1982 0.1434334953 0.0311580545 118.9591339042 17.4510148371 48.8561264274 1.1475037069 15.4897931555 0.6813429429 183.4484869824 19.3110195414
0.0015 0.008 0.7924 0.1981 0.1256891453 0.0211717023 126.9465203944 5.8005341561 48.1647661478 2.4326674023 15.2154939669 0.5302458160 190.4524696544 8.7846190767
0.0 0.004 0.7968 0.1992 0.0000000000 0.0000000000 96.9030783433 7.8823871638 49.6940215189 1.9641984458 15.0429509290 0.7581788446 161.6400507912 10.6047644542
0.0015 0.0085 0.792 0.198 0.1338219724 0.0182005773 129.0270125343 13.0961425853 48.6979721151 1.4380377587 15.2243423279 0.4317853057 193.0831489497 14.9841662270
0.0015 0.009000000000000001 0.7916 0.1979 0.1301252328 0.0265136388 129.9131480753 25.6472500652 48.8716190948 1.7515899496 15.5148635114 0.4553396678 194.4297559143 27.8806933214
0.0015 0.0095 0.7912 0.1978 0.1375187120 0.0224985405 134.5496444475 10.8429830325 48.8522532606 1.0974701735 15.1918983378 0.5810985089 198.7313147579 12.5440502554
0.0015 0.01 0.7908 0.1977 0.1419547994 0.0240032007 134.3853950680 18.1686878529 48.4378244095 1.6765658304 15.4757832507 0.1616558921 198.4409575276 20.0309127761
0.002 0.0 0.7984 0.1996 0.1585901275 0.0394980665 0.0000000000 0.0000000000 51.2794378091 4.1940445758 14.8151056353 0.7700079594 66.2531335719 5.0035506017
0.002 0.0005 0.7979999999999999 0.1995 0.1800312170 0.0273258828 44.9475524098 14.1790969578 49.5171469002 1.0052391460 14.7465308381 0.2924052698 109.3912613651 15.5040672564
0.002 0.001 0.7976 0.1994 0.1685713243 0.0167621766 56.6569109494 14.4612276568 50.8598447355 1.6750599508 15.0908795506 0.5544933622 122.7762065598 16.7075431464
0.002 0.0015 0.7972 0.1993 0.1789221951 0.0295184134 75.4350761164 16.1886447850 49.1847000804 1.8990089539 15.0724454654 0.3246208392 139.8711438573 18.4417929915
0.002 0.002 0.7968 0.1992 0.1700500202 0.0365958546 69.5444039270 7.5639212148 49.9309302235 2.6431897271 15.1225861773 0.5167734011 134.7679703480 10.7604801976
0.002 0.0025 0.7964 0.1991 0.1818795868 0.0325313082 84.5620694123 10.5949686555 49.6301142662 1.5945744173 15.2914423982 0.4683412908 149.6655056635 12.6904156718
0.0 0.0045 0.7964 0.1991 0.0000000000 0.0000000000 104.2699671778 10.8206848541 48.9787767105 1.3701707455 15.1225861773 0.6456440925 168.3713300656 12.8364996921
0.002 0.003 0.7959999999999999 0.19899999999999998 0.1778131733 0.0492319113 84.9179430678 7.3407098719 49.3886868669 1.6902842048 15.3047149396 0.7466750295 149.7891580476 9.8269010175
0.002 0.0035 0.7956 0.1989 0.1663532806 0.0307518964 92.0283189825 11.3058406059 50.0613268402 1.8880574879 15.3548556514 0.1901997436 157.6108547547 13.4148497338
0.002 0.004 0.7952 0.1988 0.1778131733 0.0266985483 94.9564190312 15.5737502767 49.4235453684 1.1892899879 15.3445325637 0.5647837915 159.9023101366 17.3545226044
0.002 0.0045 0.7948 0.1987 0.1800312170 0.0159603279 100.8156607838 27.3289131920 49.3163877527 1.0744701246 15.5804888549 0.3662551677 165.8925686084 28.7855988122
0.002 0.005 0.7944 0.1986 0.1822492607 0.0530375852 97.1149803206 24.6547236651 49.4738965372 1.8477815947 14.9419321418 0.6453745603 161.7130582603 27.2009174053
0.002 0.0055 0.794 0.1985 0.1792918691 0.0387011734 100.2955377488 19.2299531091 49.2744284454 1.5408660824 15.6026097572 0.1486477817 165.3518678205 20.9581681466
0.002 0.006 0.7936 0.1984 0.1885337180 0.0407648308 106.6313054789 20.8277947603 49.2202041097 1.1667643209 15.2553115911 0.5252470981 171.2953548977 22.5605710101
0.002 0.0065 0.7932 0.1983 0.1863156743 0.0413902784 119.3494796517 14.2020537205 49.5345761510 1.7962012732 15.5111766944 0.5252470981 184.5815481714 16.5648923702
0.002 0.006999999999999999 0.7928 0.1982 0.1914911097 0.0385313065 120.3146982273 13.0702700398 49.3764218386 2.3731133363 15.3968853658 0.8386178999 185.2794965414 16.3205325825
0.002 0.0075 0.7924 0.1981 0.1815099128 0.0322613342 125.3871651745 16.7643728354 49.0717327144 0.7247940665 15.2656346788 0.2412249207 189.9060424805 17.7626531568
