# Supplementary material for: Multipressure Sampling for Improving the Performance of MOF-based Electronic Noses
Source: ACS Sens. 2024 Jul 12;9(7):3531–9. doi: 10.1021/acssensors.4c00199 (PMC11287752; doi:10.1021/acssensors.4c00199)
Supplement: Supplementary file 2 — se4c00199_si_002.zip [file se4c00199_si_002.zip › Multiplex_Adsorption_Data/Methane_5bar/NU-125.csv]

methane_comp CO2_comp N2_comp O2_comp methane_mass methane_error CO2_mass CO2_error N2_mass N2_error O2_mass O2_error total_mass total_error
0.0 0.0 0.8 0.2 0.0000000000 0.0000000000 0.0000000000 0.0000000000 47.1652345978 2.1064007631 16.1040287369 0.3568401800 63.2692633347 2.4632409431
0.0 0.0005 0.7996 0.1999 0.0000000000 0.0000000000 0.5412440462 0.0943995796 47.3684809326 0.8478511012 15.9086788117 0.4907979897 63.8184037905 1.4330486705
0.0 0.005 0.7959999999999999 0.19899999999999998 0.0000000000 0.0000000000 5.3969106118 0.3767071014 46.1002970452 0.1032685134 15.7543230893 0.5722700672 67.2515307463 1.0522456820
0.002 0.008 0.792 0.198 0.1868578493 0.0399322320 8.5609738406 0.7198473796 45.7864554075 0.6132741713 15.4347356313 0.4330296006 69.9690227287 1.8060833835
0.002 0.0085 0.7916 0.1979 0.1847606793 0.0236301837 9.1465067195 0.7781447244 45.8439503166 0.8302836909 15.5309465153 0.2440511944 70.7061642307 1.8761097934
0.002 0.009000000000000001 0.7912 0.1978 0.1872772833 0.0163847909 9.6854500472 0.8709929245 46.3657990141 1.4514934072 15.8036834558 0.5324719873 72.0422098004 2.8713431099
0.002 0.0095 0.7908 0.1977 0.1841315283 0.0192025664 9.8539776832 0.5151580687 45.5385314999 1.5607480760 15.4067089825 0.3352671650 70.9833496939 2.4303758761
0.002 0.01 0.7904 0.1976 0.1996505864 0.0138222438 10.8478881103 0.6364200980 46.0021528691 1.2418288367 15.6024772159 0.5575494285 72.6521687817 2.4496206070
0.0025 0.0 0.7979999999999999 0.1995 0.2480952140 0.0257738698 0.0000000000 0.0000000000 46.8209975622 2.9523042181 16.0575965277 0.8578423036 63.1266893039 3.8359203915
0.0025 0.0005 0.7976 0.1994 0.2254457778 0.0213870218 0.5119098843 0.0551692935 46.6756123461 1.4838592968 15.7204401258 0.4574341128 63.1334081340 2.0178497249
0.0025 0.001 0.7972 0.1993 0.2298498348 0.0230650569 1.0698341403 0.0947214530 47.0216804298 1.4364613939 16.0354261936 0.8562612339 64.3567905985 2.4105091377
0.0025 0.0015 0.7968 0.1992 0.2363510619 0.0380646470 1.7019565704 0.1078764720 46.6693867827 1.0672642451 15.9333589950 0.6066939882 64.5410534100 1.8198993523
0.0025 0.002 0.7964 0.1991 0.2369802129 0.0172427682 2.1270143283 0.2089288105 46.7019794382 1.4787045337 15.7354992207 0.6556350733 64.8014732001 2.3605111857
0.0 0.0055 0.7956 0.1989 0.0000000000 0.0000000000 5.9835938500 0.2140286664 46.8107436931 1.6330682322 15.9735165813 0.2062289079 68.7678541244 2.0533258065
0.0025 0.0025 0.7959999999999999 0.19899999999999998 0.2264943628 0.0090931125 2.7614374771 0.1273422275 47.0930913042 1.7563886415 16.0584331441 0.6385822203 66.1394562882 2.5314062018
0.0025 0.003 0.7956 0.1989 0.2254457778 0.0452133516 3.3320156852 0.2047381013 46.1702430812 1.4164094027 15.8932014087 0.9509844579 65.6209059529 2.6173453135
0.0025 0.0035 0.7952 0.1988 0.2399162509 0.0278347479 3.7490209280 0.1365297661 46.4936061688 1.3607856437 15.7166753521 0.6756349393 66.1992186998 2.2007850970
0.0025 0.004 0.7948 0.1987 0.2392870999 0.0234808132 4.3713653043 0.1248020548 46.3130648300 1.1754504840 15.7727286497 1.2063573087 66.6964458839 2.5300906607
0.0025 0.0045 0.7944 0.1986 0.2411745530 0.0229350257 4.8223061462 0.3833890548 45.9087694180 1.5311882108 15.6593671299 0.4937312683 66.6316172471 2.4312435596
0.0025 0.005 0.794 0.1985 0.2216708717 0.0228427933 5.2600178562 0.3513401424 46.2647251611 0.7134770817 15.7187668930 0.5248632742 67.4651807820 1.6125232916
0.0025 0.0055 0.7936 0.1984 0.2407551189 0.0058720761 5.8881140289 0.3498038135 46.7093036305 1.3206223397 15.8095397705 0.4582672670 68.6477125488 2.1345654963
0.0025 0.006 0.7932 0.1983 0.2443203080 0.0265604742 6.3436563080 0.2241695796 46.4796902036 0.9561378823 15.7840229708 0.1552278515 68.8516897904 1.3620957876
0.0025 0.0065 0.7928 0.1982 0.2271235138 0.0260454671 6.9740531992 0.6237875626 46.3214876510 0.9043061259 15.6606220545 0.6851658325 69.1832864185 2.2393049881
0.0025 0.006999999999999999 0.7924 0.1981 0.2300595518 0.0147459539 7.4997673950 0.3757891215 46.1837928368 0.9112619771 15.5899279702 0.3049624506 69.5035477538 1.6067595031
0.0 0.006 0.7952 0.1988 0.0000000000 0.0000000000 6.4696206503 0.4136273559 46.1636513081 1.2607796541 15.8041017640 0.5669049899 68.4373737224 2.2413119999
0.0025 0.0075 0.792 0.198 0.2451591760 0.0275807759 7.8425744636 0.6939251011 46.3317415202 1.1747890207 15.5987124422 0.2633946874 70.0181876020 2.1596895851
0.0025 0.008 0.7916 0.1979 0.2336247409 0.0267057949 8.7484824050 0.5096104641 46.4064482811 0.8479422055 15.5242535842 0.5959774661 70.9128090112 1.9802359306
0.0025 0.0085 0.7912 0.1978 0.2306887028 0.0246004391 8.9423179454 0.7920255044 45.5356018230 0.8864045984 15.5501886920 0.2225839857 70.2587971632 1.9256145276
0.0025 0.009000000000000001 0.7908 0.1977 0.2250263438 0.0166510546 9.3374663618 0.5292077852 45.6396053529 0.7265606091 15.6903219360 0.6941365334 70.8924199945 1.9665559823
0.0025 0.0095 0.7904 0.1976 0.2340441749 0.0309188587 9.8890636416 0.6222327324 46.2786411264 0.5785861549 15.5175606531 0.3432003938 71.9193095960 1.5749381398
0.0025 0.01 0.79 0.1975 0.2254457778 0.0311907777 10.7282507441 0.6827127988 46.1669471946 2.0171822724 15.4983184764 0.2774490372 72.6189621929 3.0085348861
0.003 0.0 0.7976 0.1994 0.2776653114 0.0214855044 0.0000000000 0.0000000000 47.3725092384 1.5092571121 15.8982211070 0.2816354452 63.5483956568 1.8123780617
0.003 0.0005 0.7972 0.1993 0.2816499344 0.0474646613 0.5084588064 0.0833831963 46.6594991232 1.8198673843 15.7329893715 0.6699954948 63.1825972355 2.6207107367
0.003 0.001 0.7968 0.1992 0.2741001224 0.0445588179 1.1250513862 0.0994512053 46.2991488647 1.0820749826 15.8166510097 0.6925465739 63.5149513830 1.9186315797
0.003 0.0015 0.7964 0.1991 0.3022022007 0.0199131788 1.6473145041 0.0903160259 46.7777848280 2.6825797731 16.0630345342 0.5362639224 64.7903360670 3.3290729002
0.0 0.0065 0.7948 0.1987 0.0000000000 0.0000000000 6.9038812825 0.2820750414 46.1654823562 1.8187395488 15.9492547063 0.9182549877 69.0186183450 3.0190695779
0.003 0.002 0.7959999999999999 0.19899999999999998 0.2864734255 0.0407391134 2.1661265442 0.1963175003 47.1806154015 1.3381842424 15.7936440592 0.3438422085 65.4268594304 1.9190830646
0.003 0.0025 0.7956 0.1989 0.2808110664 0.0256644261 2.6124659489 0.2694543219 46.8825207771 1.3006544673 15.7677089514 0.3631955900 65.5435067438 1.9589688053
0.003 0.003 0.7952 0.1988 0.2871025765 0.0375481295 3.3067077808 0.1826645951 46.6785420230 2.0224128008 16.1881086833 0.3334669362 66.4604610636 2.5760924616
0.003 0.0035 0.7948 0.1987 0.2810207834 0.0364931689 3.8502525456 0.2260799917 46.3958282023 0.6706720888 15.9647321093 0.6230854613 66.4918336406 1.5563307107
0.003 0.004 0.7944 0.1986 0.2646628572 0.0328553663 4.3224750344 0.4355595099 46.8832531963 0.7169879203 15.8706127663 0.6305224178 67.3410038542 1.8159252143
0.003 0.0045 0.794 0.1985 0.2736806883 0.0254095322 4.8671701585 0.3967088694 45.9680953752 1.0014648503 15.7877877445 0.6394924008 66.8967339665 2.0630756527
0.003 0.005 0.7936 0.1984 0.2829082365 0.0214855044 5.3583735756 0.2812010874 46.9140148037 1.3353161509 15.6426348023 0.4788340809 68.1979314181 2.1168368236
0.003 0.0055 0.7932 0.1983 0.2841665385 0.0284783026 6.1262384021 0.3469701785 46.9839608397 0.9997149492 15.9199731329 0.5378382824 69.3143389132 1.9130017127
0.003 0.006 0.7928 0.1982 0.2847956895 0.0111446386 6.2429998701 0.4831563799 46.2691196765 0.7328892869 15.5497703839 0.4865742465 68.3466856200 1.7137645519
0.003 0.0065 0.7924 0.1981 0.2642434232 0.0422151523 7.0522776310 0.4726619009 46.2603306458 0.4866351186 15.7166753521 0.2248397771 69.2935270521 1.2263519489
0.0 0.006999999999999999 0.7944 0.1986 0.0000000000 0.0000000000 7.2668196387 0.6334647481 45.7461723501 1.7899936261 15.8024285312 0.2929423939 68.8154205200 2.7164007681
0.003 0.006999999999999999 0.792 0.198 0.2694863483 0.0358609942 7.3841562863 0.3653473012 45.3136787980 0.8498922748 15.4456116443 0.4328744033 68.4129330769 1.6839749735
0.003 0.0075 0.7916 0.1979 0.2757778584 0.0148292315 7.8327964097 0.3323045334 46.2834018514 2.1270190725 15.7735652660 0.6225831329 70.1655413855 3.0967359703
0.003 0.008 0.7912 0.1978 0.2665503103 0.0330901267 8.5350907566 0.7834309943 45.9604049733 1.6470488101 15.5468422265 0.7308522888 70.3088882667 3.1944222199
0.003 0.0085 0.7908 0.1977 0.2749389904 0.0516159515 8.9204611189 0.5146929100 45.5894346360 2.1710492174 15.7183485848 0.3947145096 70.5031833301 3.1320725885
0.003 0.009000000000000001 0.7904 0.1976 0.2810207834 0.0416909806 9.5819177110 0.5386507476 46.0182660920 1.2605473200 15.4338990149 0.2654382199 71.3151036013 2.1063272681
0.003 0.0095 0.79 0.1975 0.2764070094 0.0289257455 10.3354030464 0.7988365270 45.7776663768 1.7764864151 15.4598341228 0.5409654943 71.8493105554 3.1452141819
0.003 0.01 0.7896 0.1974 0.2793430474 0.0185501772 10.5188853532 0.4900395557 45.6311825318 1.3932635167 15.6493277333 0.3873669367 72.0787386657 2.2892201863
0.0035 0.0 0.7972 0.1993 0.3217058819 0.0113634883 0.0000000000 0.0000000000 46.7206561285 0.9374462523 15.6965965589 0.4467829142 62.7389585693 1.3955926548
0.0035 0.0005 0.7968 0.1992 0.3428872992 0.0352673919 0.5602249745 0.0622045551 47.2794919968 0.7018433732 16.0270600298 0.6149409273 64.2096643003 1.4142562475
0.0035 0.001 0.7964 0.1991 0.3217058819 0.0249342845 1.0778866553 0.1012969578 46.3273470048 1.6901706320 15.9090971199 0.7997046158 63.6360366619 2.6161064901
0.0 0.0075 0.794 0.1985 0.0000000000 0.0000000000 8.0755222200 0.3994414548 45.7329888041 2.0162339938 15.6760994575 0.3082111102 69.4846104816 2.7238865588
0.0035 0.0015 0.7959999999999999 0.19899999999999998 0.2990564457 0.0203068444 1.6513407616 0.0636763095 47.2853513506 0.3879223005 15.8430044257 0.4592589608 65.0787529836 .9311644152
0.0035 0.002 0.7956 0.1989 0.3296751280 0.0177257396 2.2092650176 0.1703697256 47.0169197048 1.0754563173 15.7296429060 0.2262208222 65.2855027564 1.4897726047
0.0035 0.0025 0.7952 0.1988 0.3397415442 0.0345874141 2.7079457701 0.3828225650 46.7884049067 0.9345663566 15.7413555353 0.4254949000 65.5774477563 1.7774712357
0.0035 0.003 0.7948 0.1987 0.3307237130 0.0217782802 3.2100776004 0.2453638435 47.0557379237 1.6069140918 15.8471875077 0.3618537524 66.4437267448 2.2359099679
0.0035 0.0035 0.7944 0.1986 0.3416289972 0.0270981636 3.8013622758 0.1914717663 46.7063739536 1.4017688861 15.8266904063 0.3253996806 66.6760556329 1.9457384966
0.0035 0.004 0.794 0.1985 0.3359666381 0.0497979636 4.3328282680 0.3667752424 46.2112585577 1.3340742245 15.6903219360 0.3490144559 66.5703753998 2.0996618864
0.0035 0.0045 0.7936 0.1984 0.3279973920 0.0429259507 4.8608431824 0.1233301048 46.7305437880 1.6420692009 15.6317587893 0.4821364391 67.5511431517 2.2904616955
0.0035 0.005 0.7932 0.1983 0.3321917321 0.0150879687 5.4015120490 0.1790795754 46.5104518110 1.1896639269 15.9354505360 0.4673234569 68.1796061281 1.8511549279
0.0035 0.0055 0.7928 0.1982 0.3273682410 0.0259710610 5.8950161847 0.3360624594 46.4884792342 0.8969638950 16.0128375513 0.5496830668 68.7237012112 1.8086804822
0.0035 0.006 0.7924 0.1981 0.3160435229 0.0241165435 6.3217994815 0.1844309743 46.1175088970 1.5585437099 15.6827923886 0.3547233728 68.4381442900 2.1218146005
0.0 0.008 0.7936 0.1984 0.0000000000 0.0000000000 8.6242436016 0.4156826122 45.9164598198 2.4122487072 15.8455142749 0.5998545293 70.3862176963 3.4277858487
0.0035 0.0065 0.792 0.198 0.3298848450 0.0171198965 6.9688765824 0.4198165269 46.3950957831 1.2939258896 15.6999430244 0.2242787366 69.3938002349 1.9551410496
0.0035 0.006999999999999999 0.7916 0.1979 0.3233836180 0.0092465936 7.3036311360 0.4692366169 46.1680458235 0.8653185209 15.6769360739 0.8423717483 69.4719966514 2.1861734797
0.0035 0.0075 0.7912 0.1978 0.3120588998 0.0234508249 8.1267132084 0.4055469275 45.6938043755 1.4444098190 15.5614830132 0.5372575575 69.6940594969 2.4106651289
0.0035 0.008 0.7908 0.1977 0.3154143719 0.0281177245 8.4850501274 0.2825672089 45.5524474652 1.2977559304 15.4728016767 0.5305849852 69.8257136412 2.1390258490
0.0035 0.0085 0.7904 0.1976 0.3330306001 0.0181183839 8.9503704605 0.5297076652 46.1295938142 1.1187808544 15.5673393279 0.3513589604 70.9803342027 2.0179658639
0.0035 0.009000000000000001 0.79 0.1975 0.3164629569 0.0203501150 9.5220990279 0.4653057578 45.6483943836 1.2269899923 15.4627622801 0.3015651029 70.9497186485 2.0142109680
0.0035 0.0095 0.7896 0.1974 0.3273682410 0.0455506102 10.0742714874 0.4759763611 45.6637751873 1.2814063145 15.6095884552 0.7368515111 71.6750033709 2.5397847969
0.0035 0.01 0.7892 0.1973 0.3179309759 0.0412113921 10.6667065220 0.7887053231 45.3997380569 1.2971361586 15.3707344781 0.2926124849 71.7551100329 2.4196653587
0.004 0.0 0.7968 0.1992 0.3806363597 0.0286015859 0.0000000000 0.0000000000 47.4248772129 1.8853950418 16.1797425195 0.5804658854 63.9852560921 2.4944625131
0.004 0.0005 0.7964 0.1991 0.3848306997 0.0244569951 0.5544731781 0.0600394985 46.4558865788 1.5530697083 15.8070299213 0.3510360989 63.2022203779 1.9886023008
0.0 0.0085 0.7932 0.1983 0.0000000000 0.0000000000 9.0107643232 0.3002724223 45.0137531255 2.1854591939 15.5798885736 0.4186009043 69.6044060223 2.9043325205
0.004 0.001 0.7959999999999999 0.19899999999999998 0.3745545666 0.0377816690 1.1256265658 0.1415736668 47.2110107993 1.2521704336 15.9998699974 0.5738749323 64.7110619291 2.0054007017
0.004 0.0015 0.7956 0.1989 0.3953165498 0.0363966260 1.6438634263 0.1761440123 46.1735389677 1.2492418495 15.8271087145 0.7061131476 64.0398276583 2.1678956354
0.004 0.002 0.7952 0.1988 0.3701505095 0.0219552769 2.2483772335 0.2234304563 47.3871576228 0.7807959945 15.8363114947 0.3473681189 65.8419968605 1.3735498466
0.004 0.0025 0.7948 0.1987 0.3856695677 0.0396004346 2.7890461000 0.2842667924 46.0094770614 2.5161959461 15.7781666561 0.6060729939 64.9623593852 3.4461361670
0.004 0.003 0.7944 0.1986 0.3802169257 0.0443411379 3.1629128695 0.0832243407 46.7569108801 1.1811099694 16.0354261936 0.2979623074 66.3354668689 1.6066377554
0.004 0.0035 0.794 0.1985 0.3670047545 0.0301584425 3.6650446998 0.2871892186 45.7666800884 1.7330382293 15.7003613326 0.7351501960 65.4990908753 2.7855360864
0.004 0.004 0.7936 0.1984 0.3688922075 0.0329569452 4.2361980876 0.4337480007 45.8860644220 1.1196172419 15.9463265489 0.5134562225 66.4374812660 2.0997784103
0.004 0.0045 0.7932 0.1983 0.3644881505 0.0472417515 4.9028312965 0.3093247469 46.9414805247 1.0164480117 15.8865084776 0.4654144381 68.0953084493 1.8384289482
0.004 0.005 0.7928 0.1982 0.3720379626 0.0270981636 5.2882016589 0.4831152944 46.3859405428 1.3651594916 15.7957356002 0.2477204013 67.8419157645 2.1230933509
0.004 0.0055 0.7924 0.1981 0.3768614536 0.0278726441 5.7955101060 0.3917205645 46.6254416293 2.0760195210 15.7999186821 0.4636953373 68.5977318710 2.9593080669
0.0 0.009000000000000001 0.7928 0.1982 0.0000000000 0.0000000000 9.5652375013 0.5335608957 45.6571834143 1.2356348637 15.5405676037 0.6734496855 70.7629885193 2.4426454449
0.004 0.006 0.792 0.198 0.3741351326 0.0239261274 6.4086516079 0.4562969404 46.4690701248 1.5952363097 15.7990820657 0.5814718584 69.0509389310 2.6569312359
0.004 0.0065 0.7916 0.1979 0.3829432467 0.0465817295 6.8406115215 0.3038473242 46.1251992988 1.9571258600 15.6936684016 0.2116920504 69.0424224686 2.5192469641
0.004 0.006999999999999999 0.7912 0.1978 0.3797974916 0.0226416676 7.5463569463 0.5412192903 46.4002227177 1.5715443371 15.6363601794 0.3769140183 69.9627373350 2.5123193133
0.004 0.0075 0.7908 0.1977 0.3785391896 0.0120837765 8.0778229386 0.6487598060 45.9263474794 1.1055673505 15.4928804699 0.4913695229 69.8755900775 2.2577804559
0.004 0.008 0.7904 0.1976 0.3848306997 0.0395025787 8.4298328815 0.4779794764 45.8161183861 0.5482851376 15.4886973880 0.6500385463 70.1194793553 1.7158057390
0.004 0.0085 0.79 0.1975 0.3657464525 0.0147340187 8.9118334242 0.4855197651 45.8479786223 0.8956454005 16.0036347711 0.4295240977 71.1291932701 1.8254232820
0.004 0.009000000000000001 0.7896 0.1974 0.3810557937 0.0221388059 9.7636744789 0.5643212929 45.5689268977 0.8465524327 15.3548387669 0.5266471883 71.0684959372 1.9596597198
0.004 0.0095 0.7892 0.1973 0.3642784335 0.0479073694 9.8303953178 0.5766318661 45.5396301288 0.5029507403 15.6016405995 0.4285125915 71.3359444796 1.5560025673
0.004 0.01 0.7888 0.1972 0.3600840934 0.0422068168 10.5217612514 0.3545757426 45.2975655750 0.7383446966 15.3832837238 0.3480263816 71.5626946436 1.4831536376
0.0045 0.0 0.7964 0.1991 0.4070607020 0.0184931873 0.0000000000 0.0000000000 46.8506605408 0.6580182470 15.9797912042 0.7173145151 63.2375124470 1.3938259494
0.0 0.0095 0.7924 0.1981 0.0000000000 0.0000000000 10.0167535229 0.5705248624 46.2152868635 1.9779108293 15.5853265801 0.7009707071 71.8173669665 3.2494063988
0.0045 0.0005 0.7959999999999999 0.19899999999999998 0.4223700432 0.0476643888 0.5262893754 0.0716554730 46.6239767908 0.8300446032 16.0186938660 0.4725616359 63.5913300754 1.4219261009
0.0045 0.001 0.7956 0.1989 0.4301295723 0.0465439473 1.1342542605 0.0862846155 46.4829860901 1.4511773849 15.9906672172 0.9775016642 64.0380371401 2.5615076119
0.0045 0.0015 0.7952 0.1988 0.4198534391 0.0666702193 1.5995745936 0.0760804186 46.6679219443 1.6544570510 16.0789302455 0.5889779329 64.7662802225 2.3861856218
0.0045 0.002 0.7948 0.1987 0.4053829660 0.0476680796 2.1454200770 0.0840628544 46.1493691333 0.2598013951 15.7505583155 0.6464917567 64.4507304918 1.0380240858
0.0045 0.0025 0.7944 0.1986 0.4003497579 0.0399101980 2.6527285241 0.2410160574 46.7938980509 0.6165055890 15.6961782507 0.6304979957 65.5431545836 1.5279298401
0.0045 0.003 0.794 0.1985 0.4215311752 0.0232398235 3.2238819119 0.2193237748 46.4196318271 1.3785612468 15.7944806756 0.6671961882 65.8595255898 2.2883210333
0.0045 0.0035 0.7936 0.1984 0.4076898530 0.0504612404 3.8439255695 0.1528117122 46.3343049875 1.3843835493 15.8710310745 0.2699744343 66.4569514845 1.8576309362
0.0045 0.004 0.7932 0.1983 0.4125133440 0.0303793013 4.3299523698 0.2285309685 46.2017371078 0.8864378829 15.5819801146 0.7776708166 66.5261829362 1.9230189693
0.0045 0.0045 0.7928 0.1982 0.4133522121 0.0350020128 4.9517215664 0.3966554936 46.8656751349 1.5204730274 15.5246718924 0.4562866171 67.7554208058 2.4084171509
0.0045 0.005 0.7924 0.1981 0.4137716461 0.0527320465 5.4400490852 0.6282225731 46.4434354519 0.8001243415 15.8229256326 0.2438618362 68.1201818158 1.7249407973
0.0 0.001 0.7992 0.1998 0.0000000000 0.0000000000 1.0842136314 0.1227169733 46.6441183195 2.0591403469 15.7175119684 0.6496874320 63.4458439193 2.8315447522
0.0 0.01 0.792 0.198 0.0000000000 0.0000000000 10.8703201165 1.0334132813 45.8347950763 0.7341785798 15.6443080350 0.7030584800 72.3494232278 2.4706503411
0.0045 0.0055 0.792 0.198 0.4144007971 0.0373602467 6.0353600181 0.3208368354 46.2401891171 1.6210252666 15.8015919148 0.6088187956 68.4915418471 2.5880411443
0.0045 0.006 0.7916 0.1979 0.4106258910 0.0336750918 6.3379045115 0.1294550376 46.2713169341 1.3812630445 15.5614830132 0.3516118606 68.5813303498 1.8960050345
0.0045 0.0065 0.7912 0.1978 0.4091578720 0.0198246360 6.8676449649 0.3318542317 46.1786659022 1.2026858920 15.4945537026 0.4674462551 68.9500224417 2.0218110148
0.0045 0.006999999999999999 0.7908 0.1977 0.4274032512 0.0280926865 7.4646814367 0.4373877209 46.3500520008 0.7409194290 15.7367541452 0.7589083654 69.9788908339 1.9653082018
0.0045 0.0075 0.7904 0.1976 0.4349530633 0.0328500113 7.8972165299 0.4837394180 46.1826942080 1.3422728833 15.8312917964 0.3577100071 70.3461555976 2.2165723197
0.0045 0.008 0.79 0.1975 0.4185951371 0.0477012836 8.5333652176 0.3191578509 46.0691692282 1.0553878932 15.8082848459 0.5323694475 70.8294144288 1.9546164752
0.0045 0.0085 0.7896 0.1974 0.4150299481 0.0416994192 8.9187355800 0.5086279488 45.9750533578 1.4110576726 15.3661330880 0.6038573951 70.6749519739 2.5652424357
0.0045 0.009000000000000001 0.7892 0.1973 0.4045440979 0.0562010265 9.4358220811 0.3448008882 45.9849410173 1.5270053825 15.5773787245 0.2976920447 71.4026859208 2.2256993419
0.0045 0.0095 0.7888 0.1972 0.4234186282 0.0342654736 10.2548778960 0.6074441708 45.9073045795 1.1765525523 15.4907889289 0.7265935010 72.0763900326 2.5448556977
0.0045 0.01 0.7884 0.1971 0.4152396651 0.0127220633 10.3371285853 0.5629783620 45.5963926187 0.8325013403 15.6798642313 0.5626666571 72.0286251004 1.9708684227
0.0005 0.0 0.7996 0.1999 0.0486543446 0.0211637604 0.0000000000 0.0000000000 47.2772947392 1.1664598801 16.1897819161 0.9549843160 63.5157309999 2.1426079565
0.005 0.0 0.7959999999999999 0.19899999999999998 0.4672494817 0.0441622381 0.0000000000 0.0000000000 46.7777848280 2.2226383384 16.0061446202 0.7129542512 63.2511789299 2.9797548277
0.005 0.0005 0.7956 0.1989 0.4682980667 0.0326943359 0.5464206630 0.0582040878 47.0374274431 1.0901178735 16.0178572496 0.7606522402 64.0700034224 1.9416685374
0.005 0.001 0.7952 0.1988 0.4779450488 0.0390186360 1.0387744394 0.1337289583 46.6616963809 1.4284120353 16.0345895772 0.3887395433 64.2130054463 1.9898991729
0.005 0.0015 0.7948 0.1987 0.4666203307 0.0332386563 1.6001497732 0.0617990313 46.8799573098 1.4034964161 15.6095884552 0.3754478557 64.5563158689 1.8739819594
0.005 0.002 0.7944 0.1986 0.4722826898 0.0157832074 2.2029380415 0.1433571083 46.2705845149 0.9013995012 15.6957599425 0.2919371636 64.6415651887 1.3524769805
0.005 0.0025 0.794 0.1985 0.4466972155 0.0199837306 2.6705590931 0.1584659068 46.9586923764 0.7043474278 15.7367541452 0.2010143876 65.8127028302 1.0838114528
0.005 0.003 0.7936 0.1984 0.4628454247 0.0146861809 3.1686646659 0.1105422855 45.9951948865 1.8664861502 15.6376151040 0.3433553541 65.2643200811 2.3350699707
0.005 0.0035 0.7932 0.1983 0.4590705186 0.0641939600 3.7449946705 0.2397719674 46.1024943029 0.9142088330 15.7610160203 0.5362613120 66.0675755123 1.7544360724
0.005 0.004 0.7928 0.1982 0.4632648587 0.0454926405 4.2689833274 0.4120888207 45.1514479397 0.8294737452 15.5322014398 0.6666914008 65.4158975656 1.9537466072
0.005 0.0045 0.7924 0.1981 0.4729118408 0.0472119507 4.6946162649 0.3301471040 46.2248083134 1.2790564707 15.5936927439 0.4589098239 66.9860291630 2.1153253493
0.0005 0.0005 0.7992 0.1998 0.0457183066 0.0129005791 0.5377929684 0.0356425790 46.5723412355 1.3891125651 15.9956869155 0.7130376932 63.1515394260 2.1506934164
0.005 0.005 0.792 0.198 0.4605385376 0.0308048507 5.4774357622 0.4537230542 46.4763943170 0.8578395876 15.7413555353 0.5231053898 68.1557241521 1.8654728823
0.005 0.0055 0.7916 0.1979 0.4838171249 0.0214116849 5.8932906457 0.5169377264 46.2248083134 1.0678561778 15.5916012030 0.3123011746 68.1935172870 1.9185067637
0.005 0.006 0.7912 0.1978 0.4678786327 0.0248636290 6.2734843913 0.2718501270 46.5302271301 1.0129821255 15.6217193927 0.3309978379 68.8933095468 1.6406937194
0.005 0.0065 0.7908 0.1977 0.4691369347 0.0370576531 6.8797237374 0.3833200155 46.6814716999 0.8114682780 15.5234169678 0.6458927715 69.5537493398 1.8777387181
0.005 0.006999999999999999 0.7904 0.1976 0.4634745757 0.0361541407 7.2317336803 0.4737832632 45.9190232871 0.4900481241 15.8354748783 0.3260808271 69.4497064214 1.3260663551
0.005 0.0075 0.79 0.1975 0.4464874985 0.0580791162 7.9259755122 0.3584066170 45.8033010496 1.4062857278 15.4987367846 0.4842296303 69.6745008449 2.3070010913
0.005 0.008 0.7896 0.1974 0.4691369347 0.0291378361 8.4769976124 0.6768239360 46.0852824511 1.1675033533 15.7413555353 0.4200397495 70.7727725335 2.2935048749
0.005 0.0085 0.7892 0.1973 0.4697660857 0.0148292315 9.0677071081 0.2375707792 45.4934877176 1.4451145434 15.7647807940 0.3194143935 70.7957417054 2.0169289476
0.005 0.009000000000000001 0.7888 0.1972 0.4580219336 0.0299946639 9.3598983679 0.3022972620 45.6575496239 1.9622868376 15.3050600921 0.3138103329 70.7805300175 2.6083890964
0.005 0.0095 0.7884 0.1971 0.4341141953 0.0348155490 9.8856125637 0.4867746392 45.6315487415 1.0415428867 15.5723590262 0.3468337480 71.5236345267 1.9099668229
0.0005 0.001 0.7988 0.1997 0.0448794385 0.0157720572 1.0335978226 0.0898901084 47.4131585053 1.0374402257 16.0450472820 0.5351245853 64.5366830484 1.6782269766
0.005 0.01 0.7879999999999999 0.19699999999999998 0.4607482546 0.0502376193 10.2899638544 0.5203389293 45.8289357225 1.2748837513 15.4246962347 0.6631967346 72.0043440662 2.5086570345
0.0055 0.0 0.7956 0.1989 0.5200981664 0.0273437518 0.0000000000 0.0000000000 47.1099369463 1.8482735182 16.0885513339 0.6568125974 63.7185864466 2.5324298674
0.0055 0.0005 0.7952 0.1988 0.5171621283 0.0334339157 0.5349170701 0.0529665194 46.5137476975 0.9487681854 15.8547170551 0.8337905391 63.4205439510 1.8689591596
0.0055 0.001 0.7948 0.1987 0.5165329773 0.0502551256 1.0934165057 0.0950979142 47.2234619261 0.6914813305 16.0588514523 0.3802695256 64.8922628614 1.2171038959
0.0055 0.0015 0.7944 0.1986 0.5163232603 0.0359247123 1.5765674078 0.1181234718 46.1834266272 1.2842686549 15.6748445330 0.4062941992 63.9511618283 1.8446110382
0.0055 0.002 0.794 0.1985 0.4993361831 0.0280550875 2.2190430716 0.1678736462 46.1164102681 0.9930464941 15.7681272596 0.2519312956 64.6029167824 1.4409065234
0.0055 0.0025 0.7936 0.1984 0.5108706183 0.0673632428 2.7516594231 0.2680954222 46.3332063586 1.6388285636 15.7769117316 0.4881955883 65.3726481316 2.4624828169
0.0055 0.003 0.7932 0.1983 0.5125483543 0.0376417192 3.2100776004 0.0860388774 46.2980502358 1.2120066601 15.7622709449 0.5123850184 65.7829471354 1.8480722751
0.0055 0.0035 0.7928 0.1982 0.5024819381 0.0435565604 3.7173860476 0.1448082583 46.3592072411 0.9233206869 15.7936440592 0.2607157606 66.3727192860 1.3724012662
0.0055 0.004 0.7924 0.1981 0.5039499572 0.0179231370 4.3305275494 0.3791546528 46.3917998966 0.9963389215 15.6405432613 0.2591755995 66.8668206645 1.6525923108
0.0005 0.0015 0.7984 0.1996 0.0436211365 0.0076883523 1.6841260014 0.1803020764 46.2541050824 0.9254458180 15.7275513650 0.5600370301 63.7094035853 1.6734732768
0.0055 0.0045 0.792 0.198 0.5110803353 0.0719986295 4.8159791701 0.1185260904 45.9186570775 1.6142782236 15.5292732825 1.0883777855 66.7749898654 2.8931807290
0.0055 0.005 0.7916 0.1979 0.4999653341 0.0417837116 5.3382422880 0.4047303388 46.6466817868 1.2527936100 15.8078665377 0.4965654765 68.2927559466 2.1958731369
0.0055 0.0055 0.7912 0.1978 0.5056276932 0.0298476735 6.0957538809 0.4025041239 45.7827933113 2.1119960803 15.7852778954 0.2905529068 68.1694527808 2.8349007845
0.0055 0.006 0.7908 0.1977 0.5140163733 0.0360420497 6.4569666981 0.3669339602 46.3793487698 1.1319529046 15.6317587893 0.3757460165 68.9820906305 1.9106749310
0.0055 0.0065 0.7904 0.1976 0.5175815623 0.0325595355 6.8492392162 0.3108440245 45.9940962576 1.0337624502 15.8919464841 0.3149213428 69.2528635202 1.6920873530
0.0055 0.006999999999999999 0.79 0.1975 0.5127580713 0.0248848467 7.3139843696 0.3017890370 45.9263474794 1.4448739806 15.3130079478 0.5183214916 69.0660978681 2.2898693559
0.0055 0.0075 0.7896 0.1974 0.5135969393 0.0233681587 7.9340280272 0.4245963519 45.9226853832 1.7188476407 15.5635745542 0.4107897188 69.9338849039 2.5776018701
0.0055 0.008 0.7892 0.1973 0.5075151462 0.0501043721 8.4942530018 0.6030406798 46.3496857912 0.9600040925 15.6087518388 0.6114194916 70.9602057780 2.2245686360
0.0055 0.0085 0.7888 0.1972 0.5075151462 0.0258216055 8.9089575260 0.2469765405 46.2936557205 0.6999284144 15.6100067634 0.7656461554 71.3201351561 1.7383727158
0.0055 0.009000000000000001 0.7884 0.1971 0.5070957122 0.0479440772 9.4168411528 0.6054715900 46.1211709931 1.3105118876 15.3460542948 0.5115510690 71.3911621529 2.4754786238
0.0005 0.002 0.7979999999999999 0.1995 0.0442502875 0.0095092266 2.2052387601 0.1169412503 47.6603499936 1.5023666217 15.8768873892 0.6460119629 65.7867264304 2.2748290615
0.0055 0.0095 0.7879999999999999 0.19699999999999998 0.4909475030 0.0383134081 9.9241496000 0.6659020469 44.9994709506 1.5255246351 15.3761724846 0.3888835569 70.7907405382 2.6186236470
0.0055 0.01 0.7876 0.1969 0.5073054292 0.0429259507 10.6937399654 0.3092434521 44.7541105104 1.6175183002 15.2230716867 0.3790213860 71.1782275917 2.3487090890
0.006 0.0 0.7952 0.1988 0.5626707179 0.0418300000 0.0000000000 0.0000000000 47.1000492868 2.1513734767 16.1169962908 0.6058188723 63.7797162955 2.7990223490
0.006 0.0005 0.7948 0.1987 0.5555403398 0.0478853312 0.5113347047 0.0493985229 46.8089126450 1.7554501376 15.7919708264 0.5441776385 63.6677585159 2.3969116302
0.006 0.001 0.7944 0.1986 0.5595249628 0.0444797848 1.0404999783 0.0860388774 46.6613301713 1.5522944261 15.8881817104 0.6464267942 64.1495368228 2.3292398825
0.006 0.0015 0.794 0.1985 0.5731565680 0.0183115491 1.6346605519 0.0754867134 46.4196318271 0.7483575638 15.8024285312 0.6455383180 64.4298774782 1.4876941443
0.006 0.002 0.7936 0.1984 0.5714788320 0.0291197174 2.1707279814 0.2120970555 47.4296379379 0.7295608742 15.8584818288 0.4895199663 66.0303265801 1.4602976134
0.006 0.0025 0.7932 0.1983 0.5586860948 0.0729911584 2.6768860692 0.0597079692 46.6155539697 0.7887804813 15.7003613326 0.7615534698 65.5514874663 1.6830330787
0.006 0.003 0.7928 0.1982 0.5500876977 0.0420815861 3.2365358641 0.2854792211 46.1621864697 0.2362821198 15.6012222913 0.7057661286 65.5500323228 1.2696090556
0.006 0.0035 0.7924 0.1981 0.5561694908 0.0585347167 3.8352978748 0.1664486814 46.4145048926 1.7654138551 15.9279209885 0.5269594165 66.7338932467 2.5173566697
0.0005 0.0025 0.7976 0.1994 0.0480251936 0.0110495190 2.7551105010 0.1842012253 47.3604243211 0.7128602864 16.0751654717 0.2779707502 66.2387254874 1.1860817809
0.006 0.004 0.792 0.198 0.5565889248 0.0166404858 4.2977423097 0.3816454562 46.3771515121 2.1434000525 15.5974575176 0.2222724570 66.8289402642 2.7639584515
0.006 0.0045 0.7916 0.1979 0.5607832649 0.0380369064 4.8297834816 0.3667932820 46.3950957831 0.8825970755 15.7999186821 0.6395679171 67.5855812117 1.9269951810
0.006 0.005 0.7912 0.1978 0.5605735479 0.0451471562 5.4193426180 0.3115244325 46.1911170291 1.4304591852 15.7547413974 0.5354514780 67.9257745924 2.3225822519
0.006 0.0055 0.7908 0.1977 0.5616221329 0.0414921790 5.9674888200 0.3819989697 46.4749294786 1.2548472549 15.7078908801 0.4107897188 68.7119313116 2.0891281224
0.006 0.006 0.7904 0.1976 0.5542820378 0.0305813127 6.3643627752 0.4032333403 45.6535213182 1.1419752216 15.6560206644 0.4082876521 68.2281867956 1.9840775267
0.006 0.0065 0.79 0.1975 0.5641387369 0.0390997090 7.0908146672 0.3879730606 45.9633346502 1.5629651213 15.4213497692 0.5341282926 69.0396378235 2.5241661835
0.006 0.006999999999999999 0.7896 0.1974 0.5494585467 0.0362027677 7.4865382632 0.2121906236 45.6538875278 1.0715405897 15.4092188317 0.2852923197 69.0991031694 1.6052263007
0.006 0.0075 0.7892 0.1973 0.5643484539 0.0283668895 7.9581855723 0.3385146005 45.1580397127 0.8156223905 15.4372454805 0.5830045762 69.1178192194 1.7655084567
0.006 0.008 0.7888 0.1972 0.5597346798 0.0357233693 8.5276134212 0.7593713285 45.7538627520 0.4589493385 15.5995490586 0.2336033095 70.4407599116 1.4876473458
0.006 0.0085 0.7884 0.1971 0.5630901519 0.0525046945 8.8088762677 0.3277211902 46.0940714818 0.9653679923 15.4949720108 0.3789198056 70.9610099122 1.7245136826
0.0005 0.003 0.7972 0.1993 0.0494932126 0.0027822104 3.2727721817 0.2058146768 46.9477060881 0.9566202607 15.8438410421 0.7344634204 66.1138125245 1.8996805683
0.006 0.009000000000000001 0.7879999999999999 0.19699999999999998 0.5588958118 0.0206760119 9.4266192068 0.3955530117 45.8318653994 1.2960894407 15.7321527551 0.3662946911 71.5495331731 2.0786131554
0.006 0.0095 0.7876 0.1969 0.5691719450 0.0555872708 10.1105078050 0.7512876664 45.7267632407 1.4473148735 15.4527228835 0.4720503682 71.8591658742 2.7262401789
0.006 0.01 0.7872 0.1968 0.5544917548 0.0519217963 10.7627615228 0.6540134024 45.7578910577 2.2220710891 15.5418225282 0.4773803746 72.6169668635 3.4053866624
0.0065 0.0 0.7948 0.1987 0.5970643063 0.0863626737 0.0000000000 0.0000000000 46.3489533720 1.7365278311 15.5744505671 0.5020158410 62.5204682454 2.3249063458
0.0065 0.0005 0.7944 0.1986 0.6150999685 0.0626853908 0.5211127586 0.0437136530 47.0337653470 2.0300044955 16.0718190062 0.3102414502 64.2417970803 2.4466449895
0.0065 0.001 0.794 0.1985 0.6016780804 0.0384737830 1.0307219244 0.1723850917 46.6664571058 1.9093122643 15.8388213438 0.0954769546 64.1376784544 2.2156480936
0.0065 0.0015 0.7936 0.1984 0.6058724204 0.0418047582 1.6432882466 0.1448539435 46.6770771846 1.7005301292 15.9546927127 0.6819701415 64.8809305643 2.5691589724
0.0065 0.002 0.7932 0.1983 0.5981128913 0.0362416223 2.1609499274 0.1005232368 46.5983421179 1.7075282575 15.5966209012 0.3066515751 64.9540258378 2.1509446917
0.0065 0.0025 0.7928 0.1982 0.6071307224 0.0778386345 2.7154231054 0.1422171656 46.1859900945 0.8884381050 15.7434470763 0.5769463312 65.2519909986 1.6854402363
0.0065 0.003 0.7924 0.1981 0.6161485535 0.0770389636 3.2658700260 0.1927529889 46.4086455388 1.6659689535 15.8212523998 0.4666009899 66.1119165181 2.4023618959
0.0005 0.0035 0.7968 0.1992 0.0478154766 0.0101534222 3.7783550900 0.2372474852 46.6173850178 0.8787767181 15.7823497380 0.3658071048 66.2259053224 1.4919847303
0.0065 0.0035 0.792 0.198 0.6257955357 0.0648483496 3.7864076050 0.1850470115 46.3496857912 0.8657783877 15.7409372271 0.4180069006 66.5028261590 1.5336806494
0.0065 0.004 0.7916 0.1979 0.6178262896 0.0178641468 4.3362793459 0.2209887804 46.7957290990 0.9930599989 15.8371481111 0.8349456641 67.5869828456 2.0668585902
0.0065 0.0045 0.7912 0.1978 0.6062918544 0.0439185660 4.8993802186 0.2263783160 46.1255655085 1.3885853388 15.7923891346 0.6706334869 67.4236267161 2.3295157077
0.0065 0.005 0.7908 0.1977 0.6054529864 0.0319045668 5.3848318393 0.2103805553 45.7179742100 0.6542287320 15.6585305135 0.4288962657 67.3667895492 1.3254101198
0.0065 0.0055 0.7904 0.1976 0.5846910032 0.0478154766 5.8432500166 0.5285071590 46.0120405286 0.3727387863 15.4644355129 0.5436294368 67.9044170613 1.4926908587
0.0065 0.006 0.79 0.1975 0.5981128913 0.0486904893 6.3856444221 0.2408238092 46.2317662960 1.7440813429 15.7810948135 0.1730279638 68.9966184229 2.2066236052
0.0065 0.0065 0.7896 0.1974 0.6085987414 0.0389102757 6.9671510435 0.4923564641 46.1852576753 1.4909627008 15.5535351576 0.4854293084 69.3145426178 2.5076587490
0.0065 0.006999999999999999 0.7892 0.1973 0.6010489294 0.0261061871 7.5958223958 0.2261677750 46.2753452399 1.6381397163 15.5347112890 0.1453306446 70.0069278541 2.0357443230
0.0065 0.0075 0.7888 0.1972 0.6006294953 0.0637401701 7.9742906024 0.4033055332 46.0669719705 1.0021663105 15.5163057286 0.4037885438 70.1581977968 1.8730005576
0.0065 0.008 0.7884 0.1971 0.5708496810 0.0573045713 8.5454439902 0.3033024312 46.2819370129 1.8088136334 15.5225803514 0.5013810637 70.9208110355 2.6708016996
0.0005 0.004 0.7964 0.1991 0.0421531175 0.0113634883 4.3052196451 0.3219567743 46.6499776733 1.5184313570 15.8710310745 0.6634816270 66.8683815104 2.5152332466
0.0065 0.0085 0.7879999999999999 0.19699999999999998 0.5939185513 0.0426628510 9.1188980965 0.4609540061 45.6824518776 0.4515018493 15.6033138323 0.1619322822 70.9985823577 1.1170509886
0.0065 0.009000000000000001 0.7876 0.1969 0.5928699663 0.0326943359 9.6727960950 0.5512201954 46.0468304418 1.4649728420 15.7513949319 0.5130716652 72.0638914350 2.5619590385
0.0065 0.0095 0.7872 0.1968 0.6096473265 0.0304082422 10.3480569985 0.5011052746 45.7249321926 1.5585857007 15.7392639944 0.3693014621 72.4219005120 2.4594006796
0.0065 0.01 0.7868 0.1967 0.6115347795 0.0615639969 10.5695011620 0.6070192116 45.4586978044 0.5155034779 15.4719650603 0.3360720392 72.1116988062 1.5201587256
0.006999999999999999 0.0 0.7944 0.1986 0.6629154451 0.0798181920 0.0000000000 0.0000000000 46.2075964616 1.3165499903 15.7681272596 0.7496521620 62.6386391663 2.1460203443
0.006999999999999999 0.0005 0.794 0.1985 0.6660612001 0.0424727415 0.5654015913 0.0537846793 46.8089126450 1.4761345747 15.7840229708 0.2160771355 63.8243984072 1.7884691310
0.006999999999999999 0.001 0.7936 0.1984 0.6580919541 0.0949682323 1.0715596792 0.1118040343 46.3617707084 1.9960263569 15.7785849643 0.6837208673 63.8700073060 2.8865194908
0.006999999999999999 0.0015 0.7932 0.1983 0.6499129910 0.0523436162 1.6053263900 0.1003783241 47.0498785699 1.8652829714 15.6932500934 0.7173974500 64.9983680443 2.7354023617
0.006999999999999999 0.002 0.7928 0.1982 0.6538976140 0.0544069123 2.1741790592 0.2910886388 46.3976592504 1.3414945412 15.6614586709 0.2581744476 64.8871945945 1.9451645399
0.006999999999999999 0.0025 0.7924 0.1981 0.6666903512 0.0723374714 2.6993180754 0.1106140895 46.5415796280 0.9494791980 15.8404945766 0.3924221354 65.7480826312 1.5248528943
0.0 0.0015 0.7988 0.1997 0.0000000000 0.0000000000 1.6013001325 0.2207191466 46.8469984447 0.9992984680 16.0391909673 0.7266272157 64.4874895445 1.9466448303
0.0005 0.0045 0.7959999999999999 0.19899999999999998 0.0534778357 0.0189906823 4.9137597098 0.3434280091 46.6071311486 1.6138860523 15.8103763868 0.4738780114 67.3847450809 2.4501827551
0.006999999999999999 0.003 0.792 0.198 0.6423631789 0.0406786119 3.2382614030 0.3189629150 46.3756866737 1.0785170896 15.8011736066 0.6649200478 66.0574848622 2.1030786643
0.006999999999999999 0.0035 0.7916 0.1979 0.6364911028 0.0511468771 3.7386676944 0.1427094769 45.9080369987 1.4525407788 15.7279696732 0.6801562553 66.0111654691 2.3265533881
0.006999999999999999 0.004 0.7912 0.1978 0.6473963869 0.0489966425 4.3949476697 0.1457555611 46.1237344604 1.6776164264 15.6129349207 0.3224545723 66.7790134377 2.1948232023
0.006999999999999999 0.0045 0.7908 0.1977 0.6195040256 0.0365750300 5.0213183034 0.1240042495 46.5247339859 0.8161674448 15.6371967958 0.4131445154 67.8027531107 1.3898912397
0.006999999999999999 0.005 0.7904 0.1976 0.6515907270 0.0515170148 5.3411181862 0.1012969578 46.5412134184 1.4976735680 15.7564146302 0.5393327823 68.2903369618 2.1898203229
0.006999999999999999 0.0055 0.79 0.1975 0.6392174238 0.0453027560 5.9801427722 0.3708477175 46.5038600380 1.0389066578 15.5660844033 0.3276568301 68.6893046373 1.7827139614
0.006999999999999999 0.006 0.7896 0.1974 0.6522198780 0.0576626423 6.3804678053 0.1820550341 46.0116743190 1.4137485917 15.5669210197 0.2620679951 68.6112830220 1.9155342632
0.006999999999999999 0.0065 0.7892 0.1973 0.6599794071 0.0456316440 6.7991985871 0.4612410010 45.9962935153 1.8568212677 15.4610890474 0.3307058948 68.9165605569 2.6943998075
0.006999999999999999 0.006999999999999999 0.7888 0.1972 0.6490741229 0.0595389488 7.4767602092 0.3337905797 45.9475876369 1.7978148539 15.7823497380 0.4402732957 69.8557717070 2.6314176781
0.006999999999999999 0.0075 0.7884 0.1971 0.6612377091 0.0390907092 7.8799611406 0.5193588740 45.7992727439 0.8554255208 15.6392883367 0.4371318594 69.9797599303 1.8510069634
0.0005 0.005 0.7956 0.1989 0.0494932126 0.0152041211 5.3077577668 0.3051944607 46.3617707084 1.1181511142 15.6409615695 0.1046740503 67.3599832573 1.5432237463
0.006999999999999999 0.008 0.7879999999999999 0.19699999999999998 0.6339744988 0.0128322131 8.4936778221 0.2999902362 45.8794726490 1.1940154198 15.6873937787 0.3828431888 70.6945187486 1.8896810579
0.006999999999999999 0.0085 0.7876 0.1969 0.6333453477 0.0790830554 9.0061628861 0.5718408148 46.0900431761 1.0872234846 15.5137958794 0.7441776785 71.2433472893 2.4823250333
0.006999999999999999 0.009000000000000001 0.7872 0.1968 0.6247469506 0.0261398594 9.6175788490 0.3787530668 45.6341122087 1.8549514243 15.6648051364 0.3733559371 71.5412431447 2.6332002876
0.006999999999999999 0.0095 0.7868 0.1967 0.6419437449 0.0532268198 10.2169160394 0.7385324564 45.7502006558 1.5448740764 15.5476788429 0.5063056915 72.1567392830 2.8429390441
0.006999999999999999 0.01 0.7864 0.1966 0.6538976140 0.0430119296 10.4993292453 0.5519255564 45.7509330751 0.8586171531 15.5644111705 0.5366201213 72.4685711049 1.9901747604
0.0075 0.0 0.794 0.1985 0.7187001678 0.0319045668 0.0000000000 0.0000000000 46.5364526935 2.5535283420 15.9116069691 0.7188604051 63.1667598304 3.3042933139
0.0075 0.0005 0.7936 0.1984 0.7168127148 0.0705173226 0.5561987170 0.0401143992 46.3386995028 1.4338280670 15.9404702342 0.4008396633 63.5521811688 1.9452994521
0.0075 0.001 0.7932 0.1983 0.7159738468 0.0259710610 1.0882398889 0.1028011936 46.8664075541 0.9059187958 15.8421678094 0.5121541094 64.5127890992 1.5468451598
0.0075 0.0015 0.7928 0.1982 0.7163932808 0.1239383128 1.6070519290 0.1395874613 46.7810807145 1.2073957020 15.9889939844 0.2639070540 65.0935199087 1.7348285301
0.0075 0.002 0.7924 0.1981 0.7086337517 0.0470514479 2.1845322928 0.2368064266 46.5818626854 1.4799363693 15.9471631653 0.4236006111 65.4221918952 2.1873948549
0.0005 0.0055 0.7952 0.1988 0.0490737786 0.0164276831 5.8242690883 0.1854684582 46.4683377056 1.3278762562 15.7861145118 0.3229230863 68.1277950843 1.8526954838
0.0075 0.0025 0.792 0.198 0.7105212047 0.0345008372 2.5630004994 0.2228670832 46.3273470048 1.2072259700 15.7568329384 0.2452955808 65.3577016473 1.7098894712
0.0075 0.003 0.7916 0.1979 0.6962604485 0.0354167253 3.2549416127 0.2153784740 46.9846932589 1.4442501129 15.8128862360 0.2481607834 66.7487815561 1.9432060956
0.0075 0.0035 0.7912 0.1978 0.7201681868 0.0658177359 3.7639755988 0.2313738320 45.7685111365 0.9002394674 15.6731713002 0.4375639646 65.9258262223 1.6349949999
0.0075 0.004 0.7908 0.1977 0.6801122393 0.0486181730 4.3138473397 0.2576650740 46.9048595634 0.6965788158 15.7610160203 0.4518704410 67.6598351627 1.4547325038
0.0075 0.0045 0.7904 0.1976 0.6895495044 0.0663262969 4.8596928231 0.5157074941 45.6850153448 1.8654336628 15.7526498565 0.4803271048 66.9869075288 2.9277945586
0.0075 0.005 0.79 0.1975 0.6847260134 0.0490038231 5.3566480367 0.3176033463 46.0475628610 0.6922559016 15.5476788429 0.6345204422 67.6366157540 1.6933835132
0.0075 0.0055 0.7896 0.1974 0.6922758255 0.0298771295 5.8162165732 0.5907808988 46.0893107568 0.6913005499 15.7104007292 0.2589945968 68.3082038847 1.5709531750
0.0075 0.006 0.7892 0.1973 0.6889203534 0.0484986155 6.4328091530 0.3194065325 46.0699016474 0.9359234473 15.6179546190 0.4933015402 68.8095857728 1.7971301355
0.0075 0.0065 0.7888 0.1972 0.6782247863 0.0354514792 6.9567978099 0.4164713724 45.7428764636 1.4115362220 15.6325954057 0.4084573324 69.0104944655 2.2719164060
0.0075 0.006999999999999999 0.7884 0.1971 0.6889203534 0.0250609624 7.5198986826 0.2491105633 45.8959520815 1.6855600124 15.5903462784 0.4853673040 69.6951173959 2.4450988421
0.0005 0.006 0.7948 0.1987 0.0440405705 0.0077339809 6.4040501707 0.4873289100 46.4302519059 0.6101162047 15.6936684016 0.4046283693 68.5720110487 1.5098074649
0.0075 0.0075 0.7879999999999999 0.19699999999999998 0.7115697897 0.0301759375 8.0525150342 0.4308245287 46.3701935295 1.4311677804 15.6556023562 0.2808515089 70.7898807096 2.1730197555
0.0075 0.008 0.7876 0.1969 0.7086337517 0.0566530987 8.3711645577 0.1801111483 45.7333550137 0.7960376101 15.3477275276 0.3878508792 70.1608808507 1.4206527363
0.0075 0.0085 0.7872 0.1968 0.6914369575 0.0414497578 8.9929337542 0.4662291395 45.1005448036 0.2986708252 15.4502130344 0.4701456554 70.2351285497 1.2764953779
0.0075 0.009000000000000001 0.7868 0.1967 0.7117795067 0.0554446700 9.5249749261 0.5548859127 46.2654575804 1.6006643037 15.6091701470 0.5240384976 72.1113821602 2.7350333840
0.0075 0.0095 0.7864 0.1966 0.6799025223 0.0517215023 9.7912831019 0.7851874226 46.0373089919 0.8268380507 15.3318318163 0.2322209581 71.8403264324 1.8959679337
0.0075 0.01 0.7859999999999999 0.1965 0.6526393120 0.0379257414 10.4705702630 0.5986887966 45.5810118150 0.5060831349 15.4958086272 0.2431000490 72.2000300172 1.3857977219
0.008 0.0 0.7936 0.1984 0.7696613994 0.0495748993 0.0000000000 0.0000000000 46.7261492726 0.5374150703 15.8798155466 0.4672680374 63.3756262186 1.0542580070
0.008 0.0005 0.7932 0.1983 0.7549812092 0.0565536418 0.5136354233 0.1070266984 45.9494186849 0.9037103530 15.4192582283 0.4422639389 62.6372935457 1.5095546321
0.008 0.001 0.7928 0.1982 0.7619018703 0.0247643726 1.0594809066 0.1115670607 46.9901864031 1.7438915580 16.2048410110 0.4587938944 65.0164101910 2.3390168857
0.008 0.0015 0.7924 0.1981 0.7501577182 0.0479073694 1.6128037254 0.0991179899 46.4749294786 1.0720716192 15.7518132401 0.3406210422 64.5897041623 1.5597180207
0.0005 0.0065 0.7944 0.1986 0.0459280236 0.0153193928 6.9102082586 0.2366331283 46.3463899047 1.0840883304 15.5719407180 0.5670346129 68.8744669049 1.9030754644
0.008 0.002 0.792 0.198 0.7457536611 0.0534082960 2.3139477130 0.2898494541 45.6806208295 1.1171647838 15.8371481111 0.4722401205 64.5774703147 1.9326626544
0.008 0.0025 0.7916 0.1979 0.7329609240 0.0543001019 2.6993180754 0.2056088235 46.3548127258 1.9303214011 15.6242292419 0.5916445529 65.4113209671 2.7818748794
0.008 0.003 0.7912 0.1978 0.7283471499 0.0644565131 3.2077768818 0.3640228319 45.8835009547 1.2226106312 15.7288062896 0.6207017008 65.5484312760 2.2717916770
0.008 0.0035 0.7908 0.1977 0.7430273401 0.0477970768 3.7835317068 0.3770231280 46.4672390767 1.0704642101 15.7233682831 0.6784778328 66.7171664067 2.1737622477
0.008 0.004 0.7904 0.1976 0.7346386600 0.0468115409 4.2707088663 0.1932466656 46.2563023400 1.3658772205 15.6497460415 0.4804145281 66.9113959078 2.0863499551
0.008 0.0045 0.79 0.1975 0.7705002674 0.0471448300 5.0236190220 0.4162552482 46.3321077298 0.4504979609 15.9668236503 0.3746136111 68.0930506695 1.2885116502
0.008 0.005 0.7896 0.1974 0.7505771522 0.0495287451 5.3946098932 0.2017692156 46.0655071320 0.4269068038 15.7120739620 0.1847653595 67.9227681394 .8629701240
0.008 0.0055 0.7892 0.1973 0.7394621510 0.0588015959 5.9306773227 0.3721443420 46.0358441534 2.0450626850 15.6919951688 0.8811981503 68.3979787959 3.3572067732
0.008 0.006 0.7888 0.1972 0.7501577182 0.0438624502 6.4247566380 0.2504245250 45.9519821522 0.6922388533 15.6681516019 0.3375143170 68.7950481103 1.3240401455
0.008 0.0065 0.7884 0.1971 0.7499480012 0.0585016470 6.9918837682 0.2970601019 46.4987331034 1.6916071492 15.7308978306 0.4921366978 69.9714627034 2.5393055959
0.0005 0.006999999999999999 0.794 0.1985 0.0480251936 0.0161032071 7.5946720365 0.1360831768 46.0904093857 1.4078206371 15.7672906432 0.4185975602 69.5003972590 1.9786045812
0.008 0.006999999999999999 0.7879999999999999 0.19699999999999998 0.7455439441 0.0419643670 7.3042063156 0.5701118437 45.5462219018 1.9904570141 15.3799372583 0.4246815066 68.9759094198 3.0272147314
0.008 0.0075 0.7876 0.1969 0.7300248859 0.0521078177 7.9098704821 0.2549181653 45.6703669604 0.4485635752 15.2983671611 0.7678324592 69.6086294895 1.5234220174
0.008 0.008 0.7872 0.1968 0.7413496041 0.0478412244 8.4137278514 0.4477632235 44.9434408799 0.6354233828 15.4062906743 0.4992294019 69.5048090097 1.6302572326
0.008 0.0085 0.7868 0.1967 0.7486896992 0.0818380129 8.7427306085 0.6138543965 45.3177071037 1.2691297260 15.4845143061 0.1954999032 70.2936417175 2.1603220386
0.008 0.009000000000000001 0.7864 0.1966 0.7277179989 0.0461758552 9.7441183710 0.6556886500 45.8439503166 1.5423764629 15.4895340044 0.5517318538 71.8053206909 2.7959728219
0.008 0.0095 0.7859999999999999 0.1965 0.7214264888 0.0579213911 10.2824865190 0.5263393477 45.9508835234 1.1623624625 15.5794702654 0.8757795233 72.5342667966 2.6224027246
0.008 0.01 0.7856 0.1964 0.7279277159 0.0557610654 10.6034367611 0.8858737567 45.7088189696 1.2048984121 15.3627866225 0.3973302505 72.4029700691 2.5438634847
0.0085 0.0 0.7932 0.1983 0.7992314968 0.0666807734 0.0000000000 0.0000000000 46.6781758134 1.0195728097 16.0362628100 0.4390634191 63.5136701202 1.5253170022
0.0085 0.0005 0.7928 0.1982 0.8143311210 0.0700165897 0.5124850640 0.0891361447 46.7774186184 0.7434953462 16.0467205148 0.8911492242 64.1509553182 1.7937973048
0.0085 0.001 0.7924 0.1981 0.8067813089 0.0832616118 1.0962924039 0.1209464803 47.0520758276 1.0598270682 15.8998943397 0.6546757063 64.8550438801 1.9187108666
0.0005 0.0075 0.7936 0.1984 0.0461377406 0.0127220633 7.8742093441 0.6234798783 45.9395310254 0.5581130609 15.6978514835 0.4182546441 69.5577295936 1.6125696466
0.0085 0.0015 0.792 0.198 0.7746946075 0.0381754076 1.6490400431 0.1126882473 46.5694115586 0.9481771535 15.8722859991 0.3461651298 64.8654322083 1.4452059382
0.0085 0.002 0.7916 0.1979 0.7530937562 0.0350271344 2.1632506460 0.0705762066 46.5562280125 1.0459962017 15.6054053733 0.7094852212 65.0779777880 1.8610847639
0.0085 0.0025 0.7912 0.1978 0.7746946075 0.0854287300 2.6389242126 0.0458126164 46.5287622916 1.7921835982 15.5581365477 0.4482936887 65.5005176594 2.3717186333
0.0085 0.003 0.7908 0.1977 0.7765820605 0.0480723339 3.2566671517 0.1418071559 46.5987083276 0.9021531990 15.5765421081 0.3062815897 66.2084996479 1.3983142785
0.0085 0.0035 0.7904 0.1976 0.7832930046 0.0363724502 3.8744100907 0.1697471978 46.8272231256 2.2705988251 15.9157900510 0.7048193866 67.4007162719 3.1815378597
0.0085 0.004 0.79 0.1975 0.7767917775 0.0482695471 4.3857447954 0.2715189113 46.5038600380 1.3129860268 15.9212280575 0.3400554874 67.5876246684 1.9728299726
0.0085 0.0045 0.7896 0.1974 0.7929399867 0.0439786105 4.8619935417 0.4499596213 45.9062059507 1.2721955376 15.6150264617 0.7200900620 67.1761659408 2.4862238314
0.0085 0.005 0.7892 0.1973 0.7637893233 0.0433987536 5.3900084561 0.1588329196 46.3024447512 0.7826666241 15.6593671299 0.2359940445 68.1156096605 1.2208923418
0.0085 0.0055 0.7888 0.1972 0.7876970616 0.0259371694 5.7310899857 0.3792070022 46.2903598340 1.0008004199 15.6062419896 0.5749362666 68.4153888709 1.9808808581
0.0085 0.006 0.7884 0.1971 0.7933594207 0.0354812412 6.4868760397 0.4985530290 45.7209038869 0.3903347845 15.6054053733 0.1416675896 68.6065447206 1.0660366443
0.0005 0.008 0.7932 0.1983 0.0497029296 0.0134349891 8.5074821336 0.5526084652 46.4178007791 1.5495861923 15.6727529920 0.3520813344 70.6477388343 2.4677109810
0.0085 0.0065 0.7879999999999999 0.19699999999999998 0.7629504553 0.0550338334 6.9556474506 0.3325234861 46.1292276046 1.0424397031 15.4891156962 0.6134891443 69.3369412067 2.0434861669
0.0085 0.006999999999999999 0.7876 0.1969 0.7973440438 0.0768446139 7.3686264359 0.3454220756 45.0778398076 0.3054600893 15.3540021505 0.6253112842 68.5978124378 1.3530380630
0.0085 0.0075 0.7872 0.1968 0.7853901746 0.0340749797 7.7545719779 0.4287708677 46.1248330892 1.0448175239 15.5071029484 0.3124333769 70.1718981901 1.8200967482
0.0085 0.008 0.7868 0.1967 0.7897942317 0.0845697952 8.6219428830 0.6338156079 45.6700007507 1.3244379590 15.4468665689 0.2126487288 70.5286044343 2.2554720909
0.0085 0.0085 0.7864 0.1966 0.8025869688 0.0631328297 8.8635183340 0.2513739053 46.1442421987 1.2801967339 15.5422408364 0.6151491830 71.3525883379 2.2098526519
0.0085 0.009000000000000001 0.7859999999999999 0.1965 0.7753237585 0.0595330389 9.3823303741 0.2684210023 45.7274956599 1.4788677737 15.3544204587 0.4931809222 71.2395702512 2.3000027371
0.0085 0.0095 0.7856 0.1964 0.8074104599 0.0313875669 9.9971974149 0.3398021928 45.5063050540 0.8037232321 15.5150508040 0.4401429165 71.8259637328 1.6150559083
0.0085 0.01 0.7852 0.1963 0.7679836634 0.0431548471 10.3612861304 0.5909578293 45.1503493109 1.4404125991 15.3966695860 0.3445661218 71.6762886907 2.4190913973
0.009000000000000001 0.0 0.7928 0.1982 0.8235586691 0.0396714509 0.0000000000 0.0000000000 46.1651161466 0.5812548369 15.8170693179 0.4510177111 62.8057441336 1.0719439989
0.009000000000000001 0.0005 0.7924 0.1981 0.8298501792 0.1150396687 0.5331915312 0.0823612265 46.5719750259 1.4422757268 15.7647807940 0.5265275625 63.6997975303 2.1662041845
0.0005 0.0085 0.7928 0.1982 0.0455085896 0.0057203172 8.9354157897 0.3981639290 46.3712921583 0.9419463659 15.6154447698 0.4629218515 70.9676613074 1.8087524636
0.009000000000000001 0.001 0.792 0.198 0.8290113111 0.0258079758 1.0824880925 0.0799147901 46.1563271159 2.2061429966 15.8563902879 0.5127537105 63.9242168074 2.8246194730
0.009000000000000001 0.0015 0.7916 0.1979 0.8279627261 0.0637291290 1.6168299829 0.1174493738 45.7300591272 0.9389585894 15.6146081535 0.6145606503 63.7894599897 1.7346977425
0.009000000000000001 0.002 0.7912 0.1978 0.8476761244 0.0444995562 2.1839571132 0.2304339364 46.2445836325 1.3591723607 15.7735652660 0.4215301417 65.0497821361 2.0556359950
0.009000000000000001 0.0025 0.7908 0.1977 0.8340445192 0.0453997351 2.7447572674 0.1864362995 46.1991736405 1.4901896651 15.9739348895 0.9116646756 65.7519103166 2.6336903753
0.009000000000000001 0.003 0.7904 0.1976 0.8327862172 0.0602935471 3.2549416127 0.2880587869 46.3991240888 0.4882572659 15.4711284439 0.5155281467 65.9579803626 1.3521377466
0.009000000000000001 0.0035 0.79 0.1975 0.8139116870 0.0487410468 3.7685770360 0.0974484015 46.4419706135 1.1634718564 15.7342442961 0.3616118864 66.7587036326 1.6712731911
0.009000000000000001 0.004 0.7896 0.1974 0.8315279152 0.0852493811 4.3454822202 0.2463757018 46.1248330892 1.8587518576 15.8865084776 0.6115179328 67.1883517022 2.8018948733
0.009000000000000001 0.0045 0.7892 0.1973 0.8394971613 0.0424975866 4.6859885702 0.1100142906 46.0072798037 1.3829742976 15.7367541452 0.5533950187 67.2695196804 2.0888811935
0.009000000000000001 0.005 0.7888 0.1972 0.8613077295 0.0572123973 5.4354476481 0.3402419757 46.9956795473 1.0999976082 15.7200218176 0.4442188772 69.0124567425 1.9416708584
0.009000000000000001 0.0055 0.7884 0.1971 0.8246072541 0.0593109939 6.0163790898 0.6926462217 46.1596230024 1.6165499457 15.6200461599 0.5198774857 68.6206555062 2.8883846470
0.0005 0.009000000000000001 0.7924 0.1981 0.0484446276 0.0109696227 9.4835619917 0.3857324696 46.3760528833 2.2249126402 15.4489581098 0.2495810503 71.3570176124 2.8711957828
0.009000000000000001 0.006 0.7879999999999999 0.19699999999999998 0.8204129140 0.0574578662 6.3396300505 0.4273797645 46.0563518917 1.6983268375 15.5250902006 0.6152822932 68.7414850568 2.7984467614
0.009000000000000001 0.0065 0.7876 0.1969 0.8080396109 0.0567027618 7.0229434691 0.7450119682 45.6996637293 1.0514831398 15.4840959979 0.3290402764 69.0147428072 2.1822381462
0.009000000000000001 0.006999999999999999 0.7872 0.1968 0.8139116870 0.0594413609 7.4485764066 0.7898789425 45.8545703953 0.2784002452 15.5171423450 0.4466387644 69.6342008339 1.5743593130
0.009000000000000001 0.0075 0.7868 0.1967 0.8285918771 0.0565131875 8.0818491961 0.7171491500 46.4807888324 1.2559343252 15.5665027115 0.5033038540 70.9577326171 2.5329005167
0.009000000000000001 0.008 0.7864 0.1966 0.8250266881 0.0707265733 8.3303268028 0.6338740657 45.8743457144 1.6109587069 15.5857448883 0.4094671003 70.6154440936 2.7250264462
0.009000000000000001 0.0085 0.7859999999999999 0.1965 0.8308987642 0.0534280561 9.0780603417 0.4742299494 45.5766172996 1.6096785062 15.4958086272 0.3372549962 70.9813850327 2.4745915079
0.009000000000000001 0.009000000000000001 0.7856 0.1964 0.8376097082 0.0716409979 9.5203734890 0.6441046475 45.6879450217 1.4052496896 15.6003856750 0.5078158067 71.6463138939 2.6288111417
0.009000000000000001 0.0095 0.7852 0.1963 0.8373999912 0.0304949002 10.1018801104 0.8238982139 45.9911665807 1.6119690237 15.5401492955 0.6772149941 72.4705959778 3.1435771319
0.009000000000000001 0.01 0.7848 0.1962 0.8457886713 0.0152156876 10.5568472098 0.4633735184 46.0779582589 0.3543834468 15.5163057286 0.2934914182 72.9968998686 1.1264640710
0.0095 0.0 0.7924 0.1981 0.8793433918 0.0770617960 0.0000000000 0.0000000000 46.5503686587 0.3135182067 15.8839986285 0.4041610529 63.3137106790 .7947410556
0.0 0.002 0.7984 0.1996 0.0000000000 0.0000000000 2.2420502574 0.1995334584 47.1168949290 2.0496819720 15.9220646738 0.6879235589 65.2810098602 2.9371389893
0.0005 0.0095 0.792 0.198 0.0463474576 0.0093223867 10.2566034349 0.3181029455 46.3467561143 1.5330666377 15.8722859991 0.5735272265 72.5219930059 2.4340191964
0.0095 0.0005 0.792 0.198 0.8954916010 0.0203328178 0.5423944055 0.0959429993 46.9132823845 1.1872558555 16.0082361612 0.4310677579 64.3594045522 1.7345994305
0.0095 0.001 0.7916 0.1979 0.8713741457 0.0379118228 1.0778866553 0.0771169844 46.4016875561 1.3176191316 15.8559719797 0.3193749480 64.2069203368 1.7520228868
0.0095 0.0015 0.7912 0.1978 0.8942332989 0.0466006092 1.5759922281 0.1444605789 46.3471223239 1.2223688482 15.7078908801 0.5747524100 64.5252387310 1.9881824463
0.0095 0.002 0.7908 0.1977 0.8969596200 0.0568267295 2.1925848079 0.1362872361 46.3101351531 1.5287496477 15.9387970015 0.5809130657 65.3384765825 2.3027766790
0.0095 0.0025 0.7904 0.1976 0.8975887710 0.0396137599 2.7418813691 0.2209648263 46.4928737496 1.2014457261 15.8898549431 0.3755317373 66.0221988328 1.8375560496
0.0095 0.003 0.79 0.1975 0.9120592442 0.0526118060 3.2652948464 0.1849039302 46.2094275097 1.8618358884 15.6472361924 0.5744539743 66.0340177927 2.6738055989
0.0095 0.0035 0.7896 0.1974 0.8858446188 0.0246861054 3.7726032935 0.1632699879 46.2193151692 0.4529229793 15.6388700285 0.3733165665 66.5166331100 1.0141956391
0.0095 0.004 0.7892 0.1973 0.8791336748 0.0403311478 4.4714465625 0.2932491247 46.0801555165 0.7587629864 15.9028224971 0.3887035315 67.3335582509 1.4810467904
0.0095 0.0045 0.7888 0.1972 0.8782948067 0.0412796370 4.8119529126 0.1747410530 46.0896769664 0.8621585413 15.4598341228 0.7219451629 67.2397588085 1.8001243942
0.0095 0.005 0.7884 0.1971 0.8785045237 0.0494398660 5.2772732456 0.2004730050 46.0636760840 1.1518302396 15.4661087457 0.4989461145 67.6855625990 1.9006892251
0.0005 0.01 0.7916 0.1979 0.0442502875 0.0086366748 10.6327709230 0.3304435846 46.2768100783 1.4149831418 15.6300855565 0.4797759715 72.5839168453 2.2338393727
0.0095 0.0055 0.7879999999999999 0.19699999999999998 0.8736810327 0.0522595246 5.7241878300 0.4210315004 45.5085023117 1.0478802501 15.5999673668 0.5413858315 67.7063385412 2.0625571066
0.0095 0.006 0.7876 0.1969 0.8915069779 0.0266067987 6.4638688539 0.4427105084 46.0519573764 1.2234176912 15.4451933361 0.4241455287 68.8525265443 2.1168805270
0.0095 0.0065 0.7872 0.1968 0.9026219790 0.0389057542 6.9188359533 0.5493661205 45.9336716716 1.7851477200 15.2640658894 0.4481406539 69.0191954933 2.8215602486
0.0095 0.006999999999999999 0.7868 0.1967 0.8734713157 0.0459466932 7.4042875739 0.2316938987 45.2979317846 1.5380235210 15.6250658582 0.4074038317 69.2007565324 2.2230679446
0.0095 0.0075 0.7864 0.1966 0.8743101837 0.0505309190 7.9507082369 0.3277131142 46.1182413162 1.5231192684 15.5388943709 0.3229122487 70.4821541077 2.2242755503
0.0095 0.008 0.7859999999999999 0.1965 0.8795531088 0.0498297484 8.4229307257 0.4009361083 45.1529127782 1.0688568932 15.5158874204 0.6491657955 69.9712840331 2.1687885454
0.0095 0.0085 0.7856 0.1964 0.9040899981 0.0427617031 9.0757596232 0.3468748167 45.5429260153 0.7400537235 15.4037808252 0.4235659108 70.9265564618 1.5532561541
0.0095 0.009000000000000001 0.7852 0.1963 0.8755684857 0.0653025207 9.5100202554 0.5321378555 45.9267136890 1.2505495797 15.6510009661 0.5902445676 71.9633033962 2.4382345235
0.0095 0.0095 0.7848 0.1962 0.9133175462 0.0381661898 9.8700827133 0.2722246937 45.8516407184 0.9674018698 15.6564389726 0.5213509759 72.2914799505 1.7991437292
0.0095 0.01 0.7844 0.1961 0.8963304690 0.0301992484 10.5154342753 0.4731404128 45.0631914232 1.3341988712 15.4267877757 0.6228686220 71.9017439432 2.4604071544
0.001 0.0 0.7992 0.1998 0.0887102921 0.0413647849 0.0000000000 0.0000000000 46.8034195008 1.5326036347 16.0504852885 0.3295567751 62.9426150814 1.9035251947
0.01 0.0 0.792 0.198 0.9466625496 0.0195566024 0.0000000000 0.0000000000 46.3284456337 1.5520715127 15.7405189189 0.6510004463 63.0156271022 2.2226285614
0.01 0.0005 0.7916 0.1979 0.9470819836 0.1006589182 0.5492965613 0.0700681190 45.8468799935 1.0674934193 15.8003369903 0.5795620359 63.1435955287 1.8177824924
0.01 0.001 0.7912 0.1978 0.9254811323 0.0368434039 1.0376240801 0.1145402065 46.1138468009 0.3387753642 15.6581122053 0.2796677301 63.7350642186 .7698267047
0.01 0.0015 0.7908 0.1977 0.9443556626 0.0673397344 1.6346605519 0.1168959769 46.6576680751 1.2877246423 15.8020102230 0.2750725454 65.0386945126 1.7470328990
0.01 0.002 0.7904 0.1976 0.9271588683 0.0658043700 2.1275895080 0.2217658809 45.9472214273 1.3372250175 15.7501400073 0.4350855649 64.7521098109 2.0598808333
0.01 0.0025 0.79 0.1975 0.9420487755 0.0551934353 2.7269266984 0.2047316377 46.1761024350 1.1427021566 15.7434470763 0.5211482151 65.5885249852 1.9237754447
0.01 0.003 0.7896 0.1974 0.9430973605 0.0932295278 3.2215811933 0.1964859467 46.1947791252 1.8074076468 15.6936684016 0.5179027071 66.0531260806 2.6150258284
0.01 0.0035 0.7892 0.1973 0.9277880194 0.0367190457 3.7823813475 0.2948916368 46.7386003995 1.5641148223 15.8831620121 0.7018159363 67.3319317785 2.5975414411
0.01 0.004 0.7888 0.1972 0.9259005663 0.0626067603 4.2603556327 0.2213238659 46.3192903934 0.7757754555 15.6790276149 0.3990107621 67.1845742073 1.4587168438
0.01 0.0045 0.7884 0.1971 0.9288366044 0.0394892160 4.8165543497 0.3058614775 46.2515416151 1.2006819792 15.6652234446 0.9408657909 67.6621560138 2.4868984636
0.001 0.0005 0.7988 0.1997 0.0893394431 0.0200452597 0.5395185073 0.0795829166 47.2348144241 1.3318265746 15.7363358370 0.4257251337 63.6000082115 1.8571798846
0.01 0.005 0.7879999999999999 0.19699999999999998 0.9078649041 0.0821534070 5.4653569896 0.4954911420 46.4046172330 0.7163097461 15.5794702654 1.0660685808 68.3573093921 2.3600228759
0.01 0.0055 0.7876 0.1969 0.9416293415 0.0441901145 5.8806366935 0.1274461040 46.8257582872 1.8106143933 15.7233682831 0.6052709932 69.3713926053 2.5875216050
0.01 0.006 0.7872 0.1968 0.9498083046 0.0592635166 6.4040501707 0.3264548608 45.4623599006 1.1985288140 15.4707101358 0.4277589372 68.2869285117 2.0120061286
0.01 0.0065 0.7868 0.1967 0.9147855652 0.0580821452 7.0235186487 0.3888724883 45.3481025015 1.3552831467 15.4970635518 0.5847559512 68.7834702672 2.3869937314
0.01 0.006999999999999999 0.7864 0.1966 0.9152049992 0.0563104797 7.2938530820 0.4056448077 46.0959025299 0.9828525670 15.8015919148 0.7294795934 70.1065525259 2.1742874478
0.01 0.0075 0.7859999999999999 0.1965 0.9380641525 0.0339352957 7.9489826980 0.6154905982 46.0786906781 1.0460510751 15.4598341228 0.4937709603 70.4255716514 2.1892479293
0.01 0.008 0.7856 0.1964 0.9059774511 0.0386243838 8.4459379115 0.2514370698 45.1884351106 1.1637148131 15.2272547686 0.5288620019 69.7676052418 1.9826382686
0.01 0.0085 0.7852 0.1963 0.9187701882 0.0425348271 9.0418240241 0.3207625838 45.7758353287 1.4078659803 15.7154204275 0.2910463222 71.4518499685 2.0622097134
0.01 0.009000000000000001 0.7848 0.1962 0.9097523571 0.0530314549 9.5612112438 0.5309577984 46.2141882346 1.7271765360 15.4832593815 0.3945903627 72.1684112170 2.7057561520
0.01 0.0095 0.7844 0.1961 0.9170924522 0.0621781735 9.9264503185 0.4914821721 45.7047906639 1.1313328673 15.3862118812 0.3595854681 71.9345453158 2.0445786810
0.001 0.001 0.7984 0.1996 0.0899685941 0.0230650569 1.1072208172 0.1178767501 46.8865490828 1.5219322545 16.0504852885 0.6181174123 64.1342237826 2.2809914738
0.01 0.01 0.784 0.196 0.9269491513 0.0281989446 10.4475630772 0.4403547717 45.3660467725 0.7042735478 15.2406406307 0.3822833398 71.9811996317 1.5551106039
0.001 0.0015 0.7979999999999999 0.1995 0.0914366131 0.0168506013 1.6473145041 0.1615998920 47.3366206963 1.0941357788 16.1420947823 0.6380888009 65.2174665958 1.9106750730
0.001 0.002 0.7976 0.1994 0.0989864252 0.0148647790 2.1252887894 0.2680608677 46.7129657266 1.5259222899 15.6928317852 0.3464743493 64.6300727264 2.1553222859
0.001 0.0025 0.7972 0.1993 0.0878714241 0.0103931650 2.7528097824 0.1944549597 46.4478299673 2.2431089396 15.7099824210 0.6496227891 64.9984935948 3.0975798534
0.001 0.003 0.7968 0.1992 0.0922754811 0.0140994723 3.1813186181 0.3844575787 46.9835946301 0.8163783995 15.8756324646 0.5926386371 66.1328211939 1.8075740876
0.001 0.0035 0.7964 0.1991 0.0866131221 0.0189721457 3.8157417669 0.2753759278 47.0930913042 1.3158016860 15.9538560964 0.6833901313 66.9493022896 2.2935398908
0.0 0.0025 0.7979999999999999 0.1995 0.0000000000 0.0000000000 2.7965234354 0.0983271244 46.6584004944 0.4204775328 15.8509522814 0.2789159068 65.3058762112 .7977205640
0.001 0.004 0.7959999999999999 0.19899999999999998 0.0933240661 0.0163525480 4.4173796759 0.3783265705 46.9513681842 0.8829932688 15.7702188005 0.3511098650 67.2322907267 1.6287822523
0.001 0.0045 0.7956 0.1989 0.0912268961 0.0169857826 4.9281392009 0.1175732478 46.6796406519 1.1627754375 15.9300125295 0.5146013696 67.6290192784 1.8119358375
0.001 0.005 0.7952 0.1988 0.0931143491 0.0320914985 5.4061134862 0.4289374969 46.6525411406 1.6830040781 15.5472605347 0.4245249062 67.6990295106 2.5685579797
0.001 0.0055 0.7948 0.1987 0.0994058592 0.0150879687 5.8351975015 0.4247147688 46.7726578934 0.6522208617 15.6443080350 0.4319355666 68.3515692891 1.5239591658
0.001 0.006 0.7944 0.1986 0.0905977451 0.0094349346 6.3729904699 0.5878887491 46.1431435698 1.7223544697 15.6769360739 0.1971754130 68.2836678587 2.5168535664
0.001 0.0065 0.794 0.1985 0.0941629342 0.0307762827 6.9562226302 0.2679719930 46.5155787456 1.7060265384 15.8618282943 0.2778574177 69.4277926043 2.2826322318
0.001 0.006999999999999999 0.7936 0.1984 0.0916463301 0.0122715810 7.2426620936 0.2538517424 45.5700255266 0.4206191209 15.5083578729 0.3771033841 68.4126918232 1.0638458284
0.001 0.0075 0.7932 0.1983 0.0830479330 0.0226416676 7.9259755122 0.3576859038 45.9937300480 1.2079798065 15.6037321405 0.4590470709 69.6064856337 2.0473544488
0.001 0.008 0.7928 0.1982 0.0878714241 0.0153767046 8.5195609061 0.3547623005 46.1570595351 0.7568233544 15.6225560091 0.4433088033 70.3870478744 1.5702711628
0.001 0.0085 0.7924 0.1981 0.0929046321 0.0085548087 9.2132275584 0.4209214789 46.6950214556 0.8446206926 15.8413311930 0.3498117097 71.8424848391 1.6239086899
0.0 0.003 0.7976 0.1994 0.0000000000 0.0000000000 3.2043258040 0.1588745720 46.5174097936 1.5080481599 15.9316857622 0.3330468837 65.6534213598 1.9999696156
0.001 0.009000000000000001 0.792 0.198 0.0960503872 0.0202721615 9.5054188182 0.2252296560 45.7249321926 1.0278506379 15.6192095436 0.4946405478 70.9456109416 1.7679930032
0.001 0.0095 0.7916 0.1979 0.0882908581 0.0277080529 10.0817488228 0.6691749847 46.0347455246 1.0004036947 15.5188155777 0.4563234308 71.7236007832 2.1536101631
0.001 0.01 0.7912 0.1978 0.0912268961 0.0130631979 10.7127208937 0.2565842810 46.0376752015 2.0269963712 15.5497703839 0.2517172798 72.3913933752 2.5483611299
0.0015 0.0 0.7988 0.1997 0.1373646367 0.0106935109 0.0000000000 0.0000000000 46.0944376914 0.7204094258 15.9120252773 1.1072212459 62.1438276054 1.8383241826
0.0015 0.0005 0.7984 0.1996 0.1470116188 0.0150879687 0.5458454834 0.0511101409 46.8004898239 1.5588758195 15.9162083592 0.3312768471 63.4095552853 1.9563507762
0.0015 0.001 0.7979999999999999 0.1995 0.1352674667 0.0163525480 1.0870895296 0.0548083128 47.4248772129 0.3670845405 15.9986150728 0.4449147629 64.6458492820 .8831601642
0.0015 0.0015 0.7976 0.1994 0.1373646367 0.0142854075 1.6312094741 0.0883158331 47.1945313668 1.0824690315 15.9827193615 0.4606300700 64.9458248391 1.6457003421
0.0015 0.002 0.7972 0.1993 0.1342188816 0.0188978178 2.1500215141 0.1677553614 46.6096946159 1.0361891759 15.9592941028 0.5583033919 64.8532291144 1.7811457470
0.0015 0.0025 0.7968 0.1992 0.1518351099 0.0234808132 2.7591367585 0.1611160221 46.6825703288 1.2718328556 15.8049383804 0.6011692703 65.3984805776 2.0575989612
0.0015 0.003 0.7964 0.1991 0.1407201087 0.0187295013 3.1646384084 0.2646726496 46.8235610295 2.4198792014 15.7856962036 0.6243344693 65.9146157502 3.3276158216
0.0 0.0035 0.7972 0.1993 0.0000000000 0.0000000000 3.7674266767 0.1299956898 47.3886224613 1.6006311251 16.0948259567 0.5487042793 67.2508750947 2.2793310942
0.0015 0.0035 0.7959999999999999 0.19899999999999998 0.1405103917 0.0258216055 3.7961856590 0.1767589845 46.9466074592 1.7582324164 15.7522315483 0.5792056600 66.6355350582 2.5400186664
0.0015 0.004 0.7956 0.1989 0.1335897306 0.0174758576 4.3190239565 0.1430984075 46.6811054903 1.0817893933 15.7242048995 0.2697487866 66.8579240769 1.5121124450
0.0015 0.0045 0.7952 0.1988 0.1430269958 0.0127634808 4.8878766257 0.3787565607 46.7858414394 1.4883284881 15.9325223786 0.6378704781 67.7492674395 2.5177190077
0.0015 0.005 0.7948 0.1987 0.1484796378 0.0340904648 5.4273951330 0.5468673043 46.4097441676 1.6533526518 15.9471631653 0.8932524549 67.9327821037 3.1275628758
0.0015 0.0055 0.7944 0.1986 0.1327508626 0.0375293835 5.8990424422 0.3368294434 45.5898008456 1.7537569954 15.7723103415 0.7340087095 67.3939044919 2.8621245318
0.0015 0.006 0.794 0.1985 0.1449144488 0.0239995432 6.6139907413 0.3399384695 46.2200475884 0.9002132481 15.8120496196 0.3812162600 68.7910023981 1.6453675208
0.0015 0.0065 0.7936 0.1984 0.1377840707 0.0231488056 7.0908146672 0.7271016956 46.7279803207 1.5757866427 15.7438653845 0.3839567920 69.7004444431 2.7099939359
0.0015 0.006999999999999999 0.7932 0.1983 0.1319119946 0.0281802223 7.4865382632 0.4049918263 46.1032267221 1.1188518158 15.5807251900 0.4329164414 69.3024021699 1.9849403058
0.0015 0.0075 0.7928 0.1982 0.1430269958 0.0175762367 7.9340280272 0.5917969676 46.6195822755 0.7095044491 15.4953903190 0.6679877569 70.1920276175 1.9868654103
0.0015 0.008 0.7924 0.1981 0.1323314286 0.0216892402 8.6207925237 0.6141087243 45.8802050682 1.7544603767 15.6735896084 0.3240892484 70.3069186289 2.7143475896
0.0 0.004 0.7968 0.1992 0.0000000000 0.0000000000 4.2948664114 0.3636773159 46.5730736547 1.1536809472 15.9802095124 0.5066580859 66.8481495785 2.0240163490
0.0015 0.0085 0.792 0.198 0.1352674667 0.0288160625 9.0096139639 0.3339689364 45.8732470856 0.6422276764 15.2632292730 0.5303356052 70.2813577892 1.5353482805
0.0015 0.009000000000000001 0.7916 0.1979 0.1348480326 0.0311794951 9.4651562430 0.7217750588 45.9970259345 1.6959397656 15.6070786060 0.5472072343 71.2041088161 2.9961015538
0.0015 0.0095 0.7912 0.1978 0.1323314286 0.0156601178 9.8528273239 0.5839135827 45.7231011445 1.0130578502 15.4154934545 0.4680014393 71.1237533515 2.0806329900
0.0015 0.01 0.7908 0.1977 0.1302342586 0.0235556169 10.4912767302 0.4106315408 45.7077203408 1.4665432616 15.6652234446 0.3922508717 71.9944547742 2.2929812910
0.002 0.0 0.7984 0.1996 0.1864384153 0.0152618658 0.0000000000 0.0000000000 46.8418715101 1.8341845241 15.8409128848 0.8429398926 62.8692228102 2.6923862825
0.002 0.0005 0.7979999999999999 0.1995 0.1879064343 0.0052050391 0.5596497949 0.0874273061 46.8136733700 0.9114415056 15.8898549431 0.3642347563 63.4510845423 1.3683086071
0.002 0.001 0.7976 0.1994 0.1864384153 0.0211138262 1.1175740508 0.1403532623 46.9444102016 1.9710692756 15.9233195984 0.8581474018 64.1717422661 2.9906837659
0.002 0.0015 0.7972 0.1993 0.1855995473 0.0266266274 1.6110781865 0.2122218038 47.0868657408 1.9557011451 15.9291759131 0.5483572064 64.8127193877 2.7429067827
0.002 0.002 0.7968 0.1992 0.1916813403 0.0225638343 2.1810812150 0.1231797939 46.3723907871 1.5840952900 15.9961052236 0.8809018302 64.7412585660 2.6107407484
0.002 0.0025 0.7964 0.1991 0.1944076614 0.0321243735 2.7384302913 0.1346166151 47.0443854257 1.1106880962 15.8317101046 0.2761670550 65.8089334830 1.5535961398
0.0 0.0045 0.7964 0.1991 0.0000000000 0.0000000000 4.8136784515 0.2080338188 47.4896963143 1.2748837513 15.8245988653 0.5989086530 68.1279736311 2.0818262231
0.002 0.003 0.7959999999999999 0.19899999999999998 0.1862286983 0.0239334792 3.2210060137 0.1492810042 46.9195079479 1.0141417344 15.8932014087 0.8561426995 66.2199440686 2.0434989173
0.002 0.0035 0.7956 0.1989 0.1820343582 0.0135653024 3.6713716759 0.1147825710 46.5954124410 0.5875517966 15.6405432613 0.4662513462 66.0893617364 1.1821510162
0.002 0.004 0.7952 0.1988 0.1935687934 0.0351324493 4.2494272195 0.4455114455 47.4431876935 1.9616144961 15.9400519261 0.3583844288 67.8262356325 2.8006428197
0.002 0.0045 0.7948 0.1987 0.1908424723 0.0203328178 4.9638003389 0.1988159010 46.4181669887 1.3094963442 15.8768873892 0.4248001549 67.4496971891 1.9534452179
0.002 0.005 0.7944 0.1986 0.1778400182 0.0269092331 5.3313401323 0.3182859354 46.2442174228 2.6278295425 15.7647807940 0.3965561651 67.5181783673 3.3695808761
0.002 0.0055 0.794 0.1985 0.1820343582 0.0190184532 5.7926342078 0.3161584154 46.7012470190 1.3718593336 15.6397066449 0.3784947194 68.3156222299 2.0855309216
0.002 0.006 0.7936 0.1984 0.1835023772 0.0285400108 6.5817806811 0.3011789138 46.6840351672 1.7756256044 15.7610160203 0.5030743420 69.2103342458 2.6084188710
0.002 0.0065 0.7932 0.1983 0.1851801133 0.0157832074 6.7796424791 0.6345104887 46.0211957689 2.7189729790 15.6769360739 0.3845396876 68.6629544352 3.7538063627
0.002 0.006999999999999999 0.7928 0.1982 0.1822440752 0.0490289468 7.4589296402 0.7085466204 46.0219281882 1.2514415020 15.5731956426 0.6338129734 69.2362975462 2.6428300426
0.002 0.0075 0.7924 0.1981 0.1763719992 0.0123999334 8.0122524590 0.3404169523 45.6491268028 0.4642671377 15.5945293603 0.3770068566 69.4322806213 1.1940908800
