# Supplementary material for: Multipressure Sampling for Improving the Performance of MOF-based Electronic Noses
Source: ACS Sens. 2024 Jul 12;9(7):3531–9. doi: 10.1021/acssensors.4c00199 (PMC11287752; doi:10.1021/acssensors.4c00199)
Supplement: Supplementary file 2 — se4c00199_si_002.zip [file se4c00199_si_002.zip › Multiplex_Adsorption_Data/Methane_5bar/WUNSEE01.csv]

methane_comp CO2_comp N2_comp O2_comp methane_mass methane_error CO2_mass CO2_error N2_mass N2_error O2_mass O2_error total_mass total_error
0.0 0.0 0.8 0.2 0.0000000000 0.0000000000 0.0000000000 0.0000000000 50.2397525889 0.8090701989 25.8530338919 0.4646998469 76.0927864808 1.2737700458
0.0 0.0005 0.7996 0.1999 0.0000000000 0.0000000000 3.3985437053 0.2335996775 49.6526368551 0.3734255081 25.3147479885 1.1776888420 78.3659285489 1.7847140276
0.0 0.005 0.7959999999999999 0.19899999999999998 0.0000000000 0.0000000000 28.3168578384 0.7548943842 40.6746514120 0.7324865246 21.3825614057 0.8867197465 90.3740706561 2.3741006553
0.002 0.008 0.792 0.198 0.5776089615 0.0285051331 40.7877875114 1.2738388292 36.0241092725 1.4142320604 19.0803416062 0.3708786342 96.4698473516 3.0874546569
0.002 0.0085 0.7916 0.1979 0.5553893476 0.0386199116 42.7220959875 1.5500353172 35.1278274585 0.8314050803 18.5617982246 0.4521119365 96.9671110182 2.8721722456
0.002 0.009000000000000001 0.7912 0.1978 0.5361996811 0.0399953049 44.9245428863 1.9689133684 34.2410693002 0.7882622172 18.1806466792 0.4675625529 97.8824585468 3.2647334434
0.002 0.0095 0.7908 0.1977 0.5434715547 0.0215994611 46.1632980783 0.8008613271 33.9218504723 0.6300436736 17.8820913990 0.3173682249 98.5107115043 1.7698726867
0.002 0.01 0.7904 0.1976 0.5336747250 0.0468675387 48.9649013903 2.7130935709 32.8604919606 1.3603267490 17.5972350115 0.4897111761 99.9563030874 4.6099990347
0.0025 0.0 0.7979999999999999 0.1995 1.0007916068 0.0608723719 0.0000000000 0.0000000000 49.7644516269 1.0384849870 25.5226488314 1.0896041928 76.2878920651 2.1889615517
0.0025 0.0005 0.7976 0.1994 0.9589783335 0.0707939342 3.3503452699 0.2160406432 48.8840425723 1.0641322246 24.6467255125 0.4888369143 77.8400916882 1.8398037163
0.0025 0.001 0.7972 0.1993 0.9339307688 0.0485111297 6.4680084375 0.2766366177 47.6969365334 0.8230719940 24.3582429475 1.1128322689 79.4571186872 2.2610520103
0.0025 0.0015 0.7968 0.1992 0.8932284762 0.0755515478 9.5094959168 0.4607243657 46.4565685685 1.1387934350 23.6039980289 0.6231937403 80.4632909904 2.2982630888
0.0025 0.002 0.7964 0.1991 0.8865625920 0.0321206177 12.4177451924 0.2529650189 45.6770397181 1.0766969647 23.3825997475 1.0150685733 82.3639472500 2.3768511746
0.0 0.0055 0.7956 0.1989 0.0000000000 0.0000000000 30.5037925971 1.0325223606 40.0626683552 0.5462883162 20.9615219079 0.5719023393 91.5279828602 2.1507130161
0.0025 0.0025 0.7959999999999999 0.19899999999999998 0.8657569536 0.0647920861 15.2672699374 1.0912596475 44.6156812063 1.0249124551 22.8066418890 0.6912049577 83.5553499863 2.8721691464
0.0025 0.003 0.7956 0.1989 0.8452543099 0.0417766637 18.0763523170 1.0469017796 43.3571477501 1.4894305846 22.2073153311 0.6183839987 84.4860697081 3.1964930266
0.0025 0.0035 0.7952 0.1988 0.8114198979 0.0175794981 20.5017862305 0.2443193480 42.3245365693 0.7208895431 22.0860398394 0.1628897275 85.7237825371 1.1456781167
0.0025 0.004 0.7948 0.1987 0.8221257119 0.0782068220 23.1881565014 1.0830980632 41.2469525702 1.0159364520 21.6462650912 0.8250856137 86.9034998747 3.0023269509
0.0025 0.0045 0.7944 0.1986 0.7963711595 0.0479161901 25.5554198893 1.3037123303 41.0111539112 0.6199635635 21.2320750398 0.5233834026 88.5950199998 2.4949754865
0.0025 0.005 0.794 0.1985 0.7690006352 0.0449204951 28.5595120308 1.6516269054 39.6580893545 0.7258555775 20.8070064558 0.5755834010 89.7936084763 2.9979863790
0.0025 0.0055 0.7936 0.1984 0.7529419143 0.0523361950 30.7409067393 2.0337587885 39.0790863645 1.3419316402 20.4768228496 0.2926875239 91.0497578677 3.7207141476
0.0025 0.006 0.7932 0.1983 0.7698086211 0.0238800520 32.8220265419 2.1283326457 38.2697519992 0.3967721085 20.0694822446 0.7124839284 91.9310694068 3.2614687346
0.0025 0.0065 0.7928 0.1982 0.7529419143 0.0513365246 34.3455403066 0.5873158587 37.9052076251 0.5255829280 19.8825326494 0.5357987713 92.8862224954 1.7000340826
0.0025 0.006999999999999999 0.7924 0.1981 0.7301163110 0.0193895587 36.5646073556 0.6049303412 37.2422553742 0.5218092888 19.5918340870 0.3052377769 94.1288131278 1.4513669656
0.0 0.006 0.7952 0.1988 0.0000000000 0.0000000000 33.1882238505 0.6017897062 38.8690368485 0.8430371553 20.3327830214 0.6823801822 92.3900437204 2.1272070437
0.0025 0.0075 0.792 0.198 0.7048667498 0.0654992111 39.2077652361 1.1465676669 35.8285216039 0.6833165054 18.8867440189 0.3079908896 94.6278976087 2.2033742730
0.0025 0.008 0.7916 0.1979 0.7401151372 0.0550254158 40.7492841635 1.4886214491 35.8084161087 1.3965496594 18.8905716507 0.7660800527 96.1883870601 3.7062765770
0.0025 0.0085 0.7912 0.1978 0.7058767322 0.0252245012 42.2354025903 2.1168636372 35.1502256857 0.8621562426 18.6071254433 0.3031292242 96.6986304515 3.3073736052
0.0025 0.009000000000000001 0.7908 0.1977 0.6912319868 0.0594755330 44.6447703586 1.7426213133 34.4082623658 0.7600331348 18.2608254927 0.3174858492 98.0050902039 2.8796158303
0.0025 0.0095 0.7904 0.1976 0.6714363308 0.0537082798 46.7433413189 1.5368907666 33.7185027880 0.5679540563 18.0553421014 0.2384762935 99.1886225391 2.3970293962
0.0025 0.01 0.79 0.1975 0.6419448433 0.0243520989 47.7175591208 1.2852288077 33.5234442114 0.9960168974 17.6973578011 0.5466812144 99.5803059766 2.8522790184
0.003 0.0 0.7976 0.1994 1.1706706544 0.0840640371 0.0000000000 0.0000000000 49.6864987419 1.0708420839 25.3300585156 0.6174308581 76.1872279119 1.7723369791
0.003 0.0005 0.7972 0.1993 1.1275444039 0.0700301757 3.3467442373 0.1268973831 48.6323711539 1.1148899741 24.7849231658 0.5640101758 77.8915829609 1.8758277087
0.003 0.001 0.7968 0.1992 1.0896700621 0.0264329985 6.4765955150 0.2152250622 47.2734865855 1.0453645992 24.2704088704 0.7022633510 79.1101610330 1.9892860109
0.003 0.0015 0.7964 0.1991 1.0776512710 0.1147332947 9.6488281757 0.6342077406 45.7952035936 0.7567232907 23.6380438065 0.3616867306 80.1597268468 1.8673510566
0.0 0.0065 0.7948 0.1987 0.0000000000 0.0000000000 34.9050853621 0.7022305737 38.4893251709 0.6186858940 20.3837509607 0.4480347370 93.7781614937 1.7689512047
0.003 0.002 0.7959999999999999 0.19899999999999998 1.0380599591 0.0610069528 12.5343632460 0.6726793474 45.2006805721 0.8493955045 23.2959743963 0.6220332215 82.0690781735 2.2051150262
0.003 0.0025 0.7956 0.1989 1.0594715869 0.0714879246 15.1996813268 0.5871371079 44.5603029124 0.3544545969 22.8249742308 0.5009895987 83.6444300569 1.5140692281
0.003 0.003 0.7952 0.1988 1.0183653013 0.0247113625 18.3372886746 0.7048794464 43.2610293738 0.4040889747 22.2570745445 0.9933373302 84.8737578942 2.1270171138
0.003 0.0035 0.7948 0.1987 0.9936207314 0.0501407207 20.8690915490 0.6671365907 42.3372347768 1.2708747751 21.9754414259 0.2271575734 86.1753884831 2.2153096599
0.003 0.004 0.7944 0.1986 0.9912977718 0.0707131981 22.6322124785 0.7128311597 41.9296575883 0.2796378893 21.6660076131 0.6198099136 87.2191754517 1.6829921607
0.003 0.0045 0.794 0.1985 0.9584733422 0.0367389358 25.8019521167 1.5241508380 40.5072819823 0.7720272115 21.2483928385 0.6182409112 88.5161002797 2.9511578965
0.003 0.005 0.7936 0.1984 0.9474645336 0.0819105105 28.1476093093 1.1296378062 39.8016496451 1.3133746889 20.9139786919 0.6875243199 89.8107021799 3.2124473255
0.003 0.0055 0.7932 0.1983 0.9238309443 0.0789328260 30.4450680665 1.1638343798 39.0849063763 0.4371408472 20.4929391941 0.5658521164 90.9467445812 2.2457601694
0.003 0.006 0.7928 0.1982 0.9001973550 0.0781979521 32.9547107407 1.3887076727 37.9956823536 0.6107120177 20.0324146524 0.4931449968 91.8830051017 2.5707626393
0.003 0.0065 0.7924 0.1981 0.9103981778 0.0144169467 34.4239320149 1.2729446198 37.4854613210 0.5338423588 19.9171827899 0.6460028642 92.7369743036 2.4672067895
0.0 0.006999999999999999 0.7944 0.1986 0.0000000000 0.0000000000 37.5873005955 1.5023249056 37.3995720563 0.7506523944 19.8922024560 0.4356289930 94.8790751078 2.6886062930
0.003 0.006999999999999999 0.792 0.198 0.8785837307 0.0633586711 36.8222196831 1.8194602325 37.3426064864 0.4131488317 19.5761206512 0.2398081451 94.6195305514 2.5357758804
0.003 0.0075 0.7916 0.1979 0.8640399834 0.0589781323 38.6590232783 1.4781488932 36.0488002316 1.2405940227 19.1871123879 0.4443418932 94.7589758812 3.2220629414
0.003 0.008 0.7912 0.1978 0.8483852555 0.0269269730 40.6077358846 2.2935985198 35.5756156375 1.0633579407 18.7145005880 0.7289869479 95.7462373656 4.1128703814
0.003 0.0085 0.7908 0.1977 0.8298015785 0.0343001697 42.2553467705 1.4403277798 34.5521753844 1.0545194728 18.6462075785 0.5405370021 96.2835313119 3.0696844244
0.003 0.009000000000000001 0.7904 0.1976 0.8300035750 0.0865068685 44.2733100025 1.2804552670 34.5452971886 0.8054055247 18.2882232782 0.7617566684 97.9368340443 2.9341243286
0.003 0.0095 0.79 0.1975 0.8281856066 0.0554994315 45.7685695120 1.8568001543 33.7941629411 0.9653459383 18.1415645440 0.6267432193 98.5324826037 3.5043887434
0.003 0.01 0.7896 0.1974 0.8025320524 0.0324919375 48.3574349020 2.2762058678 32.9777740161 0.8818796461 17.6695571070 0.5306032585 99.8072980775 3.7211807099
0.0035 0.0 0.7972 0.1993 1.3499425387 0.0334021825 0.0000000000 0.0000000000 49.4602237384 0.3886022014 25.1819896013 0.6760782470 75.9921558784 1.0980826309
0.0035 0.0005 0.7968 0.1992 1.3403477055 0.0580345441 3.3132269345 0.1765477575 48.6526530131 1.2749421265 24.6046215627 0.6133706328 77.9108492158 2.1228950609
0.0035 0.001 0.7964 0.1991 1.2877276200 0.1114006519 6.5292259905 0.4007850032 47.0500334059 0.5197511216 24.1660555403 0.4059203771 79.0330425567 1.4378571538
0.0 0.0075 0.794 0.1985 0.0000000000 0.0000000000 39.9974993712 1.6622600529 36.3662554195 0.2379750930 19.4127412097 0.9391078039 95.7764960004 2.8393429498
0.0035 0.0015 0.7959999999999999 0.19899999999999998 1.2565191624 0.0454891430 9.3989719183 0.5530302069 46.0029603777 1.4575390506 23.6467063416 0.5462480941 80.3051578000 2.6023064946
0.0035 0.002 0.7956 0.1989 1.2608620869 0.0757106987 12.0903282342 0.5031957656 45.3334826591 0.6075067608 23.3233721818 0.6705832548 82.0080451620 1.8569964799
0.0035 0.0025 0.7952 0.1988 1.2407634362 0.0979630911 15.0753072031 0.3565425745 44.0708928310 1.0614981753 23.0294503505 0.4644950922 83.4164138208 1.9804989331
0.0035 0.003 0.7948 0.1987 1.2145038926 0.0432432922 17.8456092323 0.9214244159 43.1853692206 0.7552473733 22.5922945083 0.5049240674 84.8377768538 2.2248391488
0.0035 0.0035 0.7944 0.1986 1.1401691845 0.0804351948 20.7984559108 0.5521165076 42.1347689125 0.6808825191 21.9285025727 0.5923652770 86.0018965805 1.9057994985
0.0035 0.004 0.794 0.1985 1.1394621967 0.0407192057 22.6804109140 1.1199901441 41.4640566460 0.7727456342 21.4941670908 0.3748977477 86.7780968475 2.3083527317
0.0035 0.0045 0.7936 0.1984 1.1057287830 0.0483130675 25.5640069669 1.6925579179 40.6266804058 1.0919136795 21.0304192803 0.5739045294 88.3268354360 3.4066891943
0.0035 0.005 0.7932 0.1983 1.0642185044 0.0489006759 27.9905488903 0.7244377559 39.5995365088 0.4306917047 20.7971351949 0.4331726665 89.4514390984 1.6372028030
0.0035 0.0055 0.7928 0.1982 1.0873471025 0.0428946573 30.1337172535 0.4300021118 38.9230042304 0.6141900819 20.3970469448 0.4359806288 90.5411155312 1.5230674798
0.0035 0.006 0.7924 0.1981 1.0419988906 0.0167376978 32.3965506978 0.6086404988 38.1563499515 0.9152281946 19.9665390946 0.6632622265 91.5614386345 2.2038686177
0.0 0.008 0.7936 0.1984 0.0000000000 0.0000000000 40.9334908278 0.7934477403 36.4861829350 0.5718296183 19.2527864914 0.2930378449 96.6724602542 1.6583152035
0.0035 0.0065 0.792 0.198 1.0280611328 0.0402647462 34.4541252877 1.5060996710 37.4847558650 0.7584353854 19.7437306331 0.2144874441 92.7106729186 2.5192872467
0.0035 0.006999999999999999 0.7916 0.1979 1.0174563171 0.0252891215 37.4421512841 1.6080174460 36.3433281004 0.6064459977 19.4242241051 0.2265443011 94.2271598067 2.4662968663
0.0035 0.0075 0.7912 0.1978 1.0002866155 0.0536124712 39.0676019697 1.6162886913 35.7322268636 0.9280902747 19.1014943082 0.3069217000 94.9016097570 2.9049131372
0.0035 0.008 0.7908 0.1977 0.9947317121 0.0578867102 40.9165936751 2.1878783459 35.5909593049 0.7639793430 18.7743325166 0.6532196152 96.2766172087 3.6629640143
0.0035 0.0085 0.7904 0.1976 0.9578673528 0.0143032914 41.8102037487 1.3624396746 34.7225430019 0.8499610110 18.5344004391 0.6262029420 96.0250145425 2.8529069190
0.0035 0.009000000000000001 0.79 0.1975 0.9439295950 0.0726721499 44.6198401334 1.2369647791 34.0257288644 1.0379337318 18.2451120569 0.7037010828 97.8346106497 3.0512717436
0.0035 0.0095 0.7896 0.1974 0.9506964774 0.0307976755 46.2596949492 1.5437848249 33.6271462395 0.7566877762 17.9648891184 0.2351081356 98.8024267845 2.5663784122
0.0035 0.01 0.7892 0.1973 0.9250429232 0.0450927473 48.2759961662 3.1458397505 32.8737192601 1.1203495988 17.4952991330 0.3397859960 99.5700574825 4.6510680926
0.004 0.0 0.7968 0.1992 1.5621398508 0.0831494694 0.0000000000 0.0000000000 49.4462909830 0.6714999697 25.1425045575 0.3770006200 76.1509353913 1.1316500591
0.004 0.0005 0.7964 0.1991 1.4543747237 0.0501545528 3.3636413900 0.0972369536 47.7151020247 0.5461858192 24.3284277103 0.5341455957 76.8615458487 1.2277229213
0.0 0.0085 0.7932 0.1983 0.0000000000 0.0000000000 42.6725125396 2.0904873645 35.5570974182 0.9334495499 18.8190553723 0.2261082055 97.0486653301 3.2500451199
0.004 0.001 0.7959999999999999 0.19899999999999998 1.4909360883 0.0635554276 6.4887836252 0.2872076508 47.2242810313 1.1040574176 24.0838621838 0.6337625650 79.2878629286 2.0885830610
0.004 0.0015 0.7956 0.1989 1.4249842345 0.0677378294 9.4543724188 0.3492534731 45.9138965611 0.5215598273 23.4857443518 0.3423713398 80.2789975662 1.2809224696
0.004 0.002 0.7952 0.1988 1.3956947436 0.0939390098 12.5163580834 0.2064514352 45.1050912878 1.1313493801 22.9385944589 0.6452314398 81.9557385737 2.0769712649
0.004 0.0025 0.7948 0.1987 1.3637792982 0.0813511865 15.3478776657 0.6691972286 43.9768908226 0.6414400867 22.5491832870 0.8278155249 83.2377310735 2.2198040267
0.004 0.003 0.7944 0.1986 1.3863019068 0.0560204407 17.7409022863 0.7250789065 43.1911892324 0.7812320545 22.4341528787 0.2663387439 84.7525463042 1.8286701456
0.004 0.0035 0.794 0.1985 1.3144921548 0.0796465780 20.7843287832 0.7879162725 42.1654562474 1.1659325291 21.9307185701 0.9771739130 86.1949957555 3.0106692926
0.004 0.004 0.7936 0.1984 1.2890405972 0.0445153702 23.7033811564 1.2239817530 41.1469541860 0.8711664359 21.2854604306 0.3784798331 87.4248363702 2.5181433922
0.004 0.0045 0.7932 0.1983 1.2791427692 0.0285165821 25.3000235818 0.3825243091 40.5940530670 1.0546369789 21.0827973996 0.7078527530 88.2560168176 2.1735306231
0.004 0.005 0.7928 0.1982 1.2613670781 0.0531653839 27.9204672571 1.0319865697 39.5505073186 1.3466575259 20.6071637851 0.4758410391 89.3395054389 2.9076505186
0.004 0.0055 0.7924 0.1981 1.2244017205 0.0903685428 30.4974215395 1.1671014527 38.6074890464 0.5720097438 20.3823407805 0.5953557918 90.7116530869 2.4248355311
0.0 0.009000000000000001 0.7928 0.1982 0.0000000000 0.0000000000 45.5314553697 1.5731114310 34.6237791656 0.9522721517 18.4675176098 0.4799678310 98.6227521451 3.0053514137
0.004 0.006 0.792 0.198 1.1917792875 0.0387864820 33.1735427178 0.9046486139 38.0559988394 0.6535254811 19.8551348639 0.4948636334 92.2764557086 2.0918242104
0.004 0.0065 0.7916 0.1979 1.1839014244 0.0541358129 34.6416559820 0.7530258903 37.2210916951 0.6189050530 20.0191186683 0.4711750484 93.0657677698 1.8972418046
0.004 0.006999999999999999 0.7912 0.1978 1.1488550335 0.0229779331 36.7258228121 1.3954214906 36.4339791929 0.9259397873 19.3839332441 0.5108191612 93.6925902826 2.8551583722
0.004 0.0075 0.7908 0.1977 1.1457240879 0.0736813865 38.3271742801 1.4096236871 35.8320488838 1.2914596589 19.1591102395 0.2477491565 94.4640574913 3.0225138890
0.004 0.008 0.7904 0.1976 1.1599648404 0.0533018177 40.2927840391 1.4283920840 35.4802027171 0.9228124567 18.6844838965 0.5095553194 95.6174354931 2.9140616778
0.004 0.0085 0.79 0.1975 1.0930030042 0.0728969480 42.1567338796 1.5908216830 34.8497014411 0.4212691642 18.6339188659 0.3101312967 96.7333571908 2.3951190919
0.004 0.009000000000000001 0.7896 0.1974 1.1139096408 0.0540973601 44.1999043393 1.4199473597 34.3190221852 0.7283739830 18.4328674693 0.2045546024 98.0657036346 2.4069733052
0.004 0.0095 0.7892 0.1973 1.1097687128 0.0529623856 45.8973756757 2.0504215479 33.6687681419 0.6300416989 17.9104964560 0.6668562307 98.5864089864 3.4002818631
0.004 0.01 0.7888 0.1972 1.0464428134 0.0572595027 47.8228200718 0.5660277571 32.4553838680 0.4096704379 17.5166532894 0.2409090279 98.8413000426 1.2738667256
0.0045 0.0 0.7964 0.1991 1.7506025754 0.1145510675 0.0000000000 0.0000000000 49.5411748114 0.9781793864 24.6719073006 0.7023835440 75.9636846874 1.7951139979
0.0 0.0095 0.7924 0.1981 0.0000000000 0.0000000000 46.8463862499 1.9794300362 34.2460074920 1.1125376198 18.1554648911 0.2801203098 99.2478586330 3.3720879658
0.0045 0.0005 0.7959999999999999 0.19899999999999998 1.6747528937 0.0720496306 3.2700145441 0.1916889342 48.4963945150 0.7070022254 24.5417678195 0.6168326867 77.9829297723 1.5875734769
0.0045 0.001 0.7956 0.1989 1.6280917046 0.0421926136 6.3538834064 0.3542886916 46.9027694715 0.3177540822 23.5379210168 0.5217472046 78.4226655993 1.2359825920
0.0045 0.0015 0.7952 0.1988 1.5592109017 0.0317500958 9.5560323373 0.5691376226 45.5922086373 0.9470720823 23.6587935999 0.7240448216 80.3662454762 2.2720046223
0.0045 0.002 0.7948 0.1987 1.5368902897 0.0563841641 12.2717648735 0.3459609336 45.2987389524 0.4907162601 23.1654320065 0.4985192648 82.2728261221 1.3915806226
0.0045 0.0025 0.7944 0.1986 1.5241645108 0.0972386007 15.2548048248 0.6120674779 43.7684285825 1.1994335604 22.6186850223 0.7094745862 83.1660829404 2.6182142252
0.0045 0.003 0.794 0.1985 1.5125497127 0.0237154546 17.6453364229 0.4848332003 42.8878431639 0.9399897082 22.2784287008 0.4510536250 84.3241580003 1.8995919881
0.0045 0.0035 0.7936 0.1984 1.5032578742 0.0725625823 20.7859907982 1.0145863200 41.9062011772 0.7701535912 21.5211619677 0.9310514481 85.7166118173 2.7883539416
0.0045 0.004 0.7932 0.1983 1.4490218168 0.1414820673 23.2263828468 0.9362969784 40.9677683688 0.7979580253 21.5151183385 0.2626222485 87.1582913709 2.1383593195
0.0045 0.0045 0.7928 0.1982 1.4275091906 0.0767490971 25.6440606901 0.8412955917 40.4300345532 1.0863773472 21.1537093150 0.4741636961 88.6553137489 2.4785857321
0.0045 0.005 0.7924 0.1981 1.4208433065 0.1063422792 27.4683991727 1.4434787261 39.2425757863 1.0694328641 20.8430667765 0.7686717036 88.9748850420 3.3879255730
0.0 0.001 0.7992 0.1998 0.0000000000 0.0000000000 6.7535980177 0.4771697565 48.1225028492 1.5196532816 24.9531375107 0.3853879304 79.8292383776 2.3822109685
0.0 0.01 0.792 0.198 0.0000000000 0.0000000000 48.4006472924 2.4236658437 33.7229118878 1.0295238706 18.1582852514 0.4766928220 100.2818444316 3.9298825363
0.0045 0.0055 0.792 0.198 1.3510535194 0.0843866777 29.7916191627 1.1405118470 39.0771463606 0.9565774895 20.5846009029 0.6771082686 90.8044199456 2.8585842828
0.0045 0.006 0.7916 0.1979 1.3313588617 0.0659065979 32.8602528873 1.1766479429 37.6699380580 0.7581449714 20.0034052325 0.6729261356 91.8649550395 2.6736256478
0.0045 0.0065 0.7912 0.1978 1.3155021373 0.0345939261 34.3460943117 0.8891851096 37.4015120602 0.6979220377 19.8035625617 0.4775505642 92.8666710709 2.0992516376
0.0045 0.006999999999999999 0.7908 0.1977 1.2765168148 0.1013660167 37.1482516287 1.1613173914 36.3537335760 0.4822868735 19.4691484152 0.6609182470 94.2476504347 2.4058885286
0.0045 0.0075 0.7904 0.1976 1.2999484076 0.0402951354 37.6465791310 1.2907539092 36.2519715518 0.6967816181 18.9401294098 0.4734006433 94.1386285002 2.5012313060
0.0045 0.008 0.79 0.1975 1.2607610886 0.0758727424 40.6941606655 1.1098123851 35.2470495180 1.0233412773 18.8287251790 0.4844603691 96.0306964511 2.6934867739
0.0045 0.0085 0.7896 0.1974 1.2378344871 0.0518167260 42.3916320018 1.7364717546 34.6749247237 0.4239065513 18.4882674032 0.2256626348 96.7926586158 2.4378576667
0.0045 0.009000000000000001 0.7892 0.1973 1.2044040681 0.0552452090 44.3101513354 2.1245038092 33.9315504919 0.8991402384 17.8933728401 0.3529566814 97.3394787355 3.4318459380
0.0045 0.0095 0.7888 0.1972 1.2038990769 0.1097512194 45.4793788992 2.4494856271 33.4844677689 1.0390865997 17.9336637011 0.3469307519 98.1014094461 3.9452541981
0.0045 0.01 0.7884 0.1971 1.1489560317 0.0775056081 47.8579993896 1.1186421547 32.8566119527 0.5222697400 17.7672624450 0.6502275919 99.6308298190 2.3686450947
0.0005 0.0 0.7996 0.1999 0.1920986614 0.0223167272 0.0000000000 0.0000000000 50.6787225682 0.3253341606 25.6562130357 0.5851628607 76.5270342653 .9328137485
0.005 0.0 0.7959999999999999 0.19899999999999998 1.9553260175 0.0335399341 0.0000000000 0.0000000000 49.3119016201 1.2718265817 24.9966516406 0.3233210430 76.2638792782 1.6286875588
0.005 0.0005 0.7956 0.1989 1.8686695235 0.0621006990 3.1960548759 0.1510067653 48.1337901448 1.0888819781 24.2021158610 0.7069761509 77.4006304052 2.0089655933
0.005 0.001 0.7952 0.1988 1.8474598921 0.1539547223 6.5023567478 0.5143046619 47.1662572775 0.6396677059 23.8098843288 0.4395435641 79.3259582462 1.7474706542
0.005 0.0015 0.7948 0.1987 1.8219073362 0.0308029745 9.5114349343 0.6807402865 45.8747437546 0.7307630091 23.2516544491 0.4953144838 80.4597404742 1.9376207539
0.005 0.002 0.7944 0.1986 1.7494915948 0.0665718651 12.1991902178 0.3884203331 44.7608287728 0.5487370594 23.1128524329 0.5856481429 81.8223630183 1.5893774005
0.005 0.0025 0.794 0.1985 1.7159601775 0.0417502849 15.0747531981 0.3051174708 43.8571396711 0.8254388078 22.5306494909 0.5238292304 83.1785025376 1.6961357939
0.005 0.003 0.7936 0.1984 1.6901046269 0.1385310127 17.9456071358 0.7755733707 42.6054844107 0.9537171207 21.9988101253 1.0060596536 84.2400062987 2.8738811577
0.005 0.0035 0.7932 0.1983 1.6620271148 0.0123432913 20.4546958050 1.1109376604 42.0651051352 0.2271924220 21.7201988212 0.2560217131 85.9020268762 1.6064950868
0.005 0.004 0.7928 0.1982 1.6075890609 0.0324806335 22.7419054696 0.7628630819 41.2021561159 0.7210272554 21.2856618849 0.4159316739 86.8373125313 1.9323026447
0.005 0.0045 0.7924 0.1981 1.5965802523 0.0813035243 25.5905992071 1.9919044843 40.0843611264 0.7123896872 20.9494346496 0.1356456329 88.2209752354 2.9212433287
0.0005 0.0005 0.7992 0.1998 0.1928056491 0.0137950441 3.3794305326 0.1515585976 49.2545833223 0.5663218914 24.8850459555 0.8840237276 77.7118654595 1.6156992607
0.005 0.005 0.792 0.198 1.5711286946 0.0687809169 27.7456786779 0.8590711802 39.6312820276 1.0462928832 20.7133302039 0.8657590116 89.6614196040 2.8399039919
0.005 0.0055 0.7916 0.1979 1.5565849474 0.0964257700 30.0043570847 0.8119634649 38.5760962556 0.6700606368 20.2278253284 0.2035242905 90.3648636161 1.7819741622
0.005 0.006 0.7912 0.1978 1.5014399058 0.1041534329 32.3995977254 1.4229098465 37.9762823144 0.8166657684 19.9766118099 0.7522958696 91.8539317555 3.0960249174
0.005 0.0065 0.7908 0.1977 1.4719484183 0.1115514525 33.8076014465 1.1810661704 37.1429624460 0.6960793465 19.5324050670 0.3445153706 91.9549173778 2.3332123400
0.005 0.006999999999999999 0.7904 0.1976 1.4065015557 0.0155733922 36.5061598275 0.4196638196 36.4858302070 1.0007997603 19.2356628755 0.3624104159 93.6341544657 1.7984473880
0.005 0.0075 0.79 0.1975 1.4220552854 0.0772144627 37.7679062272 1.2384174407 35.8874271777 1.0149866565 19.1184164698 0.5003609113 94.1958051601 2.8309794712
0.005 0.008 0.7896 0.1974 1.4256912222 0.1206570195 40.6215860098 1.7671323367 34.7213084539 1.0245364325 18.6919377058 0.3775062325 95.4605233917 3.2898320212
0.005 0.0085 0.7892 0.1973 1.3635773017 0.1340553777 42.2636568456 1.8503808646 34.3451240562 0.6559118940 18.4761801449 0.5120782988 96.4485383484 3.1524264351
0.005 0.009000000000000001 0.7888 0.1972 1.3531744825 0.0849697218 45.5325633797 1.4082534808 33.5380824229 0.5636361454 17.8099707577 0.3476650749 98.2337910428 2.4045244229
0.005 0.0095 0.7884 0.1971 1.3201480565 0.0929938836 46.1405838730 1.9373329283 32.9165757105 0.8875038491 17.7471170145 0.5600023862 98.1244246545 3.4778330472
0.0005 0.001 0.7988 0.1997 0.1827058247 0.0107912264 6.6353179491 0.3440875093 47.8041658413 1.1227611621 24.6187233641 0.5866603946 79.2409129792 2.0643002924
0.005 0.01 0.7879999999999999 0.19699999999999998 1.3035843444 0.0901243959 47.5544046467 1.9792831931 32.7848318075 0.9596785398 17.5480801610 0.4245528918 99.1909009596 3.4536390206
0.0055 0.0 0.7956 0.1989 2.1125802845 0.1149972241 0.0000000000 0.0000000000 48.7935678438 0.5266565492 24.8258183898 0.3309216724 75.7319665181 .9725754457
0.0055 0.0005 0.7952 0.1988 2.0581422306 0.1003265951 3.3525612899 0.1176605425 47.5978199691 0.6829422322 24.2974037473 0.4240371468 77.3059272369 1.3249665166
0.0055 0.001 0.7948 0.1987 1.9638098700 0.0785670273 6.2959898833 0.3867589848 46.6523326010 0.7981390270 23.7832923605 0.4097970780 78.6954247148 1.6732621171
0.0055 0.0015 0.7944 0.1986 1.9495691175 0.1340237193 9.4424613112 0.4836961831 45.4368319592 1.0469436065 23.3235736361 0.4727053905 80.1524360240 2.1373688994
0.0055 0.002 0.794 0.1985 1.9311874370 0.0601983430 12.2185803930 0.6638080484 44.6950450033 0.7264227145 23.3147096467 0.7329865547 82.1595224800 2.1834156606
0.0055 0.0025 0.7936 0.1984 1.9078568424 0.1076093523 14.5484484430 0.8483685424 43.8373869039 0.5043832608 22.4903586299 0.6932077475 82.7840508192 2.1535689030
0.0055 0.003 0.7932 0.1983 1.8367540782 0.0836040995 17.9796784436 0.6394753813 42.4806187034 0.5738412790 22.0608580512 0.4768514895 84.3579092764 1.7737722493
0.0055 0.0035 0.7928 0.1982 1.7911028716 0.0866077468 20.8735235891 0.7349748698 41.6935062013 1.3129563859 21.7772103896 0.5205276744 86.1353430516 2.6550666769
0.0055 0.004 0.7924 0.1981 1.7957487908 0.0789002528 23.0781865078 0.7927798076 40.5444947849 0.5218448142 21.3313920122 0.6281442150 86.7498220957 2.0216690896
0.0005 0.0015 0.7984 0.1996 0.1935126369 0.0156648245 9.8416219175 0.3217877400 47.4027613925 0.6351568457 24.0526367665 0.4986228060 81.4905327134 1.4712322162
0.0055 0.0045 0.792 0.198 1.7124252389 0.0882172116 25.2964225493 1.4039514353 39.8363933518 0.9375954433 20.9999996802 0.4742451711 87.8452408202 2.9040092613
0.0055 0.005 0.7916 0.1979 1.6614211254 0.0839173259 27.5708900987 0.9672610089 39.1983084240 0.6598781778 20.3208972174 0.5062549495 88.7515168655 2.2173114621
0.0055 0.0055 0.7912 0.1978 1.6600071499 0.0827086213 30.0240242624 1.1193086746 38.8286494940 1.0386833673 20.2328616861 0.3617244302 90.7455425924 2.6024250934
0.0055 0.006 0.7908 0.1977 1.6574821938 0.0908364535 31.9320175008 2.2809204885 37.8621748107 0.8135765635 19.7461480848 0.5208746666 91.1978225901 3.7062081721
0.0055 0.0065 0.7904 0.1976 1.6263747345 0.0130690324 34.2375093306 1.1132619960 37.0438458818 0.7209889471 19.2693057444 0.5468753833 92.1770356913 2.3941953588
0.0055 0.006999999999999999 0.79 0.1975 1.5861774331 0.1184033744 36.9028274113 1.7536324657 36.2493260919 1.0725596807 19.1025015797 0.6188859869 93.8408325160 3.5634815077
0.0055 0.0075 0.7896 0.1974 1.5748656297 0.1516623757 38.6307690230 1.3534139318 35.7198813840 0.7487743065 18.9963351609 0.6001599316 94.9218511976 2.8540105456
0.0055 0.008 0.7892 0.1973 1.5282044406 0.0754759011 40.6825265603 0.8842735582 35.1276510945 0.3999219895 18.5769072975 0.3829611900 95.9152893929 1.7426326388
0.0055 0.0085 0.7888 0.1972 1.5154786618 0.0735805312 41.7938606011 0.9044433313 34.6258955336 0.7214236783 18.7006002409 0.3279849324 96.6358350374 2.0274324732
0.0055 0.009000000000000001 0.7884 0.1971 1.4831592235 0.0666588415 44.1976883193 0.7893309649 33.4008712361 0.9928358645 18.1194045705 0.2854959352 97.2011233494 2.1343216061
0.0005 0.002 0.7979999999999999 0.1995 0.1839178036 0.0282679635 12.8304789214 0.4156234019 45.5195466720 0.4934348101 23.5959398567 0.5695090048 82.1298832537 1.5068351803
0.0055 0.0095 0.7879999999999999 0.19699999999999998 1.4623535851 0.0842192139 45.7995937923 1.5839680335 33.1056379113 0.6470694690 17.6854719971 0.4357180462 98.0530572858 2.7509747626
0.0055 0.01 0.7876 0.1969 1.4158943925 0.0530193650 47.5411085266 1.8141347106 32.7245153217 1.0087165694 17.2670514053 0.2336717108 98.9485696461 3.1095423558
0.006 0.0 0.7952 0.1988 2.3037699617 0.1243353617 0.0000000000 0.0000000000 48.7327222661 0.5828784887 24.6104637376 0.3389019499 75.6469559654 1.0461158003
0.006 0.0005 0.7948 0.1987 2.2329701921 0.0896450316 3.2774936116 0.1726381292 47.6505528031 0.7675004362 24.0437727771 0.5824536951 77.2047893839 1.6122372921
0.006 0.001 0.7944 0.1986 2.2046906836 0.0905056987 6.3236901336 0.1733725892 46.5385778254 1.2598521341 23.5993645799 0.5902920534 78.6663232225 2.1140224754
0.006 0.0015 0.794 0.1985 2.1544945560 0.1432475590 9.4147610609 0.2515792788 45.2456533904 0.5776415925 23.1559636542 0.8632079789 79.9708726615 1.8356764092
0.006 0.002 0.7936 0.1984 2.0819778163 0.0598993675 12.0271716636 0.5495199078 44.4807627515 0.3429923750 23.0322707108 0.6469362423 81.6221829422 1.5993478926
0.006 0.0025 0.7932 0.1983 2.0652121077 0.1561624918 14.6575874290 0.5327788683 43.5774263778 0.3167383408 22.3686802296 0.4967021659 82.6689061441 1.5023818668
0.006 0.003 0.7928 0.1982 1.9612849139 0.0766985751 17.4334295083 1.0876240036 42.4894369031 0.3904149129 22.0509867903 0.6392667923 83.9351381156 2.1940042839
0.006 0.0035 0.7924 0.1981 1.9701727594 0.0685080854 20.2835082584 0.5723866468 41.6991498491 0.6450049586 21.5386884922 0.7253444996 85.4915193591 2.0112441904
0.0005 0.0025 0.7976 0.1994 0.1702830406 0.0174045502 15.6888677465 0.6025542425 44.9689382849 1.6024885467 22.8171175129 0.6516897003 83.6452065849 2.8741370397
0.006 0.004 0.792 0.198 1.8745274217 0.0911852516 23.3787342233 0.7567136501 40.6136294703 0.4529370723 21.1506875005 0.6114966160 87.0175786158 1.9123325900
0.006 0.0045 0.7916 0.1979 1.9165426915 0.0706335252 24.9346572808 1.2118679360 40.1254539368 0.7180653003 20.8279577036 0.2673158200 87.8046116127 2.2678825815
0.006 0.005 0.7912 0.1978 1.8463489114 0.0773527879 27.7589747980 1.1000530746 39.2757322171 0.5323547649 20.5038177265 0.5887491643 89.3848736530 2.2985097917
0.006 0.0055 0.7908 0.1977 1.8146354626 0.1084959982 29.7159974794 0.8724841889 38.0387151680 0.3236067345 20.1732312117 0.6656894054 89.7425793217 1.9702763270
0.006 0.006 0.7904 0.1976 1.7615103859 0.0868805663 32.3685734451 0.9063572682 37.8136747126 0.6068291112 19.8315647102 0.3612331293 91.7753232538 1.9613000750
0.006 0.0065 0.79 0.1975 1.7958497891 0.0593656651 34.2452654007 1.0280064094 36.8881164757 0.5121306700 19.3565354586 0.6396348992 92.2857671241 2.2391376437
0.006 0.006999999999999999 0.7896 0.1974 1.7231310529 0.0322018138 36.2288803223 1.7678727676 36.4412101167 1.3728910033 19.1949691058 0.2692098938 93.5881905977 3.4421754785
0.006 0.0075 0.7892 0.1973 1.7206060968 0.0942100886 37.5271910524 1.5244295116 35.7685578462 0.9159045231 18.9006443659 0.2049114130 93.9169993613 2.7394555363
0.006 0.008 0.7888 0.1972 1.6944475514 0.1709594517 40.1639778753 2.1139411101 35.0692746127 0.9753151435 18.4783961423 0.6606951856 95.4060961817 3.9209108909
0.006 0.0085 0.7884 0.1971 1.6744498989 0.0500584634 41.8074337237 1.8977712960 34.8301250378 0.6444727397 18.3287155935 0.7406887180 96.6407242539 3.3329912171
0.0005 0.003 0.7972 0.1993 0.1676570862 0.0125335526 18.2705310714 0.6115738515 43.8689560587 0.6157860900 22.7417736027 0.3136058004 85.0489178190 1.5534992945
0.006 0.009000000000000001 0.7879999999999999 0.19699999999999998 1.6321316344 0.0650949162 44.0946433883 1.8258134105 33.7507773988 1.0306775747 18.1061085863 0.2402855884 97.5836610078 3.1618714898
0.006 0.0095 0.7876 0.1969 1.6234457854 0.0794193068 45.6688486110 2.1288521620 32.9950576875 1.0810666836 17.8156114783 0.5297918842 98.1029635622 3.8191300366
0.006 0.01 0.7872 0.1968 1.5546659807 0.1905316294 46.8051128770 1.7994121804 32.5631422679 1.1005528082 17.4554111806 0.7211699473 98.3783323062 3.8116665653
0.0065 0.0 0.7948 0.1987 2.4946566442 0.0953842737 0.0000000000 0.0000000000 48.2394321768 0.3712947552 24.5731946911 0.8756423127 75.3072835121 1.3423213416
0.0065 0.0005 0.7944 0.1986 2.4066871730 0.0859100355 3.2805406392 0.1753371141 47.1408608625 0.8365564224 24.0921218103 0.6041404690 76.9202104850 1.7019440410
0.0065 0.001 0.794 0.1985 2.3357864053 0.1798728550 6.2743836881 0.2975187415 46.5017177508 0.4974044952 23.8896602336 1.1922360571 79.0015480778 2.1670321488
0.0065 0.0015 0.7936 0.1984 2.2628656726 0.1037385219 9.4992468242 0.2995758695 45.1181422233 1.2358500421 23.2071330477 0.8657573241 80.0873877678 2.5049217576
0.0065 0.002 0.7932 0.1983 2.2025697205 0.1229851773 12.2238434405 0.4719699970 44.3417879247 1.0562990664 22.7748121088 0.5200090933 81.5430131945 2.1712633340
0.0065 0.0025 0.7928 0.1982 2.1996407714 0.1434763873 14.8035677479 0.7956322010 43.2525639021 1.0977240638 22.3582046057 0.5049867569 82.6139770271 2.5418194090
0.0065 0.003 0.7924 0.1981 2.1193471669 0.0501765135 17.6397963728 0.5736838863 42.2543437000 0.2905746521 21.9915577703 0.6167310925 84.0050450100 1.5311661444
0.0005 0.0035 0.7968 0.1992 0.1642231459 0.0171328273 20.6945799723 1.3317782544 42.7453410573 0.9199968165 22.4355630589 0.5979856067 86.0397072344 2.8668935049
0.0065 0.0035 0.792 0.198 2.1058134021 0.1192463825 20.8184000910 1.1782104044 41.3808128411 0.7185620582 21.4468253291 0.6254291582 85.7518516633 2.6414480033
0.0065 0.004 0.7916 0.1979 2.0719789901 0.0699648893 23.3438319079 1.1625153168 40.1970577181 0.5337258163 21.2085048860 0.5548295879 86.8213735021 2.3210356103
0.0065 0.0045 0.7912 0.1978 2.0220858572 0.0367022674 25.4573610033 1.1141405672 39.5379854751 0.3563973770 20.6905658674 0.4582036432 87.7079982030 1.9654438548
0.0065 0.005 0.7908 0.1977 2.0166319520 0.1410198819 27.2659103433 1.0985649654 39.2215884711 0.8819956076 20.6345615706 0.4259062286 89.1386923370 2.5474866835
0.0065 0.0055 0.7904 0.1976 1.9886554382 0.1006441301 29.9769338370 0.7990845750 38.5032579264 0.4366490397 20.2568347484 0.5687559897 90.7256819500 1.9051337345
0.0065 0.006 0.79 0.1975 1.9392672966 0.0942707034 31.9347875259 1.3383694611 37.7664091624 0.6772941317 19.6802725270 0.6214326883 91.3207365119 2.7313669845
0.0065 0.0065 0.7896 0.1974 1.8862432181 0.1152821413 34.4208849874 2.0503145189 36.8794746400 0.7093209843 19.4606873343 0.7180837507 92.6472901798 3.5930013952
0.0065 0.006999999999999999 0.7892 0.1973 1.9016959495 0.0552872916 36.2089361421 1.0462463365 35.7555069107 0.7350707373 19.0525409120 0.2371520217 92.9186799143 2.0737563871
0.0065 0.0075 0.7888 0.1972 1.8339261273 0.1069467929 38.7185788164 2.2771362023 35.2936096122 0.7044893654 18.7717136106 0.3848429000 94.6178281665 3.4734152606
0.0065 0.008 0.7884 0.1971 1.7839319962 0.0482369985 40.2174393583 1.5122171204 34.6999684108 0.8288624359 18.6323072315 0.4539376613 95.3336469968 2.8432542161
0.0005 0.004 0.7964 0.1991 0.1680610792 0.0240486131 23.6017212379 0.8507475186 42.1439398402 1.0886702314 21.8050110837 0.7655301767 87.7187332410 2.7289965398
0.0065 0.0085 0.7879999999999999 0.19699999999999998 1.7892849032 0.0787252650 42.0068755256 0.7808928025 34.2204347130 0.6118042270 18.3802878957 0.4917211966 96.3968830375 1.9631434911
0.0065 0.009000000000000001 0.7876 0.1969 1.7611063929 0.1053961084 44.0364728627 1.3732319098 33.8446030432 0.5762949251 18.1202103877 0.4544205436 97.7623926865 2.5093434869
0.0065 0.0095 0.7872 0.1968 1.7244440301 0.0449522753 44.6084830308 0.8502217188 33.1850017083 0.6585447569 17.7708886225 0.3577197725 97.2888173917 1.9114385235
0.0065 0.01 0.7868 0.1967 1.6596031570 0.1305975650 48.4732219481 2.3923425663 32.3714346072 0.9475749653 17.3270847882 0.6914843828 99.8313445005 4.1619994794
0.006999999999999999 0.0 0.7944 0.1986 2.5620224734 0.1223031613 0.0000000000 0.0000000000 47.9433170320 0.7107889916 24.5304863784 0.5862806243 75.0358258838 1.4193727772
0.006999999999999999 0.0005 0.794 0.1985 2.5736372715 0.1253560333 3.2035339434 0.0545068855 47.2680193017 0.6438550620 23.9140362046 0.4872589568 76.9592267212 1.3109769376
0.006999999999999999 0.001 0.7936 0.1984 2.5337429649 0.1423718488 6.2228612226 0.2385054283 46.1301188169 0.8069677853 23.5635057136 0.6078816145 78.4502287180 1.7957266769
0.006999999999999999 0.0015 0.7932 0.1983 2.4003242836 0.1234848008 9.4762556165 0.4543753034 45.2156715116 0.7775701058 23.1444807588 0.7319593163 80.2367321705 2.0873895263
0.006999999999999999 0.002 0.7928 0.1982 2.3800236364 0.1021970491 12.3097142164 0.7401772258 44.0668364592 0.5575876440 22.5391105717 0.4094205759 81.2956848837 1.8093824948
0.006999999999999999 0.0025 0.7924 0.1981 2.3595209928 0.0907335313 15.0174136800 0.9875058023 43.4620843261 1.3777364614 22.4816960948 0.6553201719 83.3207150937 3.1112959669
0.0 0.0015 0.7988 0.1997 0.0000000000 0.0000000000 9.6792984510 0.3945768175 46.8768439645 1.2724049900 24.3338669765 0.4369773748 80.8900093920 2.1039591823
0.0005 0.0045 0.7959999999999999 0.19899999999999998 0.1617991880 0.0230453120 25.7806229239 0.7766035763 41.3353109309 0.1484268303 21.3622145209 0.4553099053 88.6399475637 1.4033856239
0.006999999999999999 0.003 0.792 0.198 2.2974070723 0.1429110530 17.6857787883 0.3883831929 41.8887411419 0.8287566046 21.8487266679 0.4990556229 83.7206536704 1.8591064734
0.006999999999999999 0.0035 0.7916 0.1979 2.2692285620 0.1125695101 20.5026172380 1.4847327942 41.2903381126 0.6198465535 21.2729702637 0.8394797901 85.3351541763 3.0566286479
0.006999999999999999 0.004 0.7912 0.1978 2.2434740096 0.1134774497 22.9629534667 0.3897951817 40.5460820608 0.9595206199 21.1680125707 0.5277047746 86.9205221078 1.9904980259
0.006999999999999999 0.0045 0.7908 0.1977 2.1913589153 0.1323340654 25.3130426994 1.2389855930 39.7887750736 0.4685874145 20.6589375415 0.6352367601 87.9521142298 2.4751438330
0.006999999999999999 0.005 0.7904 0.1976 2.1001575004 0.0461658104 27.3509501116 0.6985921839 39.0247662546 0.6724612671 20.3297612069 0.3653850213 88.8056350735 1.7826042827
0.006999999999999999 0.0055 0.79 0.1975 2.1265180422 0.1421931902 29.8990961337 1.4100037976 38.0942698259 0.6083065905 19.9711725437 0.4091754654 90.0910565455 2.5696790437
0.006999999999999999 0.006 0.7896 0.1974 2.0491533868 0.1196347976 32.8004203467 1.0333100809 37.3537174180 0.7263588266 19.5922369956 0.4504536283 91.7955281471 2.3297573334
0.006999999999999999 0.0065 0.7892 0.1973 2.0112790450 0.0673087948 33.8433347693 2.2780269504 37.0339694982 0.9867526181 19.3075820624 0.4777507430 92.1961653749 3.8098391063
0.006999999999999999 0.006999999999999999 0.7888 0.1972 1.9797675927 0.1095830490 36.0626788207 0.7249646081 36.0198765367 0.8835419962 19.2767595537 0.4717638320 93.3390825038 2.1898534853
0.006999999999999999 0.0075 0.7884 0.1971 2.0263277835 0.0877455638 37.2465875172 1.8348597268 35.3026041759 0.9509715293 19.0309853014 0.5774336868 93.6065047780 3.4510105067
0.0005 0.005 0.7956 0.1989 0.1549313074 0.0077288408 28.8913610290 1.5184215030 40.2289796009 0.8222274733 21.1720416568 0.6230306526 90.4473135941 2.9714084697
0.006999999999999999 0.008 0.7879999999999999 0.19699999999999998 1.9456301860 0.0580556325 40.4074630752 1.7973269764 34.5003243703 0.9358113464 18.1820568594 0.3334647501 95.0354744909 3.1246587054
0.006999999999999999 0.0085 0.7876 0.1969 1.9029079285 0.1168709863 42.6738975521 1.1139171319 33.7454864790 0.9073731208 18.1183972989 0.6503631427 96.4406892585 2.7885243817
0.006999999999999999 0.009000000000000001 0.7872 0.1968 1.8857382269 0.0978493179 43.5988089085 0.8537718634 33.8453084992 0.6431580631 18.0045756165 0.4723467265 97.3344312511 2.0671259709
0.006999999999999999 0.0095 0.7868 0.1967 1.8466519062 0.1047257808 45.7971007697 1.4395715328 32.7738972399 0.6781202652 17.6530378540 0.6748094987 98.0706877698 2.8972270775
0.006999999999999999 0.01 0.7864 0.1966 1.8341281238 0.1783790271 46.9677133460 3.0935763515 32.5366876689 1.1024210625 17.4963064046 0.4384878674 98.8348355433 4.8128643085
0.0075 0.0 0.794 0.1985 2.7797746890 0.0894153381 0.0000000000 0.0000000000 47.6299182159 1.2202228961 24.6459196953 0.6368072237 75.0556126002 1.9464454579
0.0075 0.0005 0.7936 0.1984 2.7328105052 0.1408925152 3.2977147943 0.1849912224 46.8629112090 0.5587266978 24.1084396091 0.5515193434 77.0018761176 1.4361297788
0.0075 0.001 0.7932 0.1983 2.7074599458 0.1560500997 6.3530523988 0.3047178618 45.9777403266 0.8896668313 23.7280938809 0.7399901190 78.7663465521 2.0904249118
0.0075 0.0015 0.7928 0.1982 2.6265603518 0.1137249205 9.3197492025 0.2613882272 44.8080943230 0.7272592469 23.2786493260 0.6222278787 80.0330532033 1.7246002733
0.0075 0.002 0.7924 0.1981 2.5649514225 0.1562536529 12.4158061749 0.6442094457 43.5218717199 0.7578495209 22.7319023418 0.3404122369 81.2345316591 1.8987248564
0.0005 0.0055 0.7952 0.1988 0.1612941968 0.0132550336 31.2209520765 0.9936369743 39.5727291818 0.7727950616 20.5205384339 0.8882491095 91.4755138890 2.6679361790
0.0075 0.0025 0.792 0.198 2.5185932282 0.1172286413 14.9434540118 1.0173900326 42.8111248269 0.6428989853 22.1505052170 0.3602926754 82.4236772839 2.1378103346
0.0075 0.003 0.7916 0.1979 2.4412285727 0.1224245381 17.7641704965 0.8433313785 41.9562885513 0.2885271809 22.0969183719 0.1954484710 84.2586059924 1.4497315685
0.0075 0.0035 0.7912 0.1978 2.4578932831 0.1727092428 20.5909810363 0.8218006499 41.1517160138 0.9068377920 21.4546820470 0.4501219548 85.6552723802 2.3514696395
0.0075 0.004 0.7908 0.1977 2.3683078401 0.1157977359 23.2731962697 0.8387086881 40.3700707955 0.7581761511 20.8710689249 0.6257776479 86.8826438302 2.3384602230
0.0075 0.0045 0.7904 0.1976 2.3479061946 0.0743050614 24.9329952658 0.9036618133 39.5956565009 0.2604780951 20.6204597692 0.1261470763 87.4970177305 1.3645920461
0.0075 0.005 0.79 0.1975 2.3055879301 0.1783922936 27.3074607187 1.1656989394 38.4455869006 0.5069929553 20.3325815671 0.6210407233 88.3912171165 2.4721249116
0.0075 0.0055 0.7896 0.1974 2.2565027832 0.0500592785 29.4960574923 0.8481735213 38.2004409499 1.0106860206 19.9897063397 0.4202253751 89.9427075651 2.3291441955
0.0075 0.006 0.7892 0.1973 2.1784311400 0.1194402355 32.1755027007 1.7079053344 37.5754069576 0.4248306595 19.5865962751 0.4671836097 91.5159370734 2.7193598391
0.0075 0.0065 0.7888 0.1972 2.1954998434 0.1193277912 33.6425079549 1.2679304758 37.0189785587 0.7361073921 19.2739391934 0.3858308055 92.1309255504 2.5091964646
0.0075 0.006999999999999999 0.7884 0.1971 2.1640893893 0.1376507889 36.1579676817 1.7331987933 35.9514473072 1.0311166381 19.1385619004 0.5134636726 93.4120662786 3.4154298929
0.0005 0.006 0.7948 0.1987 0.1525073495 0.0210600110 33.0904419670 2.3509556037 38.5711580638 1.2274029782 20.3259335751 0.4778441763 92.1400409554 4.0772627692
0.0075 0.0075 0.7879999999999999 0.19699999999999998 2.0513753482 0.0766879346 38.3335453377 1.2915454896 35.0461709296 0.6638280733 18.4669132469 0.4076224639 93.8980048624 2.4396839614
0.0075 0.008 0.7876 0.1969 2.1013694793 0.0660327729 39.6249310051 1.0944444248 34.7572867086 0.9764550448 18.3825038930 0.3879581045 94.8660910860 2.5248903470
0.0075 0.0085 0.7872 0.1968 2.0348116360 0.1592759931 41.6187950194 1.9890821227 34.1012126535 0.9624844820 18.1669477865 0.4136076193 95.9217670954 3.5244502171
0.0075 0.009000000000000001 0.7868 0.1967 2.0026941942 0.1155102049 43.5838507734 1.1275701859 33.7287318996 0.8740126914 18.0416432087 0.5636612259 97.3569200759 2.6807543081
0.0075 0.0095 0.7864 0.1966 1.9152297143 0.0456467374 45.7849126596 0.7949452551 32.3903055544 0.4643679684 17.2706775828 0.3989263240 97.3611255111 1.7038862849
0.0075 0.01 0.7859999999999999 0.1965 1.9415902562 0.0819777313 47.5325214490 2.5177192519 32.4610275157 1.7581558690 17.4709231621 0.5486920049 99.4060623830 4.9065448571
0.008 0.0 0.7936 0.1984 2.9473307769 0.1272587502 0.0000000000 0.0000000000 48.0154499053 0.6369456854 24.3822160098 0.9297655490 75.3449966920 1.6939699846
0.008 0.0005 0.7932 0.1983 2.9475327734 0.1247275573 3.2838646692 0.2045246623 47.1401554065 1.5180034842 23.9716521358 0.4434147920 77.3432049849 2.2906704958
0.008 0.001 0.7928 0.1982 2.8660271900 0.0422293457 6.3738275865 0.2068301841 45.8795055824 0.6769551255 23.4521014828 0.6544250468 78.5714618417 1.5804397021
0.008 0.0015 0.7924 0.1981 2.7963384011 0.0924949843 9.1787549286 0.5369831942 44.7555378530 0.3213013151 22.8292047712 0.3875335789 79.5598359539 1.3383130725
0.0005 0.0065 0.7944 0.1986 0.1484674197 0.0107836616 35.4590903674 0.8232447272 38.1027352976 1.2803595443 19.8243123552 0.3477626496 93.5346054399 2.4621505827
0.008 0.002 0.792 0.198 2.7580600664 0.1486254974 12.1930961627 0.2329497174 43.8888851899 0.6184191794 22.8372629434 0.3803777376 81.6773043624 1.3803721318
0.008 0.0025 0.7916 0.1979 2.7431123261 0.0871703206 14.8415170908 0.7675766839 43.2384547826 0.4478206513 22.0779816672 0.2207873013 82.9010658667 1.5233549571
0.008 0.003 0.7912 0.1978 2.6098956414 0.0308823501 17.6068330750 0.9403908187 42.2495818722 1.3047576530 21.9496552748 0.4472383579 84.4159658634 2.7232691797
0.008 0.0035 0.7908 0.1977 2.5880800205 0.1397955813 20.2333708054 0.6601392162 41.2878690167 0.9661073387 21.1929929045 0.4237326853 85.3023127471 2.1897748215
0.008 0.004 0.7904 0.1976 2.5139473089 0.1409544761 22.6535416712 0.4908821991 40.5480220648 0.6871168340 21.1285275269 0.3123802190 86.8440385718 1.6313337282
0.008 0.0045 0.79 0.1975 2.4814258741 0.0826296509 24.9537704535 0.7760085572 39.4954817527 0.4289085295 20.5586132975 0.3492578609 87.4892913778 1.6368045985
0.008 0.005 0.7896 0.1974 2.4520353849 0.1066392252 27.3346069639 0.5188989630 38.7339420296 0.3712585637 20.2836281710 0.6009208696 88.8042125494 1.5977176215
0.008 0.0055 0.7892 0.1973 2.4062831801 0.1198862353 30.3625213207 1.0098865445 38.1746918069 0.5793748037 20.0547760803 0.7481731916 90.9982723880 2.4573207751
0.008 0.006 0.7888 0.1972 2.3013460038 0.2125655809 32.2588804540 1.1199969951 37.1103351073 1.2885962002 19.4349011833 0.2795140553 91.1054627484 2.9006728315
0.008 0.0065 0.7884 0.1971 2.3117488230 0.0553573581 34.4086968773 0.3434232298 36.4420919366 0.2786863620 19.3220867724 0.7105743132 92.4846244093 1.3880412631
0.0005 0.006999999999999999 0.794 0.1985 0.1424075250 0.0237635799 37.5501822601 2.1235651416 36.9861748560 0.7673897093 19.6949786913 0.4685333437 94.3737433324 3.3832517745
0.008 0.006999999999999999 0.7879999999999999 0.19699999999999998 2.3185157054 0.1621799107 36.3939738139 2.0099016038 35.5560392343 1.1355865939 18.9812260880 0.6406404012 93.2497548416 3.9483085096
0.008 0.0075 0.7876 0.1969 2.2306472325 0.1615737077 37.7523940870 1.3803459128 34.9505816452 0.4696326438 18.5746913002 0.8114769462 93.5083142649 2.8230292105
0.008 0.008 0.7872 0.1968 2.2152954993 0.1034833358 40.4714506533 2.3094075923 34.3994441662 0.5837095083 18.5043837477 0.1974474189 95.5905740665 3.1940478553
0.008 0.0085 0.7868 0.1967 2.1658063594 0.0878008826 42.2484217080 1.5505084874 34.0183215766 0.6353507412 17.8597299711 0.5543917065 96.2922796151 2.8280518177
0.008 0.009000000000000001 0.7864 0.1966 2.1055104073 0.1278569168 43.8988026189 1.1813402995 33.3121601474 1.0543479093 17.8883364824 0.3015694914 97.2048096560 2.6651146170
0.008 0.0095 0.7859999999999999 0.1965 2.1320729457 0.1201412223 45.3835360332 1.5462215188 32.7984118349 0.8614596696 17.2682601311 0.5086912285 97.5822809449 3.0365136392
0.008 0.01 0.7856 0.1964 2.0416795167 0.0546772820 47.5034361862 1.2945846433 32.3091781175 1.0196788364 17.2888084702 0.7670040322 99.1431022906 3.1359447939
0.0085 0.0 0.7932 0.1983 3.1785157591 0.0854146640 0.0000000000 0.0000000000 48.1015155340 0.8330760025 24.6390702489 0.8017753791 75.9191015420 1.7202660456
0.0085 0.0005 0.7928 0.1982 3.1121599123 0.1872763476 3.2259711462 0.1006156065 46.3477519846 0.6966814390 23.8030348824 0.4238062357 76.4889179255 1.4083796288
0.0085 0.001 0.7924 0.1981 2.9922749958 0.0666698586 6.1610896645 0.1949877263 45.8498764315 0.9800295587 23.2496399061 0.8361236134 78.2528809979 2.0778107570
0.0005 0.0075 0.7936 0.1984 0.1410945479 0.0128009050 39.6324100727 1.8584158804 36.7734798800 0.8910445139 19.4766022244 0.4601632627 96.0235867250 3.2224245620
0.0085 0.0015 0.792 0.198 2.9740953118 0.1590106306 9.2006381263 0.7390040536 44.4167426219 0.5847615158 23.0975419057 0.6299736069 79.6890179657 2.1127498069
0.0085 0.002 0.7916 0.1979 2.9301610753 0.0874684451 11.9867292982 0.3497680668 43.7250430402 0.6301384538 22.6279519203 0.2796214784 81.2698853340 1.3469964441
0.0085 0.0025 0.7912 0.1978 2.8321927780 0.1145421623 14.6938747569 0.7873489042 42.3148365497 1.1774984773 22.1601750237 0.9272453008 82.0010791083 3.0066348446
0.0085 0.003 0.7908 0.1977 2.8780459811 0.1855614559 17.7289911787 0.6106120424 41.9016157134 0.6758404453 21.7596838650 0.4175396963 84.2683367382 1.8895536399
0.0085 0.0035 0.7904 0.1976 2.7372544280 0.1199365957 20.0134308183 0.8940772322 40.7614224967 0.3010867581 21.0054389464 0.7979893650 84.5175466894 2.1130899510
0.0085 0.004 0.79 0.1975 2.6731205426 0.0312709877 22.5524357578 1.1071127133 40.1226321129 0.6989680424 20.8396420533 0.5605998069 86.1878304666 2.3979515503
0.0085 0.0045 0.7896 0.1974 2.5959578836 0.1080305477 25.0892246773 0.4581705131 39.0771463606 0.7480947322 20.4045007541 0.4814435893 87.1668296756 1.7957393823
0.0085 0.005 0.7892 0.1973 2.5978768503 0.1439862375 27.4409759250 1.6453010368 38.4697487677 0.4852268032 20.2380994980 0.3048423693 88.7467010410 2.5793564468
0.0085 0.0055 0.7888 0.1972 2.5231381492 0.1148534347 29.9101762338 1.1951348015 37.6926890132 0.6987268094 19.7308375576 0.4741133663 89.8568409538 2.4828284119
0.0085 0.006 0.7884 0.1971 2.4785979233 0.1192487776 31.7370077390 1.2607425580 37.0034585273 0.9544050220 19.6512631070 0.4580852962 90.8703272966 2.7924816538
0.0005 0.008 0.7932 0.1983 0.1468514478 0.0122437202 41.1550928299 2.5627511067 36.0209347206 0.8792898167 19.1202295586 0.7231400326 96.4431085569 4.1774246762
0.0085 0.0065 0.7879999999999999 0.19699999999999998 2.4639531778 0.2232608634 33.8704810146 1.3193754530 36.2091151015 1.2317943093 19.1987967376 0.6133036699 91.7423460315 3.3877342956
0.0085 0.006999999999999999 0.7876 0.1969 2.3792156505 0.1123209467 35.6535461243 1.4094224874 35.7011868007 0.7033668466 18.9340857806 0.5461761712 92.6680343561 2.7712864519
0.0085 0.0075 0.7872 0.1968 2.3879014995 0.1554291780 37.5922866405 1.4716362720 35.3191823913 1.5570140504 18.8686131314 0.2794472579 94.1679836627 3.4635267583
0.0085 0.008 0.7868 0.1967 2.3390183491 0.1616494497 39.9232627005 0.5221402391 34.1959201179 0.7874184419 18.2161026370 0.6355550968 94.6743038045 2.1067632275
0.0085 0.0085 0.7864 0.1966 2.2832673180 0.1106206991 41.6711484924 1.1352377721 34.0357816120 1.0663926697 18.0309661305 0.2731423232 96.0211635529 2.5853934641
0.0085 0.009000000000000001 0.7859999999999999 0.1965 2.3138697862 0.2681209516 43.0115636028 1.4774151220 33.7830520096 0.9565789203 17.9028411924 0.5353040825 97.0113265910 3.2374190764
0.0085 0.0095 0.7856 0.1964 2.2283242729 0.1431962787 45.3622068405 2.6928241772 32.9328011978 1.1626315745 17.3456185843 0.4121335612 97.8689508955 4.4107855916
0.0085 0.01 0.7852 0.1963 2.2227693694 0.1675628758 46.6652266131 1.9391765908 32.3513291119 0.6518562070 17.1757926050 0.5718370498 98.4151176994 3.3304327234
0.009000000000000001 0.0 0.7928 0.1982 3.3733413731 0.1708811506 0.0000000000 0.0000000000 47.9216242609 0.8221210906 24.4249243225 0.7334227231 75.7198899565 1.7264249643
0.009000000000000001 0.0005 0.7924 0.1981 3.2539614479 0.1163587448 3.1564435180 0.2130723705 46.2842609470 0.5475690461 23.8820049700 0.6926286128 76.5766708829 1.5696287742
0.0005 0.0085 0.7928 0.1982 0.1492754057 0.0094873861 43.4071231767 0.7929369734 35.2368204064 1.0796884403 18.9896871688 0.5420065840 97.7829061576 2.4241193838
0.009000000000000001 0.001 0.792 0.198 3.1796267398 0.1050587606 6.3505593763 0.2277654657 45.2262533512 0.8304939809 23.3276027222 0.7411716071 78.0840421895 1.9044898143
0.009000000000000001 0.0015 0.7916 0.1979 3.1125639053 0.1767412722 9.0998092154 0.5724279338 44.6063339147 0.9128492621 22.7065190993 0.7113780256 79.5252261347 2.3733964937
0.009000000000000001 0.002 0.7912 0.1978 3.0329772884 0.0756152483 11.9911613383 0.4528475004 43.7714267704 0.8731671414 22.3485347990 0.3976636546 81.1441001961 1.7992935447
0.009000000000000001 0.0025 0.7908 0.1977 2.9941939625 0.1842971956 15.1747511015 0.5322215105 42.4534586484 0.5593903342 22.2306840305 0.5496792850 82.8530877429 1.8255883253
0.009000000000000001 0.003 0.7904 0.1976 3.0007588484 0.1713025509 17.5525405845 0.3938208010 41.5192585759 0.9730994846 21.5811953506 0.5402741561 83.6537533594 2.0784969926
0.009000000000000001 0.0035 0.79 0.1975 2.8369396955 0.1262007723 20.2655030957 0.9980212195 40.3967017585 0.7304907185 21.2530262875 0.3880589343 84.7521708372 2.2427716446
0.009000000000000001 0.004 0.7896 0.1974 2.7984593642 0.0532773160 22.5773659830 0.6596438750 40.0993520658 0.5608093241 20.9049132481 0.3839213802 86.3800906611 1.6576518953
0.009000000000000001 0.0045 0.7892 0.1973 2.7806836732 0.2073841992 25.2088897584 0.9110332274 38.9854370841 0.8815133220 20.6097826911 0.4116968996 87.5847932068 2.4116276482
0.009000000000000001 0.005 0.7888 0.1972 2.7182667580 0.2381832421 26.9603765828 0.6463137409 38.7118965305 0.5337801283 20.2248035139 0.1298053741 88.6153433852 1.5480824854
0.009000000000000001 0.0055 0.7884 0.1971 2.6627177234 0.0873092293 29.6766631241 1.8880471075 37.4323757590 0.8575244651 19.7864389458 0.6587261292 89.5581955523 3.4916069311
0.0005 0.009000000000000001 0.7924 0.1981 0.1401855636 0.0089791927 45.0406069349 1.6945726303 34.6927374870 0.6775650309 18.5084128338 0.4266370338 98.3819428193 2.8077538877
0.009000000000000001 0.006 0.7879999999999999 0.19699999999999998 2.6547388620 0.0925024833 31.6347938155 1.4038298814 36.8946419434 0.6052357962 19.6937699654 0.5903575018 90.8779445863 2.6919256627
0.009000000000000001 0.0065 0.7876 0.1969 2.6212074448 0.1839550433 33.5954175294 1.4637275652 36.4694283556 0.7067845068 19.4353040919 0.5475822999 92.1213574217 2.9020494152
0.009000000000000001 0.006999999999999999 0.7872 0.1968 2.5681833663 0.0966434466 35.5269559806 1.8630398407 35.8184688563 0.8387077920 18.7777572398 0.4338156505 92.6913654430 3.2322067298
0.009000000000000001 0.0075 0.7868 0.1967 2.5516196542 0.0894354142 37.5964416780 1.2743360369 35.2526931658 0.4630505748 18.5851669240 0.4371604840 93.9859214220 2.2639825099
0.009000000000000001 0.008 0.7864 0.1966 2.5052614599 0.1486191830 39.5747935521 1.7178859990 34.6131973261 0.9535960509 18.3633657340 0.5857900465 95.0566180721 3.4058912794
0.009000000000000001 0.0085 0.7859999999999999 0.1965 2.4562773112 0.1243944175 42.0808351938 1.9096794418 33.3631293415 1.1005857051 18.2773447457 0.8440022783 96.1775865922 3.9786618427
0.009000000000000001 0.009000000000000001 0.7856 0.1964 2.3476031999 0.2232946709 43.5918838459 0.6754659311 33.0079322590 0.6365118966 17.5728590405 0.4907850274 96.5202783453 2.0260575260
0.009000000000000001 0.0095 0.7852 0.1963 2.3453812385 0.1146898997 45.3768879732 1.7855895021 32.6040587143 0.7308031885 17.4890540496 0.4994009561 97.8153819756 3.1304835464
0.009000000000000001 0.01 0.7848 0.1962 2.3393213438 0.1168381640 46.3544298051 1.3900863265 32.1522141635 0.4485715460 17.2007729389 0.4430338816 98.0467382513 2.3985299181
0.0095 0.0 0.7924 0.1981 3.5226167788 0.2228439699 0.0000000000 0.0000000000 47.3634322220 0.5467306549 24.0780200090 0.7911522747 74.9640690098 1.5607268995
0.0 0.002 0.7984 0.1996 0.0000000000 0.0000000000 12.9479279825 0.9774030069 46.5272905298 1.1180338819 23.6986815523 0.4894412672 83.1739000646 2.5848781560
0.0005 0.0095 0.792 0.198 0.1338226742 0.0132765641 46.2511078716 1.7256139867 34.0036833652 0.8618288873 18.2876189153 0.1469020485 98.6762328263 2.7476214866
0.0095 0.0005 0.792 0.198 3.4064687974 0.2003450835 3.1849747758 0.1542145353 46.2011935062 0.5929020665 23.7202371630 0.8403354301 76.5128742424 1.7877971154
0.0095 0.001 0.7916 0.1979 3.3147623912 0.1754848498 6.2810317482 0.5811430646 45.3042062362 0.6536577806 23.0943186368 0.1297628465 77.9943190124 1.5400485415
0.0095 0.0015 0.7912 0.1978 3.2240659674 0.1999424475 9.3341533326 0.5672361993 44.4804100235 0.7736174753 22.5254116790 0.4887655108 79.5640410025 2.0295616329
0.0095 0.002 0.7908 0.1977 3.1743748310 0.1977967530 12.2243974455 0.9245103667 43.3292822392 0.2836235711 22.5971294116 0.5950552342 81.3251839273 2.0009859250
0.0095 0.0025 0.7904 0.1976 3.1595280891 0.0827510367 14.6941517594 0.5752551729 42.3158947336 1.2486884590 21.8594037461 1.0246724061 82.0289783282 2.9313670747
0.0095 0.003 0.79 0.1975 3.0644887408 0.1518411789 17.5184692767 0.8639469597 41.2150306874 0.7113436543 21.5409044896 0.6726928180 83.3388931945 2.3998246109
0.0095 0.0035 0.7896 0.1974 3.0460060620 0.1446038114 19.5735508440 0.0920648978 41.1570069336 0.4971605562 21.1611631243 0.5652056787 84.9377269639 1.2990349441
0.0095 0.004 0.7892 0.1973 2.9384429314 0.1878050343 22.1444110713 1.4079147538 39.9921227579 1.1108985245 20.9613204536 0.2758350130 86.0362972142 2.9824533256
0.0095 0.0045 0.7888 0.1972 2.9061234931 0.1245966351 24.8064051220 0.5776139185 39.0401099220 0.8751688175 20.2906790717 0.8414950576 87.0433176088 2.4188744287
0.0095 0.005 0.7884 0.1971 2.8325967710 0.1537011450 27.3041366887 1.3811801447 38.0491206436 1.1487769488 20.2221846079 0.5721719347 88.4080387112 3.2558301732
0.0005 0.01 0.7916 0.1979 0.1308937251 0.0173928244 48.3034194139 1.9869166886 33.8867540376 0.6543911288 18.0758904406 0.4978206137 100.3969576172 3.1565212555
0.0095 0.0055 0.7879999999999999 0.19699999999999998 2.8265368763 0.1428036608 29.2265340572 0.8160439193 37.5695869458 0.6894190991 19.8964329964 0.5437690191 89.5190908757 2.1920356983
0.0095 0.006 0.7876 0.1969 2.7480612401 0.0557027066 31.9727368687 0.9689900719 36.5397975889 0.6783614898 19.5585941267 0.7459541457 90.8191898244 2.4490084140
0.0095 0.0065 0.7872 0.1968 2.6959461459 0.1522021766 33.4771374608 0.9874305847 36.2895370824 0.4552924532 19.1335255427 0.4590694100 91.5961462318 2.0539946245
0.0095 0.006999999999999999 0.7868 0.1967 2.6565568304 0.1370968492 35.8405228136 2.3791716413 35.4840827250 1.5263146054 18.7864197749 0.3674195172 92.7675821439 4.4100026131
0.0095 0.0075 0.7864 0.1966 2.6752415057 0.0731902162 37.9590379540 1.7858057242 34.9840908040 0.5691893168 18.2930581815 0.3794107187 93.9114284452 2.8075959759
0.0095 0.008 0.7859999999999999 0.1965 2.6260553605 0.0990079565 39.0160795042 1.2366980162 34.7431775891 0.4509742837 18.1967630237 0.5163908506 94.5820754775 2.3030711070
0.0095 0.0085 0.7856 0.1964 2.5223301632 0.1340934187 42.0581209886 1.3180506785 33.2703618810 0.5899246663 18.0341893994 0.4531136815 95.8850024322 2.4951824450
0.0095 0.009000000000000001 0.7852 0.1963 2.5257641035 0.2249388501 42.9096266818 1.5046072204 33.2380872703 0.9695379187 17.5557354246 0.6737880095 96.2292134802 3.3728719987
0.0095 0.0095 0.7848 0.1962 2.4797089040 0.1926855937 45.1475299010 2.1014618463 32.6088205421 1.0884342104 17.4350642958 0.2043958200 97.6711236429 3.5869774704
0.0095 0.01 0.7844 0.1961 2.4311287483 0.1922497277 47.5483105916 2.6183741823 31.8150062083 0.5829414539 17.0386022232 0.5975130616 98.8330477714 3.9910784255
0.001 0.0 0.7992 0.1998 0.3956101245 0.0366588848 0.0000000000 0.0000000000 50.4697312361 0.7752457232 25.4489165557 0.6431327649 76.3142579163 1.4550373729
0.01 0.0 0.792 0.198 3.7893531430 0.1518086605 0.0000000000 0.0000000000 47.4877688373 0.8192854487 24.0189938976 0.4945735605 75.2961158779 1.4656676697
0.01 0.0005 0.7916 0.1979 3.6133132025 0.1252857070 3.2425912963 0.0935989776 46.0884969144 0.9511729885 23.7814792718 0.2803514430 76.7258806850 1.4504091161
0.01 0.001 0.7912 0.1978 3.5877606466 0.2221140392 6.2015320299 0.2220212643 45.2057951279 0.6075614398 23.3513743302 0.5350975238 78.3464621346 1.5867942671
0.01 0.0015 0.7908 0.1977 3.4575739092 0.0154550417 9.0953771753 0.4730437197 44.0999928899 1.0482915538 23.0461710579 0.4462045054 79.6991150323 1.9829948206
0.01 0.002 0.7904 0.1976 3.3610195872 0.1639193733 11.9016895299 0.4422035887 42.9285832464 1.0915505935 22.2895086876 0.4222024711 80.4808010511 2.1198760266
0.01 0.0025 0.79 0.1975 3.2926437756 0.2279281342 14.6415212839 0.4903072625 42.4058403702 0.6803783657 22.1609808409 0.3346931536 82.5009862706 1.7333069160
0.01 0.003 0.7896 0.1974 3.2147741289 0.1520659303 17.6929808533 0.5507311345 41.1783469768 1.1430063190 21.2874749737 0.3256523642 83.3735769327 2.1714557480
0.01 0.0035 0.7892 0.1973 3.2471945655 0.1295700022 20.3635619816 0.4605091420 40.3947617546 0.8173770741 21.0334410948 0.4786930731 85.0389593965 1.8861492914
0.01 0.004 0.7888 0.1972 3.1608410662 0.0955582177 22.0975976484 0.9022501773 40.1132848213 0.5265384162 20.9754222550 0.5183916816 86.3471457909 2.0427384928
0.01 0.0045 0.7884 0.1971 3.1307435893 0.1863176462 24.7609767116 1.7404677185 38.9288242422 1.1470966845 20.1933766423 0.4218678265 87.0139211854 3.4957498757
0.001 0.0005 0.7988 0.1997 0.3733905107 0.0226344255 3.3456362273 0.1567315311 49.1598758578 1.1831331662 24.7814984427 0.4955556432 77.6604010385 1.8580547660
0.01 0.005 0.7879999999999999 0.19699999999999998 2.9797512135 0.1638646020 27.2099558377 0.7260361889 38.0810425264 0.7003055086 20.0175070338 0.4353632154 88.2882566114 2.0255695149
0.01 0.0055 0.7876 0.1969 3.0039907922 0.1511314462 28.9137982317 0.7762189416 37.7020363048 1.4335806184 19.7429248159 0.3103118312 89.3627501446 2.6712428374
0.01 0.006 0.7872 0.1968 2.9042045264 0.1451172922 31.9314634958 1.1813252306 36.5935886069 0.9401510412 19.3293391274 0.4708455597 90.7585957565 2.7374391237
0.01 0.0065 0.7868 0.1967 2.8623912531 0.0880885360 33.7926433113 1.6490044369 35.9327527240 0.5208654290 18.8335600823 0.3706202984 91.4213473707 2.6285787003
0.01 0.006999999999999999 0.7864 0.1966 2.8579473304 0.2236408582 36.0662798533 1.8321546094 35.1470511338 0.3639814433 18.7263863920 0.3659940737 92.7976647095 2.7857709846
0.01 0.0075 0.7859999999999999 0.1965 2.7406883683 0.1478379725 37.9775971217 0.4793971484 35.0530491254 0.3236082724 18.2439033311 0.3520655922 94.0152379465 1.3029089855
0.01 0.008 0.7856 0.1964 2.7277605930 0.0537120782 39.9833722436 1.8841730594 34.1029762934 0.7168319661 18.1274627427 0.3460081936 94.9415718727 3.0007252973
0.01 0.0085 0.7852 0.1963 2.6937241845 0.0839474663 41.6667164523 2.3825068829 33.6437244549 1.1267528803 17.9795952827 0.2301394796 95.9837603744 3.8233467091
0.01 0.009000000000000001 0.7848 0.1962 2.6294893009 0.1694231632 43.1772110994 2.8849884991 33.0036995231 0.9912267716 17.5793055783 0.3694599459 96.3897055017 4.4150983798
0.01 0.0095 0.7844 0.1961 2.6638287041 0.1608937225 44.5993419482 1.6133065225 32.0927794977 1.1283852642 17.5764852180 0.7328724882 96.9324353680 3.6354579974
0.001 0.001 0.7984 0.1996 0.3610687248 0.0189597137 6.5103898204 0.2497487499 47.8637768710 0.7205030145 24.6410847919 0.8663916146 79.3763202081 1.8556030927
0.01 0.01 0.784 0.196 2.5871710363 0.0971021308 46.4724328712 2.0636276705 31.7714443019 0.9055816905 17.0722450922 0.3732095285 97.9032933016 3.4395210203
0.001 0.0015 0.7979999999999999 0.1995 0.3556148196 0.0284549896 9.8687681628 0.4325094049 46.5844324636 0.6066599394 23.9805161253 0.5319974533 80.7893315713 1.5996217872
0.001 0.002 0.7976 0.1994 0.3628866932 0.0465364140 12.9817222879 0.6205424878 45.7442343995 0.2762411921 23.7107688106 0.9687825058 82.7996121912 1.9121025997
0.001 0.0025 0.7972 0.1993 0.3575337863 0.0258287091 15.6755716264 0.5189699365 44.8454834896 1.3380696073 23.2433948226 0.1823293905 84.1219837249 2.0651976434
0.001 0.003 0.7968 0.1992 0.3335972023 0.0207043938 18.2613899888 0.3372703120 43.8149886767 0.7465544291 22.8012026228 0.1448600743 85.2111784906 1.2493892092
0.001 0.0035 0.7964 0.1991 0.3452120004 0.0252422883 20.5602337585 0.8818611233 43.0952472201 0.9204060859 22.1247190660 0.4127601580 86.1254120450 2.2402696555
0.0 0.0025 0.7979999999999999 0.1995 0.0000000000 0.0000000000 15.5567375527 0.4034525999 45.1881587286 1.2755906185 23.1724829072 0.4292544542 83.9173791885 2.1082976726
0.001 0.004 0.7959999999999999 0.19899999999999998 0.3346071847 0.0360528368 23.3080985851 1.1413933752 42.0640469512 0.5783390284 21.6504956316 0.4082786488 87.3572483526 2.1640638892
0.001 0.0045 0.7956 0.1989 0.3292542777 0.0262284488 26.1842155703 1.0172014680 41.4326638552 1.1073280419 21.4276871701 0.4773404392 89.3738208733 2.6280983979
0.001 0.005 0.7952 0.1988 0.3258203374 0.0366689007 28.7010603096 1.1307642523 40.0469719598 0.8541051639 21.0106767584 0.4159472853 90.0845293652 2.4374856022
0.001 0.0055 0.7948 0.1987 0.3113775884 0.0152584249 30.5597471026 2.6245074832 39.4535071223 0.7411703900 20.6107899626 0.7414142475 90.9354217759 4.1223505456
0.001 0.006 0.7944 0.1986 0.3083476411 0.0354364255 33.0015241637 2.5218114330 38.7588093527 0.3758024953 20.2989386982 0.2649919853 92.3676198557 3.1980423391
0.001 0.0065 0.794 0.1985 0.2992577991 0.0304512639 34.7693541357 0.9895822817 38.1027352976 1.1181373693 19.9316874998 0.5771887685 93.1030347322 2.7153596834
0.001 0.006999999999999999 0.7936 0.1984 0.2918849272 0.0207181843 37.2036521292 1.4975418323 36.9858221280 0.5655524427 19.7098863098 0.6777847393 94.1912454942 2.7615971986
0.001 0.0075 0.7932 0.1983 0.2900669588 0.0243705228 39.2379585089 1.8977656355 36.4322155530 0.9783693934 19.4193892018 0.3958982548 95.3796302225 3.2964038065
0.001 0.008 0.7928 0.1982 0.2897639641 0.0215616469 41.6924776851 1.1008632890 35.5525119544 0.1856750204 19.0726863426 0.2600867925 96.6074399462 1.5681867488
0.001 0.0085 0.7924 0.1981 0.2833000764 0.0083529884 42.9974364752 1.9536210239 35.3810861529 1.1683383921 18.8766713036 0.4721542274 97.5384940081 3.6024666318
0.0 0.003 0.7976 0.1994 0.0000000000 0.0000000000 18.3414437121 0.2492369944 44.2604841238 0.6710212150 22.7752150174 0.6048923741 85.3771428533 1.5251505835
0.001 0.009000000000000001 0.792 0.198 0.2754222133 0.0269844932 45.1250926982 1.1229805815 34.6745719957 0.5366494053 18.2878203696 0.7206619428 98.3629072768 2.4072764228
0.001 0.0095 0.7916 0.1979 0.2651203923 0.0310247144 47.2483168812 1.5406878203 33.8809340258 0.8177164430 18.0426504802 0.4203895229 99.4370217795 2.8098185006
0.001 0.01 0.7912 0.1978 0.2547175731 0.0203766305 49.1194687868 1.1087327515 32.9343884738 0.4550633966 17.8367641803 0.8473437252 100.1453390140 2.4315165038
0.0015 0.0 0.7988 0.1997 0.5861938123 0.0672724130 0.0000000000 0.0000000000 50.0829649988 1.0534113694 25.4015747940 0.6033916626 76.0707336051 1.7240754450
0.0015 0.0005 0.7984 0.1996 0.5922537069 0.0324165034 3.3686274350 0.2460081668 49.3688671899 0.7222120815 24.8983419397 0.6325082606 78.2280902715 1.6331450123
0.0015 0.001 0.7979999999999999 0.1995 0.5729630422 0.0365864660 6.5283949830 0.2684358636 47.7710094106 0.5676722729 24.5725903282 0.2609883870 79.4449577640 1.1336829895
0.0015 0.0015 0.7976 0.1994 0.5572073160 0.0478420487 9.7488260791 0.7004941465 46.8823112483 0.6689991904 23.8294253964 0.6483056205 81.0177700398 2.0656410061
0.0015 0.002 0.7972 0.1993 0.5269078426 0.0241518883 12.5357482585 0.5241074749 45.4310119474 1.3411558560 23.5814351467 0.4612334043 82.0751031952 2.3506486235
0.0015 0.0025 0.7968 0.1992 0.5199389637 0.0135593670 15.3539717208 0.7704921087 44.5675338362 0.6276869596 23.1470996648 0.3718390281 83.5885441855 1.7835774634
0.0015 0.003 0.7964 0.1991 0.5375126583 0.0258492375 17.9877115162 0.6373239486 43.9643689791 1.3628624323 22.5050647942 0.6346707181 84.9946579478 2.6607063365
0.0 0.0035 0.7972 0.1993 0.0000000000 0.0000000000 21.5078593202 1.5656714667 43.2515057181 0.8793261807 22.2679530770 0.5676185883 87.0273181153 3.0126162357
0.0015 0.0035 0.7959999999999999 0.19899999999999998 0.4974163552 0.0340350598 20.7580135454 1.0481104135 43.0347543704 0.4926707240 22.2351160252 0.3002672195 86.5253002962 1.8750834168
0.0015 0.004 0.7956 0.1989 0.4953963903 0.0314816567 23.5357946423 1.2097614881 41.6529424828 1.5639051226 21.5866346169 0.3121369176 87.2707681323 3.1172851850
0.0015 0.0045 0.7952 0.1988 0.4768127132 0.0194840247 26.0706445442 1.1027505466 41.0575376414 1.0991159144 21.2929142399 0.4605007472 88.8979091387 2.6818512329
0.0015 0.005 0.7948 0.1987 0.4670158835 0.0502577658 28.4741952600 0.8381079566 40.0813629385 0.7646179520 20.9462113807 0.5724777008 89.9687854627 2.2254613752
0.0015 0.0055 0.7944 0.1986 0.4531791240 0.0181302399 30.7220705692 0.7847112761 39.3175304835 0.4914342720 20.7082938463 0.4580193772 91.2010740230 1.7522951652
0.0015 0.006 0.794 0.1985 0.4634809449 0.0509431782 32.9364285755 1.3614289481 38.2692229073 0.4084995184 20.2725481842 0.4495987118 91.9416806119 2.2704703565
0.0015 0.0065 0.7936 0.1984 0.4407563399 0.0215237662 34.8613189666 2.1229682881 38.2143737053 1.5392599932 20.0211332113 0.5911132078 93.5375822231 4.2748652553
0.0015 0.006999999999999999 0.7932 0.1983 0.4264145891 0.0401896877 36.9568428994 1.2478925545 37.0417295139 0.7478249257 19.6260813189 0.4880711910 94.0510683213 2.5239783589
0.0015 0.0075 0.7928 0.1982 0.4296465330 0.0312109089 38.2911639547 1.1819140759 36.6242759417 1.0107713264 19.5579897637 0.3406219989 94.9030761931 2.5645183101
0.0015 0.008 0.7924 0.1981 0.4161127682 0.0418479009 41.6941397001 1.1155801132 35.6502176067 0.5654186717 18.8379920770 0.4974852781 96.5984621520 2.2203319639
0.0 0.004 0.7968 0.1992 0.0000000000 0.0000000000 23.6643238035 0.4720564788 42.0860924504 0.5321701014 22.0237904591 0.4269375229 87.7742067130 1.4311641031
0.0015 0.0085 0.792 0.198 0.4147997910 0.0314531302 43.1265196414 1.4748826509 35.2260622028 0.5507223736 18.4699350615 0.4012949533 97.2373166967 2.4583531080
0.0015 0.009000000000000001 0.7916 0.1979 0.4158097734 0.0293458564 43.9586351595 1.5311493680 34.5904463709 0.4884861106 18.6433872182 0.7410807060 97.6082785220 2.7900620410
0.0015 0.0095 0.7912 0.1978 0.4016700192 0.0306449379 46.5987460125 0.8933526114 34.1423054639 0.7154928753 18.2185200886 0.4900054526 99.3612415842 2.1294958772
0.0015 0.01 0.7908 0.1977 0.4107598612 0.0452877751 48.1665801776 1.9487845626 33.0590778170 1.0344000647 17.8518732532 0.6019176857 99.4882911090 3.6303900881
0.002 0.0 0.7984 0.1996 0.7718285860 0.0152048488 0.0000000000 0.0000000000 50.2545671643 0.6793971388 25.4742997982 0.2274725103 76.5006955485 .9220744979
0.002 0.0005 0.7979999999999999 0.1995 0.7587998125 0.0568992236 3.3805385426 0.1691521629 48.9011498797 0.8061438977 24.9372226206 0.5764964740 77.9777108554 1.6086917582
0.002 0.001 0.7976 0.1994 0.7370851898 0.0440176260 6.4056828744 0.2591713339 47.3697813258 0.7051149792 24.0689545652 0.4327628611 78.5815039552 1.4410668002
0.002 0.0015 0.7972 0.1993 0.7300153127 0.0335496650 9.5363651596 0.2896211850 46.8620293891 0.8962634208 23.8245904931 0.5324260067 80.9530003545 1.7518602775
0.002 0.002 0.7968 0.1992 0.6910299903 0.0383772066 12.5146960683 0.6279675450 45.3562336142 0.7808575504 23.0894837335 0.3464859441 81.6514434063 1.7936882461
0.002 0.0025 0.7964 0.1991 0.6863840710 0.0499360489 15.3830569835 0.8177598056 44.4710627318 0.8305204970 23.0773964752 0.5889573030 83.6179002615 2.2871736545
0.0 0.0045 0.7964 0.1991 0.0000000000 0.0000000000 25.9135841252 1.2146324430 41.2691744334 0.5730141866 21.6303502011 0.9151361107 88.8131087597 2.7027827403
0.002 0.003 0.7959999999999999 0.19899999999999998 0.6640634589 0.0459158948 18.1408939002 0.9855389356 43.6077609846 0.5593547466 22.5175549611 0.4803306053 84.9302733048 2.0711401823
0.002 0.0035 0.7956 0.1989 0.6596195362 0.0208790513 20.6427805043 0.3714957801 42.5949025711 0.9255232860 22.2230287669 0.4586395625 86.1203313785 1.7765376799
0.002 0.004 0.7952 0.1988 0.6569935818 0.0240452195 23.5543538099 1.4155284310 41.4624693700 0.6657000445 21.6146367653 0.1402249314 87.2884535270 2.2454986264
0.002 0.0045 0.7948 0.1987 0.6302290469 0.0468396714 25.9138611277 1.1025623837 41.0467794378 0.9722231456 21.3283701976 0.3138308937 88.9192398100 2.4354560944
0.002 0.005 0.7944 0.1986 0.6340669802 0.0444282083 27.7783649732 0.5083961190 40.1536721757 0.9461069393 21.2310677682 0.4984704172 89.7971718973 1.9974016838
0.002 0.0055 0.794 0.1985 0.6131603436 0.0401988239 30.4758153443 1.4092290997 39.0395808300 1.0278989806 20.5698947386 0.3852670196 90.6984512565 2.8625939238
0.002 0.006 0.7936 0.1984 0.6083124278 0.0433733078 33.1680026678 1.0110301439 38.1990300379 1.2900003689 20.4117531091 0.3352591870 92.3870982426 2.6796630076
0.002 0.0065 0.7932 0.1983 0.5936676824 0.0469814481 35.0200414007 0.7834520111 37.9087349049 1.0096843392 20.0906349466 0.4389773903 93.6130789346 2.2790951887
0.002 0.006999999999999999 0.7928 0.1982 0.5844768421 0.0177435262 37.7712302572 1.1209830972 37.0288549424 0.7830407181 19.4300662799 0.2797108694 94.8146283216 2.2014782109
0.002 0.0075 0.7924 0.1981 0.5670041458 0.0169773213 38.9609560062 0.9373162207 36.1978278059 0.7956162678 19.4794225847 0.7943007829 95.2052105426 2.5442105927
