# Supplementary material for: Multipressure Sampling for Improving the Performance of MOF-based Electronic Noses
Source: ACS Sens. 2024 Jul 12;9(7):3531–9. doi: 10.1021/acssensors.4c00199 (PMC11287752; doi:10.1021/acssensors.4c00199)
Supplement: Supplementary file 2 — se4c00199_si_002.zip [file se4c00199_si_002.zip › Multiplex_Adsorption_Data/Methane_5bar/RAVXIX.csv]

methane_comp CO2_comp N2_comp O2_comp methane_mass methane_error CO2_mass CO2_error N2_mass N2_error O2_mass O2_error total_mass total_error
0.0 0.0 0.8 0.2 0.0000000000 0.0000000000 0.0000000000 0.0000000000 49.3056125262 1.7316502189 17.0895040692 0.7350459188 66.3951165954 2.4666961377
0.0 0.0005 0.7996 0.1999 0.0000000000 0.0000000000 0.4368206050 0.0745195537 49.9099846808 1.5180264923 17.1052137405 0.9913971871 67.4520190263 2.5839432331
0.0 0.005 0.7959999999999999 0.19899999999999998 0.0000000000 0.0000000000 4.4144082295 0.1501558092 49.3839287662 0.9918516729 16.7521825166 0.3683975705 70.5505195123 1.5104050526
0.002 0.008 0.792 0.198 0.2063068094 0.0276248872 7.0605330484 0.6765871898 49.2391392298 2.5791334154 16.8569136584 0.8322822540 73.3628927460 4.1156277464
0.002 0.0085 0.7916 0.1979 0.2078382491 0.0443205913 7.5363554931 0.5277657404 49.0817426889 0.8730524832 16.8193849993 0.8806381374 73.6453214304 2.3257769523
0.002 0.009000000000000001 0.7912 0.1978 0.2054317010 0.0262313657 8.3241926558 0.1696117742 48.7501402678 1.3312576290 16.9180068245 0.4609575037 74.1977714491 1.9880582726
0.002 0.0095 0.7908 0.1977 0.2021500444 0.0183772768 8.3247926841 0.7107881694 48.9029524434 0.8252762988 16.9105883686 0.8597438765 74.3404835405 2.4141856215
0.002 0.01 0.7904 0.1976 0.2093696889 0.0253856870 9.0340261389 0.5525788321 48.6576889015 1.2612638758 16.9472442683 0.2924643050 74.8483289976 2.1316926999
0.0025 0.0 0.7979999999999999 0.1995 0.2480932363 0.0595523977 0.0000000000 0.0000000000 49.2437235950 1.9386966410 17.0205560675 0.7045899512 66.5123728988 2.7028389899
0.0025 0.0005 0.7976 0.1994 0.2515936700 0.0448999700 0.4698221617 0.0730557561 49.3774342487 2.8843333569 17.1283418677 0.8366045280 67.2271919481 3.8388936110
0.0025 0.001 0.7972 0.1993 0.2588133145 0.0308964088 0.8742412383 0.1039002330 49.3453436918 0.8218162939 17.1156868547 0.2377144434 67.5940850993 1.1943273791
0.0025 0.0015 0.7968 0.1992 0.2596884229 0.0164068242 1.3170621264 0.1204847271 49.9611767596 1.1782963290 17.0746671575 0.3953571705 68.6125944664 1.7105450508
0.0025 0.002 0.7964 0.1991 0.2544377724 0.0171485527 1.8534874298 0.1933320618 49.0886192368 1.3128278018 16.7513097571 0.4457452081 67.9478541961 1.9690536244
0.0 0.0055 0.7956 0.1989 0.0000000000 0.0000000000 5.0606387125 0.4991196867 49.5875509902 1.8512723643 16.8569136584 0.1399793082 71.5051033611 2.4903713592
0.0025 0.0025 0.7959999999999999 0.19899999999999998 0.2566255434 0.0128762918 2.3089089122 0.2568962163 49.5378870331 0.9400526376 16.9372075338 0.2431633939 69.0406290225 1.4529885396
0.0025 0.003 0.7956 0.1989 0.2590320916 0.0200225877 2.7493296871 0.0724619579 50.7489235249 1.4983426685 17.2282728322 0.7877252963 70.9855581358 2.3785525104
0.0025 0.0035 0.7952 0.1988 0.2588133145 0.0124222249 3.1015463013 0.1249096950 49.1283504024 2.6157025751 16.9485534075 0.9013134185 69.4372634257 3.6543479135
0.0025 0.004 0.7948 0.1987 0.2596884229 0.0238296377 3.5647681517 0.3399868596 49.6463836778 2.1837140603 17.1964171099 0.6277537815 70.6672573623 3.1752843391
0.0025 0.0045 0.7944 0.1986 0.2472181279 0.0192225288 4.0885928607 0.5001861276 49.1203277632 0.9941797374 16.8237487968 0.5099007372 70.2798875486 2.0234891310
0.0025 0.005 0.794 0.1985 0.2627513023 0.0144723990 4.5572149658 0.3810439574 49.5275722113 1.5137463357 16.8525498608 0.4616675104 71.2000883402 2.3709302025
0.0025 0.0055 0.7936 0.1984 0.2550941037 0.0205883088 4.9676343255 0.3598849517 50.0261219342 3.2116766201 17.0113920926 0.8903969397 72.2602424560 4.4825468203
0.0025 0.006 0.7932 0.1983 0.2546565495 0.0451211535 5.2964498358 0.4159473064 49.7254639787 1.4987758668 16.8713141904 0.7319044762 72.1478845544 2.6917488029
0.0025 0.0065 0.7928 0.1982 0.2476556821 0.0388068897 5.9714816774 0.1428823501 48.8838509214 1.4691215855 16.7962568721 0.2789146065 71.8992451530 1.9297254318
0.0025 0.006999999999999999 0.7924 0.1981 0.2662517360 0.0281738705 6.1910920365 0.3636508154 49.2059025816 1.6981730440 17.1104502976 0.9027472751 72.7736966517 2.9927450050
0.0 0.006 0.7952 0.1988 0.0000000000 0.0000000000 5.3018500906 0.1613351033 48.7321848371 0.7777801984 16.9084064698 0.4198562930 70.9424413975 1.3589715947
0.0025 0.0075 0.792 0.198 0.2640639650 0.0311432877 6.5067069242 0.3017706927 48.2321069924 0.7377188800 16.6313053237 0.5875467358 71.6341832053 1.6581795962
0.0025 0.008 0.7916 0.1979 0.2526875555 0.0416711522 7.0743336994 0.3074347354 48.2951420149 2.4484635735 16.5937766646 0.8437440700 72.2159399344 3.6413135311
0.0025 0.0085 0.7912 0.1978 0.2487495677 0.0205510786 7.5147544742 0.3496759859 47.9536068023 2.1578026137 16.7081081611 0.6305263184 72.4252190053 3.1585559966
0.0025 0.009000000000000001 0.7908 0.1977 0.2583757602 0.0265577743 7.8567706073 0.6485348399 48.0605753253 1.9509552067 16.5104281308 0.6178557967 72.6861498236 3.2439036176
0.0025 0.0095 0.7904 0.1976 0.2480932363 0.0423185276 8.5036011185 0.2991633052 47.7981204136 1.6313342119 16.7818563401 0.5349282547 73.3316711085 2.5077442994
0.0025 0.01 0.79 0.1975 0.2373731582 0.0286589656 8.9662229406 0.4782432611 48.7738261550 1.6849075612 16.9913186238 0.5260257065 74.9687408776 2.7178354944
0.003 0.0 0.7976 0.1994 0.2970993077 0.0187995613 0.0000000000 0.0000000000 50.0444593953 2.4795328291 17.2313274905 0.8322785932 67.5728861935 3.3306109836
0.003 0.0005 0.7972 0.1993 0.2929425427 0.0220259765 0.4410208031 0.1003321966 49.8992878285 1.4371930280 17.1060865000 0.9608959395 67.7393376743 2.5204471406
0.003 0.001 0.7968 0.1992 0.3076006087 0.0375226652 0.9114429932 0.0984777888 49.0431576145 2.4947939074 16.7766197830 0.6608985476 67.0388209994 3.2916929090
0.003 0.0015 0.7964 0.1991 0.3086944943 0.0393166257 1.3764649284 0.1376355590 49.3262421699 1.4680618073 17.0428114352 0.3548065315 68.0542130278 1.9998205235
0.0 0.0065 0.7948 0.1987 0.0000000000 0.0000000000 5.7440709503 0.4677081105 49.4446716060 2.6179934722 16.8870238617 0.7688441687 72.0757664180 3.8545457514
0.003 0.002 0.7959999999999999 0.19899999999999998 0.3113198195 0.0167532416 1.8336864958 0.2430344259 49.9164791982 0.8897796480 16.7670194283 0.8368648839 68.8285049418 1.9864321994
0.003 0.0025 0.7956 0.1989 0.3065067232 0.0221991393 2.3353101576 0.3228263801 49.5848767771 1.5302169030 17.1737253625 0.7159181988 69.4004190204 2.5911606212
0.003 0.003 0.7952 0.1988 0.3111010424 0.0367805892 2.7085277624 0.1313171230 48.7803206725 2.3150093924 16.9062245710 0.7523450263 68.7061740483 3.2354521309
0.003 0.0035 0.7948 0.1987 0.3051940606 0.0414869694 3.2107514525 0.0856507564 48.7363871720 1.9314404155 16.8499315823 0.4676118102 69.1022642674 2.5261899515
0.003 0.004 0.7944 0.1986 0.2938176512 0.0366502259 3.6061701046 0.1989706883 49.5012121110 1.6230340085 17.0624485243 0.4788897549 70.4636483911 2.3375446776
0.003 0.0045 0.794 0.1985 0.2977556390 0.0304532700 4.0765922946 0.2547231459 49.2410493820 1.6685182816 16.6740705400 0.7091835671 70.2894678556 2.6628782646
0.003 0.005 0.7936 0.1984 0.3119761508 0.0307348741 4.5680154753 0.3310199044 49.8186794058 1.7437452869 17.0240471056 0.8843883659 71.7227181375 2.9898884313
0.003 0.0055 0.7932 0.1983 0.2931613198 0.0246355066 4.8374281836 0.1098297681 49.1153613675 1.9494342139 16.8804781653 0.2968999084 71.1264290362 2.3807993970
0.003 0.006 0.7928 0.1982 0.3229150060 0.0140017347 5.4092551569 0.2844412640 48.5083149999 1.0675136379 16.7975660114 0.5011995819 71.0380511742 1.8671562185
0.003 0.0065 0.7924 0.1981 0.3001621872 0.0396367121 5.7944733278 0.1527705526 48.5621812918 2.4428346675 16.5693393981 0.5184000509 71.2261562049 3.1536419831
0.0 0.006999999999999999 0.7944 0.1986 0.0000000000 0.0000000000 6.3344988010 0.1642631592 49.4500200321 1.5255313044 16.7548007951 0.5502470160 72.5393196282 2.2400414796
0.003 0.006999999999999999 0.792 0.198 0.3178831326 0.0501300417 6.3146978670 0.5508168319 49.2670274518 1.6756020551 16.9564082432 0.9510860528 72.8560166946 3.2276349815
0.003 0.0075 0.7916 0.1979 0.3176643555 0.0472599058 6.7629190098 0.3232231673 48.8032424988 2.2026347207 16.6928348695 0.7248350531 72.5766607336 3.2979528469
0.003 0.008 0.7912 0.1978 0.2986307475 0.0453243648 7.2537421622 0.4980798770 48.3333450588 1.9936786186 16.7521825166 0.4616427611 72.6379004851 2.9987256215
0.003 0.0085 0.7908 0.1977 0.3016936269 0.0349331618 7.6701618049 0.3830719040 48.9293125437 1.1243503058 16.5942130443 0.8034963676 73.4953810198 2.3458517392
0.003 0.009000000000000001 0.7904 0.1976 0.3030062895 0.0350862822 7.9641756736 0.3820931994 48.8559626994 0.6061801105 16.8569136584 0.6675178357 73.9800583209 1.6908774278
0.003 0.0095 0.79 0.1975 0.3012560727 0.0142188288 8.2137874479 0.4007434470 48.5694398701 1.6391875100 16.7770561628 0.9422181734 73.8615395535 2.9963679592
0.003 0.01 0.7896 0.1974 0.3097883798 0.0306100365 9.2218349979 0.6672616902 48.6909255497 1.0257914963 16.9590265217 0.6158281681 75.1815754491 2.3394913911
0.0035 0.0 0.7972 0.1993 0.3682018666 0.0287456798 0.0000000000 0.0000000000 49.4653012497 1.7607815677 16.8119665434 1.0280403228 66.6454696597 2.8175675703
0.0035 0.0005 0.7968 0.1992 0.3504809212 0.0333977420 0.4446209730 0.0501158352 49.4672114019 1.4792877667 16.8381493288 0.1590578776 67.1004626249 1.7218592215
0.0035 0.001 0.7964 0.1991 0.3677643124 0.0200703402 0.8880418893 0.0937274173 49.3155453176 0.7868513937 16.8028025685 0.7096184300 67.3741540878 1.6102675812
0.0 0.0075 0.794 0.1985 0.0000000000 0.0000000000 6.7155167738 0.5032603037 48.4044027204 1.8961485005 16.9550991039 0.8091351537 72.0750185981 3.2085439579
0.0035 0.0015 0.7959999999999999 0.19899999999999998 0.3493870357 0.0444198343 1.3764649284 0.1098166549 49.1516542592 1.1744771425 16.8953150771 0.7156447085 67.7728213004 2.0443583402
0.0035 0.002 0.7956 0.1989 0.3627324390 0.0641819094 1.8090853353 0.2936340136 49.9764579772 1.5128590613 17.0009189784 0.9890464176 69.1491947299 2.8597214019
0.0035 0.0025 0.7952 0.1988 0.3581381198 0.0420279871 2.2189046667 0.2014737436 49.2234759818 1.1189164827 16.8425131264 0.8806934926 68.6430318947 2.2431117060
0.0035 0.003 0.7948 0.1987 0.3502621441 0.0387031476 2.6779263189 0.2970376468 49.1822166944 2.1385522114 17.1305237665 0.8387959075 69.3409289239 3.3130889133
0.0035 0.0035 0.7944 0.1986 0.3614197764 0.0527538697 3.2473531791 0.2608736480 49.8771300630 1.1858278982 17.0729216385 0.5941781137 70.5588246570 2.0936335296
0.0035 0.004 0.794 0.1985 0.3620761077 0.0316433686 3.7051747747 0.3545349883 48.8597830038 3.1120059810 16.9236797613 0.6604235322 69.8507136475 4.1586078701
0.0035 0.0045 0.7936 0.1984 0.3592320054 0.0531335680 4.1971979836 0.1852523618 49.1451597418 1.8206443677 16.8909512795 0.8082978275 70.5925410103 2.8673281250
0.0035 0.005 0.7932 0.1983 0.3423861683 0.0453876818 4.6220180226 0.2472407870 48.9602570093 0.4680120802 16.8355310503 0.4356897321 70.7601922505 1.1963302811
0.0035 0.0055 0.7928 0.1982 0.3377918491 0.0178487796 5.1392424203 0.4369590511 49.1463058331 1.8320500631 17.1030318417 0.6778178768 71.7263719442 2.9646757706
0.0035 0.006 0.7924 0.1981 0.3638263245 0.0288454107 5.4524571948 0.4149940807 49.0580568017 1.6563059988 16.5257014224 0.2741632015 71.4000417434 2.3743086917
0.0 0.008 0.7936 0.1984 0.0000000000 0.0000000000 7.0299316049 0.3544212328 49.1321707068 1.5247037276 16.9049154318 0.8346675220 73.0670177435 2.7137924824
0.0035 0.0065 0.792 0.198 0.3555127946 0.0347848716 5.9162790734 0.4926374886 49.8106567666 1.0680395954 16.7892747960 0.4413989338 72.8717234306 2.0368608894
0.0035 0.006999999999999999 0.7916 0.1979 0.3471992646 0.0390037304 6.1376895175 0.3681534278 49.3663553660 2.5305084935 16.6566153497 0.6868733826 72.5078594978 3.6245390343
0.0035 0.0075 0.7912 0.1978 0.3504809212 0.0432183081 6.7527185287 0.6505413780 48.8380072688 1.6121333274 17.0026644975 0.4978372057 72.9438712162 2.8037302192
0.0035 0.008 0.7908 0.1977 0.3682018666 0.0337683010 7.0245313502 0.3666482265 48.8238721425 1.1169028222 16.8433858859 0.3528755709 73.0599912452 1.8701949206
0.0035 0.0085 0.7904 0.1976 0.3533250235 0.0206625681 7.5855578140 0.4156529064 48.2798607973 1.3145258282 16.6666520841 0.1946390695 72.8853957189 1.9454803722
0.0035 0.009000000000000001 0.79 0.1975 0.3651389872 0.0454171995 7.9215736641 0.2553781365 49.0271123361 1.1998227780 16.9546627241 0.3703586651 74.2684877115 1.8709767791
0.0035 0.0095 0.7896 0.1974 0.3638263245 0.0255360775 8.5468031564 0.2959885554 49.5088527198 1.3257026516 16.9345892553 0.9789646652 75.3540714560 2.6261919497
0.0035 0.01 0.7892 0.1973 0.3559503488 0.0348838018 8.7274116758 0.5130434984 48.5564508352 1.6939427833 16.6928348695 0.5635864421 74.3326477293 2.8054565256
0.004 0.0 0.7968 0.1992 0.4121760646 0.0137255392 0.0000000000 0.0000000000 49.9562103639 1.9045679163 17.0720488789 0.8991439449 67.4404353074 2.8174374004
0.004 0.0005 0.7964 0.1991 0.4152389441 0.0332541199 0.4548214541 0.1095014665 49.9061643764 0.9473011525 16.9472442683 0.8960966680 67.7234690429 1.9861534069
0.0 0.0085 0.7932 0.1983 0.0000000000 0.0000000000 7.4169498607 0.2435671502 48.2890295278 0.6432711981 16.7766197830 0.4048513055 72.4825991715 1.2916896538
0.004 0.001 0.7959999999999999 0.19899999999999998 0.4145826128 0.0282891570 0.9372442102 0.0893699809 48.9182336610 0.9495546202 17.0131376117 0.7302895753 67.2831980957 1.7975033334
0.004 0.0015 0.7956 0.1989 0.4139262814 0.0198400801 1.3884654945 0.2248113162 49.4916613500 0.5445798014 17.2959116946 0.6726026399 68.5899648205 1.4618338376
0.004 0.002 0.7952 0.1988 0.4158952754 0.0440041200 1.8174857316 0.1872395989 49.2563305995 1.1321067110 16.6976350469 0.3374928433 68.1873466534 1.7008432732
0.004 0.0025 0.7948 0.1987 0.4058315286 0.0400308300 2.1955035629 0.1404835287 49.6169673340 1.5128513435 17.0384476376 0.6065270493 69.2567500631 2.2998927515
0.004 0.003 0.7944 0.1986 0.4224585885 0.0422959010 2.7175281870 0.2131038344 49.5103808415 2.7520891612 17.1148140952 0.8982344938 69.7651817122 3.9057233904
0.004 0.0035 0.794 0.1985 0.4154577212 0.0289381827 3.1129468390 0.1972478401 49.0981699978 1.3496447134 17.2928570363 0.7760574469 69.9194315943 2.3518881831
0.004 0.004 0.7936 0.1984 0.4043000889 0.0475224965 3.6307712651 0.2799606295 48.9354250307 1.7478977687 16.7735651247 0.6400880404 69.7440615094 2.7154689351
0.004 0.0045 0.7932 0.1983 0.3937987878 0.0229455363 4.0471909077 0.1323875123 48.9491781265 0.6897375225 16.5933402848 0.5932197209 69.9835081068 1.4382902920
0.004 0.005 0.7928 0.1982 0.4272716848 0.0349933961 4.4972121354 0.3759453861 48.9442117308 0.5565301113 16.6518151723 0.5511833931 70.5205107233 1.5186522866
0.004 0.0055 0.7924 0.1981 0.4126136188 0.0209569739 4.9850351463 0.1218279121 49.5218417547 1.9857567391 16.9380802933 0.3111604936 71.8575708131 2.4397021187
0.0 0.009000000000000001 0.7928 0.1982 0.0000000000 0.0000000000 8.0091777964 0.5081584404 48.6301827099 1.5560815898 16.6016315002 0.7178647294 73.2409920065 2.7821047596
0.004 0.006 0.792 0.198 0.4062690828 0.0341067822 5.4518571665 0.5151920027 49.3927154663 0.8361458599 17.0122648521 0.6957541201 72.2631065677 2.0811987649
0.004 0.0065 0.7916 0.1979 0.4161140525 0.0122671348 5.8640766110 0.3981512212 49.0538544668 1.1286671499 16.9921913833 0.7548910712 72.3262365136 2.2939765771
0.004 0.006999999999999999 0.7912 0.1978 0.4121760646 0.0478397048 6.1868918384 0.2789041025 48.8479400602 1.3383925968 16.7373456048 0.6043946289 72.1843535680 2.2695310330
0.004 0.0075 0.7908 0.1977 0.4051751973 0.0479436435 6.5751101508 0.6232627748 48.6064968227 1.1974801243 16.7377819846 0.8687153783 72.3245641554 2.7374019209
0.004 0.008 0.7904 0.1976 0.3977367757 0.0246975999 7.0551327937 0.3697771483 48.2500624230 2.0352513791 16.6443967164 0.9837691677 72.3473287088 3.4134952950
0.004 0.0085 0.79 0.1975 0.3968616673 0.0509783516 7.6803622860 0.6630136273 48.7868151899 0.7863793844 16.6073044370 0.7143023462 73.4713435802 2.2146737095
0.004 0.009000000000000001 0.7896 0.1974 0.4007996552 0.0558734624 8.2497891461 0.6073922653 47.6575332121 1.4512261848 16.6505060330 0.4490888377 72.9586280464 2.5635807502
0.004 0.0095 0.7892 0.1973 0.4040813118 0.0302070897 8.4303976655 0.3332399679 48.8204338686 1.2978639540 16.8359674300 0.3778091165 74.4908802759 2.0391201281
0.004 0.01 0.7888 0.1972 0.4228961427 0.0440302171 8.8408170252 0.4993360412 48.6943638237 1.3419889222 16.7142174777 0.7867654742 74.6722944693 2.6721206547
0.0045 0.0 0.7964 0.1991 0.4533061602 0.0389300318 0.0000000000 0.0000000000 49.0863270542 1.4232807417 17.1025954620 0.5545190066 66.6422286764 2.0167297801
0.0 0.0095 0.7924 0.1981 0.0000000000 0.0000000000 8.4687994769 0.2201834090 48.6966560063 1.7065391650 16.7731287449 0.9564369204 73.9385842281 2.8831594944
0.0045 0.0005 0.7959999999999999 0.19899999999999998 0.4484930639 0.0271495247 0.4350205201 0.0317505134 49.9180073200 1.6851812593 16.9939369023 0.7429003638 67.7954578063 2.4869816612
0.0045 0.001 0.7956 0.1989 0.4605258047 0.0284241896 0.8994424271 0.0816920411 49.5199316025 1.3641655982 16.8721869499 0.6527249327 67.7520867842 2.1270067616
0.0045 0.0015 0.7952 0.1988 0.4657764552 0.0743507479 1.3422633151 0.1648320453 49.4752340411 2.2778952482 17.1139413357 1.1069212752 68.3972151471 3.6239993166
0.0045 0.002 0.7948 0.1987 0.4441175218 0.0362140545 1.8078852787 0.2171605141 48.9751561964 1.5517126502 16.9760453323 0.6431627733 68.2032043292 2.4482499921
0.0045 0.0025 0.7944 0.1986 0.4535249373 0.0394187533 2.2621067046 0.3045875114 49.8171512841 1.6393573825 17.0493571315 0.7100744813 69.5821400575 2.6934381285
0.0045 0.003 0.794 0.1985 0.4484930639 0.0576343773 2.6455247905 0.1111850989 48.6294186490 1.4137554511 16.7146538574 0.5280995638 68.4380903608 2.1106744911
0.0045 0.0035 0.7936 0.1984 0.4506808350 0.0628465555 3.1777498958 0.2664666179 49.5508760681 2.1558359162 16.8992424949 1.0105010029 70.0785492938 3.4956500925
0.0045 0.004 0.7932 0.1983 0.4635886841 0.0537212514 3.5593678969 0.2481419933 49.5489659159 1.9579161007 17.0279745234 0.7394977433 70.5998970203 2.9992770887
0.0045 0.0045 0.7928 0.1982 0.4705895515 0.0680027376 4.1923977572 0.4004774279 49.6249899732 1.4854502880 16.9559718634 0.5149680523 71.2439491453 2.4688985058
0.0045 0.005 0.7924 0.1981 0.4537437144 0.0426789218 4.5752158149 0.4045632714 49.4698856150 1.5140220563 16.8926967985 0.8209387739 71.3915419428 2.7822030234
0.0 0.001 0.7992 0.1998 0.0000000000 0.0000000000 0.8916420591 0.1276467670 50.1896309622 1.8131124390 16.9232433816 0.8474103896 68.0045164029 2.7881695956
0.0 0.01 0.792 0.198 0.0000000000 0.0000000000 9.0100250068 0.3644775608 48.6340030143 1.4166549974 16.5427202329 0.1853951581 74.1867482540 1.9665277163
0.0045 0.0055 0.792 0.198 0.4655576781 0.0348563493 4.9994358256 0.3822250940 49.3453436918 1.3484222056 17.0860130312 0.3429223072 71.8963502267 2.1084259561
0.0045 0.006 0.7916 0.1979 0.4460865158 0.0391946983 5.3162507698 0.3803441168 49.2223298905 1.9503279147 16.5422838531 0.7243041681 71.5269510292 3.0941708979
0.0045 0.0065 0.7912 0.1978 0.4666515636 0.0384848764 5.9168791017 0.2202161097 48.4762244430 2.4827563050 16.5841763099 0.3932011666 71.4439314182 3.1346584577
0.0045 0.006999999999999999 0.7908 0.1977 0.4487118410 0.0322546016 6.2690957160 0.5201189872 48.8830868606 0.3988617335 16.8250579361 0.3085226490 72.4259523537 1.2597579713
0.0045 0.0075 0.7904 0.1976 0.4677454491 0.0493990757 6.8157215005 0.3443848845 48.9178516305 0.9002718937 16.7513097571 0.2741437527 72.9526283372 1.5681996066
0.0045 0.008 0.79 0.1975 0.4565878168 0.0366240975 7.1895391337 0.5960622095 48.6989481889 1.7039575158 16.6740705400 0.8265544085 73.0191456794 3.1631982313
0.0045 0.0085 0.7896 0.1974 0.4382105400 0.0264566565 7.5363554931 0.4401607403 49.0947317238 1.5942602146 16.6378510201 0.2967202661 73.7071487770 2.3575978775
0.0045 0.009000000000000001 0.7892 0.1973 0.4740899851 0.0219911803 8.0337789568 0.3955529300 48.1874094310 0.7557330742 16.6518151723 0.4728504414 73.3470935452 1.6461276259
0.0045 0.0095 0.7888 0.1972 0.4473991784 0.0517166123 8.2437888631 0.5774804069 48.5323829175 1.7591057742 16.6976350469 0.5096003873 73.9212060059 2.8979031807
0.0045 0.01 0.7884 0.1971 0.4635886841 0.0510534081 8.8492174214 0.6623138399 48.2309609011 1.5294685841 16.5841763099 0.8792825803 74.1279433165 3.1221184124
0.0005 0.0 0.7996 0.1999 0.0498811798 0.0088164730 0.0000000000 0.0000000000 49.1436316200 2.5947147437 16.9686268764 0.7611493801 66.1621396762 3.3646805968
0.005 0.0 0.7959999999999999 0.19899999999999998 0.4935611474 0.0656243796 0.0000000000 0.0000000000 49.0679895931 2.0259387917 16.8398948479 0.7576387098 66.4014455884 2.8492018811
0.005 0.0005 0.7956 0.1989 0.5259401589 0.0218952056 0.4458210296 0.0321113263 49.8656691498 0.9875722568 17.1265963486 0.9682345445 67.9640266869 2.0098133332
0.005 0.001 0.7952 0.1988 0.4953113643 0.0217196197 0.8616406440 0.1012893275 48.0705081167 1.0915577046 16.7028716040 0.3320892963 66.1303317290 1.5466559481
0.005 0.0015 0.7948 0.1987 0.5298781468 0.0434392395 1.3656644190 0.1210452074 49.5157292677 1.7185894814 17.1257235891 0.7373294291 68.5369954226 2.6204033574
0.005 0.002 0.7944 0.1986 0.5283467070 0.0331214374 1.8030850523 0.0390710124 49.7434194093 0.6734822834 17.1104502976 0.6225535002 69.1853014662 1.3682282334
0.005 0.0025 0.794 0.1985 0.5084379905 0.0408685937 2.2369055158 0.1496273775 49.4981558675 0.7920639958 16.8673867726 0.9489533113 69.1108861464 1.9315132783
0.005 0.003 0.7936 0.1984 0.5191580686 0.0308654101 2.6647256963 0.0611204747 49.1283504024 1.7740427427 16.5937766646 0.7076158477 68.9060108319 2.5736444752
0.005 0.0035 0.7932 0.1983 0.5139074181 0.0507902250 3.1633492166 0.1864765950 48.8196698077 1.8367664360 17.0467388530 0.4793301412 69.5436652954 2.5533633972
0.005 0.004 0.7928 0.1982 0.4929048161 0.0397572840 3.6577725387 0.2130024416 48.8254002643 1.1450134845 16.8804781653 0.3368964779 69.8565557844 1.7346696880
0.005 0.0045 0.7924 0.1981 0.4946550330 0.0461282588 4.0297900869 0.4061690822 49.3587147572 1.9265403765 16.9502989266 0.4453520005 70.8334588037 2.8241897180
0.0005 0.0005 0.7992 0.1998 0.0551318303 0.0107713014 0.4290202371 0.0775871632 49.6345407342 1.2419658570 16.7805472008 0.6034259541 66.8992400024 1.9337502757
0.005 0.005 0.792 0.198 0.4922484848 0.0298372190 4.4876116826 0.4749920467 49.5531682507 1.6987171523 16.6897802112 0.7354074896 71.2228086293 2.9389539076
0.005 0.0055 0.7916 0.1979 0.5049375569 0.0469347004 4.9790348632 0.4237848306 48.7803206725 2.2346522347 17.0764126765 0.5201939575 71.3407057691 3.2255657232
0.005 0.006 0.7912 0.1978 0.4948738101 0.0611418405 5.4320562324 0.2395488541 48.2470061795 1.6734457794 16.4955912191 0.3540371323 70.6695274411 2.3281736063
0.005 0.0065 0.7908 0.1977 0.5001244606 0.0599209681 5.8400754789 0.3752091699 48.6095530662 1.7743707978 16.8407676074 0.2837555809 71.7905206131 2.4932565167
0.005 0.006999999999999999 0.7904 0.1976 0.5084379905 0.0684656997 6.3879013201 0.2971539839 48.6695318451 2.0972999302 16.7788016818 0.3615479373 72.3446728375 2.8244675511
0.005 0.0075 0.79 0.1975 0.4977179124 0.0334950533 6.7773196891 0.2726532837 49.4034123186 0.9512929216 17.0087738141 0.2460593733 73.6872237342 1.5035006319
0.005 0.008 0.7896 0.1974 0.4900607138 0.0296440958 7.3113448793 0.4699413093 48.4682018037 0.7650039113 16.8621502155 0.1738391488 73.1317576123 1.4384284652
0.005 0.0085 0.7892 0.1973 0.5110633158 0.0300099673 7.4181499173 0.3398216210 49.5092347502 1.6845471821 16.6579244889 0.7099435977 74.0963724722 2.7643223681
0.005 0.009000000000000001 0.7888 0.1972 0.5005620148 0.0647609793 8.0001773718 0.3541814143 48.2038367399 2.0325176906 16.7600373522 0.4423831943 73.4646134787 2.8938432785
0.005 0.0095 0.7884 0.1971 0.5031873400 0.0459536087 8.3631944955 0.4130461655 48.4116612988 0.6321910072 16.2913654925 0.5339234287 73.5694086268 1.6251142101
0.0005 0.001 0.7988 0.1997 0.0472558545 0.0161005680 0.9234435592 0.0888690332 50.6610565240 1.6078625970 17.1060865000 0.2584753594 68.7378424377 1.9713075576
0.005 0.01 0.7879999999999999 0.19699999999999998 0.4887480511 0.0300418487 8.5954054490 0.4303504057 48.6809927583 0.6404252357 16.6841072744 0.9469605639 74.4492535328 2.0477780540
0.0055 0.0 0.7956 0.1989 0.5710082424 0.0420826163 0.0000000000 0.0000000000 49.5539323116 1.7551537779 16.9804091298 0.9447781993 67.1053496838 2.7420145935
0.0055 0.0005 0.7952 0.1988 0.5524121885 0.0275693876 0.4392207182 0.0817977457 49.3590967876 1.5268922697 17.0663759421 0.6412638772 67.4171056364 2.2775232802
0.0055 0.001 0.7948 0.1987 0.5430047730 0.0330520004 0.8964422856 0.0651134393 49.3487819658 2.1245385604 16.6967622874 0.6998345043 67.4849913118 2.9225385044
0.0055 0.0015 0.7944 0.1986 0.5725396821 0.0453581449 1.3254625226 0.1551464817 49.1535644114 2.7257151930 17.1501608556 0.7911717846 68.2017274717 3.7173916042
0.0055 0.002 0.794 0.1985 0.5664139232 0.0758295456 1.8666880525 0.0946752639 49.7254639787 2.7929162411 17.2081993633 0.8715953504 69.3667653177 3.8350164010
0.0055 0.0025 0.7936 0.1984 0.5815095434 0.0639128769 2.2717071574 0.1178502025 49.6337766733 1.3716997493 16.9546627241 0.7712577368 69.4416560982 2.3247205655
0.0055 0.003 0.7932 0.1983 0.5445362128 0.0384301149 2.6623255830 0.1498678047 48.8047706206 1.3247092632 16.8228760373 0.6839862593 68.8345084537 2.1969934421
0.0055 0.0035 0.7928 0.1982 0.5567877306 0.0496387846 3.2371526979 0.2073703373 48.9736280746 1.3964006375 16.8272398349 0.5027534199 69.5948083380 2.1561631793
0.0055 0.004 0.7924 0.1981 0.5784466639 0.0323139041 3.5461672742 0.1031629973 48.8636033082 1.4103226847 16.8826600641 0.7399467027 69.8708773104 2.2857462888
0.0005 0.0015 0.7984 0.1996 0.0492248485 0.0104464636 1.4274673343 0.1457661294 49.8740738195 2.3652898720 17.3194762015 0.3903040662 68.6702422038 2.9118065312
0.0055 0.0045 0.792 0.198 0.5504431946 0.0390233599 4.0093891246 0.3226478898 48.8613111255 0.6218601318 16.8250579361 0.6668156857 70.2462013808 1.6503470672
0.0055 0.005 0.7916 0.1979 0.5346912431 0.0374204791 4.4486098429 0.4552534593 48.3352552110 0.9891168682 16.6618519067 0.5541136348 69.9804082037 2.0359044414
0.0055 0.0055 0.7912 0.1978 0.5683829171 0.0160529331 4.8140270797 0.3972278007 48.0284847684 0.9936505233 16.4022059509 0.5015869740 69.8131007161 1.9085182311
0.0055 0.006 0.7908 0.1977 0.5473803151 0.0662370943 5.2742487886 0.4142368740 48.8842329519 2.2208916945 17.1100139179 0.1990657126 71.8158759735 2.9004313754
0.0055 0.0065 0.7904 0.1976 0.5747274532 0.0620124079 5.5586622045 0.5020971449 48.8131752902 0.9351356039 16.6395965391 0.5615473352 71.5861614870 2.0607924919
0.0055 0.006999999999999999 0.79 0.1975 0.5375353454 0.0354553931 6.1982923761 0.3872484308 48.1801508527 1.8643764927 16.5405383341 0.5108320417 71.4565169083 2.7979123583
0.0055 0.0075 0.7896 0.1974 0.5686016942 0.0737301563 6.6051115660 0.6958114072 48.3646715548 1.4936899675 16.9027335330 0.5228069901 72.4411183480 2.7860385211
0.0055 0.008 0.7892 0.1973 0.5727584592 0.0470975838 7.2765432377 0.5605125144 48.5052587563 2.2895496965 16.7081081611 0.7360090229 73.0626686143 3.6331688176
0.0055 0.0085 0.7888 0.1972 0.5668514774 0.0297214957 7.4421510495 0.3884663129 48.4609432254 1.2575717893 16.6251960071 0.4668047911 73.0951417594 2.1425643890
0.0055 0.009000000000000001 0.7884 0.1971 0.5672890316 0.0745975390 8.0145780511 0.6021677904 48.5067868781 2.3785123095 16.7273088704 0.3544048470 73.8159628312 3.4096824859
0.0005 0.002 0.7979999999999999 0.1995 0.0542567219 0.0267087333 1.8630878827 0.1511785570 50.3600165380 0.8922732900 17.3810057474 0.6033855589 69.6583668900 1.6735461392
0.0055 0.0095 0.7879999999999999 0.19699999999999998 0.5699143569 0.0093844923 8.3175923444 0.7516570629 48.3329630283 1.4693913769 16.7002533254 0.5725861172 73.9207230550 2.8030190493
0.0055 0.01 0.7876 0.1969 0.5425672188 0.0678420710 8.8732185536 0.3677659575 48.7726800637 1.4702675592 16.6740705400 0.2898560360 74.8625363761 2.1957316237
0.006 0.0 0.7952 0.1988 0.6261400727 0.0663093157 0.0000000000 0.0000000000 50.4612546043 2.0391961788 17.0925587276 0.6180678065 68.1799534046 2.7235733010
0.006 0.0005 0.7948 0.1987 0.5867601939 0.0677234412 0.4362205767 0.0376825418 49.0122131490 2.2259945638 16.8586591774 0.5528750706 66.8938530970 2.8842756174
0.006 0.001 0.7944 0.1986 0.6305156148 0.0410135597 0.8712410968 0.1236466024 49.7743638749 3.2401239137 17.0641940433 0.4663052079 68.3403146298 3.8710892837
0.006 0.0015 0.794 0.1985 0.6257025185 0.0502521056 1.3350629755 0.0829689666 49.4863129238 1.6578307632 17.2265273131 0.5095405950 68.6736057309 2.3005924304
0.006 0.002 0.7936 0.1984 0.6025121454 0.0459827631 1.7982848259 0.0992208080 49.2028463381 1.3852333112 16.9651358383 0.3975187265 68.5687791477 1.9279556088
0.006 0.0025 0.7932 0.1983 0.6147636632 0.0488613084 2.2945082329 0.0955082224 49.7609928095 1.1681223986 16.9084064698 0.4407530604 69.5786711754 1.7532449898
0.006 0.003 0.7928 0.1982 0.6302968377 0.0410088914 2.6311241113 0.3248365043 48.4452799774 1.5721395054 16.8652048738 0.5944549513 68.5719058002 2.5324398524
0.006 0.0035 0.7924 0.1981 0.6134510006 0.0271636247 3.2329524998 0.1881679576 49.2181275556 1.0473950963 17.0698669802 0.8916066101 70.1343980362 2.1543332887
0.0005 0.0025 0.7976 0.1994 0.0516313966 0.0057717364 2.3173093085 0.1260116582 49.5057964762 1.2934320800 16.9821546489 0.5314768658 68.8568918302 1.9566923404
0.006 0.004 0.792 0.198 0.6504243313 0.0563001529 3.6727732463 0.1678964542 49.0328427927 1.4910772835 16.9969915606 0.5153347482 70.3530319309 2.2306086388
0.006 0.0045 0.7916 0.1979 0.6149824404 0.0391213594 4.0447907945 0.3300352037 49.1466878635 2.4877127581 16.8268034551 0.7502432888 70.6332645535 3.6071126100
0.006 0.005 0.7912 0.1978 0.6110444525 0.0455266691 4.5710156168 0.2776932026 48.6897794584 1.4142826707 16.8652048738 0.9451771992 70.7370444015 2.6826797416
0.006 0.0055 0.7908 0.1977 0.5852287542 0.0344252569 4.9670342972 0.4270178475 48.6974200672 1.5358744992 16.6749432995 0.7243357167 70.9246264181 2.7216533203
0.006 0.006 0.7904 0.1976 0.6086379043 0.0573446467 5.5466616384 0.1873549345 48.5530125612 0.9934337049 16.8852783427 0.7340390068 71.5935904466 1.9721722929
0.006 0.0065 0.79 0.1975 0.6062313562 0.0533277887 6.0020831209 0.2607356006 49.1955877597 0.6484144920 16.9996098392 0.3418210302 72.8035120760 1.3042989115
0.006 0.006999999999999999 0.7896 0.1974 0.5979178262 0.0444844388 6.2318939611 0.4847307770 48.3348731805 1.3969352429 16.8521134811 0.4310636908 72.0167984489 2.3572141495
0.006 0.0075 0.7892 0.1973 0.6064501333 0.0734074617 6.6969158964 0.3544415490 48.6278905273 1.1005887860 16.8508043418 0.6668305355 72.7820608988 2.1952683322
0.006 0.008 0.7888 0.1972 0.6208894222 0.0336262616 7.2783433226 0.3543318280 48.9193797523 0.7337745672 16.7011260849 0.7085474353 73.5197385820 1.8302800921
0.006 0.0085 0.7884 0.1971 0.6117007838 0.0288719474 7.4973536534 0.2964649921 48.6126093097 2.7798017464 16.6173411715 0.5526711299 73.3390049184 3.6578098158
0.0005 0.003 0.7972 0.1993 0.0538191677 0.0095262294 2.8165328571 0.1012893275 50.5766277969 1.2735301990 17.1885622742 0.4146057833 70.6355420959 1.7989515392
0.006 0.009000000000000001 0.7879999999999999 0.19699999999999998 0.5937610612 0.0583343621 8.0547799475 0.6283004069 48.5606531700 1.2688509428 16.5981404621 0.5367109131 73.8073346408 2.4921966249
0.006 0.0095 0.7876 0.1969 0.6057938020 0.0324321838 8.3217925426 0.5064381067 48.4105152075 1.6314469339 16.7028716040 0.6682876389 74.0409731561 2.8386048633
0.006 0.01 0.7872 0.1968 0.6022933683 0.0557190539 8.8474173365 0.5831213236 48.1854992788 1.3736637426 16.6273779059 0.4671147209 74.2625878895 2.4796188410
0.0065 0.0 0.7948 0.1987 0.6324846087 0.0824229493 0.0000000000 0.0000000000 49.2735219693 1.7748553661 16.8643321143 1.0920603750 66.7703386923 2.9493386904
0.0065 0.0005 0.7944 0.1986 0.6589566383 0.0435932252 0.4290202371 0.0345732955 49.6158212427 0.9114525737 17.1148140952 0.6049174208 67.8186122133 1.5945365152
0.0065 0.001 0.794 0.1985 0.6530496565 0.0320939376 0.9228435309 0.0828473748 49.4622450062 2.1568879678 16.8403312276 0.6989566927 67.8784694212 2.9707859729
0.0065 0.0015 0.7936 0.1984 0.6561125360 0.0652733508 1.3668644756 0.1537103410 48.9323687872 0.9437992217 16.8137120624 0.5510355044 67.7690578612 1.7138184179
0.0065 0.002 0.7932 0.1983 0.6429859097 0.0564834862 1.6836794199 0.1523363031 48.9992241140 1.9162244682 16.7246905918 0.7423711111 68.0505800354 2.8674153686
0.0065 0.0025 0.7928 0.1982 0.6764588067 0.0590552312 2.3497108369 0.2562451061 49.8477137192 3.4589833422 16.9101519889 0.4594927584 69.7840353517 4.2337764379
0.0065 0.003 0.7924 0.1981 0.6521745481 0.0934708376 2.6935270548 0.1225821258 48.7272184414 1.7951928620 16.7905839353 0.9416124712 68.8635039796 2.9528582966
0.0005 0.0035 0.7968 0.1992 0.0479121859 0.0120942389 3.1465484241 0.1694333741 49.7709256010 0.7308472952 17.1532155139 0.3348781786 70.1186017249 1.2472530868
0.0065 0.0035 0.792 0.198 0.6773339151 0.0614977732 3.2101514242 0.1625622743 49.3965357707 1.5082356590 16.8499315823 0.5389570908 70.1339526923 2.2712527973
0.0065 0.004 0.7916 0.1979 0.6471426747 0.0732377393 3.6925741803 0.2076271342 49.1894752727 1.7662744271 16.9193159638 0.3986189953 70.4485080915 2.4457582959
0.0065 0.0045 0.7912 0.1978 0.6736147043 0.0470324982 4.0681918984 0.5213690091 49.2612969952 1.6648067752 16.7609101117 0.5481138214 70.7640137096 2.7813221039
0.0065 0.005 0.7908 0.1977 0.6434234639 0.0715424547 4.5662153904 0.3855712967 48.9403914264 0.4214084940 16.9101519889 0.3036952310 71.0601822696 1.1822174764
0.0065 0.0055 0.7904 0.1976 0.6670513912 0.0364879285 5.0036360237 0.2678143506 49.1680815681 1.8047719605 17.0868857907 0.3206058054 71.9256547737 2.4296800450
0.0065 0.006 0.79 0.1975 0.6318282774 0.0492632410 5.4014547890 0.3246724264 48.6504303232 1.8658213330 16.7430185417 0.5198717163 71.4267319313 2.7596287167
0.0065 0.0065 0.7896 0.1974 0.6823657885 0.0531839896 5.8682768092 0.2924545584 49.0943496934 1.8377235063 17.1065228798 0.5286315263 72.7515151709 2.7119935806
0.0065 0.006999999999999999 0.7892 0.1973 0.6565500902 0.0352333038 6.4191027919 0.2535387628 48.3027826236 2.0557364272 16.4432256482 0.5759842528 71.8216611539 2.9204927466
0.0065 0.0075 0.7888 0.1972 0.6532684336 0.0373180132 6.6519137737 0.5192294229 48.7031505238 1.2245490970 16.6557425901 0.4501239749 72.6640753212 2.2312205080
0.0065 0.008 0.7884 0.1971 0.6615819636 0.0750682875 7.2069399545 0.3757231395 48.2962881062 2.0332290214 16.7857837579 0.2250535262 72.9505937822 2.7090739746
0.0005 0.004 0.7964 0.1991 0.0520689508 0.0138781270 3.5197660289 0.1915735427 49.6433274343 1.9939491659 16.8481860633 0.5699420348 70.0633484773 2.7693428704
0.0065 0.0085 0.7879999999999999 0.19699999999999998 0.6526121023 0.0746103703 7.5273550686 0.3690442363 48.5839570268 2.1764533962 16.7740015045 0.9316003664 73.5379257022 3.5517083692
0.0065 0.009000000000000001 0.7876 0.1969 0.6497679999 0.0607081827 7.9959771737 0.3389687294 48.3612332808 0.5724595789 16.5497023090 0.5287367021 73.5566807634 1.5008731931
0.0065 0.0095 0.7872 0.1968 0.6961487461 0.0576111195 8.6758092417 0.5963858768 49.7292842831 2.2908227120 16.8979333556 0.8630642903 75.9991756265 3.8078839986
0.0065 0.01 0.7868 0.1967 0.6705518249 0.0432493064 8.6956101757 0.8826136927 48.1148236476 2.2762911119 16.4235885591 0.7749563917 73.9045742073 3.9771105027
0.006999999999999999 0.0 0.7944 0.1986 0.7180264565 0.0644349643 0.0000000000 0.0000000000 49.7846786968 1.3347848322 16.8298581134 0.5835139844 67.3325632667 1.9827337809
0.006999999999999999 0.0005 0.794 0.1985 0.7224019986 0.0698663236 0.4416208314 0.0354778627 49.3801084618 2.3286948620 17.1868167552 0.8772904673 67.7309480470 3.3113295156
0.006999999999999999 0.001 0.7936 0.1984 0.7114631434 0.0502635338 0.9666455971 0.0921312149 49.2429595342 1.7811594732 17.1165596142 0.3352396427 68.0376278889 2.2587938646
0.006999999999999999 0.0015 0.7932 0.1983 0.7132133602 0.0226516198 1.3536638529 0.1737970355 48.8911094998 1.6409078577 16.9882639655 0.5358132173 67.9462506784 2.3731697303
0.006999999999999999 0.002 0.7928 0.1982 0.7121194747 0.0205697021 1.7898844296 0.2131443780 48.5037306346 1.5538932079 16.6251960071 0.8015743825 67.6309305460 2.5891816705
0.006999999999999999 0.0025 0.7924 0.1981 0.7189015649 0.0323139041 2.2381055724 0.1476606140 49.6601367736 1.8067834679 17.1392513616 0.5138426773 69.7563952725 2.5006006633
0.0 0.0015 0.7988 0.1997 0.0000000000 0.0000000000 1.3254625226 0.1483126263 49.9699634597 2.7082023307 17.2610013140 0.4362662842 68.5564272963 3.2927812412
0.0005 0.0045 0.7959999999999999 0.19899999999999998 0.0549130532 0.0138643247 4.0933930871 0.2692409305 49.2448696864 1.7435587987 16.9127702674 0.6058711390 70.3059460941 2.6325351929
0.006999999999999999 0.003 0.792 0.198 0.7073063784 0.0631292319 2.7703306777 0.1916937835 48.7673316375 2.3779553343 16.9821546489 1.2806817338 69.2271233425 3.9134600835
0.006999999999999999 0.0035 0.7916 0.1979 0.7180264565 0.0643160037 3.0595443200 0.2728486452 49.4828746499 1.9775342111 16.8516771013 0.5640930416 70.1121225277 2.8787919016
0.006999999999999999 0.004 0.7912 0.1978 0.7224019986 0.0592009389 3.4945648401 0.1947052552 49.8221176798 1.8546960498 16.8084755053 0.5190872495 70.8475600238 2.6276894934
0.006999999999999999 0.0045 0.7908 0.1977 0.7193391191 0.0631747064 4.1023935117 0.2564192716 49.1848909074 1.7567891451 16.9079700901 0.4487664590 70.9145936283 2.5251495821
0.006999999999999999 0.005 0.7904 0.1976 0.6821470114 0.0610948529 4.4840115128 0.2929121609 48.3799527723 2.1836525718 16.6313053237 0.3748560539 70.1774166202 2.9125156395
0.006999999999999999 0.0055 0.79 0.1975 0.7044622760 0.0271847609 4.8356280987 0.3929960944 49.1275863416 1.4016787917 16.5998859812 0.5496514429 71.2675626975 2.3715110899
0.006999999999999999 0.006 0.7896 0.1974 0.6996491797 0.0542214238 5.4824586099 0.4303437128 49.9928852860 1.1459624383 17.0319019412 0.9145295443 73.2068950168 2.5450571192
0.006999999999999999 0.0065 0.7892 0.1973 0.7068688242 0.0221991393 5.7326704125 0.1901019971 48.6511943841 1.2725648966 16.5763214742 0.6303257497 71.6670550950 2.1151917827
0.006999999999999999 0.006999999999999999 0.7888 0.1972 0.7105880350 0.0376805060 6.1424897439 0.3570566722 48.7619832114 1.3920706935 16.7273088704 0.8225942473 72.3423698607 2.6094021190
0.006999999999999999 0.0075 0.7884 0.1971 0.6963675232 0.0613450376 6.6075116792 0.2162633862 49.0381912188 1.3844091560 16.7552371749 0.7279641025 73.0973075961 2.3899816823
0.0005 0.005 0.7956 0.1989 0.0573196013 0.0199843035 4.5560149092 0.6820566886 49.2001721250 1.9680900138 16.9852093072 0.8802964153 70.7987159427 3.5504274212
0.006999999999999999 0.008 0.7879999999999999 0.19699999999999998 0.7245897696 0.0402121602 7.0185310671 0.2884033404 49.4389411494 1.8377330363 16.8254943159 0.4607360222 74.0075563020 2.6270845591
0.006999999999999999 0.0085 0.7876 0.1969 0.6946173063 0.0905747781 7.5471560026 0.4845405956 48.3604692199 1.3267573394 16.8451314050 0.4352051881 73.4473739338 2.3370779012
0.006999999999999999 0.009000000000000001 0.7872 0.1968 0.7129945831 0.0757916643 7.9485749377 0.4610404456 48.6897794584 2.5828501345 16.5942130443 0.6306108764 73.9455620235 3.7502931208
0.006999999999999999 0.0095 0.7868 0.1967 0.7254648781 0.0483571641 8.7034105436 0.3774554817 48.9205258436 1.2533938393 16.6299961844 0.2687674228 74.9793974497 1.9479739079
0.006999999999999999 0.01 0.7864 0.1966 0.7256836552 0.0860280981 8.9836237614 0.2995962410 48.5736422049 1.3051367567 16.9350256350 0.5702373177 75.2179752565 2.2609984135
0.0075 0.0 0.794 0.1985 0.7690015218 0.0695559820 0.0000000000 0.0000000000 49.4580426714 0.7457578616 17.1322692855 0.7028288538 67.3593134787 1.5181426974
0.0075 0.0005 0.7936 0.1984 0.7714080700 0.0517610170 0.4242200106 0.0438636696 49.7208796134 2.3149196162 17.2300183512 0.5742293358 68.1465260452 2.9847736386
0.0075 0.001 0.7932 0.1983 0.7558748956 0.0380697308 0.9126430498 0.0619396636 49.4675934323 1.4014788610 17.0973589049 0.7453080105 68.2334702826 2.2467962659
0.0075 0.0015 0.7928 0.1982 0.7935045575 0.0524992120 1.3134619566 0.0421559919 49.9672892466 1.5606144971 17.0148831307 0.4336780585 69.0891388914 2.0889477595
0.0075 0.002 0.7924 0.1981 0.7530307932 0.0225923776 1.7898844296 0.1678192387 49.0943496934 1.6492504934 17.0170650295 0.9183338027 68.6543299457 2.7579959124
0.0005 0.0055 0.7952 0.1988 0.0472558545 0.0149922189 5.0288372124 0.3363457037 48.1610493307 0.8580080477 17.0140103712 0.4161003984 70.2511527688 1.6254463687
0.0075 0.0025 0.792 0.198 0.7565312269 0.0824484964 2.2483060536 0.0901720969 49.4049404403 2.3366982917 16.7892747960 0.9425212826 69.1990525168 3.4518401676
0.0075 0.003 0.7916 0.1979 0.7617818774 0.1156799326 2.7397292342 0.1977509776 49.4893691674 1.9430153761 16.8695686714 0.8816149907 69.8604489504 3.1380612770
0.0075 0.0035 0.7912 0.1978 0.7442797090 0.1078781893 3.1381480278 0.3872670248 48.7623652418 2.7880758376 16.7452004405 0.5962717025 69.3899934191 3.8794927542
0.0075 0.004 0.7908 0.1977 0.7720644013 0.0187383580 3.5551676988 0.1170901080 49.6941374827 1.2637770179 16.7766197830 0.6911406793 70.7979893658 2.0907461632
0.0075 0.0045 0.7904 0.1976 0.7342159622 0.0616532357 4.0363903983 0.3252264110 48.4720221081 1.8891519164 16.7264361109 0.3427067802 69.9690645795 2.6187383433
0.0075 0.005 0.79 0.1975 0.7805967084 0.0295664933 4.6376187585 0.3272305942 49.2357009558 0.9247074990 16.5837399301 0.5354904181 71.2376563528 1.8169950046
0.0075 0.0055 0.7896 0.1974 0.7694390760 0.0488730619 5.0942402975 0.1006188606 48.5843390572 2.6551675087 16.6884710720 0.3644395442 71.1364895027 3.1690989754
0.0075 0.006 0.7892 0.1973 0.7532495703 0.0606229738 5.2724487037 0.4415914813 48.9228180262 2.1720773925 16.8250579361 0.5890538394 71.7735742363 3.2633456870
0.0075 0.0065 0.7888 0.1972 0.7514993535 0.0888138044 6.0254842247 0.2721404541 48.2378374490 0.6287510772 16.7932022138 0.4514757219 71.8080232410 1.4411810576
0.0075 0.006999999999999999 0.7884 0.1971 0.7438421548 0.0732691022 6.2714958292 0.1253240667 48.3734582549 1.3526091843 16.4768268895 0.2689827269 71.8656231284 1.8201850801
0.0005 0.006 0.7948 0.1987 0.0520689508 0.0090310171 5.4722581288 0.3331102941 49.2685555736 1.4196469064 16.7425821619 1.2696854316 71.5354648151 3.0314736492
0.0075 0.0075 0.7879999999999999 0.19699999999999998 0.7781901602 0.0880408650 6.7089164625 0.2149207240 48.3979082030 2.1084694289 16.8739324690 1.1602273426 72.7589472947 3.5716583605
0.0075 0.008 0.7876 0.1969 0.7630945400 0.0766606961 7.2489419357 0.3102186950 49.2204197383 1.5054779914 16.6609791472 0.5824909728 73.8934353612 2.4748483553
0.0075 0.0085 0.7872 0.1968 0.7659386424 0.0582358188 7.5051540214 0.3857132033 48.3642895243 0.9099179152 16.5815580313 0.4625757167 73.2169402194 1.8164426540
0.0075 0.009000000000000001 0.7868 0.1967 0.7576251124 0.0604173482 7.8519703808 0.6760740196 48.6576889015 2.1576224212 16.5466476507 1.0288964850 73.8139320454 3.9230102740
0.0075 0.0095 0.7864 0.1966 0.7416543838 0.0521038699 8.6176064962 0.4788601806 49.0970239064 1.4955940833 16.7469459595 0.7623423226 75.2032307459 2.7889004564
0.0075 0.01 0.7859999999999999 0.1965 0.7740333952 0.0303966361 8.6890098644 0.4296705441 48.5193938826 1.8806538641 16.5078098523 0.8837542339 74.4902469945 3.2244752782
0.008 0.0 0.7936 0.1984 0.8326656592 0.0582686851 0.0000000000 0.0000000000 49.0183256360 0.9270391914 17.0262290044 1.0857408997 66.8772202996 2.0710487762
0.008 0.0005 0.7932 0.1983 0.8269774545 0.0549648902 0.4830227844 0.0846018630 50.1422591877 1.1859066644 16.7940749733 0.5586342700 68.2463343999 1.8841076876
0.008 0.001 0.7928 0.1982 0.8261023461 0.1001932261 0.8766413516 0.0485096073 49.1039004543 1.7836516393 16.8110937839 1.3924806271 67.6177379359 3.3248350998
0.008 0.0015 0.7924 0.1981 0.8094752861 0.0525247333 1.4106665418 0.1410462221 49.3663553660 1.4523054840 16.8830964439 0.5035482061 68.4695936378 2.1494246455
0.0005 0.0065 0.7944 0.1986 0.0529440593 0.0224222519 5.9348799509 0.3144606314 49.2089588251 1.2513777772 16.8551681394 0.7686529360 72.0519509747 2.3569135965
0.008 0.002 0.792 0.198 0.8175700390 0.0400451754 1.8108854202 0.1510642011 49.6880249957 1.6702528081 16.9114611281 0.8897585291 69.2279415830 2.7511207137
0.008 0.0025 0.7916 0.1979 0.8068499609 0.0415699527 2.3065087990 0.2214551571 48.9976959923 1.4625478419 16.9777908513 0.6546475984 69.0888456035 2.3802205501
0.008 0.003 0.7912 0.1978 0.8177888161 0.0744433905 2.6053228942 0.2319122977 48.5106071825 1.6081828052 16.5536297268 0.0899577581 68.4873486196 2.0044962515
0.008 0.0035 0.7908 0.1977 0.8125381656 0.0354769859 3.1051464711 0.2342109624 49.2062846120 2.2258846743 17.1671796661 0.4094814281 70.2911489148 2.9050540507
0.008 0.004 0.7904 0.1976 0.8131944969 0.0310200939 3.5983697367 0.3009152412 48.6634193581 1.5129300624 16.6404692986 0.5696158433 69.7154528903 2.4144812408
0.008 0.0045 0.79 0.1975 0.7882539070 0.0390037304 4.0453908228 0.2475609454 49.1165074588 1.0987732063 16.7517461368 0.7091545667 70.7018983254 2.0944924488
0.008 0.005 0.7896 0.1974 0.7836595878 0.0707377800 4.4756111165 0.3414451031 48.0926658822 2.1017891295 16.5374836758 0.8508335517 69.8894202623 3.3648055643
0.008 0.0055 0.7892 0.1973 0.8081626235 0.0895373198 4.9148318347 0.2657089017 48.4662916516 1.5804982952 16.8617138358 0.4671750517 71.0509999456 2.4029195684
0.008 0.006 0.7888 0.1972 0.8090377319 0.0710348741 5.4506571099 0.4255279571 49.1065746674 1.8714616483 16.7094173003 0.3919982628 72.0756868095 2.7600227423
0.008 0.0065 0.7884 0.1971 0.7959111057 0.0391507114 5.7770725070 0.2405687006 49.0507982233 1.8633955168 16.9171340650 0.5796765945 72.5409159010 2.7227915233
0.0005 0.006999999999999999 0.794 0.1985 0.0549130532 0.0131557642 6.5673097828 0.4581010779 48.9155594479 1.1429579500 16.7897111757 0.7724340821 72.3274934596 2.3866488742
0.008 0.006999999999999999 0.7879999999999999 0.19699999999999998 0.8107879488 0.0745050881 6.1730911874 0.3116591138 48.7791745811 1.6210238954 16.5763214742 0.6459682253 72.3393751915 2.6531563226
0.008 0.0075 0.7876 0.1969 0.7921918949 0.0527320901 6.6963158681 0.4150704193 48.6962739759 1.4282188421 16.6042497787 0.4244609173 72.7890315176 2.3204822688
0.008 0.008 0.7872 0.1968 0.8011617562 0.0358580947 7.0437322559 0.4892552932 48.2875014061 1.0837917400 16.5383564353 0.7000456246 72.6707518535 2.3089507525
0.008 0.0085 0.7868 0.1967 0.8293840026 0.0378275673 7.7037633899 0.6479794523 48.8651314299 1.4215093397 16.8433858859 0.6592113869 74.2416647083 2.7665277462
0.008 0.009000000000000001 0.7864 0.1966 0.8037870814 0.0690642970 8.0265786172 0.3349125582 48.5423157089 0.9077975750 16.7207631740 0.5671231355 74.0934445815 1.8788975657
0.008 0.0095 0.7859999999999999 0.1965 0.7917543407 0.0756019730 8.4465984297 0.3279383868 48.1297228347 1.1419308401 16.4877363834 0.6578754475 73.8558119885 2.2033466474
0.008 0.01 0.7856 0.1964 0.8223831353 0.0709647641 9.1018293372 0.6612671259 48.1790047614 1.2879981610 16.4279523566 0.4703145470 74.5311695905 2.4905445980
0.0085 0.0 0.7932 0.1983 0.8862660498 0.0461075018 0.0000000000 0.0000000000 50.2564862890 2.2587459169 17.1370694628 0.8226257302 68.2798218016 3.1274791489
0.0085 0.0005 0.7928 0.1982 0.8646071164 0.0392971427 0.4278201805 0.0576277129 49.5730338335 2.1366762663 17.0969225251 0.9652909625 67.9623836555 3.1988920844
0.0085 0.001 0.7924 0.1981 0.8471049481 0.0777517947 0.8838416912 0.0755749881 49.4717957672 1.4709999583 16.9808455096 0.5229031406 68.1835879161 2.1472298817
0.0005 0.0075 0.7936 0.1984 0.0496624027 0.0096460609 6.7371177928 0.7936775581 49.2513642038 0.8403419285 16.6679612234 0.8742524028 72.7061056227 2.5179179503
0.0085 0.0015 0.792 0.198 0.8409791892 0.0471138412 1.3122619000 0.0870020349 48.7841409769 1.0217713876 16.6509424128 0.5444410687 67.5883244789 1.7003283324
0.0085 0.002 0.7916 0.1979 0.8481988336 0.0715585094 1.8420868920 0.1568359668 49.3025562827 0.8944715516 16.8970605961 0.7228767341 68.8899026044 1.8457427619
0.0085 0.0025 0.7912 0.1978 0.8648258935 0.0957294214 2.2465059687 0.1293836900 49.0870911150 2.0110845778 16.9262980399 0.6880788639 69.1247210171 2.9242765531
0.0085 0.003 0.7908 0.1977 0.8891101521 0.0660170561 2.7295287531 0.2760495407 49.0779223845 2.0556722466 16.7831654794 0.5416807085 69.4797267691 2.9394195519
0.0085 0.0035 0.7904 0.1976 0.8558560323 0.0475828886 3.1783499241 0.2413158380 48.2286687185 1.1634958893 16.7718196057 0.3092501145 69.0346942806 1.7616447304
0.0085 0.004 0.79 0.1975 0.8560748094 0.0361505582 3.5317665950 0.1532317691 48.1320150174 1.9440117304 16.4672265348 0.8283329249 68.9870829566 2.9617269826
0.0085 0.0045 0.7896 0.1974 0.8825468390 0.0497235648 4.0789924078 0.4382359613 48.4150995727 1.8479715462 16.7818563401 0.6354660262 70.1584951596 2.9713970985
0.0085 0.005 0.7892 0.1973 0.8895477063 0.0393166257 4.4774112014 0.2234040026 48.7711519419 0.3127109920 17.0528481696 0.4759108901 71.1909590192 1.0513425104
0.0085 0.0055 0.7888 0.1972 0.8438232915 0.0405440667 5.0366375804 0.2770389874 48.8620751864 2.4113407848 17.0397567769 0.5113104655 71.7822928352 3.2402343044
0.0085 0.006 0.7884 0.1971 0.8685451043 0.0712958298 5.4632577042 0.4069589954 49.0637872582 1.6660651860 16.9188795840 0.7911140168 72.3144696507 2.9354340280
0.0005 0.008 0.7932 0.1983 0.0485685172 0.0132427934 7.2177404639 0.4292345992 48.8620751864 1.6556696782 16.8826600641 0.7878925649 73.0110442316 2.8860396357
0.0085 0.0065 0.7879999999999999 0.19699999999999998 0.8587001346 0.0397428346 6.1106882438 0.2002117418 48.4265604859 1.0382358804 16.8542953799 0.5099231443 72.2502442442 1.7881136011
0.0085 0.006999999999999999 0.7876 0.1969 0.8702953211 0.0686360648 6.1628907062 0.2540721351 48.7761183376 1.6422819853 16.6858527934 0.4959440107 72.4951571583 2.4609341959
0.0085 0.0075 0.7872 0.1968 0.8433857373 0.0906592892 6.5787103206 0.2734812896 48.8345689948 1.8952320237 16.7033079837 0.2579236945 72.9599730364 2.5172962970
0.0085 0.008 0.7868 0.1967 0.8613254599 0.0798892988 7.0095306426 0.2072174964 48.5243602783 1.7002262008 16.6033770192 0.7472350663 72.9985934000 2.7345680623
0.0085 0.0085 0.7864 0.1966 0.8484176107 0.0660199561 7.5423557762 0.3210011228 47.8554249795 2.2195138679 16.7094173003 0.2472452383 72.9556156667 2.8537801851
0.0085 0.009000000000000001 0.7859999999999999 0.1965 0.8385726410 0.0568079512 7.8309693902 0.2336692342 47.8451101576 1.5013308259 16.5453385115 0.4826289099 73.0599907003 2.2744369212
0.0085 0.0095 0.7856 0.1964 0.8676699959 0.0643279096 8.5810047697 0.3198190259 48.8341869644 1.6719541106 16.9725542942 0.7797186814 75.2554160242 2.8358197275
0.0085 0.01 0.7852 0.1963 0.8320093279 0.0732246674 8.5288023073 0.8739378770 47.7091073213 2.7396580922 16.1818341733 1.2495484242 73.2517531298 4.9363690608
0.009000000000000001 0.0 0.7928 0.1982 0.9435856511 0.0632504246 0.0000000000 0.0000000000 50.0257399038 1.6006457207 17.2156178192 0.8193413153 68.1849433741 2.4832374606
0.009000000000000001 0.0005 0.7924 0.1981 0.9267398141 0.1046422577 0.4590216522 0.0603617737 49.8756019413 2.1241516294 16.8263670754 0.7446710286 68.0877304830 3.0338266894
0.0005 0.0085 0.7928 0.1982 0.0455056377 0.0071362932 7.7055634748 0.4578274937 49.3289163830 1.0870322872 16.5462112710 0.7540642212 73.6261967665 2.3060602953
0.009000000000000001 0.001 0.792 0.198 0.8926105858 0.0984059318 0.8778414082 0.1379595431 49.2223298905 0.8421372104 16.9546627241 0.7611073480 67.9474446086 1.8396100333
0.009000000000000001 0.0015 0.7916 0.1979 0.9267398141 0.0322842665 1.3626642775 0.0964833571 48.8169955946 1.7560432954 16.7993115304 0.4618341211 67.9057112166 2.3466450401
0.009000000000000001 0.002 0.7912 0.1978 0.8993926760 0.0688282645 1.8678881091 0.0784730587 49.4790543455 1.0720713498 17.0166286497 0.6874885751 69.2629637803 1.9068612481
0.009000000000000001 0.0025 0.7908 0.1977 0.9315529104 0.0400690730 2.2975083745 0.3840818620 48.3921777464 0.7456247715 16.7181448955 0.0591548133 68.3393839268 1.2289305198
0.009000000000000001 0.003 0.7904 0.1976 0.9313341333 0.0780344534 2.7451294889 0.1246557898 49.6066525122 1.1872065355 16.7822927199 0.9421421787 70.0654088543 2.3320389574
0.009000000000000001 0.0035 0.79 0.1975 0.9335219043 0.0654081345 3.1633492166 0.1800324906 48.7100270717 1.8215499778 16.8350946705 0.7823810799 69.6419928631 2.8493716828
0.009000000000000001 0.004 0.7896 0.1974 0.9193013925 0.0264928143 3.6679730199 0.1737638871 48.7665675767 0.9533489809 16.9315345970 0.2171751181 70.2853765861 1.3707808004
0.009000000000000001 0.0045 0.7892 0.1973 0.9269585912 0.1232831792 4.0009887284 0.0970192145 48.5174837304 0.7572587280 16.8311672527 0.6050433273 70.2765983027 1.5826044490
0.009000000000000001 0.005 0.7888 0.1972 0.9284900309 0.0451211535 4.5164130412 0.2918778460 49.0129772099 0.6357583400 16.8547317596 0.7749318186 71.3126120416 1.7476891581
0.009000000000000001 0.0055 0.7884 0.1971 0.9195201696 0.0857159649 4.8632294006 0.4353245661 48.3077490193 2.2955000782 16.7443276809 0.3080408388 70.8348262704 3.1245814480
0.0005 0.009000000000000001 0.7924 0.1981 0.0485685172 0.0121100588 7.9197735791 0.3503137697 48.7348590502 1.3638938255 16.7652739093 0.8309220626 73.4684750558 2.5572397166
0.009000000000000001 0.006 0.7879999999999999 0.19699999999999998 0.9308965790 0.0701043230 5.4212557230 0.2991247917 49.0171795447 1.2471538010 16.8281125944 0.6264966657 72.1974444411 2.2428795814
0.009000000000000001 0.0065 0.7876 0.1969 0.9238957117 0.0975029446 5.9612811962 0.4941407038 48.7157575283 1.1192607814 16.7098536801 0.3885946428 72.3107881163 2.0994990726
0.009000000000000001 0.006999999999999999 0.7872 0.1968 0.9164572902 0.0393652909 6.2636954612 0.4708811714 48.2771865842 2.5179962129 16.6317417035 0.7565652168 72.0890810391 3.7848078920
0.009000000000000001 0.0075 0.7868 0.1967 0.9149258504 0.0332541199 6.5439086790 0.3033651958 48.6813747887 1.4288175400 16.6836708946 0.5469257371 72.8238802127 2.3123625928
0.009000000000000001 0.008 0.7864 0.1966 0.9127380794 0.0545909156 7.0833341239 0.3092562408 48.2015445573 1.3092949526 16.4859908644 0.3840181538 72.6836076250 2.0571602628
0.009000000000000001 0.0085 0.7859999999999999 0.1965 0.9068310976 0.0680393277 7.4031492098 0.5292589779 47.0951844058 1.1357281141 16.4776996490 0.4209470330 71.8828643622 2.1539734527
0.009000000000000001 0.009000000000000001 0.7856 0.1964 0.9050808807 0.0440953924 7.7337648050 0.1989127764 48.2836811017 0.9725765702 16.5187193462 0.5198775770 73.4412461336 1.7354623160
0.009000000000000001 0.0095 0.7852 0.1963 0.9203952780 0.0554607511 8.6188065528 0.3748597290 48.4002003856 0.9399489220 16.6862891732 0.6883334288 74.6256913896 2.0586028309
0.009000000000000001 0.01 0.7848 0.1962 0.9109878626 0.0609191123 9.0136251766 0.6218632664 48.6439358057 0.9379263535 16.6937076291 0.3179169545 75.2622564740 1.9386256867
0.0095 0.0 0.7924 0.1981 0.9774961023 0.0773196792 0.0000000000 0.0000000000 50.2282160365 2.3947386630 16.8800417856 0.4842486332 68.0857539244 2.9563069754
0.0 0.002 0.7984 0.1996 0.0000000000 0.0000000000 1.8186857882 0.1867004241 49.9011979807 1.9469440620 17.4119887102 0.4552710506 69.1318724791 2.5889155367
0.0005 0.0095 0.792 0.198 0.0483497401 0.0089029111 8.5204019110 0.4911150109 49.2563305995 1.8356737114 16.8791690261 0.8408846573 74.7042512767 3.1765762907
0.0095 0.0005 0.792 0.198 0.9836218612 0.0729863504 0.4314203503 0.0932962011 49.9883009208 2.3931764998 17.0131376117 0.7857579502 68.4164807440 3.3452170015
0.0095 0.001 0.7916 0.1979 0.9665572471 0.0638978974 0.9096429082 0.0895148922 48.3921777464 2.3621586788 17.3046392898 0.6279806441 67.5730171915 3.1435521125
0.0095 0.0015 0.7912 0.1978 0.9641506989 0.0615631153 1.3662644473 0.2025786550 49.2097228860 0.4486436396 16.7486914785 0.6631559674 68.2888295107 1.3759413773
0.0095 0.002 0.7908 0.1977 0.9783712107 0.0984992740 1.8882890714 0.1062981936 49.5122909937 1.1910643082 17.0035372570 0.6848076267 69.3824885328 2.0806694025
0.0095 0.0025 0.7904 0.1976 0.9700576807 0.0318964714 2.2723071857 0.0955232998 49.1566206549 0.9549098235 16.8822236844 0.8130521968 69.2812092057 1.8953817915
0.0095 0.003 0.79 0.1975 0.9422729885 0.0440736780 2.6479249038 0.1286693509 48.0391816207 1.3089069791 16.6653429448 0.5583137508 68.2947224578 2.0399637588
0.0095 0.0035 0.7896 0.1974 0.9739956686 0.0821111015 3.1387480561 0.3256202736 49.0653153800 1.4627976940 16.8385857086 0.5390913378 70.0166448133 2.4096204069
0.0095 0.004 0.7892 0.1973 0.9645882531 0.0625931963 3.5353667648 0.2003267977 49.2425775037 0.7357259593 17.2156178192 0.5428353709 70.9581503408 1.5414813242
0.0095 0.0045 0.7888 0.1972 0.9624004821 0.0711533644 4.1245945589 0.1890384385 48.6412615926 1.8312127692 16.8137120624 0.5783834662 70.5419686960 2.6697880383
0.0095 0.005 0.7884 0.1971 0.9440232053 0.0243619873 4.5974168621 0.2190423848 48.5281805827 1.3840021671 16.8604046965 0.8536355482 70.9300253466 2.4810420874
0.0005 0.01 0.7916 0.1979 0.0483497401 0.0102054302 8.8750186385 0.5150102736 49.0328427927 2.2055442769 16.9786636108 0.1994136129 74.9348747821 2.9301735936
0.0095 0.0055 0.7879999999999999 0.19699999999999998 0.9527742895 0.0313393907 4.9094315800 0.1404937796 48.5293266740 1.0503072199 16.8905148998 0.6814200912 71.2820474433 1.9035604814
0.0095 0.006 0.7876 0.1969 0.9709327891 0.0545909156 5.4968592892 0.2557106345 48.9617851310 1.4768006154 16.7910203150 0.3699573951 72.2205975243 2.1570595606
0.0095 0.0065 0.7872 0.1968 0.9451170908 0.0258119900 5.7902731297 0.4238935613 48.1778586701 0.9585417026 16.7194540348 0.8249835203 71.6327029254 2.2332307742
0.0095 0.006999999999999999 0.7868 0.1967 0.9834030841 0.0818472019 6.2906967349 0.2085959369 49.5787642901 2.0752709257 16.9293526982 0.6823115334 73.7822168073 3.0480255979
0.0095 0.0075 0.7864 0.1966 0.9615253737 0.0817301602 6.8127213590 0.3262388705 47.7522767609 1.8466300297 16.7181448955 0.8407868206 72.2446683891 3.0953858810
0.0095 0.008 0.7859999999999999 0.1965 0.9906227285 0.0948453629 7.0581329352 0.6005273196 48.1633415134 1.2063565547 16.5095553713 0.9344096132 72.7216525484 2.8361388504
0.0095 0.0085 0.7856 0.1964 0.9578061629 0.0844218864 7.8675711167 0.5640853285 49.2460157777 1.5122720169 16.7067990218 0.4482705618 74.7781920791 2.6090497936
0.0095 0.009000000000000001 0.7852 0.1963 0.9584624942 0.0332771411 8.0343789851 0.6134977646 48.0380355294 3.0123563059 16.6701431221 0.7228820027 73.7010201308 4.3820132143
0.0095 0.0095 0.7848 0.1962 0.9518991811 0.0771188517 8.4663993637 0.5819099113 48.5598891091 1.7288166936 16.6941440088 0.6864818112 74.6723316627 3.0743272678
0.0095 0.01 0.7844 0.1961 0.9411791030 0.0861170713 8.7832143080 0.5162280314 47.5990825549 0.7992420094 16.5252650426 0.7419657111 73.8487410085 2.1435528232
0.001 0.0 0.7992 0.1998 0.1131077630 0.0095463058 0.0000000000 0.0000000000 50.2885768459 1.2503384122 17.3286401764 1.0896569445 67.7303247853 2.3495416625
0.01 0.0 0.792 0.198 1.0247519568 0.0392922705 0.0000000000 0.0000000000 49.3170734393 2.3105112521 16.8887693807 0.9428493390 67.2305947768 3.2926528616
0.01 0.0005 0.7916 0.1979 1.0131567703 0.0734830576 0.4332204352 0.0435341107 49.4805824673 2.0263724220 17.0532845494 1.0869321915 67.9802442222 3.2303217818
0.01 0.001 0.7912 0.1978 1.0313152700 0.0545874085 0.9144431347 0.1051266027 49.3854568879 1.0764514193 17.0144467509 0.7408438051 68.3456620435 1.9770092356
0.01 0.0015 0.7908 0.1977 1.0394100228 0.0879407765 1.3536638529 0.1040249050 49.5822025641 1.0300475832 16.9463715087 0.4922502935 68.9216479485 1.7142635582
0.01 0.002 0.7904 0.1976 1.0085624511 0.0840969628 1.8012849674 0.0706506256 48.6278905273 1.2230311760 16.7853473782 0.7556857700 68.2230853240 2.1334645344
0.01 0.0025 0.79 0.1975 1.0249707339 0.0675167554 2.3317099878 0.2703565340 49.1428675591 2.4607617040 16.8372765693 0.8457008179 69.3368248501 3.6443358113
0.01 0.003 0.7896 0.1974 1.0026554693 0.0673691403 2.7601301965 0.2576630807 48.6634193581 1.0624551553 17.0048463963 0.7822603469 69.4310514202 2.1697477232
0.01 0.0035 0.7892 0.1973 1.0094375595 0.1015785653 3.1045464428 0.1270247306 48.8020964075 1.4896843819 17.0716124992 0.3212229307 69.9876929090 2.0395106085
0.01 0.004 0.7888 0.1972 0.9858096322 0.0547275201 3.6181706707 0.1620298637 48.5396414959 2.0923254357 16.8106574041 0.2942325910 69.9542792029 2.6033154105
0.01 0.0045 0.7884 0.1971 1.0297838302 0.0390772900 4.0555913040 0.2607576931 48.8555806690 0.9541385933 16.7037443635 0.6032820339 70.6447001667 1.8572556103
0.001 0.0005 0.7988 0.1997 0.1087322209 0.0182832747 0.4866229542 0.1054002278 49.4450536364 1.2108390733 17.0511026506 0.7819331057 67.0915114621 2.1164556815
0.01 0.005 0.7879999999999999 0.19699999999999998 1.0405039083 0.0607302544 4.5710156168 0.3427753263 48.8842329519 1.8366288082 16.6858527934 0.6305444389 71.1816052704 2.8706788278
0.01 0.0055 0.7876 0.1969 1.0052807945 0.1002849047 4.9274324291 0.2359446796 48.1373634435 1.4178166143 16.6347963618 0.5380263344 70.7048730289 2.2920725330
0.01 0.006 0.7872 0.1968 0.9960921561 0.0565207590 5.4044549305 0.1786271259 48.2634334884 1.6212597673 16.7390911239 0.3610250728 71.4030716989 2.2174327250
0.01 0.0065 0.7868 0.1967 1.0188449750 0.0869467666 5.9702816208 0.4912616080 48.6072608836 2.6676859221 17.0153195104 1.1085715644 72.6117069898 4.3544658611
0.01 0.006999999999999999 0.7864 0.1966 1.0227829629 0.0791477390 6.3410991124 0.2057528463 48.3027826236 1.8846465694 16.7238178323 0.7798065977 72.3904825312 2.9493537524
0.01 0.0075 0.7859999999999999 0.1965 1.0181886437 0.0281670743 6.8595235667 0.4067218285 48.7512863591 1.2502529657 16.8145848219 0.8461609423 73.4435833914 2.5313028108
0.01 0.008 0.7856 0.1964 1.0179698666 0.1148411015 7.1637379166 0.5430226312 48.2691639450 1.9137786533 16.6779979578 0.5902552031 73.1288696860 3.1618975891
0.01 0.0085 0.7852 0.1963 1.0070310114 0.0476231074 7.6587612671 0.7098454025 48.5446078916 1.7765310906 16.6574881092 0.6207928064 73.8678882793 3.1547924069
0.01 0.009000000000000001 0.7848 0.1962 1.0295650531 0.0674515039 8.0151780794 0.6667996588 48.2771865842 1.3811359378 16.4371163316 0.9507896797 73.7590460483 3.0661767802
0.01 0.0095 0.7844 0.1961 0.9803402046 0.0652146622 8.4856002694 0.5242146167 48.0739463906 1.0772488874 16.3542041776 0.6148378631 73.8940910422 2.2815160294
0.001 0.001 0.7984 0.1996 0.0986684741 0.0260849842 0.9042426535 0.0963489271 49.2074307033 1.6562259874 16.9594629015 0.3576653256 67.1698047324 2.1363252243
0.01 0.01 0.784 0.196 0.9930292767 0.0670529519 9.0034246954 0.6075179160 48.5663836266 2.8289683934 16.6697067424 0.8866996148 75.2325443411 4.3902388761
0.001 0.0015 0.7979999999999999 0.1995 0.1089509980 0.0187995613 1.3650643907 0.0951002271 50.8241835214 1.9435681350 16.9284799387 0.1676652578 69.2266788488 2.2251331812
0.001 0.002 0.7976 0.1994 0.0977933656 0.0173704061 1.8432869486 0.1344170544 50.4089164342 1.5041465536 17.1715434637 0.5405827630 69.5215402121 2.1965167771
0.001 0.0025 0.7972 0.1993 0.0927614922 0.0169689818 2.2063040723 0.1763960754 49.0504161929 1.8590017264 17.1632522483 0.7692938240 68.5127340057 2.8216606076
0.001 0.003 0.7968 0.1992 0.0980121428 0.0172598359 2.6863267152 0.1637362794 49.5539323116 1.0297023690 16.8372765693 0.3005437080 69.1755477389 1.5112421923
0.001 0.0035 0.7964 0.1991 0.1017313535 0.0211207738 3.1171470372 0.3111596598 48.7283645328 2.0794564969 16.5750123350 0.9876175366 68.5222552585 3.3993544671
0.0 0.0025 0.7979999999999999 0.1995 0.0000000000 0.0000000000 2.2609066479 0.3304102587 49.1780143595 1.4709086764 17.3474045060 0.6659481092 68.7863255134 2.4672670443
0.001 0.004 0.7959999999999999 0.19899999999999998 0.1001999138 0.0164068242 3.6043700197 0.0999438959 48.7440277808 1.7576050956 17.0358293591 0.4626646282 69.4844270734 2.3366204439
0.001 0.0045 0.7956 0.1989 0.0958243717 0.0150686453 4.2367998517 0.1194885221 49.6582266214 1.9364444273 17.1567065519 0.6973474142 71.1475573967 2.7683490089
0.001 0.005 0.7952 0.1988 0.1008562451 0.0186359058 4.4432095881 0.1528365259 50.2618347151 0.5945355996 16.9018607735 0.2177635557 71.7077613218 .9837715870
0.001 0.0055 0.7948 0.1987 0.1034815704 0.0289778513 4.9178319763 0.6088605196 49.3953896794 1.1466835660 17.0074646748 0.5807517833 71.4241679009 2.3652737202
0.001 0.006 0.7944 0.1986 0.0940741549 0.0200034548 5.4278560343 0.1901777379 48.7119372239 1.2822061623 16.7744378842 0.9023548377 71.0083052973 2.3947421927
0.001 0.0065 0.794 0.1985 0.0973558114 0.0223109745 5.9312797810 0.1742356563 48.9358070612 0.8791728174 17.0218652068 0.6404271026 71.9863078604 1.7161465508
0.001 0.006999999999999999 0.7936 0.1984 0.0969182572 0.0230952369 6.3446992822 0.4814964500 49.0049545706 1.0626298729 16.8883330010 0.5974509032 72.3349051110 2.1646724630
0.001 0.0075 0.7932 0.1983 0.1008562451 0.0158004939 6.6069116509 0.2987008154 49.3785803400 2.2863206496 16.9005516342 0.2919299042 72.9868998702 2.8927518631
0.001 0.008 0.7928 0.1982 0.0953868175 0.0158004939 7.0107306992 0.3778444500 48.5870132703 1.4875313624 16.5758850945 0.5736759230 72.2690158815 2.4548522293
0.001 0.0085 0.7924 0.1981 0.0991060283 0.0073997131 7.5867578707 0.7722846792 48.7260723501 1.5968013218 16.8014934292 0.8638450060 73.2134296783 3.2403307201
0.0 0.003 0.7976 0.1994 0.0000000000 0.0000000000 2.7901316117 0.1659813213 49.3506921180 0.9312394545 17.1671796661 0.4727747236 69.3080033958 1.5699954994
0.001 0.009000000000000001 0.792 0.198 0.0984496970 0.0322724038 8.1429841081 0.7935759390 49.0710458366 1.8340208305 16.7809835806 0.3069707504 74.0934632223 2.9668399237
0.001 0.0095 0.7916 0.1979 0.0975745885 0.0270222937 8.5078013167 0.2973477779 48.4746963212 2.3893572709 16.7120355789 1.3907898682 73.7921078053 4.1045172107
0.001 0.01 0.7912 0.1978 0.1061068956 0.0263987010 9.0364262521 0.2872375036 48.9988420836 1.0823897935 16.6644701853 0.5081274555 74.8058454166 1.9041534536
0.0015 0.0 0.7988 0.1997 0.1618950572 0.0209386948 0.0000000000 0.0000000000 49.1443956809 2.5482764780 16.8774235070 0.5393795026 66.1837142451 3.1085946754
0.0015 0.0005 0.7984 0.1996 0.1597072862 0.0105377008 0.4614217655 0.0795484567 49.0813606584 1.1194965127 16.8464405442 0.5288159303 66.5489302543 1.7383986005
0.0015 0.001 0.7979999999999999 0.1995 0.1586134007 0.0214803022 0.9348440970 0.1240535844 50.5472114531 2.2399035957 17.1357603236 0.2699156080 68.7764292744 2.6553530903
0.0015 0.0015 0.7976 0.1994 0.1684583704 0.0297086097 1.3320628340 0.1001166599 49.7411272267 0.7532284044 17.0410659161 0.5785375303 68.2827143472 1.4615912043
0.0015 0.002 0.7972 0.1993 0.1548941899 0.0117896300 1.7808840051 0.2534535464 50.0119868080 2.5905195337 17.1641250078 0.6201114507 69.1118900108 3.4758741608
0.0015 0.0025 0.7968 0.1992 0.1513937562 0.0146171924 2.3047087141 0.0869854805 49.6845867217 0.7203412626 17.1767800208 0.5375277604 69.3174692128 1.3594716959
0.0015 0.003 0.7964 0.1991 0.1551129670 0.0301372906 2.6101231206 0.3072941724 49.2888031869 0.6408079785 17.0463024732 0.6272500232 69.1003417477 1.6054894647
0.0 0.0035 0.7972 0.1993 0.0000000000 0.0000000000 3.2527534338 0.2753966502 49.8251739233 0.4982860376 17.0951770061 0.6499920069 70.1731043632 1.4236746947
0.0015 0.0035 0.7959999999999999 0.19899999999999998 0.1551129670 0.0204014782 3.0937459333 0.2022157700 49.4756160716 2.3363360029 16.8141484422 0.3986839596 69.5386234141 2.9576372107
0.0015 0.004 0.7956 0.1989 0.1529251959 0.0206810912 3.6763734161 0.2683837461 48.8166135642 2.5130827614 16.8625865953 0.6303450844 69.5084987715 3.4324926831
0.0015 0.0045 0.7952 0.1988 0.1553317441 0.0409294484 4.0831926060 0.2640942629 50.1162811179 1.2917790871 17.0323383210 0.2093786275 71.3871437890 1.8061814259
0.0015 0.005 0.7948 0.1987 0.1430802263 0.0242596090 4.6028171169 0.2504182020 49.6693055042 1.9586613802 16.9411349516 0.6461993022 71.3563377990 2.8795384934
0.0015 0.0055 0.7944 0.1986 0.1507374249 0.0259746566 5.0918401843 0.4811074683 49.3694116095 2.1466322666 17.0528481696 0.5619690319 71.6648373883 3.2156834234
0.0015 0.006 0.794 0.1985 0.1435177805 0.0362510427 5.3810538266 0.3449322604 48.8995141695 1.5353411234 16.6662157043 0.7362263237 71.0903014809 2.6527507502
0.0015 0.0065 0.7936 0.1984 0.1570819609 0.0262386633 5.7374706390 0.4972870091 48.7077348890 1.9263497647 17.0615757648 0.9976698747 71.6638632537 3.4475453118
0.0015 0.006999999999999999 0.7932 0.1983 0.1457055515 0.0170253012 6.3338987727 0.5035149227 48.8024784379 1.3765166915 16.7238178323 0.7335043988 72.0059005944 2.6305613142
0.0015 0.0075 0.7928 0.1982 0.1618950572 0.0202885540 6.9543280387 0.3086036041 50.3099705505 2.8820649779 17.2060174645 0.6914403867 74.6322111109 3.9023975227
0.0015 0.008 0.7924 0.1981 0.1494247623 0.0228032500 7.2003396431 0.7067711968 48.8788845257 2.2252805780 16.7072354015 0.7854176192 72.9358843326 3.7402726440
0.0 0.004 0.7968 0.1992 0.0000000000 0.0000000000 3.6235709254 0.2968630557 49.3262421699 2.0056116323 16.9651358383 0.5999394869 69.9149489336 2.9024141749
0.0015 0.0085 0.792 0.198 0.1459243286 0.0211026366 7.4949535402 0.5696844536 48.8162315337 0.6010075864 16.6531243116 0.6445764795 73.1102337141 1.8363711561
0.0015 0.009000000000000001 0.7916 0.1979 0.1513937562 0.0196948005 7.9797764095 0.6830146190 48.4036386595 2.2303111098 16.7565463142 0.5203169424 73.2913551394 3.4533374717
0.0015 0.0095 0.7912 0.1978 0.1516125333 0.0312047023 8.7340119871 0.4780745984 48.4460440383 1.0779856546 17.1196142725 0.7821912091 74.4512828312 2.3694561644
0.0015 0.01 0.7908 0.1977 0.1601448404 0.0224222519 8.9146205065 0.3574396355 48.4311448512 2.2635096862 16.7377819846 0.5287972047 74.2436921827 3.1721687783
0.002 0.0 0.7984 0.1996 0.2060880323 0.0197917720 0.0000000000 0.0000000000 50.2744417196 2.1728212202 17.3696598737 0.4743702882 67.8501896256 2.6669832804
0.002 0.0005 0.7979999999999999 0.1995 0.2091509118 0.0202602246 0.4698221617 0.0465708558 50.1926872057 1.9054357845 17.2409278452 1.0024295587 68.1125881244 2.9746964236
0.002 0.001 0.7976 0.1994 0.2076194720 0.0354229792 0.9522449178 0.0483907110 50.2473175585 1.1778775978 17.2553283772 0.7905418883 68.6625103255 2.0522331763
0.002 0.0015 0.7972 0.1993 0.1883670869 0.0329301332 1.3464635133 0.0834363035 49.0878551759 2.5184918523 16.7447640607 0.6817676465 67.3674498368 3.3166259355
0.002 0.002 0.7968 0.1992 0.2211836525 0.0373692813 1.8240860429 0.2746006439 49.2697016649 1.7324574540 16.9664449776 0.5001300408 68.2814163379 2.5445574200
0.002 0.0025 0.7964 0.1991 0.2001810505 0.0341460531 2.2591065630 0.1334708979 49.9409291463 2.2568307128 16.9162613055 0.2271187907 69.3164780653 2.6515664545
0.0 0.0045 0.7964 0.1991 0.0000000000 0.0000000000 3.9433860112 0.2863486954 48.7864331595 3.0509885594 16.4759541300 1.1780585398 69.2057733007 4.5153957946
0.002 0.003 0.7959999999999999 0.19899999999999998 0.2049941468 0.0348563493 2.7643303947 0.1249788524 49.1149793371 1.0946798088 17.0729216385 0.5216547214 69.1572255171 1.7761697319
0.002 0.0035 0.7956 0.1989 0.2047753697 0.0171373847 3.3109561792 0.2946035094 49.1539464419 1.4463068992 16.9249889006 0.6931985508 69.5946668914 2.4512463441
0.002 0.004 0.7952 0.1988 0.1977745023 0.0135146889 3.6445719160 0.2636412661 49.3048484653 2.5042938880 16.9821546489 0.8215184764 70.1293495325 3.6029683194
0.002 0.0045 0.7948 0.1987 0.2017124902 0.0355901332 4.0189895775 0.2141890940 49.5776181988 1.7820373202 16.9350256350 0.4117593929 70.7333459015 2.4435759403
0.002 0.005 0.7944 0.1986 0.1979932794 0.0238858113 4.4246087107 0.3570728053 49.0240560926 1.3007337023 17.2500918201 0.4543465666 70.8967499028 2.1360388855
0.002 0.0055 0.794 0.1985 0.2093696889 0.0251203373 4.9532336462 0.1701373880 49.7350147397 1.0958519005 17.0188105485 0.7788516868 71.9164286233 2.0699613126
0.002 0.006 0.7936 0.1984 0.2119950141 0.0336490282 5.2766489018 0.6549649069 48.9568187353 1.3754144228 16.7761834033 0.6724293481 71.2216460545 2.7364577060
0.002 0.0065 0.7932 0.1983 0.2054317010 0.0296892703 5.8328751392 0.1680679171 48.9105930522 1.0118099077 16.7892747960 0.1902415559 71.7381746884 1.3998086510
0.002 0.006999999999999999 0.7928 0.1982 0.2025875986 0.0204014782 6.1604905930 0.3204982533 48.6985661585 1.1754216793 16.7438913012 0.2197898898 71.8055356513 1.7361113006
0.002 0.0075 0.7924 0.1981 0.2014937131 0.0207273267 6.8031209062 0.4079239367 49.0901473585 1.6545730818 16.6692703626 0.4338536622 72.7640323404 2.5170780074
