# Supplementary material for: Multipressure Sampling for Improving the Performance of MOF-based Electronic Noses
Source: ACS Sens. 2024 Jul 12;9(7):3531–9. doi: 10.1021/acssensors.4c00199 (PMC11287752; doi:10.1021/acssensors.4c00199)
Supplement: Supplementary file 2 — se4c00199_si_002.zip [file se4c00199_si_002.zip › Multiplex_Adsorption_Data/Methane_5bar/NU-100.csv]

methane_comp CO2_comp N2_comp O2_comp methane_mass methane_error CO2_mass CO2_error N2_mass N2_error O2_mass O2_error total_mass total_error
0.0 0.0 0.8 0.2 0.0000000000 0.0000000000 0.0000000000 0.0000000000 44.5131295236 0.8877072239 14.9928370558 0.2256443610 59.5059665794 1.1133515849
0.0 0.0005 0.7996 0.1999 0.0000000000 0.0000000000 0.2662280469 0.0182175991 44.6652065168 0.8590978056 14.8706771052 0.6228281187 59.8021116689 1.5001435234
0.0 0.005 0.7959999999999999 0.19899999999999998 0.0000000000 0.0000000000 2.6531566611 0.1127929419 44.6050310954 0.8385247531 14.8575763862 0.4417298774 62.1157641427 1.3930475724
0.002 0.008 0.792 0.198 0.1417661995 0.0086079725 4.2137957658 0.1080871002 43.8559662585 0.8286920828 14.7316733731 0.4162182295 62.9432015969 1.3616053850
0.002 0.0085 0.7916 0.1979 0.1347717179 0.0117946653 4.5031842491 0.1567346656 43.8635626607 0.6505324357 14.7471560409 0.4026050182 63.2486746686 1.2216667848
0.002 0.009000000000000001 0.7912 0.1978 0.1302508944 0.0066860140 4.7443803092 0.1500526563 43.4533569417 0.9901949972 14.6631072727 0.4096429217 62.9910954180 1.5565765892
0.002 0.0095 0.7908 0.1977 0.1362217933 0.0046906451 4.9916589082 0.2746209288 43.7746400702 1.0936866273 14.7599164815 0.3457094715 63.6624372532 1.7187076727
0.002 0.01 0.7904 0.1976 0.1343452251 0.0100203115 5.2988271205 0.2517696200 43.5662603313 0.8644988208 14.6736559035 0.3986968279 63.6730885804 1.5249855802
0.0025 0.0 0.7979999999999999 0.1995 0.1754591289 0.0127160665 0.0000000000 0.0000000000 44.9334637789 0.7494154175 14.9816078681 0.3347170546 60.0905307759 1.0968485386
0.0025 0.0005 0.7976 0.1994 0.1704265142 0.0106756177 0.2538290254 0.0310008641 44.3239642139 0.7713126126 14.7497081290 0.1416335067 59.4979278825 .9546226011
0.0025 0.001 0.7972 0.1993 0.1738384564 0.0091647334 0.5270753864 0.0625396152 44.0735808393 0.8731269556 14.9320973589 0.3849801760 59.7065920410 1.3298114802
0.0025 0.0015 0.7968 0.1992 0.1707677084 0.0214206396 0.7816062433 0.0365851009 44.1231808772 1.5959142452 14.8029617008 0.4747219262 59.8785165297 2.1286419119
0.0025 0.002 0.7964 0.1991 0.1628349427 0.0147089933 1.0604672555 0.0687906171 44.3458597261 1.0253586842 14.8851389378 0.2397540950 60.4543008621 1.3486123896
0.0 0.0055 0.7956 0.1989 0.0000000000 0.0000000000 2.9376323246 0.0666571540 44.2231256983 1.1749120202 14.8677847387 0.2470791533 62.0285427616 1.4886483275
0.0025 0.0025 0.7959999999999999 0.19899999999999998 0.1788710712 0.0248311113 1.3337136165 0.0782142394 43.7050808579 0.7345738918 14.8824167105 0.2754628898 60.1000822561 1.1130821323
0.0025 0.003 0.7956 0.1989 0.1790416683 0.0093034099 1.5961985626 0.0681511664 44.4684448048 1.2438695480 14.8841181025 0.5166560460 61.1278031382 1.8379801703
0.0025 0.0035 0.7952 0.1988 0.1765680102 0.0154576422 1.8584495649 0.0970841412 43.9900204150 0.4702767041 14.6406488974 0.2063007868 60.6656868875 .7891192743
0.0025 0.004 0.7948 0.1987 0.1670145719 0.0063282101 2.1578976318 0.1171159218 43.8528383282 0.9072653579 14.7755692885 0.3130383866 60.9533198204 1.3437478764
0.0025 0.0045 0.7944 0.1986 0.1691470358 0.0073693213 2.3555801447 0.0758555338 44.3549456189 0.6507812116 14.7827151352 0.1833004993 61.6623879346 .9173065660
0.0025 0.005 0.794 0.1985 0.1716206939 0.0076976925 2.6587713124 0.0992760034 44.1462679819 0.9809998317 14.8456666418 0.2464268927 61.8223266300 1.3344004203
0.0025 0.0055 0.7936 0.1984 0.1776768914 0.0230122793 2.9154076634 0.1017114905 44.2622993019 0.4294709572 14.7192532110 0.2011462814 62.0746370677 .7553410084
0.0025 0.006 0.7932 0.1983 0.1754591289 0.0185363005 3.2134520674 0.0755229150 43.9060131436 0.7256773882 14.8073853202 0.3058237929 62.1023096601 1.1255603966
0.0025 0.0065 0.7928 0.1982 0.1697441257 0.0140470950 3.4111345803 0.0984389264 43.9579963665 1.0356129171 14.6205724710 0.2092825669 62.1594475435 1.3573815054
0.0025 0.006999999999999999 0.7924 0.1981 0.1683793488 0.0273296359 3.7005230637 0.2171603427 43.9250786237 1.1114582660 14.6848850912 0.1590502221 62.4788661274 1.5149984667
0.0 0.006 0.7952 0.1988 0.0000000000 0.0000000000 3.1238515912 0.0964416123 44.1654824110 1.2418066224 14.8329062012 0.2785244815 62.1222402034 1.6167727162
0.0025 0.0075 0.792 0.198 0.1738384564 0.0053568580 3.9864023900 0.2015884391 43.7603409602 0.3526419314 14.7318435123 0.4153538178 62.6524253189 .9749410463
0.0025 0.008 0.7916 0.1979 0.1774209957 0.0066729426 4.2390616964 0.1029671695 43.9231422858 0.2104447327 14.7158504269 0.1588979962 63.0554754048 .4789828410
0.0025 0.0085 0.7912 0.1978 0.1664174820 0.0107137159 4.5499730096 0.2009488747 43.6729078603 0.9168710040 14.7240171088 0.0951405301 63.1133154607 1.2236741247
0.0025 0.009000000000000001 0.7908 0.1977 0.1739237549 0.0158333972 4.7815773738 0.1148509208 43.8875434598 1.0703851502 14.5719126578 0.4047863108 63.4149572463 1.6058557790
0.0025 0.0095 0.7904 0.1976 0.1729854708 0.0187315317 5.0209018835 0.1744888320 43.8632647626 0.6369463198 14.7527706348 0.4595384075 63.8099227517 1.2897050910
0.0025 0.01 0.79 0.1975 0.1690617373 0.0100290210 5.3243269950 0.2761821276 43.9267170633 1.8247784640 14.6479648833 0.1494221371 64.0680706789 2.2604117497
0.003 0.0 0.7976 0.1994 0.2044606378 0.0094153533 0.0000000000 0.0000000000 44.4322501825 0.5808050930 14.9394133448 0.4871600996 59.5761241651 1.0773805459
0.003 0.0005 0.7972 0.1993 0.2009633971 0.0097613753 0.2585079015 0.0422914493 44.1127544428 0.6035786549 14.9196771968 0.2885701392 59.4919029382 .9442016187
0.003 0.001 0.7968 0.1992 0.2071048931 0.0059244130 0.5387725765 0.0510319328 43.9901693641 0.6250905055 14.8723784973 0.3043211656 59.6084253310 .9863680169
0.003 0.0015 0.7964 0.1991 0.2087255656 0.0124850980 0.7900282201 0.0719178407 44.0409609945 0.7787324811 14.9559168479 0.3338275188 59.9956316281 1.1969629386
0.0 0.0065 0.7948 0.1987 0.0000000000 0.0000000000 3.4976937872 0.1043966190 43.9380371921 1.1672173940 14.7100656938 0.6330526662 62.1457966731 1.9046666792
0.003 0.002 0.7959999999999999 0.19899999999999998 0.1977220520 0.0149367489 1.1039808027 0.0653268956 44.3679041874 0.7250252880 14.9181459439 0.2599548920 60.5877529860 1.0652438245
0.003 0.0025 0.7956 0.1989 0.2022428754 0.0101415642 1.3276310777 0.0888616987 44.1161802712 1.4191475880 14.8628507017 0.2786745175 60.5089049260 1.7968253684
0.003 0.003 0.7952 0.1988 0.2030958610 0.0132298032 1.6062581461 0.0911408544 44.1039664481 0.6014963734 14.7793123510 0.4271211195 60.6926328062 1.1329881505
0.003 0.0035 0.7948 0.1987 0.2068489974 0.0297641851 1.8778669005 0.0776552481 44.2624482509 0.5779162215 14.8218471528 0.3122680701 61.1690113016 .9976037248
0.003 0.004 0.7944 0.1986 0.2151229573 0.0271490711 2.1431591722 0.1080749472 43.9754234069 0.3687860885 14.8568958294 0.3740162876 61.1906013658 .8780263944
0.003 0.0045 0.794 0.1985 0.1986603361 0.0225897890 2.4323137118 0.1083500813 44.3230705195 0.6081045742 14.7272497537 0.3273984122 61.6812943211 1.0664428567
0.003 0.005 0.7936 0.1984 0.2049724292 0.0346635531 2.6407576396 0.1383603061 43.5956032967 0.5033355351 14.7054719352 0.4751554002 61.1468053007 1.1515147945
0.003 0.0055 0.7932 0.1983 0.2063372061 0.0102840489 2.9324855610 0.1433600290 43.6851216835 0.3942739933 14.7020691511 0.0900009066 61.5260136017 .6379189778
0.003 0.006 0.7928 0.1982 0.2108580295 0.0175938481 3.1650257004 0.1025773547 43.7956418881 0.9029976708 14.6777392445 0.3532303014 61.8492648625 1.3763991750
0.003 0.0065 0.7924 0.1981 0.2005369043 0.0184796914 3.3905475257 0.0681832814 43.8422629447 0.6984179466 14.7711456691 0.1977266482 62.2044930438 .9828075676
0.0 0.006999999999999999 0.7944 0.1986 0.0000000000 0.0000000000 3.7650915531 0.1414801135 44.0725381958 0.7555385970 14.8261006330 0.2546328632 62.6637303819 1.1516515737
0.003 0.006999999999999999 0.792 0.198 0.2060813104 0.0174593454 3.8170270772 0.0946521706 44.0315772036 0.8650948233 14.7330344868 0.1794509763 62.7877200780 1.1566573156
0.003 0.0075 0.7916 0.1979 0.2031811595 0.0061651445 3.9707281553 0.2114034046 43.8014509015 0.3388871061 14.6088328657 0.2484694245 62.5841930820 .8049250797
0.003 0.008 0.7912 0.1978 0.2070195945 0.0159633689 4.1939105426 0.1989188259 44.0756661262 1.0083406676 14.5987946525 0.1445482516 63.0753909158 1.3677711140
0.003 0.0085 0.7908 0.1977 0.2074460873 0.0134393282 4.5597986493 0.2296341646 43.6536934312 0.8030753340 14.7439233960 0.1751346586 63.1648615638 1.2212834854
0.003 0.009000000000000001 0.7904 0.1976 0.2057401162 0.0137920142 4.8370220549 0.1542568027 43.8264743441 0.6337502396 14.7303122594 0.1910674657 63.5995487746 .9928665222
0.003 0.0095 0.79 0.1975 0.2111139252 0.0078733847 4.8803016583 0.1387458348 43.7861091481 0.4047706609 14.5298882737 0.2998391584 63.4074130053 .8512290388
0.003 0.01 0.7896 0.1974 0.1993427245 0.0210644261 5.2019743864 0.2150013546 43.2400618838 0.6660267962 14.5637459758 0.1899393750 63.2051249705 1.0920319519
0.0035 0.0 0.7972 0.1993 0.2424184951 0.0261998509 0.0000000000 0.0000000000 44.2651293341 0.9474306016 14.9576182399 0.3432284306 59.4651660691 1.3168588831
0.0035 0.0005 0.7968 0.1992 0.2508630521 0.0248592247 0.2634207213 0.0329653299 44.4821481186 0.5133822834 14.9880731580 0.1866655851 59.9845050500 .7578724231
0.0035 0.001 0.7964 0.1991 0.2455745417 0.0083121243 0.5549146989 0.0264925217 44.3924807828 0.8444582224 14.8800347616 0.5702355567 60.0730047850 1.4494984251
0.0 0.0075 0.794 0.1985 0.0000000000 0.0000000000 3.9534163139 0.2621147954 43.5620897576 0.6414927474 14.6088328657 0.2608570859 62.1243389372 1.1644646287
0.0035 0.0015 0.7959999999999999 0.19899999999999998 0.2378123731 0.0252552876 0.8110831623 0.0771319492 44.0765598205 1.4421348258 14.8592777783 0.5904643367 59.9847331342 2.1349863993
0.0035 0.002 0.7956 0.1989 0.2429302864 0.0168070626 1.0733341646 0.0787609257 44.2614056075 0.9989064761 14.8817361536 0.3601177885 60.4594062121 1.4545922529
0.0035 0.0025 0.7952 0.1988 0.2371299847 0.0240475373 1.3355851669 0.0416235927 44.5137253199 1.3077583855 14.9708890981 0.3329943765 61.0573295696 1.7064238920
0.0035 0.003 0.7948 0.1987 0.2500100666 0.0030707480 1.6308222453 0.0338176266 44.3047497848 0.8349194333 14.8380103774 0.2747300948 61.0235924741 1.1465379027
0.0035 0.0035 0.7944 0.1986 0.2442950633 0.0122948333 1.8795045071 0.0863046558 44.1680145451 0.8048490691 14.8643819545 0.1419878707 61.1561960700 1.0454364289
0.0035 0.004 0.794 0.1985 0.2370446861 0.0138109926 2.1122785903 0.1080648186 43.5774315111 0.3856307057 14.7667220497 0.5227086262 60.6934768372 1.0302151431
0.0035 0.0045 0.7936 0.1984 0.2422478980 0.0092027615 2.4208504655 0.1668831189 44.3476471149 0.9128595073 14.8208263175 0.2633829661 61.8315717959 1.3523283538
0.0035 0.005 0.7932 0.1983 0.2428449879 0.0108781579 2.6611107504 0.0952585151 43.8780107198 0.8406943730 14.8834375457 0.4827501447 61.6654040038 1.4295811907
0.0035 0.0055 0.7928 0.1982 0.2396889413 0.0142221114 2.8985637096 0.1794945161 43.9752744578 1.2600832251 14.8199756215 0.3682639455 61.9335027302 1.8220637981
0.0035 0.006 0.7924 0.1981 0.2371299847 0.0198289331 3.1984796641 0.1020660106 43.8251338025 0.9093788097 14.7269094753 0.2908566443 61.9876529266 1.3221303977
0.0 0.008 0.7936 0.1984 0.0000000000 0.0000000000 4.3249190718 0.2147119852 43.8917140336 0.9041860324 14.7736977572 0.2776004565 62.9903308626 1.3964984741
0.0035 0.0065 0.792 0.198 0.2430155850 0.0294120502 3.4782764516 0.1582650139 43.7557235392 0.6336844227 14.7497081290 0.2281200702 62.2267237048 1.0494815570
0.0035 0.006999999999999999 0.7916 0.1979 0.2468540200 0.0248884756 3.7826373383 0.1848801491 44.0041705760 0.7573449231 14.7367775493 0.2054937933 62.7704394836 1.1726073411
0.0035 0.0075 0.7912 0.1978 0.2372152832 0.0149931472 4.0240673422 0.1396893312 43.7628730943 0.6257650608 14.7714859475 0.2611024365 62.7956416672 1.0415499757
0.0035 0.008 0.7908 0.1977 0.2324385641 0.0172041076 4.2456121229 0.2860687925 43.8736911970 1.0203134745 14.7381386630 0.4015983083 63.0898805470 1.7251846829
0.0035 0.0085 0.7904 0.1976 0.2372152832 0.0120919541 4.4959319913 0.1631016191 43.6443096403 0.5868116721 14.7136386172 0.4468154895 63.0910955320 1.2088207348
0.0035 0.009000000000000001 0.79 0.1975 0.2295384132 0.0123656431 4.7811094862 0.1371126244 43.6830363966 0.4746854970 14.5538779018 0.1900734425 63.2475621978 .8142372070
0.0035 0.0095 0.7896 0.1974 0.2448921532 0.0130303141 4.9373839461 0.2646399755 43.4439731508 0.5139800312 14.5742946067 0.3541910919 63.2005438568 1.1458414127
0.0035 0.01 0.7892 0.1973 0.2345710280 0.0170937965 5.2838547172 0.0965414389 43.8824791917 0.7186068491 14.6709336762 0.3300795330 64.0718386131 1.1623216175
0.004 0.0 0.7968 0.1992 0.2832765033 0.0073058599 0.0000000000 0.0000000000 44.2335521327 0.9154634784 14.9884134364 0.1506630471 59.5052420724 1.0734323854
0.004 0.0005 0.7964 0.1991 0.2843000859 0.0281180061 0.2751179114 0.0321585519 44.4039498606 1.2315336943 14.9926669166 0.2848457575 59.9560347745 1.5766560098
0.0 0.0085 0.7932 0.1983 0.0000000000 0.0000000000 4.5448262459 0.2005137228 43.8711590629 1.5020812827 14.7357567141 0.3546494532 63.1517420229 2.0572444587
0.004 0.001 0.7959999999999999 0.19899999999999998 0.2780732914 0.0231220455 0.5434514526 0.0436817622 44.5613890200 0.7282604534 14.8800347616 0.1627534259 60.2629485256 .9578176870
0.004 0.0015 0.7956 0.1989 0.2674109719 0.0130815841 0.7773952548 0.0487502062 44.6193302054 0.5891046721 14.9613613025 0.2684264004 60.6254977346 .9193628628
0.004 0.002 0.7952 0.1988 0.2773909029 0.0129429140 1.0932193878 0.0700676333 44.5844761247 0.9537242804 14.9453682170 0.3509796583 60.9004546324 1.3877144860
0.004 0.0025 0.7948 0.1987 0.2854942657 0.0122972002 1.3524291207 0.0749409312 44.3653720533 0.4491138067 14.8392013519 0.1351834963 60.8424967916 .6715354344
0.004 0.003 0.7944 0.1986 0.2773056044 0.0211182411 1.5676574187 0.1030458053 43.7986208693 0.7347694559 14.6947531652 0.2397511973 60.3383370576 1.0986846996
0.004 0.0035 0.794 0.1985 0.2808881437 0.0240087782 1.8986878989 0.1317201253 44.4183979197 0.8288603015 14.8043228145 0.2773104148 61.4022967768 1.2618996198
0.004 0.004 0.7936 0.1984 0.2753437376 0.0176269006 2.1754434169 0.0996655512 43.9198654065 0.5547675780 14.8233784056 0.3574948239 61.1940309666 1.0295548537
0.004 0.0045 0.7932 0.1983 0.2820823235 0.0283960929 2.4021349613 0.1170429984 43.8297512235 0.7256635693 14.8000693343 0.5817403586 61.3140378426 1.4528430192
0.004 0.005 0.7928 0.1982 0.2747466477 0.0158701166 2.6795923107 0.1554302622 44.1379268344 0.9844572610 14.6753572956 0.1090006891 61.7676230884 1.2647583289
0.004 0.0055 0.7924 0.1981 0.2802057553 0.0249153562 2.8913114518 0.0709494124 43.9098858192 0.9765187801 14.8099374083 0.4193514193 61.8913404346 1.4917349680
0.0 0.009000000000000001 0.7928 0.1982 0.0000000000 0.0000000000 4.8281321904 0.1708565120 44.3503281980 1.2627658741 14.8807153184 0.1875721291 64.0591757068 1.6211945152
0.004 0.006 0.792 0.198 0.2733818708 0.0250435165 3.1959062823 0.1337814951 43.7052298069 0.5481531122 14.7129580603 0.3482486493 61.8874760203 1.0552267731
0.004 0.0065 0.7916 0.1979 0.2641696268 0.0049325877 3.4813177210 0.0716861225 43.6870580213 0.6035548358 14.7058122136 0.2557920617 62.1383575827 .9359656077
0.004 0.006999999999999999 0.7912 0.1978 0.2746613491 0.0288051593 3.6549040222 0.2019768419 43.5200861219 0.6449775800 14.6551107300 0.2737251677 62.1047622232 1.1494847489
0.004 0.0075 0.7908 0.1977 0.2719317954 0.0172682707 3.9309577089 0.1855963339 43.7211673567 1.0579148054 14.6227842807 0.4719692267 62.5468411417 1.7327486367
0.004 0.008 0.7904 0.1976 0.2688610474 0.0303384792 4.2542680436 0.2211282558 43.8949909130 1.1455647535 14.6799510542 0.5524665009 63.0980710582 1.9494979894
0.004 0.0085 0.79 0.1975 0.2788409784 0.0155552388 4.5469317402 0.1108251819 43.6788658228 1.3102200322 14.5567702684 0.3494322992 63.0614088098 1.7860327521
0.004 0.009000000000000001 0.7896 0.1974 0.2626342528 0.0168399311 4.7609903192 0.2665826324 43.6623324769 1.1847957124 14.6481350225 0.4464681020 63.3340920714 1.9146863779
0.004 0.0095 0.7892 0.1973 0.2768791116 0.0243266935 4.9844066503 0.1941784293 43.5373642132 1.1660292039 14.6500065538 0.3933380027 63.4486565289 1.7778723294
0.004 0.01 0.7888 0.1972 0.2737230650 0.0102272933 5.2534420229 0.1918362002 43.6465438762 0.5567460143 14.5412876005 0.4087600732 63.7149965646 1.1675695810
0.0045 0.0 0.7964 0.1991 0.3075865916 0.0194390898 0.0000000000 0.0000000000 44.0460252627 0.6201081329 14.8204860391 0.1670368472 59.1740978934 .8065840699
0.0 0.0095 0.7924 0.1981 0.0000000000 0.0000000000 5.0688603629 0.2349830119 43.8397308107 0.5893058941 14.5829717062 0.3289079117 63.4915628798 1.1531968177
0.0045 0.0005 0.7959999999999999 0.19899999999999998 0.3102308468 0.0267222827 0.2620170585 0.0239492648 44.3071329698 0.9889266605 14.9559168479 0.2290794113 59.8352977230 1.2686776193
0.0045 0.001 0.7956 0.1989 0.2993126317 0.0129631356 0.5298827121 0.0543031894 44.1838031458 0.9279268878 14.7389893590 0.0734985620 59.7519878486 1.0686917748
0.0045 0.0015 0.7952 0.1988 0.3119368179 0.0233948297 0.7883906135 0.0393971365 44.1778451833 0.8885655435 14.9157639950 0.3480793705 60.1939366097 1.2994368802
0.0045 0.002 0.7948 0.1987 0.3153487602 0.0099269344 1.0548526043 0.0878508039 44.6680365490 0.9492104823 14.8422638576 0.3232741641 60.8805017711 1.3702623847
0.0045 0.0025 0.7944 0.1986 0.3123633107 0.0319002914 1.3215485388 0.0838211209 44.0461742117 1.1435643622 14.8075554594 0.2955188238 60.4876415206 1.5548045983
0.0045 0.003 0.794 0.1985 0.2991420346 0.0261998509 1.6039187081 0.0481356073 43.8188779419 0.9147551685 14.8264409114 0.3592808326 60.5483795960 1.3483714593
0.0045 0.0035 0.7936 0.1984 0.3015303942 0.0149601119 1.8755274625 0.0783428859 44.1464169310 0.8123739237 14.7330344868 0.3662088242 61.0565092745 1.2718857457
0.0045 0.004 0.7932 0.1983 0.2997391245 0.0078437576 2.1469022731 0.0828517846 44.0752192790 0.7073205672 14.7141490348 0.2752547405 61.2360097114 1.0732708499
0.0045 0.0045 0.7928 0.1982 0.3139839833 0.0268353106 2.4491576656 0.1028011997 44.3117503907 1.1581156589 14.7328643476 0.3223149756 61.8077563872 1.6100671448
0.0045 0.005 0.7924 0.1981 0.3117662208 0.0189968903 2.6692987835 0.1683550367 43.6420754043 0.5697218903 14.8124894964 0.3752214135 61.4356299050 1.1322952308
0.0 0.001 0.7992 0.1998 0.0000000000 0.0000000000 0.5223965104 0.0190402088 44.4018645737 0.7662171435 14.8369895422 0.5616655744 59.7612506263 1.3469229267
0.0 0.01 0.792 0.198 0.0000000000 0.0000000000 5.1991670608 0.2613243375 43.3793292575 1.0566944121 14.6127460674 0.3219699176 63.1912423857 1.6399886672
0.0045 0.0055 0.792 0.198 0.3040040523 0.0143281263 2.9315497858 0.1390689160 43.9867435357 0.4903754242 14.6724649291 0.3073499670 61.8947623029 .9511224335
0.0045 0.006 0.7916 0.1979 0.3046864407 0.0193053830 3.1512230160 0.1030309328 43.8540299207 0.5212039091 14.6272079000 0.3587422196 61.9371472774 1.0022824445
0.0045 0.0065 0.7912 0.1978 0.3152634616 0.0208338121 3.5005011128 0.1891307959 43.7981740221 0.5711691430 14.7330344868 0.1589883296 62.3469730833 .9401220806
0.0045 0.006999999999999999 0.7908 0.1977 0.3069042032 0.0240390641 3.7482475993 0.1283633249 43.5604513179 0.5656469653 14.6045793855 0.2974243571 62.2201825059 1.0154737114
0.0045 0.0075 0.7904 0.1976 0.2926593444 0.0185582686 3.9915491537 0.1336112021 43.3715839062 0.6772380896 14.7866283369 0.2594372427 62.4424207412 1.0888448030
0.0045 0.008 0.79 0.1975 0.3180783140 0.0306524606 4.2650294585 0.1958175307 43.8763722801 0.7731208818 14.7282705890 0.2712776688 63.1877506416 1.2708685419
0.0045 0.0085 0.7896 0.1974 0.3058806205 0.0102272933 4.5006108673 0.1095156881 43.7190820698 0.8086414852 14.5799092005 0.1901008537 63.1054827581 1.1184853203
0.0045 0.009000000000000001 0.7892 0.1973 0.2955594953 0.0122663950 4.6737292810 0.1774867351 43.6673967450 1.3457252314 14.5514959529 0.3937781434 63.1881814742 1.9292565049
0.0045 0.0095 0.7888 0.1972 0.2988008404 0.0166854092 5.0805575530 0.2249298793 43.7210184076 0.3912866649 14.6054300815 0.1089018521 63.7058068825 .7418038055
0.0045 0.01 0.7884 0.1971 0.2959006895 0.0173674227 5.2499328659 0.2883888551 43.6507144500 0.8321866118 14.5618744446 0.3410866361 63.7584224500 1.4790295257
0.0005 0.0 0.7996 0.1999 0.0348018107 0.0071284284 0.0000000000 0.0000000000 44.2398079934 0.5149068925 14.8950070118 0.3391952853 59.1696168159 .8612306062
0.005 0.0 0.7959999999999999 0.19899999999999998 0.3394029529 0.0203961671 0.0000000000 0.0000000000 44.5241517543 0.9452906965 14.9324376373 0.3139377739 59.7959923445 1.2796246375
0.005 0.0005 0.7956 0.1989 0.3466533301 0.0284053155 0.2613152271 0.0232347538 43.9036299586 0.2845284243 14.8679548779 0.1094967082 59.3795533937 .4456652018
0.005 0.001 0.7952 0.1988 0.3391470572 0.0197951467 0.5275432740 0.0318713552 44.1134991881 0.7684795905 14.8613194488 0.3560255495 59.8415089681 1.1761716419
0.005 0.0015 0.7948 0.1987 0.3463121359 0.0302298851 0.8094455557 0.0333154374 44.1301814832 0.6468531117 14.7874790330 0.4090415465 60.0734182078 1.1194399807
0.005 0.002 0.7944 0.1986 0.3400853413 0.0109315349 1.0833937481 0.0477015945 44.3632867665 0.7052719093 14.8055137889 0.4579280241 60.5922796448 1.2218330628
0.005 0.0025 0.794 0.1985 0.3502358694 0.0231936796 1.3416677058 0.0644938555 44.0762619224 0.6896241879 14.8836076849 0.3043721462 60.6517731825 1.0816838692
0.005 0.003 0.7936 0.1984 0.3500652723 0.0329936754 1.5777170022 0.0982051387 44.3151762192 0.5994265490 14.6035585503 0.2147359008 60.8465170440 .9453612639
0.005 0.0035 0.7932 0.1983 0.3472504200 0.0383839709 1.8123626359 0.0636671084 43.8127710303 1.0195540610 14.7107462506 0.2564503023 60.6831303368 1.3780554426
0.005 0.004 0.7928 0.1982 0.3388911615 0.0302327732 2.1066639391 0.0686855179 43.7825343705 0.8799451771 14.8153818629 0.1908006336 61.0434713340 1.1696641018
0.005 0.0045 0.7924 0.1981 0.3448620604 0.0094923152 2.4180431399 0.0497019100 43.7926629068 0.1796782614 14.6016870190 0.2881870903 61.1572551261 .5270595769
0.0005 0.0005 0.7992 0.1998 0.0359959905 0.0078102927 0.2673977659 0.0217756319 44.6655044149 0.8597560797 15.0008335985 0.5210679252 59.9697317698 1.4104099295
0.005 0.005 0.792 0.198 0.3473357185 0.0255417548 2.6615786380 0.1046918772 43.9416119696 0.6526542066 14.8147013061 0.2973756897 61.7652276322 1.0802635283
0.005 0.0055 0.7916 0.1979 0.3439237763 0.0126931588 2.9647698057 0.1327152283 43.4810614674 0.6276674626 14.6775691053 0.2443961913 61.4673241547 1.0174720410
0.005 0.006 0.7912 0.1978 0.3427295965 0.0219706297 3.2174291121 0.0366209862 43.7779169496 1.0107278207 14.7058122136 0.2813392623 62.0438878718 1.3506586989
0.005 0.0065 0.7908 0.1977 0.3485298983 0.0094277094 3.4525426333 0.1836457357 43.8249848534 1.0607309388 14.7597463422 0.1658465465 62.3858037272 1.4196509304
0.005 0.006999999999999999 0.7904 0.1976 0.3477622113 0.0222601449 3.7098808158 0.2154092741 43.7595962149 0.6794516194 14.6018571582 0.2001508259 62.4190964002 1.1172718643
0.005 0.0075 0.79 0.1975 0.3409383269 0.0183786224 3.9810216826 0.0846294736 43.8178352984 0.9606944361 14.7122775035 0.3538038161 62.8520728114 1.4175063482
0.005 0.008 0.7896 0.1974 0.3411089240 0.0145997642 4.1078192234 0.0716250194 43.4357809523 0.6871412729 14.7917325132 0.1536024449 62.6764416129 .9269685014
0.005 0.0085 0.7892 0.1973 0.3423031038 0.0272667343 4.5048218558 0.0888296662 43.5530038647 1.0331923865 14.5926696410 0.3088303597 62.9927984653 1.4581191467
0.005 0.009000000000000001 0.7888 0.1972 0.3405118341 0.0239723847 4.7415729836 0.1850233712 43.5443648191 0.9858926653 14.5244438190 0.2755196305 63.1508934558 1.4704080517
0.005 0.0095 0.7884 0.1971 0.3411942225 0.0101788021 4.9111822402 0.2443636803 43.7764274590 0.6149973870 14.6452426560 0.2254112706 63.6740465777 1.0949511400
0.0005 0.001 0.7988 0.1997 0.0338635266 0.0079029008 0.5347955319 0.0403958019 44.3865228203 1.4359674169 14.9355001430 0.4103698419 59.8906820218 1.8946359615
0.005 0.01 0.7879999999999999 0.19699999999999998 0.3422178052 0.0182355465 5.2522723039 0.1612373543 43.2714901360 0.5473683307 14.4960305715 0.2745087359 63.3620108166 1.0013499674
0.0055 0.0 0.7956 0.1989 0.3798344682 0.0050203110 0.0000000000 0.0000000000 44.2421911784 1.0271073775 14.8688055739 0.4084710358 59.4908312205 1.4405987243
0.0055 0.0005 0.7952 0.1988 0.3702810300 0.0195063455 0.2650583279 0.0345287104 44.3428807448 0.8064086304 14.8267811898 0.4910313016 59.8050012925 1.3514749879
0.0055 0.001 0.7948 0.1987 0.3816257379 0.0270352019 0.5528092047 0.0516925817 44.2673635700 0.8782351006 14.9627224161 0.1871574584 60.1645209287 1.1441203426
0.0055 0.0015 0.7944 0.1986 0.3788108856 0.0292084973 0.8166978136 0.0299740354 44.5098526443 0.7223383969 14.8424339968 0.4861036441 60.5477953403 1.2676245737
0.0055 0.002 0.794 0.1985 0.3766784217 0.0381520139 1.0735681084 0.1019243505 44.1508854029 0.5941722806 14.9254619298 0.2429311443 60.5265938628 .9771797893
0.0055 0.0025 0.7936 0.1984 0.3655043109 0.0265660842 1.3105531801 0.0872281043 44.0397694020 1.1108484897 14.7515796603 0.4246227421 60.4674065533 1.6492654203
0.0055 0.003 0.7932 0.1983 0.3875966368 0.0273083296 1.5501116336 0.0247317439 44.1888674139 1.2171194375 14.7526004956 0.0344572851 60.8791761799 1.3036167961
0.0055 0.0035 0.7928 0.1982 0.3776167058 0.0280558347 1.8989218427 0.1656057755 44.2916422672 0.3450059013 14.7115969467 0.1738373150 61.2797777624 .7125048265
0.0055 0.004 0.7924 0.1981 0.3785549899 0.0272346948 2.1396500152 0.0832182531 43.8933524733 0.7246114570 14.6753572956 0.1836967734 61.0869147740 1.0187611783
0.0005 0.0015 0.7984 0.1996 0.0363371847 0.0048070864 0.8178675326 0.0555664548 44.4851270998 0.9946733211 14.8975590999 0.1513011148 60.2368909170 1.2063479771
0.0055 0.0045 0.792 0.198 0.3916056689 0.0290686665 2.3983918605 0.0729154458 44.1547580785 1.2422082513 14.7592359246 0.6637179093 61.7039915325 2.0079102729
0.0055 0.005 0.7916 0.1979 0.3820522307 0.0359850738 2.6026247998 0.0411900568 44.0612180671 1.5198020817 14.8293332779 0.2302002961 61.8752283755 1.8271775084
0.0055 0.0055 0.7912 0.1978 0.3721575982 0.0165716457 2.9016049791 0.1448533476 44.1371820891 0.4459937891 14.6566419828 0.3765177190 62.0675866492 .9839365014
0.0055 0.006 0.7908 0.1977 0.3859759642 0.0205780003 3.1732137335 0.1733105203 43.7317427401 0.9463078017 14.8320555052 0.4538852321 62.1229879430 1.5940815544
0.0055 0.0065 0.7904 0.1976 0.3843552917 0.0117625440 3.3928869638 0.1165650672 43.7441055123 0.9405196294 14.6707635370 0.2718366667 62.1921113048 1.3406839073
0.0055 0.006999999999999999 0.79 0.1975 0.3702810300 0.0083296125 3.7580732390 0.0955613900 43.4669113064 0.7165495895 14.6939024692 0.1003700198 62.2891680446 .9208106118
0.0055 0.0075 0.7896 0.1974 0.3794079755 0.0274634858 3.9763428065 0.1844130189 43.5343852319 0.9864092954 14.7095552762 0.3277914519 62.5996912901 1.5260772520
0.0055 0.008 0.7892 0.1973 0.3693427459 0.0181828032 4.2549698750 0.1141166261 43.7323385364 1.1795420643 14.6728052075 0.2577213086 63.0294563648 1.5695628022
0.0055 0.0085 0.7888 0.1972 0.3784696913 0.0289944835 4.5113722822 0.2965698854 43.8377944728 0.2844987926 14.7170414013 0.2825970742 63.4446778476 .8926602357
0.0055 0.009000000000000001 0.7884 0.1971 0.3804315581 0.0072578997 4.7303436811 0.2575210190 43.4399515261 0.7219741612 14.7316733731 0.2024367734 63.2824001384 1.1891898533
0.0005 0.002 0.7979999999999999 0.1995 0.0377019616 0.0052470746 1.0614030307 0.0705347353 44.4280796088 0.9153322148 14.8507708180 0.1374421540 60.3779554191 1.1285561787
0.0055 0.0095 0.7879999999999999 0.19699999999999998 0.3767637202 0.0259431038 5.0211358273 0.3155574978 43.7183373245 0.3821205109 14.6420100110 0.3439260439 63.7582468830 1.0675471564
0.0055 0.01 0.7876 0.1969 0.3795785726 0.0269521840 5.1944881847 0.2539401514 43.4420368130 0.7561688433 14.6377565309 0.4791832956 63.6538601012 1.5162444743
0.006 0.0 0.7952 0.1988 0.4051681393 0.0292065045 0.0000000000 0.0000000000 43.7345727723 0.8835567007 14.6864163441 0.1785181119 58.8261572557 1.0912813171
0.006 0.0005 0.7948 0.1987 0.4113096353 0.0200594929 0.2760536866 0.0325846011 44.5928172722 1.0650787476 14.9834793994 0.1927892692 60.2636599935 1.3105121108
0.006 0.001 0.7944 0.1986 0.4102007540 0.0169604762 0.5525752609 0.0478665256 44.0035747798 0.8126050415 14.7949651581 0.3694937879 59.7613159528 1.2469258312
0.006 0.0015 0.794 0.1985 0.4151480703 0.0247077393 0.7977483656 0.0544038814 43.9581453156 0.5676234404 14.8601284744 0.2623840050 60.0311702259 .9091190661
0.006 0.002 0.7936 0.1984 0.4139538905 0.0438291835 1.0997698143 0.0463043284 44.4432724132 1.0934380629 14.8689757131 0.2418003181 60.8259718311 1.4253718929
0.006 0.0025 0.7932 0.1983 0.4134420991 0.0158994311 1.3613189852 0.0812078213 44.0713466033 0.9071854403 14.6600447670 0.2966536986 60.5061524546 1.3009463913
0.006 0.003 0.7928 0.1982 0.4146362789 0.0449852646 1.6076618089 0.0507091742 44.0369393698 0.9918640557 14.8143610277 0.2757758689 60.8735984853 1.3633343634
0.006 0.0035 0.7924 0.1981 0.4040592580 0.0128072877 1.8497936442 0.0671316813 43.6693330828 0.7781619091 14.7447740920 0.3149397590 60.6679600770 1.1730406371
0.0005 0.0025 0.7976 0.1994 0.0345459150 0.0063831594 1.3288007967 0.0376060569 44.3086224604 1.1058137323 14.9091285660 0.2725296594 60.5810977381 1.4223326080
0.006 0.004 0.792 0.198 0.4026944811 0.0237761213 2.1083015457 0.0427189326 43.5978375327 0.5612550899 14.7587255070 0.1450200970 60.8675590665 .7727702408
0.006 0.0045 0.7916 0.1979 0.4141244876 0.0110427867 2.4313779366 0.0631318926 44.0361946245 0.7597549317 14.8681250171 0.3362453532 61.7498220658 1.1701749642
0.006 0.005 0.7912 0.1978 0.4063623190 0.0176911754 2.6356108759 0.0483850985 43.9901693641 0.9662359572 14.7857776409 0.3369192788 61.8179201999 1.3692315099
0.006 0.0055 0.7908 0.1977 0.4007326144 0.0329504246 2.9233617527 0.2124560096 43.9921057019 0.6921398669 14.5776973908 0.2914408632 61.8938974598 1.2289871643
0.006 0.006 0.7904 0.1976 0.4149774731 0.0210671892 3.1395258259 0.0709895134 43.6738015547 0.7134480373 14.7211247423 0.1306837465 61.9494295960 .9361884864
0.006 0.0065 0.79 0.1975 0.4136126963 0.0176252494 3.3734696282 0.1235258721 43.6438627931 1.2115859930 14.5817807318 0.3021760449 62.0127258494 1.6549131594
0.006 0.006999999999999999 0.7896 0.1974 0.4084947829 0.0341424451 3.6633259991 0.0864946902 43.3419430427 1.2256851763 14.6678711705 0.3200397627 62.0816349952 1.6663620743
0.006 0.0075 0.7892 0.1973 0.4087506786 0.0234631505 3.9571594147 0.1206478831 43.6758868416 0.5203100977 14.7224858559 0.1935032627 62.7642827908 .8579243940
0.006 0.008 0.7888 0.1972 0.4100301569 0.0219838722 4.2254929559 0.2045509143 43.3458157184 1.2353714946 14.5610237485 0.5076157913 62.5423625797 1.9695220724
0.006 0.0085 0.7884 0.1971 0.4067888118 0.0209105021 4.5034181929 0.1046228489 43.6079660689 0.9441732470 14.5914786666 0.0599179948 63.1096517402 1.1296245928
0.0005 0.003 0.7972 0.1993 0.0331811381 0.0042955255 1.5966664502 0.0660202508 44.0223423617 0.5136031511 14.8965382646 0.3309581510 60.5487282146 .9148770784
0.006 0.009000000000000001 0.7879999999999999 0.19699999999999998 0.4140391890 0.0150222357 4.7932745639 0.1369113006 43.4667623574 0.8777903799 14.6071314736 0.2325060426 63.2812075839 1.2622299588
0.006 0.0095 0.7876 0.1969 0.4140391890 0.0180655816 5.0365761182 0.0679710422 43.5506206797 1.5177257268 14.5542181803 0.3564854498 63.5554541672 1.9602478004
0.006 0.01 0.7872 0.1968 0.4133568006 0.0209522147 5.3142674115 0.1793078140 43.7244442360 0.8965484500 14.5548987371 0.0701138697 64.0069671852 1.1669223484
0.0065 0.0 0.7948 0.1987 0.4517411506 0.0274942002 0.0000000000 0.0000000000 44.2760026156 0.9543906521 14.8672743210 0.2921911913 59.5950180872 1.2740760436
0.0065 0.0005 0.7944 0.1986 0.4511440607 0.0246416883 0.2760536866 0.0241767083 43.9895735679 1.0089368419 14.7951352973 0.1767791392 59.5119066125 1.2345343777
0.0065 0.001 0.794 0.1985 0.4540442116 0.0247959248 0.5462587782 0.0661196540 43.6805042625 0.9687098318 14.8368194030 0.2053979812 59.5176266553 1.2650233918
0.0065 0.0015 0.7936 0.1984 0.4584797365 0.0137856822 0.8223124648 0.0529354397 43.8142605209 0.8949235529 14.8364791246 0.2571694495 59.9315318468 1.2188141243
0.0065 0.002 0.7932 0.1983 0.4496086867 0.0342020618 1.0578938737 0.1215211392 43.8018977487 0.5887130261 14.7502185467 0.5340983796 60.0596188558 1.2785346067
0.0065 0.0025 0.7928 0.1982 0.4428701008 0.0275111315 1.3264613586 0.0668932021 43.4846362449 0.7742191756 14.7961561325 0.2733666406 60.0501238368 1.1419901498
0.0065 0.003 0.7924 0.1981 0.4417612196 0.0288425181 1.5969003940 0.0370607153 43.7375517536 0.8353747603 14.7910519563 0.1748746356 60.5672653235 1.0761526293
0.0005 0.0035 0.7968 0.1992 0.0325840483 0.0078844662 1.8827797204 0.0915387152 44.1102223087 0.9584372094 14.8922847845 0.2651923967 60.9178708619 1.3230527875
0.0065 0.0035 0.792 0.198 0.4412494283 0.0305106626 1.8757614063 0.0975026577 43.8867987145 0.9021010439 14.7053017960 0.2693027948 60.9091113451 1.2994171590
0.0065 0.004 0.7916 0.1979 0.4438083850 0.0247312862 2.1600031260 0.1325584295 43.7068682466 0.6633268873 14.6692322842 0.1000059676 60.9799120418 .9206225706
0.0065 0.0045 0.7912 0.1978 0.4522529420 0.0218044198 2.3668094472 0.0576964421 43.8808407520 0.4002841939 14.6799510542 0.2425748369 61.3798541954 .7223598927
0.0065 0.005 0.7908 0.1977 0.4365580077 0.0134933580 2.6646199074 0.1202571271 43.4855299393 1.2226028695 14.7539616092 0.2720367905 61.3406694636 1.6283901451
0.0065 0.0055 0.7904 0.1976 0.4480733127 0.0372300592 2.9350589428 0.0582590528 44.0159375520 0.9698013886 14.7114268075 0.1424811993 62.1104966150 1.2077716999
0.0065 0.006 0.79 0.1975 0.4362168135 0.0322847991 3.1217460970 0.0915482809 43.6499697046 0.8238887412 14.6612357414 0.1449386336 61.8691683565 1.0926604548
0.0065 0.0065 0.7896 0.1974 0.4504616723 0.0277785325 3.3987355588 0.1165650672 43.4378662392 0.5197203133 14.5649369503 0.1748196703 61.8520004206 .8388835833
0.0065 0.006999999999999999 0.7892 0.1973 0.4356197236 0.0253759977 3.7433347795 0.1936421688 43.6256910074 1.0524892973 14.6420100110 0.4667218336 62.4466555215 1.7382292974
0.0065 0.0075 0.7888 0.1972 0.4349373352 0.0169175230 4.0575213059 0.1681559670 43.6180946052 0.6140108917 14.5356730067 0.3725845081 62.6462262530 1.1716688898
0.0065 0.008 0.7884 0.1971 0.4406523384 0.0058203374 4.1410392433 0.1258034836 43.4844872959 0.5854987402 14.5651070895 0.3719580836 62.6312859671 1.0890806448
0.0005 0.004 0.7964 0.1991 0.0337782280 0.0019748043 2.1808241244 0.1090549554 44.5310034112 0.5259311892 14.9429862681 0.2299073672 61.6885920317 .8668683161
0.0065 0.0085 0.7879999999999999 0.19699999999999998 0.4529353304 0.0272955378 4.4454001300 0.0543354311 42.9086502190 0.8354145962 14.4208290420 0.1791216004 62.2278147214 1.0961671655
0.0065 0.009000000000000001 0.7876 0.1969 0.4393728601 0.0186833046 4.7315134001 0.1475590217 43.7113367185 1.6714028241 14.6142773203 0.4183825154 63.4965002990 2.2560276658
0.0065 0.0095 0.7872 0.1968 0.4343402453 0.0293039957 5.0337687926 0.1373837842 43.1229879204 0.9639966775 14.6357148604 0.4098548614 63.2268118187 1.5405393188
0.0065 0.01 0.7868 0.1967 0.4473056257 0.0124944188 5.2744969651 0.1314206248 43.5272356769 1.2336332940 14.4414158860 0.1829989343 63.6904541537 1.5605472719
0.006999999999999999 0.0 0.7944 0.1986 0.4867988570 0.0355669407 0.0000000000 0.0000000000 43.9770618466 0.8286851220 14.8475381730 0.3872132122 59.3113988766 1.2514652749
0.006999999999999999 0.0005 0.794 0.1985 0.4891019180 0.0331432914 0.2594436767 0.0398501826 43.8920119317 0.4448623535 14.7738678964 0.2165208420 59.4144254228 .7343766695
0.006999999999999999 0.001 0.7936 0.1984 0.4864576628 0.0333891279 0.5427496212 0.0408163221 44.1152865769 1.0658354490 14.8708472444 0.6256325641 60.0153411053 1.7656734631
0.006999999999999999 0.0015 0.7932 0.1983 0.4763924332 0.0186490033 0.8136565442 0.0139270265 44.1343520569 0.8039033580 14.8087464339 0.2531186548 60.2331474682 1.0895980426
0.006999999999999999 0.002 0.7928 0.1982 0.4966934894 0.0265145453 1.0812882539 0.0514803955 44.2210404115 0.5604710785 14.9851807915 0.2527615911 60.7842029463 .8912276104
0.006999999999999999 0.0025 0.7924 0.1981 0.4876518425 0.0320958415 1.3564061653 0.0894093915 43.9861477394 0.9236542640 14.8568958294 0.2824261638 60.6871015766 1.3275856608
0.0 0.0015 0.7988 0.1997 0.0000000000 0.0000000000 0.8141244318 0.0655877628 44.0661333861 0.9617684238 14.8883715827 0.3499323016 59.7686294006 1.3772884882
0.0005 0.0045 0.7959999999999999 0.19899999999999998 0.0345459150 0.0028031966 2.4037725679 0.1531715669 44.4751475126 0.7200713484 14.8839479633 0.1838429515 61.7974139588 1.0598890634
0.006999999999999999 0.003 0.792 0.198 0.4693979516 0.0272186608 1.6081296965 0.1174612238 43.4077785285 1.3030605451 14.6056002208 0.4283401102 60.0909063974 1.8760805399
0.006999999999999999 0.0035 0.7916 0.1979 0.4829604220 0.0180913390 1.8876925402 0.1116615508 44.1496938104 0.7362922052 14.8449860849 0.4641210459 61.3653328575 1.3301661409
0.006999999999999999 0.004 0.7912 0.1978 0.4857752743 0.0337463337 2.1146180284 0.0651423228 43.7222100001 0.9329918189 14.7141490348 0.4064391697 61.0367523376 1.4383196451
0.006999999999999999 0.0045 0.7908 0.1977 0.4805720624 0.0242187821 2.3677452224 0.0884468472 44.0941358099 0.5372450434 14.7718262259 0.1778735228 61.7142793206 .8277841955
0.006999999999999999 0.005 0.7904 0.1976 0.4861164685 0.0211664202 2.6786565355 0.0900850726 43.7914713143 0.5554075480 14.7185726542 0.3425192551 61.6748169725 1.0091782959
0.006999999999999999 0.0055 0.79 0.1975 0.4786101957 0.0231056768 2.8868665195 0.1443492029 43.8918629826 0.6598491227 14.6494961361 0.1757385650 61.9068358339 1.0030425674
0.006999999999999999 0.006 0.7896 0.1974 0.4814250480 0.0285891442 3.2356767287 0.0466106241 43.5372152641 0.9125866823 14.6714440938 0.1638630479 61.9257611346 1.1516494985
0.006999999999999999 0.0065 0.7892 0.1973 0.4872253498 0.0443046971 3.4263409275 0.0538457122 43.4852320412 0.8986913513 14.5428188534 0.2899850966 61.9416171719 1.2868268572
0.006999999999999999 0.006999999999999999 0.7888 0.1972 0.4736628794 0.0322451105 3.7178349050 0.1572032723 43.3650301475 0.7209547008 14.4504332640 0.1919833803 62.0069611959 1.1023864639
0.006999999999999999 0.0075 0.7884 0.1971 0.4722128040 0.0355661224 3.9393796858 0.1287277765 43.6203288411 0.9240660606 14.6627669943 0.2370849405 62.6946883252 1.3254449000
0.0005 0.005 0.7956 0.1989 0.0335223324 0.0087587953 2.6660235702 0.0712265717 43.7825343705 1.0311857110 14.6865864833 0.3360762300 61.1686667564 1.4472473080
0.006999999999999999 0.008 0.7879999999999999 0.19699999999999998 0.4888460223 0.0185111623 4.2159012600 0.1857071778 43.7896839256 0.6744899079 14.6357148604 0.5420482401 63.1301460683 1.4207564881
0.006999999999999999 0.0085 0.7876 0.1969 0.4802308682 0.0254183971 4.4379139283 0.1911021610 43.5814531357 0.3900754999 14.6241453943 0.3162400466 63.1237433265 .9228361046
0.006999999999999999 0.009000000000000001 0.7872 0.1968 0.4750276563 0.0280288510 4.7258987489 0.2209222381 43.5702819560 0.8317935554 14.4723812217 0.2074180463 63.2435895829 1.2881626908
0.006999999999999999 0.0095 0.7868 0.1967 0.4767336274 0.0120557974 5.0096725810 0.3124052985 43.5224693069 0.6277524297 14.4779958155 0.2622264145 63.4868713308 1.2144399401
0.006999999999999999 0.01 0.7864 0.1966 0.4816809437 0.0124149696 5.2475934278 0.2638836313 43.3821592897 0.8890624702 14.5024958613 0.2622030107 63.6139295225 1.4275640818
0.0075 0.0 0.794 0.1985 0.5293628363 0.0172159451 0.0000000000 0.0000000000 44.1215424375 1.2407588894 14.8179339510 0.3729948140 59.4688392248 1.6309696485
0.0075 0.0005 0.7936 0.1984 0.5107677511 0.0187703343 0.2737142486 0.0539797125 43.6669498978 0.9244828574 14.7170414013 0.0893643936 59.1684732988 1.0865972978
0.0075 0.001 0.7932 0.1983 0.5163121572 0.0438723235 0.5385386327 0.0399379826 43.9952336322 1.1151188350 14.8393714911 0.4201968608 59.8894559132 1.6191260019
0.0075 0.0015 0.7928 0.1982 0.5206623836 0.0150028496 0.8260555657 0.0655944380 44.0963700459 0.8740739159 14.6865864833 0.2604572870 60.1296744785 1.2151284905
0.0075 0.002 0.7924 0.1981 0.5195535024 0.0284667237 1.0826919167 0.0475222732 43.6210735865 1.7130785506 14.7543018876 0.2250045823 59.9776208932 2.0140721298
0.0005 0.0055 0.7952 0.1988 0.0344606165 0.0066379597 2.9549441660 0.2426230711 43.7001655388 0.4666153610 14.7968366894 0.3370172108 61.4864070107 1.0528936026
0.0075 0.0025 0.792 0.198 0.5225389518 0.0355988389 1.3285668529 0.0300833901 44.1879737195 1.0571149102 14.8471978946 0.3770079056 60.8862774188 1.4998050448
0.0075 0.003 0.7916 0.1979 0.5053939421 0.0329786764 1.6163177296 0.0211016791 43.9311855352 0.6931567690 14.7071733273 0.1926035942 60.7600705342 .9398407187
0.0075 0.0035 0.7912 0.1978 0.5187005168 0.0317530676 1.8965824047 0.0731851598 43.9664864631 0.8283853249 14.7862880585 0.2329443727 61.1680574431 1.1662679250
0.0075 0.004 0.7908 0.1977 0.5202358908 0.0216423129 2.1604710136 0.0993861999 43.9661885650 1.3071922502 14.7514095211 0.4301617157 61.3983049905 1.8583824787
0.0075 0.0045 0.7904 0.1976 0.5023231941 0.0414428104 2.3764011431 0.0356209689 43.5148729047 0.7209666406 14.5654473679 0.2173827840 60.9590446098 1.0154132039
0.0075 0.005 0.79 0.1975 0.5101706612 0.0165259210 2.5633222410 0.1359179265 43.7645115339 1.0161189346 14.5741244675 0.3928720233 61.4121289036 1.5614348054
0.0075 0.0055 0.7896 0.1974 0.5087205858 0.0259251486 2.9558799412 0.0783903757 43.8294533253 0.6690135326 14.7144893132 0.3113519595 62.0085431655 1.0846810164
0.0075 0.006 0.7892 0.1973 0.5004466259 0.0151783501 3.1788283847 0.1635372600 43.5394495000 0.5904295759 14.6294197097 0.2769059369 61.8481442203 1.0460511229
0.0075 0.0065 0.7888 0.1972 0.5222830561 0.0140636600 3.4296161407 0.1545800380 43.5610471141 0.5648594663 14.6110446754 0.2987512700 62.1239909863 1.0322544343
0.0075 0.006999999999999999 0.7884 0.1971 0.5106824526 0.0220433650 3.7449723861 0.1188618709 43.5944117042 0.7474138709 14.6610656022 0.1841544524 62.5111321451 1.0724735592
0.0005 0.006 0.7948 0.1987 0.0365077818 0.0065762918 3.1098149631 0.1098250918 44.2006343899 1.0363764046 14.7709755299 0.3914320080 62.1179326647 1.5442097962
0.0075 0.0075 0.7879999999999999 0.19699999999999998 0.5083793916 0.0426833836 4.0191545223 0.2227754347 43.6455012328 0.3595540290 14.6850552304 0.1335158144 62.8580903771 .7585286617
0.0075 0.008 0.7876 0.1969 0.5096588699 0.0168278291 4.2233874617 0.2108019299 43.5868153020 0.4105825158 14.6350343036 0.1221244010 62.9548959372 .7603366758
0.0075 0.0085 0.7872 0.1968 0.5082940930 0.0178793586 4.3693683943 0.0770041226 43.2665748170 0.6677135132 14.3488601575 0.2419027733 62.4930974618 1.0044997677
0.0075 0.009000000000000001 0.7868 0.1967 0.4999348346 0.0261487032 4.6884677405 0.1430343962 43.3994373810 0.2586270480 14.6493259969 0.2074654914 63.2371659530 .6352756388
0.0075 0.0095 0.7864 0.1966 0.5044556580 0.0163844294 5.0234752653 0.2381157202 43.4344404107 1.0909484902 14.5811001750 0.4726789308 63.5434715090 1.8181275706
0.0075 0.01 0.7859999999999999 0.1965 0.5179328298 0.0151303385 5.2630337188 0.1879114910 43.5297678110 1.5011501261 14.5400966261 0.1671213958 63.8508309857 1.8713133514
0.008 0.0 0.7936 0.1984 0.5482991156 0.0464155835 0.0000000000 0.0000000000 43.9788492353 0.6346316682 14.7582150894 0.2383907124 59.2853634403 .9194379641
0.008 0.0005 0.7932 0.1983 0.5555494928 0.0363279729 0.2671638221 0.0281355721 44.0936889628 0.5546120704 14.8488992867 0.5444507791 59.7653015644 1.1635263945
0.008 0.001 0.7928 0.1982 0.5528199390 0.0344732822 0.5607632939 0.0364111565 44.1222871828 0.3094621018 14.7384789414 0.2064326419 59.9743493571 .5867791824
0.008 0.0015 0.7924 0.1981 0.5542700145 0.0377116095 0.7933034334 0.0738521715 43.8138136737 1.8010188972 14.8642118153 0.5030541928 60.0255989369 2.4156368710
0.0005 0.0065 0.7944 0.1986 0.0341194223 0.0114947518 3.4270427589 0.2540866641 43.8470293147 1.1170029368 14.7757394277 0.6511901170 62.0839309236 2.0337744697
0.008 0.002 0.792 0.198 0.5515404607 0.0276103928 1.0672516258 0.0722519062 43.8759254329 1.0298631616 14.8312048092 0.2796798772 60.3259223286 1.4094053378
0.008 0.0025 0.7916 0.1979 0.5423282167 0.0347055075 1.3409658744 0.1045872711 43.9356540071 0.6306844549 14.6821628639 0.2161209977 60.5011109621 .9860982312
0.008 0.003 0.7912 0.1978 0.5537582232 0.0297328791 1.5852032039 0.0494590617 44.2024217786 0.7965428233 14.7090448586 0.1602837755 61.0504280643 1.0360185396
0.008 0.0035 0.7908 0.1977 0.5613497946 0.0212761342 1.8638302724 0.0710450005 43.7963866334 1.8599584796 14.6110446754 0.2226149132 60.8326113758 2.1748945275
0.008 0.004 0.7904 0.1976 0.5612644961 0.0253208874 2.1015171754 0.0549364608 43.7009102841 0.9298874603 14.5896071353 0.3671624585 60.9532990909 1.3773072670
0.008 0.0045 0.79 0.1975 0.5397692600 0.0255588408 2.4302082176 0.1497722766 44.0236829032 0.6917715330 14.9133820461 0.1886425698 61.9070424269 1.0557452202
0.008 0.005 0.7896 0.1974 0.5451430690 0.0220354419 2.6798262546 0.1012952351 44.1994427974 0.8552035192 14.6899892674 0.2159237473 62.1144013884 1.1944579435
0.008 0.0055 0.7892 0.1973 0.5502609824 0.0200290018 2.9561138850 0.1183431957 43.8592431379 0.6587292132 14.7279303105 0.2866174594 62.0935483158 1.0837188701
0.008 0.006 0.7888 0.1972 0.5450577705 0.0147642905 3.1851448674 0.0553018606 43.7284658607 0.9676307089 14.5829717062 0.4995231484 62.0416402048 1.5372200084
0.008 0.0065 0.7884 0.1971 0.5403663499 0.0330668078 3.4773406764 0.1741736353 44.0478126514 0.5176680910 14.7178920973 0.2217821830 62.7834117750 .9466907171
0.0005 0.006999999999999999 0.794 0.1985 0.0341194223 0.0066510998 3.6740874140 0.1017803424 43.7801511855 0.4515378986 14.7024094295 0.3779272451 62.1907674513 .9378965859
0.008 0.006999999999999999 0.7879999999999999 0.19699999999999998 0.5526493419 0.0219891669 3.6883579860 0.1218791080 43.6657583053 0.7451297417 14.6301002666 0.2452305105 62.5368658998 1.1342285271
0.008 0.0075 0.7876 0.1969 0.5586202408 0.0297172137 3.9997371867 0.1295262983 43.3629448606 0.7039663629 14.5390757908 0.5718777377 62.4603780789 1.4350876126
0.008 0.008 0.7872 0.1968 0.5395133644 0.0392855182 4.2734514353 0.0647073502 43.6936117800 0.5500811298 14.6748468780 0.4397281953 63.1814234577 1.0938021935
0.008 0.0085 0.7868 0.1967 0.5447165763 0.0190840150 4.4152213795 0.1360306266 43.7059745523 0.3990205003 14.5496244217 0.4692430691 63.2155369298 1.0233782110
0.008 0.009000000000000001 0.7864 0.1966 0.5407928427 0.0324269165 4.6903392909 0.1079938920 43.2784907420 0.9076410817 14.4136831953 0.2616995425 62.9233060709 1.3097614327
0.008 0.0095 0.7859999999999999 0.1965 0.5513698636 0.0270190496 5.0134156818 0.1917311833 43.3720307534 0.7440667505 14.6120655106 0.2957048785 63.5488818094 1.2585218619
0.008 0.01 0.7856 0.1964 0.5455695618 0.0209730398 5.2199880592 0.1218180220 43.1725879583 1.0220678478 14.6110446754 0.3820625059 63.5491902547 1.5469214155
0.0085 0.0 0.7932 0.1983 0.5871952570 0.0366660780 0.0000000000 0.0000000000 44.4142273459 0.9051846191 14.7837359704 0.2779964268 59.7851585733 1.2198471239
0.0085 0.0005 0.7928 0.1982 0.5903513035 0.0493300065 0.2552326882 0.0618674105 44.0685165711 0.3564206354 14.8548541589 0.4365349003 59.7689547217 .9041529527
0.0085 0.001 0.7924 0.1981 0.5743151751 0.0493423944 0.5263735550 0.0479898519 43.7229547454 1.1417264254 14.7930936268 0.3712164577 59.6167371023 1.6102751294
0.0005 0.0075 0.7936 0.1984 0.0351430049 0.0064647077 4.0320214314 0.0803759547 44.0290450695 1.1633330312 14.6939024692 0.4635803550 62.7901119750 1.7137540486
0.0085 0.0015 0.792 0.198 0.5942750371 0.0345500218 0.8003217474 0.0544521475 44.0659844371 0.4887621365 14.7599164815 0.3244347237 60.2204977031 .9021990295
0.0085 0.002 0.7916 0.1979 0.5865981671 0.0324206334 1.0649121878 0.0693610826 44.0543664102 0.5284620389 14.7384789414 0.4003985406 60.4443557065 1.0306422955
0.0085 0.0025 0.7912 0.1978 0.5920572746 0.0142159710 1.3596813786 0.0650784396 43.6743973509 0.7619431620 14.6214231670 0.4091522138 60.2475591711 1.2503897864
0.0085 0.003 0.7908 0.1977 0.5835274191 0.0384861941 1.5954967312 0.1000776477 44.0451315683 0.8090577456 14.9218890065 0.3303232438 61.1460447251 1.2779448312
0.0085 0.0035 0.7904 0.1976 0.5939338429 0.0266841368 1.8605550591 0.0335642101 43.6358195437 0.5464328680 14.7548123052 0.3967835994 60.8451207509 1.0034648143
0.0085 0.004 0.79 0.1975 0.5719268155 0.0398372565 2.0633843357 0.0845699565 43.8261764459 1.2954504771 14.7098955546 0.3065691343 61.1713831517 1.7264268244
0.0085 0.0045 0.7896 0.1974 0.5782389086 0.0271479991 2.4117266572 0.1273600029 43.6855685307 0.7847456541 14.5792286437 0.2987811121 61.2547627402 1.2380347682
0.0085 0.005 0.7892 0.1973 0.5911189905 0.0513749455 2.7186609257 0.0861904340 43.8278148856 0.7369066380 14.6483051617 0.1825789507 61.7858999635 1.0570509682
0.0085 0.0055 0.7888 0.1972 0.5723533083 0.0304122547 2.9018389229 0.1245530513 43.7514040164 1.5410616997 14.7149997308 0.2844646133 61.9405959784 1.9804916190
0.0085 0.006 0.7884 0.1971 0.5871099584 0.0439386099 3.1512230160 0.1888145341 43.9089921249 0.5103687854 14.5962425644 0.2865075542 62.2435676637 1.0296294836
0.0005 0.008 0.7932 0.1983 0.0328399439 0.0073376592 4.1679427805 0.1602431370 43.7165499357 0.7994533434 14.6882878753 0.3226718655 62.6056205354 1.2897060051
0.0085 0.0065 0.7879999999999999 0.19699999999999998 0.5820773436 0.0149055412 3.4113685241 0.2213785862 43.2767033532 0.5205206947 14.7337150436 0.1877664798 62.0038642645 .9445713019
0.0085 0.006999999999999999 0.7876 0.1969 0.5771300274 0.0335230920 3.6219179461 0.1438295933 43.3896067428 0.9027242247 14.6838642559 0.1764073662 62.2725189722 1.2564842762
0.0085 0.0075 0.7872 0.1968 0.5802007754 0.0351761150 3.9833611206 0.1441184966 43.5220224597 0.6040940639 14.5523466490 0.4091762680 62.6379310047 1.1925649435
0.0085 0.008 0.7868 0.1967 0.5732062938 0.0404750410 4.2161352038 0.1460274140 43.4000331772 0.8255906754 14.6306106842 0.4224054558 62.8199853590 1.4344985862
0.0085 0.0085 0.7864 0.1966 0.5902660050 0.0377748388 4.4334689961 0.0987608661 43.2851934498 0.9431703059 14.4325686473 0.0864106196 62.7414970982 1.1661166304
0.0085 0.009000000000000001 0.7859999999999999 0.1965 0.5815655523 0.0277008947 4.7696462399 0.1057736485 43.5833894736 1.2327319597 14.5685098736 0.1937155728 63.5031111394 1.5599220757
0.0085 0.0095 0.7856 0.1964 0.5884747353 0.0212007668 4.9968056718 0.1660467123 43.4691455424 0.3790306190 14.5252945151 0.1040751417 63.5797204646 .6703532398
0.0085 0.01 0.7852 0.1963 0.5883041382 0.0352091939 5.2597585056 0.1771842852 43.3196006833 0.4526561774 14.5487737256 0.3451745050 63.7164370527 1.0102241615
0.009000000000000001 0.0 0.7928 0.1982 0.6349624481 0.0115377136 0.0000000000 0.0000000000 44.5521541781 0.4600409417 14.8198054823 0.2427962192 60.0069221085 .7143748745
0.009000000000000001 0.0005 0.7924 0.1981 0.6250678157 0.0387432012 0.2603794519 0.0371256358 43.9941909888 0.7470192143 14.6654892216 0.2693247219 59.5451274780 1.0922127732
0.0005 0.0085 0.7928 0.1982 0.0361665876 0.0069590240 4.5127759450 0.2038615878 43.7570640808 0.4482318581 14.6913503811 0.3856623132 62.9973569945 1.0447147831
0.009000000000000001 0.001 0.792 0.198 0.6356448366 0.0381069806 0.5415799022 0.0366329402 44.0101285385 0.7659391250 14.8303541131 0.3696892809 60.0177073904 1.2103683267
0.009000000000000001 0.0015 0.7916 0.1979 0.6083492988 0.0143707183 0.8113171061 0.0485702491 44.0011915948 0.7415888887 14.8403923263 0.2533577887 60.2612503260 1.0578876448
0.009000000000000001 0.002 0.7912 0.1978 0.6225941576 0.0132956345 1.0817561415 0.0770439136 43.8806918029 0.3055403856 14.6699128410 0.4748982403 60.2549549430 .8707781740
0.009000000000000001 0.0025 0.7908 0.1977 0.6190969168 0.0163328359 1.3388603802 0.0906615997 43.9950846832 0.9506311473 14.8671041818 0.4067282276 60.8201461620 1.4643538105
0.009000000000000001 0.003 0.7904 0.1976 0.6208881864 0.0246003164 1.6219323809 0.0325375378 44.0183207370 0.4467115249 14.8286527211 0.2807377343 61.0897940254 .7845871134
0.009000000000000001 0.0035 0.79 0.1975 0.6289062507 0.0221553044 1.8554082955 0.0812751880 43.9560600287 0.5803997430 14.7721665044 0.3049099660 61.2125410793 .9887402014
0.009000000000000001 0.004 0.7896 0.1974 0.6146613919 0.0400572770 2.1377784648 0.0809269741 43.7365091101 1.0683651851 14.8567256902 0.2197508407 61.3456746570 1.4091002769
0.009000000000000001 0.0045 0.7892 0.1973 0.6101405684 0.0212432795 2.4365247002 0.1442202350 43.9854029941 1.0644459042 14.6205724710 0.1447467740 61.6526407337 1.3746561927
0.009000000000000001 0.005 0.7888 0.1972 0.6104817627 0.0173607184 2.6398218644 0.1270243756 43.3976499922 0.2827889652 14.7505588251 0.2633798887 61.3985124444 .6905539479
0.009000000000000001 0.0055 0.7884 0.1971 0.6176468413 0.0156763801 2.9128342816 0.1086406404 43.7999614109 1.1143432783 14.7056420744 0.2385460898 62.0360846082 1.4772063886
0.0005 0.009000000000000001 0.7924 0.1981 0.0329252425 0.0062308829 4.7441463654 0.2509134257 43.6606940372 0.6894465817 14.6421801502 0.3198417985 63.0799457953 1.2664326888
0.009000000000000001 0.006 0.7879999999999999 0.19699999999999998 0.6099699713 0.0241103878 3.1671311946 0.2637101872 43.7460418502 0.6729297769 14.5853536551 0.3063382762 62.1084966712 1.2670886281
0.009000000000000001 0.0065 0.7876 0.1969 0.6177321399 0.0373743971 3.3938227390 0.1355146609 43.5656645351 0.2392005087 14.5275063248 0.3021404066 62.1047257388 .7142299733
0.009000000000000001 0.006999999999999999 0.7872 0.1968 0.6143201977 0.0379845875 3.7468439365 0.0960526644 43.5836873717 0.5254644282 14.6277183177 0.1844202271 62.5725698236 .8439219072
0.009000000000000001 0.0075 0.7868 0.1967 0.6121024352 0.0197951467 3.9976316925 0.1143944527 43.5188945294 1.0226993206 14.6893087106 0.2503732405 62.8179373677 1.4072621605
0.009000000000000001 0.008 0.7864 0.1966 0.6280532651 0.0231321128 4.2217498551 0.1614951193 43.4466542339 0.4729798629 14.5150861627 0.2596986486 62.8115435168 .9173057436
0.009000000000000001 0.0085 0.7859999999999999 0.1965 0.6116759424 0.0401443676 4.5757068278 0.3609272971 43.2980030692 0.9343421676 14.5176382508 0.3089619317 63.0030240902 1.6443757640
0.009000000000000001 0.009000000000000001 0.7856 0.1964 0.6265178911 0.0216866440 4.7469536911 0.0865073443 43.7886412821 0.7841023868 14.6273780392 0.4074123196 63.7894909035 1.2997086947
0.009000000000000001 0.0095 0.7852 0.1963 0.6254943084 0.0196860492 5.0391495000 0.0847122105 43.6586087503 0.6731557745 14.5467320551 0.1735800180 63.8699846138 .9511340522
0.009000000000000001 0.01 0.7848 0.1962 0.6144054962 0.0333411531 5.1907450839 0.2360241386 43.0596845687 1.0942171636 14.4427769997 0.3872176976 63.3076121485 1.7508001529
0.0095 0.0 0.7924 0.1981 0.6685700790 0.0249830136 0.0000000000 0.0000000000 43.9657417178 0.7546604480 14.7005378982 0.3577564322 59.3348496950 1.1373998938
0.0 0.002 0.7984 0.1996 0.0000000000 0.0000000000 1.0836276919 0.0329719701 44.2530644600 0.5258425956 14.8637013977 0.3047356112 60.2003935496 .8635501769
0.0005 0.0095 0.792 0.198 0.0366783789 0.0094677554 5.0274523099 0.1337454896 44.0641970483 0.9498277007 14.6889684322 0.4525088827 63.8172961693 1.5455498284
0.0095 0.0005 0.792 0.198 0.6561164899 0.0086417162 0.2711408668 0.0282442940 43.7365091101 0.8846297389 14.6967948357 0.3985245718 59.3605613025 1.3200403209
0.0095 0.001 0.7916 0.1979 0.6437481994 0.0249071782 0.5277772178 0.0344588977 43.7572130299 0.7794882300 14.8395416303 0.3253869520 59.7682800774 1.1642412579
0.0095 0.0015 0.7912 0.1978 0.6446864835 0.0349395212 0.7907300515 0.0561854896 43.8027914431 0.7350659037 14.6600447670 0.2240675867 59.8982527451 1.0502585012
0.0095 0.002 0.7908 0.1977 0.6507426809 0.0254778661 1.0780130407 0.0217756319 43.9912120075 1.1654536148 14.6670204745 0.4435544462 60.3869882036 1.6562615590
0.0095 0.0025 0.7904 0.1976 0.6571400726 0.0165435224 1.3552364463 0.0465918332 43.7569151317 0.7855666771 14.7825449960 0.3859063272 60.5518366466 1.2346083599
0.0095 0.003 0.79 0.1975 0.6473307387 0.0163755455 1.5940930684 0.1104987680 43.5680477201 0.5565607649 14.6013467406 0.1583044523 60.4108182678 .8417395307
0.0095 0.0035 0.7896 0.1974 0.6562017885 0.0374133117 1.8273350392 0.0992914382 43.8996083339 0.8180574348 14.7238469696 0.2696328018 61.1069921312 1.2243949865
0.0095 0.004 0.7892 0.1973 0.6521927564 0.0167793338 2.1459664979 0.1200074700 43.4710818802 1.1919680184 14.6916906595 0.2531186548 60.9609317940 1.5818734770
0.0095 0.0045 0.7888 0.1972 0.6567135798 0.0254949949 2.3745295926 0.1128278726 43.7201247132 1.0122223244 14.5469021944 0.2608095863 61.2982700800 1.4113547782
0.0095 0.005 0.7884 0.1971 0.6486955156 0.0271083051 2.6349090445 0.0892746224 43.6206267393 0.5459257675 14.7030899863 0.3009234987 61.6073212857 .9632321937
0.0005 0.01 0.7916 0.1979 0.0348018107 0.0084372302 5.1965936789 0.3519112038 43.6169030127 1.1969238999 14.5734439106 0.4508854626 63.4217424129 2.0081577965
0.0095 0.0055 0.7879999999999999 0.19699999999999998 0.6561164899 0.0170818744 2.9434809197 0.1758759570 43.6313510718 0.8237163829 14.6374162525 0.3739342389 61.8683647339 1.3906084532
0.0095 0.006 0.7876 0.1969 0.6469895445 0.0238286977 3.2017548773 0.0705936810 43.4949137303 1.5118450502 14.7197636286 0.3542646395 62.0634217807 1.9605320684
0.0095 0.0065 0.7872 0.1968 0.6565429827 0.0153783621 3.4509050267 0.0708876743 43.5394495000 0.9452798064 14.6047495247 0.1117388513 62.2516470341 1.1432846941
0.0095 0.006999999999999999 0.7868 0.1967 0.6544105188 0.0214410098 3.7321054770 0.1379165681 43.7527445580 1.0849246063 14.5744647459 0.0624167455 62.7137252997 1.3066989297
0.0095 0.0075 0.7864 0.1966 0.6533016376 0.0144595519 3.9433567304 0.1095136891 43.6516081443 0.7380033915 14.6872670401 0.3142209070 62.9355335524 1.1761975395
0.0095 0.008 0.7859999999999999 0.1965 0.6440893936 0.0128277231 4.1700482748 0.0870321253 43.4907431565 0.5727647528 14.5135549098 0.3914198797 62.8184357347 1.0640444809
0.0095 0.0085 0.7856 0.1964 0.6528751448 0.0282048158 4.4638816904 0.0944553715 43.3723286516 0.5246597485 14.6032182719 0.4878605216 63.0923037587 1.1351804574
0.0095 0.009000000000000001 0.7852 0.1963 0.6445158864 0.0431829782 4.7644994762 0.3693065049 43.5777294092 0.9134868122 14.6447322384 0.2893647283 63.6314770102 1.6153410236
0.0095 0.0095 0.7848 0.1962 0.6457100661 0.0218404282 4.9603104387 0.0888937196 42.8535390658 1.1294344548 14.4623430085 0.3098339133 62.9219025791 1.5500025159
0.0095 0.01 0.7844 0.1961 0.6618314931 0.0368679264 5.2316852493 0.1666927981 43.4751035049 0.5138681360 14.5116833785 0.3464538952 63.8803036258 1.0638827557
0.001 0.0 0.7992 0.1998 0.0670446647 0.0127594779 0.0000000000 0.0000000000 44.8774589313 0.6291023027 14.9935176126 0.6246171550 59.9380212086 1.2664789356
0.01 0.0 0.792 0.198 0.6963774082 0.0220816198 0.0000000000 0.0000000000 43.8142605209 0.5769213884 14.8162325590 0.3049103458 59.3268704881 .9039133540
0.01 0.0005 0.7916 0.1979 0.6847768046 0.0204759178 0.2671638221 0.0162485718 43.8367518294 0.4346583766 14.6627669943 0.3356573612 59.4514594504 .8070402274
0.01 0.001 0.7912 0.1978 0.6825590422 0.0366867095 0.5186534095 0.0649100256 43.7660010246 0.8522878390 14.7223157167 0.4323697557 59.6895291930 1.3862543298
0.01 0.0015 0.7908 0.1977 0.7076368175 0.0360940916 0.8162299260 0.0867474218 44.1361394457 1.1074394774 14.8572361078 0.3236750739 60.5172422970 1.5539560647
0.01 0.002 0.7904 0.1976 0.6906624050 0.0235745209 1.0812882539 0.0215228298 43.8750317386 1.0835322686 14.8019408656 0.2499075655 60.4489232631 1.3785371848
0.01 0.0025 0.79 0.1975 0.6939037501 0.0165839346 1.3409658744 0.0464977652 43.9572516212 0.8348615034 14.6984962277 0.2056909129 60.6906174734 1.1036341161
0.01 0.003 0.7896 0.1974 0.6991069620 0.0334883476 1.6399460536 0.0625291129 43.8763722801 0.8539667405 14.7976873854 0.2216735625 61.0131126811 1.1716577635
0.01 0.0035 0.7892 0.1973 0.6827296393 0.0146990970 1.8628944972 0.0843574232 43.7981740221 1.4251094502 14.7714859475 0.2195494680 61.1152841061 1.7437154384
0.01 0.004 0.7888 0.1972 0.6805118768 0.0344614610 2.1826956748 0.0941721881 43.9012467736 1.4013024603 14.7832255528 0.3553415890 61.5476798780 1.8852776984
0.01 0.0045 0.7884 0.1971 0.6863121786 0.0542418338 2.3962863662 0.0713831509 43.7554256411 1.0557012783 14.5824612886 0.3121660831 61.4204854745 1.4934923461
0.001 0.0005 0.7988 0.1997 0.0660210821 0.0135772152 0.2592097329 0.0188088489 44.6121806504 0.5670986710 14.8543437413 0.3102913758 59.7917552067 .9097761109
0.01 0.005 0.7879999999999999 0.19699999999999998 0.6940743472 0.0390611508 2.6573676495 0.0637839100 43.7339769761 0.3828699081 14.6755274348 0.1795960972 61.7609464076 .6653110661
0.01 0.0055 0.7876 0.1969 0.6882740454 0.0479356633 2.9352928866 0.0637186649 43.4935731887 1.0488813214 14.6416697326 0.3967558755 61.7588098533 1.5572915251
0.01 0.006 0.7872 0.1968 0.6759057548 0.0314537773 3.1661954194 0.1714436209 43.5826447282 1.0357774318 14.6006661838 0.2790146049 62.0254120862 1.5176894349
0.01 0.0065 0.7868 0.1967 0.6956097212 0.0338797445 3.4268088151 0.0965550437 43.0680257162 0.3452411797 14.5201903389 0.3133326798 61.7106345914 .7890086477
0.01 0.006999999999999999 0.7864 0.1966 0.6833267292 0.0415725244 3.6198124519 0.0692030917 43.4563359230 0.9775220034 14.5671487600 0.4095776222 62.3266238641 1.4978752417
0.01 0.0075 0.7859999999999999 0.1965 0.6732614996 0.0160452002 3.9487374379 0.0539472582 43.5357257735 1.8759961268 14.5678293168 0.3450993556 62.7255540278 2.2910879408
0.01 0.008 0.7856 0.1964 0.6887858367 0.0134328300 4.2070113955 0.0619416748 43.2290396531 1.1996667101 14.7177219581 0.3692630733 62.8425588434 1.6443042882
0.01 0.0085 0.7852 0.1963 0.6846915061 0.0309886260 4.4896155086 0.1583811636 43.3391130105 0.4893745430 14.5344820322 0.1891641951 63.0479020574 .8679085277
0.01 0.009000000000000001 0.7848 0.1962 0.6921977790 0.0226451199 4.6798118198 0.1037656146 43.1550119689 1.1037750681 14.5271660463 0.4391350611 63.0541876140 1.6693208637
0.01 0.0095 0.7844 0.1961 0.6759910534 0.0221382209 5.0173927264 0.1578009474 43.3344955896 0.5286974208 14.6847149520 0.1339547803 63.7125943214 .8425913694
0.001 0.001 0.7984 0.1996 0.0689212330 0.0084372302 0.5238001732 0.0453489063 44.2876206425 1.5330548987 14.8175936726 0.5753768898 59.6979357213 2.1622179250
0.01 0.01 0.784 0.196 0.6990216634 0.0257313382 5.2761345717 0.2399748041 43.2072930900 0.9141436842 14.4846312446 0.2914209976 63.6670805697 1.4712708241
0.001 0.0015 0.7979999999999999 0.1995 0.0671299633 0.0131989696 0.8244179591 0.0296435508 44.1913995480 0.2834803948 14.9336286118 0.3298886467 60.0165760822 .6562115619
0.001 0.002 0.7976 0.1994 0.0734420564 0.0056426139 1.0782469845 0.0804902682 44.3725216083 1.1699777369 14.8645520937 0.2769887191 60.3887627429 1.5330993381
0.001 0.0025 0.7972 0.1993 0.0675564561 0.0055960013 1.3528970083 0.0574111628 44.8058144321 1.4703973859 14.9819481465 0.4179729945 61.2082160430 1.9513775445
0.001 0.003 0.7968 0.1992 0.0696036214 0.0054856986 1.6235699875 0.0989004168 44.2974512807 0.9839882182 14.8164026982 0.4347346730 60.8070275878 1.5231090066
0.001 0.0035 0.7964 0.1991 0.0704566070 0.0113469524 1.8495597004 0.0994896733 44.4544435929 1.3878479974 14.7558331405 0.5322900736 61.1302930408 2.0309746967
0.0 0.0025 0.7979999999999999 0.1995 0.0000000000 0.0000000000 1.3004935966 0.0640749824 44.2055497089 0.8894444865 14.8465173378 0.2051554332 60.3525606433 1.1586749021
0.001 0.004 0.7959999999999999 0.19899999999999998 0.0720772795 0.0107218622 2.0905218167 0.1012887513 43.7482760861 0.7312604748 14.6663399176 0.3318623565 60.5772150999 1.1751334448
0.001 0.0045 0.7956 0.1989 0.0645710066 0.0019149478 2.4245935663 0.1649023381 43.9359519052 0.8825900520 14.9210383104 0.4608774352 61.3461547885 1.5102847731
0.001 0.005 0.7952 0.1988 0.0676417546 0.0101873762 2.6564318743 0.0980556686 44.0101285385 0.9172071883 14.7643401008 0.3769243578 61.4985422682 1.4023745909
0.001 0.0055 0.7948 0.1987 0.0675564561 0.0131326538 2.8714262286 0.1560206980 43.7612346546 1.1576054384 14.7520900779 0.3084082764 61.4523074172 1.6351670666
0.001 0.006 0.7944 0.1986 0.0684947402 0.0124500832 3.2185988311 0.1274476365 44.0491531930 0.6160462652 14.6809718894 0.2154223063 62.0172186537 .9713662912
0.001 0.0065 0.794 0.1985 0.0663622763 0.0098089630 3.4153455688 0.1167789723 43.9715507313 0.9174002886 14.7590657854 0.3829993405 62.2123243618 1.4269875644
0.001 0.006999999999999999 0.7936 0.1984 0.0673858589 0.0060315187 3.7054358835 0.1078315988 43.8307938669 1.0395400849 14.7320136515 0.1547148322 62.3356292608 1.3081180346
0.001 0.0075 0.7932 0.1983 0.0678976503 0.0040514569 3.9534163139 0.1469450167 44.1166271184 1.0247329204 14.7025795687 0.2711038934 62.8405206513 1.4468332874
0.001 0.008 0.7928 0.1982 0.0667034705 0.0081922147 4.2767266486 0.2403066364 43.5953053986 0.4058192592 14.8237186841 0.3507271913 62.7624542018 1.0050453016
0.001 0.0085 0.7924 0.1981 0.0697742185 0.0076217016 4.4573312639 0.1102528270 43.6648646109 0.3882454968 14.6903295458 0.5165450981 62.8822996391 1.0226651235
0.0 0.003 0.7976 0.1994 0.0000000000 0.0000000000 1.6069599775 0.1039342570 44.1552049257 0.7726922676 14.8182742294 0.5499671900 60.5804391326 1.4265937146
0.001 0.009000000000000001 0.792 0.198 0.0658504849 0.0088743299 4.7747930035 0.1352268029 43.6097534577 0.9738957218 14.5618744446 0.3548381140 63.0122713907 1.4728349686
0.001 0.0095 0.7916 0.1979 0.0676417546 0.0069212827 5.0447641513 0.2444881749 43.9833177072 0.6637765206 14.7291212850 0.4950219451 63.8248448981 1.4102079233
0.001 0.01 0.7912 0.1978 0.0702007113 0.0106483213 5.1764745120 0.1750462517 43.2367850044 0.8928555986 14.6135967635 0.2438127486 63.0970569912 1.3223629202
0.0015 0.0 0.7988 0.1997 0.0991169216 0.0120340513 0.0000000000 0.0000000000 44.3561372114 1.4732860134 14.7898609819 0.6863075659 59.2451151149 2.1716276306
0.0015 0.0005 0.7984 0.1996 0.1045760292 0.0157412239 0.2521914188 0.0161810660 44.3612014796 0.7766225275 14.9564272655 0.3310151735 59.6743961931 1.1395599909
0.0015 0.001 0.7979999999999999 0.1995 0.0992875188 0.0107272896 0.5338597567 0.0737513170 44.3221768251 0.8990955316 14.9239306770 0.4530796539 59.8792547776 1.4366537921
0.0015 0.0015 0.7976 0.1994 0.0963020693 0.0092406331 0.8244179591 0.0758122315 44.2550007978 0.3344813633 14.7794824903 0.3944127742 59.9552033165 .8139470021
0.0015 0.002 0.7972 0.1993 0.1068790902 0.0197819102 1.0679534572 0.0607173185 44.0555580027 0.6050313132 14.8051735105 0.3209523605 60.0355640606 1.0064829024
0.0015 0.0025 0.7968 0.1992 0.1025288639 0.0172345304 1.3374567174 0.0935260391 44.2608098112 0.6079219830 14.8620000056 0.2311229503 60.5627953981 .9498055028
0.0015 0.003 0.7964 0.1991 0.1002258029 0.0124430684 1.6177213924 0.0886890797 44.3057924282 0.4428287451 14.7920727916 0.2086392336 60.8158124151 .7526001268
0.0 0.0035 0.7972 0.1993 0.0000000000 0.0000000000 1.8888622592 0.0589501247 44.4350802147 0.8045353160 14.9841599562 0.4058667127 61.3081024301 1.2693521534
0.0015 0.0035 0.7959999999999999 0.19899999999999998 0.1045760292 0.0122592751 1.8488578690 0.0834179436 44.0357477773 0.6749457788 14.6898191282 0.1645308591 60.6790008037 .9351538566
0.0015 0.004 0.7956 0.1989 0.1041495364 0.0141852293 2.1263152185 0.1404707374 43.7344238233 0.7447888059 14.7400101942 0.3599431543 60.7048987724 1.2593879269
0.0015 0.0045 0.7952 0.1988 0.0979227419 0.0112464779 2.4014331299 0.0847509656 44.1954211727 0.9575267862 14.7958158541 0.2032308376 61.4905928986 1.2567550673
0.0015 0.005 0.7948 0.1987 0.1033818494 0.0051349447 2.6910555571 0.0976821134 44.1759088454 0.9612754783 14.9128716285 0.2353816745 61.8832178804 1.2994742109
0.0015 0.0055 0.7944 0.1986 0.1040642379 0.0119051851 2.9830174222 0.0448391610 44.1273514510 0.9395182665 14.8754410030 0.2185726682 62.0898741141 1.2148352808
0.0015 0.006 0.794 0.1985 0.1030406552 0.0135364266 3.1163653895 0.0622202559 43.4202902498 0.6342246197 14.7148295916 0.2901611320 61.3545258861 1.0001424342
0.0015 0.0065 0.7936 0.1984 0.1053437162 0.0100782328 3.4307858597 0.2319373176 43.3365808765 0.9654590092 14.6847149520 0.5232282708 61.5574254044 1.7307028304
0.0015 0.006999999999999999 0.7932 0.1983 0.0965579650 0.0071691394 3.6766607959 0.1457783406 43.9818282166 0.6363911417 14.7034302647 0.2783864268 62.4584772422 1.0677250485
0.0015 0.0075 0.7928 0.1982 0.1019317740 0.0128345276 3.9616043470 0.1545262124 43.9596348062 1.0304982970 14.7017288727 0.2822055078 62.7248997999 1.4800645448
0.0015 0.008 0.7924 0.1981 0.0990316231 0.0183849555 4.1882958913 0.2190523645 43.8497103979 0.3891676170 14.7871387546 0.3026098824 62.9241766669 .9292148194
0.0 0.004 0.7968 0.1992 0.0000000000 0.0000000000 2.1541545309 0.0871904502 44.4496772229 0.5570532457 14.8523020708 0.5033820822 61.4561338246 1.1476257781
0.0015 0.0085 0.792 0.198 0.1012493855 0.0061887027 4.4854045202 0.0676999573 43.8249848534 1.3379246571 14.7041108216 0.1315183773 63.1157495807 1.5433316944
0.0015 0.009000000000000001 0.7916 0.1979 0.1026994610 0.0051292739 4.7593527126 0.1473838527 43.2692559001 0.4076032403 14.7119372251 0.3761100249 62.8432452988 .9362263918
0.0015 0.0095 0.7912 0.1978 0.1053437162 0.0057092713 5.0110762438 0.2537443819 43.9039278567 0.5895889344 14.6659996392 0.1318112261 63.6863474559 .9808538137
0.0015 0.01 0.7908 0.1977 0.1063672989 0.0129990073 5.1991670608 0.2476818619 43.3279418308 0.7391412610 14.6670204745 0.2890632580 63.3004966650 1.2888853882
0.002 0.0 0.7984 0.1996 0.1373306746 0.0154764586 0.0000000000 0.0000000000 44.0135543670 0.9440534016 14.8665937642 0.3976476132 59.0174788058 1.3571774734
0.002 0.0005 0.7979999999999999 0.1995 0.1381836601 0.0116955487 0.2802646751 0.0183969693 44.0157886029 1.2942099642 14.9674863139 0.3468213347 59.4017232520 1.6711238169
0.002 0.001 0.7976 0.1994 0.1386954515 0.0055907982 0.5354973633 0.0548127882 44.2752578703 1.2690136376 14.9007917448 0.2791672810 59.8502424299 1.6085845050
0.002 0.0015 0.7972 0.1993 0.1358805991 0.0102727229 0.8089776681 0.0435311523 44.6050310954 0.9267035653 14.8597881959 0.3645736638 60.4096775585 1.3450811043
0.002 0.002 0.7968 0.1992 0.1311038800 0.0263549072 1.0649121878 0.0493970552 44.3378164767 0.6836618549 14.8579166647 0.3751507398 60.3917492092 1.1345645571
0.002 0.0025 0.7964 0.1991 0.1345158222 0.0131769014 1.3461126380 0.1032898316 44.5167043012 0.8260074190 14.8228679880 0.4290998499 60.8202007494 1.3715740019
0.0 0.0045 0.7964 0.1991 0.0000000000 0.0000000000 2.3962863662 0.1126006298 44.0223423617 0.5110343146 14.7347358788 0.2837673076 61.1533646067 .9074022520
0.002 0.003 0.7959999999999999 0.19899999999999998 0.1369894803 0.0074244051 1.6280149197 0.1125306166 44.2027196767 0.2428452657 14.9069167563 0.3091339029 60.8746408330 .6719341903
0.002 0.0035 0.7956 0.1989 0.1297391031 0.0088217018 1.8154039053 0.0916032642 44.1495448613 1.2729736610 14.8233784056 0.1677645052 60.9180662753 1.5411631322
0.002 0.004 0.7952 0.1988 0.1304214916 0.0074244051 2.1494756549 0.1866666317 43.7339769761 0.9140476689 14.8000693343 0.4077290872 60.8139434569 1.5158677929
0.002 0.0045 0.7948 0.1987 0.1358805991 0.0106892398 2.3782726935 0.1197773990 44.4000771850 1.0702760379 14.6132564851 0.1642420661 61.5274869627 1.3649847428
0.002 0.005 0.7944 0.1986 0.1341746280 0.0138656731 2.6774868165 0.1119317807 43.9635074819 1.1377160383 14.8820764320 0.1275885246 61.6572453584 1.3911020167
0.002 0.0055 0.794 0.1985 0.1401455269 0.0199868186 2.9418433131 0.1092995859 44.4064819947 1.0707913214 14.9203577536 0.2710996223 62.4088285883 1.4711773482
0.002 0.006 0.7936 0.1984 0.1389513471 0.0075795818 3.1938007881 0.1178166631 43.4806146202 0.6594635609 14.7721665044 0.4010847678 61.5855332598 1.1859445736
0.002 0.0065 0.7932 0.1983 0.1369041818 0.0268005836 3.4684508119 0.2358794000 44.0868373059 0.8395086312 14.7376282453 0.3736706323 62.4298205449 1.4758592471
0.002 0.006999999999999999 0.7928 0.1982 0.1362217933 0.0172260850 3.7234495563 0.1469897040 43.9229933368 0.7272878762 14.7638296832 0.1862041289 62.5464943696 1.0777077941
0.002 0.0075 0.7924 0.1981 0.1341746280 0.0072498755 4.0245352298 0.1071104999 43.8803939048 0.9240711505 14.9011320232 0.2373270572 62.9402357858 1.2757585831
