# Supplementary material for: Multipressure Sampling for Improving the Performance of MOF-based Electronic Noses
Source: ACS Sens. 2024 Jul 12;9(7):3531–9. doi: 10.1021/acssensors.4c00199 (PMC11287752; doi:10.1021/acssensors.4c00199)
Supplement: Supplementary file 2 — se4c00199_si_002.zip [file se4c00199_si_002.zip › Multiplex_Adsorption_Data/Methane_5bar/KIFJUF.csv]

methane_comp CO2_comp N2_comp O2_comp methane_mass methane_error CO2_mass CO2_error N2_mass N2_error O2_mass O2_error total_mass total_error
0.0 0.0 0.8 0.2 0.0000000000 0.0000000000 0.0000000000 0.0000000000 61.0482132283 2.0422290912 14.5541475464 0.3822975436 75.6023607747 2.4245266348
0.0 0.0005 0.7996 0.1999 0.0000000000 0.0000000000 25.2564948330 10.9415593372 58.2774806358 0.8241333388 14.4970669081 0.3238685349 98.0310423769 12.0895612109
0.0 0.005 0.7959999999999999 0.19899999999999998 0.0000000000 0.0000000000 116.6675314908 9.4492981995 44.4085371391 2.1152617305 13.2884669465 0.6243353761 174.3645355764 12.1888953061
0.002 0.008 0.792 0.198 0.2119086738 0.0260112733 143.9543016102 4.3852122928 40.3451539259 0.6258491521 12.6124623622 0.5038174209 197.1238265721 5.5408901391
0.002 0.0085 0.7916 0.1979 0.2005564234 0.0314685277 146.3893346534 10.9022301559 40.3170707814 1.8401926012 12.4987728264 0.1723501039 199.4057346846 12.9462413887
0.002 0.009000000000000001 0.7912 0.1978 0.2111991581 0.0143938248 153.5672983338 11.6273378453 38.8344459481 1.3966220925 12.2935655730 0.4141013832 204.9065090130 13.4524551458
0.002 0.0095 0.7908 0.1977 0.2017389495 0.0252341202 151.6440503388 6.2245221661 39.3560490580 1.2167969083 12.1808195188 0.2949855314 203.3826578651 7.7615387260
0.002 0.01 0.7904 0.1976 0.1908597095 0.0340961459 158.6001756332 6.1048494356 38.5973911697 1.2579827265 12.2119544125 0.2629860891 209.6003809249 7.6599143971
0.0025 0.0 0.7979999999999999 0.1995 0.3008346351 0.0458990762 0.0000000000 0.0000000000 60.4299710624 1.7252900244 14.5494301383 0.5475332041 75.2802358358 2.3187223047
0.0025 0.0005 0.7976 0.1994 0.3074567812 0.0345005911 27.0084991617 3.3690536878 57.7835476830 2.4256891188 14.5310322466 0.5122210315 99.6305358725 6.3414644292
0.0025 0.001 0.7972 0.1993 0.2989425934 0.0361288329 44.7828133465 7.8052060745 55.1660334229 2.3098214652 14.1003328848 0.4591567493 114.3481222476 10.6103131219
0.0025 0.0015 0.7968 0.1992 0.3010711403 0.0198776971 54.9893250499 6.3656461582 52.8450441295 1.0053257313 14.0923132910 0.2869890589 122.2277536107 7.6778386455
0.0025 0.002 0.7964 0.1991 0.2864078169 0.0245965425 67.8656811875 9.5247802894 51.2645412779 1.2033390396 13.9639997900 0.4749228226 133.3806300723 11.2276386941
0.0 0.0055 0.7956 0.1989 0.0000000000 0.0000000000 124.0264685912 10.3757479439 43.1844424299 0.9443800561 12.7662498671 0.4657360171 179.9771608882 11.7858640171
0.0025 0.0025 0.7959999999999999 0.19899999999999998 0.2982330777 0.0298184216 79.7236564307 13.0643304613 49.2388379889 1.4158601335 13.9446584167 0.1982883258 143.2053859140 14.7082973422
0.0025 0.003 0.7956 0.1989 0.2909014160 0.0298034111 81.8382562498 6.8105627366 49.3148276739 1.1474125414 13.4870698286 0.3212967074 144.9310551683 8.3090753965
0.0025 0.0035 0.7952 0.1988 0.2821507230 0.0380648515 96.4238057994 9.4709374984 46.5564847040 1.9702874481 13.4465001187 0.4324234744 156.7089413451 11.9117132724
0.0025 0.004 0.7948 0.1987 0.2790761552 0.0412360935 104.5883665120 9.6817328774 46.9141318087 1.7675352036 13.4441414146 0.2530993873 165.2257158905 11.7436035618
0.0025 0.0045 0.7944 0.1986 0.2871173326 0.0353778919 106.8054530707 9.8417807697 45.5921590812 2.3702418367 13.2214797511 0.5104453581 165.9062092356 12.7578458564
0.0025 0.005 0.794 0.1985 0.2736365352 0.0427440242 118.0997512455 4.9698463058 44.9586363809 1.1333945940 13.0648618014 0.2502806198 176.3968859630 6.3962655438
0.0025 0.0055 0.7936 0.1984 0.2724540091 0.0166966653 114.8182296245 9.2916166917 44.4597475790 1.7157873330 13.1983644513 0.3960218464 172.7487956639 11.4201225364
0.0025 0.006 0.7932 0.1983 0.2771841135 0.0339316994 122.2608426073 8.0885297469 44.0240458522 1.6273892776 13.0827879523 0.4842331548 179.6448605253 10.2340838787
0.0025 0.0065 0.7928 0.1982 0.2790761552 0.0239793431 135.4355778605 6.8978156990 41.7699605206 1.7384845564 12.8558806215 0.5346020319 190.3404951578 9.1948816304
0.0025 0.006999999999999999 0.7924 0.1981 0.2644128318 0.0170283756 133.2210859027 4.3464689901 42.2564596999 0.7438012333 12.7615324590 0.5622121426 188.5034908934 5.6695107416
0.0 0.006 0.7952 0.1988 0.0000000000 0.0000000000 126.6528534586 7.6075292104 42.8676810797 1.7938595227 12.8596545480 0.4034638968 182.3801890863 9.8048526299
0.0025 0.0075 0.792 0.198 0.2511685397 0.0470782034 139.0271543017 4.7411064011 41.2888301778 1.0188305037 12.5997253603 0.2722954006 193.1668783795 6.0793105088
0.0025 0.008 0.7916 0.1979 0.2509320345 0.0467395584 140.4185090906 9.9061857877 40.9097077273 1.8232982482 12.3647984357 0.2723280895 193.9439472881 12.0485516838
0.0025 0.0085 0.7912 0.1978 0.2497495084 0.0259682297 146.3199290765 11.8356454008 39.8041404073 2.1411498314 12.0317494221 0.3214767404 198.4055684143 14.3242402023
0.0025 0.009000000000000001 0.7908 0.1977 0.2495130032 0.0395748921 150.8001563619 7.0765091874 39.7190649991 0.6523528141 12.4742423042 0.5872261770 203.2429766684 8.3556630706
0.0025 0.0095 0.7904 0.1976 0.2407623102 0.0435477974 156.7190899046 7.2097638537 38.6444717355 1.8551615502 12.2633741610 0.5826287419 207.8676981113 9.6911019432
0.0025 0.01 0.79 0.1975 0.2310655963 0.0158723019 156.4330351438 8.0056650513 38.0340763305 1.9693083239 12.1411932906 0.5347435453 206.8393703612 10.5255892224
0.003 0.0 0.7976 0.1994 0.3618529809 0.0472300384 0.0000000000 0.0000000000 60.5493244264 2.3880239620 14.6499109313 0.2299464287 75.5610883386 2.6652004291
0.003 0.0005 0.7972 0.1993 0.3642180331 0.0471114592 26.5842818973 6.5952624265 57.3271965852 1.6464921169 14.4182861924 0.4725458589 98.6939827080 8.7614118615
0.003 0.001 0.7968 0.1992 0.3658735696 0.0181724674 47.7594693495 4.3649803302 54.5395315086 2.2718818908 14.3918687069 0.5846282956 117.0567431346 7.2396629840
0.003 0.0015 0.7964 0.1991 0.3464801418 0.0249398087 62.4922625062 13.2145066948 51.5891493890 2.7723247127 13.9564519370 0.3139824065 128.3843439740 16.3257536227
0.0 0.0065 0.7948 0.1987 0.0000000000 0.0000000000 127.6699370525 11.0493844545 42.8024290675 2.5909099392 12.8728632907 0.2223416092 183.3452294107 13.8626360029
0.003 0.002 0.7959999999999999 0.19899999999999998 0.3424595532 0.0415765139 70.4641740941 15.1014898328 50.9576916257 2.1326177657 13.7861535037 0.4287436299 135.5504787767 17.7044277423
0.003 0.0025 0.7956 0.1989 0.3486086888 0.0093889890 75.8583495835 5.9176396195 50.4972106538 1.6637306704 14.0616501382 0.6377726429 140.7658190643 8.2285319218
0.003 0.003 0.7952 0.1988 0.3452976158 0.0330092153 91.7236860789 8.4101146993 48.1113823357 1.4074800274 13.8125709892 0.4104090845 153.9929370196 10.2610130265
0.003 0.0035 0.7948 0.1987 0.3311073028 0.0211536696 92.3100659060 15.9708885557 47.6814624327 0.8811219901 13.5993441419 0.3850121824 153.9219797834 17.2581763978
0.003 0.004 0.7944 0.1986 0.3521562670 0.0633622148 101.7388459582 10.4412653697 45.8147592999 0.9470982046 13.4531044901 0.2050114147 161.3588660152 11.6567372038
0.003 0.0045 0.794 0.1985 0.3486086888 0.0359114305 107.5072926426 4.7998014816 46.1914038258 1.9600238444 13.2313863082 0.3873632689 167.2786914654 7.1831000254
0.003 0.005 0.7936 0.1984 0.3233026306 0.0339316994 118.8645098918 11.7737689078 44.2338434609 2.0113710106 13.2035536003 0.5330078341 176.6252095836 14.3520794519
0.003 0.0055 0.7932 0.1983 0.3190455368 0.0462341990 120.5295950867 8.3618614653 43.8299417654 2.2489998041 13.1842122270 0.4911780200 177.8627946159 11.1482734884
0.003 0.006 0.7928 0.1982 0.3268502089 0.0332657849 124.7503622716 9.2471217637 43.4124114850 1.5746568525 12.9747593062 0.3886342711 181.4643832717 11.2436786722
0.003 0.0065 0.7924 0.1981 0.3270867141 0.0177363144 132.2215158656 13.9669588073 41.7575708981 1.7614974170 12.7587020141 0.3317971491 187.0648754919 16.0779896878
0.0 0.006999999999999999 0.7944 0.1986 0.0000000000 0.0000000000 128.5754528033 10.5031478900 42.9131096957 1.4715394869 12.6803930392 0.4386327149 184.1689555382 12.4133200918
0.003 0.006999999999999999 0.792 0.198 0.3273232193 0.0421324600 134.2881155661 7.5975444488 41.6295447982 1.3753098652 12.7893651669 0.5956007526 189.0343487505 9.6105875266
0.003 0.0075 0.7916 0.1979 0.3166804846 0.0344161819 137.2803391751 13.6926758685 41.8471891679 2.3807492145 12.5718926524 0.5915712549 192.0161014800 16.6994125198
0.003 0.008 0.7912 0.1978 0.3084028020 0.0433108148 139.5039122364 10.8580646786 40.5722970062 2.0189339297 12.4855640837 0.5725511070 192.8701761283 13.4928605301
0.003 0.0085 0.7908 0.1977 0.2982330777 0.0250472312 147.3143099117 10.2457746678 39.6777662572 2.0426142303 12.3303613564 0.2959375666 199.6206706030 12.6093736959
0.003 0.009000000000000001 0.7904 0.1976 0.2949220047 0.0488278751 150.3415606343 6.4849811195 39.2569320775 2.0703210475 12.3289461339 0.8044363576 202.2223608504 9.4085663997
0.003 0.0095 0.79 0.1975 0.3022536664 0.0398734047 156.5277380805 8.0437219702 38.8947421112 1.9111733422 12.2454480101 0.4405826847 207.9701818682 10.4353514018
0.003 0.01 0.7896 0.1974 0.2913744264 0.0420048179 155.0994102272 9.4871989324 38.7869523949 1.9238009014 11.9680644124 0.5872216294 206.1458014609 12.0402262811
0.0035 0.0 0.7972 0.1993 0.4143571389 0.0446888481 0.0000000000 0.0000000000 61.3046784153 1.9675660318 14.3810186682 0.3535728073 76.1000542224 2.3658276872
0.0035 0.0005 0.7968 0.1992 0.4164856859 0.0133284906 24.0707621737 8.6196860924 57.6212436274 2.9222069912 14.3286554380 0.7083115645 96.4371469250 12.2635331387
0.0035 0.001 0.7964 0.1991 0.4136476233 0.0350602531 43.2001067334 9.4313041669 54.7010095894 1.3446697853 14.3121445096 0.2257544726 112.6269084557 11.0367886779
0.0 0.0075 0.794 0.1985 0.0000000000 0.0000000000 137.9620705891 4.8108013374 41.8104332877 1.2376493620 12.5700056891 0.2453669039 192.3425095659 6.2938176033
0.0035 0.0015 0.7959999999999999 0.19899999999999998 0.4001668259 0.0475745983 54.5391617756 8.9084147211 53.3096549756 2.5380065798 14.0229673915 0.7174952894 122.2719509686 12.2114911886
0.0035 0.002 0.7956 0.1989 0.4103365502 0.0327027796 71.2438516961 6.9794036395 51.3508556484 0.5607268144 13.8290819176 0.5422598568 136.8341258123 8.1150930903
0.0035 0.0025 0.7952 0.1988 0.4082080033 0.0201460246 80.4864691262 5.0789117510 50.4963846790 0.6465615804 14.0097586488 0.4463336252 145.4008204573 6.1919529812
0.0035 0.003 0.7948 0.1987 0.3968557529 0.0308944982 93.7312586065 7.4479439804 48.1307927443 1.4529730856 13.4865980878 0.5790733285 155.7455051915 9.5108848927
0.0035 0.0035 0.7944 0.1986 0.4186142328 0.0448986326 92.1504979442 6.0231358552 47.9610549152 2.4444831022 13.5191482038 0.3938580966 154.0493152960 8.9063756866
0.0035 0.004 0.794 0.1985 0.3902336068 0.0455172707 102.7760377100 5.0867687039 46.4313495161 1.5011478575 13.3233757666 0.4439339217 162.9209965995 7.0773677538
0.0035 0.0045 0.7936 0.1984 0.4020588677 0.0302504872 105.2752871280 6.1652811136 45.9952348019 1.6549155661 13.2323297898 0.4009963399 164.9049105874 8.2514435068
0.0035 0.005 0.7932 0.1983 0.3871590390 0.0611007919 116.7317478657 10.6630836491 44.9945662863 2.3090265082 13.1172250316 0.7160049666 175.2306982226 13.7492159158
0.0035 0.0055 0.7928 0.1982 0.3760432939 0.0455663989 120.0638642063 7.8883365947 43.3859802902 1.8447781416 13.0842031747 0.2727853230 176.9100909651 10.0514664582
0.0035 0.006 0.7924 0.1981 0.3694211478 0.0277669614 122.9717632827 16.3284084456 43.3508763596 3.6689272331 12.6251993642 0.2165202968 179.3172601543 20.2416229369
0.0 0.008 0.7936 0.1984 0.0000000000 0.0000000000 145.3404671971 9.3231404783 40.7564893950 0.6728608214 12.5119815692 0.5718121373 198.6089381613 10.5678134370
0.0035 0.0065 0.792 0.198 0.3677656113 0.0297282447 125.6461482686 8.0739093239 43.4293439692 1.1152691408 12.8530501766 0.3203866895 182.2963080257 9.5392933989
0.0035 0.006999999999999999 0.7916 0.1979 0.3680021165 0.0384100782 135.9603359138 5.9000065890 41.9900828148 1.8217144216 12.7681368304 0.3425682909 191.0865576755 8.1026993797
0.0035 0.0075 0.7912 0.1978 0.3795908721 0.0219325915 139.4351553097 7.4408859505 41.4036406802 2.2453991890 12.5780252829 0.5969234588 193.7964121449 10.3051411898
0.0035 0.008 0.7908 0.1977 0.3512102462 0.0302504872 144.9532229971 10.9483073245 40.2311693983 2.3545745262 12.1232671397 0.5718261477 197.6588697813 13.9049584856
0.0035 0.0085 0.7904 0.1976 0.3559403505 0.0526297179 149.4088015730 3.6096919661 39.2081995621 0.9157248925 12.1336454376 0.8301265849 201.1065869232 5.4081731614
0.0035 0.009000000000000001 0.79 0.1975 0.3521562670 0.0242760825 151.4624282685 10.3779608203 39.3130983664 2.0458591409 12.0529777587 0.5262141364 203.1806606606 12.9743101801
0.0035 0.0095 0.7896 0.1974 0.3755702834 0.0392228054 150.2183170866 10.4343206064 39.5827791509 2.3200896589 12.1567607374 0.4710326697 202.3334272583 13.2646657404
0.0035 0.01 0.7892 0.1973 0.3625624965 0.0278474222 155.0728155669 9.4305020132 38.8588122058 1.3491044275 12.1336454376 0.2863493932 206.4278357068 11.0938032561
0.004 0.0 0.7968 0.1992 0.4692263491 0.0434912451 0.0000000000 0.0000000000 60.6703297401 1.4505595043 14.7952071015 0.4139573341 75.9347631907 1.9080080835
0.004 0.0005 0.7964 0.1991 0.4451028170 0.0177363144 22.9849216531 5.4786107661 57.0533859266 1.4954812185 14.1838310086 0.0869642385 94.6672414053 7.0787925375
0.0 0.0085 0.7932 0.1983 0.0000000000 0.0000000000 150.1638304655 9.4562044563 39.4262569192 1.5741429234 12.2897916465 0.7054353497 201.8798790312 11.7357827294
0.004 0.001 0.7959999999999999 0.19899999999999998 0.4817611255 0.0502059967 50.0939616037 12.9240469676 54.3949859121 2.6597049001 14.1508091517 0.4865072856 119.1215177930 16.1204651500
0.004 0.0015 0.7956 0.1989 0.4734834430 0.0587866530 60.6689066499 12.8439736635 53.2567925860 2.3415126525 14.0243826140 0.2368759014 128.4235652929 15.4811488704
0.004 0.002 0.7952 0.1988 0.4767945160 0.0390169100 66.3043800328 9.2880876132 51.7002430047 2.2991961746 13.9757933103 0.3197191817 132.4572108638 11.9460198795
0.004 0.0025 0.7948 0.1987 0.4618946874 0.0493520145 80.5279827422 9.1532798190 50.2977377306 2.1140244678 13.9323931555 0.7459259048 145.2200083157 12.0625822061
0.004 0.003 0.7944 0.1986 0.4557455518 0.0439314408 88.7236786668 14.4563373975 48.8436090291 2.7756114776 13.6979379717 0.1854991409 151.7209712194 17.4613794568
0.004 0.0035 0.794 0.1985 0.4396631970 0.0226057421 95.9496424658 5.4365599919 47.9664237517 0.7238810678 13.4969763856 0.3936184534 157.8527058001 6.5766652552
0.004 0.004 0.7936 0.1984 0.4223983163 0.0352511798 100.0517066547 10.8779798996 46.4883417799 2.5017472978 13.3804564049 0.5714368421 160.3429031558 13.9864152193
0.004 0.0045 0.7932 0.1983 0.4486503953 0.0652788672 108.1358347361 12.1928024322 46.0918738579 1.9274356006 13.1771361148 0.4201576965 167.8534951041 14.6056745965
0.004 0.005 0.7928 0.1982 0.4503059318 0.0271476672 111.7202760245 12.1910524836 44.9111428277 3.0661679006 13.0101398672 0.3024355330 170.0918646512 15.5868035844
0.004 0.0055 0.7924 0.1981 0.4145936441 0.0363203025 118.3176977300 5.1947893942 44.0546069212 1.1194522020 12.8969220722 0.4406008681 175.6838203675 6.7911627668
0.0 0.009000000000000001 0.7928 0.1982 0.0000000000 0.0000000000 147.7599326343 8.3210844453 39.9808990226 2.9690014524 12.1378911049 0.3195325868 199.8787227618 11.6096184845
0.004 0.006 0.792 0.198 0.4332775562 0.0416571563 120.0839723641 13.6788932465 44.4068851894 1.9146435245 12.8780524397 0.2911584906 177.8021875494 15.9263524179
0.004 0.0065 0.7916 0.1979 0.4171952015 0.0458454244 130.6115659420 6.7358802928 42.5505067421 1.1515683007 12.7907803894 0.4072235450 186.3700482750 8.3405175629
0.004 0.006999999999999999 0.7912 0.1978 0.4145936441 0.0422438306 136.6550403329 5.1080907053 41.4350277240 1.3177211257 12.5016032713 0.3676359415 191.0062649723 6.8356916031
0.004 0.0075 0.7908 0.1977 0.4098635398 0.0410075766 139.1452086474 14.5404974056 40.2274525116 2.2011546004 12.4492400411 0.1796583250 192.2317647399 16.9623179076
0.004 0.008 0.7904 0.1976 0.4079714981 0.0475840032 145.6680355740 12.3667781816 40.4108189255 1.4386077512 12.3397961726 0.3497581952 198.8266221702 14.2027281312
0.004 0.0085 0.79 0.1975 0.3942541955 0.0403198044 148.3164745499 10.5582779369 40.0952965376 1.5031253399 12.4506552636 0.4599276964 201.2566805466 12.5616507776
0.004 0.009000000000000001 0.7896 0.1974 0.4112825711 0.0990095693 148.4487992011 14.6378788833 39.9643795258 1.6557126604 12.3086612790 0.2992279900 201.1331225770 16.6918291030
0.004 0.0095 0.7892 0.1973 0.3947272060 0.0392171007 153.5231901167 7.5565002607 39.0397006952 1.5780767523 12.0916605053 0.4990438119 205.0492785232 9.6728379256
0.004 0.01 0.7888 0.1972 0.3985112894 0.0252075066 153.4907576041 5.9195829037 38.7522614518 1.3618955056 11.9039076619 0.4707812592 204.5454380072 7.7774671751
0.0045 0.0 0.7964 0.1991 0.5548412374 0.0500899958 0.0000000000 0.0000000000 60.5200023197 1.3411160918 14.7602982814 0.4706961651 75.8351418385 1.8619022527
0.0 0.0095 0.7924 0.1981 0.0000000000 0.0000000000 149.8881541087 11.1461690127 39.7661455648 1.7026533188 12.0992083583 0.3098385612 201.7535080318 13.1586608927
0.0045 0.0005 0.7959999999999999 0.19899999999999998 0.5437254922 0.0549669873 26.1010374601 5.0233820729 56.5288919048 1.8759370601 14.4597993839 0.2991536096 97.6334542410 7.2534397299
0.0045 0.001 0.7956 0.1989 0.5262241062 0.0752071713 37.0716591596 4.8099480132 55.3774829813 2.5189266985 14.1220329622 0.5677172839 107.0973992093 7.9717991669
0.0045 0.0015 0.7952 0.1988 0.5181829289 0.0625984230 61.0081507313 7.1466439615 52.0971239141 1.9713470692 13.9856998673 0.2045767548 127.6091574416 9.3851662085
0.0045 0.002 0.7948 0.1987 0.5028100898 0.0258386684 69.6987667976 15.0683888786 51.0324423485 1.4761268062 13.9894737938 0.2792291212 135.2234930297 16.8495834744
0.0045 0.0025 0.7944 0.1986 0.5186559393 0.0444881337 83.1394486538 5.9331306291 49.4118797173 1.9422267464 13.8861625559 0.3460970444 146.9561468663 8.2659425536
0.0045 0.003 0.794 0.1985 0.4985529959 0.0298634079 90.3076825804 13.2705531068 49.0067390595 2.0274770112 13.7050140839 0.1219465968 153.5179887197 15.4498401227
0.0045 0.0035 0.7936 0.1984 0.5110877724 0.0511945028 96.8486717140 5.6361855989 47.3300101394 0.6993300234 13.4861263469 0.4604982941 158.1758959727 6.8472084192
0.0045 0.004 0.7932 0.1983 0.4914578394 0.0182951728 100.0315984969 2.0149837451 46.7068121245 0.8965727632 13.2408211245 0.4844261361 160.4706895853 3.4142778172
0.0045 0.0045 0.7928 0.1982 0.4942959020 0.0448737097 112.6218998737 9.1137442421 44.6687192129 1.6889721227 13.2535581264 0.1854367471 171.0384731150 11.0330268216
0.0045 0.005 0.7924 0.1981 0.4938228916 0.0177363144 115.8203942626 11.4543387474 43.8159001931 2.2578351166 13.0978836583 0.6034522044 173.2280010056 14.3333623828
0.0 0.001 0.7992 0.1998 0.0000000000 0.0000000000 41.1354529837 8.2798029419 55.5414389865 3.2872414270 14.5098039100 0.6122068988 111.1866958802 12.1792512677
0.0 0.01 0.792 0.198 0.0000000000 0.0000000000 155.9497907066 9.7815662988 38.4639962335 1.3850674498 12.0213711242 0.5252456350 206.4351580643 11.6918793836
0.0045 0.0055 0.792 0.198 0.4886197768 0.0232882593 120.3427838144 2.5518352660 43.7151312630 1.4405067471 12.8167261340 0.3454792157 177.3632609882 4.3611094881
0.0045 0.006 0.7916 0.1979 0.4746659691 0.0575558659 124.8210651490 5.6748980676 43.2823204481 1.6231206292 12.7700237936 0.2965295355 181.3480753598 7.6521040982
0.0045 0.0065 0.7912 0.1978 0.4796325786 0.0400413878 132.6548142334 8.1058678243 41.8195190109 1.2300465423 12.7322845286 0.5001609578 187.6862503515 9.8761167122
0.0045 0.006999999999999999 0.7908 0.1977 0.4793960734 0.0776169620 136.2295257681 6.6490479262 41.6068304902 0.5479108925 12.6591647027 0.3460790400 190.9749170344 7.6206548207
0.0045 0.0075 0.7904 0.1976 0.4543265205 0.0622220009 136.5752563520 13.0723420948 40.4868086105 2.6290201694 12.4841488613 0.7565663788 190.0005403443 16.5201506439
0.0045 0.008 0.79 0.1975 0.4621311926 0.0247326114 145.3197103891 5.5438303010 39.9396002807 1.5460086800 12.4105572945 0.4319930269 198.1319991569 7.5465646193
0.0045 0.0085 0.7896 0.1974 0.4609486665 0.0313902211 147.4810130263 5.7679086217 40.2604915051 1.6219239496 12.3426266175 0.4176694158 200.5450798154 7.8388922082
0.0045 0.009000000000000001 0.7892 0.1973 0.4422647544 0.0231243572 151.3009143559 7.4609453868 39.0438305694 1.0770692879 12.1520433293 0.1932410679 202.9390530090 8.7543800998
0.0045 0.0095 0.7888 0.1972 0.4514884579 0.0124609300 150.8319402242 7.4788857523 38.9290200670 1.7299048678 12.2298805633 0.4179953698 202.4423293124 9.6392469199
0.0045 0.01 0.7884 0.1971 0.4479408796 0.0439008727 158.4373644202 10.6843243615 37.5347745413 1.6830063776 11.8784336580 0.5965684376 208.2985134991 13.0078000494
0.0005 0.0 0.7996 0.1999 0.0591263041 0.0193876585 0.0000000000 0.0000000000 59.8749159716 1.6815942990 14.6093412214 0.4760741342 74.5433834971 2.1770560917
0.005 0.0 0.7959999999999999 0.19899999999999998 0.5924455668 0.0363018173 0.0000000000 0.0000000000 59.9087809399 1.9949243447 14.4829146837 0.3652797281 74.9841411904 2.3965058901
0.005 0.0005 0.7956 0.1989 0.5948106189 0.0551011475 26.5356331285 3.5873617246 57.5221266469 2.8054446622 14.2814813568 0.3752922760 98.9340517511 6.8231998103
0.005 0.001 0.7952 0.1988 0.5770727277 0.0261228550 41.3825887294 12.2298153919 54.7613057525 0.7083985124 14.1805288229 0.6407761573 110.9014960325 13.6051129166
0.005 0.0015 0.7948 0.1987 0.5841678842 0.0320113108 56.0355979052 11.6251796552 53.4570914841 2.9555948915 13.9507910472 0.2487215128 124.0276483207 14.8615073703
0.005 0.002 0.7944 0.1986 0.5922090615 0.0311397537 69.7039559996 4.6041101621 51.6700949231 1.0242241189 13.9479606024 0.5741269807 135.9142205866 6.2336010154
0.005 0.0025 0.794 0.1985 0.5844043894 0.0245054101 84.5372899452 10.2826779375 48.8630194378 0.9290451004 13.8550276623 0.3389056389 147.8397414347 11.5751340869
0.005 0.003 0.7936 0.1984 0.5851139051 0.0544352605 87.6851896146 10.6045936060 48.4785281509 0.5624336754 13.7286011246 0.5073317481 150.4774327952 11.7287942900
0.005 0.0035 0.7932 0.1983 0.5685585399 0.0457232544 94.5790444849 6.5226656651 47.2354360205 3.7282897560 13.3743237744 0.3851138980 155.7573628197 10.6817925735
0.005 0.004 0.7928 0.1982 0.5673760138 0.0687803362 105.2493411180 7.0294181939 46.5151859622 1.3394281589 13.2398776428 0.4385352933 165.5717807368 8.8761619823
0.005 0.0045 0.7924 0.1981 0.5385223775 0.0490564499 110.6882734747 7.9162488488 45.3348679193 1.5410454951 13.1785513372 0.3550475673 169.7402151087 9.8613983611
0.0005 0.0005 0.7992 0.1998 0.0527406632 0.0048699405 22.8389753466 3.8842160624 59.0448112599 2.6997780739 14.6116999255 0.5321052349 96.5482271952 7.1209693117
0.005 0.005 0.792 0.198 0.5586253208 0.0620996228 113.3561719581 7.7963449417 44.9090778906 1.6830432655 13.0728813952 0.4851605995 171.8967565647 10.0266484295
0.005 0.0055 0.7916 0.1979 0.5347382940 0.0536277860 116.8329373048 10.6553700761 44.6662412884 1.3667310569 13.0030637550 0.5200321455 175.0369806422 12.5957610645
0.005 0.006 0.7912 0.1978 0.5366303357 0.0429476802 119.7395390807 8.4728409048 43.7316507597 0.8571669036 12.7568150509 0.5147433765 176.7646352270 9.8876988651
0.005 0.0065 0.7908 0.1977 0.5115607828 0.0291045591 131.9808666223 7.2622738449 42.3398831585 1.0648971687 12.6619951476 0.5341006063 187.4943057112 8.8903761790
0.005 0.006999999999999999 0.7904 0.1976 0.5248050749 0.0279596783 137.4230422304 10.6106706938 41.6753864017 2.0150207622 12.7770999058 0.5033985090 192.4003336128 13.1570496433
0.005 0.0075 0.79 0.1975 0.5162908871 0.0343576232 138.4102879128 2.6689813188 41.2946120016 0.5592648727 12.5176424589 0.4416058445 192.7388332604 3.7042096592
0.005 0.008 0.7896 0.1974 0.5089592254 0.0678007287 139.5635880595 11.5211825344 41.1533703044 1.5420656013 12.4605618206 0.3666175843 193.6864794099 13.4976664487
0.005 0.0085 0.7892 0.1973 0.5158178767 0.0278393865 146.5845783790 10.9223676301 40.0977744621 2.3486440188 12.3945181069 0.2442032282 199.5926888247 13.5430542636
0.005 0.009000000000000001 0.7888 0.1972 0.5285891584 0.0628765920 150.6282640454 10.7754701245 38.9930331169 1.3040167833 12.3596092868 0.5245197825 202.5094956075 12.6668832823
0.005 0.0095 0.7884 0.1971 0.4758484951 0.0355734036 153.9525965830 12.5158746676 38.6965081502 0.8343139084 12.1029822848 0.4115289049 205.2279355131 13.7972908845
0.0005 0.001 0.7988 0.1997 0.0629103875 0.0149877892 42.6779432812 6.4599013064 55.0491579834 2.0829474001 14.1253351478 0.5879533436 111.9153467999 9.1457898393
0.005 0.01 0.7879999999999999 0.19699999999999998 0.4829436516 0.0312545021 156.6373599730 10.9416408595 38.3590974291 2.9256450824 11.8581488031 0.5444191470 207.3375498568 14.4429595910
0.0055 0.0 0.7956 0.1989 0.6406926309 0.0309957207 0.0000000000 0.0000000000 59.3599206604 2.3817734566 14.4706494226 0.6970152094 74.4712627139 3.1097843867
0.0055 0.0005 0.7952 0.1988 0.6572479960 0.0156451374 27.4456894310 2.9779407995 56.6511361807 1.8163530360 14.2508182040 0.6682980784 99.0048918117 5.4782370513
0.0055 0.001 0.7948 0.1987 0.6298133909 0.0604195613 42.1311311194 6.3721726214 54.5886770115 1.9305613614 14.2828965792 0.7466308470 111.6325181010 9.1097843911
0.0055 0.0015 0.7944 0.1986 0.6142040467 0.0627626205 53.1134285233 5.1188124332 53.7672450355 0.8898720326 14.0055129815 0.6150197705 121.5003905870 6.6864668568
0.0055 0.002 0.794 0.1985 0.6364355370 0.0295924641 66.6546511685 4.8161298779 51.8827834438 1.8607447773 13.8955973722 0.3500609270 133.0694675215 7.0565280463
0.0055 0.0025 0.7936 0.1984 0.6418751570 0.0350921464 80.9444162036 6.4910121776 48.9988922986 1.2184038792 13.6356681845 0.6119116628 144.2208518437 8.3564198660
0.0055 0.003 0.7932 0.1983 0.6276848440 0.0259682297 89.7842218276 9.2386347863 47.8970418653 1.6598757125 13.6521791129 0.5628008267 151.9611276498 11.4872795552
0.0055 0.0035 0.7928 0.1982 0.6286308649 0.0779046890 89.3710316176 11.4037031044 47.9164522740 1.9012523417 13.4969763856 0.1635083871 151.4130911421 13.5463685222
0.0055 0.004 0.7924 0.1981 0.6175151197 0.0887874728 103.5524720607 9.8463609140 47.0652852039 1.4566988339 13.2144036390 0.2734404429 164.4496760233 11.6652876636
0.0005 0.0015 0.7984 0.1996 0.0543961997 0.0042307339 55.8273811746 7.9065773283 54.0571622035 1.8554244723 14.1168438132 0.2485675711 124.0557833910 10.0148001056
0.0055 0.0045 0.792 0.198 0.6080549110 0.0710996203 111.4290320617 10.3880347646 45.0387559401 1.8773236103 13.1493034068 0.3763344670 170.2251463196 12.7127924622
0.0055 0.005 0.7916 0.1979 0.5862964311 0.0577847634 110.2238398948 13.1809054707 45.1263092729 2.5116231125 12.8841850702 0.6601783032 168.8206306690 16.4104916498
0.0055 0.0055 0.7912 0.1978 0.5969391659 0.0504682404 121.0498125882 5.6877441642 43.7589079294 0.8774737768 13.0304247221 0.2268597594 178.4360844056 6.8425459408
0.0055 0.006 0.7908 0.1977 0.6137310362 0.0282621260 124.9936061159 9.2438296833 43.5747155406 1.0238070562 12.9219243352 0.4044290965 182.1039770279 10.7003279620
0.0055 0.0065 0.7904 0.1976 0.5829853581 0.0601672245 129.9123209711 6.3150110004 42.6347561755 1.3813771695 12.5171707181 0.2291203896 185.6472332228 7.9856757840
0.0055 0.006999999999999999 0.79 0.1975 0.5593348365 0.0375440392 135.8033625530 9.4607960426 41.4829342646 1.8774489818 12.5190576814 0.2496324725 190.3646893355 11.6254215361
0.0055 0.0075 0.7896 0.1974 0.5515301643 0.0541302525 138.1962333299 14.3587869752 40.7164296154 1.5493623585 12.3850832906 0.5558812465 191.8492764002 16.5181608327
0.0055 0.008 0.7892 0.1973 0.5777822434 0.0112532751 143.9497610585 2.0379455415 40.6978451815 0.3956928129 12.2416740836 0.2784629715 197.4670625670 2.7233546010
0.0055 0.0085 0.7888 0.1972 0.5430159766 0.0416249181 146.8965791499 8.4340048945 39.5679116038 1.2563709913 12.2544110856 0.2808122132 199.2619178159 10.0128130171
0.0055 0.009000000000000001 0.7884 0.1971 0.5616998886 0.0462970665 149.5262072685 6.5255458403 39.3717425799 1.6344399602 12.2827155343 0.5074896364 201.7423652713 8.7137725034
0.0005 0.002 0.7979999999999999 0.1995 0.0546327050 0.0076855098 66.8829760569 7.1338569967 51.8567652364 0.8434735980 14.2210985328 0.3736163409 133.0154725311 8.3586324454
0.0055 0.0095 0.7879999999999999 0.19699999999999998 0.5631189199 0.0504682404 150.9233999097 11.1422976461 39.1974618892 1.4718551779 12.0275037548 0.2045941590 202.7114844736 12.8692152234
0.0055 0.01 0.7876 0.1969 0.5441985026 0.0234796204 154.9768153298 3.4813092221 38.8142095646 1.5474510176 12.0959061726 0.7669141909 206.4311295696 5.8191540510
0.006 0.0 0.7952 0.1988 0.7088061332 0.0408709481 0.0000000000 0.0000000000 61.0890989827 2.1693313566 14.5234843936 0.4918481107 76.3213895095 2.7020504154
0.006 0.0005 0.7948 0.1987 0.7080966175 0.0717730014 25.2895759958 6.5393090140 56.2901851767 1.6592043886 14.2008136778 0.5967221072 96.4886714678 8.8670085112
0.006 0.001 0.7944 0.1986 0.7102251645 0.0514821391 43.8889733002 5.3509338517 54.0592271406 1.3414339957 14.3012944709 0.3073694589 112.9597200762 7.0512194454
0.006 0.0015 0.794 0.1985 0.6813715281 0.0473813868 53.9592684509 15.7448908435 53.6053539674 3.2910608516 14.0498566178 0.6079829559 122.2958505642 19.6913160378
0.006 0.002 0.7936 0.1984 0.6629241212 0.0091720126 68.2581145896 10.1782847472 50.9845358080 1.8023531804 13.6630291516 0.3103552654 133.5686036704 12.3001652056
0.006 0.0025 0.7932 0.1983 0.7062045758 0.0212275784 79.7703592488 7.6037253724 49.9500023240 1.4045958937 13.6951075269 0.3070507280 144.1216736755 9.3365995725
0.006 0.003 0.7928 0.1982 0.6981633984 0.0292961141 86.4968623543 14.4804757636 48.5594736850 3.0635721835 13.5493396158 0.5334852588 149.3038390535 18.1068293200
0.006 0.0035 0.7924 0.1981 0.6541734282 0.0583434928 95.8679125341 9.0396383081 47.2581503285 2.5914794344 13.4422544514 0.6759767665 157.2224907422 12.3654380018
0.0005 0.0025 0.7976 0.1994 0.0525041580 0.0136764650 81.8058237372 6.5844264312 50.2820442086 2.0822211324 14.0644805830 0.4770640924 146.2048526868 9.1573881210
0.006 0.004 0.792 0.198 0.6607955743 0.0149129620 103.6179857361 3.5454024146 46.7183757722 1.4105140160 13.2620494610 0.7258593579 164.2592065436 5.6966887505
0.006 0.0045 0.7916 0.1979 0.6700192777 0.0442612420 112.8268733531 9.5590717565 44.9148597145 1.6257975585 13.1332642192 0.4514438804 171.5450165645 11.6805744374
0.006 0.005 0.7912 0.1978 0.6305229066 0.0654636869 113.6143347581 8.8009357548 44.5811658801 0.8697267949 12.8238022462 0.3764054204 171.6498257910 10.1125316570
0.006 0.0055 0.7908 0.1977 0.6480242926 0.0301764345 119.4995384877 6.0419973946 43.1022579335 1.3578674632 12.8299348768 0.4260276625 176.0797555906 7.8560689548
0.006 0.006 0.7904 0.1976 0.6428211778 0.0341289401 125.2005255460 10.9033963667 42.6694471187 1.7617278476 12.5964231746 0.2361834344 181.1092170171 12.9354365888
0.006 0.0065 0.79 0.1975 0.6390370944 0.0801972415 129.6852933832 10.6428080597 42.5934574336 2.1335667118 12.8856002927 0.3798963647 185.8033882039 13.2364683777
0.006 0.006999999999999999 0.7896 0.1974 0.6279213492 0.0494516516 135.6327675369 4.6511217385 41.6278928486 1.0401466727 12.6667125557 0.2084090900 190.5552942904 5.9491291528
0.006 0.0075 0.7892 0.1973 0.6262658127 0.0362894886 140.6572123831 8.0187490462 41.5428174403 0.9531205640 12.3265874299 0.0876473610 195.1528830660 9.0958064598
0.006 0.008 0.7888 0.1972 0.6165690988 0.0377698164 147.6444728896 10.9040384626 39.8128131431 1.6217182472 12.4152747026 0.7676404455 200.4891298341 13.3311669717
0.006 0.0085 0.7884 0.1971 0.6101834580 0.0540764923 146.7921464594 8.6228807569 39.3490282719 1.9390722924 12.3572505827 0.6185815515 199.1086087720 11.2346110931
0.0005 0.003 0.7972 0.1993 0.0558152310 0.0122800651 90.7228187412 6.1872794141 49.2983081772 1.0461290061 13.7163358634 0.5999786521 153.7932780128 7.8456671374
0.006 0.009000000000000001 0.7879999999999999 0.19699999999999998 0.6111294788 0.0460887928 152.0345377901 6.6337298510 38.8018199420 1.8730541625 12.0289189772 0.6426100376 203.4764061881 9.1954828439
0.006 0.0095 0.7876 0.1969 0.5938645981 0.0271888437 153.4875143529 5.3312112327 38.3913104478 1.0169927343 12.1345889192 0.1625035836 204.6072783180 6.5378963943
0.006 0.01 0.7872 0.1968 0.5985947024 0.0677479089 161.0754249920 8.4281355431 37.3435613664 1.6244147072 12.0175971977 0.4410713529 211.0351782585 10.5613695121
0.0065 0.0 0.7948 0.1987 0.7643848590 0.0585960467 0.0000000000 0.0000000000 59.3838739307 2.6903617109 14.4489493452 0.4252099082 74.5972081349 3.1741676658
0.0065 0.0005 0.7944 0.1986 0.7568166921 0.0811043942 24.0921676320 5.4269378220 56.6693076272 1.3920741830 14.3272402156 0.3176522028 95.8455321669 7.2177686020
0.0065 0.001 0.794 0.1985 0.7662769007 0.0732937259 39.0636640812 9.6542324672 54.6444303130 1.8493224306 14.2182680879 0.6560217097 108.6926393828 12.2328703334
0.0065 0.0015 0.7936 0.1984 0.7428628843 0.0226551753 53.9222953866 10.7855811457 52.6596127784 1.0935962995 13.9654150124 0.1838554971 121.2901860617 12.0856881176
0.0065 0.002 0.7932 0.1983 0.7211044044 0.0295167606 66.2161635986 7.4588761433 51.7840794507 2.0554287161 13.7885122077 0.4466506186 132.5098596614 9.9904722386
0.0065 0.0025 0.7928 0.1982 0.7378962748 0.0310173683 81.5528501392 9.5357540210 49.1240274864 2.1425214126 13.7545468692 0.3808278001 145.1693207696 12.0901206020
0.0065 0.003 0.7924 0.1981 0.7322201496 0.0623118314 82.2391221051 5.4776430240 48.7523388096 2.3214986377 13.5771723237 0.6935032788 145.3008533880 8.5549567719
0.0005 0.0035 0.7968 0.1992 0.0560517363 0.0202125499 98.7420817974 16.3154932582 48.3488501014 2.1452037459 13.7069010472 0.5806085040 160.8538846823 19.0615180580
0.0065 0.0035 0.792 0.198 0.7334026757 0.0352511798 88.5407592960 9.6902321068 47.5897792258 1.9691829110 13.4625393063 0.5919142349 150.3264805038 12.2865804325
0.0065 0.004 0.7916 0.1979 0.7308011183 0.0591168431 101.1550607321 7.2327540845 46.3917027239 1.6461879513 13.4983916081 0.6662369958 161.7759561824 9.6042958747
0.0065 0.0045 0.7912 0.1978 0.7161377949 0.0865311794 109.9144337250 14.4991491644 45.6247850873 2.0358512115 13.3186583585 0.5287168663 169.5740149657 17.1502484216
0.0065 0.005 0.7908 0.1977 0.7213409096 0.0433779194 114.8895811521 8.6119878757 44.1322485559 2.2143789242 13.0483508730 0.3229133917 172.7915214906 11.1926581110
0.0065 0.0055 0.7904 0.1976 0.6868111481 0.0570835606 118.1788865762 9.4861524173 44.2561447815 1.7046155641 13.0143855345 0.3259124775 176.1362280403 11.5737640195
0.0065 0.006 0.79 0.1975 0.7033665132 0.0700215223 131.0448643098 15.5342862903 42.5703301382 2.4875221997 12.8473892869 0.2817742268 187.1659502481 18.3736042391
0.0065 0.0065 0.7896 0.1974 0.6896492106 0.0515429465 127.5058285390 8.1315375017 42.6603613955 0.9066653216 12.6794495576 0.4822437224 183.5352887027 9.5719894922
0.0065 0.006999999999999999 0.7892 0.1973 0.6853921168 0.0327574666 131.6837848073 12.7345772870 41.6051785405 1.4909145545 12.6846387066 0.3029942434 186.6589941712 14.5612435515
0.0065 0.0075 0.7888 0.1972 0.6730938455 0.0569658543 141.4239169801 6.4593015419 40.8312401178 1.5034457431 12.5020750121 0.3016722559 195.4303259555 8.3213853952
0.0065 0.008 0.7884 0.1971 0.6631606264 0.0695888216 147.9032843398 3.3704221589 40.1597225749 1.1441036608 12.3218700218 0.3898645998 201.0480375629 4.9739792411
0.0005 0.004 0.7964 0.1991 0.0562882415 0.0133452666 105.8597210044 11.2228783404 46.5750691379 1.1585114944 13.2738429813 0.5104279190 165.7649213651 12.9051630204
0.0065 0.0085 0.7879999999999999 0.19699999999999998 0.6735668559 0.0563379055 143.0624075147 6.9519602016 40.2584265680 0.9315751264 12.4317856311 0.5632166487 196.4261865697 8.5030898822
0.0065 0.009000000000000001 0.7876 0.1969 0.6324149483 0.0869155865 151.6544287428 6.0399683860 38.9348018908 1.4848891283 12.1685542577 0.6354683191 203.3901998396 8.2472414199
0.0065 0.0095 0.7872 0.1968 0.6461322509 0.0382700227 151.4728066725 5.5059930665 38.9855993434 1.5720677338 12.0680734647 0.6720053431 203.1726117315 7.7883361661
0.0065 0.01 0.7868 0.1967 0.6380910735 0.0469115713 152.9796212061 4.7388304456 38.7555653511 2.3098391869 12.0350516078 0.2729516963 204.4083292385 7.3685329001
0.006999999999999999 0.0 0.7944 0.1986 0.8424315804 0.0473388690 0.0000000000 0.0000000000 60.0058329833 1.5950461658 14.5055582427 0.3942737352 75.3538228064 2.0366587700
0.006999999999999999 0.0005 0.794 0.1985 0.8313158352 0.0504815384 26.3786597677 5.6832358604 57.1768691648 2.0299305889 14.1814723045 0.5916585231 98.5683170722 8.3553065108
0.006999999999999999 0.001 0.7936 0.1984 0.8308428248 0.0587104848 47.9255238138 7.9322781237 53.6255903509 1.2503622259 14.2163811246 0.3257321633 116.5983381141 9.5670829977
0.006999999999999999 0.0015 0.7932 0.1983 0.8230381526 0.0903808947 59.6135526911 14.0077594339 52.4035605788 2.2380037812 14.1031633297 0.2302249829 126.9433147522 16.5663690927
0.006999999999999999 0.002 0.7928 0.1982 0.8081383240 0.0292579034 69.6053611614 14.1121810772 50.8300785133 2.5248841648 13.7899274302 0.3553883762 135.0335054289 17.0217115216
0.006999999999999999 0.0025 0.7924 0.1981 0.8057732718 0.0470782034 77.6791108387 11.9017172035 49.9793244307 1.8439625099 13.7503012019 0.6194486790 142.2145097431 14.4122065958
0.0 0.0015 0.7988 0.1997 0.0000000000 0.0000000000 54.1869446891 10.3342298466 53.3418679942 2.2705316642 14.0715566952 0.4145890581 121.6003693785 13.0193505689
0.0005 0.0045 0.7959999999999999 0.19899999999999998 0.0567612519 0.0108895179 110.8141116235 5.2235536912 45.4232472270 0.4277608773 13.4625393063 0.6900108857 169.7566594087 6.3522149721
0.006999999999999999 0.003 0.792 0.198 0.7963130632 0.0867635753 89.6648701814 12.6300346599 47.3498335355 2.4481573713 13.5347156506 0.1959036849 151.3457324307 15.3608592914
0.006999999999999999 0.0035 0.7916 0.1979 0.7821227502 0.0380648515 93.0365541874 9.6572563841 47.6789845082 2.9185250223 13.5733983972 0.2780887082 155.0710598430 12.8919349661
0.006999999999999999 0.004 0.7912 0.1978 0.7991511258 0.0932730518 103.2158225803 7.3535993373 46.2583077877 1.2034836035 13.3530954378 0.5049469232 163.6263769316 9.1553029158
0.006999999999999999 0.0045 0.7908 0.1977 0.7795211928 0.0703721261 109.5408111803 5.7423494085 45.0011740850 1.3339148400 13.0610878749 0.6456172443 168.3825943330 7.7922536189
0.006999999999999999 0.005 0.7904 0.1976 0.7615467964 0.0698071098 111.7585463893 2.4443613374 44.2160850019 1.6479851945 13.0780705442 0.3229630075 169.8142487318 4.4851166492
0.006999999999999999 0.0055 0.79 0.1975 0.7705339946 0.0748134450 122.9750065340 6.1816258681 43.2546502911 0.6980264434 12.9591918594 0.5701970834 179.9593826791 7.5246628399
0.006999999999999999 0.006 0.7896 0.1974 0.7255980035 0.0280874216 126.1559873661 6.9840446965 42.7512186276 1.7954926191 12.8304066176 0.2687945867 182.4632106148 9.0764193239
0.006999999999999999 0.0065 0.7892 0.1973 0.7454644417 0.0990231270 131.0675670686 8.6874593869 41.8360385076 1.3448722075 12.7912521302 0.4153141385 186.4403221481 10.5466688599
0.006999999999999999 0.006999999999999999 0.7888 0.1972 0.7263075192 0.0647074122 131.8310284143 6.2531517937 41.7761553319 1.1185401142 12.5954796930 0.2360213150 186.9289709584 7.6724206351
0.006999999999999999 0.0075 0.7884 0.1971 0.7154282792 0.0611264191 135.1929826666 11.9188720994 41.6080694525 2.3921098324 12.6176515112 0.2000448050 190.1341319095 14.5721531559
0.0005 0.005 0.7956 0.1989 0.0551057154 0.0082743032 113.9133625240 12.1600512345 45.2068418195 1.8675117551 13.2780886486 0.6168854877 172.4533987075 14.6527227805
0.006999999999999999 0.008 0.7879999999999999 0.19699999999999998 0.7014744715 0.0523612080 141.2176462002 7.5974872971 40.2526447441 2.8472187717 12.0605256117 0.4854889121 194.2322910275 10.9825561889
0.006999999999999999 0.0085 0.7876 0.1969 0.7208678992 0.0640156319 148.3326908062 7.5023779766 39.8594807214 1.6051307388 12.1968587065 0.3740639911 201.1098981333 9.5455883384
0.006999999999999999 0.009000000000000001 0.7872 0.1968 0.7135362375 0.0458258991 147.3739857348 6.5740930488 39.5815401886 1.0681410026 12.2279936001 0.2338502524 199.8970557610 7.9219102029
0.006999999999999999 0.0095 0.7868 0.1967 0.6998189349 0.0170152313 157.0693610403 3.1300143195 38.0084711106 0.6647255417 12.1628933680 0.3465622616 207.9405444538 4.1583173541
0.006999999999999999 0.01 0.7864 0.1966 0.6671812151 0.0358178542 161.7811564654 7.8749384755 37.2006677195 1.9938587764 11.8222965014 0.4921267443 211.4713019014 10.3967418504
0.0075 0.0 0.794 0.1985 0.9013213792 0.0225562007 0.0000000000 0.0000000000 60.0892564419 3.2809280129 14.5565062504 0.7347571762 75.5470840715 4.0382413898
0.0075 0.0005 0.7936 0.1984 0.8755423106 0.0585387438 20.1464281537 7.5790416042 57.5675552630 2.0086930286 14.3494120338 0.5369529574 92.9389377611 10.1832263340
0.0075 0.001 0.7932 0.1983 0.8814549410 0.0558392772 43.6295131997 7.6631196976 54.5122743390 2.5503048191 14.0658958055 0.5564910244 113.0891382852 10.8257548183
0.0075 0.0015 0.7928 0.1982 0.8615885029 0.0894302500 57.7733319283 11.5982492913 52.5092853580 1.3432951462 13.9739063470 0.5790364342 125.1181121362 13.6100111217
0.0075 0.002 0.7924 0.1981 0.8592234507 0.0338326478 66.8933544609 8.2544689547 51.0089020657 1.7702176637 13.8092688035 0.5048517191 132.5707487808 10.5633709853
0.0005 0.0055 0.7952 0.1988 0.0501391058 0.0148528289 123.1494934515 7.8048481307 43.7642767658 1.2013860089 13.2342167531 0.5254388004 180.1981260762 9.5465257689
0.0075 0.0025 0.792 0.198 0.8663186072 0.0482517013 82.8248532819 12.3709290311 49.4453316982 1.6152938442 13.6809553025 0.3592844428 146.8174588898 14.3937590194
0.0075 0.003 0.7916 0.1979 0.8429045908 0.0816186320 87.3109184196 10.7873625141 48.8283284946 1.5622907391 13.4078173721 0.5982045526 150.3899688771 13.0294764378
0.0075 0.0035 0.7912 0.1978 0.8360459395 0.0871289839 93.1617436859 3.2722702183 47.0760228768 1.5755097088 13.3847020723 0.4292955439 154.4585145745 5.3642044549
0.0075 0.004 0.7908 0.1977 0.8386474969 0.0575519784 104.5818800094 2.7750558658 46.1666245807 2.1038936235 13.3563976235 0.3297680859 164.9435497105 5.2662695536
0.0075 0.0045 0.7904 0.1976 0.8355729291 0.0452856542 104.9269619431 12.3802309321 46.0352945816 2.5558221493 13.2634646835 0.6939010703 165.0612941373 15.6752398059
0.0075 0.005 0.79 0.1975 0.8466886743 0.0536194412 118.7315365903 5.7338824282 44.6484828294 1.9952676682 12.8959785905 0.6122577872 177.1226866845 8.3950273248
0.0075 0.0055 0.7896 0.1974 0.8083748292 0.0517854621 121.8755443581 9.7845930043 43.8394404760 0.8935413964 13.1243011438 0.5243279762 179.6476608071 11.2542478390
0.0075 0.006 0.7892 0.1973 0.7934750006 0.0532425720 123.3337101229 10.1815598217 42.9804266450 1.1335601152 12.6799212984 0.4179463864 179.7875330669 11.7863088953
0.0075 0.0065 0.7888 0.1972 0.7783386668 0.0763644544 130.2126460374 15.5916898386 41.7464202378 1.9474997895 12.4907532326 0.6054447369 185.2281581746 18.2209988194
0.0075 0.006999999999999999 0.7884 0.1971 0.7915829589 0.0537985689 134.6805489681 3.5885137569 41.8286047341 2.4408885519 12.6912430779 0.3769631214 189.9919797390 6.4601639991
0.0005 0.006 0.7948 0.1987 0.0506121163 0.0116248990 124.1179282767 10.4972684458 43.5643908551 1.6524522043 12.9068286292 0.5922780578 180.6397598773 12.7536236069
0.0075 0.0075 0.7879999999999999 0.19699999999999998 0.7643848590 0.0575558659 136.1010930183 4.0256858799 40.9146635764 1.2742760100 12.3449853216 0.2756096998 190.1251267753 5.6331274556
0.0075 0.008 0.7876 0.1969 0.7894544119 0.0579625988 142.2528920012 5.3869025211 40.3356552153 1.0742583138 12.1893108535 0.3020821309 195.5673124819 6.8212055646
0.0075 0.0085 0.7872 0.1968 0.7416803582 0.0585731323 143.1519212494 7.2166479742 39.9499249662 1.1490387685 12.0496755730 0.3569628783 195.8932021468 8.7812227533
0.0075 0.009000000000000001 0.7868 0.1967 0.7501945460 0.0433933903 149.3478284494 8.3558624854 38.6940302257 1.7861743579 12.1416650314 0.4258395718 200.9337182525 10.6112698054
0.0075 0.0095 0.7864 0.1966 0.7487755147 0.0220546662 157.5312000192 9.5657039973 37.8147800112 2.0821847632 11.8463552828 0.3789532441 207.9411108279 12.0488966708
0.0075 0.01 0.7859999999999999 0.1965 0.7338756861 0.0424287985 161.7402914996 7.5378008844 36.9776545134 1.2113917162 12.0161819753 0.4237755661 211.4680036744 9.2153969652
0.008 0.0 0.7936 0.1984 0.9415272660 0.0680937907 0.0000000000 0.0000000000 60.7657298338 3.3565432476 14.2432703510 0.4273628095 75.9505274508 3.8519998478
0.008 0.0005 0.7932 0.1983 0.9524065059 0.0937062200 23.0257866190 6.9741511581 56.8188090728 2.0936906243 14.4145122659 0.5040823751 95.2115144636 9.6656303775
0.008 0.001 0.7928 0.1982 0.9391622138 0.0891772077 37.6697146912 8.5820388691 55.5352441752 1.6200198892 14.0050412407 0.3135227911 108.1491623209 10.6047587571
0.008 0.0015 0.7924 0.1981 0.9668333241 0.0435734787 57.0980870168 4.3427614388 52.9272286258 1.3379379978 14.0390065792 0.2698258479 125.0311555459 5.9940987632
0.0005 0.0065 0.7944 0.1986 0.0529771684 0.0188255775 130.8022691158 12.6829896095 42.5352262076 2.2481775749 12.8983372946 0.6498294331 186.2888097864 15.5998221950
0.008 0.002 0.792 0.198 0.9032134209 0.0532929752 77.6771648880 6.6333102151 50.0049296507 3.0426152913 13.7677556120 0.5483893103 142.3530635716 10.2776077919
0.008 0.0025 0.7916 0.1979 0.9434193077 0.0637845404 84.3803165844 14.3349541778 49.1793678006 2.7681479225 13.7715295385 0.2122015815 148.2746332312 17.3790882222
0.008 0.003 0.7912 0.1978 0.9292289947 0.0823554496 82.6244203543 6.8435760453 49.2400769511 1.8873776262 13.6842574882 0.3495545307 146.4779837883 9.1628636518
0.008 0.0035 0.7908 0.1977 0.8946992332 0.0713540588 95.8782909381 7.9792993997 47.3341400135 1.4339560726 13.3790411825 0.4170295510 157.4861713673 9.9016390821
0.008 0.004 0.7904 0.1976 0.8956452540 0.0388214506 102.4011178647 7.1110466464 46.6399081626 1.7462026225 13.5087699059 0.5536026668 163.4454411872 9.4496733863
0.008 0.0045 0.79 0.1975 0.8634805446 0.0378230926 112.7717380818 9.7366325650 44.4465319816 1.5717730387 13.1997796738 0.2760453752 171.2815302818 11.6222740715
0.008 0.005 0.7896 0.1974 0.8885500975 0.0926738379 114.0508763772 15.5957539497 44.2722512909 2.0130228599 13.0535400219 0.6175402562 172.2652177875 18.3189909037
0.008 0.0055 0.7892 0.1973 0.8646630707 0.0354410780 119.8400798697 3.6312472309 43.5127674278 1.6539460888 13.0341986486 0.4306660338 177.2517090168 5.7513004315
0.008 0.006 0.7888 0.1972 0.8547298516 0.0838897037 125.7914459249 11.4373875001 43.1328190025 1.5138778137 12.7808738323 0.6384143552 182.5598686113 13.6735693727
0.008 0.0065 0.7884 0.1971 0.8776708576 0.0859188003 132.5549220947 9.6813869468 42.4034832210 1.6031424755 12.8176696157 0.2404564310 188.6537457890 11.6109046536
0.0005 0.006999999999999999 0.794 0.1985 0.0480105589 0.0120222839 135.2364422334 7.7635456863 41.6258279115 1.5979114602 12.6733169271 0.3110199734 189.5835976309 9.6844994038
0.008 0.006999999999999999 0.7879999999999999 0.19699999999999998 0.8204365952 0.0565321679 134.1817369248 9.9804478532 41.6278928486 1.5029374230 12.6247276234 0.5814832713 189.2547939920 12.1214007154
0.008 0.0075 0.7876 0.1969 0.8135779440 0.0532425720 137.2258525540 4.3734641796 40.8551933881 1.3387709394 12.4464095963 0.4818448503 191.3410334824 6.2473225413
0.008 0.008 0.7872 0.1968 0.8183080483 0.0668435877 140.9361319911 9.0617172789 40.2596655302 1.3945072882 12.1949717432 0.4789077784 194.2090773128 11.0019759332
0.008 0.0085 0.7868 0.1967 0.8114493970 0.0622040192 147.8656626253 10.1834159459 39.4692076107 1.3712376431 12.3596092868 0.7258924685 200.5059289198 12.3427500767
0.008 0.009000000000000001 0.7864 0.1966 0.7956035475 0.0875439960 151.4274011549 7.2329185943 38.7303731186 1.1550554511 12.0657147606 0.4391661206 203.0190925816 8.9146841620
0.008 0.0095 0.7859999999999999 0.1965 0.7941845162 0.0429007685 156.1871966986 9.3080082453 37.7838059548 1.5409985672 12.0298624588 0.2001070924 206.7950496284 11.0920146734
0.008 0.01 0.7856 0.1964 0.8183080483 0.0079149784 152.8622155107 7.0995741635 38.8509654448 1.1947337014 12.1416650314 0.2178727678 204.6731540352 8.5200956111
0.0085 0.0 0.7932 0.1983 0.9928488979 0.1000906170 0.0000000000 0.0000000000 60.7029557462 1.9432223248 14.3928121885 0.3973054783 76.0886168326 2.4406184201
0.0085 0.0005 0.7928 0.1982 1.0070392109 0.1082005549 25.9829831144 6.7157509372 57.2061912715 2.3068482058 14.4145122659 0.5758825118 98.6107258627 9.7066822097
0.0085 0.001 0.7924 0.1981 0.9691983763 0.0409256542 41.6894002983 6.3340733901 54.8443162237 1.5017108467 13.8588015888 0.1827677576 111.3617164871 8.0594776486
0.0005 0.0075 0.7936 0.1984 0.0539231893 0.0226156374 141.2345111067 7.6116185929 40.6883464709 1.6195692204 12.4964141224 0.2087846176 194.4731948893 9.4625880683
0.0085 0.0015 0.792 0.198 1.0157899039 0.0651828285 56.1114899846 9.4436891840 52.8917117078 2.0809147198 13.9890020530 0.4746134589 124.0079936493 12.0644001912
0.0085 0.002 0.7916 0.1979 0.9916663718 0.0503395117 74.1978049403 7.2774240665 50.0251660342 1.4478021900 13.6380268886 0.6346693667 138.8526642349 9.4102351349
0.0085 0.0025 0.7912 0.1978 0.9902473405 0.0456546964 82.2877708739 9.1163014921 49.3090458501 1.2108672799 13.8757842580 0.6066623531 146.4628483225 10.9794858215
0.0085 0.003 0.7908 0.1977 0.9561905894 0.0730429810 88.7249759673 5.5687164672 48.4958736225 0.8877619667 13.6337812212 0.5376885143 151.8108214004 7.0672099292
0.0085 0.0035 0.7904 0.1976 0.9580826311 0.0509096362 93.2428249673 8.7816937828 48.0998186879 2.8045483923 13.5172612406 0.3777981292 155.8179875269 12.0149499405
0.0085 0.004 0.79 0.1975 0.9330130782 0.0230759292 107.0869672798 10.5162363521 45.8465593312 2.2635442200 13.2587472753 0.6244494271 167.1252869645 13.4273059284
0.0085 0.0045 0.7896 0.1974 0.9095990618 0.0947604125 109.8910823159 6.5486837595 44.4708982393 1.4141292283 13.2549733488 0.5100964620 168.5265529658 8.5676698623
0.0085 0.005 0.7892 0.1973 0.9164577131 0.0510544594 112.8800626737 6.9018893501 44.8054180485 1.0727292355 13.1238294030 0.2728440546 171.7257678383 8.2985170996
0.0085 0.0055 0.7888 0.1972 0.9228433539 0.0750224966 118.8826720988 5.7053464924 44.2206278635 1.3118316369 12.8591828072 0.4352754292 176.8853261234 7.5274760551
0.0085 0.006 0.7884 0.1971 0.9079435253 0.0972309734 125.2362013098 6.4412656549 42.7954082814 1.3384090762 12.6308602539 0.5841362874 181.5704133704 8.4610419919
0.0005 0.008 0.7932 0.1983 0.0548692102 0.0077145667 140.1324543298 8.1591606797 40.4289903719 1.5121914301 12.4714118593 0.4965403155 193.0877257712 10.1756069920
0.0085 0.0065 0.7879999999999999 0.19699999999999998 0.8722312376 0.0523441133 126.8429079822 4.2956270187 41.6200460876 1.4443147259 12.5280207568 0.2586860761 181.8632060642 6.0509719340
0.0085 0.006999999999999999 0.7876 0.1969 0.8961182645 0.0372568912 134.5508189178 7.8508780717 41.2516613101 0.6690773470 12.4893380102 0.5318341564 189.1879365026 9.0890464663
0.0085 0.0075 0.7872 0.1968 0.8795628993 0.0699895621 138.8448835811 4.5728446024 40.6160736726 2.2008480446 12.4563161533 0.4238847801 192.7968363063 7.2675669892
0.0085 0.008 0.7868 0.1967 0.8476346951 0.0528714803 142.3981896575 6.3344714022 40.2898136118 1.5853415989 12.3086612790 0.3577102053 195.8442992434 8.3303946867
0.0085 0.0085 0.7864 0.1966 0.8556758725 0.0620094848 148.3793936243 6.3885936997 39.5588258806 1.1668823401 12.3855550314 0.3548293782 201.1794504088 7.9723149028
0.0085 0.009000000000000001 0.7859999999999999 0.1965 0.8578044194 0.0472915821 151.5720501609 9.4330488610 39.3300308506 2.1819929098 12.3926311436 0.3463618579 204.1525165745 12.0086952108
0.0085 0.0095 0.7856 0.1964 0.8369919604 0.0604158581 152.9426481418 6.1118556974 38.1563206065 0.5422787441 11.9675926716 0.4398628308 203.9035533803 7.1544131304
0.0085 0.01 0.7852 0.1963 0.8627710290 0.0749926678 156.8786578664 3.8825419057 37.9118320546 0.8525140745 11.9723100797 0.5047706051 207.6255710297 5.3148192531
0.009000000000000001 0.0 0.7928 0.1982 1.0337643003 0.0670174161 0.0000000000 0.0000000000 60.2540384220 0.9293762284 14.0375913567 0.8196819363 75.3253940790 1.8160755808
0.009000000000000001 0.0005 0.7924 0.1981 1.0590703585 0.0568518400 24.7920612531 7.1216272622 56.7349726267 2.9605254226 14.4168709699 0.5478485108 97.0029752082 10.6868530356
0.0005 0.0085 0.7928 0.1982 0.0562882415 0.0118347172 147.4193912524 7.0141529109 39.9928756577 1.1694841189 12.5407577587 0.2835692059 200.0093129103 8.4790409529
0.009000000000000001 0.001 0.792 0.198 1.0460625716 0.0397891473 44.3417311756 6.3156367256 54.2999988057 2.7649443224 14.0536305443 0.3567358796 113.7414230972 9.4771060749
0.009000000000000001 0.0015 0.7916 0.1979 1.0470085924 0.0916542393 56.4312745585 7.6106403490 52.4911139116 0.7701983951 14.0045694998 0.6354375010 123.9739665623 9.1079304844
0.009000000000000001 0.002 0.7912 0.1978 1.0751527132 0.0819059598 67.0587602750 11.5268231151 51.2005282280 3.1968132999 13.8786147029 0.5505277937 133.2130559191 15.3560701685
0.009000000000000001 0.0025 0.7908 0.1977 1.0235945760 0.0264885842 80.7387940739 8.2385513492 49.3788407238 2.3516825089 13.7781339099 0.2848564622 144.9193632836 10.9015789045
0.009000000000000001 0.003 0.7904 0.1976 1.0418054777 0.0154725754 89.8036813352 16.7695521230 47.9230600727 1.9349771770 13.5002785713 0.5772966621 152.2688254569 19.2972985375
0.009000000000000001 0.0035 0.79 0.1975 0.9812601423 0.0562345550 97.7911605291 8.9178397381 46.7753680360 1.6947212349 13.2837495384 0.3017873130 158.8315382458 10.9705828410
0.009000000000000001 0.004 0.7896 0.1974 0.9807871319 0.0546240017 101.1836013431 12.8502230880 46.0823751473 1.7900164911 13.1799665596 0.3627610166 161.4267301819 15.0576245974
0.009000000000000001 0.0045 0.7892 0.1973 0.9786585849 0.0589007208 108.1254563320 6.7114090865 45.2518574482 1.2743632756 13.0521247995 0.4327444862 167.4080971646 8.4774175691
0.009000000000000001 0.005 0.7888 0.1972 0.9982885179 0.0657705656 118.4895900465 10.1380588854 44.1875888700 1.7855868178 13.2394059020 0.1801284088 176.9148733364 12.1695446776
0.009000000000000001 0.0055 0.7884 0.1971 1.0079852318 0.0822766263 120.7170550093 8.6541272274 44.0124822045 1.4087445798 13.0606161341 0.3898120816 178.7981385797 10.5349605151
0.0005 0.009000000000000001 0.7924 0.1981 0.0487200746 0.0172762164 151.6674017479 6.5242724257 39.2978178319 1.1875323786 12.1751586291 0.4810960737 203.1890982835 8.2101770944
0.009000000000000001 0.006 0.7879999999999999 0.19699999999999998 0.9755840171 0.0532215566 119.3756462898 8.0411302381 43.4941829939 0.9818106871 12.7289823429 0.8559910905 176.5743956437 9.9321535723
0.009000000000000001 0.0065 0.7876 0.1969 0.9211878174 0.0417483627 131.6688658515 8.2669505231 41.5857681319 1.5745753977 12.5459469077 0.3625106385 186.7217687085 10.2457849220
0.009000000000000001 0.006999999999999999 0.7872 0.1968 0.9356146356 0.0577266552 133.2100588485 10.9171271263 41.9793451419 1.1606095720 12.5181141997 0.2500386515 188.6431328257 12.3855020050
0.009000000000000001 0.0075 0.7868 0.1967 0.9150386818 0.0610971300 137.4496368907 6.9690306811 40.7156036405 0.8050632298 12.3893289579 0.3736068106 191.4696081709 8.2087978515
0.009000000000000001 0.008 0.7864 0.1966 0.9081800305 0.0630187665 140.6377528756 7.2274721901 40.6879334835 1.1019395903 12.1397780681 0.5535383456 194.3736444577 8.9459688925
0.009000000000000001 0.0085 0.7859999999999999 0.1965 0.8911516549 0.0383867711 148.0855550604 8.6260383390 38.9971629911 1.5593249925 12.0119363080 0.4537803340 199.9858060144 10.6775304366
0.009000000000000001 0.009000000000000001 0.7856 0.1964 0.8767248367 0.0652960021 152.0838352092 7.4609325291 38.5734378994 1.3323959834 12.0666582422 0.4449133634 203.6006561875 9.3035378780
0.009000000000000001 0.0095 0.7852 0.1963 0.8996658427 0.0396144472 153.8014610745 10.2373130091 38.4611053215 1.6976895606 11.9817448960 0.3266599904 205.1439771347 12.3012770073
0.009000000000000001 0.01 0.7848 0.1962 0.8731772585 0.0850971929 154.1141104956 7.5425196253 38.2670012347 1.0731965791 11.9524969656 0.4971584191 205.2067859544 9.1979718164
0.0095 0.0 0.7924 0.1981 1.1082634435 0.0533139625 0.0000000000 0.0000000000 59.2987985224 1.9441752844 14.2239289776 0.5559388919 74.6309909435 2.5534281388
0.0 0.002 0.7984 0.1996 0.0000000000 0.0000000000 73.9662368006 9.0827800310 50.9411721290 1.7197216637 13.9314496739 0.4049020398 138.8388586035 11.2074037345
0.0005 0.0095 0.792 0.198 0.0551057154 0.0148528289 151.8392940644 12.9891113909 39.7132831752 1.7294272115 12.1525150701 0.2401230244 203.7601980251 14.9735144557
0.0095 0.0005 0.792 0.198 1.1061348965 0.1117906896 24.7790882481 2.6637765357 56.4611619681 0.8704317063 14.1984549738 0.5209402842 96.5448400865 4.1669392158
0.0095 0.001 0.7916 0.1979 1.1094459695 0.0600816354 44.9410840078 5.4317329118 54.0344478955 2.1900728658 14.1309960376 0.6440048277 114.2159739104 8.3258922407
0.0095 0.0015 0.7912 0.1978 1.0973842035 0.0612909097 55.9538679735 7.7277225837 52.7236258283 2.6590609881 13.9706041613 0.2459394383 123.7454821666 10.6940139198
0.0095 0.002 0.7908 0.1977 1.1394821320 0.0233937016 68.1095736820 9.4135807464 50.9006993619 1.1772532172 13.9040887068 0.5218007844 134.0538438827 11.1360284496
0.0095 0.0025 0.7904 0.1976 1.0848494270 0.0424287985 79.3357635804 4.8161578337 49.2933523281 0.9677542212 13.8970125946 0.5330996797 143.6109779301 6.3594405331
0.0095 0.003 0.79 0.1975 1.0760987340 0.0654910232 83.3398815814 11.5931919310 48.6375283072 2.4875490773 13.5946267338 0.4190651831 146.6481353564 14.5652972146
0.0095 0.0035 0.7896 0.1974 1.0969111931 0.0737896275 98.5066217562 8.2471999953 46.8323602998 1.2140998489 13.3446041032 0.4979456118 159.7804973523 10.0330350835
0.0095 0.004 0.7892 0.1973 1.0931271096 0.0822086144 103.4156068577 16.5310053712 46.4276326294 2.6692133123 13.3295083972 0.5390030509 164.2658749939 19.8214303488
0.0095 0.0045 0.7888 0.1972 1.0477181081 0.0823907598 111.4374645149 4.2570227602 44.9445948086 1.5505389202 13.2238384552 0.2262310766 170.6536158868 6.1161835168
0.0095 0.005 0.7884 0.1971 1.0205200082 0.0623046498 121.1957588948 4.7610726953 43.0122266762 1.6419943510 12.9172069271 0.2466550420 178.1457125063 6.7120267381
0.0005 0.01 0.7916 0.1979 0.0473010433 0.0231243572 162.8981321980 3.4666709583 37.8189098854 1.4456386125 12.1416650314 0.4851239028 212.9060081581 5.4205578308
0.0095 0.0055 0.7879999999999999 0.19699999999999998 1.0006535700 0.0518890504 119.7200795732 8.4076489233 43.2017879015 1.9494661545 12.7964412791 0.5115149823 176.7189623238 10.9205191105
0.0095 0.006 0.7876 0.1969 1.0138978622 0.0674201666 124.1367391340 8.1524128663 43.2273931214 1.8774773255 12.6742604087 0.3676504690 181.0522905263 10.4649608274
0.0095 0.0065 0.7872 0.1968 1.0037281379 0.0965729311 135.3285505691 13.0190368128 41.2871782281 3.3444634035 12.6285015499 0.2872742747 190.2479584850 16.7473474221
0.0095 0.006999999999999999 0.7868 0.1967 1.0086947474 0.0657297312 136.6089861650 16.1454934536 41.3536692025 2.3365901140 12.6785060760 0.5704624155 191.6498561909 19.1182757143
0.0095 0.0075 0.7864 0.1966 1.0226485552 0.1057831547 137.5910426454 1.5314872824 41.2285340146 1.6653361126 12.5733078748 0.7219428673 192.4155330900 4.0245494170
0.0095 0.008 0.7859999999999999 0.1965 0.9727459545 0.0712599283 142.4591627811 15.2698234186 40.3092240205 1.5225640275 12.2709220140 0.3262673504 196.0120547701 17.1899147248
0.0095 0.0085 0.7856 0.1964 0.9311210365 0.0364125877 145.7166843429 8.1595224689 39.4146932714 1.3477155818 12.0609973525 0.2142264317 198.1234960033 9.7578770701
0.0095 0.009000000000000001 0.7852 0.1963 0.9509874746 0.0570639598 143.6877063570 6.5314881653 39.2907970458 1.4451788835 12.0633560565 0.3236513293 195.9928469339 8.3573823379
0.0095 0.0095 0.7848 0.1962 0.9502779590 0.0612470888 150.6308586464 7.4712825570 38.6713159177 1.2171254228 12.0237298283 0.4461540952 202.2761823514 9.1958091638
0.0095 0.01 0.7844 0.1961 0.9223703435 0.0672773166 156.7184412544 11.1282242011 37.8205618350 1.5869094096 11.9105120333 0.3231421122 207.3718854662 13.1055530395
0.001 0.0 0.7992 0.1998 0.1113939569 0.0096243385 0.0000000000 0.0000000000 61.1935847997 2.0849568297 14.5300887649 0.4127060835 75.8350675215 2.5072872517
0.01 0.0 0.792 0.198 1.1725928623 0.1036270755 0.0000000000 0.0000000000 59.9409939586 1.2042871753 14.5560345096 0.3930300305 75.6696213305 1.7009442813
0.01 0.0005 0.7916 0.1979 1.2078321395 0.0793699666 24.8647100813 6.9044090244 57.6935164257 1.9728519222 14.2706313181 0.5387139628 98.0366899646 9.4953448760
0.01 0.001 0.7912 0.1978 1.2177653586 0.1069610366 39.9763149847 5.5604121661 54.5647237412 1.8371462979 14.4678189777 0.5607043905 110.2266230622 8.0652238911
0.01 0.0015 0.7908 0.1977 1.1576930337 0.0457379320 58.1417652710 4.1804107203 52.8446311420 1.3804869111 13.9861716082 0.3301457778 126.1302610549 5.9367813412
0.01 0.002 0.7904 0.1976 1.1607676015 0.0852154255 67.3707610458 4.7416512610 50.9894916570 1.8861203688 13.6351964437 0.6667244931 133.1562167480 7.3797115484
0.01 0.0025 0.79 0.1975 1.1380631007 0.0345524327 79.9539272699 7.7386085642 48.9968273615 2.0104081625 13.7710577977 0.4391255802 143.8598755298 10.2226947396
0.01 0.003 0.7896 0.1974 1.1165411260 0.0087730366 88.6198946266 6.8334626377 47.6058857351 1.9203366091 13.5507548382 0.2995312707 150.8930763259 9.0621035541
0.01 0.0035 0.7892 0.1973 1.1200887043 0.0840761907 97.1451048788 8.9578172274 46.7935394824 1.1680843754 13.3974390742 0.3347964188 158.4561721397 10.5447742123
0.01 0.004 0.7888 0.1972 1.0784637862 0.0693891956 101.2354933632 10.7832000153 46.2855649573 1.6602012047 13.0936379910 0.3086699306 161.6931600977 12.8214603462
0.01 0.0045 0.7884 0.1971 1.0921810887 0.0873674726 109.0711883984 5.1933361572 44.4316644345 1.5841745201 13.1087336970 0.3047401833 167.7037676186 7.1696183332
0.001 0.0005 0.7988 0.1997 0.1222731968 0.0148528289 24.4262225114 6.8835473700 57.4399421506 2.8053994299 14.5819802543 0.6204882062 96.5704181131 10.3242878350
0.01 0.005 0.7879999999999999 0.19699999999999998 1.1058983913 0.1025396724 113.1265497692 11.4637760084 44.3664124224 2.6577216136 13.0209899058 0.4273940520 171.6198504887 14.6514313464
0.01 0.0055 0.7876 0.1969 1.1115745165 0.1207705961 122.9613848787 10.4043298103 42.6909224645 2.2332920824 12.6483146640 0.3433106525 179.4121965237 13.1017031413
0.01 0.006 0.7872 0.1968 1.0661655150 0.0789601629 124.5032265259 15.6614040109 42.9961201669 2.3571923973 12.6492581456 0.2997600147 181.2147703534 18.3973165858
0.01 0.0065 0.7868 0.1967 1.0671115358 0.0634363248 129.0424809842 2.2867621606 42.0677244495 0.9081690059 12.6468994416 0.5269528585 184.8242164111 3.7853203498
0.01 0.006999999999999999 0.7864 0.1966 1.0065662005 0.0493021204 136.5694184997 3.0347638383 40.8960791425 1.2172862841 12.5487773526 0.3940478990 191.0208411953 4.6954001418
0.01 0.0075 0.7859999999999999 0.1965 1.0318722586 0.0524295313 137.5813128917 12.0783347532 40.4467488309 1.6307274579 12.2143131165 0.3939371920 191.2742470977 14.1554289344
0.01 0.008 0.7856 0.1964 1.0321087638 0.0599324938 141.6152688042 5.8412798761 39.8574157844 0.7259844270 12.3997072558 0.3449841561 194.9045006082 6.9721809530
0.01 0.0085 0.7852 0.1963 0.9803141214 0.0626091446 147.3616613800 8.8522596176 39.3775244038 0.9573529401 12.1633651088 0.4406311719 199.8828650140 10.3128528742
0.01 0.009000000000000001 0.7848 0.1962 1.0056201796 0.0849919592 151.5655636584 6.7234275375 38.4673001328 1.1286498101 12.0836409115 0.2814834380 203.1221248823 8.2185527448
0.01 0.0095 0.7844 0.1961 0.9734554702 0.0849234874 155.8693580755 6.5332826118 37.9795619913 0.9860029432 11.9987275652 0.3364276087 206.8211031022 7.9406366511
0.001 0.001 0.7984 0.1996 0.1234557229 0.0117398102 45.9821676610 7.0974721239 54.1203492786 1.6212550055 14.4414014922 0.4933840612 114.6673741547 9.2238510008
0.01 0.01 0.784 0.196 0.9954504553 0.0567494254 156.4849271639 7.4035799672 37.7152500433 0.6992675852 11.8496574685 0.2547295554 207.0452851310 8.4143265332
0.001 0.0015 0.7979999999999999 0.1995 0.1128129882 0.0161517653 56.5908425203 6.9207649113 54.5928068856 2.4298587799 14.1569417823 0.2228694523 125.4534041764 9.5896449088
0.001 0.002 0.7976 0.1994 0.1187256186 0.0203229415 63.7376709886 9.3894113266 51.6031909613 2.9114112170 14.0824067339 0.7850175346 129.5419943024 13.1061630197
0.001 0.0025 0.7972 0.1993 0.1218001864 0.0174437628 74.0045071654 6.1797519139 49.8921840853 1.0460885719 13.8342710665 0.5479784813 137.8527625036 7.7912627299
0.001 0.003 0.7968 0.1992 0.1092654099 0.0162208788 91.6633616055 6.0837479360 48.5218918299 1.2709307865 13.5884941032 0.3597622988 153.8830129485 7.7306619001
0.001 0.0035 0.7964 0.1991 0.1009877273 0.0079993323 99.5074890939 10.5887440814 47.2977971207 2.7841201860 13.5403765404 0.5406454317 160.4466504823 13.9215090314
0.0 0.0025 0.7979999999999999 0.1995 0.0000000000 0.0000000000 83.8108016638 13.0424031015 49.7459865391 1.8571643352 13.8158731749 0.1039800650 147.3726613778 15.0035475017
0.001 0.004 0.7959999999999999 0.19899999999999998 0.1064273473 0.0181970747 106.5446956697 10.7539008191 46.2554168758 0.9456658022 13.4219695964 0.8514868088 166.3285094892 12.5692505048
0.001 0.0045 0.7956 0.1989 0.1121034725 0.0124609300 107.6915093139 9.5431724664 45.3191743974 1.6230416066 13.2974300220 0.2522397727 166.4202172058 11.4309147757
0.001 0.005 0.7952 0.1988 0.1118669673 0.0090492224 116.2893683943 10.3275626621 44.8851246203 1.8076028588 13.1615686680 0.3904007944 174.4479286499 12.5346155377
0.001 0.0055 0.7948 0.1987 0.1050083160 0.0109305332 121.7140304455 4.7232653600 43.8576119224 1.3876534598 12.7167170818 0.6193552659 178.3933677657 6.7412046189
0.001 0.006 0.7944 0.1986 0.1137590090 0.0139838397 127.0037732445 4.6824724154 43.0270942233 1.6547123157 12.9205091128 0.6873792990 183.0651355896 7.0385478698
0.001 0.0065 0.794 0.1985 0.1163605664 0.0184170607 130.5265927590 11.0870321764 42.2700882847 1.5125211892 12.8365392482 0.6003939301 185.7495808583 13.2183643564
0.001 0.006999999999999999 0.7936 0.1984 0.1073733682 0.0191203900 129.4692928495 13.5017291311 43.2385437817 2.9882173790 12.8370109890 0.5401512642 185.6522209884 17.0492181643
0.001 0.0075 0.7932 0.1983 0.1090289047 0.0096243385 139.6187233308 7.1728377124 41.3181522845 1.7823641336 12.7893651669 0.1787742085 193.8352696869 9.1436003930
0.001 0.008 0.7928 0.1982 0.1012242326 0.0075681669 144.9610068002 7.9109990955 40.6156606852 1.2699518248 12.5511360566 0.2127629512 198.2290277746 9.4012820384
0.001 0.0085 0.7924 0.1981 0.0917640239 0.0125681996 148.3923666293 6.6771571666 39.8309845896 1.7899132010 12.3430983583 0.6876227163 200.6582136011 9.1672612835
0.0 0.003 0.7976 0.1994 0.0000000000 0.0000000000 91.3429283814 9.4577344023 47.8222911425 2.0173586165 13.5432069852 0.6078570289 152.7084265091 12.0829500477
0.001 0.009000000000000001 0.792 0.198 0.1189621238 0.0126568966 148.8898813720 7.9443134395 40.0548237705 1.4363144322 12.6049145092 0.5396104566 201.6685817755 9.9328952249
0.001 0.0095 0.7916 0.1979 0.1009877273 0.0224667507 154.9547612212 5.6265668155 39.0235941859 0.9582354768 12.2949807954 0.5006021393 206.3743239298 7.1078711823
0.001 0.01 0.7912 0.1978 0.0998052013 0.0245145386 158.9776900795 9.4737832968 38.6345600374 2.4075790794 12.0199559018 0.2900342928 209.7320112200 12.1959112076
0.0015 0.0 0.7988 0.1997 0.1799804696 0.0235272175 0.0000000000 0.0000000000 60.6092076021 1.8520606704 14.8338898482 0.2469868392 75.6230779199 2.1225747271
0.0015 0.0005 0.7984 0.1996 0.1806899852 0.0245965425 25.9317397446 8.2907130810 57.2631835353 1.2855958055 14.4088513761 0.2515294408 97.7844646412 9.8524348698
0.0015 0.001 0.7979999999999999 0.1995 0.1750138600 0.0328733743 41.0381554460 5.9970998882 55.4274544590 0.6674030022 14.3291271788 0.3648481383 110.9697509438 7.0622244030
0.0015 0.0015 0.7976 0.1994 0.1705202609 0.0268992844 55.2176499384 12.7865353162 53.5793357600 2.4136270887 14.1258068887 0.2150931191 123.0933128480 15.4421548084
0.0015 0.002 0.7972 0.1993 0.1766693966 0.0085404257 67.7618971473 6.3483031259 51.8856743557 2.6259648410 13.9243735617 0.3548369042 133.7486144613 9.3376452968
0.0015 0.0025 0.7968 0.1992 0.1761963861 0.0197874461 78.3491665483 11.2550060825 49.8967269469 1.9300548920 13.9951346836 0.6514779903 142.4172245649 13.8563264109
0.0015 0.003 0.7964 0.1991 0.1821090165 0.0291199299 85.8761040638 13.5982940899 48.5541048486 1.7487500559 13.6856727106 0.2040931984 148.2979906395 15.5802572741
0.0 0.0035 0.7972 0.1993 0.0000000000 0.0000000000 96.4932113763 11.9999504074 47.3258802652 2.3384373167 13.5658505442 0.6686722591 157.3849421857 15.0070599832
0.0015 0.0035 0.7959999999999999 0.19899999999999998 0.1643711253 0.0226847834 96.7714823341 11.3647303307 46.9818617453 2.4078199314 13.6144398479 0.8217123746 157.5321550526 14.6169474201
0.0015 0.004 0.7956 0.1989 0.1700472505 0.0279596783 101.5273859763 4.9126089371 47.4212803589 2.5393373641 13.6323659988 0.4610971444 162.7510795845 7.9410031239
0.0015 0.0045 0.7952 0.1988 0.1837645530 0.0124788723 107.7609148908 11.9985186538 45.3579952148 2.8325510981 13.2186493063 0.4481428472 166.5213239649 15.2916914714
0.0015 0.005 0.7948 0.1987 0.1705202609 0.0112333754 116.9613700546 9.2377233522 44.6765659738 2.9299673515 13.2455385326 0.4124817069 175.0539948219 12.5914057860
0.0015 0.0055 0.7944 0.1986 0.1572759688 0.0277830722 120.2960809963 4.4635648124 43.8695885576 1.5732901935 13.2030818595 0.1266375888 177.5260273822 6.1912756669
0.0015 0.006 0.794 0.1985 0.1551474219 0.0180984448 125.8647434033 9.3687970538 42.8123407656 1.1238479653 13.0507095770 0.3590812234 181.8829411678 10.8698246873
0.0015 0.0065 0.7936 0.1984 0.1631885992 0.0292349531 133.0096259208 8.6321437648 42.7499796653 1.6632729771 13.0917510277 0.3397267590 189.0145452130 10.6643784540
0.0015 0.006999999999999999 0.7932 0.1983 0.1508903280 0.0092931805 133.0472476354 7.1380350192 41.8071293883 2.2813081103 12.5978383971 0.3446227269 187.6031057488 9.7732590369
0.0015 0.0075 0.7928 0.1982 0.1532553801 0.0205963321 135.2546044404 10.2914135043 41.8385164321 1.5709785190 12.5190576814 0.3932926664 189.7654339340 12.2762810218
0.0015 0.008 0.7924 0.1981 0.1622425784 0.0246873385 139.0907220263 6.3485987149 40.9819805256 0.7989298990 12.4935836775 0.2334692893 192.7285288078 7.4056852417
0.0 0.004 0.7968 0.1992 0.0000000000 0.0000000000 104.6331233793 7.8305099167 46.5527678173 1.3446139743 13.4130065210 0.2588408781 164.5988977176 9.4339647691
0.0015 0.0085 0.792 0.198 0.1598775262 0.0327506357 151.9787538685 6.1153540293 39.8739352811 1.6909320884 12.4954706407 0.3414908249 204.5080373165 8.1805275783
0.0015 0.009000000000000001 0.7916 0.1979 0.1501808123 0.0232209103 153.8805964051 10.0070489710 39.1607060089 2.0102140442 12.1237388805 0.4390079919 205.3152221068 12.4794919174
0.0015 0.0095 0.7912 0.1978 0.1572759688 0.0175077769 151.2795088976 9.7926688688 39.0330928965 2.0498831781 12.2869612016 0.3264010101 202.7568389645 12.1864608339
0.0015 0.01 0.7908 0.1977 0.1515998436 0.0195256506 155.7376820745 7.0618347600 38.5358560443 1.7613204103 12.1600629231 0.1893227006 206.5852008855 9.0320035215
0.002 0.0 0.7984 0.1996 0.2405258049 0.0207046776 0.0000000000 0.0000000000 60.4584671943 2.4676149987 14.7051046064 0.6143912933 75.4040976056 3.1027109696
0.002 0.0005 0.7979999999999999 0.1995 0.2438368780 0.0309957207 26.7477417606 8.4776135141 56.5313698293 2.4372660270 14.5395235812 0.3795259650 98.0624720491 11.3254012268
0.002 0.001 0.7976 0.1994 0.2431273623 0.0499154891 45.2135171133 6.0607421998 54.4916249680 1.7994255671 14.4725363858 0.4495014209 114.4208058294 8.3595846769
0.002 0.0015 0.7972 0.1993 0.2303560806 0.0083817662 57.0825194107 8.6515672035 52.7442751993 1.1911559511 14.1843027494 0.4172877478 124.2414534400 10.2683926686
0.002 0.002 0.7968 0.1992 0.2213688824 0.0174693966 67.3538961393 5.5067015520 52.2263889762 2.1196612963 14.1069372562 0.7379896142 133.9085912541 8.3818218591
0.002 0.0025 0.7964 0.1991 0.2220783981 0.0206397385 81.1772816437 5.5111695129 50.1350206876 1.2706043708 13.8493667725 0.2997926782 145.3837475019 7.1022063004
0.0 0.0045 0.7964 0.1991 0.0000000000 0.0000000000 108.8117282979 3.5542373678 46.6427990745 1.8725252166 13.6234029234 0.2761098613 169.0779302958 5.7028724457
0.002 0.003 0.7959999999999999 0.19899999999999998 0.2230244189 0.0191904710 88.6672460950 12.4192441122 48.2088473665 1.3475763653 13.5158460181 0.4302876189 150.6149638985 14.2162985674
0.002 0.0035 0.7956 0.1989 0.2175847990 0.0154725754 97.1107264155 5.1100279809 47.4667089750 1.3047553031 13.5153742773 0.4993148646 158.3103944668 6.9295707240
0.002 0.004 0.7952 0.1988 0.2270450076 0.0401641289 105.8668561572 12.8951666034 46.3636195795 2.2467690742 13.5800027686 0.3779418284 166.0375235129 15.5600416349
0.002 0.0045 0.7948 0.1987 0.2140372207 0.0141112577 109.1963778969 9.3310320646 45.7040786717 2.5129456068 13.3653606989 0.6720252122 168.4798544882 12.5301141413
0.002 0.005 0.7944 0.1986 0.2083610955 0.0175970053 112.4311966998 6.5536128956 45.0449507514 2.1496150264 13.1563795190 0.7259071839 170.8408880657 9.4467321112
0.002 0.0055 0.794 0.1985 0.2119086738 0.0195828604 119.6493766958 7.2198513242 44.5642333959 1.7664000559 12.9841941225 0.1799405226 177.4097128880 9.1857747631
0.002 0.006 0.7936 0.1984 0.2206593668 0.0252341202 126.6723129661 3.9910230757 43.0080968021 0.4605533779 13.0200464242 0.2265141998 182.9211155592 4.7033247736
0.002 0.0065 0.7932 0.1983 0.2057595382 0.0178243989 130.3456193389 4.8877479794 42.5814807985 1.6506263463 12.9502287840 0.6901656759 186.0830884596 7.2463644005
0.002 0.006999999999999999 0.7928 0.1982 0.2059960434 0.0236221240 138.5990451359 11.9099941417 41.0732507452 1.2168445652 12.6275580682 0.4751495612 192.5058499927 13.6256103921
0.002 0.0075 0.7924 0.1981 0.2147467364 0.0274427592 137.1246631148 5.9264941084 41.0674689213 0.8653362746 12.2798850895 0.3301295999 190.6867638620 7.1494027421
