# Supplementary material for: Multipressure Sampling for Improving the Performance of MOF-based Electronic Noses
Source: ACS Sens. 2024 Jul 12;9(7):3531–9. doi: 10.1021/acssensors.4c00199 (PMC11287752; doi:10.1021/acssensors.4c00199)
Supplement: Supplementary file 2 — se4c00199_si_002.zip [file se4c00199_si_002.zip › Multiplex_Adsorption_Data/Methane_5bar/SAPBIW.csv]

methane_comp CO2_comp N2_comp O2_comp methane_mass methane_error CO2_mass CO2_error N2_mass N2_error O2_mass O2_error total_mass total_error
0.0 0.0 0.8 0.2 0.0000000000 0.0000000000 0.0000000000 0.0000000000 33.2182334017 0.7206963789 10.7485343643 0.2306804996 43.9667677660 .9513768785
0.0 0.0005 0.7996 0.1999 0.0000000000 0.0000000000 0.1606738199 0.0353145439 33.6066009221 0.8457177775 10.8470694387 0.5160585407 44.6143441807 1.3970908621
0.0 0.005 0.7959999999999999 0.19899999999999998 0.0000000000 0.0000000000 1.6620331531 0.0684696076 33.2903035016 1.2941747166 10.7942226360 0.0907407559 45.7465592907 1.4533850801
0.002 0.008 0.792 0.198 0.0895113529 0.0130582430 2.6440252198 0.0749939692 33.3935241050 0.2498162304 10.7279009513 0.1630254945 46.8549616290 .5008939371
0.002 0.0085 0.7916 0.1979 0.0897224646 0.0119981290 2.8741796105 0.1528024158 32.9780611763 0.4670268202 10.6455778443 0.3809238511 46.5875410957 1.0127512161
0.002 0.009000000000000001 0.7912 0.1978 0.0898280204 0.0120426216 3.0267473637 0.2279029211 32.9815633039 0.9203224021 10.5933626766 0.2703890078 46.6915013646 1.4306569526
0.002 0.0095 0.7908 0.1977 0.0904613554 0.0056093768 3.2198454500 0.0823042583 32.9107834616 0.4600078257 10.6706327029 0.2362889389 46.8917229699 .7842103997
0.002 0.01 0.7904 0.1976 0.0881391269 0.0078990758 3.2736928923 0.0870743075 32.7740161621 0.4263736163 10.6643163520 0.3089905962 46.8001645333 .8303375958
0.0025 0.0 0.7979999999999999 0.1995 0.1106225210 0.0230353706 0.0000000000 0.0000000000 33.4838421330 0.2565260758 10.9159176637 0.1235624910 44.5103823177 .4031239374
0.0025 0.0005 0.7976 0.1994 0.1156892014 0.0064518714 0.1632793413 0.0231167241 33.3522358637 1.4850112891 10.7702205025 0.4178274490 44.4014249089 1.9324073336
0.0025 0.001 0.7972 0.1993 0.1094614068 0.0190656174 0.3355332563 0.0478301387 33.7011583677 1.1480357387 10.6908450259 0.7048997320 44.8369980567 1.9198312268
0.0025 0.0015 0.7968 0.1992 0.1187503207 0.0180002887 0.5025761285 0.0198388357 33.2147312741 0.8908544508 10.8565439651 0.2511172974 44.6926016884 1.1798108726
0.0025 0.002 0.7964 0.1991 0.1121003028 0.0104622826 0.6829361101 0.0545433544 33.1336293714 0.2205822171 10.8220145800 0.2553764549 44.7506803643 .5409643090
0.0 0.0055 0.7956 0.1989 0.0000000000 0.0000000000 1.7923092232 0.1134524324 33.2187863693 1.2768350879 10.6335767775 0.3375950219 45.6446723700 1.7278825422
0.0025 0.0025 0.7959999999999999 0.19899999999999998 0.1141058637 0.0141050411 0.8433204276 0.0715158774 33.4224627385 0.7979128618 10.7295853115 0.2796317030 45.1094743413 1.1631654833
0.0025 0.003 0.7956 0.1989 0.1175892065 0.0166149051 1.0184693664 0.0871320401 33.3695621792 1.1155483137 10.7249533209 0.3826163424 45.2305740730 1.6019116013
0.0025 0.0035 0.7952 0.1988 0.1175892065 0.0167218576 1.1626415507 0.0883508896 33.1819218680 1.1840631030 10.8843359091 0.5391587553 45.3464885343 1.8282946055
0.0025 0.004 0.7948 0.1987 0.1115725236 0.0035702225 1.3797683343 0.1119951465 33.3334349680 0.5907455517 10.6390509483 0.1298255556 45.4638267742 .8361364763
0.0025 0.0045 0.7944 0.1986 0.1118891911 0.0131670070 1.4920952571 0.0457157164 32.9314275823 0.7894828801 10.7043199078 0.2330930333 45.2397319383 1.0814586368
0.0025 0.005 0.794 0.1985 0.1169558714 0.0087706678 1.6539270865 0.0943013726 33.2626551257 0.6732757947 10.6929504762 0.3666884557 45.7264885598 1.1430362908
0.0025 0.0055 0.7936 0.1984 0.1093558509 0.0165342367 1.9046361460 0.0985227252 32.9096775266 1.1698015324 10.6577894561 0.3881641899 45.5814589796 1.6730226842
0.0025 0.006 0.7932 0.1983 0.1136836404 0.0098024953 1.9952503903 0.1261459898 33.1284683413 0.9047418343 10.7805372090 0.1564654173 46.0179395810 1.1971557367
0.0025 0.0065 0.7928 0.1982 0.1168503156 0.0203216240 2.1538976936 0.1051336167 33.0497626312 0.9520041710 10.6386298583 0.3376800993 45.9591404987 1.4151395110
0.0025 0.006999999999999999 0.7924 0.1981 0.1098836301 0.0199318945 2.3070444516 0.1237960373 32.5699711478 0.7492807588 10.6377876781 0.4780587083 45.6246869076 1.3710673989
0.0 0.006 0.7952 0.1988 0.0000000000 0.0000000000 1.9509565265 0.1727861178 33.0484723736 0.4587558712 10.5849408754 0.1727157238 45.5843697755 .8042577128
0.0025 0.0075 0.792 0.198 0.1190669883 0.0137076361 2.5209867091 0.1400976161 33.1633052949 1.4314310661 10.6697905228 0.4037693807 46.4731495151 1.9890056990
0.0025 0.008 0.7916 0.1979 0.1130503053 0.0144946273 2.7221908619 0.0707855515 32.9905951067 0.6657535001 10.7988546267 0.3107947048 46.6246909006 1.0618283837
0.0025 0.0085 0.7912 0.1978 0.1057669523 0.0135933630 2.8371233060 0.1674515390 32.8903236634 0.4200586572 10.5935732217 0.1732057624 46.4267871434 .7743093216
0.0025 0.009000000000000001 0.7908 0.1977 0.1066113991 0.0168228327 3.0151672686 0.1623589631 32.8840566982 0.7855452404 10.6411563986 0.2515617543 46.6469917645 1.2162887905
0.0025 0.0095 0.7904 0.1976 0.1109391885 0.0160278124 3.1888686955 0.1591578654 33.1931655409 0.8746320252 10.6331556875 0.3947247116 47.1261291124 1.4445424146
0.0025 0.01 0.79 0.1975 0.1116780794 0.0205397671 3.3457789845 0.1417273078 33.0270909629 1.0067056106 10.6937926563 0.2251843822 47.1783406831 1.3941570677
0.003 0.0 0.7976 0.1994 0.1315225775 0.0134416981 0.0000000000 0.0000000000 33.1439514318 1.4196791760 10.7978019015 0.0630651783 44.0732759108 1.4961860524
0.003 0.0005 0.7972 0.1993 0.1344781410 0.0193533115 0.1745699340 0.0235620079 33.4890031632 0.7791141177 10.8923366203 0.3403111178 44.6903878585 1.1623405549
0.003 0.001 0.7968 0.1992 0.1376448162 0.0214608290 0.3277166921 0.0366469304 33.1028475129 1.2762746943 10.7668517820 0.3294759980 44.3350608032 1.6638584517
0.003 0.0015 0.7964 0.1991 0.1288836814 0.0063122040 0.5101031903 0.0062360721 33.2930683392 0.8204057052 10.7580088907 0.1418729846 44.6900641016 .9748269659
0.0 0.0065 0.7948 0.1987 0.0000000000 0.0000000000 2.1304480009 0.0948472709 32.8280226564 0.4946735318 10.8224356701 0.3642699201 45.7809063274 .9537907228
0.003 0.002 0.7959999999999999 0.19899999999999998 0.1362725903 0.0082143878 0.6771460625 0.0328250252 33.2895662116 1.1459370377 10.8449639884 0.3345782471 44.9479488528 1.5215546978
0.003 0.0025 0.7956 0.1989 0.1254003387 0.0100936996 0.8259502849 0.0764330141 33.3269836803 0.9557271068 10.7451656438 0.2578089298 45.0234999477 1.3000627503
0.003 0.003 0.7952 0.1988 0.1259281179 0.0097797358 1.0196273759 0.0746579429 33.0925254526 1.6922610636 10.8234883952 0.2412688046 45.0615693416 2.0179675469
0.003 0.0035 0.7948 0.1987 0.1402837122 0.0194337448 1.1530879722 0.0296708161 32.8285756239 0.8119345928 10.8150665940 0.1632374511 44.9370139023 1.0242766048
0.003 0.004 0.7944 0.1986 0.1317336891 0.0118410884 1.3311319348 0.0636009777 33.0693008168 1.0865632725 10.6605265415 0.2683754666 45.1926929822 1.4303808052
0.003 0.0045 0.794 0.1985 0.1394392655 0.0256602753 1.5491272256 0.1057916321 33.1920596059 0.8316956647 10.7476921842 0.2784822382 45.6283182812 1.2416298103
0.003 0.005 0.7936 0.1984 0.1397559330 0.0118184837 1.6904043861 0.1123686988 33.2187863693 0.9705145500 10.7727470428 0.3260509890 45.8216937312 1.4207527215
0.003 0.0055 0.7932 0.1983 0.1380670396 0.0115360510 1.8334185609 0.0987640238 33.0221142553 1.5466173629 10.7121100740 0.1797497296 45.7057099298 1.8366671673
0.003 0.006 0.7928 0.1982 0.1340559176 0.0180373900 2.0105940164 0.0595277716 33.1424768517 0.7478230987 10.7394809280 0.1668579663 46.0266077137 .9922462266
0.003 0.0065 0.7924 0.1981 0.1369059253 0.0233810357 2.1709783339 0.1012414279 33.0831250048 1.4621401820 10.7064253582 0.1089427619 46.0974346222 1.6957054075
0.0 0.006999999999999999 0.7944 0.1986 0.0000000000 0.0000000000 2.3588653773 0.2041318200 32.8541964522 0.6912134283 10.5493587652 0.4272663718 45.7624205947 1.3226116201
0.003 0.006999999999999999 0.792 0.198 0.1335281384 0.0109289808 2.3727614915 0.0741126088 33.1867142532 0.5308969440 10.6175753552 0.2231117785 46.3105792383 .8390503121
0.003 0.0075 0.7916 0.1979 0.1383837071 0.0177057141 2.4810353809 0.0645791496 33.0534490813 0.9577205855 10.7476921842 0.1740156908 46.4205603535 1.2140211400
0.003 0.008 0.7912 0.1978 0.1364837020 0.0092889140 2.6503942721 0.1061017329 33.0820190697 0.3822733240 10.7148471594 0.2743181178 46.5837442032 .7719820887
0.003 0.0085 0.7908 0.1977 0.1255058945 0.0071715853 2.8429133536 0.1318173983 32.8591731599 1.0888684143 10.7596932509 0.0845374350 46.5872856589 1.3123948329
0.003 0.009000000000000001 0.7904 0.1976 0.1347948085 0.0084602858 3.0313794018 0.0969275406 33.1773138054 0.6807860374 10.7689572323 0.0992076031 47.1124452480 .8853814669
0.003 0.0095 0.79 0.1975 0.1391225980 0.0256098570 3.1217041438 0.1858379785 32.8779740555 1.2662838652 10.7022144575 0.1685381080 46.8410152548 1.6462698087
0.003 0.01 0.7896 0.1974 0.1334225826 0.0186018024 3.3486740083 0.2602405782 32.6663718185 1.1182555845 10.5750452590 0.3793121682 46.7235136684 1.7764101333
0.0035 0.0 0.7972 0.1993 0.1605504336 0.0177559859 0.0000000000 0.0000000000 33.6038360845 0.9549414436 10.8479116188 0.3012268866 44.6122981369 1.2739243161
0.0035 0.0005 0.7968 0.1992 0.1537948598 0.0204091611 0.1624108342 0.0231167241 33.1480065269 1.5288458460 10.8323312865 0.4803609677 44.2965435074 2.0527326989
0.0035 0.001 0.7964 0.1991 0.1539004157 0.0195731384 0.3416128062 0.0463203805 32.9218428120 0.6669174429 10.7399020180 0.4116464964 44.1572580519 1.1444574582
0.0 0.0075 0.794 0.1985 0.0000000000 0.0000000000 2.5537004778 0.1256507025 33.2339008148 1.0046564772 10.7319013069 0.2702027009 46.5195025995 1.4005098806
0.0035 0.0015 0.7959999999999999 0.19899999999999998 0.1643504439 0.0121016906 0.5095241856 0.0247689545 33.3815431421 0.4702058098 10.8851780893 0.4281473450 44.9405958609 .9352237999
0.0035 0.002 0.7956 0.1989 0.1591782077 0.0239088057 0.6528278628 0.0450360008 32.9500441554 0.9797670396 10.6950559265 0.5246832859 44.4571061524 1.5733951320
0.0035 0.0025 0.7952 0.1988 0.1628726621 0.0264741119 0.8381093848 0.0156438471 32.9356669999 0.5496125012 10.7767473984 0.5373478781 44.7133964452 1.1290783383
0.0035 0.003 0.7948 0.1987 0.1574893143 0.0139173685 1.0314969734 0.0384765978 33.2849581489 0.9786098292 10.8603337756 0.3515045347 45.3342782122 1.3825083302
0.0035 0.0035 0.7944 0.1986 0.1612893245 0.0221978688 1.1843542291 0.0778842109 32.7948446053 0.6116568440 10.7028460926 0.2193689277 44.8433342515 .9311078514
0.0035 0.004 0.794 0.1985 0.1501004054 0.0142964856 1.3369219824 0.1045516506 32.7694080994 0.7343253188 10.7169526097 0.2450671805 44.9733830969 1.0982406355
0.0035 0.0045 0.7936 0.1984 0.1559059766 0.0084602858 1.5002013237 0.0883167326 32.9826692390 1.0588342148 10.7399020180 0.3074620738 45.3786785573 1.4630733070
0.0035 0.005 0.7932 0.1983 0.1560115325 0.0068603176 1.7315137238 0.1187228039 32.9732687911 0.5338374375 10.8024338922 0.3396205558 45.6632279396 .9990411148
0.0035 0.0055 0.7928 0.1982 0.1547448624 0.0127438734 1.8507887036 0.1180601915 32.8741032829 1.3128268242 10.6575789110 0.2235444946 45.5372157599 1.6671753837
0.0035 0.006 0.7924 0.1981 0.1533726365 0.0283597724 2.0557563874 0.0887295272 33.0783326196 0.9267044921 10.5927310416 0.4131307704 45.8801926851 1.4569245621
0.0 0.008 0.7936 0.1984 0.0000000000 0.0000000000 2.7592471663 0.0723964357 33.7326775162 1.0610045354 10.8245411204 0.3257958322 47.3164658029 1.4591968033
0.0035 0.0065 0.792 0.198 0.1607615453 0.0208520213 2.2080346383 0.1068040153 32.4341254608 0.9091135803 10.6339978676 0.4953898633 45.4369195120 1.5321594802
0.0035 0.006999999999999999 0.7916 0.1979 0.1573837584 0.0156621535 2.3582863726 0.1996718701 32.5235218763 1.5183021545 10.6367349530 0.5148624633 45.6759269603 2.2484986414
0.0035 0.0075 0.7912 0.1978 0.1634004413 0.0128864618 2.5218552162 0.1296557013 33.2938056292 0.9722564745 10.6019950229 0.3240834519 46.5810563096 1.4388820895
0.0035 0.008 0.7908 0.1977 0.1520004105 0.0272734723 2.6428672103 0.1350136794 32.8621223200 0.8901501578 10.6070481036 0.4952122962 46.2640380444 1.5476496057
0.0035 0.0085 0.7904 0.1976 0.1605504336 0.0227902858 2.8078835659 0.1014564378 32.8274696888 0.8129960732 10.6099957341 0.3349204335 46.4058994224 1.2721632303
0.0035 0.009000000000000001 0.79 0.1975 0.1612893245 0.0172750768 3.0530920802 0.0756127896 32.8803702481 0.9200326383 10.8085396981 0.5305490804 46.9032913509 1.5434695851
0.0035 0.0095 0.7896 0.1974 0.1569615350 0.0160722416 3.1963957574 0.0720250266 33.0123451624 0.9905426309 10.7462183690 0.3766885382 47.1119208238 1.4553284373
0.0035 0.01 0.7892 0.1973 0.1558004208 0.0126913067 3.3857303127 0.1388525357 32.3025191915 1.2723519713 10.7514819947 0.2512500113 46.5955319197 1.6751458250
0.004 0.0 0.7968 0.1992 0.1826116043 0.0248717874 0.0000000000 0.0000000000 33.5813487387 1.4191777743 10.8775984681 0.2785930065 44.6415588111 1.7226425682
0.004 0.0005 0.7964 0.1991 0.1879949522 0.0061693754 0.1647268532 0.0262411190 33.3127908474 1.0101272915 10.7853797447 0.3874792860 44.4508923975 1.4300170719
0.0 0.0085 0.7932 0.1983 0.0000000000 0.0000000000 2.8327807704 0.2441519641 33.0803601672 0.6889244458 10.7479027292 0.0954547177 46.6610436668 1.0285311276
0.004 0.001 0.7959999999999999 0.19899999999999998 0.1721615761 0.0322759314 0.3355332563 0.0245923708 33.4007126828 0.6429538915 10.8268571157 0.3345946758 44.7352646309 1.0344168695
0.004 0.0015 0.7956 0.1989 0.1822949368 0.0246883355 0.4883905120 0.0691565375 33.1445043993 0.5278484256 10.7866430149 0.2394836583 44.6018328630 .8611769569
0.004 0.002 0.7952 0.1988 0.1845116095 0.0208092303 0.6814885982 0.0752795256 32.6689523336 1.2805618769 10.6834759498 0.3629850065 44.2184284911 1.7396356393
0.004 0.0025 0.7948 0.1987 0.1773338123 0.0148530234 0.8569270394 0.0485467090 32.7959505403 1.7155879413 10.5914677714 0.2811008775 44.4216791634 2.0600885512
0.004 0.003 0.7944 0.1986 0.1846171653 0.0234932303 0.9927036547 0.0247960097 33.5642067457 0.6239266462 10.8757035629 0.2879714216 45.6172311286 .9601873078
0.004 0.0035 0.794 0.1985 0.1812393784 0.0149963610 1.1953553195 0.0409172465 33.1091144781 1.0498200916 10.8072764279 0.2408215497 45.2929856039 1.3465552488
0.004 0.004 0.7936 0.1984 0.1776504798 0.0208413318 1.2978391613 0.0759710726 33.6888087598 0.6975474775 10.8634919511 0.3277438926 46.0277903520 1.1221037745
0.004 0.0045 0.7932 0.1983 0.1715282411 0.0135999187 1.4755936215 0.1258666317 32.9994425870 1.2742391755 10.7468500041 0.6541015723 45.3934144537 2.0678072982
0.004 0.005 0.7928 0.1982 0.1769115889 0.0158460377 1.7022739836 0.0979699317 33.2633924157 0.8663444854 10.7969597214 0.2381501638 45.9395377096 1.2183106186
0.004 0.0055 0.7924 0.1981 0.1849338328 0.0168042777 1.8542627322 0.0956848062 32.8628596100 0.7020718196 10.7453761888 0.2091482740 45.6474323638 1.0237091775
0.0 0.009000000000000001 0.7928 0.1982 0.0000000000 0.0000000000 3.0446965112 0.0566300988 33.2565724830 0.6693210859 10.6506309250 0.3359639024 46.9518999192 1.0619150871
0.004 0.006 0.792 0.198 0.1788115941 0.0321652739 2.0158050592 0.1446191157 32.5401109018 1.4989295684 10.8022233471 0.2501728624 45.5369509022 1.9258868204
0.004 0.0065 0.7916 0.1979 0.1796560408 0.0202226920 2.1842954433 0.0651734091 32.9094932040 1.5030799568 10.6228389810 0.4085385308 45.8962836691 1.9970145887
0.004 0.006999999999999999 0.7912 0.1978 0.1787060382 0.0162240392 2.2783837162 0.0467884569 32.8884804384 1.0904756248 10.5582016565 0.4958710507 45.9037718493 1.6493591716
0.004 0.0075 0.7908 0.1977 0.1798671525 0.0257556251 2.4923259736 0.0290311853 32.8858999233 1.0487370726 10.6664218023 0.3450919763 46.2245148517 1.4486158593
0.004 0.008 0.7904 0.1976 0.1752226955 0.0111909106 2.6828185385 0.1086247490 32.7229588279 0.8941312833 10.5426213242 0.1934843537 46.1236213861 1.2074312966
0.004 0.0085 0.79 0.1975 0.1798671525 0.0274152721 2.8863387103 0.2195642226 33.1201738285 1.0713177977 10.6729486983 0.1813407617 46.8593283896 1.4996380541
0.004 0.009000000000000001 0.7896 0.1974 0.1846171653 0.0016888935 3.0122722448 0.0920963444 32.8011115705 0.7866507959 10.6118906394 0.2037771368 46.6098916200 1.0842131706
0.004 0.0095 0.7892 0.1973 0.1864116146 0.0109574894 3.2183979381 0.1006802533 33.4733357502 0.3122656096 10.6487360197 0.2324996829 47.5268813226 .6564030352
0.004 0.01 0.7888 0.1972 0.1787060382 0.0150112133 3.3176972538 0.1162055478 33.0984237728 0.3888787291 10.7133733442 0.1976227296 47.3082004090 .7177182198
0.0045 0.0 0.7964 0.1991 0.2066783360 0.0061040123 0.0000000000 0.0000000000 33.6073382121 1.2088585520 10.8801250085 0.5421792504 44.6941415566 1.7571418147
0.0 0.0095 0.7924 0.1981 0.0000000000 0.0000000000 3.2340310665 0.1790463964 32.5347655492 0.6883639915 10.6904239358 0.3865391168 46.4592205515 1.2539495047
0.0045 0.0005 0.7959999999999999 0.19899999999999998 0.1990783155 0.0130548296 0.1679113793 0.0352670462 33.4021872628 1.2298394313 10.7940120909 0.2079929165 44.5631890485 1.4861542236
0.0045 0.001 0.7956 0.1989 0.1974949779 0.0142933678 0.3375597729 0.0471595731 33.2169431442 1.2874593365 10.7864324698 0.3108186660 44.5384303648 1.6597309434
0.0045 0.0015 0.7952 0.1988 0.2003449856 0.0166978530 0.4993916023 0.0275864020 32.8457176169 0.8335377581 10.6135749996 0.2237728214 44.1590292044 1.1015948345
0.0045 0.002 0.7948 0.1987 0.2038283283 0.0178810472 0.6597759198 0.0411215684 33.2663415758 0.8899982383 10.9889767894 0.2962140371 45.1189226133 1.2452148910
0.0045 0.0025 0.7944 0.1986 0.2055172217 0.0144206432 0.8213182469 0.0705245857 33.1730743877 1.0040110355 10.7038988178 0.2239842914 44.9038086741 1.3129405558
0.0045 0.003 0.794 0.1985 0.2014005440 0.0158488501 0.9924141524 0.0745231082 32.9242390045 0.8394902522 10.7765368534 0.2749444025 44.8945905543 1.2048066130
0.0045 0.0035 0.7936 0.1984 0.1989727596 0.0190819737 1.1797221910 0.1287293086 33.0062625197 1.0527307514 10.6847392200 0.3134381263 45.0696966903 1.5139801600
0.0045 0.004 0.7932 0.1983 0.2020338790 0.0242309864 1.3406855133 0.0929370272 33.1776824504 0.7281775789 10.8578072353 0.4200782297 45.5782090780 1.2654238222
0.0045 0.0045 0.7928 0.1982 0.2034061049 0.0227040774 1.5172819640 0.1193143232 33.1522459446 0.8400043968 10.8051709776 0.3656531372 45.6781049911 1.3476759346
0.0045 0.005 0.7924 0.1981 0.2038283283 0.0201099806 1.6828773243 0.1247563801 32.8661774151 0.4217202265 10.6062059235 0.1354379086 45.3590889912 .7020244958
0.0 0.001 0.7992 0.1998 0.0000000000 0.0000000000 0.3311907206 0.0398378836 33.0729872669 0.8760086843 10.8218040350 0.4950224868 44.2259820225 1.4108690547
0.0 0.01 0.792 0.198 0.0000000000 0.0000000000 3.4094695077 0.0682046959 32.9775082088 1.1328039548 10.8053815226 0.3123296264 47.1923592391 1.5133382771
0.0045 0.0055 0.792 0.198 0.2043561075 0.0189224854 1.8270495086 0.0891441710 33.0331736056 0.8419075693 10.7708521376 0.1665122367 45.8354313593 1.1164864624
0.0045 0.006 0.7916 0.1979 0.2034061049 0.0228605781 2.0849961276 0.0720994615 32.9190779744 1.2256595693 10.7931699108 0.2229177766 46.0006501177 1.5435373855
0.0045 0.0065 0.7912 0.1978 0.2090005645 0.0165288448 2.1521606793 0.1760441086 32.6173420319 0.4422366730 10.5994684825 0.1088385447 45.5779717582 .7436481711
0.0045 0.006999999999999999 0.7908 0.1977 0.2052005542 0.0093080862 2.3698664677 0.0420885085 33.0775953296 0.7963525834 10.7409547432 0.2815294909 46.3936170947 1.1292786690
0.0045 0.0075 0.7904 0.1976 0.2088950086 0.0168016253 2.4245824172 0.1572933320 33.0580571439 0.6553772229 10.5413580541 0.3180794027 46.2328926238 1.1475515829
0.0045 0.008 0.79 0.1975 0.1920060741 0.0129863717 2.7004781836 0.1008133579 32.6429628602 0.7275436971 10.7586405258 0.2549400395 46.2940876437 1.0962834662
0.0045 0.0085 0.7896 0.1974 0.1997116505 0.0202116696 2.8492824059 0.0662852980 32.9181563618 0.2146134624 10.7087413535 0.2661962048 46.6758917717 .5673066348
0.0045 0.009000000000000001 0.7892 0.1973 0.2016116556 0.0307310743 3.0360114398 0.2071235250 33.2331635247 0.9831434186 10.7245322308 0.3866482789 47.1953188509 1.6076462968
0.0045 0.0095 0.7888 0.1972 0.2073116710 0.0292326796 3.1917637193 0.1579420547 32.7778869347 0.9007057647 10.6994773721 0.4691415759 46.8764396971 1.5570220749
0.0045 0.01 0.7884 0.1971 0.1972838662 0.0128656939 3.3567800749 0.1293787391 33.0038663272 0.4583623034 10.6851603101 0.1612065633 47.2430905784 .7618132997
0.0005 0.0 0.7996 0.1999 0.0247000667 0.0063474089 0.0000000000 0.0000000000 33.3782253370 1.3372779597 10.7744314031 0.4660639562 44.1773568068 1.8096893248
0.005 0.0 0.7959999999999999 0.19899999999999998 0.2216672654 0.0036565616 0.0000000000 0.0000000000 33.2462504227 0.4668376397 10.7685361422 0.2957551460 44.2364538303 .7662493473
0.005 0.0005 0.7956 0.1989 0.2287395067 0.0185201625 0.1560417818 0.0374969846 33.2536233229 1.2397477498 10.7885379201 0.4115396565 44.4269425315 1.7073045534
0.005 0.001 0.7952 0.1988 0.2215617095 0.0167218576 0.3459553419 0.0291234212 33.5159142491 0.8372727650 10.8895995349 0.3552547960 44.9730308354 1.2383728398
0.005 0.0015 0.7948 0.1987 0.2194505927 0.0160417098 0.5158932379 0.0379060224 32.9915167193 0.8654114204 10.7575878006 0.1935475778 44.4844483505 1.1129067304
0.005 0.002 0.7944 0.1986 0.2162839175 0.0178810472 0.6499328390 0.0201407119 33.2560195155 0.5010665533 10.7180053348 0.2011885293 44.8402416068 .7402768417
0.005 0.0025 0.794 0.1985 0.2269450574 0.0093701249 0.8320298349 0.0413654225 33.2587843531 1.1825776900 10.7697994124 0.3005462282 45.0875586578 1.5338594656
0.005 0.003 0.7936 0.1984 0.2229339355 0.0314450123 1.0031257404 0.0513652608 32.5668376652 0.5587245391 10.6771595989 0.1784776205 44.4700569400 .8200124327
0.005 0.0035 0.7932 0.1983 0.2316950702 0.0103638421 1.1884072624 0.0685087667 33.2735301536 0.9642238516 10.6533680104 0.5118408158 45.3470004966 1.5549372762
0.005 0.004 0.7928 0.1982 0.2234617147 0.0194016115 1.3389484990 0.0945747156 32.7865500925 0.3886266838 10.7097940786 0.2214453340 45.0587543848 .7240483449
0.005 0.0045 0.7924 0.1981 0.2353895247 0.0108676389 1.5326255900 0.0876078396 33.0186121276 0.9679617039 10.7580088907 0.2444695281 45.5446361330 1.3109067105
0.0005 0.0005 0.7992 0.1998 0.0209000564 0.0030300226 0.1690693889 0.0129986245 33.0987924178 1.0053707156 10.7670623270 0.3140479403 44.0558241901 1.3354473030
0.005 0.005 0.792 0.198 0.2304284001 0.0207985188 1.6843248362 0.0220174124 33.0947373227 0.6027899455 10.7624303363 0.1584026412 45.7719208953 .8040085179
0.005 0.0055 0.7916 0.1979 0.2182894785 0.0101157528 1.8652638225 0.1392094093 33.0328049606 0.7257192563 10.7382176578 0.3717168791 45.8545759194 1.2467612975
0.005 0.006 0.7912 0.1978 0.2268395016 0.0343496287 1.9943818832 0.1214861814 33.3179518775 0.7723578416 10.6478938396 0.2672333213 46.1870671019 1.1954269730
0.005 0.0065 0.7908 0.1977 0.2259950548 0.0265816351 2.2103506573 0.1342991516 32.6610264658 0.8731853412 10.6950559265 0.3211280406 45.7924281044 1.3551941685
0.005 0.006999999999999999 0.7904 0.1976 0.2211394862 0.0225108812 2.3753670129 0.1226752450 32.6877532292 0.4081301545 10.6409458536 0.3892817628 45.9252055819 .9425980435
0.005 0.0075 0.79 0.1975 0.2224061563 0.0235519658 2.4960895046 0.1942783141 33.0799915222 0.6208014841 10.6173648102 0.3295674756 46.4158519933 1.1681992396
0.005 0.008 0.7896 0.1974 0.2256783873 0.0168440135 2.6463412388 0.1101235995 32.8481138095 0.3488246816 10.6849497650 0.4053183789 46.4050832006 .8811106735
0.005 0.0085 0.7892 0.1973 0.2227228238 0.0237910782 2.9086303935 0.2440599486 32.8189908536 0.5555207573 10.7074780833 0.2161238331 46.6578221542 1.0394956172
0.005 0.009000000000000001 0.7888 0.1972 0.2196617044 0.0092841147 2.9563982859 0.1796184371 32.6518103405 1.0184915163 10.6232600710 0.5557358321 46.4511304018 1.7631299002
0.005 0.0095 0.7884 0.1971 0.2270506132 0.0192146425 3.1625239791 0.1401430748 32.5755008230 0.4004906884 10.6476832946 0.2681904056 46.6127587099 .8280388113
0.0005 0.001 0.7988 0.1997 0.0221667265 0.0070966189 0.3424813134 0.0387803537 33.5059608337 0.2632946191 10.7479027292 0.1971070357 44.6185116028 .5062786274
0.005 0.01 0.7879999999999999 0.19699999999999998 0.2147005799 0.0121164128 3.3286983442 0.0989844151 33.0012858121 0.8973757063 10.5125133848 0.1217525680 47.0571981210 1.1302291022
0.0055 0.0 0.7956 0.1989 0.2505895657 0.0043980193 0.0000000000 0.0000000000 33.1303115663 0.9275627173 10.8199091297 0.3120672280 44.2008102617 1.2440279646
0.0055 0.0005 0.7952 0.1988 0.2440451036 0.0273762283 0.1650163556 0.0111373789 33.3579498614 1.0786980152 10.8319101965 0.2027477589 44.5989215171 1.3199593813
0.0055 0.001 0.7948 0.1987 0.2409839842 0.0309593679 0.3346647492 0.0178836565 33.1341823390 0.9519172319 10.8498065241 0.1206156600 44.5596375965 1.1213759163
0.0055 0.0015 0.7944 0.1986 0.2484784489 0.0199207112 0.5046026451 0.0620535365 33.1308645339 0.7615115641 10.8719137523 0.2079545499 44.7558593802 1.0514403617
0.0055 0.002 0.794 0.1985 0.2365506389 0.0213149628 0.6568808961 0.0248635187 33.1763921929 0.7980780535 10.8919155302 0.3755986444 44.9617392581 1.2198551794
0.0055 0.0025 0.7936 0.1984 0.2460506646 0.0093080862 0.8386883896 0.0714455270 33.0381503133 0.6473425308 10.7285325864 0.3114882626 44.8514219539 1.0395844066
0.0055 0.003 0.7932 0.1983 0.2482673372 0.0288505567 0.9790970430 0.0696877386 33.0221142553 0.5720574811 10.7163209746 0.4335358899 44.9657996101 1.1041316663
0.0055 0.0035 0.7928 0.1982 0.2446784386 0.0179084435 1.1852227362 0.0933509385 33.2191550143 0.6218786773 10.7340067572 0.3422547903 45.3830629463 1.0753928496
0.0055 0.004 0.7924 0.1981 0.2505895657 0.0252134880 1.3438700395 0.0876307966 32.8392663292 1.0823599618 10.8211723999 0.4597898559 45.2548983343 1.6549941023
0.0005 0.0015 0.7984 0.1996 0.0204778331 0.0052311413 0.4967860809 0.0374522548 33.6407005857 0.2627484836 10.8335945567 0.3374190222 44.9915590564 .6428509019
0.0055 0.0045 0.792 0.198 0.2426728777 0.0144638466 1.4906477452 0.0980793724 32.9452517702 1.0098522612 10.5862041456 0.3977685460 45.2647765387 1.5201640262
0.0055 0.005 0.7916 0.1979 0.2440451036 0.0201564675 1.6678232006 0.1103820596 32.8873745033 0.3599976625 10.7399020180 0.1897196493 45.5391448255 .6802558389
0.0055 0.0055 0.7912 0.1978 0.2453117737 0.0330603859 1.8507887036 0.1158675177 33.1192522160 1.5628406924 10.6194702605 0.3891350650 45.8348229538 2.1009036610
0.0055 0.006 0.7908 0.1977 0.2491117839 0.0174342975 1.9859863142 0.1417911601 32.6223187396 1.1647158161 10.7767473984 0.3037866397 45.6341642361 1.6277279134
0.0055 0.0065 0.7904 0.1976 0.2464728879 0.0107023420 2.1654777887 0.1446469307 33.0025760696 1.0208582481 10.5504114904 0.2917184790 45.9649382366 1.4679259998
0.0055 0.006999999999999999 0.79 0.1975 0.2390839791 0.0256133373 2.3267306133 0.1681767133 33.5317659846 0.6410326554 10.7933804559 0.1113255730 46.8909610329 .9461482790
0.0055 0.0075 0.7896 0.1974 0.2589284771 0.0281705580 2.5039060688 0.0723964357 32.6589989183 0.5103455829 10.5127239299 0.2303997648 45.9345573941 .8413123414
0.0055 0.008 0.7892 0.1973 0.2455228854 0.0198871238 2.7575101520 0.0528450888 32.9179720393 0.9886763701 10.6354716828 0.2850981857 46.5564767595 1.3465067684
0.0055 0.0085 0.7888 0.1972 0.2486895606 0.0228391229 2.9048668625 0.1295910435 33.2952802093 1.4698174821 10.7135838892 0.1680302366 47.1624205216 1.7902778851
0.0055 0.009000000000000001 0.7884 0.1971 0.2446784386 0.0133785522 3.0015606568 0.1733981497 32.5878504309 0.4046902940 10.5163031954 0.3573380285 46.3503927217 .9488050244
0.0005 0.002 0.7979999999999999 0.1995 0.0228000616 0.0028636582 0.6548543794 0.0573068477 33.1986952161 0.6967464849 10.9357088966 0.4941846654 44.8120585537 1.2511016562
0.0055 0.0095 0.7879999999999999 0.19699999999999998 0.2424617660 0.0171325942 3.1963957574 0.1333647938 32.8057196331 0.8197383664 10.6710537930 0.2270397966 46.9156309495 1.1972755510
0.0055 0.01 0.7876 0.1969 0.2448895503 0.0215188986 3.3431734631 0.1955853727 32.5871131409 1.3274330004 10.4849319858 0.2920932727 46.6601081401 1.8366305444
0.006 0.0 0.7952 0.1988 0.2627284874 0.0143089498 0.0000000000 0.0000000000 32.7010244497 1.6544752005 10.6139960897 0.3314853487 43.5777490268 2.0002694990
0.006 0.0005 0.7948 0.1987 0.2758174116 0.0109412079 0.1551732747 0.0443004860 33.2141783066 0.9101115945 10.7826426593 0.2001024226 44.4278116522 1.1654557110
0.006 0.001 0.7944 0.1986 0.2761340791 0.0270222952 0.3358227587 0.0232324531 33.4790497478 0.9928066696 10.6887395756 0.4104161580 44.7797461612 1.4534775759
0.006 0.0015 0.794 0.1985 0.2694840612 0.0214421303 0.4924435453 0.0377642509 33.1321547914 0.4987065368 10.9569739447 0.2371279240 44.8510563426 .7950408420
0.006 0.002 0.7936 0.1984 0.2711729546 0.0122444775 0.6609339294 0.0622961762 32.5423227719 1.1302191951 10.7304274917 0.2736631880 44.2048571476 1.4784230368
0.006 0.0025 0.7932 0.1983 0.2695896170 0.0233409719 0.8572165418 0.0395846205 32.8682049627 0.4640103006 10.6628425368 0.1903140746 44.6578536583 .7172499676
0.006 0.003 0.7928 0.1982 0.2676896119 0.0189342582 1.0259964282 0.0830099797 32.8309718165 1.2130586637 10.8173825894 0.3322120380 44.9420404460 1.6472149396
0.006 0.0035 0.7924 0.1981 0.2674785002 0.0117617819 1.1970923337 0.0942017784 32.8217556911 1.0064120911 10.6321029623 0.4315065829 44.9184294873 1.5438822343
0.0005 0.0025 0.7976 0.1994 0.0210056123 0.0060231609 0.8502684847 0.0982194151 32.8022175055 1.1821275865 10.7274798612 0.2641627878 44.4009714637 1.5505329503
0.006 0.004 0.792 0.198 0.2689562820 0.0108388940 1.3259208920 0.0850368577 33.1896634133 0.8426902448 10.7150577044 0.0820488339 45.4995982917 1.0206148304
0.006 0.0045 0.7916 0.1979 0.2689562820 0.0132950085 1.5248090258 0.1141476709 33.1048750605 0.4483526655 10.5573594764 0.2997131993 45.4559998447 .8755085442
0.006 0.005 0.7912 0.1978 0.2739174065 0.0185490177 1.6657966840 0.1280818200 32.7507915263 0.2475928144 10.8860202694 0.1368860100 45.5765258862 .5311096621
0.006 0.0055 0.7908 0.1977 0.2740229623 0.0128310061 1.8461566656 0.1215716971 33.6375671031 0.5444496207 10.8986529712 0.4274788006 46.6563997022 1.1063311245
0.006 0.006 0.7904 0.1976 0.2775063051 0.0250894487 2.0502558422 0.1554236866 32.7819420298 0.8124783859 10.6725276082 0.3087512045 45.7822317853 1.3017427257
0.006 0.0065 0.79 0.1975 0.2662118301 0.0277722211 2.1648987839 0.1004969467 33.0637711416 0.7963047994 10.7201107852 0.1483253505 46.2149925408 1.0728993177
0.006 0.006999999999999999 0.7896 0.1974 0.2603007030 0.0176931238 2.3577073678 0.0930631951 33.5559122329 1.1683313709 10.7514819947 0.4317025497 46.9254022984 1.7107902395
0.006 0.0075 0.7892 0.1973 0.2726507364 0.0162788873 2.5496474445 0.1191765646 33.1443200768 0.4421383262 10.5895728661 0.3187304083 46.5561911238 .8963241864
0.006 0.008 0.7888 0.1972 0.2776118609 0.0188824028 2.6463412388 0.1962766344 32.7225901829 0.6194282805 10.7055831780 0.3217403640 46.3521264606 1.1563276817
0.006 0.0085 0.7884 0.1971 0.2652618276 0.0204745682 2.8420448465 0.1735141144 33.1599874898 0.5865483901 10.7085308085 0.2060348532 46.9758249724 .9865719259
0.0005 0.003 0.7972 0.1993 0.0236445083 0.0061693754 1.0034152427 0.0698511108 33.3782253370 0.8312641765 10.8489643440 0.3847680338 45.2542494320 1.2920526965
0.006 0.009000000000000001 0.7879999999999999 0.19699999999999998 0.2645229367 0.0190866444 3.0169042829 0.1406564517 32.8906923084 0.7098722774 10.5826248801 0.3353119827 46.7547444081 1.2049273562
0.006 0.0095 0.7876 0.1969 0.2741285182 0.0183509368 3.2007382930 0.1308653224 32.5904309460 0.6644284092 10.6123117294 0.1981513995 46.6776094866 1.0117960679
0.006 0.01 0.7872 0.1968 0.2727562922 0.0276661033 3.2800619446 0.0890425736 32.7371516609 0.6992124066 10.6767385088 0.2269944944 46.9667084065 1.0429155779
0.0065 0.0 0.7948 0.1987 0.2902785618 0.0250681232 0.0000000000 0.0000000000 33.0296714780 0.3498109020 10.7554823503 0.3314714406 44.0754323901 .7063504658
0.0065 0.0005 0.7944 0.1986 0.2920730111 0.0137886799 0.1734119245 0.0311480881 33.0954746127 1.0354565780 10.7727470428 0.3311717395 44.3337065911 1.4115650855
0.0065 0.001 0.794 0.1985 0.2938674604 0.0131229303 0.3236636588 0.0441184907 33.3299328404 0.5582609917 10.7260060460 0.3119149130 44.6734700056 .9274173257
0.0065 0.0015 0.7936 0.1984 0.2926007903 0.0223977456 0.4973650857 0.0262538915 32.8302345264 0.4413630794 10.8001178968 0.4430888032 44.4203182992 .9331035197
0.0065 0.002 0.7932 0.1983 0.2957674655 0.0242144270 0.6994377457 0.0114929163 33.2891975666 1.0159294724 10.6958981066 0.3639602007 44.9803008844 1.4155970164
0.0065 0.0025 0.7928 0.1982 0.2888007800 0.0254071834 0.8465049538 0.0362236778 32.7697767444 0.5987378355 10.6584210911 0.2237712366 44.5635035693 .8841399333
0.0065 0.003 0.7924 0.1981 0.2949230188 0.0151118218 0.9938616643 0.0689380482 33.0355697982 1.5035798619 10.6744225135 0.2851044051 44.9987769948 1.8727341370
0.0005 0.0035 0.7968 0.1992 0.0228000616 0.0074758578 1.2017243718 0.1016380140 33.8484320500 1.0423652678 10.8041182524 0.4504974906 45.8770747358 1.6019766302
0.0065 0.0035 0.792 0.198 0.2933396812 0.0299257789 1.1843542291 0.0414059252 33.1655171650 1.3982893375 10.4981963228 0.3003249035 45.1414073981 1.7699459451
0.0065 0.004 0.7916 0.1979 0.2903841176 0.0129002885 1.3487915799 0.0669345526 33.0932627426 0.7290256876 10.8190669496 0.3884231142 45.5515053897 1.1972836429
0.0065 0.0045 0.7912 0.1978 0.2988285849 0.0286319123 1.5126499259 0.0680669284 33.1651485200 0.8197284193 10.6641058070 0.1048928497 45.6407328378 1.0213201097
0.0065 0.005 0.7908 0.1977 0.2917563436 0.0320681354 1.6796927981 0.1504699576 33.0246947703 1.1700508127 10.7175842448 0.1452266305 45.7137281568 1.4978155362
0.0065 0.0055 0.7904 0.1976 0.2964008005 0.0242971111 1.8435511442 0.0707381748 33.3957359751 0.5064911476 10.8102240583 0.3516452484 46.3459119781 .9531716819
0.0065 0.006 0.79 0.1975 0.3006230342 0.0100494482 1.9799067643 0.1034200396 33.2550979030 0.9108863921 10.7249533209 0.2818769449 46.2605810224 1.3062328248
0.0065 0.0065 0.7896 0.1974 0.2941841279 0.0213379507 2.1628722673 0.0794397902 33.1623836824 0.9062408664 10.7095835336 0.3893828701 46.3290236112 1.3964014774
0.0065 0.006999999999999999 0.7892 0.1973 0.2955563538 0.0241720570 2.3235460872 0.1621564818 32.2721059780 0.7986028635 10.5112501147 0.1985090189 45.4024585337 1.1834404212
0.0065 0.0075 0.7888 0.1972 0.2855285490 0.0251745701 2.4746663286 0.1177331819 33.0458918585 0.6338578434 10.7274798612 0.4964282152 46.5335665973 1.2731938106
0.0065 0.008 0.7884 0.1971 0.2856341048 0.0088666906 2.7077157430 0.1756265646 32.5364244517 1.0062816404 10.5916783164 0.3321954915 46.1214526159 1.5229703871
0.0005 0.004 0.7964 0.1991 0.0217445032 0.0077394821 1.3447385466 0.0881913770 32.9918853643 0.8886952459 10.6201018956 0.4724592959 44.9784703097 1.4570854009
0.0065 0.0085 0.7879999999999999 0.19699999999999998 0.2999896991 0.0263898046 2.8594149892 0.0418168122 32.8453489719 1.7668217452 10.6053637434 0.2287623838 46.6101174036 2.0637907458
0.0065 0.009000000000000001 0.7876 0.1969 0.2856341048 0.0103293820 3.0363009422 0.2402248798 33.0160316126 0.7083860914 10.5491482202 0.2989543712 46.8871148798 1.2578947244
0.0065 0.0095 0.7872 0.1968 0.2898563384 0.0283896157 3.2117393834 0.1743506291 32.9019359813 0.9211491009 10.6634741719 0.1185246977 47.0670058750 1.2424140434
0.0065 0.01 0.7868 0.1967 0.2888007800 0.0089417698 3.3793612604 0.0917791030 32.8143827909 0.8936038739 10.6788439591 0.2316071899 47.1613887904 1.2259319366
0.006999999999999999 0.0 0.7944 0.1986 0.3122341766 0.0215043959 0.0000000000 0.0000000000 32.8175162735 0.9000778820 10.7453761888 0.3003331692 43.8751266389 1.2219154471
0.006999999999999999 0.0005 0.794 0.1985 0.3177230804 0.0177760549 0.1574892937 0.0383806352 33.0997140303 0.4192386936 10.7281114963 0.2743472039 44.3030379007 .7497425876
0.006999999999999999 0.001 0.7936 0.1984 0.3042119328 0.0137401110 0.3135310756 0.0384765978 33.2565724830 0.7324943924 10.7196896951 0.3584176522 44.5940051865 1.1431287534
0.006999999999999999 0.0015 0.7932 0.1983 0.3085397222 0.0190539257 0.5008391142 0.0402397892 33.4128779682 1.1328512208 10.7969597214 0.5648627713 45.0192165260 1.7570077070
0.006999999999999999 0.002 0.7928 0.1982 0.3137119584 0.0283361897 0.6629604460 0.0855870095 32.6735603963 0.5890384380 10.6209440757 0.3206566948 44.2711768764 1.0236183320
0.006999999999999999 0.0025 0.7924 0.1981 0.3066397171 0.0121274428 0.8473734609 0.0698799015 32.7310690182 0.9391704689 10.7239005957 0.2243521059 44.6089827919 1.2455299191
0.0 0.0015 0.7988 0.1997 0.0000000000 0.0000000000 0.5118402046 0.0513195534 32.8064569231 0.4451781955 10.7060042681 0.3320540116 44.0243013958 .8285517605
0.0005 0.0045 0.7959999999999999 0.19899999999999998 0.0205833889 0.0078990758 1.4892002333 0.1838319585 32.8422154893 0.4048313097 10.7508503596 0.4130281783 45.1028494711 1.0095905223
0.006999999999999999 0.003 0.792 0.198 0.3176175245 0.0211891355 1.0445245804 0.0590641614 32.8827664407 0.8890274787 10.7540085351 0.3337483429 44.9989170807 1.3030291185
0.006999999999999999 0.0035 0.7916 0.1979 0.3162452986 0.0193533115 1.1655365745 0.0704246891 32.9070970115 0.7404407368 10.7426391034 0.1214069176 45.1315179880 .9516256550
0.006999999999999999 0.004 0.7912 0.1978 0.3079063872 0.0267837416 1.3458965561 0.0669595908 32.9021203038 1.0005983192 10.6634741719 0.2690518363 45.2193974190 1.3633934879
0.006999999999999999 0.0045 0.7908 0.1977 0.3235286516 0.0202270992 1.4819626738 0.0742256095 33.1159344109 0.6254696836 10.7127417091 0.2172734948 45.6341674454 .9371958871
0.006999999999999999 0.005 0.7904 0.1976 0.3164564103 0.0262373688 1.6941679170 0.0525779679 32.9170504268 0.6213756363 10.7043199078 0.2183602700 45.6319946619 .9185512430
0.006999999999999999 0.0055 0.79 0.1975 0.3130786234 0.0275531075 1.9005831127 0.1254450919 33.0858898424 0.6610751799 10.8148560490 0.1763527993 46.1144076275 .9904261786
0.006999999999999999 0.006 0.7896 0.1974 0.3146619610 0.0307702065 2.0178315758 0.0258938799 32.8661774151 0.9961778691 10.7401125631 0.1372030065 45.9387835150 1.1900449620
0.006999999999999999 0.0065 0.7892 0.1973 0.3130786234 0.0100892832 2.1814004195 0.1317410783 33.1398963367 1.7555828419 10.7420074684 0.3032462470 46.3763828480 2.2006594504
0.006999999999999999 0.006999999999999999 0.7888 0.1972 0.3167730778 0.0135900839 2.3970796912 0.0781763637 32.7904208651 0.7686267069 10.5836776052 0.3523635741 46.0879512393 1.2127567286
0.006999999999999999 0.0075 0.7884 0.1971 0.3123397325 0.0195480753 2.5325668042 0.0980656990 32.8291285914 0.7685842718 10.6525258303 0.5098894685 46.3265609584 1.3960875146
0.0005 0.005 0.7956 0.1989 0.0220611707 0.0047394455 1.7066165193 0.1034945695 33.0399935384 0.8578737753 10.6794755942 0.2934746997 45.4481468226 1.2595824900
0.006999999999999999 0.008 0.7879999999999999 0.19699999999999998 0.3037897094 0.0034431273 2.6697909315 0.1718834889 32.6398293776 0.7308539611 10.6270498816 0.1654053339 46.2404599001 1.0715859112
0.006999999999999999 0.0085 0.7876 0.1969 0.3048452678 0.0147717847 2.7789333280 0.2161278254 32.9985209745 0.6648453261 10.4826159905 0.4163420313 46.5649155608 1.3120869675
0.006999999999999999 0.009000000000000001 0.7872 0.1968 0.3045286003 0.0018882403 3.0079297092 0.1808683340 32.5509859297 0.7268008207 10.5908361363 0.2386232334 46.4542803755 1.1481806284
0.006999999999999999 0.0095 0.7868 0.1967 0.3130786234 0.0278587441 3.2050808287 0.0900422209 32.7738318396 0.5376174067 10.5666234577 0.4065070067 46.8586147494 1.0620253784
0.006999999999999999 0.01 0.7864 0.1966 0.3094897248 0.0107976970 3.3793612604 0.1511923225 32.7664589393 0.5604308747 10.7352700274 0.2312033703 47.1905799519 .9536242645
0.0075 0.0 0.794 0.1985 0.3433731496 0.0189248405 0.0000000000 0.0000000000 33.3140811049 0.7671799420 10.8222251251 0.2712957485 44.4796793796 1.0574005310
0.0075 0.0005 0.7936 0.1984 0.3453787106 0.0250912250 0.1716749103 0.0176192584 33.2307673322 1.0554380736 10.6895817557 0.6271010843 44.4374027088 1.7252496413
0.0075 0.001 0.7932 0.1983 0.3386231368 0.0298974691 0.3436393229 0.0464143734 32.8722600578 0.5316858011 10.7923277307 0.2220482600 44.3468502482 .8300459036
0.0075 0.0015 0.7928 0.1982 0.3441120405 0.0198152802 0.5005496119 0.0342250098 32.9231330695 0.8630038787 10.5381998786 0.1906222199 44.3059946005 1.1076663886
0.0075 0.002 0.7924 0.1981 0.3361953525 0.0222119187 0.6742510388 0.0626396450 33.0093960023 1.3189781620 10.7586405258 0.4692904686 44.7784829194 1.8731201943
0.0005 0.0055 0.7952 0.1988 0.0223778382 0.0084074415 1.8892925199 0.1291245516 33.2055151488 1.7143294769 10.6923188411 0.1393763577 45.8095043480 1.9912378277
0.0075 0.0025 0.792 0.198 0.3422120354 0.0174419648 0.8496894799 0.1009529288 33.5608889406 0.5017671665 10.6967402867 0.1881853322 45.4495307426 .8083473923
0.0075 0.003 0.7916 0.1979 0.3368286875 0.0169205716 1.0121003141 0.0723501138 33.0973178377 1.3336548411 10.7641146966 0.0913386956 45.2103615359 1.5142642221
0.0075 0.0035 0.7912 0.1978 0.3382009134 0.0046921916 1.1533774746 0.0710408399 32.7694080994 0.9691077900 10.6851603101 0.3539812397 44.9461467975 1.3988220612
0.0075 0.004 0.7908 0.1977 0.3435842613 0.0317440654 1.3707937606 0.0627359068 32.8516159371 0.8416960849 10.6958981066 0.3041523924 45.2618920656 1.2403284495
0.0075 0.0045 0.7904 0.1976 0.3331342331 0.0098885036 1.5036753522 0.1139683759 33.0812817797 0.5429128600 10.6613687216 0.3229917235 45.5794600866 .9897614630
0.0075 0.005 0.79 0.1975 0.3359842408 0.0302752111 1.6524795746 0.0453919050 32.7594546841 1.7756055562 10.6980035569 0.5740222122 45.4459220564 2.4252948845
0.0075 0.0055 0.7896 0.1974 0.3369342434 0.0225464904 1.8548417369 0.0843162941 33.0099489699 0.7219850212 10.7274798612 0.1656410091 45.9292048114 .9944888148
0.0075 0.006 0.7892 0.1973 0.3403120303 0.0194681144 2.0380967423 0.0728948362 32.9093088815 1.0542658273 10.7201107852 0.1722222316 46.0078284393 1.3188510095
0.0075 0.0065 0.7888 0.1972 0.3391509160 0.0072396226 2.1718468410 0.1137946906 33.0989767403 0.3440810976 10.6704221579 0.2854636581 46.2803966552 .7505790689
0.0075 0.006999999999999999 0.7884 0.1971 0.3382009134 0.0462686301 2.2896743089 0.0784631561 32.7758593871 1.1546168936 10.5632547373 0.1297299138 45.9669893467 1.4090785936
0.0005 0.006 0.7948 0.1987 0.0211111681 0.0051278849 2.0053829736 0.1186550140 32.9446988027 1.0068189992 10.7672728720 0.2841967990 45.7384658164 1.4147986971
0.0075 0.0075 0.7879999999999999 0.19699999999999998 0.3429509263 0.0213880202 2.4610597168 0.0596234347 32.7548466214 0.8579403066 10.5405158739 0.2115934612 46.0993731384 1.1505452227
0.0075 0.008 0.7876 0.1969 0.3359842408 0.0269826827 2.6851345575 0.0358328638 32.9023046263 0.6188081807 10.6325240524 0.3037486976 46.5559474770 .9853724248
0.0075 0.0085 0.7872 0.1968 0.3306008929 0.0138531736 2.8544934487 0.0504100043 32.5535664448 1.3546014344 10.7312696718 0.2908400498 46.4699304582 1.7097046621
0.0075 0.009000000000000001 0.7868 0.1967 0.3296508904 0.0180941308 2.9969286188 0.1118633593 32.4263839156 1.2224485386 10.6365244080 0.2497578835 46.3894878328 1.6021639122
0.0075 0.0095 0.7864 0.1966 0.3340842357 0.0317931669 3.1798941218 0.2363474437 32.5002972405 0.7270606802 10.6712643380 0.2680607869 46.6855399360 1.2632620777
0.0075 0.01 0.7859999999999999 0.1965 0.3278564411 0.0188753206 3.2855624898 0.3054676767 32.4352313959 0.5653541157 10.6413669437 0.2656727913 46.6900172705 1.1553699043
0.008 0.0 0.7936 0.1984 0.3597343049 0.0233428812 0.0000000000 0.0000000000 32.9688450510 0.7630248266 10.5695710882 0.4116387429 43.8981504441 1.1980064507
0.008 0.0005 0.7932 0.1983 0.3737732317 0.0303472583 0.1627003365 0.0344787488 32.9397220950 0.8070359228 10.7954859062 0.2851106244 44.2716815694 1.1569725543
0.008 0.001 0.7928 0.1982 0.3522398403 0.0314591825 0.3207686350 0.0563333244 33.3267993578 1.0963341518 10.8055920676 0.3186002023 44.8053999007 1.5027268610
0.008 0.0015 0.7924 0.1981 0.3650120970 0.0266168215 0.4837584739 0.0488358849 32.9909637517 1.0089107512 10.7245322308 0.2370912805 44.5642665534 1.3214547381
0.0005 0.0065 0.7944 0.1986 0.0240667317 0.0054889037 2.2181672215 0.0969137047 32.8252578188 0.7295366503 10.7209529653 0.3339299943 45.7884447373 1.1658692530
0.008 0.002 0.792 0.198 0.3677565488 0.0133918708 0.6554333842 0.0432280469 33.2405364250 1.0649716076 10.7872746500 0.2433703844 45.0510010080 1.3649619097
0.008 0.0025 0.7916 0.1979 0.3649065411 0.0240574706 0.8586640536 0.0405468726 32.5725516629 0.6435659300 10.6304186021 0.1776481105 44.4265408597 .8858183837
0.008 0.003 0.7912 0.1978 0.3556176272 0.0219738765 0.9880716167 0.0811557324 32.6613951109 0.8156420642 10.6335767775 0.5664123098 44.6386611323 1.4851839829
0.008 0.0035 0.7908 0.1977 0.3550898480 0.0275045386 1.2089619312 0.1085907946 32.7719886145 0.8814814875 10.6049426533 0.3820018008 44.9409830470 1.3995786215
0.008 0.004 0.7904 0.1976 0.3644843178 0.0345772321 1.3108667683 0.0831350829 33.1642269075 1.3173110542 10.6961086516 0.4100401096 45.5356866452 1.8450634788
0.008 0.0045 0.79 0.1975 0.3703954448 0.0260224586 1.5106234093 0.0975343781 33.1269937612 1.1561888925 10.5883095959 0.2730014911 45.5963222112 1.5527472203
0.008 0.005 0.7896 0.1974 0.3551954038 0.0156991027 1.6863513528 0.0658132576 33.0036820047 0.7166656251 10.6388404033 0.3992679949 45.6840691646 1.1974459803
0.008 0.0055 0.7892 0.1973 0.3623732010 0.0367212977 1.8664218320 0.0851865360 32.7358614033 0.6635399269 10.6857919451 0.2644284655 45.6504483814 1.0498762261
0.008 0.006 0.7888 0.1972 0.3642732061 0.0159021897 2.0308591828 0.0506091229 32.5227845863 0.8022421890 10.7028460926 0.3371493281 45.6207630678 1.2059028297
0.008 0.0065 0.7884 0.1971 0.3657509879 0.0323696929 2.1912435004 0.1095742599 33.2009070862 0.9571478537 10.6975824669 0.1569621324 46.4554840414 1.2560539389
0.0005 0.006999999999999999 0.794 0.1985 0.0242778433 0.0057428586 2.3441007560 0.1295548211 32.7240647629 0.5404549618 10.6335767775 0.2285204203 45.7260201397 .9042730618
0.008 0.006999999999999999 0.7879999999999999 0.19699999999999998 0.3662787671 0.0173445945 2.3038599255 0.1050953446 32.8669147051 0.7141440805 10.6531574654 0.4118910899 46.1902108631 1.2484751095
0.008 0.0075 0.7876 0.1969 0.3587843024 0.0333222252 2.4804563761 0.1300584399 33.2774009262 0.8073808862 10.6952664715 0.2892266521 46.8119080762 1.2599882034
0.008 0.008 0.7872 0.1968 0.3594176374 0.0234324457 2.6512627793 0.1958166351 32.5222316188 1.2049784651 10.6948453815 0.3102162223 46.2277574170 1.7344437682
0.008 0.0085 0.7868 0.1967 0.3687065514 0.0223678779 2.8608625011 0.1341567889 32.5753165005 0.7772991758 10.6173648102 0.2689265889 46.4222503632 1.2027504315
0.008 0.009000000000000001 0.7864 0.1966 0.3460120457 0.0298751002 3.0661196872 0.1185391165 32.7732788720 0.5853490796 10.4571400418 0.4373798232 46.6425506467 1.1711431195
0.008 0.0095 0.7859999999999999 0.1965 0.3529787311 0.0211259408 3.1822101408 0.0625110654 32.4182737253 0.6093497988 10.5948364919 0.1719233937 46.5482990891 .8649101987
0.008 0.01 0.7856 0.1964 0.3811621406 0.0218110144 3.3376729179 0.1239854563 33.0361227657 0.9371518876 10.5870463257 0.3371098811 47.3420041499 1.4200582394
0.0085 0.0 0.7932 0.1983 0.3734565642 0.0059934900 0.0000000000 0.0000000000 32.9690293735 0.5597767387 10.6241022511 0.2752428379 43.9665881888 .8410130666
0.0085 0.0005 0.7928 0.1982 0.3822176990 0.0433751028 0.1598053127 0.0295008463 33.1693879376 0.7890283078 10.7912750055 0.4100958903 44.5026859548 1.2720001472
0.0085 0.001 0.7924 0.1981 0.3890788286 0.0212521423 0.3282956968 0.0508206562 33.4508484044 0.7532203387 10.8095924232 0.4219742645 44.9778153530 1.2472674017
0.0005 0.0075 0.7936 0.1984 0.0209000564 0.0028007129 2.5261977519 0.1214447811 33.0916038401 1.1416034317 10.8462272586 0.4846872823 46.4849289070 1.7505362080
0.0085 0.0015 0.792 0.198 0.3851732625 0.0095211134 0.5092346832 0.0609854471 33.0265379954 0.3907595395 10.6780017790 0.1500605703 44.5989477201 .6113266703
0.0085 0.002 0.7916 0.1979 0.3796843588 0.0191472592 0.6629604460 0.0702721927 32.6634226584 1.1801561926 10.7194791501 0.2867576943 44.4255466133 1.5563333388
0.0085 0.0025 0.7912 0.1978 0.3882343819 0.0224771986 0.8213182469 0.0681555252 32.8523532272 0.8971835075 10.4864058010 0.2914947097 44.5483116570 1.2793109410
0.0085 0.003 0.7908 0.1977 0.3727176733 0.0147385591 1.0155743426 0.0713516185 32.7224058604 0.8799724005 10.6771595989 0.3820045859 44.7878574752 1.3480671640
0.0085 0.0035 0.7904 0.1976 0.3833788132 0.0154068142 1.1637995602 0.1260981438 32.9098618491 1.1441704317 10.6529469203 0.4376736446 45.1099871428 1.7233490343
0.0085 0.004 0.79 0.1975 0.3937232856 0.0288999478 1.3383694943 0.1133962744 33.0149256775 0.9053504212 10.7121100740 0.3725293124 45.4591285314 1.4201759558
0.0085 0.0045 0.7896 0.1974 0.3834843691 0.0421409799 1.5355206138 0.1415000439 32.7006558046 0.8807800374 10.4807210852 0.5581475300 45.1003818727 1.6225685912
0.0085 0.005 0.7892 0.1973 0.3784176887 0.0344183267 1.6623226554 0.1041983369 32.9800887239 0.5720515421 10.7540085351 0.2580859578 45.7748376031 .9687541635
0.0085 0.0055 0.7888 0.1972 0.3703954448 0.0267737557 1.8316815467 0.1380971862 32.5130154935 0.6779747603 10.7264271361 0.3210695054 45.4415196211 1.1639152076
0.0085 0.006 0.7884 0.1971 0.3883399378 0.0225642738 2.0221741115 0.1481505615 32.7461834637 0.7000593047 10.6638952619 0.2256917028 45.8205927749 1.0964658428
0.0005 0.008 0.7932 0.1983 0.0202667214 0.0046059131 2.7210328524 0.1365935912 33.1918752834 0.7938922476 10.7060042681 0.2784593151 46.6391791253 1.2135510670
0.0085 0.0065 0.7879999999999999 0.19699999999999998 0.3804232497 0.0108963081 2.2042711074 0.1783428641 32.7297787606 0.2411445636 10.6026266580 0.3152066554 45.9170997757 .7455903912
0.0085 0.006999999999999999 0.7876 0.1969 0.3874954910 0.0243593974 2.3409162299 0.0789105103 32.7347554683 0.5358658185 10.5346206131 0.1912045660 45.9977878023 .8303402922
0.0085 0.0075 0.7872 0.1968 0.3801065822 0.0230431084 2.5094066140 0.1709643297 32.8503256796 0.8959314663 10.6013633878 0.2281227960 46.3412022636 1.3180617004
0.0085 0.008 0.7868 0.1967 0.3896066078 0.0146018489 2.6503942721 0.0984308086 32.5760537905 0.7847216758 10.6727381532 0.1249821975 46.2887928236 1.0227365308
0.0085 0.0085 0.7864 0.1966 0.3832732574 0.0182510902 2.8429133536 0.1874223282 32.7824949974 0.7026990892 10.6184175353 0.3254336996 46.6270991437 1.2338062072
0.0085 0.009000000000000001 0.7859999999999999 0.1965 0.3806343614 0.0215850725 3.0435385017 0.1720004748 33.0300401230 0.7029719179 10.5087235743 0.4659882393 46.9629365604 1.3625457045
0.0085 0.0095 0.7856 0.1964 0.3836954808 0.0166363506 3.1984222740 0.1681866801 32.7386262409 1.0999791449 10.4261899222 0.2349705182 46.7469339179 1.5197726938
0.0085 0.01 0.7852 0.1963 0.3835899249 0.0294150626 3.2864309970 0.1159398291 32.7942916377 1.1903504630 10.5899939562 0.3631437331 47.0543065158 1.6988490878
0.009000000000000001 0.0 0.7928 0.1982 0.4193733549 0.0274250244 0.0000000000 0.0000000000 32.9087559140 0.3821008663 10.7904328254 0.2962301991 44.1185620943 .7057560898
0.009000000000000001 0.0005 0.7924 0.1981 0.4074455449 0.0180126643 0.1682008817 0.0171174019 32.9660802134 0.6740409680 10.7203213302 0.3591643982 44.2620479702 1.0683354324
0.0005 0.0085 0.7928 0.1982 0.0218500590 0.0036321027 2.8631785201 0.2047336584 32.9258979071 1.2307878318 10.7049515429 0.3172834675 46.5158780291 1.7564370604
0.009000000000000001 0.001 0.792 0.198 0.4150455654 0.0228898029 0.3410338015 0.0535884464 32.9441458352 0.5498070632 10.6700010678 0.1847745877 44.3702262699 .8110599002
0.009000000000000001 0.0015 0.7916 0.1979 0.3980510751 0.0345049757 0.5017076214 0.0537757973 33.0064468422 1.3901365366 10.6952664715 0.3406241209 44.6014720102 1.8190414305
0.009000000000000001 0.002 0.7912 0.1978 0.4104011085 0.0204200768 0.6800410863 0.0561783822 33.1153814433 0.9200075271 10.7228478706 0.1470044644 44.9286715087 1.1436104505
0.009000000000000001 0.0025 0.7908 0.1977 0.3946732882 0.0166149051 0.8305823230 0.0301082473 32.9172347493 0.9616131817 10.7034777277 0.2694469722 44.8459680882 1.2777833063
0.009000000000000001 0.003 0.7904 0.1976 0.4036455347 0.0214192543 1.0129688212 0.0632786243 32.9933599443 1.3353091771 10.5769401643 0.3148458598 44.9869144645 1.7348529155
0.009000000000000001 0.0035 0.79 0.1975 0.4022733087 0.0366350246 1.1551144889 0.0935948249 32.9725315011 0.1881354095 10.7409547432 0.3835388512 45.2708740419 .7019041102
0.009000000000000001 0.004 0.7896 0.1974 0.4107177760 0.0136064713 1.3638457035 0.0774958447 33.1647798750 0.7988977156 10.7617987012 0.2711748070 45.7011420557 1.1611748386
0.009000000000000001 0.0045 0.7892 0.1973 0.4011121945 0.0254650047 1.5080178879 0.0989979616 32.6958634195 1.1434999864 10.7365332976 0.3470287991 45.3415267995 1.6149917518
0.009000000000000001 0.005 0.7888 0.1972 0.4132511162 0.0248000072 1.6585591245 0.1503339884 33.0575041764 0.7502314559 10.6226284359 0.1899839642 45.7519428530 1.1153494157
0.009000000000000001 0.0055 0.7884 0.1971 0.4032233113 0.0203479247 1.8438406466 0.0504233033 32.7345711458 0.5569973615 10.7192686050 0.2799587118 45.7009037087 .9077273013
0.0005 0.009000000000000001 0.7924 0.1981 0.0236445083 0.0082953729 3.0125617472 0.1115903055 33.1279153738 0.6099249273 10.6752646936 0.2778703091 46.8393863229 1.0076809148
0.009000000000000001 0.006 0.7879999999999999 0.19699999999999998 0.4013233062 0.0207341336 1.9966979022 0.1323453401 32.6278484147 0.8139302863 10.6523152853 0.3256782513 45.6781849084 1.2926880113
0.009000000000000001 0.0065 0.7876 0.1969 0.4070233216 0.0281768856 2.1492656555 0.0787403894 32.4378119110 0.5988937477 10.5809405198 0.2301325569 45.5750414079 .9359435796
0.009000000000000001 0.006999999999999999 0.7872 0.1968 0.4090288825 0.0358454953 2.3215195705 0.1271887770 33.1986952161 1.0095581757 10.6413669437 0.2728865038 46.5706106128 1.4454789518
0.009000000000000001 0.0075 0.7868 0.1967 0.3978399634 0.0208391933 2.4995635331 0.1117854120 32.8853469557 0.7952089059 10.6152593598 0.2037075128 46.3980098120 1.1315410240
0.009000000000000001 0.008 0.7864 0.1966 0.4159955680 0.0491686312 2.6793445099 0.1094763109 32.4927400178 0.8549215631 10.6394720384 0.1353501630 46.2275521341 1.1489166682
0.009000000000000001 0.0085 0.7859999999999999 0.1965 0.4151511213 0.0217823883 2.8475453917 0.1258106856 32.6424098927 0.8872776187 10.6306291471 0.2484909504 46.5357355528 1.2833616430
0.009000000000000001 0.009000000000000001 0.7856 0.1964 0.4053344281 0.0202821091 2.9610303239 0.1397022215 32.3460193029 0.4800876321 10.5622020121 0.3450226030 46.2745860670 .9850945657
0.009000000000000001 0.0095 0.7852 0.1963 0.3991066335 0.0360957762 3.2244774880 0.2052782138 32.8770524430 0.5524334624 10.6441040291 0.2649255585 47.1447405936 1.0587330109
0.009000000000000001 0.01 0.7848 0.1962 0.4177900173 0.0275304526 3.3046696468 0.1752482028 32.6553124682 0.5305292290 10.5902045012 0.3599652622 46.9679766335 1.0932731466
0.0095 0.0 0.7924 0.1981 0.4209566925 0.0208199363 0.0000000000 0.0000000000 32.9380631925 0.8084189277 10.6481043846 0.2760225278 44.0071242696 1.1052613918
0.0 0.002 0.7984 0.1996 0.0000000000 0.0000000000 0.6487748295 0.0522196811 33.1795256755 0.5819789829 10.6700010678 0.1891561679 44.4983015728 .8233548319
0.0005 0.0095 0.792 0.198 0.0229056174 0.0046059131 3.1772886004 0.1265890322 32.9150228792 0.7082692492 10.7434812836 0.3840115110 46.8586983806 1.2234757055
0.0095 0.0005 0.792 0.198 0.4278178222 0.0462647770 0.1670428722 0.0416159039 33.1616463924 0.8372458208 10.7830637493 0.3176035325 44.5395708361 1.2427300342
0.0095 0.001 0.7916 0.1979 0.4308789415 0.0240296660 0.3332172373 0.0240409022 33.0300401230 0.6270537877 10.7399020180 0.1877750079 44.5340383198 .8628993638
0.0095 0.0015 0.7912 0.1978 0.4188455757 0.0217209197 0.5260258211 0.0582641068 33.1085615106 0.8830787967 10.6361033179 0.3700171827 44.6895362253 1.3330810059
0.0095 0.002 0.7908 0.1977 0.4379511829 0.0131737749 0.6652764650 0.0514174480 32.9211055219 0.6564401188 10.6897923007 0.3594259601 44.7141254705 1.0804573018
0.0095 0.0025 0.7904 0.1976 0.4247567028 0.0201984349 0.8216077492 0.0518718466 32.4525577115 1.1138170875 10.6615792666 0.4952538297 44.3605014301 1.6811411987
0.0095 0.003 0.79 0.1975 0.4089233267 0.0469285645 1.0199168783 0.0841172562 33.2497525503 0.7765762464 10.7599037960 0.3081849966 45.4384965513 1.2158070637
0.0095 0.0035 0.7896 0.1974 0.4420678606 0.0463802322 1.1455609104 0.0772618879 32.8665460601 1.1011896103 10.6070481036 0.3166429270 45.0612229347 1.5414746574
0.0095 0.004 0.7892 0.1973 0.4241233677 0.0093843832 1.3241838777 0.0484914323 33.0694851393 0.8415362257 10.6133644546 0.1619166577 45.4311568393 1.0613286989
0.0095 0.0045 0.7888 0.1972 0.4264455962 0.0074639251 1.4327472696 0.1244712100 32.6000157163 1.8496174875 10.7001090072 0.2666248367 45.1593175893 2.2481774593
0.0095 0.005 0.7884 0.1971 0.4229622535 0.0165504018 1.6698497173 0.0570429891 32.6534692431 0.9430897724 10.6817915896 0.2818769449 45.4280728035 1.2985601082
0.0005 0.01 0.7916 0.1979 0.0220611707 0.0133084107 3.3333303822 0.2447855170 33.0123451624 1.4139265907 10.8862308144 0.2057058353 47.2539675297 1.8777263537
0.0095 0.0055 0.7879999999999999 0.19699999999999998 0.4391122971 0.0137951429 1.8273390110 0.0717265147 32.8084844707 0.8367876371 10.5931521316 0.1735514400 45.6680879104 1.0958607347
0.0095 0.006 0.7876 0.1969 0.4276067105 0.0184333262 1.9497985170 0.1232885910 32.6243462871 0.8298480084 10.5899939562 0.4276803443 45.5917454708 1.3992502699
0.0095 0.0065 0.7872 0.1968 0.4406956347 0.0208456083 2.2025340931 0.1213232590 33.0180591601 0.7530133637 10.8009600770 0.1653174054 46.4622489649 1.0604996364
0.0095 0.006999999999999999 0.7868 0.1967 0.4332011700 0.0263543151 2.3944741698 0.1051399941 32.7069227699 0.5675414180 10.4948276023 0.1701089191 46.0294257120 .8691446463
0.0095 0.0075 0.7864 0.1966 0.4238067002 0.0291991191 2.5015900497 0.2337874658 32.9159444918 0.8447342594 10.6306291471 0.1661060190 46.4719703888 1.2738268633
0.0095 0.008 0.7859999999999999 0.1965 0.4272900430 0.0393461431 2.6744229695 0.1653421051 32.9434085452 0.9160933137 10.5535696658 0.4082054962 46.5986912235 1.5289870581
0.0095 0.0085 0.7856 0.1964 0.4323567233 0.0420975961 2.8608625011 0.2071073386 32.9474636403 0.9764949209 10.7361122075 0.1913834641 46.9767950722 1.4170833197
0.0095 0.009000000000000001 0.7852 0.1963 0.4354178427 0.0222720322 2.9781109642 0.1784762791 32.6202911920 0.4190139926 10.7049515429 0.2343145800 46.7387715418 .8540768839
0.0095 0.0095 0.7848 0.1962 0.4264455962 0.0277192130 3.2108708763 0.1698409566 32.7181664427 0.8710629985 10.5160926504 0.1558465638 46.8715755656 1.2244697319
0.0095 0.01 0.7844 0.1961 0.4146233421 0.0213275047 3.3501215202 0.0917791030 32.2881420360 0.7242974864 10.5767296192 0.2310860002 46.6296165175 1.0684900943
0.001 0.0 0.7992 0.1998 0.0467612374 0.0043572960 0.0000000000 0.0000000000 33.3089200747 0.9791623742 10.7354805724 0.7190307312 44.0911618845 1.7025504014
0.01 0.0 0.792 0.198 0.4400622997 0.0177559859 0.0000000000 0.0000000000 33.0659830117 0.5654569884 10.6468411145 0.2609759799 44.1528864259 .8441889542
0.01 0.0005 0.7916 0.1979 0.4544178940 0.0359572218 0.1583578009 0.0244693740 32.9242390045 1.1630178165 10.6483149297 0.2129858379 44.1853296291 1.4364302502
0.01 0.001 0.7912 0.1978 0.4400622997 0.0270222952 0.3413233039 0.0306052078 32.8241518837 0.9104210851 10.7144260693 0.4258788387 44.3199635566 1.3939274268
0.01 0.0015 0.7908 0.1977 0.4404845230 0.0321111902 0.4886800143 0.0456496691 32.6883061967 0.7592669804 10.6184175353 0.2587823696 44.2358882693 1.0958102093
0.01 0.002 0.7904 0.1976 0.4509345513 0.0167378416 0.6924896886 0.0370563044 33.1419238842 0.9528938052 10.7630619714 0.2973772479 45.0484100955 1.3040651991
0.01 0.0025 0.79 0.1975 0.4510401071 0.0312602156 0.8560585322 0.0673887913 32.7808360948 0.9391205457 10.7072675383 0.2945765013 44.7952022724 1.3323460539
0.01 0.003 0.7896 0.1974 0.4440734216 0.0384872286 1.0349710020 0.0596403005 32.3978139272 1.3274535781 10.5527274857 0.5007509812 44.4295858365 1.9263320884
0.01 0.0035 0.7892 0.1973 0.4440734216 0.0479395537 1.1800116934 0.0533941598 32.9533619605 0.3521349180 10.7213740553 0.1350682064 45.2988211308 .5885368379
0.01 0.004 0.7888 0.1972 0.4533623356 0.0296534895 1.3409750157 0.0910087920 33.1391590466 1.0145465710 10.7078991734 0.1863750511 45.6413955713 1.3215839036
0.01 0.0045 0.7884 0.1971 0.4418567490 0.0315426569 1.4903582428 0.1505590511 32.5955919762 1.2496456927 10.6647374421 0.2428255190 45.1925444101 1.6745729197
0.001 0.0005 0.7988 0.1997 0.0447556764 0.0053988485 0.1676218770 0.0531424179 33.2845895039 0.7620451502 10.8729664775 0.5020068221 44.3699335348 1.3225932387
0.01 0.005 0.7879999999999999 0.19699999999999998 0.4415400814 0.0377506412 1.6183182940 0.1291323403 33.1144598308 1.1796853510 10.5948364919 0.1820229678 45.7691546981 1.5285913003
0.01 0.0055 0.7876 0.1969 0.4423845282 0.0310082746 1.8302340348 0.0638114730 32.7612979092 0.7822655845 10.5742030789 0.2593778058 45.6081195511 1.1364631379
0.01 0.006 0.7872 0.1968 0.4576901251 0.0299406681 2.0858646347 0.1060227118 33.0547393388 0.7674463161 10.5920994065 0.6138282849 46.1903935051 1.5172379809
0.01 0.0065 0.7868 0.1967 0.4601179094 0.0459399586 2.1397120770 0.1867359908 32.9069126890 0.4140187123 10.6114695493 0.2854698696 46.1182122247 .9321645313
0.01 0.006999999999999999 0.7864 0.1966 0.4506178837 0.0444308596 2.3330996657 0.0695866407 32.8501413571 1.2533151898 10.6108379142 0.3445602718 46.2446968207 1.7118929619
0.01 0.0075 0.7859999999999999 0.1965 0.4468178735 0.0328927988 2.4874044332 0.0841371812 32.3511803331 0.9055075693 10.5695710882 0.2850422047 45.8549737280 1.3075797540
0.01 0.008 0.7856 0.1964 0.4451289800 0.0326616449 2.6888980884 0.1263053456 32.6503357605 1.4867945560 10.6445251191 0.2778862618 46.4288879480 1.9236478083
0.01 0.0085 0.7852 0.1963 0.4566345667 0.0108553290 2.8107785896 0.1408112902 32.4230661105 0.5739287850 10.4908272467 0.3746580050 46.1813065135 1.1002534092
0.01 0.009000000000000001 0.7848 0.1962 0.4428067515 0.0475118553 3.0325374113 0.1023545474 32.8484824545 1.3296129752 10.5653601876 0.2235484606 46.8891868049 1.7030278385
0.01 0.0095 0.7844 0.1961 0.4558956758 0.0297315410 3.2412686260 0.2728544172 32.8564083223 0.9457788776 10.7590616158 0.3450611454 47.3126342399 1.5934259812
0.001 0.001 0.7984 0.1996 0.0429612271 0.0078310768 0.3355332563 0.0163151993 33.1463476244 1.0434533374 10.6182069903 0.2901875793 44.1430490981 1.3577871928
0.01 0.01 0.784 0.196 0.4507234396 0.0258385520 3.2925105469 0.2309249251 32.5736575980 0.9204877717 10.4093463198 0.1950560800 46.7262379043 1.3723073288
0.001 0.0015 0.7979999999999999 0.1995 0.0452834556 0.0116284024 0.5083661761 0.0530160987 33.2562038380 1.1129620647 10.9066536824 0.4363387152 44.7165071521 1.6139452810
0.001 0.002 0.7976 0.1994 0.0485556867 0.0092745088 0.6791725792 0.0685430125 33.4337064114 0.9768081431 10.8100135133 0.4676784783 44.9714481906 1.5223041427
0.001 0.0025 0.7972 0.1993 0.0461279024 0.0120463219 0.8453469443 0.0928395806 33.4184076433 1.1120996635 10.6971613768 0.5250548995 45.0070438668 1.7420404655
0.001 0.003 0.7968 0.1992 0.0460223465 0.0080499738 0.9837290810 0.0630184904 32.9187093293 0.6647576297 10.7569561655 0.3098730779 44.7054169223 1.0456991718
0.001 0.0035 0.7964 0.1991 0.0464445699 0.0098342701 1.1742216458 0.0449764097 32.9133639767 0.9571173268 10.5847303304 0.1804585868 44.7187605228 1.1923865934
0.0 0.0025 0.7979999999999999 0.1995 0.0000000000 0.0000000000 0.8508474894 0.0637010497 33.4521386620 0.6272953911 10.7796950289 0.3761595422 45.0826811803 1.0671559830
0.001 0.004 0.7959999999999999 0.19899999999999998 0.0420112246 0.0094317555 1.3673197321 0.1117134124 33.1680976801 0.5643465113 10.8058026127 0.3497826614 45.3832312495 1.0352743406
0.001 0.0045 0.7956 0.1989 0.0471834608 0.0064241808 1.5019383379 0.0643867868 33.0270909629 1.1585565571 10.7144260693 0.3271395543 45.2906388309 1.5565070790
0.001 0.005 0.7952 0.1988 0.0423278921 0.0079944178 1.6377149533 0.0981169645 33.2958331768 0.5331980832 10.7188475150 0.2659209577 45.6947235372 .9052304232
0.001 0.0055 0.7948 0.1987 0.0449667881 0.0095211134 1.8276285134 0.0309970400 33.0899449375 0.8824522322 10.8165404092 0.3275620586 45.7790806482 1.2505324442
0.001 0.006 0.7944 0.1986 0.0486612425 0.0098659425 2.0430182827 0.0872473908 32.9139169442 0.7175981728 10.7921171857 0.2316975122 45.7977136551 1.0464090183
0.001 0.0065 0.794 0.1985 0.0498223568 0.0073313832 2.2109296621 0.0800744947 33.0234045128 2.0121772686 10.6024161130 0.2575013068 45.8865726447 2.3570844533
0.001 0.006999999999999999 0.7936 0.1984 0.0393723286 0.0115167179 2.4014222269 0.1276833493 33.1063496405 0.7656104602 10.7241111407 0.2366923226 46.2712553367 1.1415028500
0.001 0.0075 0.7932 0.1983 0.0472890166 0.0145130644 2.5244607376 0.1201905655 32.6860943267 0.7648237120 10.7796950289 0.2923936108 46.0375391098 1.1919209527
0.001 0.008 0.7928 0.1982 0.0430667830 0.0043058503 2.7077157430 0.1259198905 32.8847939882 1.2071789636 10.7359016625 0.2377477620 46.3714781767 1.5751524664
0.001 0.0085 0.7924 0.1981 0.0464445699 0.0134184684 2.8712845867 0.1473632512 33.1094831231 1.4911454243 10.7891695552 0.2515547056 46.8163818349 1.9034818495
0.0 0.003 0.7976 0.1994 0.0000000000 0.0000000000 1.0022572332 0.0604110378 33.1644112300 0.9632514288 10.7752735832 0.2941596651 44.9419420464 1.3178221317
0.001 0.009000000000000001 0.792 0.198 0.0449667881 0.0072642054 3.0053241878 0.0956567728 33.3413608358 1.3969736464 10.7855902897 0.2783102691 47.1772421014 1.7782048937
0.001 0.0095 0.7916 0.1979 0.0468667932 0.0108553290 3.1978432692 0.1228036193 33.2670788659 0.8021579932 10.6384193132 0.5347091071 47.1502082415 1.4705260486
0.001 0.01 0.7912 0.1978 0.0478167958 0.0126244079 3.3987579197 0.1380777640 32.9509657679 0.5593714024 10.6310502372 0.3022347332 47.0285907206 1.0123083075
0.0015 0.0 0.7988 0.1997 0.0657612887 0.0092166631 0.0000000000 0.0000000000 33.1872672207 0.9896886251 10.8729664775 0.2080227524 44.1259949869 1.2069280406
0.0015 0.0005 0.7984 0.1996 0.0668168471 0.0109818665 0.1632793413 0.0182547262 33.1904007033 0.9861296108 10.8818093688 0.2564932810 44.3023062605 1.2718594845
0.0015 0.001 0.7979999999999999 0.1995 0.0654446212 0.0066759375 0.3416128062 0.0419129061 33.6602387713 0.5789855987 10.8300152912 0.1646812114 44.8973114899 .7922556537
0.0015 0.0015 0.7976 0.1994 0.0676612939 0.0090655201 0.4823109620 0.0312555327 33.1408179492 0.8160102028 10.8512803393 0.2682228005 44.5420705444 1.1245540561
0.0015 0.002 0.7972 0.1993 0.0668168471 0.0067950419 0.6826466077 0.0687188643 33.3102103323 1.1826880059 10.7716943177 0.4614067328 44.8313681048 1.7196086449
0.0015 0.0025 0.7968 0.1992 0.0652335095 0.0127997066 0.8436099300 0.0593133784 33.2582313856 0.8175321340 10.7479027292 0.3476827191 44.9149775543 1.2373279381
0.0015 0.003 0.7964 0.1991 0.0692446315 0.0109778074 1.0060207641 0.0626824463 33.0868114549 0.4419544820 10.7784317587 0.1884800244 44.9405086092 .7040947601
0.0 0.0035 0.7972 0.1993 0.0000000000 0.0000000000 1.1884072624 0.0417526268 33.4139839032 1.2119178844 10.9567633997 0.3969161951 45.5591545653 1.6505867063
0.0015 0.0035 0.7959999999999999 0.19899999999999998 0.0630168369 0.0095724657 1.1858017410 0.0511166439 32.9504128004 0.6898883863 10.7310591268 0.4883348600 44.9302905051 1.2389123559
0.0015 0.004 0.7956 0.1989 0.0641779511 0.0083808944 1.3398170062 0.0997099315 32.9994425870 0.2422684984 10.6967402867 0.1689143354 45.1001778310 .5192736597
0.0015 0.0045 0.7952 0.1988 0.0686112964 0.0105977223 1.5114919164 0.0664318074 33.2641297058 1.0097984304 10.7297958566 0.2290110601 45.5740287752 1.3158390202
0.0015 0.005 0.7948 0.1987 0.0662890679 0.0140923966 1.6582696221 0.0991536136 33.1627523274 0.8235950351 10.7432707385 0.2514454249 45.6305817559 1.1882864702
0.0015 0.0055 0.7944 0.1986 0.0684001847 0.0161137828 1.8305235372 0.1004302068 33.1271780837 0.8426699248 10.5763085292 0.1775113133 45.6024103348 1.1367252277
0.0015 0.006 0.794 0.1985 0.0646001745 0.0123387509 1.9828017881 0.0756571138 33.0184278051 1.3914527349 10.5297780774 0.3373049674 45.5956078451 1.8167535670
0.0015 0.0065 0.7936 0.1984 0.0699835224 0.0074519732 2.1518711769 0.1340067701 32.8276540113 0.6903052822 10.6413669437 0.2720991312 45.6908756543 1.1038631567
0.0015 0.006999999999999999 0.7932 0.1983 0.0689279639 0.0089467527 2.4034487436 0.1592273607 33.2086486314 0.7817494507 10.7015828224 0.3366314155 46.3826081613 1.2865549796
0.0015 0.0075 0.7928 0.1982 0.0677668497 0.0059561935 2.4905889594 0.0758385726 32.7705140345 1.0581045623 10.6864235802 0.2309301818 46.0152934238 1.3708295102
0.0015 0.008 0.7924 0.1981 0.0642835070 0.0126913067 2.7268229000 0.1465511251 33.2027503112 1.0706186133 10.6862130352 0.3136711146 46.6800697534 1.5435321597
0.0 0.004 0.7968 0.1992 0.0000000000 0.0000000000 1.3731097797 0.0691565375 33.2403521025 0.8774507134 10.7988546267 0.3747819829 45.4123165089 1.3213892338
0.0015 0.0085 0.792 0.198 0.0700890782 0.0078253835 2.9497397312 0.1944318318 32.9083872690 0.2582978565 10.6676850725 0.2847285077 46.5959011509 .7452835795
0.0015 0.009000000000000001 0.7916 0.1979 0.0684001847 0.0125002362 3.0695937157 0.1265837355 33.4161957733 1.2330266961 10.6980035569 0.1485821518 47.2521932306 1.5206928196
0.0015 0.0095 0.7912 0.1978 0.0691390756 0.0160361523 3.0968069393 0.2763897262 33.2598902881 0.8404705286 10.5935732217 0.2772966780 47.0194095247 1.4101930851
0.0015 0.01 0.7908 0.1977 0.0704057457 0.0147264585 3.3217502871 0.1269513317 33.0259850279 1.1169536284 10.7102151687 0.1882672898 47.1283562294 1.4468987084
0.002 0.0 0.7984 0.1996 0.0940502540 0.0144330002 0.0000000000 0.0000000000 32.9080186240 1.1538441658 10.7588510708 0.4643556214 43.7609199488 1.6326327874
0.002 0.0005 0.7979999999999999 0.1995 0.0950002566 0.0204135281 0.1745699340 0.0257380477 33.3336192905 0.9094954351 10.7944331810 0.3292655031 44.3976226621 1.2849125140
0.002 0.001 0.7976 0.1994 0.0847613400 0.0158909752 0.3537719061 0.0486708519 33.4125093232 0.5718676376 10.8849675442 0.3560276004 44.7360101135 .9924570651
0.002 0.0015 0.7972 0.1993 0.0910946905 0.0105471362 0.4901275262 0.0806169263 33.2268965595 0.3829882820 10.7493765444 0.3692169911 44.5574953206 .8433693356
0.002 0.002 0.7968 0.1992 0.0878224594 0.0126772521 0.6649869627 0.0375505900 33.3688248892 1.0588310061 10.7182158799 0.3291448519 44.8398501912 1.4382037001
0.002 0.0025 0.7964 0.1991 0.0929946956 0.0016888935 0.8323193372 0.0816170822 33.5190477317 1.1213839523 10.7967491763 0.2802227017 45.2411109408 1.4849126297
0.0 0.0045 0.7964 0.1991 0.0000000000 0.0000000000 1.5169924616 0.0836456491 33.2615491907 0.5902242656 10.8049604325 0.4237501074 45.5835020848 1.0976200221
0.002 0.003 0.7959999999999999 0.19899999999999998 0.0944724774 0.0092985050 1.0251279211 0.1038244490 33.5522257828 0.7156927472 10.9011795116 0.5471763578 45.5730056929 1.3759920590
0.002 0.0035 0.7956 0.1989 0.0932058073 0.0117086124 1.1991188504 0.1074767588 33.0748304920 0.7865963757 10.7443234637 0.1696705579 45.1114786134 1.0754523048
0.002 0.004 0.7952 0.1988 0.0865557893 0.0199162362 1.3441595418 0.1113828186 33.1485594944 0.1487106851 10.7329540320 0.4237107716 45.3122288575 .7037205115
0.002 0.0045 0.7948 0.1987 0.0867669010 0.0219149789 1.5088863950 0.0846139730 32.8512472921 1.2409664361 10.5556751161 0.1636139460 45.0025757042 1.5111093340
0.002 0.005 0.7944 0.1986 0.0935224748 0.0137206353 1.6932994099 0.0779272433 33.1815532230 0.8953774940 10.7361122075 0.2598797835 45.7044873152 1.2469051561
0.002 0.0055 0.794 0.1985 0.0898280204 0.0077106356 1.8559997464 0.0393297265 33.1994325061 0.8141618360 10.7455867339 0.2489301243 45.8908470068 1.1101323224
0.002 0.006 0.7936 0.1984 0.0917280255 0.0066558796 2.0511243493 0.0584479419 33.3500239936 0.7198548814 10.7761157633 0.3864395597 46.2689921317 1.1713982626
0.002 0.0065 0.7932 0.1983 0.0933113631 0.0104366920 2.2022445907 0.0889220115 33.0578728214 0.8625455128 10.6483149297 0.3308814132 46.0017437049 1.2927856295
0.002 0.006999999999999999 0.7928 0.1982 0.0934169190 0.0148079458 2.3446797608 0.1471333001 33.3513142511 0.6058981056 10.7424285584 0.1267376158 46.5318394893 .8945769673
0.002 0.0075 0.7924 0.1981 0.0902502438 0.0118861689 2.5693336062 0.1713599767 32.6956790970 0.7082116843 10.6872657604 0.4401811337 46.0425287074 1.3316389636
