# Supplementary material for: Multipressure Sampling for Improving the Performance of MOF-based Electronic Noses
Source: ACS Sens. 2024 Jul 12;9(7):3531–9. doi: 10.1021/acssensors.4c00199 (PMC11287752; doi:10.1021/acssensors.4c00199)
Supplement: Supplementary file 2 — se4c00199_si_002.zip [file se4c00199_si_002.zip › Multiplex_Adsorption_Data/Methane_5bar/UKUPUL.csv]

methane_comp CO2_comp N2_comp O2_comp methane_mass methane_error CO2_mass CO2_error N2_mass N2_error O2_mass O2_error total_mass total_error
0.0 0.0 0.8 0.2 0.0000000000 0.0000000000 0.0000000000 0.0000000000 66.0676760497 2.4878933994 6.1993056998 0.3332844731 72.2669817495 2.8211778725
0.0 0.0005 0.7996 0.1999 0.0000000000 0.0000000000 252.4512505870 1.6017526819 8.6699622207 0.8481721133 1.8438631006 0.0914127354 262.9650759083 2.5413375306
0.0 0.005 0.7959999999999999 0.19899999999999998 0.0000000000 0.0000000000 295.7506628931 2.4017202693 2.3980565213 0.2615996474 1.0532744230 0.1175953250 299.2019938374 2.7809152417
0.002 0.008 0.792 0.198 0.0040026322 0.0024229931 300.0338815101 2.0787333263 1.6941697383 0.3745565960 0.9527956649 0.0558236455 302.6848495455 2.5115365609
0.002 0.0085 0.7916 0.1979 0.0060527609 0.0021916798 300.9030024473 6.3433369589 1.7739515291 0.3559132764 0.9884305733 0.1242310906 303.6714373106 6.8256730057
0.002 0.009000000000000001 0.7912 0.1978 0.0046860084 0.0053328730 304.0940632385 1.2166742319 1.6721786036 0.1112733775 0.9644792415 0.0582176203 306.7354070920 1.3914981027
0.002 0.0095 0.7908 0.1977 0.0046860084 0.0022769908 303.1304260689 2.1150910048 1.5704056781 0.3083374989 0.9255339864 0.1129989713 305.6310517418 2.5387044658
0.002 0.01 0.7904 0.1976 0.0036121315 0.0027335049 303.0474231451 1.4277655797 1.5182406610 0.1234843171 0.9161871252 0.0702959157 305.4854630628 1.6242793174
0.0025 0.0 0.7979999999999999 0.1995 0.1116832014 0.0084071092 0.0000000000 0.0000000000 66.1227391233 0.9458358454 6.1728229263 0.1970991617 72.4072452510 1.1513421163
0.0025 0.0005 0.7976 0.1994 0.0171820310 0.0068865549 252.7722844760 4.4118196044 8.4628364176 0.7667389738 1.8569097611 0.1796275744 263.1092126857 5.3650727075
0.0025 0.001 0.7972 0.1993 0.0120078966 0.0015862214 267.8268728340 3.3783498777 5.4846571735 0.7718004500 1.5408690163 0.1310471665 274.8644069204 4.2827837156
0.0025 0.0015 0.7968 0.1992 0.0115197708 0.0040769470 278.9720234832 3.9441398095 4.1073984377 0.5855210854 1.3145970844 0.0900082055 284.4055387761 4.6237460474
0.0025 0.002 0.7964 0.1991 0.0106411442 0.0038756088 280.3501397689 2.6530425732 3.7325263051 0.2627887287 1.2951244569 0.0832226476 285.3884316751 3.0029295583
0.0 0.0055 0.7956 0.1989 0.0000000000 0.0000000000 295.3016438507 3.2821521299 2.0751789318 0.4373652323 1.0108240950 0.0675383039 298.3876468775 3.7870556661
0.0025 0.0025 0.7959999999999999 0.19899999999999998 0.0113245204 0.0059671268 282.7912289814 3.3842605163 3.3426524681 0.3757572961 1.2283333445 0.0416659629 287.3735393144 3.8076509021
0.0025 0.003 0.7956 0.1989 0.0066385120 0.0020102254 288.0670019157 3.2520402496 2.8312307319 0.4684089567 1.1481061190 0.1018282512 292.0529772786 3.8242876829
0.0025 0.0035 0.7952 0.1988 0.0085910155 0.0042598598 290.9447936077 2.7601655076 2.7448004585 0.1547670298 1.1537531810 0.0625432181 294.8519382627 2.9817356153
0.0025 0.004 0.7948 0.1987 0.0078100141 0.0038061301 290.8500096238 4.4874302834 2.4459596906 0.1252657340 1.1025401706 0.0799526262 294.4063194991 4.6964547737
0.0025 0.0045 0.7944 0.1986 0.0080052644 0.0037860448 292.7912070342 2.8258360030 2.3453800824 0.1987892481 1.0595056638 0.1028729900 296.2040980448 3.1312842859
0.0025 0.005 0.794 0.1985 0.0071266378 0.0018106773 296.5839051470 2.1546466068 2.1522331401 0.2459507899 1.0441222880 0.1218407766 299.7873872129 2.5242488506
0.0025 0.0055 0.7936 0.1984 0.0049788840 0.0027195227 295.8518729098 3.0046843185 2.0202863321 0.3732987887 0.9897936572 0.0535635318 298.8669317831 3.4342661617
0.0025 0.006 0.7932 0.1983 0.0071266378 0.0036839763 296.2481449329 0.6930013687 1.9534605586 0.3324973806 1.0380857735 0.0834501492 299.2468179028 1.1126328748
0.0025 0.0065 0.7928 0.1982 0.0055646350 0.0025902886 298.7342163750 3.6986662514 1.9783497497 0.2239069544 0.9843413215 0.0902992582 301.7024720812 4.0154627526
0.0025 0.006999999999999999 0.7924 0.1981 0.0069313875 0.0035683304 298.7775920964 3.6455249199 1.8712921329 0.3400868667 1.0299072699 0.0943199083 301.6857228867 4.0835000253
0.0 0.006 0.7952 0.1988 0.0000000000 0.0000000000 297.2072303293 2.2518641944 1.8895328415 0.1717118313 0.9975827083 0.0503524647 300.0943458791 2.4739284904
0.0025 0.0075 0.792 0.198 0.0065408868 0.0025156248 302.1504560659 4.4067142411 1.9200476718 0.3383305505 0.9968038031 0.1014178112 305.0738484276 4.8489782276
0.0025 0.008 0.7916 0.1979 0.0068337623 0.0029611182 300.5361830745 3.4811178891 1.8862938372 0.1893411925 1.0030350440 0.1035782720 303.4323457180 3.7769984718
0.0025 0.0085 0.7912 0.1978 0.0067361371 0.0036213546 300.2263947430 3.8364862225 1.7134332904 0.2724414200 0.9479275081 0.1105633774 302.8944916786 4.2231123745
0.0025 0.009000000000000001 0.7908 0.1977 0.0053693847 0.0038558855 301.3951294597 3.2399378485 1.6847936731 0.1078527426 0.9991405185 0.0441543708 304.0844330360 3.3958008474
0.0025 0.0095 0.7904 0.1976 0.0053693847 0.0029611182 303.2418106375 3.4902735575 1.5685304651 0.2416629904 0.9154082201 0.0812678393 305.7311187074 3.8161655054
0.0025 0.01 0.79 0.1975 0.0058575106 0.0013806285 304.4049225756 7.6973903968 1.4464711440 0.3336954437 0.9296232382 0.1474241239 306.7868744684 8.1798905929
0.003 0.0 0.7976 0.1994 0.1325749890 0.0157488503 0.0000000000 0.0000000000 65.3446961886 1.1279080687 6.2277357359 0.2641240668 71.7050069135 1.4077809858
0.003 0.0005 0.7972 0.1993 0.0233324171 0.0062480113 252.6753584811 2.5464415734 8.6166038863 0.5320960248 1.8759929360 0.0823984412 263.1912877205 3.1671840507
0.003 0.001 0.7968 0.1992 0.0135698995 0.0049162782 271.8514436306 1.4098736480 5.4122057608 0.5720151463 1.4991975934 0.1112798904 278.7764168843 2.0980849629
0.003 0.0015 0.7964 0.1991 0.0145461512 0.0058379529 276.2505985896 4.2498283070 4.4295941316 0.4912978883 1.3502319928 0.1523521255 282.0449708652 4.8993162737
0.0 0.0065 0.7948 0.1987 0.0000000000 0.0000000000 296.8133680685 2.2229733091 1.6919535774 0.2208936725 0.9679843144 0.0759921628 299.4733059603 2.5198591444
0.003 0.002 0.7959999999999999 0.19899999999999998 0.0136675246 0.0026195584 280.2987315065 4.0718483482 3.8624274261 0.2869529185 1.2929824678 0.1169525426 285.4678089250 4.4783733677
0.003 0.0025 0.7956 0.1989 0.0106411442 0.0020847033 286.5392126159 3.3695019260 3.2076371298 0.2845012964 1.2238546401 0.1661050512 290.9813455300 3.8221929769
0.003 0.003 0.7952 0.1988 0.0095672672 0.0024386761 288.6932723630 1.8649180827 2.9079439923 0.2633446210 1.1500533818 0.0727077769 292.7608370043 2.2034091567
0.003 0.0035 0.7948 0.1987 0.0099577680 0.0052245433 288.2480018398 3.1578834592 2.7664506453 0.3473229310 1.1728363560 0.1336372819 292.1972466091 3.6440682154
0.003 0.004 0.7944 0.1986 0.0079076393 0.0034598451 293.8134817532 0.7594225559 2.4162972299 0.1096633647 1.0902724153 0.0535182062 297.3279590377 .9260639719
0.003 0.0045 0.794 0.1985 0.0089815162 0.0050008490 291.9908981984 1.0678238721 2.4227752385 0.4246909929 1.1479113928 0.1101675841 295.5705663459 1.6076832981
0.003 0.005 0.7936 0.1984 0.0076147637 0.0031240056 298.5403643853 6.6756262235 2.1258096837 0.2852879773 1.0160817044 0.1308270767 301.6898705371 7.0948652831
0.003 0.0055 0.7932 0.1983 0.0080052644 0.0028695824 298.1574799306 3.4096314835 2.1305829532 0.2080189707 1.0608687477 0.0524331006 301.3569368959 3.6729531372
0.003 0.006 0.7928 0.1982 0.0082005148 0.0061866947 296.8412142106 3.7330044992 2.0554039580 0.3577769422 1.0721628717 0.1118983320 299.9769815551 4.2088664681
0.003 0.0065 0.7924 0.1981 0.0089815162 0.0031844369 296.8942289813 3.6174561685 1.9352198500 0.1891833423 1.0301019962 0.0617254649 299.8685323437 3.8715494126
0.0 0.006999999999999999 0.7944 0.1986 0.0000000000 0.0000000000 297.1477895258 3.0878737936 1.9232866761 0.4627939410 1.0135502628 0.0920542593 300.0846264647 3.6427219939
0.003 0.006999999999999999 0.792 0.198 0.0074195134 0.0032904174 301.5630095668 3.7297279116 1.8165700072 0.4681741283 0.9946618141 0.0979811845 304.3816609015 4.2991736418
0.003 0.0075 0.7916 0.1979 0.0062480113 0.0024229931 303.0305548090 2.8212215344 1.7797476422 0.1954675018 1.0047875804 0.1278033509 305.8213380429 3.1469153802
0.003 0.008 0.7912 0.1978 0.0051741343 0.0009955854 302.1667888993 3.0927747024 1.6847936731 0.3255375110 0.9058666326 0.0933435791 304.7626233393 3.5126513779
0.003 0.0085 0.7908 0.1977 0.0073218882 0.0016335816 299.4084143169 5.8847921900 1.8232184897 0.4857770709 0.9747997340 0.1494117846 302.2137544288 6.5216146271
0.003 0.009000000000000001 0.7904 0.1976 0.0073218882 0.0017463722 299.4796361806 4.5153981097 1.6899078905 0.2869448163 0.9662317779 0.0468250902 302.1430977372 4.8509143884
0.003 0.0095 0.79 0.1975 0.0076147637 0.0038854329 303.3614954986 2.6182505759 1.6856460427 0.1714618438 0.9366333841 0.1144221933 305.9913896891 2.9080200459
0.003 0.01 0.7896 0.1974 0.0065408868 0.0034708462 303.2640340010 4.1360986679 1.6174564778 0.1433019564 0.9440329825 0.0662824901 305.8320643481 4.3491539606
0.0035 0.0 0.7972 0.1993 0.1601052887 0.0123949377 0.0000000000 0.0000000000 65.3346382278 0.9819365999 6.2277357359 0.3141450869 71.7224792524 1.3084766245
0.0035 0.0005 0.7968 0.1992 0.0279208003 0.0042058213 256.1341706394 5.7041133362 7.9566993726 0.7556986810 1.8014127726 0.0746835560 265.9202035849 6.5387013945
0.0035 0.001 0.7964 0.1991 0.0199155359 0.0053257196 267.3170742313 4.4274809677 5.8281621063 0.1958584265 1.5311327025 0.0602154602 274.6962845760 4.6888805740
0.0 0.0075 0.794 0.1985 0.0000000000 0.0000000000 299.1837709201 3.0578497475 1.9916467149 0.1608811362 1.0334123429 0.0912150752 302.2088299779 3.3099459589
0.0035 0.0015 0.7959999999999999 0.19899999999999998 0.0153271526 0.0042598598 276.0540690862 3.2378686474 4.2792361411 0.4240500099 1.3615261167 0.1245980384 281.7101584966 3.7907765555
0.0035 0.002 0.7956 0.1989 0.0143509009 0.0045623452 279.9640422978 2.6040395097 3.8324240176 0.3682558493 1.3046660444 0.0936226435 285.1154832607 3.0704803477
0.0035 0.0025 0.7952 0.1988 0.0105435190 0.0015862214 287.9989930685 1.9595035081 3.2577564599 0.4468290015 1.1909458996 0.0851771103 292.4582389470 2.4930958413
0.0035 0.003 0.7948 0.1987 0.0125936477 0.0020847033 285.4668683913 4.5549569170 3.2001362776 0.4939610376 1.1882197317 0.0884888989 289.8678180483 5.1394915568
0.0035 0.0035 0.7944 0.1986 0.0117150211 0.0034927445 289.2978549496 1.2028857628 2.7523013106 0.3541904763 1.1638789473 0.1099167299 293.2257502286 1.6704857135
0.0035 0.004 0.794 0.1985 0.0121055218 0.0043396560 291.6845906346 2.0758474591 2.5995566854 0.1337906371 1.1541426336 0.0754734526 295.4503954754 2.2894512048
0.0035 0.0045 0.7936 0.1984 0.0115197708 0.0024386761 289.6850234262 2.8092825588 2.5180701554 0.2985297562 1.1087714114 0.1047649077 293.3233847638 3.2150158988
0.0035 0.005 0.7932 0.1983 0.0090791414 0.0026628598 294.2177863173 1.5172103271 2.2500851656 0.3008821567 1.0435381092 0.1003805922 297.5204887335 1.9211359358
0.0035 0.0055 0.7928 0.1982 0.0083957651 0.0041602531 296.4947439418 3.1056681305 2.1435389705 0.4070328743 1.0084873797 0.1232505034 299.6551660571 3.6401117613
0.0035 0.006 0.7924 0.1981 0.0095672672 0.0045623452 299.9736374526 3.5236004204 2.0207977538 0.3878293115 0.9876516682 0.0857998529 302.9916541418 4.0017919300
0.0 0.008 0.7936 0.1984 0.0000000000 0.0000000000 299.1337014145 2.5941946749 1.8034435159 0.3193725806 0.9798626172 0.0444829150 301.9170075476 2.9580501705
0.0035 0.0065 0.792 0.198 0.0097625176 0.0034377372 298.0958971162 2.1401903898 1.9082849719 0.2947836544 1.0264021970 0.0954230278 301.0403468027 2.5338348092
0.0035 0.006999999999999999 0.7916 0.1979 0.0094696421 0.0041234360 299.5797751918 3.5522898273 1.9229457283 0.2827997272 0.9792784384 0.1291808885 302.4914690006 3.9683938790
0.0035 0.0075 0.7912 0.1978 0.0062480113 0.0034598451 300.2534376310 4.5226150888 1.6633139602 0.3608745491 0.9171607566 0.0885437311 302.8401603591 4.9754932141
0.0035 0.008 0.7908 0.1977 0.0081028896 0.0052970093 300.8149122475 4.6433455334 1.7226388816 0.2014335211 0.9557165591 0.0561082061 303.5013705778 4.9061842699
0.0035 0.0085 0.7904 0.1976 0.0078100141 0.0025457531 303.2067352085 5.1739966547 1.6955335296 0.3917405929 0.9709052085 0.1048155667 305.8809839607 5.6730985674
0.0035 0.009000000000000001 0.79 0.1975 0.0090791414 0.0029352564 300.8122347339 1.7352085064 1.6118308388 0.1402037814 0.9154082201 0.0771017697 303.3485529342 1.9554493139
0.0035 0.0095 0.7896 0.1974 0.0090791414 0.0023592190 299.4662486122 6.9011738429 1.6708148123 0.4354057232 0.9533798438 0.0793986687 302.0995224097 7.4183374538
0.0035 0.01 0.7892 0.1973 0.0106411442 0.0072637330 304.7160496640 2.2938510729 1.5376746870 0.1094702710 0.9654528728 0.0474045510 307.2298183680 2.4579896279
0.004 0.0 0.7968 0.1992 0.1794350735 0.0112094790 0.0000000000 0.0000000000 65.8146927642 3.1372327334 6.2949163009 0.1195346555 72.2890441386 3.2679768679
0.004 0.0005 0.7964 0.1991 0.0306543053 0.0054320318 253.2903833710 1.7940631541 8.2456526536 0.3595672674 1.8417211116 0.0920509640 263.4084114415 2.2511134173
0.0 0.0085 0.7932 0.1983 0.0000000000 0.0000000000 301.4805421458 5.1883473995 1.5393794261 0.1579549120 0.9518220336 0.0260263887 303.9717436055 5.3723287002
0.004 0.001 0.7959999999999999 0.19899999999999998 0.0213799135 0.0090407449 268.7744449216 6.4147593767 5.5380155079 0.6506445891 1.5297696186 0.1044023431 275.8636099616 7.1788470538
0.004 0.0015 0.7956 0.1989 0.0187440338 0.0035253369 275.0478594492 3.5986382966 4.4909647399 0.2694596742 1.4004713718 0.0929283078 280.9580395947 3.9645516155
0.004 0.002 0.7952 0.1988 0.0123007722 0.0082699531 281.8045651942 3.3977491908 3.7166722312 0.5578010604 1.2840250592 0.0936258836 286.8175632568 4.0574460879
0.004 0.0025 0.7948 0.1987 0.0135698995 0.0019911707 284.9886644499 2.0502228326 3.2865665511 0.3380792963 1.2400169210 0.1460192600 289.5288178215 2.5363125596
0.004 0.003 0.7944 0.1986 0.0121055218 0.0031117786 287.8236159232 4.0117391657 2.8573132404 0.5564132695 1.1346700060 0.0815212662 291.8277046914 4.6527854800
0.004 0.0035 0.794 0.1985 0.0134722743 0.0014611198 290.2092806027 3.9381088776 2.7615069018 0.4806752510 1.1738099874 0.1046649654 294.1580697662 4.5249102138
0.004 0.004 0.7936 0.1984 0.0105435190 0.0051879308 294.2884726782 2.5762759926 2.3873166648 0.5261283408 1.1077977801 0.1090077619 297.7941306421 3.2166000261
0.004 0.0045 0.7932 0.1983 0.0124960225 0.0049240265 292.6053875855 6.2471162295 2.2207636527 0.2049479316 1.0604792952 0.0430411147 295.8991265559 6.5000293023
0.004 0.005 0.7928 0.1982 0.0140580253 0.0061866947 296.3571197392 4.0282666283 2.1842822355 0.2697920800 1.0626212842 0.0880765692 299.6180812842 4.3923219722
0.004 0.0055 0.7924 0.1981 0.0116173959 0.0022601862 296.0872263613 3.1949618075 2.1853050790 0.2391291470 1.0357490582 0.0393597634 299.3198978944 3.4757109041
0.0 0.009000000000000001 0.7928 0.1982 0.0000000000 0.0000000000 302.1442977844 5.1344448935 1.5542106565 0.3093593798 0.9243656287 0.0955754964 304.6228740696 5.5393797697
0.004 0.006 0.792 0.198 0.0114221456 0.0059735121 296.3531034687 1.6981167434 2.0027275192 0.2056980919 1.0252338393 0.0919388514 299.3924869728 2.0017271988
0.004 0.0065 0.7916 0.1979 0.0106411442 0.0043833595 297.7537108692 5.9152041635 1.9096487632 0.2770158584 0.9872622157 0.0576205545 300.6612629923 6.2542239359
0.004 0.006999999999999999 0.7912 0.1978 0.0090791414 0.0035253369 300.2858355464 1.0536388821 1.7877599160 0.2794516190 0.9555218328 0.0736219849 303.0381964366 1.4102378229
0.004 0.0075 0.7908 0.1977 0.0089815162 0.0027335049 298.6571039813 2.7604002968 1.7722467900 0.2338772848 0.9812257011 0.0553433862 301.4195579886 3.0523544727
0.004 0.008 0.7904 0.1976 0.0095672672 0.0038360608 301.0352716225 4.8823503737 1.7574155597 0.1788965937 0.9722682925 0.0162733390 303.7745227419 5.0813563672
0.004 0.0085 0.79 0.1975 0.0102506435 0.0021388604 298.1896100946 2.2775840967 1.7306511555 0.2026406406 0.9500694971 0.0952161708 300.8805813907 2.5775797685
0.004 0.009000000000000001 0.7896 0.1974 0.0086886407 0.0011384954 301.1763765929 2.5084404526 1.6160926866 0.2598416136 0.9932987302 0.1213905545 303.7944566504 2.8908111161
0.004 0.0095 0.7892 0.1973 0.0086886407 0.0057058554 300.8451681520 4.9093687383 1.6300715473 0.2014150534 0.9452013402 0.1029761445 303.4291296802 5.2194657916
0.004 0.01 0.7888 0.1972 0.0098601428 0.0027195227 304.9243602275 3.7277869623 1.5680190433 0.1936469588 0.9436435300 0.1265774712 307.4458829436 4.0507309150
0.0045 0.0 0.7964 0.1991 0.2044271186 0.0251517014 0.0000000000 0.0000000000 64.9445939169 3.3381833910 6.2894639652 0.2522901157 71.4384850007 3.6156252081
0.0 0.0095 0.7924 0.1981 0.0000000000 0.0000000000 301.8618200923 3.5476809182 1.5675076216 0.2277189471 0.9459802453 0.0791518596 304.3753079592 3.8545517249
0.0045 0.0005 0.7959999999999999 0.19899999999999998 0.0319234326 0.0081117064 253.4922679017 4.5047484961 8.6392769166 0.7348138323 1.8841714396 0.1062955785 264.0476396905 5.3539696133
0.0045 0.001 0.7956 0.1989 0.0278231752 0.0060180200 269.9137269880 1.8016411513 5.5177291124 0.5266916699 1.5305485237 0.0911435464 276.9898277993 2.4254943876
0.0045 0.0015 0.7952 0.1988 0.0220632898 0.0036213546 275.5437349808 1.3093765683 4.4364130881 0.2049360201 1.3443902045 0.0603638890 281.3466015632 1.5782978320
0.0045 0.002 0.7948 0.1987 0.0171820310 0.0045119310 282.5432912156 1.8886886114 3.5456868974 0.4665187969 1.2606579062 0.1150197851 287.3668180502 2.4747391244
0.0045 0.0025 0.7944 0.1986 0.0170844058 0.0039050070 284.9750091302 4.2192054807 3.3097510031 0.4746907227 1.2439114465 0.0836244502 289.5457559856 4.7814256606
0.0045 0.003 0.794 0.1985 0.0160105289 0.0034598451 288.5494898790 1.4721091903 2.9116944184 0.3934735837 1.1578424328 0.1088685331 292.6350372591 1.9779111522
0.0045 0.0035 0.7936 0.1984 0.0154247778 0.0062541099 287.5681811191 3.2482046498 2.7269006977 0.2086266395 1.1631000422 0.1126225132 291.4736066368 3.5757079124
0.0045 0.004 0.7932 0.1983 0.0121055218 0.0068588200 292.4171583746 6.2979551087 2.4503920123 0.4159331492 1.1120817581 0.0525169219 295.9917376668 6.7732639998
0.0045 0.0045 0.7928 0.1982 0.0125936477 0.0011384954 295.4178479439 1.2272659554 2.3431639216 0.2103485055 1.0063453906 0.0635130128 298.7799509038 1.5022659691
0.0045 0.005 0.7924 0.1981 0.0116173959 0.0050689940 296.0639319924 5.5681270931 2.2637230786 0.2129884439 1.0857937110 0.1016195071 299.4250661779 5.8878040381
0.0 0.001 0.7992 0.1998 0.0000000000 0.0000000000 270.3632815331 4.9089077338 5.5112511038 1.0107486661 1.5535262242 0.1110697918 277.4280588611 6.0307261917
0.0 0.01 0.792 0.198 0.0000000000 0.0000000000 305.0609134246 2.7143267059 1.4336856006 0.2527272153 0.8861992788 0.0740717865 307.3807983040 3.0411257077
0.0045 0.0055 0.792 0.198 0.0102506435 0.0038061301 296.8993162573 3.9187446843 2.0530173232 0.1377597985 1.0267916495 0.0887199922 299.9893758735 4.1490306051
0.0045 0.006 0.7916 0.1979 0.0129841484 0.0033019831 298.9157518018 3.6984722624 1.9630070976 0.1842001977 1.0225076715 0.0640220194 301.9142507193 3.9499964626
0.0045 0.0065 0.7912 0.1978 0.0095672672 0.0028023697 297.4894402700 2.2286472205 1.9374360108 0.2678383334 1.0139397154 0.0813349997 300.4503832634 2.5806229233
0.0045 0.006999999999999999 0.7908 0.1977 0.0113245204 0.0053257196 300.0764539775 2.3161038643 1.8920899502 0.2568887440 1.0084873797 0.1525809288 302.9883558278 2.7308992567
0.0045 0.0075 0.7904 0.1976 0.0107387694 0.0021388604 300.1666861881 5.7924412636 1.9560176672 0.3756455995 0.9903778361 0.1658418651 303.1238204608 6.3360675886
0.0045 0.008 0.79 0.1975 0.0103482687 0.0032904174 301.4486797331 5.5453731121 1.5801226911 0.2512889551 0.9494853183 0.0671328542 303.9886360112 5.8670853388
0.0045 0.0085 0.7896 0.1974 0.0101530183 0.0020847033 301.0371458821 3.7546851230 1.7122399730 0.2532175213 0.9747997340 0.0860099588 303.7343386074 4.0959973064
0.0045 0.009000000000000001 0.7892 0.1973 0.0095672672 0.0058444794 300.3027038826 5.2412997505 1.6287077560 0.1619462686 0.9444224351 0.0793279570 302.8854013409 5.4884184555
0.0045 0.0095 0.7888 0.1972 0.0093720169 0.0014347912 302.3544826075 4.9006919404 1.6292191778 0.2044140731 0.9274812492 0.0789503989 304.9205550514 5.1854912036
0.0045 0.01 0.7884 0.1971 0.0100553931 0.0014611198 302.8018951417 4.1805112887 1.4855096699 0.1789095890 0.9046982749 0.0338935612 305.2021584796 4.3947755587
0.0005 0.0 0.7996 0.1999 0.0219656646 0.0060810377 0.0000000000 0.0000000000 65.7984977426 2.9431886019 6.2526606992 0.3939115700 72.0731241064 3.3431812096
0.005 0.0 0.7959999999999999 0.19899999999999998 0.2271737846 0.0239099981 0.0000000000 0.0000000000 65.6663804607 1.5966344526 6.2902428703 0.2217609988 72.1837971156 1.8423054495
0.005 0.0005 0.7956 0.1989 0.0417835753 0.0107227824 251.9615333368 4.9147099516 8.7877596940 1.4095685289 1.8584675713 0.0783796842 262.6495441774 6.4133809471
0.005 0.001 0.7952 0.1988 0.0263587975 0.0041418854 267.1556201571 3.4974371884 5.5930785816 0.6687241145 1.5387270272 0.1053870403 274.3137845634 4.2756902286
0.005 0.0015 0.7948 0.1987 0.0251872954 0.0064639368 276.7143439571 4.5686160826 4.3937946100 0.7648094292 1.3749622297 0.1305299478 282.5082880922 5.4704193964
0.005 0.002 0.7944 0.1986 0.0208917877 0.0074451599 283.9085554357 2.8052684726 3.4855096065 0.2983272030 1.2351487641 0.0556876294 288.6501055940 3.1667284649
0.005 0.0025 0.794 0.1985 0.0161081540 0.0043659306 285.4947145335 2.8133050860 3.0973405086 0.1805910220 1.1903617208 0.0221885443 289.7985249169 3.0204505829
0.005 0.003 0.7936 0.1984 0.0182559079 0.0039341856 288.3109234110 1.8381761414 2.9882372049 0.2303288665 1.1564793489 0.1075932717 292.4738958727 2.1800324652
0.005 0.0035 0.7932 0.1983 0.0189392841 0.0053968271 289.8274671534 1.0956600553 2.7611659540 0.4169704073 1.1453799512 0.1264228006 293.7529523427 1.6444500903
0.005 0.004 0.7928 0.1982 0.0137651498 0.0070235870 290.9367610667 5.3558430082 2.5750084420 0.3005470058 1.0700208827 0.1085937302 294.5955555412 5.7720073312
0.005 0.0045 0.7924 0.1981 0.0165962799 0.0072532287 291.3606114806 3.1694729880 2.4316398820 0.1780759747 1.1389539841 0.1255185693 294.9478016266 3.4803207607
0.0005 0.0005 0.7992 0.1998 0.0044907581 0.0022601862 250.0385430194 3.8285540916 8.9220931367 1.1943420287 1.8304269876 0.0921036756 260.7955539018 5.1172599821
0.005 0.005 0.792 0.198 0.0148390268 0.0073731249 294.3420229515 3.1197207214 2.2840094741 0.2406560358 1.0739154082 0.0932411547 297.7147868606 3.4609910368
0.005 0.0055 0.7916 0.1979 0.0159129037 0.0051510581 294.9126011145 3.1327713634 2.2465052134 0.3073538264 1.0768363023 0.1016687496 298.2518555339 3.5469449975
0.005 0.006 0.7912 0.1978 0.0114221456 0.0040769470 297.3879625020 1.9338112214 2.0265938669 0.2264329965 1.0016719600 0.0402174583 300.4276504745 2.2045386232
0.005 0.0065 0.7908 0.1977 0.0141556505 0.0043220508 298.4576292129 2.3095436412 2.0410841494 0.4197296208 1.0223129452 0.0517693637 301.5351819580 2.7853646765
0.005 0.006999999999999999 0.7904 0.1976 0.0113245204 0.0019911707 298.5299220820 2.0113439913 1.9406750152 0.1703763731 1.0135502628 0.0996496374 301.4954718804 2.2833611725
0.005 0.0075 0.79 0.1975 0.0126912729 0.0056924771 298.6536232135 5.0271664729 1.8707807112 0.3196254470 0.9720735662 0.0758143190 301.5091687638 5.4282987160
0.005 0.008 0.7896 0.1974 0.0108363945 0.0020847033 298.8688953125 3.4862196968 1.6967268470 0.2002051894 0.9596110846 0.1282097671 301.5360696386 3.8167193566
0.005 0.0085 0.7892 0.1973 0.0126912729 0.0038558855 299.9712276903 4.4177037958 1.6322877082 0.2237433566 0.9212500083 0.0698348261 302.5374566797 4.7151378640
0.005 0.009000000000000001 0.7888 0.1972 0.0103482687 0.0034598451 301.6055820341 3.7186315438 1.6051823562 0.3918904184 0.9405279096 0.1092204385 304.1616405686 4.2232022458
0.005 0.0095 0.7884 0.1971 0.0092743917 0.0039050070 302.8428611008 6.5224070315 1.5668257260 0.3920268432 0.9202763770 0.1476091958 305.3392375955 7.0659480775
0.0005 0.001 0.7988 0.1997 0.0028311301 0.0011384954 269.5533336481 3.0714823544 5.3832251958 0.5474985130 1.5208122099 0.1189393445 276.4602021839 3.7390587073
0.005 0.01 0.7879999999999999 0.19699999999999998 0.0097625176 0.0035468988 303.7194790762 4.9474666642 1.5642686173 0.1440334073 0.9545482014 0.0740943073 306.2480584125 5.1691412776
0.0055 0.0 0.7956 0.1989 0.2443558156 0.0199365812 0.0000000000 0.0000000000 64.9873828689 1.0601198985 6.1586079082 0.3696735635 71.3903465927 1.4497300432
0.0055 0.0005 0.7952 0.1988 0.0407096984 0.0081117064 253.5667027817 2.2518425457 8.2251957841 0.5485228528 1.7696723897 0.1450866262 263.6022806539 2.9535637311
0.0055 0.001 0.7948 0.1987 0.0311424311 0.0123857073 269.0620098897 3.2382160709 5.4689735736 0.4501833549 1.5254856405 0.1398964302 276.0876115349 3.8406815633
0.0055 0.0015 0.7944 0.1986 0.0230395415 0.0025755290 275.9030573153 2.7030398951 4.2950902149 0.1896938834 1.3533476132 0.1546867095 281.5745346849 3.0499960170
0.0055 0.002 0.794 0.1985 0.0239181681 0.0069031424 281.1250122249 3.6129360265 4.0721103379 0.3844382890 1.3223861354 0.1092926265 286.5434268663 4.1135700844
0.0055 0.0025 0.7936 0.1984 0.0202084114 0.0059735121 285.4446450278 3.8774936868 3.3908965853 0.1740183800 1.2452745304 0.1195118138 290.1010245549 4.1769973927
0.0055 0.003 0.7932 0.1983 0.0183535331 0.0072689794 288.8584749564 3.6803959495 2.9524376834 0.3455660521 1.1543373598 0.0627562636 292.9836035327 4.0959872446
0.0055 0.0035 0.7928 0.1982 0.0189392841 0.0058052103 288.8713270221 1.3461066763 2.7531536802 0.4826802573 1.1597896956 0.0513782242 292.8032096820 1.8859703681
0.0055 0.004 0.7924 0.1981 0.0167915303 0.0034154862 291.5365241287 3.4357421393 2.5206272641 0.4086134144 1.1132501158 0.0617205503 295.1871930389 3.9094915902
0.0005 0.0015 0.7984 0.1996 0.0022453790 0.0027335049 277.4287046041 3.0065312533 4.1980905590 0.4421915836 1.3726255144 0.0845426051 283.0016660565 3.5359989469
0.0055 0.0045 0.792 0.198 0.0153271526 0.0043920481 294.6046870425 3.1461506144 2.3472552955 0.2167243098 1.0674894411 0.1072841052 298.0347589317 3.4745510775
0.0055 0.005 0.7916 0.1979 0.0164986547 0.0040204508 296.3905886601 1.3866632101 2.2683258742 0.2369167901 1.0616476528 0.1112267212 299.7370608418 1.7388271722
0.0055 0.0055 0.7912 0.1978 0.0171820310 0.0034598451 297.0749611540 5.4637668557 2.2589498090 0.3454146428 1.0552216857 0.0586303968 300.4063146797 5.8712717404
0.0055 0.006 0.7908 0.1977 0.0148390268 0.0031240056 295.0595966150 3.2945237998 1.9914762410 0.2312134094 0.9876516682 0.0816142400 298.0535635510 3.6104754548
0.0055 0.0065 0.7904 0.1976 0.0136675246 0.0071206173 300.5600129462 4.5114881444 1.9720422150 0.2593660712 1.0135502628 0.0616885956 303.5592729486 4.8396634285
0.0055 0.006999999999999999 0.79 0.1975 0.0134722743 0.0036318665 297.6225126994 2.5622989400 1.8244118071 0.1089038801 0.9833676902 0.1178375561 300.4437644710 2.7926722427
0.0055 0.0075 0.7896 0.1974 0.0123983974 0.0026628598 300.8363323569 3.3929198821 1.7700306292 0.3970462942 0.9533798438 0.0595416783 303.5721412273 3.8521707144
0.0055 0.008 0.7892 0.1973 0.0136675246 0.0049779268 302.4010713453 3.8438959188 1.8262870202 0.2422376106 0.9726577450 0.0654117993 305.2136836351 4.1565232555
0.0055 0.0085 0.7888 0.1972 0.0122031470 0.0065924106 300.4756712656 1.1623917943 1.7860551769 0.2857797734 0.9804467960 0.0747099528 303.2543763855 1.5294739311
0.0055 0.009000000000000001 0.7884 0.1971 0.0133746491 0.0021916798 302.6203597149 4.1763340838 1.7234912512 0.2355305474 0.9991405185 0.0925013348 305.3563661337 4.5065576458
0.0005 0.002 0.7979999999999999 0.1995 0.0012691273 0.0014611198 280.1645880716 3.5609117491 3.6863278749 0.4357726686 1.2735098403 0.0897854961 285.1256949141 4.0879310336
0.0055 0.0095 0.7879999999999999 0.19699999999999998 0.0124960225 0.0043043736 303.2367233616 8.4883898633 1.6116603648 0.3928813840 0.9413068147 0.0993249083 305.8021865636 8.9849005292
0.0055 0.01 0.7876 0.1969 0.0124960225 0.0051139195 305.0938468427 3.6251330518 1.5806341128 0.3011046113 0.9331283111 0.0484801948 307.6201052891 3.9798317774
0.006 0.0 0.7952 0.1988 0.2795008789 0.0225309093 0.0000000000 0.0000000000 64.7362747964 2.7549910397 6.2314355352 0.2531094043 71.2472112105 3.0306313533
0.006 0.0005 0.7948 0.1987 0.0496912146 0.0121683428 250.2281109872 7.2607767701 8.5958060690 1.1385787065 1.8444472794 0.1349361763 260.7180555502 8.5464599957
0.006 0.001 0.7944 0.1986 0.0357308144 0.0052536497 268.5498015248 3.5271137066 5.7696895545 0.6783148179 1.5903294902 0.0961924149 275.9455513839 4.3068745891
0.006 0.0015 0.794 0.1985 0.0278231752 0.0086220221 277.0021766766 4.3224147339 4.5044321790 0.6017932889 1.4207229044 0.1277760523 282.9551549352 5.0606060972
0.006 0.002 0.7936 0.1984 0.0255777961 0.0046039354 281.0754782220 3.9367495775 3.5172177541 0.3834133755 1.3081711173 0.0943858163 285.9264448895 4.4191527047
0.006 0.0025 0.7932 0.1983 0.0219656646 0.0056251081 285.8074481301 3.7399667353 3.1529150040 0.4380774895 1.2203495672 0.0895791663 290.2026783659 4.2732484992
0.006 0.003 0.7928 0.1982 0.0196226604 0.0070776569 289.2376108920 2.8555150916 2.6224001896 0.2493995463 1.1171446413 0.0545734066 292.9967783833 3.1665657014
0.006 0.0035 0.7924 0.1981 0.0165962799 0.0073316442 293.1526713796 3.9692253745 2.6174564461 0.4105688546 1.1120817581 0.0626449893 296.8988058637 4.4497708626
0.0005 0.0025 0.7976 0.1994 0.0010738769 0.0018930224 286.3113562027 2.8961790956 3.1406408823 0.4691677447 1.1514164657 0.1105153531 290.6044874276 3.4777552158
0.006 0.004 0.792 0.198 0.0161081540 0.0068476946 290.9884370805 3.9371668707 2.4522672253 0.4012711107 1.0955300247 0.1372421063 294.5523424845 4.4825277823
0.006 0.0045 0.7916 0.1979 0.0188416590 0.0050008490 292.4573210796 0.8138736083 2.4660756122 0.1593485231 1.1286334915 0.0484457684 296.0708718423 1.0266687488
0.006 0.005 0.7912 0.1978 0.0164986547 0.0060935630 295.9761095440 3.5126087020 2.1524036140 0.1825883037 1.0100451899 0.0722914577 299.1550570026 3.7735820264
0.006 0.0055 0.7908 0.1977 0.0151319023 0.0070127229 295.0269309482 3.0526471319 2.1554721444 0.5590893567 1.0324387115 0.1018669708 298.2299737064 3.7206161823
0.006 0.006 0.7904 0.1976 0.0146437764 0.0044950007 298.7449264296 3.8515436181 1.9304465804 0.2704780155 0.9718788399 0.0506647683 301.6618956263 4.1771814026
0.006 0.0065 0.79 0.1975 0.0150342771 0.0024229931 298.7682207986 1.8592671887 1.8198090115 0.1161276497 0.9461749716 0.0847486692 301.5492390588 2.0625665007
0.006 0.006999999999999999 0.7896 0.1974 0.0153271526 0.0046451532 297.2792554470 3.1337944838 2.0218205973 0.5185019454 1.0302967225 0.1290105295 300.3466999194 3.7859521119
0.006 0.0075 0.7892 0.1973 0.0140580253 0.0049162782 298.1269562747 6.4384437267 1.7799181161 0.4708579564 0.9512378547 0.1607075844 300.8721702708 7.0749255457
0.006 0.008 0.7888 0.1972 0.0163034044 0.0038360608 301.4457344681 4.2140385882 1.8121376854 0.2115195896 1.0250391131 0.0688285080 304.2992146710 4.4982227466
0.006 0.0085 0.7884 0.1971 0.0144485260 0.0038854329 303.7307246336 2.4700491854 1.7342311076 0.2203736511 1.0026455914 0.0677177246 306.4820498586 2.7620259940
0.0005 0.003 0.7972 0.1993 0.0014643776 0.0015124027 289.0199290307 2.8038881215 2.9611318529 0.4373272233 1.1669945677 0.0876363433 293.1495198289 3.3303640908
0.006 0.009000000000000001 0.7879999999999999 0.19699999999999998 0.0136675246 0.0068198016 300.6976371488 1.7112866075 1.6714967080 0.2467411867 0.9666212305 0.0441887081 303.3494226119 2.0090363039
0.006 0.0095 0.7876 0.1969 0.0126912729 0.0016335816 302.7802072809 2.2726589659 1.5753494216 0.2250808320 0.9348808476 0.0582670997 305.3031288230 2.5576404792
0.006 0.01 0.7872 0.1968 0.0150342771 0.0044266317 303.0150252297 2.7652261945 1.4306170702 0.1706190940 0.9138504099 0.0423877551 305.3745269869 2.9826596753
0.0065 0.0 0.7948 0.1987 0.2826248845 0.0196418361 0.0000000000 0.0000000000 65.4778363139 2.1347346361 6.2575288561 0.2841589501 72.0179900545 2.4385354223
0.0065 0.0005 0.7944 0.1986 0.0519365936 0.0077757702 252.8917015856 4.4004350577 8.1385950368 0.5283276702 1.7961551632 0.1067512103 262.8783883792 5.0432897084
0.0065 0.001 0.794 0.1985 0.0351450634 0.0037557155 267.8025074596 3.9105566636 5.5726217121 0.8934429579 1.5278223558 0.1628377447 274.9380965909 4.9705930817
0.0065 0.0015 0.7936 0.1984 0.0314353067 0.0068365510 275.5664938470 6.1507965233 4.5366517484 0.9368924858 1.3755464086 0.1534532008 281.5101273107 7.2479787609
0.0065 0.002 0.7932 0.1983 0.0282136759 0.0065750393 279.4978871679 2.5471942821 3.6936582531 0.5529534657 1.2674733258 0.1017313875 284.4872324227 3.2084541746
0.0065 0.0025 0.7928 0.1982 0.0248944199 0.0056588928 284.5409841644 2.1024920314 3.2292873166 0.1011334238 1.1854935639 0.1308966187 288.9806594648 2.3401809667
0.0065 0.003 0.7924 0.1981 0.0250896702 0.0097547045 287.7373999830 1.3772078841 2.9752811876 0.4386908229 1.1706943670 0.0978340155 291.9084652078 1.9234874270
0.0005 0.0035 0.7968 0.1992 0.0015620028 0.0015620028 291.4034516993 4.0176138202 2.6626320328 0.1874481402 1.1323332907 0.0696891578 295.1999790256 4.2763131210
0.0065 0.0035 0.792 0.198 0.0197202856 0.0081117064 288.3023553673 2.2768562395 2.5917148854 0.3431781697 1.0892987839 0.0471768359 292.0030893222 2.6753229515
0.0065 0.004 0.7916 0.1979 0.0201107863 0.0021742159 291.7887459163 3.9133787239 2.5005113424 0.2446014915 1.1027348969 0.1332394529 295.4121029419 4.2933938842
0.0065 0.0045 0.7912 0.1978 0.0174749065 0.0065168004 295.2363125172 2.5974319294 2.4052164256 0.2534446607 1.0316598064 0.0189435742 298.6906636557 2.8763369647
0.0065 0.005 0.7908 0.1977 0.0165962799 0.0076122601 294.3701368451 3.0150089859 2.1912716659 0.2222849078 1.0645685469 0.0991124222 297.6425733378 3.3440185760
0.0065 0.0055 0.7904 0.1976 0.0195250352 0.0079070366 295.3067311267 4.6015907278 2.1140469837 0.1857255182 1.0466537296 0.0951412734 298.4869568752 4.8903645560
0.0065 0.006 0.79 0.1975 0.0187440338 0.0018106773 296.4709140702 3.0580022289 2.0433003102 0.1938023730 1.0088768322 0.0645528616 299.5418352464 3.3181681408
0.0065 0.0065 0.7896 0.1974 0.0173772813 0.0062235571 298.7267193367 2.4838153521 1.8995908023 0.1875417590 0.9779153544 0.0725114215 301.6216027747 2.7500920897
0.0065 0.006999999999999999 0.7892 0.1973 0.0160105289 0.0038261099 299.0919322012 4.0162431578 1.9843163367 0.2059759464 1.0445117406 0.0925668990 302.1367708074 4.3186121131
0.0065 0.0075 0.7888 0.1972 0.0168891554 0.0048459863 297.2465897802 1.7699879443 1.8927718459 0.2533074837 0.9786942595 0.0749875691 300.1349450410 2.1031289834
0.0065 0.008 0.7884 0.1971 0.0161081540 0.0023913187 300.5597451948 5.7950913810 1.6943402122 0.1579011792 0.9638950626 0.0417822876 303.2340886236 5.9971661665
0.0005 0.004 0.7964 0.1991 0.0017572532 0.0015862214 294.1441546914 6.7673785050 2.5298328553 0.3500788770 1.0855989847 0.1361023835 297.7613437846 7.2551459869
0.0065 0.0085 0.7879999999999999 0.19699999999999998 0.0185487834 0.0059543355 302.6358892941 3.8795702535 1.8578246939 0.3213270000 0.9927145514 0.0660762234 305.5049773228 4.2729278124
0.0065 0.009000000000000001 0.7876 0.1969 0.0161081540 0.0065343266 299.1002324936 2.7971423373 1.7509375510 0.3622615155 0.9825887851 0.1174985509 301.8498669837 3.2834367303
0.0065 0.0095 0.7872 0.1968 0.0141556505 0.0035468988 302.0580818443 1.8301791315 1.5719399433 0.1837813141 0.9395542782 0.0726723051 304.5837317163 2.0901796495
0.0065 0.01 0.7868 0.1967 0.0150342771 0.0062174285 304.2231193974 5.2058985791 1.4754517091 0.2371683648 0.9045035487 0.1077876336 306.6181089323 5.5570720060
0.006999999999999999 0.0 0.7944 0.1986 0.3066406778 0.0201439325 0.0000000000 0.0000000000 64.9285693692 2.5495424017 6.2524659729 0.1356189874 71.4876760199 2.7053053216
0.006999999999999999 0.0005 0.794 0.1985 0.0526199699 0.0108253951 251.3700705672 2.3478368513 8.2395155927 0.7233677149 1.8345162394 0.1396902836 261.4967223692 3.2217202449
0.006999999999999999 0.001 0.7936 0.1984 0.0400263222 0.0078586751 266.6541218468 3.5124455034 5.6890553941 0.7757365497 1.4923821737 0.0724779463 273.8755857368 4.3685186745
0.006999999999999999 0.0015 0.7932 0.1983 0.0304590549 0.0074246498 274.9632500173 3.1535500932 4.2251959110 0.2074661207 1.3539317920 0.0684772328 280.5728367752 3.4369180965
0.006999999999999999 0.002 0.7928 0.1982 0.0291899276 0.0076969264 282.5754213796 2.7806770325 3.5509715887 0.2356045678 1.3017451502 0.0850042087 287.4573280461 3.1089827354
0.006999999999999999 0.0025 0.7924 0.1981 0.0280184255 0.0110898075 284.5048377299 4.6604370675 3.3856118940 0.6397838453 1.2168444942 0.0505898713 289.1353125436 5.3619005916
0.0 0.0015 0.7988 0.1997 0.0000000000 0.0000000000 275.6540485440 3.3324331258 4.2944083193 0.6087865668 1.3897614267 0.1449192660 281.3382182900 4.0861389586
0.0005 0.0045 0.7959999999999999 0.19899999999999998 0.0018548783 0.0016796070 291.5132297597 4.4402078400 2.3654960041 0.3433149902 1.0690472513 0.1111612471 294.9496278934 4.8963636843
0.006999999999999999 0.003 0.792 0.198 0.0240157933 0.0121683428 288.9554009513 2.2443433864 2.8999317185 0.5036566841 1.1839357537 0.0920213004 293.0632842168 2.8521897137
0.006999999999999999 0.0035 0.7916 0.1979 0.0220632898 0.0074707184 289.3666670509 1.3701111370 2.7574155280 0.1328865741 1.1383698053 0.0666111883 293.2845156740 1.5770796178
0.006999999999999999 0.004 0.7912 0.1978 0.0222585401 0.0070560787 292.2000120160 4.5313766716 2.3972041517 0.2506479037 1.0746943133 0.0969760312 295.6941690211 4.8860566852
0.006999999999999999 0.0045 0.7908 0.1977 0.0216727891 0.0059735121 294.8593185925 5.7151085154 2.3117967218 0.2555230505 1.1200655354 0.0922402560 298.3128536388 6.0688453340
0.006999999999999999 0.005 0.7904 0.1976 0.0177677820 0.0054390454 293.8421311495 7.9329965663 2.2753153046 0.4402699268 1.0308809013 0.0919916273 297.1660951374 8.4706971658
0.006999999999999999 0.0055 0.79 0.1975 0.0201107863 0.0059989856 297.5030955897 1.3457617340 2.0092055278 0.4387091063 1.0166658832 0.1072614827 300.5490777870 1.8977313086
0.006999999999999999 0.006 0.7896 0.1974 0.0205989121 0.0088273891 298.1548024169 4.9102862959 2.1077394490 0.2260214077 1.0392541312 0.1151726494 301.3223949092 5.2603077421
0.006999999999999999 0.0065 0.7892 0.1973 0.0186464086 0.0028562664 302.0088155928 3.5871888836 1.9449368630 0.3345120403 0.9923250988 0.1076355542 304.9647239632 4.0321927445
0.006999999999999999 0.006999999999999999 0.7888 0.1972 0.0164010296 0.0025902886 298.9518982363 6.1278363329 1.8141833724 0.3045250077 0.9709052085 0.1163961549 301.7533878468 6.5513477841
0.006999999999999999 0.0075 0.7884 0.1971 0.0182559079 0.0110208404 303.6836003930 4.0590595037 1.7170132425 0.2825274796 0.9674001356 0.1299254801 306.3862696790 4.4825333038
0.0005 0.005 0.7956 0.1989 0.0015620028 0.0017894990 293.6359625969 1.9913577665 2.4227752385 0.2457654464 1.0614529265 0.1080083301 297.1217527647 2.3469210420
0.006999999999999999 0.008 0.7879999999999999 0.19699999999999998 0.0178654072 0.0043484318 303.1558624488 5.0129550159 1.7978178768 0.1238649884 0.9833676902 0.0325140404 305.9549134230 5.1736824765
0.006999999999999999 0.0085 0.7876 0.1969 0.0154247778 0.0046039354 302.9304157978 4.2029223326 1.7956017160 0.0619981533 1.0077084746 0.0674776418 305.7491507662 4.3370020631
0.006999999999999999 0.009000000000000001 0.7872 0.1968 0.0152295275 0.0028562664 301.0593692456 2.8670065219 1.6447323038 0.4416815559 0.9666212305 0.1181229553 303.6859523074 3.4296672995
0.006999999999999999 0.0095 0.7868 0.1967 0.0166939051 0.0047184380 301.0368781307 6.3746005672 1.7234912512 0.3726561278 0.9467591504 0.0834065170 303.7238224374 6.8353816500
0.006999999999999999 0.01 0.7864 0.1966 0.0157176533 0.0036213546 302.9895888499 2.6862263677 1.5748379998 0.2296115900 0.9202763770 0.0387774289 305.5004208800 2.9582367412
0.0075 0.0 0.794 0.1985 0.3506696322 0.0207333443 0.0000000000 0.0000000000 64.0262509525 2.0027069136 6.3272408626 0.2833801916 70.7041614473 2.3068204495
0.0075 0.0005 0.7936 0.1984 0.0571107280 0.0113681992 253.5814291069 1.8480428226 8.1945104799 0.7165652653 1.8117332652 0.0921398974 263.6447835800 2.6681161845
0.0075 0.001 0.7932 0.1983 0.0416859502 0.0082051623 269.7354045776 4.8087629677 5.1368903928 0.5959018926 1.4544105501 0.0780888783 276.3683914707 5.4909589009
0.0075 0.0015 0.7928 0.1982 0.0332901850 0.0049932200 277.5585640171 2.8212358663 4.3704396841 0.3919796931 1.3788567552 0.0806589987 283.3411506414 3.2988677781
0.0075 0.002 0.7924 0.1981 0.0298733039 0.0150279365 282.6857349428 3.4933682457 3.7183769704 0.7312171196 1.2540372128 0.0981544055 287.6880224299 4.3377677073
0.0005 0.0055 0.7952 0.1988 0.0009762518 0.0010694302 295.2304219871 3.4801981960 2.0669961840 0.5607456827 1.0116030001 0.1253650119 298.3099974230 4.1673783208
0.0075 0.0025 0.792 0.198 0.0287994269 0.0063268345 287.2209075962 3.3409744768 3.2644049425 0.4113975966 1.2345645853 0.1215004577 291.7486765509 3.8801993656
0.0075 0.003 0.7916 0.1979 0.0281160507 0.0043043736 288.3119944165 2.5978633468 2.9931809484 0.3014113753 1.1847146588 0.0752198137 292.5180060744 2.9787989094
0.0075 0.0035 0.7912 0.1978 0.0236252926 0.0035789981 289.6791328961 2.5964856069 2.7710534409 0.4912571899 1.1677734728 0.0928303269 293.6415851024 3.1841521218
0.0075 0.004 0.7908 0.1977 0.0246991695 0.0088100975 291.2768053027 5.9717054070 2.5148311511 0.3466361380 1.0470431822 0.0662824901 294.8633788055 6.3934341326
0.0075 0.0045 0.7904 0.1976 0.0243086688 0.0056047395 293.5347525802 3.5739740511 2.2964540697 0.1378601774 1.0850148059 0.0311708051 296.9405301246 3.7486097731
0.0075 0.005 0.79 0.1975 0.0198179107 0.0052970093 297.7285422407 2.2942879548 2.1123422446 0.3046658324 1.0445117406 0.0756119895 300.9052141366 2.6798627860
0.0075 0.0055 0.7896 0.1974 0.0223561653 0.0062784450 297.1097688317 4.6332421304 2.1014319143 0.2839577562 1.0419802990 0.0522273150 300.2755372103 4.9757056466
0.0075 0.006 0.7892 0.1973 0.0210870380 0.0034598451 296.2382381323 2.1739607886 2.1428570749 0.3832107940 1.0129660840 0.0591352632 299.4151483292 2.6197666909
0.0075 0.0065 0.7888 0.1972 0.0186464086 0.0033478461 298.4573614615 1.5859584072 1.8426525157 0.2367572722 0.9862885843 0.0950934356 301.3049489701 1.9211569611
0.0075 0.006999999999999999 0.7884 0.1971 0.0186464086 0.0020847033 299.1120135537 2.4049328215 1.9488577629 0.2452706703 0.9728524713 0.1126413660 302.0523701965 2.7649295611
0.0005 0.006 0.7948 0.1987 0.0011715021 0.0019130549 300.2373725490 2.5667034281 1.9290827891 0.2396123480 0.9619477999 0.0571580497 303.1295746401 2.8653868807
0.0075 0.0075 0.7879999999999999 0.19699999999999998 0.0203060366 0.0037353592 299.4734778991 3.7758765978 1.7538356075 0.1406780636 0.9446171614 0.0421149314 302.1922367046 3.9624049520
0.0075 0.008 0.7876 0.1969 0.0205989121 0.0063987327 301.7689103680 4.5004213038 1.7023524861 0.2712012240 0.9623372524 0.0847146584 304.4541990186 4.8627359189
0.0075 0.0085 0.7872 0.1968 0.0181582827 0.0091037767 298.3743585378 4.4931485729 1.6931468948 0.4443095684 0.9623372524 0.0945062607 301.0480009677 5.0410681787
0.0075 0.009000000000000001 0.7868 0.1967 0.0166939051 0.0088919334 304.0073117957 2.9283566365 1.4855096699 0.3044788152 0.8898990780 0.0904419177 306.3994144487 3.3321693028
0.0075 0.0095 0.7864 0.1966 0.0171820310 0.0047184380 302.4123169027 3.7159350799 1.6440504081 0.3746136969 0.9477327818 0.1281861048 305.0212821236 4.2234533196
0.0075 0.01 0.7859999999999999 0.1965 0.0166939051 0.0058705128 304.4295557013 3.8016501870 1.6535969472 0.3847048933 0.9559112853 0.1439046937 307.0557578389 4.3361302868
0.008 0.0 0.7936 0.1984 0.3704875430 0.0186563729 0.0000000000 0.0000000000 64.6733699228 0.2752768899 6.2734964106 0.1682714463 71.3173538764 .4622047091
0.008 0.0005 0.7932 0.1983 0.0610157350 0.0098982493 251.8603233201 5.7512008865 8.6472891904 1.2322511904 1.8210801264 0.1388964927 262.3897083719 7.1322468189
0.008 0.001 0.7928 0.1982 0.0443218299 0.0056047395 269.7362078317 3.0154950635 5.5272756515 0.6616475325 1.5469055308 0.1380629890 276.8547108439 3.8208103245
0.008 0.0015 0.7924 0.1981 0.0375856928 0.0088618712 278.5379985174 1.9312974214 4.3140128192 0.4695377663 1.3412745841 0.0835064736 284.2308716135 2.4932035325
0.0005 0.0065 0.7944 0.1986 0.0011715021 0.0013242523 299.1280786358 2.0913472241 1.9019774371 0.2909977196 1.0057612118 0.1140038778 302.0369887868 2.4976730738
0.008 0.002 0.792 0.198 0.0305566801 0.0069196901 281.0441513120 3.2572040838 3.6232525274 0.6132554881 1.2912299314 0.0855502361 285.9891904509 3.9629294981
0.008 0.0025 0.7916 0.1979 0.0299709290 0.0081117064 284.8470239768 4.1389267159 3.1917830559 0.2428367219 1.2703942199 0.1012306975 289.3391721816 4.4911058417
0.008 0.003 0.7912 0.1978 0.0291899276 0.0100965390 288.0581661206 3.6645155200 2.9275484922 0.4296992359 1.1613475058 0.0567906755 292.1762520462 4.1611019704
0.008 0.0035 0.7908 0.1977 0.0263587975 0.0069581484 290.6834682736 4.9225482892 2.6788270545 0.4326027360 1.1292176703 0.0787079654 294.5178717959 5.4408171390
0.008 0.004 0.7904 0.1976 0.0203060366 0.0074502786 290.4513278384 4.5919570198 2.5762017594 0.3940634184 1.1294123966 0.0726931729 294.1772480310 5.0661638897
0.008 0.0045 0.79 0.1975 0.0232347919 0.0057458035 291.5338466150 2.8950728945 2.4268666124 0.3048470151 1.0474326347 0.0799602140 295.0313806540 3.2856259271
0.008 0.005 0.7896 0.1974 0.0239181681 0.0025457531 295.2389900308 1.4436575685 2.2887827436 0.1640005108 1.0470431822 0.0807360593 298.5987341247 1.6909398917
0.008 0.0055 0.7892 0.1973 0.0239181681 0.0079311068 296.8883384512 3.2807256718 2.1537674053 0.2898786443 1.0739154082 0.0866039500 300.1399394328 3.6651393729
0.008 0.006 0.7888 0.1972 0.0207941625 0.0091079633 297.3673456467 1.9716007853 1.8177633245 0.2124042008 0.9553271065 0.1009606444 300.1612302402 2.2940735938
0.008 0.0065 0.7884 0.1971 0.0195250352 0.0030248054 301.9646366172 2.2340664478 1.9077735501 0.3153783960 0.9666212305 0.1175437221 304.8585564330 2.6700133713
0.0005 0.006999999999999999 0.794 0.1985 0.0014643776 0.0013806285 297.9087389107 3.3028507177 1.9324922674 0.0832806500 1.0367226896 0.0241460581 300.8794182453 3.4116580543
0.008 0.006999999999999999 0.7879999999999999 0.19699999999999998 0.0184511583 0.0027887328 298.2244177723 1.5698364712 1.8455505722 0.2096022331 0.9738261027 0.0570039345 301.0622456055 1.8392313716
0.008 0.0075 0.7876 0.1969 0.0201107863 0.0063087319 301.0441074176 3.4971373294 1.6433685125 0.1599514121 0.9783048070 0.0673020884 303.6858915234 3.7306995618
0.008 0.008 0.7872 0.1968 0.0187440338 0.0065808348 303.1459556482 4.1429236062 1.6648482254 0.2956381369 0.9413068147 0.0710726897 305.7708547221 4.5162152676
0.008 0.0085 0.7868 0.1967 0.0188416590 0.0066097363 300.8133057393 5.3446123929 1.6455846733 0.2482549721 0.9656475991 0.0432695630 303.4433796707 5.6427466643
0.008 0.009000000000000001 0.7864 0.1966 0.0189392841 0.0046369389 301.2012774700 3.2851141376 1.7712239465 0.2808507904 0.9307915958 0.0466855991 303.9222322964 3.6172874660
0.008 0.0095 0.7859999999999999 0.1965 0.0187440338 0.0067241001 300.8007214251 4.2623012373 1.6111489431 0.2907355479 0.9771364493 0.0072442362 303.4077508513 4.5670051215
0.008 0.01 0.7856 0.1964 0.0182559079 0.0048851622 302.2034708365 3.3327367041 1.6142174735 0.2361451986 0.9767469968 0.0307001273 304.8126912147 3.6044671922
0.0085 0.0 0.7932 0.1983 0.3798595599 0.0153168892 0.0000000000 0.0000000000 64.7236597269 1.2724688960 6.1515977623 0.2796947247 71.2551170491 1.5674805099
0.0085 0.0005 0.7928 0.1982 0.0655064931 0.0136591542 251.8688913639 2.5013576318 8.3833955745 0.7497097666 1.8604148340 0.1304892721 262.1782082655 3.3952158247
0.0085 0.001 0.7924 0.1981 0.0468600845 0.0109235549 267.0477163562 5.4536926118 5.4522671302 0.8148122300 1.4923821737 0.1811285155 274.0392257446 6.4605569122
0.0005 0.0075 0.7936 0.1984 0.0014643776 0.0020478030 302.0101543496 3.1893344311 1.8003749855 0.1931625146 0.9960248980 0.1497899518 304.8080186107 3.5343347005
0.0085 0.0015 0.792 0.198 0.0427598271 0.0103427412 277.3009872021 4.0255626512 4.5596657265 0.5246483582 1.3811934705 0.1212230106 283.2846062262 4.6817767612
0.0085 0.002 0.7916 0.1979 0.0328020591 0.0100965390 282.5044672674 4.4975324957 3.4585747284 0.3071305993 1.2550108442 0.0686033684 287.2508548991 4.8833630024
0.0085 0.0025 0.7912 0.1978 0.0344616871 0.0119342535 286.4125662194 6.2463735620 3.3700987680 0.6253241496 1.2041872863 0.0869133850 291.0213139608 6.9705453501
0.0085 0.003 0.7908 0.1977 0.0328020591 0.0147849776 287.3317566621 2.8752345118 2.9004431402 0.4047962541 1.1714732721 0.0728536552 291.4364751335 3.3676693987
0.0085 0.0035 0.7904 0.1976 0.0251872954 0.0084793521 291.4334398524 9.0062480352 2.6016023723 0.2472245564 1.1315543856 0.0730615476 295.1917839057 9.3350134913
0.0085 0.004 0.79 0.1975 0.0272374241 0.0094126062 291.1397166028 2.0992925675 2.5124445163 0.4135973960 1.1021507181 0.0889879903 294.7815492613 2.6112905600
0.0085 0.0045 0.7896 0.1974 0.0252849206 0.0052536497 294.7618570949 5.2251321914 2.2916808001 0.3722076037 1.0484062661 0.0707625746 298.1272290817 5.6733560194
0.0085 0.005 0.7892 0.1973 0.0243086688 0.0055706263 292.9922883108 5.2759361591 2.3990793648 0.5075218802 1.0645685469 0.0885745593 296.4802448913 5.8776032249
0.0085 0.0055 0.7888 0.1972 0.0234300422 0.0044950007 296.3311478566 3.6639975981 2.0513125841 0.1818489256 1.0476273610 0.0900974719 299.4535178439 3.9404389963
0.0085 0.006 0.7884 0.1971 0.0217704143 0.0115939916 296.5988992236 3.0583488942 1.9551652977 0.2614969792 1.0410066676 0.0773276648 299.6168416032 3.4087675298
0.0005 0.008 0.7932 0.1983 0.0010738769 0.0016796070 299.8523460833 3.0665985681 1.6476303603 0.1943731555 0.9099558844 0.0677759340 302.4110062049 3.3304272646
0.0085 0.0065 0.7879999999999999 0.19699999999999998 0.0227466660 0.0033019831 295.6349943025 3.5049359612 1.9865324975 0.5075802834 1.0154975256 0.1215753348 298.6597709916 4.1373935625
0.0085 0.006999999999999999 0.7876 0.1969 0.0217704143 0.0058117736 299.4092175710 0.8540998333 1.7990111942 0.2704440609 0.9995299710 0.1294928266 302.2295291505 1.2598484944
0.0085 0.0075 0.7872 0.1968 0.0188416590 0.0043920481 301.8018437861 5.8309214460 1.7105352338 0.3008203346 0.9304021433 0.0828866292 304.4616228222 6.2190204579
0.0085 0.008 0.7868 0.1967 0.0231371667 0.0044352354 302.7767265132 5.9887903654 1.8003749855 0.2783675604 0.9613636210 0.0659843424 305.5616022864 6.3375775036
0.0085 0.0085 0.7864 0.1966 0.0195250352 0.0050915063 302.2077548584 2.6472682589 1.6750766601 0.1280730010 0.9265076178 0.1133741794 304.8288641715 2.8938069456
0.0085 0.009000000000000001 0.7859999999999999 0.1965 0.0200131611 0.0051288072 299.4070755601 7.3031633538 1.6936583166 0.2058319833 0.9426698986 0.0341165769 302.0634169364 7.5482407212
0.0085 0.0095 0.7856 0.1964 0.0179630324 0.0079646828 303.5748933380 3.7677435024 1.5184111349 0.2509213845 0.8928199722 0.0674664021 306.0040874775 4.0940959718
0.0085 0.01 0.7852 0.1963 0.0214775387 0.0056251081 304.2126770941 2.7542037915 1.5431298522 0.2148745050 0.9142398624 0.0950934356 306.6915243474 3.0697968402
0.009000000000000001 0.0 0.7928 0.1982 0.3994822202 0.0234755565 0.0000000000 0.0000000000 65.2586068630 1.8599469753 6.2296829987 0.1712023844 71.8877720819 2.0546249162
0.009000000000000001 0.0005 0.7924 0.1981 0.0642373658 0.0184260893 253.5393921423 4.0731139849 8.0318783678 1.0492771074 1.7938184479 0.1323600202 263.4293263238 5.2731772018
0.0005 0.0085 0.7928 0.1982 0.0015620028 0.0007305599 300.5940173698 4.7684723087 1.9935219279 0.2259005121 1.0073190220 0.0489627206 303.5964203225 5.0440661013
0.009000000000000001 0.001 0.792 0.198 0.0518389685 0.0199824213 269.8998039169 2.8158459974 5.2858845920 0.9509704097 1.5229541990 0.1824675598 276.7604816764 3.9692663882
0.009000000000000001 0.0015 0.7916 0.1979 0.0436384537 0.0093760837 277.8305994059 4.6032057339 4.4703373966 0.6218729426 1.3829460070 0.1087723613 283.7275212632 5.3432271215
0.009000000000000001 0.002 0.7912 0.1978 0.0386595697 0.0090618042 280.8658289017 1.0987662707 3.7170131791 0.4838233431 1.2900615737 0.0992378288 285.9115632242 1.6908892468
0.009000000000000001 0.0025 0.7908 0.1977 0.0341688116 0.0055225139 285.5581716074 2.5975332769 3.2100237645 0.2284172308 1.2104185271 0.0766281914 290.0127827106 2.9081012130
0.009000000000000001 0.003 0.7904 0.1976 0.0294828032 0.0080171611 288.7556584315 2.9426942803 2.8239003537 0.2426365437 1.1298018492 0.1112130839 292.7388434376 3.3045610690
0.009000000000000001 0.0035 0.79 0.1975 0.0281160507 0.0102315656 291.9983952366 4.3861497451 2.6019433201 0.1381978919 1.1467430351 0.0873398901 295.7751976425 4.6219190927
0.009000000000000001 0.004 0.7896 0.1974 0.0288970521 0.0064580364 293.3433103528 2.0228011684 2.4098192212 0.3765589288 1.0826780905 0.0599807504 296.8647047166 2.4657988840
0.009000000000000001 0.0045 0.7892 0.1973 0.0264564227 0.0060935630 291.6883391537 5.7231645181 2.3511761955 0.2325719047 1.1050716122 0.0907349224 295.1710433841 6.0525649082
0.009000000000000001 0.005 0.7888 0.1972 0.0272374241 0.0070235870 294.3120347984 3.2421961614 2.3056596609 0.3337442102 1.0591162112 0.0111113481 297.7040480946 3.5940753067
0.009000000000000001 0.0055 0.7884 0.1971 0.0265540479 0.0051879308 294.7270494172 2.1692860816 2.2040572093 0.2291169378 1.0922196780 0.0901765586 298.0498803524 2.4937675088
0.0005 0.009000000000000001 0.7924 0.1981 0.0005857511 0.0009565275 301.9758821746 5.7615596466 1.6160926866 0.1880536660 0.9378017417 0.0401797273 304.5303623540 5.9907495674
0.009000000000000001 0.006 0.7879999999999999 0.19699999999999998 0.0184511583 0.0064284529 298.1815775536 4.2854679531 1.9338560587 0.1957301847 1.0149133468 0.0918447693 301.1487981174 4.5794713600
0.009000000000000001 0.0065 0.7876 0.1969 0.0258706716 0.0067636706 301.0684727920 4.7171951023 1.9060688110 0.1791465886 0.9654528728 0.0542528511 303.9658651474 4.9573582126
0.009000000000000001 0.006999999999999999 0.7872 0.1968 0.0224537905 0.0039050070 298.2487831467 2.5398983298 1.8365154549 0.0712213809 0.9759680917 0.0636680479 301.0837204838 2.6786927656
0.009000000000000001 0.0075 0.7868 0.1967 0.0231371667 0.0044780063 299.9342780016 5.2983720254 1.8949880067 0.1583386070 1.0289336386 0.0643528359 302.8813368136 5.5255414746
0.009000000000000001 0.008 0.7864 0.1966 0.0236252926 0.0046451532 299.4954335112 0.4754878313 1.7567336640 0.1674050345 0.9627267050 0.0677625055 302.2385191728 .7153005245
0.009000000000000001 0.0085 0.7859999999999999 0.1965 0.0209894128 0.0029611182 301.2741058418 3.1355993911 1.5121036002 0.1349696988 0.9198869244 0.0518045092 303.7270857792 3.3253347173
0.009000000000000001 0.009000000000000001 0.7856 0.1964 0.0201107863 0.0077462978 303.6996654750 2.8820387000 1.6394476125 0.2998492191 0.9714893874 0.0455742693 306.3307132612 3.2352084862
0.009000000000000001 0.0095 0.7852 0.1963 0.0203060366 0.0049240265 300.7388708593 4.0713556900 1.6604159037 0.5024522994 0.9056719063 0.1328792470 303.3252647059 4.7116112629
0.009000000000000001 0.01 0.7848 0.1962 0.0210870380 0.0018930224 306.0706038294 3.1416371343 1.5197749262 0.2312697119 0.9189132930 0.0833592231 308.5303790866 3.4581590917
0.0095 0.0 0.7924 0.1981 0.4228146373 0.0328543167 0.0000000000 0.0000000000 65.4660736140 2.1683545565 6.1798330722 0.1220509747 72.0687213235 2.3232598479
0.0 0.002 0.7984 0.1996 0.0000000000 0.0000000000 282.6868059483 5.9264686351 3.6587111011 0.6511153717 1.2811041651 0.1247975161 287.6266212145 6.7023815229
0.0005 0.0095 0.792 0.198 0.0010738769 0.0007305599 303.1408683722 3.5244545188 1.6358676604 0.3522477823 0.9216394609 0.0929364682 305.6994493704 3.9703693292
0.0095 0.0005 0.792 0.198 0.0792716429 0.0073731249 249.0542889945 4.3673000892 8.8724852283 1.1193340434 1.8458103634 0.1543844142 259.8518562291 5.6483916717
0.0095 0.001 0.7916 0.1979 0.0517413433 0.0182952810 269.7378143399 3.3377492344 5.3117966266 0.6549725728 1.5027026663 0.1076721855 276.6040549761 4.1186892737
0.0095 0.0015 0.7912 0.1978 0.0472505852 0.0101904973 274.7552072052 1.3221426943 4.4353902446 0.5773552509 1.4053395287 0.0658001954 280.6431875637 1.9754886379
0.0095 0.002 0.7908 0.1977 0.0412954495 0.0101567724 280.3980672636 2.4376544420 3.6723490141 0.2051746841 1.2476112457 0.1487973792 285.3593229729 2.8017832777
0.0095 0.0025 0.7904 0.1976 0.0336806857 0.0106048086 287.0077775081 4.6904211562 3.2086599732 0.4844562654 1.1930878886 0.1629411015 291.4432060556 5.3484233317
0.0095 0.003 0.79 0.1975 0.0326068088 0.0088919334 290.5126429014 1.4736169300 2.8310602580 0.1852592641 1.1632947685 0.1335169216 294.5396047367 1.8012850491
0.0095 0.0035 0.7896 0.1974 0.0315329319 0.0042598598 289.6957334809 2.2948061050 2.7915103104 0.3905824822 1.1658262101 0.0441749764 293.6846029333 2.7338234234
0.0095 0.004 0.7892 0.1973 0.0316305570 0.0070506738 291.1314163105 5.6560099410 2.6699624111 0.1901914416 1.0793677439 0.0530084838 294.9123770225 5.9062605402
0.0095 0.0045 0.7888 0.1972 0.0291899276 0.0084523334 292.8233371982 5.0729667749 2.3469143477 0.2187668540 1.0733312293 0.1263327888 296.2727727028 5.4265187511
0.0095 0.005 0.7884 0.1971 0.0300685542 0.0100624992 295.0620063773 5.9517709314 2.3961813082 0.4379798285 1.0721628717 0.0524591285 298.5604191114 6.4522723876
0.0005 0.01 0.7916 0.1979 0.0009762518 0.0010694302 303.6857424040 3.3811409385 1.5647800390 0.3032603924 0.9588321795 0.0724465492 306.2103308743 3.7579173103
0.0095 0.0055 0.7879999999999999 0.19699999999999998 0.0268469234 0.0100700736 295.5969736084 4.8315036702 2.2661097133 0.3628982398 1.0472379084 0.0346284424 298.9371681535 5.2391004260
0.0095 0.006 0.7876 0.1969 0.0248944199 0.0064165813 296.7876639373 3.3298897432 1.9856801280 0.3063328448 0.9977774345 0.0465293942 299.7960159197 3.6891685635
0.0095 0.0065 0.7872 0.1968 0.0255777961 0.0047265106 296.9202008639 3.4844039942 1.9672689454 0.2310308345 1.0505482551 0.1059711769 299.9635958605 3.8261325162
0.0095 0.006999999999999999 0.7868 0.1967 0.0275302996 0.0017021531 299.0279396245 2.2111650363 2.0071598409 0.1157536693 0.9870674894 0.0675607576 302.0496972544 2.3961816163
0.0095 0.0075 0.7864 0.1966 0.0225514157 0.0042509011 299.6560843314 2.0208291013 1.9113535023 0.2902237120 1.0096557373 0.0853158903 302.5996449867 2.4006196047
0.0095 0.008 0.7859999999999999 0.1965 0.0231371667 0.0064933586 303.5320531193 2.0811970492 1.6546197907 0.0844931722 0.9321546798 0.0918034748 306.1419647565 2.2639870548
0.0095 0.0085 0.7856 0.1964 0.0220632898 0.0065168004 301.0623145106 1.4981276395 1.6365495560 0.1221906772 0.9393595519 0.0816402537 303.6602869083 1.7084753708
0.0095 0.009000000000000001 0.7852 0.1963 0.0222585401 0.0057458035 303.5499924609 4.6810898508 1.5421070087 0.2660822003 0.9305968696 0.0479264049 306.0449548793 5.0008442595
0.0095 0.0095 0.7848 0.1962 0.0176701569 0.0031724427 302.6182177039 1.6993607004 1.4740879178 0.0993826356 0.9284548805 0.0764220627 305.0384306591 1.8783378414
0.0095 0.01 0.7844 0.1961 0.0226490408 0.0065518059 303.6193400649 6.9770235874 1.6215478517 0.2141863431 0.9473433292 0.0951731518 306.2108802866 7.2929348882
0.001 0.0 0.7992 0.1998 0.0458838327 0.0033249937 0.0000000000 0.0000000000 65.1143859334 2.7541524656 6.3435978697 0.1727106803 71.5038676358 2.9301881396
0.01 0.0 0.792 0.198 0.4514188139 0.0243586063 0.0000000000 0.0000000000 64.9364111692 2.6621040615 6.2045633092 0.3563365274 71.5923932923 3.0427991952
0.01 0.0005 0.7916 0.1979 0.0792716429 0.0137869424 250.9829020906 3.8618742661 8.7524715942 0.7888324360 1.8646988121 0.1072968282 261.6793441398 4.7717904727
0.01 0.001 0.7912 0.1978 0.0530104706 0.0094570531 266.5794192154 3.6796424988 5.4754515822 0.2557390516 1.5075708232 0.1121772085 273.6154520914 4.0570158120
0.01 0.0015 0.7908 0.1977 0.0473482104 0.0066785896 278.8164599390 2.8008146554 3.9628365603 0.3718166944 1.3344591645 0.0872373713 284.1611038742 3.2665473107
0.01 0.002 0.7904 0.1976 0.0438337040 0.0086308607 280.6588570950 3.3444418433 3.7468461137 0.5684934616 1.3077816648 0.1103147981 285.7573185775 4.0318809637
0.01 0.0025 0.79 0.1975 0.0369023165 0.0074246498 282.8924389981 4.2436651982 3.2147970341 0.3303458934 1.2279438919 0.0876432659 287.3720822406 4.6690790073
0.01 0.003 0.7896 0.1974 0.0389524452 0.0055017655 287.5622905890 2.8519967671 3.0583019828 0.4936802053 1.2238546401 0.1361469525 291.8833996571 3.4873256904
0.01 0.0035 0.7892 0.1973 0.0341688116 0.0096643994 291.1600657067 3.2404573538 2.6510398068 0.1647818859 1.1634894948 0.0680038130 295.0087638199 3.4829074521
0.01 0.004 0.7888 0.1972 0.0280184255 0.0062541099 291.7373376539 4.4198663380 2.3842481344 0.3478727257 1.0793677439 0.1337393895 295.2289719577 4.9077325631
0.01 0.0045 0.7884 0.1971 0.0278231752 0.0013806285 294.5069577936 3.6933404992 2.2944083827 0.1191923555 1.0661263571 0.0597781121 297.8953157086 3.8736915953
0.001 0.0005 0.7988 0.1997 0.0077123889 0.0030499080 253.1318745618 5.5385941078 8.6075687689 1.2091317414 1.8409422065 0.1620581276 263.5880979261 6.9128338848
0.01 0.005 0.7879999999999999 0.19699999999999998 0.0254801709 0.0035683304 295.0344279865 4.0194271590 2.1762699617 0.2816720181 1.0178342409 0.1177190797 298.2540123600 4.4223865872
0.01 0.0055 0.7876 0.1969 0.0301661794 0.0120581913 294.4721501159 1.7355953405 2.1882031355 0.1866277508 1.0526902442 0.0396477234 297.7432096750 1.9739290060
0.01 0.006 0.7872 0.1968 0.0263587975 0.0056588928 299.8957218048 2.2791512223 2.0144902191 0.5138917347 1.0022561389 0.0567532728 302.9388269603 2.8554551226
0.01 0.0065 0.7868 0.1967 0.0271397989 0.0072689794 299.3363891992 4.6164930693 1.9038526501 0.1397911026 0.9901831098 0.1227918632 302.2575647580 4.8863450145
0.01 0.006999999999999999 0.7864 0.1966 0.0269445486 0.0067467402 299.5776331809 2.0936937941 1.9882372366 0.3648135346 1.0075137483 0.0813144844 302.6003287144 2.5465685533
0.01 0.0075 0.7859999999999999 0.1965 0.0273350493 0.0052026067 296.8615633145 1.4481140536 1.8823729372 0.2160022193 1.0347754268 0.0697913749 299.8060467278 1.7391102545
0.01 0.008 0.7856 0.1964 0.0237229178 0.0086352766 298.3277697999 2.9275859529 1.7122399730 0.2597888185 0.9339072162 0.0782441093 300.9976399069 3.2742541573
0.01 0.0085 0.7852 0.1963 0.0241134185 0.0062845141 299.7797854629 1.7958529497 1.5659733564 0.3057532188 0.9265076178 0.1062113579 302.2963798556 2.2141020405
0.01 0.009000000000000001 0.7848 0.1962 0.0263587975 0.0079790293 301.0917671610 3.5897872216 1.5334128392 0.2507763377 0.9469538767 0.1149815373 303.5984926744 3.9635241259
0.01 0.0095 0.7844 0.1961 0.0233324171 0.0068588200 301.5260598781 3.7015100218 1.6259801735 0.1700013854 0.9537692963 0.1064752162 304.1291417650 3.9848454434
0.001 0.001 0.7984 0.1996 0.0050765092 0.0034708462 269.4914830823 4.4409001187 5.5697236556 0.7060095104 1.5539156767 0.1636535041 276.6201989238 5.3140339794
0.01 0.01 0.784 0.196 0.0231371667 0.0080645723 304.7085526257 2.8712449138 1.5508011782 0.2027467386 0.9304021433 0.0681886820 307.2128931139 3.1502449067
0.001 0.0015 0.7979999999999999 0.1995 0.0038073819 0.0023430042 273.3238083975 2.8693086997 4.7388338081 0.5804015607 1.4154652950 0.1348844607 279.4819148825 3.5869377253
0.001 0.002 0.7976 0.1994 0.0038073819 0.0018930224 283.7521886374 3.8264857364 3.5231843410 0.1130621233 1.2174286730 0.0638820907 288.4966090333 4.0053229728
0.001 0.0025 0.7972 0.1993 0.0037097567 0.0018106773 284.7409944355 2.5576227244 3.2700305816 0.1549816954 1.2082765381 0.1029584682 289.2230113119 2.8173735653
0.001 0.003 0.7968 0.1992 0.0029287553 0.0010694302 287.0570437596 5.2240265412 2.9955675831 0.4882672829 1.1533637285 0.1152713762 291.2089038265 5.8286346305
0.001 0.0035 0.7964 0.1991 0.0030263805 0.0016796070 293.2798532789 7.1803425576 2.7453118802 0.3614567970 1.1432379622 0.0889061403 297.1714295018 7.6323851019
0.0 0.0025 0.7979999999999999 0.1995 0.0000000000 0.0000000000 285.8674244363 3.9582745117 3.3138423770 0.4892968346 1.2497532347 0.1601478895 290.4310200480 4.6077192358
0.001 0.004 0.7959999999999999 0.19899999999999998 0.0029287553 0.0017463722 293.2011343770 4.5944830120 2.6021137940 0.1881476014 1.1085766852 0.1243482414 296.9147536115 4.9087252270
0.001 0.0045 0.7956 0.1989 0.0028311301 0.0032319684 295.6087546686 4.5133988214 2.1392771227 0.3609338145 1.0299072699 0.1049818455 298.7807701913 4.9825464498
0.001 0.005 0.7952 0.1988 0.0030263805 0.0024229931 296.1680872741 2.4692131517 2.1150698272 0.2958488180 1.0392541312 0.1011122630 299.3254376130 2.8685972258
0.001 0.0055 0.7948 0.1987 0.0027335049 0.0025902886 294.9123333631 2.8300229715 2.1535969314 0.3343368507 1.0304914488 0.0819665786 298.0991552482 3.2489166894
0.001 0.006 0.7944 0.1986 0.0025382546 0.0032904174 296.9239493830 2.5310243133 1.9764745367 0.2292893763 1.0450959194 0.0340097119 299.9480580937 2.7976138189
0.001 0.0065 0.794 0.1985 0.0018548783 0.0017894990 297.6597301394 4.9999393300 1.9611318846 0.1912392120 1.0119924526 0.0724591097 300.6347093549 5.2654271507
0.001 0.006999999999999999 0.7936 0.1984 0.0026358798 0.0024386761 302.0513880601 2.5286972097 1.8070234681 0.3649049738 0.9654528728 0.0776818736 304.8265002808 2.9737227332
0.001 0.0075 0.7932 0.1983 0.0025382546 0.0022601862 300.3458118526 4.8237925761 1.8827138851 0.2729806371 0.9950512667 0.0746794941 303.2261152590 5.1737128935
0.001 0.008 0.7928 0.1982 0.0015620028 0.0016796070 302.1716084239 2.7087206219 1.6631434863 0.2928092786 0.9866780368 0.0873416267 304.8229919498 3.0905511342
0.001 0.0085 0.7924 0.1981 0.0026358798 0.0018106773 301.6952787421 1.4601141705 1.7898056030 0.2676177638 0.9613636210 0.0835790943 304.4490838459 1.8131217059
0.0 0.003 0.7976 0.1994 0.0000000000 0.0000000000 287.1531665003 2.5094817997 2.9178314792 0.3709590669 1.1588160642 0.0695628106 291.2298140437 2.9500036772
0.001 0.009000000000000001 0.792 0.198 0.0013667525 0.0011384954 302.9478196366 5.4701216597 1.6870098340 0.3582425606 0.9452013402 0.0995613185 305.5813975633 5.9290640342
0.001 0.0095 0.7916 0.1979 0.0018548783 0.0011384954 301.6444059823 7.2990616549 1.7236617251 0.2591817994 0.9845360478 0.1077834120 304.3544586335 7.6671653617
0.001 0.01 0.7912 0.1978 0.0020501287 0.0011384954 302.5480668458 4.5954464064 1.5178997132 0.1810538887 0.9333230374 0.0881970312 305.0013397251 4.8658358217
0.0015 0.0 0.7988 0.1997 0.0704853771 0.0114783296 0.0000000000 0.0000000000 64.4780068196 3.1354006815 6.3346404611 0.1382715617 70.8831326578 3.2851505728
0.0015 0.0005 0.7984 0.1996 0.0119102715 0.0051510581 251.8536295360 2.6563780307 8.7033751075 0.9117007295 1.8592464764 0.1492858547 262.4281613914 3.7225156730
0.0015 0.001 0.7979999999999999 0.1995 0.0083957651 0.0045956475 268.1653105618 1.9684394355 5.7330376634 0.3815463607 1.5328852390 0.1727721428 275.4396292293 2.5273535865
0.0015 0.0015 0.7976 0.1994 0.0067361371 0.0030499080 274.4973626388 4.6529416236 4.7049094996 0.2921534935 1.4014450032 0.0757442660 280.6104532787 5.0238892911
0.0015 0.002 0.7972 0.1993 0.0049788840 0.0037759621 280.8026395791 2.4774826651 3.8012272916 0.6979607522 1.2867512270 0.1832356661 285.8955969817 3.3624550455
0.0015 0.0025 0.7968 0.1992 0.0058575106 0.0039535183 286.1785515247 2.3923698360 3.1866688386 0.2077197862 1.1777045129 0.0824002819 290.5487823868 2.6864434224
0.0015 0.003 0.7964 0.1991 0.0057598854 0.0034598451 289.1200680420 4.9933241221 3.0069893352 0.3396983475 1.1699154619 0.1177963604 293.3027327245 5.4542786751
0.0 0.0035 0.7972 0.1993 0.0000000000 0.0000000000 288.1130551509 2.5400067148 2.6924649674 0.3231987560 1.1492744767 0.0863021931 291.9547945950 2.9495076639
0.0015 0.0035 0.7959999999999999 0.19899999999999998 0.0053693847 0.0032671633 291.6894101592 3.1543808427 2.6735423632 0.3388146594 1.1239600609 0.0986215055 295.4922819680 3.5950841709
0.0015 0.004 0.7956 0.1989 0.0043931329 0.0019525035 292.5207781536 1.6598748393 2.2816228393 0.2547165495 1.0211445876 0.1054719191 295.8279387134 2.0220158114
0.0015 0.0045 0.7952 0.1988 0.0034168812 0.0020478030 290.4427597947 5.6505969868 2.4338560428 0.0978324220 1.0719681454 0.0608718199 293.9520008641 5.8113490317
0.0015 0.005 0.7948 0.1987 0.0033192560 0.0020847033 296.6130900460 4.4399405217 2.3404363390 0.3383645637 1.0565847697 0.0964978234 300.0134304107 4.8768876121
0.0015 0.0055 0.7944 0.1986 0.0040026322 0.0027195227 297.0264981566 1.8519428169 2.2207636527 0.3315419138 1.0404224888 0.0761437007 300.2916869303 2.2623479541
0.0015 0.006 0.794 0.1985 0.0046860084 0.0031844369 299.0116067911 4.7098969031 1.9742583758 0.3297820363 1.0016719600 0.0508440708 301.9922231353 5.0937074471
0.0015 0.0065 0.7936 0.1984 0.0057598854 0.0043396560 295.6285682697 5.4205948874 1.9623252020 0.1312068941 1.0188078723 0.0770742242 298.6154612294 5.6332156617
0.0015 0.006999999999999999 0.7932 0.1983 0.0031240056 0.0021029106 298.1344533130 3.8537233893 1.8784520372 0.4840023068 0.9755786391 0.0884408928 300.9916079949 4.4282694995
0.0015 0.0075 0.7928 0.1982 0.0041978826 0.0036839763 301.4119977958 3.7021412868 1.7528127640 0.3308364158 0.9662317779 0.0815212662 304.1352402203 4.1181829451
0.0015 0.008 0.7924 0.1981 0.0047836336 0.0040204508 300.7021889220 2.2290696088 1.6919535774 0.2550440138 0.9360492053 0.0387226308 303.3349753383 2.5268567042
0.0 0.004 0.7968 0.1992 0.0000000000 0.0000000000 291.1145479744 3.3640512754 2.5651209551 0.5756766449 1.0928038569 0.1482203402 294.7724727864 4.0879482605
0.0015 0.0085 0.792 0.198 0.0038073819 0.0024229931 301.1699505601 3.0122705174 1.6489941516 0.1671013078 0.9263128915 0.0802083177 303.7490649851 3.2620031360
0.0015 0.009000000000000001 0.7916 0.1979 0.0042955077 0.0035145063 303.6022039775 2.9421279486 1.6391066647 0.1991468040 0.9596110846 0.0559322202 306.2052172345 3.2007214791
0.0015 0.0095 0.7912 0.1978 0.0026358798 0.0018106773 303.5963134474 3.8588255664 1.4457892484 0.2860273865 0.9142398624 0.1114814303 305.9589784380 4.2581450605
0.0015 0.01 0.7908 0.1977 0.0036121315 0.0018106773 302.2808509816 3.2921523472 1.4984656872 0.2878435725 0.8897043517 0.1913571848 304.6726331520 3.7731637818
0.002 0.0 0.7984 0.1996 0.0896199116 0.0111583484 0.0000000000 0.0000000000 65.5429573484 2.7092371453 6.2012529625 0.1532059013 71.8338302225 2.8736013950
0.002 0.0005 0.7979999999999999 0.1995 0.0155224030 0.0036736135 253.7742100911 5.9137932564 8.0857481240 0.9598540546 1.7799928823 0.0883585360 263.6554735004 6.9656794605
0.002 0.001 0.7976 0.1994 0.0100553931 0.0046860084 266.4136811192 2.6309655327 5.8610635713 0.9680999584 1.5683254211 0.1403024097 273.8531255047 3.7440539092
0.002 0.0015 0.7972 0.1993 0.0086886407 0.0041602531 278.5500473289 2.4080900018 4.2488917848 0.4473950035 1.3599683065 0.1298659298 284.1675960609 2.9895111882
0.002 0.002 0.7968 0.1992 0.0084933903 0.0029352564 285.6676819165 5.6759115244 3.5603476539 0.3809731520 1.2805199862 0.0874526954 290.5170429469 6.1472726282
0.002 0.0025 0.7964 0.1991 0.0063456364 0.0019525035 285.2419572431 5.2209364613 3.2251959427 0.5869745304 1.1928931624 0.0950088634 289.6663919846 5.9048723586
0.0 0.0045 0.7964 0.1991 0.0000000000 0.0000000000 295.8695445000 5.4481716023 2.3944765691 0.1849729145 1.0544427806 0.0864286381 299.3184638497 5.7195731549
0.002 0.003 0.7959999999999999 0.19899999999999998 0.0064432616 0.0039244835 289.4405664282 2.8168258244 2.9009545619 0.2912213379 1.1346700060 0.1566771048 293.4826342577 3.2686487506
0.002 0.0035 0.7956 0.1989 0.0059551357 0.0019911707 287.2873099352 3.1093469956 2.8540742361 0.1876935578 1.1741994399 0.0768712648 291.3215387469 3.3759029889
0.002 0.004 0.7952 0.1988 0.0065408868 0.0034154862 292.9248149663 2.1912864786 2.5226729510 0.4187772063 1.1307754805 0.0567933461 296.5848042846 2.6702725172
0.002 0.0045 0.7948 0.1987 0.0068337623 0.0021388604 293.3168029675 3.9421471580 2.3871461909 0.3772562639 1.0883251525 0.1169940353 296.7991080732 4.4385363176
0.002 0.005 0.7944 0.1986 0.0051741343 0.0026628598 293.4421106072 4.0734130497 2.2217864962 0.0584663389 1.0291283648 0.0874145314 296.6981996025 4.2219567798
0.002 0.0055 0.794 0.1985 0.0055646350 0.0037353592 297.0120395828 4.6715291148 2.2565631743 0.1805176259 1.0737206819 0.0910469766 300.3478880740 4.9468290765
0.002 0.006 0.7936 0.1984 0.0044907581 0.0036736135 300.1897128057 3.8831689697 1.8007159333 0.1791731909 0.9905725623 0.0603161298 302.9854920594 4.1263319039
0.002 0.0065 0.7932 0.1983 0.0040026322 0.0025755290 298.9387784193 4.6027543743 1.9405045412 0.1809035870 1.0100451899 0.1504446684 301.8933307826 4.9366781587
0.002 0.006999999999999999 0.7928 0.1982 0.0054670099 0.0026485046 299.4884719757 4.3828249308 1.8048073072 0.2417452313 0.9837571427 0.0620391923 302.2825034355 4.6892578590
0.002 0.0075 0.7924 0.1981 0.0043931329 0.0016335816 297.0010617767 1.9948117274 1.8274803375 0.3418824449 1.0205604087 0.0485083437 299.8534956558 2.3868360976
