# Supplementary material for: Multipressure Sampling for Improving the Performance of MOF-based Electronic Noses
Source: ACS Sens. 2024 Jul 12;9(7):3531–9. doi: 10.1021/acssensors.4c00199 (PMC11287752; doi:10.1021/acssensors.4c00199)
Supplement: Supplementary file 2 — se4c00199_si_002.zip [file se4c00199_si_002.zip › Multiplex_Adsorption_Data/Methane_5bar/RAVXET.csv]

methane_comp CO2_comp N2_comp O2_comp methane_mass methane_error CO2_mass CO2_error N2_mass N2_error O2_mass O2_error total_mass total_error
0.0 0.0 0.8 0.2 0.0000000000 0.0000000000 0.0000000000 0.0000000000 36.8480669569 1.5601457303 11.3577194212 0.3858653625 48.2057863781 1.9460110928
0.0 0.0005 0.7996 0.1999 0.0000000000 0.0000000000 1.3615669063 0.3018860930 36.9582268314 2.1953623655 11.4032629840 0.5570873282 49.7230567217 3.0543357867
0.0 0.005 0.7959999999999999 0.19899999999999998 0.0000000000 0.0000000000 11.1088106958 3.3382131784 34.3855005100 2.4255952718 11.0295240564 0.3602596011 56.5238352622 6.1240680513
0.002 0.008 0.792 0.198 0.1122822016 0.0268223481 18.8973091111 3.5245729527 33.6073936356 1.3478528313 10.6933468300 0.5056026840 63.3103317783 5.4048508161
0.002 0.0085 0.7916 0.1979 0.1191085828 0.0130976390 17.8662885566 3.0072893899 33.2045702142 1.3825062067 10.6158758211 0.3276706803 61.8058431747 4.7305639159
0.002 0.009000000000000001 0.7912 0.1978 0.1221686848 0.0098077051 19.2039683243 2.6416899706 34.2001195272 1.5189554952 10.7891291682 0.4619707516 64.3153857045 4.6324239225
0.002 0.0095 0.7908 0.1977 0.1129883790 0.0283645468 20.5377745018 3.7328998670 33.6205470535 1.3010616592 10.5797226837 0.4725968861 64.8510326180 5.5349229591
0.002 0.01 0.7904 0.1976 0.1089867072 0.0369678588 20.0445373674 3.3759882508 33.8630631950 1.7810537991 10.6294919378 0.4430390325 64.6460792074 5.6370489412
0.0025 0.0 0.7979999999999999 0.1995 0.1647747193 0.0090557286 0.0000000000 0.0000000000 35.9955610629 0.5793152954 11.3417556982 0.5975690689 47.5020914804 1.1859400929
0.0025 0.0005 0.7976 0.1994 0.1593606928 0.0160757710 1.2195352708 0.2591222976 35.9293829294 1.3958595052 11.0699028852 0.6334925964 48.3781817782 2.3045501702
0.0025 0.001 0.7972 0.1993 0.1527697041 0.0305973977 2.6049893158 0.6121552463 35.9606222968 1.3757730960 11.2614675617 0.5381868949 49.9798488784 2.5567126349
0.0025 0.0015 0.7968 0.1992 0.1506511720 0.0392477657 3.7851430876 1.5865733957 35.5257374193 2.0431202815 11.3079501670 0.4821907966 50.7694818459 4.1511322395
0.0025 0.002 0.7964 0.1991 0.1508865644 0.0305973977 5.0376038739 1.0873654804 35.0000117499 0.7820582187 11.1605204895 0.6090615672 51.3490226777 2.5090826640
0.0 0.0055 0.7956 0.1989 0.0000000000 0.0000000000 12.3134972046 1.2388734472 34.9749380471 1.8348818999 11.1807099040 0.4994046783 58.4691451557 3.5731600254
0.0025 0.0025 0.7959999999999999 0.19899999999999998 0.1520635267 0.0179516652 5.5192202382 0.9768600567 35.1459324791 1.2931728293 11.2318877219 0.3124994718 52.0491039659 2.6004840230
0.0025 0.003 0.7956 0.1989 0.1520635267 0.0121312786 7.0731754508 0.6405871282 34.9038273819 0.8574664062 10.9220036865 0.4530877783 53.0510700459 1.9632725913
0.0025 0.0035 0.7952 0.1988 0.1534758814 0.0235674758 8.2197581088 1.5271674870 35.4106450132 1.5804139948 11.1708499574 0.5841161579 54.9547289608 3.7152651155
0.0025 0.004 0.7948 0.1987 0.1522989191 0.0176528649 9.5535642864 2.0768632802 35.7028975159 1.3651558099 11.2558333065 0.6974791741 56.6645940279 4.1571511291
0.0025 0.0045 0.7944 0.1986 0.1468848927 0.0364789961 10.1604267292 1.3550283367 34.5647158281 1.6759441360 10.6407604482 0.5130954516 55.5127878982 3.5805469204
0.0025 0.005 0.794 0.1985 0.1480618549 0.0174508226 11.7201923270 1.3689997740 34.8072319696 1.0406226170 10.9332721969 0.5303836581 57.6087583484 2.9574568717
0.0025 0.0055 0.7936 0.1984 0.1445309681 0.0132657799 12.5769013288 2.1217210180 34.4134515229 1.3136595374 10.7135362444 0.4431902729 57.8484200642 3.8918366082
0.0025 0.006 0.7932 0.1983 0.1435893983 0.0184148528 13.9630009721 2.6583497810 34.0451558233 1.2800144135 10.7694092751 0.3489727666 58.9211554688 4.3057518139
0.0025 0.0065 0.7928 0.1982 0.1419416511 0.0176528649 14.2638498002 1.9559025933 33.7524922762 1.5531545089 10.7492198606 0.5272487586 58.9075035881 4.0539587257
0.0025 0.006999999999999999 0.7924 0.1981 0.1548882362 0.0142485370 15.0682653361 1.0229097788 34.7957227290 2.2620311645 11.0351583115 0.5853979393 61.0540346128 3.8845874196
0.0 0.006 0.7952 0.1988 0.0000000000 0.0000000000 12.8919533204 3.0469954775 34.8088761468 1.8226121758 11.0506525133 0.5975764471 58.7514819805 5.4671841004
0.0025 0.0075 0.792 0.198 0.1475910700 0.0375921089 15.9417598948 1.7987560899 33.8988240497 1.8958315298 10.8886676766 0.6918608942 60.8768426911 4.4240406228
0.0025 0.008 0.7916 0.1979 0.1450017530 0.0232264493 16.2348615427 2.9635948476 33.5223074640 1.4702898026 10.7280914037 0.3809713027 60.6302621634 4.8380824022
0.0025 0.0085 0.7912 0.1978 0.1407646888 0.0190420713 17.4401936500 3.5411699430 32.9949376173 1.5457613988 11.0144993759 0.3674213159 61.5903953320 5.4733947290
0.0025 0.009000000000000001 0.7908 0.1977 0.1431186134 0.0341310944 18.9496025770 4.1795352658 34.3871446872 1.4092013708 10.7722264027 0.4711673391 64.2520922803 6.0940350701
0.0025 0.0095 0.7904 0.1976 0.1205209376 0.0299827532 20.1355667339 3.2984285935 33.5716327809 1.7340485693 10.7600188498 0.4462833593 64.5877393022 5.5087432753
0.0025 0.01 0.79 0.1975 0.1398231190 0.0262713167 20.5707000174 3.0106863910 33.7150872442 0.9803991833 10.7942939022 0.6632525938 65.2199042828 4.6806094848
0.003 0.0 0.7976 0.1994 0.2005543727 0.0258117247 0.0000000000 0.0000000000 35.6231549202 1.4448660549 11.4788559078 0.6500155234 47.3025652007 2.1206933030
0.003 0.0005 0.7972 0.1993 0.1788982667 0.0253087944 1.3105646372 0.3583158048 35.6839894777 0.9477958012 11.3534937298 0.2417081614 48.5269461114 1.5731285618
0.003 0.001 0.7968 0.1992 0.1838415083 0.0193193976 2.4784520405 0.2762497131 35.6005474833 0.8029874430 11.2764922422 0.5564855098 49.5393332743 1.6550420635
0.003 0.0015 0.7964 0.1991 0.1869016102 0.0323234215 3.5585380691 0.9738790559 35.5175165332 0.7190460941 11.0736590554 0.2651527557 50.3366152679 1.9904013272
0.0 0.0065 0.7948 0.1987 0.0000000000 0.0000000000 15.1082924334 2.0863660936 34.4035864595 0.8671908829 10.7562626796 0.5602661735 60.2681415725 3.5138231500
0.003 0.002 0.7959999999999999 0.19899999999999998 0.1864308253 0.0335745897 4.6128001640 1.3088811839 34.7706490262 0.3996010316 11.2671018169 0.5359012971 50.8369818324 2.2779581023
0.003 0.0025 0.7956 0.1989 0.1833707234 0.0417753639 5.5644121222 0.5651607870 35.3905038421 1.3163802889 10.9844500148 0.6839685672 52.1227367025 2.6072850070
0.003 0.003 0.7952 0.1988 0.1850184706 0.0408905899 7.6981146473 1.4282199651 35.5832836224 1.7528166993 10.8013367212 0.3976376682 54.2677534615 3.6195649225
0.003 0.0035 0.7948 0.1987 0.1897263197 0.0135140693 8.4741238561 0.5270613633 35.0090547246 2.9054319063 11.3337738366 0.2559541254 55.0066787370 3.7019614643
0.003 0.004 0.7944 0.1986 0.1687763911 0.0304958172 9.4405845763 2.9635610940 35.5121729572 1.7471326964 11.0807018743 0.3609516304 56.2022357989 5.1021412380
0.003 0.0045 0.794 0.1985 0.1883139649 0.0084216565 12.3012308361 2.7532824916 33.7750997131 0.7517657654 10.9651996429 0.2947965461 57.2298441570 3.8082664596
0.003 0.005 0.7936 0.1984 0.1796044441 0.0237081224 11.4613073913 2.2783040226 35.2700678600 1.4838310090 10.9708338981 0.3339798198 57.8818135935 4.1198229738
0.003 0.0055 0.7932 0.1983 0.1805460139 0.0271508643 12.8816237469 2.7042036252 34.3439850349 1.8928839847 10.9459492710 0.5132844617 58.3521040667 5.1375229359
0.003 0.006 0.7928 0.1982 0.1897263197 0.0379383709 13.6595697507 2.2405800936 35.1475766563 1.8598155639 11.1661547447 0.3292224727 60.1630274714 4.4675565011
0.003 0.0065 0.7924 0.1981 0.1756027723 0.0294908327 15.6667350005 0.7621845564 34.2383466478 1.4736529472 10.7933548596 0.3790011023 60.8740392802 2.6443294386
0.0 0.006999999999999999 0.7944 0.1986 0.0000000000 0.0000000000 14.7435293694 3.1319800857 34.2367024706 0.8979285244 10.9783462384 0.7478139946 59.9585780784 4.7777226047
0.003 0.006999999999999999 0.792 0.198 0.1828999385 0.0244898673 15.7829427023 2.5636501304 34.2539663315 1.4804362057 10.6933468300 0.3603770707 60.9131558023 4.4289532741
0.003 0.0075 0.7916 0.1979 0.1635977570 0.0322753875 18.6958824280 3.8316583122 33.8355232264 2.2942597745 10.6689317242 0.3891830024 63.3639351356 6.5473764766
0.003 0.008 0.7912 0.1978 0.1650101118 0.0273460797 17.0341122919 2.1341219763 34.0307692725 1.1302669127 10.6759745432 0.2126801772 61.9058662194 3.5044151459
0.003 0.0085 0.7908 0.1977 0.1805460139 0.0259828919 16.7829745363 2.7960607117 33.9567812971 1.7988294548 10.7116581594 0.4744200490 61.6319600067 5.0952931074
0.003 0.009000000000000001 0.7904 0.1976 0.1725426704 0.0233311807 19.3408351731 3.0526975504 33.6041052812 1.9140927754 10.6994506065 0.7261816928 63.8169337312 5.7163031993
0.003 0.0095 0.79 0.1975 0.1817229762 0.0195588327 19.6578239597 3.6793156530 33.4746263243 0.6538711144 10.8018062424 0.4473963658 64.1159795026 4.8001419659
0.003 0.01 0.7896 0.1974 0.1760735572 0.0345506093 19.3679503035 2.6140276129 34.0278919623 0.8154746131 10.5449781100 0.3610786435 64.1168939330 3.8251314788
0.0035 0.0 0.7972 0.1993 0.2245644032 0.0132657799 0.0000000000 0.0000000000 35.8504624223 1.5072801399 11.2746141571 0.3834307407 47.3496409826 1.9039766605
0.0035 0.0005 0.7968 0.1992 0.2170318446 0.0179022115 1.1472282563 0.0880099969 36.3753660032 1.0973358811 11.2591199554 0.2901626228 48.9987460595 1.4934107123
0.0035 0.001 0.7964 0.1991 0.2139717427 0.0258460488 2.2944565126 0.3291006817 35.9988494174 0.9226508228 11.3520851660 0.4096916763 49.8593628387 1.6872892296
0.0 0.0075 0.794 0.1985 0.0000000000 0.0000000000 17.4840943373 2.4597774725 34.2983591167 1.6233754556 10.8215261356 0.5205599871 62.6039795896 4.6037129152
0.0035 0.0015 0.7959999999999999 0.19899999999999998 0.2017313349 0.0412736357 3.5294861436 0.5891678274 35.5002526722 0.7834439806 11.1783622976 0.8517514355 50.4098324483 2.2656368792
0.0035 0.002 0.7956 0.1989 0.2165610597 0.0187133301 4.8813690748 0.9492131254 34.9979565283 0.7294682783 11.0858666083 0.3849433029 51.1817532711 2.0823380367
0.0035 0.0025 0.7952 0.1988 0.2024375123 0.0190071210 6.0421548964 1.6900447737 34.9704165597 1.3054565310 11.0924399060 0.4000585695 52.3074488744 3.4145669952
0.0035 0.003 0.7948 0.1987 0.2196211616 0.0237548196 7.5483358316 0.9964960484 34.7920233302 1.1206053927 11.0365668753 0.2630056804 53.5965471987 2.4038619411
0.0035 0.0035 0.7944 0.1986 0.2033790821 0.0258460488 8.2927107216 0.6315390699 35.4870992544 1.6738769954 11.0609819812 0.3502087330 55.0441710393 2.6814708471
0.0035 0.004 0.794 0.1985 0.2252705806 0.0293476908 9.7588645596 1.6467663574 34.2741075026 0.7608988610 10.9863280999 0.4817974573 55.2445707427 2.9188103665
0.0035 0.0045 0.7936 0.1984 0.2207981239 0.0278758740 10.2966479797 1.3828252353 34.6814524115 1.1267215585 11.1229587883 0.3836537531 56.3218573034 2.9210764209
0.0035 0.005 0.7932 0.1983 0.2158548823 0.0254659392 11.3709236232 2.3303492622 34.5963662398 1.8736148028 11.1130988417 0.2927855707 57.2962435870 4.5222155749
0.0035 0.0055 0.7928 0.1982 0.2059683992 0.0193537839 12.7040842024 3.9227452120 34.1643586725 1.8237464794 10.8764601237 0.7786865458 57.9508713978 6.5445320211
0.0035 0.006 0.7924 0.1981 0.2229166560 0.0310361182 13.6834568894 4.2073758461 34.8894408311 0.7880181440 11.0492439495 0.3255323365 59.8450583260 5.3519624448
0.0 0.008 0.7936 0.1984 0.0000000000 0.0000000000 17.8546677865 0.8064078950 33.6924798073 1.4104141951 10.7717568814 0.6234464541 62.3189044752 2.8402685442
0.0035 0.0065 0.792 0.198 0.2111470332 0.0506744797 14.8087348021 3.4753071537 34.0283030066 0.1993119897 11.0187250672 0.4934987911 60.0669099091 4.2187924142
0.0035 0.006999999999999999 0.7916 0.1979 0.2005543727 0.0119657189 16.2161391908 2.8857728891 33.8848485433 2.1999856279 10.6041377895 0.4627965156 60.9056798963 5.5605207515
0.0035 0.0075 0.7912 0.1978 0.2123239955 0.0204994261 15.6751277790 3.6995162338 34.1561377863 1.6397678001 10.8576792731 0.6002237633 60.9012688339 5.9600072233
0.0035 0.008 0.7908 0.1977 0.2036144746 0.0272486468 18.7920765812 5.2355607191 33.4997000270 1.5984210391 10.7806777855 0.6277792549 63.2760688683 7.4890096599
0.0035 0.0085 0.7904 0.1976 0.1986712330 0.0357424668 18.3433857325 2.0654288292 33.6534305981 1.5002150961 10.7074324680 0.4941362795 62.9029200316 4.0955226716
0.0035 0.009000000000000001 0.79 0.1975 0.2050268293 0.0301596441 19.4318645395 3.4828182338 33.8774497457 1.6311356858 10.5745579497 0.3271401002 64.0888990642 5.4712536639
0.0035 0.0095 0.7896 0.1974 0.1989066255 0.0174254026 22.4125920912 4.4246757758 33.4109144566 0.7712952628 10.6848954472 0.3913858979 66.7073086205 5.6047823391
0.0035 0.01 0.7892 0.1973 0.2078515388 0.0382351554 19.5900361337 1.3305492104 33.1334595489 1.9126922971 10.6590717776 0.5044817556 63.5904189990 3.7859584185
0.004 0.0 0.7968 0.1992 0.2323323542 0.0219609934 0.0000000000 0.0000000000 35.4554488427 1.4554627950 11.3628841551 0.6226241470 47.0506653520 2.1000479354
0.004 0.0005 0.7964 0.1991 0.2528114979 0.0379675700 1.2214720658 0.3873503980 35.6367193824 3.0296498559 11.2116983075 0.3703138959 48.3227012536 3.8252817198
0.0 0.0085 0.7932 0.1983 0.0000000000 0.0000000000 18.6732864860 3.5572583549 34.1121560454 2.2186028831 10.9961880465 1.2475313450 63.7816305779 7.0233925830
0.004 0.001 0.7959999999999999 0.19899999999999998 0.2415126600 0.0104637176 2.3861314774 0.2858593990 35.6239770088 1.9489302500 11.0285850138 0.3383082366 49.2802061600 2.5835616032
0.004 0.0015 0.7956 0.1989 0.2452789393 0.0560728350 3.6301994852 1.1569770777 35.4566819756 0.7120397995 11.0515915559 0.7011108125 50.3837519560 2.6262005247
0.004 0.002 0.7952 0.1988 0.2443373695 0.0289676218 4.9420553191 1.0731856433 35.3535098544 1.6105183872 10.8961800169 0.2492552157 51.4360825599 2.9619268680
0.004 0.0025 0.7948 0.1987 0.2377463807 0.0132323226 5.8665521469 0.7739493688 34.8146307671 0.6697908659 10.8736429961 0.3798470569 51.7925722908 1.8368196142
0.004 0.003 0.7944 0.1986 0.2462205092 0.0386330585 7.8724262000 0.8481049281 35.8040144156 2.6306231960 11.1107512354 0.3899164222 55.0334123602 3.9072776048
0.004 0.0035 0.794 0.1985 0.2401003053 0.0316162828 8.9538034253 2.1101227542 34.2198496540 1.7515280436 11.0314021414 0.4665728050 54.4451555260 4.3598398856
0.004 0.004 0.7936 0.1984 0.2318615693 0.0487438612 10.0842461247 1.5134400525 34.9071157363 1.6625684876 11.0210726736 0.5536179381 56.2442961039 3.7783703394
0.004 0.0045 0.7932 0.1983 0.2429250148 0.0201174496 11.0093885509 1.5180794439 34.8857414323 2.4551431160 10.8586183156 0.8139099343 56.9966733136 4.8072499438
0.004 0.005 0.7928 0.1982 0.2499867885 0.0460455563 11.4180523023 2.4697943264 34.8491584890 0.7882222340 11.1159159693 0.4520980260 57.6331135491 3.7561601427
0.004 0.0055 0.7924 0.1981 0.2299784297 0.0182698517 12.9946034570 3.0094789584 34.3053468700 1.5202781428 10.7839644343 0.4584759162 58.3138931910 5.0065028691
0.0 0.009000000000000001 0.7928 0.1982 0.0000000000 0.0000000000 19.2246274713 3.5447137774 33.8252471187 1.4300405733 10.8205870931 0.1971184259 63.8704616831 5.1718727766
0.004 0.006 0.792 0.198 0.2302138221 0.0173999454 14.0837278624 1.2975145499 33.9308855057 1.4663318808 10.8562707093 0.4876660427 59.1010978995 3.2689124188
0.004 0.0065 0.7916 0.1979 0.2342154939 0.0370397341 13.9739761440 4.1627788698 34.3065800029 1.3668879050 10.8820943789 0.4025919670 59.3968660197 5.9692984759
0.004 0.006999999999999999 0.7912 0.1978 0.2323323542 0.0455129960 16.0308524662 3.6987915167 33.9469162337 1.1327253524 10.6182234275 0.2828841274 60.8283244816 5.1599139925
0.004 0.0075 0.7908 0.1977 0.2438665846 0.0106734322 16.1134890542 1.7045820978 33.9843212657 1.3404270206 10.8257518270 0.3802322244 61.1674287315 3.4359147750
0.004 0.008 0.7904 0.1976 0.2302138221 0.0258117247 18.7359095253 2.8229806147 33.7327621495 1.0246647843 10.7980500723 0.3561138509 63.4969355692 4.2295709746
0.004 0.0085 0.79 0.1975 0.2415126600 0.0243446333 18.0935391735 1.8461376528 33.3632333169 2.0674288149 10.7079019892 0.0921697870 62.4061871396 4.0300808880
0.004 0.009000000000000001 0.7896 0.1974 0.2431604072 0.0218090825 18.5648259643 3.7540184171 33.4795588560 0.9561848355 10.7628359774 0.3887295834 63.0503812049 5.1207419185
0.004 0.0095 0.7892 0.1973 0.2252705806 0.0392929170 20.2065825517 2.5701638987 33.9111553790 1.2686907692 10.7933548596 0.6286859945 65.1363633709 4.5068335794
0.004 0.01 0.7888 0.1972 0.2403356978 0.0179516652 21.0503795865 2.4361442838 33.4035156591 0.7995419345 10.6487423097 0.8055759039 65.3429732531 4.0592137874
0.0045 0.0 0.7964 0.1991 0.2739968190 0.0099200537 0.0000000000 0.0000000000 36.1817641343 1.6377862238 11.1501910217 0.3891830024 47.6059519750 2.0368892799
0.0 0.0095 0.7924 0.1981 0.0000000000 0.0000000000 21.1368897646 3.3078659861 34.0722847476 1.1275555989 10.6999201277 0.3503572594 65.9090946399 4.7857788444
0.0045 0.0005 0.7959999999999999 0.19899999999999998 0.2685827925 0.0315601508 1.0355397429 0.5102334887 36.3326173952 1.1506051642 11.4473979830 0.6616845777 49.0841379136 2.3540833814
0.0045 0.001 0.7956 0.1989 0.2763507436 0.0221018349 2.3228628397 0.1813016714 35.8397752703 1.6031921035 11.3807259632 0.1595930340 49.8197148168 1.9661886438
0.0045 0.0015 0.7952 0.1988 0.2836479097 0.0439875383 3.6114771333 0.5198153242 35.4492831781 1.0925325728 10.9276379417 0.6275544730 50.2720461628 2.2838899083
0.0045 0.002 0.7948 0.1987 0.2690535774 0.0425689539 5.2138522217 0.8148095644 35.3609086520 1.2655855984 11.2647542106 0.4798093847 52.1085686617 2.6027735014
0.0045 0.0025 0.7944 0.1986 0.2594024867 0.0396019388 5.8607417618 0.7982645342 34.8701217487 1.5935453593 10.9149608675 0.1922539090 51.9052268647 2.6236657413
0.0045 0.003 0.794 0.1985 0.2754091737 0.0221318987 7.5225118979 0.8124141423 34.5869122207 1.3136332995 11.2070030949 0.4616079408 53.5918363872 2.6097872813
0.0045 0.0035 0.7936 0.1984 0.2730552492 0.0262966141 8.3495233758 1.6373555168 35.1964909289 1.7547280735 11.1332882561 0.8521033578 54.9523578100 4.2704835622
0.0045 0.004 0.7932 0.1983 0.2683474000 0.0236800599 9.6439480545 0.9535695154 34.4681204158 1.3400573984 10.8553316667 0.2521989239 55.2357475370 2.5695058976
0.0045 0.0045 0.7928 0.1982 0.2699951472 0.0243081892 10.7208060913 1.6538329446 34.7727042477 1.3692215977 10.8496974115 0.6145428953 56.6132028977 3.6619056268
0.0045 0.005 0.7924 0.1981 0.2629333736 0.0119657189 12.6098268443 1.7205969827 34.6987162724 1.3125936514 10.9614434728 0.3099039539 58.5329199631 3.3550603069
0.0 0.001 0.7992 0.1998 0.0000000000 0.0000000000 2.5733549970 0.3927530832 36.1595677417 1.5558013469 11.2210887328 0.8399177724 49.9540114715 2.7884722025
0.0 0.01 0.792 0.198 0.0000000000 0.0000000000 21.6488492509 1.3359712060 33.3245951520 1.6935376654 10.6013206619 0.5868407292 65.5747650648 3.6163496006
0.0045 0.0055 0.792 0.198 0.2572839546 0.0160757710 12.1675919790 0.7405955727 34.4525007321 0.7748794654 10.9595653877 0.5822563488 57.8369420534 2.1138071579
0.0045 0.006 0.7916 0.1979 0.2490452186 0.0164168309 13.6485945789 1.5567591716 34.8286062736 2.4649838764 10.7872510832 0.5197496498 59.5134971543 4.5579095287
0.0045 0.0065 0.7912 0.1978 0.2838833022 0.0236987719 14.1282741481 1.2961801276 34.2798621229 1.2650808625 10.7449941692 0.1488315760 59.4370137424 2.7337913380
0.0045 0.006999999999999999 0.7908 0.1977 0.2594024867 0.0238943635 15.2929335597 1.2159042273 34.0969474060 0.6971854325 10.8924238467 0.2587978048 60.5417072991 2.1957818281
0.0045 0.0075 0.7904 0.1976 0.2629333736 0.0136932872 15.5731232407 0.8881575040 33.4622949950 0.6427586991 10.7957024660 0.4048634803 60.0940540753 1.9494729706
0.0045 0.008 0.79 0.1975 0.2690535774 0.0346146988 18.1096791321 4.5301160552 33.4816140775 1.0513931676 10.7285609249 0.2402003983 62.5889077119 5.8563243199
0.0045 0.0085 0.7896 0.1974 0.2622271962 0.0232264493 17.2148798281 3.9545667924 33.9744562023 1.2424487184 10.7079019892 0.5138064554 62.1594652158 5.7340484155
0.0045 0.009000000000000001 0.7892 0.1973 0.2629333736 0.0239406973 20.0025734751 3.7772338700 33.7919525298 0.7283862866 10.6886516173 0.4075704223 64.7461109958 4.9371312762
0.0045 0.0095 0.7888 0.1972 0.2822355550 0.0519017680 20.5371289035 2.6174674779 33.1942941065 1.3799226971 10.8989971444 0.7280614216 64.9126557094 4.7773533646
0.0045 0.01 0.7884 0.1971 0.2605794490 0.0302037050 20.9967949240 3.2740114415 33.2945889175 0.6145517931 10.7952329447 0.4256732725 65.3471962352 4.3444402121
0.0005 0.0 0.7996 0.1999 0.0331903363 0.0040498449 0.0000000000 0.0000000000 36.2109482801 1.7833506768 11.4117143668 0.4264121723 47.6558529832 2.2138126940
0.005 0.0 0.7959999999999999 0.19899999999999998 0.3231938423 0.0359650094 0.0000000000 0.0000000000 36.3194639773 1.6414855643 11.4093667604 0.2591315047 48.0520245800 1.9365820784
0.005 0.0005 0.7956 0.1989 0.3029500911 0.0322959822 1.0852508153 0.2575411473 36.2775374580 0.6607393730 11.1680328298 0.5005581167 48.8337711942 1.4511346192
0.005 0.001 0.7952 0.1988 0.3097764723 0.0297527126 2.4209937879 0.8443972230 34.9469870342 1.0195854417 11.2286010731 0.3086722934 48.9063583675 2.2024076707
0.005 0.0015 0.7948 0.1987 0.3017731288 0.0209274352 4.1137526445 1.2288136456 35.5319030839 1.4965955593 11.3807259632 0.5821185171 51.3281548204 3.3284551572
0.005 0.002 0.7944 0.1986 0.3154258913 0.0379558931 4.5553419114 1.0768100417 35.4591482415 0.6706620891 11.0642686300 0.2607766930 51.3941846742 2.0462047169
0.005 0.0025 0.794 0.1985 0.3196629555 0.0332428824 6.1783761468 0.8290749695 34.9465759899 0.8991913429 10.9614434728 0.4937917451 52.4060585650 2.2553009399
0.005 0.003 0.7936 0.1984 0.2975360646 0.0350220943 7.7904352104 1.4884457074 35.0201529209 0.9441056932 11.2863521888 0.4840634459 54.3944763847 2.9516369408
0.005 0.0035 0.7932 0.1983 0.3001253816 0.0363450831 8.4353879555 2.4122146042 34.5096358909 1.4967079980 11.0130908121 0.2806999029 54.2582400401 4.2259675882
0.005 0.004 0.7928 0.1982 0.2902388985 0.0350600450 9.4599525266 2.3358979274 34.3271322183 1.0627497911 10.8811553363 0.4130933376 54.9584789797 3.8468011011
0.005 0.0045 0.7924 0.1981 0.2987130269 0.0230828680 10.2675960542 1.5905866215 34.4615437069 1.3280265901 11.1464348516 0.7865791549 56.1742876396 3.7282752345
0.0005 0.0005 0.7992 0.1998 0.0291886646 0.0100311439 1.2821583101 0.2679163120 36.3301511293 0.8389050795 11.5032710136 0.5568767657 49.1447691176 1.6737293011
0.005 0.005 0.792 0.198 0.3076579402 0.0311074493 11.1811177102 2.4495243309 34.1734016472 1.2732626733 10.8562707093 0.3704234161 56.5184480069 4.1243178696
0.005 0.0055 0.7916 0.1979 0.2930636079 0.0143570103 12.2121382647 1.2876630110 33.9333517716 1.4639304785 10.9614434728 0.7259983106 57.3999971170 3.4919488104
0.005 0.006 0.7912 0.1978 0.3241354122 0.0088827520 12.7938223722 1.4990209649 34.5532065875 1.2936540669 10.9163694313 0.7611633398 58.5875338032 3.5627211236
0.005 0.0065 0.7908 0.1977 0.3109534346 0.0152842046 14.2109107360 2.2964454885 34.0233704749 0.8997067908 10.8417155500 0.5265626048 59.3869501955 3.7379990887
0.005 0.006999999999999999 0.7904 0.1976 0.2975360646 0.0326305231 13.8151589515 1.5692975273 34.2399908251 1.1525553384 10.8093185827 0.3695177107 59.1620044239 3.1240010995
0.005 0.0075 0.79 0.1975 0.2963591023 0.0261020410 15.8345905698 2.9164088956 33.8967688282 1.2972547929 10.8900762404 0.4581757783 60.9177947407 4.6979415078
0.005 0.008 0.7896 0.1974 0.2791754530 0.0182577163 16.8888526647 2.2671626959 33.5728659138 0.6366788402 10.6097720447 0.0943071770 61.3506660762 3.0164064294
0.005 0.0085 0.7892 0.1973 0.2937697853 0.0579008027 18.6526273390 2.6786608930 33.3188405317 2.4577581742 11.0699028852 0.7019404166 63.3351405412 5.8962602865
0.005 0.009000000000000001 0.7888 0.1972 0.2890619362 0.0287757048 18.0870831901 4.1880604958 33.3636443612 1.7259742156 10.6698707667 0.7707531592 62.4096602542 6.7135635754
0.005 0.0095 0.7884 0.1971 0.2888265437 0.0120579771 20.3725013259 2.9276511790 33.7623573396 1.5230056375 10.7088410318 0.5421179640 65.1325262410 5.0048327576
0.0005 0.001 0.7988 0.1997 0.0369566156 0.0067570347 2.5591518334 0.4258874822 35.7723640039 1.5504874610 11.2924559652 0.7111311495 49.6609284181 2.6942631274
0.005 0.01 0.7879999999999999 0.19699999999999998 0.2869434041 0.0187960545 18.6448801588 3.2997819095 33.7487928775 1.4271586220 10.6463947034 0.8582766548 63.3270111438 5.6040132408
0.0055 0.0 0.7956 0.1989 0.3486162276 0.0347998908 0.0000000000 0.0000000000 35.6486396673 1.2941894357 11.0436096943 0.4812938805 47.0408655892 1.8102832070
0.0055 0.0005 0.7952 0.1988 0.3413190615 0.0469370433 1.3221854074 0.3631592542 36.0843466334 1.2116136014 10.9614434728 0.5654829608 48.7092945751 2.1871928597
0.0055 0.001 0.7948 0.1987 0.3340218953 0.0273055249 2.5720638003 0.2503523495 35.2030676378 0.8067810302 11.2469124025 0.3017148185 49.3560657359 1.3861537231
0.0055 0.0015 0.7944 0.1986 0.3464976955 0.0495913305 3.8697164706 0.8759073293 35.2573254864 1.0876173348 11.1863441592 0.5005457851 50.6598838117 2.5136617797
0.0055 0.002 0.794 0.1985 0.3217814876 0.0343898631 4.4733509218 1.0322259505 35.0090547246 1.8251059725 10.8867895915 0.2632101207 50.6909767255 3.1549319068
0.0055 0.0025 0.7936 0.1984 0.3304910085 0.0238386439 6.1635273849 1.1778134530 35.0287848514 0.7595467087 11.1290625647 0.4151332751 52.6518658095 2.3763320807
0.0055 0.003 0.7932 0.1983 0.3512055446 0.0337720503 7.0170083950 0.9550178112 35.3789946015 0.7751314827 11.0853970870 0.2915269601 53.8326056281 2.0554483043
0.0055 0.0035 0.7928 0.1982 0.3288432613 0.0230924679 9.3301872595 4.0659014850 34.4623657955 1.6312782093 10.9426626222 0.7067840715 55.0640589385 6.4270562337
0.0055 0.004 0.7924 0.1981 0.3196629555 0.0310361182 10.7434020334 2.2345403755 34.8286062736 1.2386057535 10.7055543829 0.2892555866 56.5972256454 3.7934378338
0.0005 0.0015 0.7984 0.1996 0.0306010193 0.0066579041 4.0233688764 1.4275322484 35.7867505547 1.4307639329 11.4441113341 0.9412157785 51.2848317845 3.8061698639
0.0055 0.0045 0.792 0.198 0.3191921706 0.0429783051 10.6446254868 2.0559346598 34.5647158281 1.3655879261 10.9717729407 0.7004501984 56.5003064262 4.1649510894
0.0055 0.005 0.7916 0.1979 0.3434375936 0.0231308275 11.5194112422 1.2533829203 34.2445123125 1.4578911251 10.7567322009 0.7618291809 56.8640933492 3.4962340538
0.0055 0.0055 0.7912 0.1978 0.3224876650 0.0204127474 11.7453706624 1.4139199192 33.8926583851 0.3049716087 11.0389144817 0.4031588579 56.9994311942 2.1424631332
0.0055 0.006 0.7908 0.1977 0.3147197139 0.0296855927 14.5059491790 1.5276412057 34.0776283236 1.4783498675 10.8224651781 0.4755302480 59.7207623946 3.5112069139
0.0055 0.0065 0.7904 0.1976 0.3243708046 0.0565843513 14.9501208393 3.9190693159 34.4952493401 1.9021919057 10.9027533146 0.5603212572 60.6724942986 6.4381668301
0.0055 0.006999999999999999 0.79 0.1975 0.3236646272 0.0419764880 15.3239222801 1.9009002711 33.9576033857 1.6815251413 10.6806697558 0.3917799782 60.2858600488 4.0161818786
0.0055 0.0075 0.7896 0.1974 0.3173090309 0.0303135769 16.9204869835 2.4946488058 33.8416888910 1.5480638059 10.6590717776 0.4447791580 61.7385566830 4.5178053466
0.0055 0.008 0.7892 0.1973 0.3182506008 0.0336734647 18.1852141383 4.0212239070 33.4470863557 1.6647718692 10.8215261356 0.6716524273 62.7720772304 6.3913216682
0.0055 0.0085 0.7888 0.1972 0.3116596120 0.0510839595 18.6190562251 2.2075196699 34.2177944325 1.6163846898 10.6309005016 0.6235808073 63.7794107712 4.4985691265
0.0055 0.009000000000000001 0.7884 0.1971 0.3220168801 0.0445283890 18.3259545772 2.0331998275 33.6061605027 1.0305188210 10.7341951801 0.5557085187 62.9883271401 3.6639555562
0.0005 0.002 0.7979999999999999 0.1995 0.0303656268 0.0062100795 5.1002269133 0.9972937745 35.5775290021 1.9407184382 11.0088651207 0.6862698601 51.7169866629 3.6304921523
0.0055 0.0095 0.7879999999999999 0.19699999999999998 0.3276662990 0.0514772679 18.4666950161 4.3007557906 33.6723386362 1.1161814135 10.8572097518 0.5486564429 63.3239097031 6.0170709149
0.0055 0.01 0.7876 0.1969 0.3222522725 0.0428750413 21.7715129362 1.9540827496 33.5860193316 1.4368768570 10.5520209290 0.3762433015 66.2318054693 3.8100779494
0.006 0.0 0.7952 0.1988 0.3650936995 0.0270199371 0.0000000000 0.0000000000 35.9137632457 1.9836788760 11.0966655974 0.4528814338 47.3755225426 2.4635802469
0.006 0.0005 0.7948 0.1987 0.3606212429 0.0521191006 1.1872553536 0.3065171486 35.3502215000 0.9727479696 11.3337738366 0.6586457973 48.2318719331 1.9900300161
0.006 0.001 0.7944 0.1986 0.3683891939 0.0338179585 2.7663889017 0.4827936183 35.0164535222 1.0025349597 11.1332882561 0.3930383802 49.2845198739 1.9121849167
0.006 0.0015 0.794 0.1985 0.3721554732 0.0364789961 3.4565335308 0.7790785929 34.9149255782 1.6598671506 11.2924559652 0.7291433971 50.0360705474 3.2045681367
0.006 0.002 0.7936 0.1984 0.3768633223 0.0411337793 4.8381139858 1.1500308425 35.6687808384 1.4425333957 11.1051169802 0.2525762582 51.9888751267 2.8862742757
0.006 0.0025 0.7932 0.1983 0.3526178994 0.0193308665 6.1990352938 1.0582111136 35.3473441898 1.3138287850 11.1708499574 0.6480114722 53.0698473404 3.0393822373
0.006 0.003 0.7928 0.1982 0.3672122316 0.0295883729 7.6303268212 1.8360635284 34.9654840280 1.4494403817 10.9806938447 0.3822099214 53.9437169255 3.6973022044
0.006 0.0035 0.7924 0.1981 0.3709785109 0.0324261118 8.5102773634 0.8850830719 35.6753575473 1.3505282180 11.0285850138 0.6433188420 55.5851984354 2.9113562437
0.0005 0.0025 0.7976 0.1994 0.0303656268 0.0017615158 7.1868007593 1.9210064838 34.4594884853 2.1158833031 11.2079421374 0.3981518187 52.8845970088 4.4368031214
0.006 0.004 0.792 0.198 0.3657998769 0.0185587210 9.2146251561 1.1314125244 35.4258536526 1.1186569133 11.0173165034 0.3560940410 56.0235951890 2.6247221997
0.006 0.0045 0.7916 0.1979 0.3526178994 0.0595984693 9.6161873257 0.7495060337 35.3888596649 2.0560648280 10.9581568239 0.2271124401 56.3158217139 3.0922817711
0.006 0.005 0.7912 0.1978 0.3721554732 0.0348952942 11.5555647494 1.2088207932 34.9243795973 1.5298713520 10.9332721969 0.1694288810 57.7853720168 2.9430163204
0.006 0.0055 0.7908 0.1977 0.3679184090 0.0424646947 12.5071767077 2.4263492575 34.5589612078 0.6813592248 10.6863040110 0.3247105338 58.1203603355 3.4748837108
0.006 0.006 0.7904 0.1976 0.3643875222 0.0365457686 12.8629013949 2.7161586007 34.2017637045 1.5658028162 10.8755210812 0.3876960797 58.3045737028 4.7062032652
0.006 0.0065 0.79 0.1975 0.3545010390 0.0553727920 13.7867526244 1.5212028699 33.9769224682 1.1865931502 10.8149528379 0.3692527301 58.9331289695 3.1324215422
0.006 0.006999999999999999 0.7896 0.1974 0.3554426088 0.0190071210 15.4207620317 2.9442551914 33.9238977525 1.2623341341 10.6370042781 0.5202075268 60.3371066711 4.7458039733
0.006 0.0075 0.7892 0.1973 0.3577965334 0.0512485652 17.4834487390 1.5064586027 33.8778607901 1.4498585650 10.7464027330 0.2880213521 62.4655087955 3.2955870850
0.006 0.008 0.7888 0.1972 0.3559133937 0.0570524499 17.1748527308 3.8717229707 33.7911304411 0.6898523686 10.7017982128 0.4901370253 62.0236947784 5.1087648145
0.006 0.0085 0.7884 0.1971 0.3528532918 0.0291886646 16.7029203417 1.7940228940 33.7516701876 0.6587059094 10.6989810852 0.4517331420 61.5064249063 2.9336506100
0.0005 0.003 0.7972 0.1993 0.0327195514 0.0121312786 7.1409632769 0.9744592191 34.8545020650 1.9668802990 11.1309406498 0.4102938924 53.1591255431 3.3637646891
0.006 0.009000000000000001 0.7879999999999999 0.19699999999999998 0.3380235671 0.0330019888 18.0987039603 1.2461579976 33.7422161685 0.7914856405 10.6994506065 0.3268704407 62.8783943024 2.3975160676
0.006 0.0095 0.7876 0.1969 0.3592088881 0.0332695407 20.1465419057 3.8008132918 34.3402856361 0.8835460258 10.7464027330 0.7013937423 65.5924391629 5.4190226006
0.006 0.01 0.7872 0.1968 0.3490870125 0.0395178998 21.5332871474 5.3731322205 33.0265880290 1.2699835025 10.6694012454 0.4935327398 65.5783634343 7.1761663626
0.0065 0.0 0.7948 0.1987 0.3886329451 0.0382003593 0.0000000000 0.0000000000 36.3149424900 1.9459961046 11.3398776131 0.4540307057 48.0434530482 2.4382271696
0.0065 0.0005 0.7944 0.1986 0.3893391225 0.0436435642 1.2156616807 0.4144238532 35.4147554563 0.7099657424 11.2797788911 0.6548460074 48.2995351506 1.8228791672
0.0065 0.001 0.794 0.1985 0.3926346169 0.0640094375 2.3958154525 0.2735204453 35.6391856482 1.2499002431 11.0844580445 0.1773174894 49.5120937621 1.7647476153
0.0065 0.0015 0.7936 0.1984 0.4025211001 0.0416584798 3.7276848351 0.2723904809 36.1484695454 2.1510724270 11.1760146913 0.4100789167 51.4546901719 2.8752003044
0.0065 0.002 0.7932 0.1983 0.4180570022 0.0552525817 5.0963533232 0.5680003431 35.2955526070 1.6566556316 10.9821024085 0.3213803613 51.7920653409 2.6012889177
0.0065 0.0025 0.7928 0.1982 0.4102890511 0.0302769972 6.2984574387 1.6592274327 35.0896194089 0.6844182729 11.0511220346 0.4664556132 52.8494879333 2.8403783160
0.0065 0.003 0.7924 0.1981 0.3940469716 0.0348952942 6.8465704323 0.7434423037 34.9658950723 0.4217434783 11.0971351186 0.4089311901 53.3036475948 1.6090122663
0.0005 0.0035 0.7968 0.1992 0.0289532721 0.0157976225 8.2107197320 1.2061090300 34.8508026662 0.5511452770 10.9947794827 0.2913998922 54.0852551530 2.0644518217
0.0065 0.0035 0.792 0.198 0.3940469716 0.0328673961 8.3140154670 1.6729026511 33.9592475630 0.8261422055 10.8323251247 0.6946465179 53.4996351263 3.2265587706
0.0065 0.004 0.7916 0.1979 0.3888683376 0.0431892239 9.1894468207 1.9982761164 34.9589073191 1.5797313527 10.8698868260 0.5021674261 55.4071093034 4.1233641191
0.0065 0.0045 0.7912 0.1978 0.3853374508 0.0318467812 10.1436411723 1.7157744955 34.5330654164 1.7976027346 10.9722424619 0.5441214676 56.0342865014 4.0893454789
0.0065 0.005 0.7908 0.1977 0.3952239339 0.0426677641 12.1682375774 2.5422761075 34.2136839894 1.1151879781 10.8853810277 0.2859288136 57.6625265284 3.9860606633
0.0065 0.0055 0.7904 0.1976 0.3964008962 0.0332695407 11.7989553249 2.5482982706 34.4812738336 0.7936736590 10.8285689546 0.3319166677 57.5051990093 3.7071581380
0.0065 0.006 0.79 0.1975 0.3978132509 0.0449839849 13.7434975354 2.0983221428 34.5252555746 1.4119534110 10.8248127844 0.3285978048 59.4913791453 3.8838573435
0.0065 0.0065 0.7896 0.1974 0.3843958809 0.0559937254 15.0004775101 3.2806764449 33.5395713249 1.2839813611 10.8205870931 0.3902329055 59.7450318090 5.0108844369
0.0065 0.006999999999999999 0.7892 0.1973 0.3775694997 0.0325284780 16.1741752985 3.4694447769 33.9460941451 1.3740369539 10.7187009784 0.3753516394 61.2165399217 5.2513618482
0.0065 0.0075 0.7888 0.1972 0.3749801827 0.0237548196 15.9056063876 2.5076509001 34.1146223112 1.5744810624 10.8215261356 0.3417727825 61.2167350171 4.4476595646
0.0065 0.008 0.7884 0.1971 0.4044042397 0.0555765527 16.4976200685 2.1476540904 33.6242464522 0.6995708453 10.5848874176 0.3808324006 61.1111581780 3.2836338890
0.0005 0.004 0.7964 0.1991 0.0327195514 0.0135958249 11.3489732795 2.6533680363 34.8014773493 1.5347216529 10.8628440070 0.3549332337 57.0460141872 4.5566187478
0.0065 0.0085 0.7879999999999999 0.19699999999999998 0.3589734957 0.0407439795 17.2258549999 2.6518382418 33.3299387280 1.2621922502 10.7891291682 0.4159375448 61.7038963918 4.3707120163
0.0065 0.009000000000000001 0.7876 0.1969 0.3514409371 0.0292720718 20.9419190648 1.5024481384 32.7055624247 1.7447222919 10.5862959814 0.4498552811 64.5852184080 3.7262977832
0.0065 0.0095 0.7872 0.1968 0.3693307637 0.0369618628 20.4674042824 2.1202794225 33.4232457858 0.8377022482 10.4693851862 0.3940578728 64.7293660181 3.3890014063
0.0065 0.01 0.7868 0.1967 0.3615628127 0.0152115261 22.5152422278 4.7091148674 32.7392680579 0.3008147947 10.5708017796 0.4853896222 66.1868748780 5.5105308104
0.006999999999999999 0.0 0.7944 0.1986 0.4331221194 0.0464624401 0.0000000000 0.0000000000 36.3539916992 1.7528629669 11.2675713382 0.5515833837 48.0546851568 2.3509087907
0.006999999999999999 0.0005 0.794 0.1985 0.4227648513 0.0290364013 1.2466504012 0.2510838116 35.5113508685 1.3138087233 11.2060640523 0.4632402552 48.3868301733 2.0571691914
0.006999999999999999 0.001 0.7936 0.1984 0.4291204476 0.0340660952 2.4584384919 0.4798424617 35.0604352631 1.3565991648 11.2727360721 0.2821412630 49.2207302747 2.1526489847
0.006999999999999999 0.0015 0.7932 0.1983 0.4124075832 0.0254223853 3.3112739036 0.7861829328 35.4040683043 1.1334291694 11.0060479931 0.5071646920 50.1337977842 2.4521991795
0.006999999999999999 0.002 0.7928 0.1982 0.4260603457 0.0178028919 4.5785834518 0.9496538771 34.7875018428 0.6840923364 10.9266988991 0.3956991969 50.7188445394 2.0472483023
0.006999999999999999 0.0025 0.7924 0.1981 0.4291204476 0.0482089267 5.7806875673 1.4888533633 34.8598456410 1.2051706945 11.3652317615 0.5950255432 52.4348854174 3.3372585277
0.0 0.0015 0.7988 0.1997 0.0000000000 0.0000000000 3.9090979696 0.5186851359 35.9593891639 2.5024755541 11.3117063371 0.5652739658 51.1801934706 3.5864346558
0.0005 0.0045 0.7959999999999999 0.19899999999999998 0.0303656268 0.0119471817 10.3915509362 2.0355722935 34.4159177887 2.1635470097 10.8018062424 0.3470826197 55.6396405941 4.5581491046
0.006999999999999999 0.003 0.792 0.198 0.4180570022 0.0294532312 6.6148006270 0.7485311197 35.3781725129 1.3020892347 11.3145234647 0.3974225029 53.7255536068 2.4774960885
0.006999999999999999 0.0035 0.7916 0.1979 0.4187631795 0.0195474975 8.3546881626 1.2613835184 35.1031838711 1.6407764322 11.1924479356 0.3345759914 55.0690831488 3.2562834395
0.006999999999999999 0.004 0.7912 0.1978 0.4340636892 0.0306697491 9.9777223980 2.6587743289 35.1134599788 1.2458128449 10.9520530475 0.6242719155 56.4772991135 4.5595288384
0.006999999999999999 0.0045 0.7908 0.1977 0.4192339645 0.0278281276 10.8027970810 2.3811732451 34.4960714287 0.9502633216 10.8351422523 0.2302205974 56.5532447265 3.5894852917
0.006999999999999999 0.005 0.7904 0.1976 0.4171154323 0.0140921268 11.4057859337 1.8710086026 34.5569059862 0.9776648893 10.9656691642 0.4677619603 57.3454765164 3.3305275790
0.006999999999999999 0.0055 0.79 0.1975 0.4225294588 0.0356057838 13.0559352996 2.7232394206 34.0739289248 1.4288680576 10.8764601237 0.4801804798 58.4288538069 4.6678937418
0.006999999999999999 0.006 0.7896 0.1974 0.4208817116 0.0254659392 14.1457053033 1.9191431255 34.1914875968 1.2638649309 10.8614354432 0.4184970285 59.6195100549 3.6269710241
0.006999999999999999 0.0065 0.7892 0.1973 0.4039334548 0.0236987719 14.3309920279 1.3362956265 34.4303043395 2.5483322963 10.8196480505 0.7445689492 59.9848778727 4.6528956439
0.006999999999999999 0.006999999999999999 0.7888 0.1972 0.4317097646 0.0347042252 16.0263332778 3.4808334999 33.8605969291 0.3647387715 10.8205870931 0.4570099176 61.1392270646 4.3372864142
0.006999999999999999 0.0075 0.7884 0.1971 0.4124075832 0.0618970271 16.1451233730 2.7171564627 33.6012279710 2.4471569026 10.5369962485 0.2688943002 60.6957551757 5.4951046926
0.0005 0.005 0.7956 0.1989 0.0310718042 0.0096021658 11.5781606914 2.1729555143 34.7879128871 1.5902912761 11.0933789485 0.3127533277 57.4905243312 4.0856022839
0.006999999999999999 0.008 0.7879999999999999 0.19699999999999998 0.4029918850 0.0612129019 17.6203155878 1.9447265359 33.2596501514 0.9459807666 10.5787836411 0.3189483913 61.8617412653 3.2708685957
0.006999999999999999 0.0085 0.7876 0.1969 0.3876913753 0.0262375490 20.0348533923 3.6998871005 33.4216016086 1.1750444762 10.5045992811 0.1447649116 64.3487456573 5.0459340373
0.006999999999999999 0.009000000000000001 0.7872 0.1968 0.4100536587 0.0527951223 18.6519817406 1.8325506569 33.2103248345 1.0114596936 10.5440390675 0.3613374165 62.8163993013 3.2581428893
0.006999999999999999 0.0095 0.7868 0.1967 0.3961655037 0.0599322322 19.5319322827 4.6562464579 33.1877173976 0.7873145716 10.6149367786 0.5380771065 63.7307519626 6.0415703682
0.006999999999999999 0.01 0.7864 0.1966 0.4093474813 0.0263555469 20.8818784189 1.6598733922 32.7211821084 1.4021781139 10.6233881614 0.6710272042 64.6357961700 3.7594342572
0.0075 0.0 0.794 0.1985 0.4724326595 0.0349333825 0.0000000000 0.0000000000 36.0087144808 1.7520376793 11.3459813896 0.1125676623 47.8271285299 1.8995387241
0.0075 0.0005 0.7936 0.1984 0.4380653609 0.0464242623 1.1478738547 0.4762153244 35.5746516919 2.3801340949 11.0102736845 0.2185368057 48.1708645920 3.1213104873
0.0075 0.001 0.7932 0.1983 0.4679602029 0.0365154326 2.3196348480 0.6972055610 35.4118781461 1.9734243630 11.0257678862 0.2210762207 49.2252410832 2.9282215773
0.0075 0.0015 0.7928 0.1982 0.4681955953 0.0456782685 4.1195630296 1.0568064300 35.7604437190 1.5175818184 11.0314021414 0.1818448043 51.3796044853 2.8019113212
0.0075 0.002 0.7924 0.1981 0.4559551876 0.0451462849 5.0944165282 0.7145860901 34.8692996600 1.2027030008 11.0811713956 0.6964720894 51.5008427714 2.6589074652
0.0005 0.0055 0.7952 0.1988 0.0313071967 0.0140132670 12.3883866125 1.4503444019 34.6280166515 0.4814759036 10.9191865589 0.3266248570 57.9668970196 2.2724584295
0.0075 0.0025 0.792 0.198 0.4649001010 0.0456200054 5.8103850911 1.0939796801 34.9153366225 1.4639009324 11.0647381513 0.2502402994 52.2553599659 2.8537409173
0.0075 0.003 0.7916 0.1979 0.4387715383 0.0403723797 7.1842183659 0.4915475727 35.2828102335 0.7974793484 11.3229748475 0.7912312414 54.2287749852 2.1206305422
0.0075 0.0035 0.7912 0.1978 0.4441855648 0.0699333517 8.8698756407 1.7079774855 34.6695321265 1.6593793025 11.1398615538 0.6083908654 55.1234548858 4.0456810051
0.0075 0.004 0.7908 0.1977 0.4425378176 0.0348508051 8.9008643612 1.1536146922 34.4701756373 1.8071706847 11.0083955994 0.5394829992 54.8219734155 3.5351191812
0.0075 0.0045 0.7904 0.1976 0.4507765536 0.0135631818 9.4031398724 1.6983139031 34.7965448176 2.5538145453 10.8553316667 0.4613079292 55.5057929103 4.7269995594
0.0075 0.005 0.79 0.1975 0.4415962478 0.0304157660 11.2527791263 2.7920467662 34.3604268072 1.1429355838 11.0267069288 0.4659865511 57.0815091101 4.4313846671
0.0075 0.0055 0.7896 0.1974 0.4446563497 0.0572037572 14.6983374853 0.6488388616 34.4405804472 2.1266204234 10.8074404976 0.6308772593 60.3910147798 3.4635403015
0.0075 0.006 0.7892 0.1973 0.4392423232 0.0378213491 14.3742471169 2.1434953936 33.6863141427 1.7022428190 10.6811392771 0.2872058168 59.1809428599 4.1707653785
0.0075 0.0065 0.7888 0.1972 0.4472456667 0.0324466109 13.9642921688 2.8442692105 34.5626606066 1.5894547106 10.8003976786 0.6211225114 59.7745961207 5.0872930434
0.0075 0.006999999999999999 0.7884 0.1971 0.4357114364 0.0630816648 15.1605858992 1.6660720681 33.7368725925 1.4977236277 10.7712873601 0.6247943319 60.1044572882 3.8516716925
0.0005 0.006 0.7948 0.1987 0.0324841590 0.0035230317 13.6156690634 2.0906743203 34.9827478889 1.3748178010 10.9980661315 0.7568554647 59.6289672428 4.2258706177
0.0075 0.0075 0.7879999999999999 0.19699999999999998 0.4368883987 0.0257170972 17.2529701304 2.6574521752 34.5030591819 1.8243218872 10.8825639001 0.4413060325 63.0754816111 4.9487971921
0.0075 0.008 0.7876 0.1969 0.4674894180 0.0489118110 16.8352680022 2.4405892242 33.8581306633 1.6355502069 10.9243512928 0.5455796703 62.0852393763 4.6706309124
0.0075 0.0085 0.7872 0.1968 0.4345344741 0.0613539498 18.9760721090 4.1477964734 33.5066877803 1.2706160788 10.8191785293 0.5019496361 63.7364728927 5.9817161381
0.0075 0.009000000000000001 0.7868 0.1967 0.4206463192 0.0343253538 18.3950335999 1.7362183690 32.9587657182 1.1591933389 10.6543765649 0.5696018673 62.4288222022 3.4993389290
0.0075 0.0095 0.7864 0.1966 0.4321805495 0.0531465916 20.6171830981 2.8078050951 32.9854835982 0.5003042469 10.5970949705 0.4557694949 64.6319422163 3.8170254285
0.0075 0.01 0.7859999999999999 0.1965 0.4345344741 0.0743393079 20.0722980962 3.7470060671 33.2189567649 1.2791218060 10.5905216728 0.6436134763 64.3163110080 5.7440806573
0.008 0.0 0.7936 0.1984 0.5023275015 0.0381132299 0.0000000000 0.0000000000 35.3481662784 1.2424731959 11.3379995280 0.4586297568 47.1884933079 1.7392161826
0.008 0.0005 0.7932 0.1983 0.5042106411 0.0241710346 1.3409077593 0.2847549799 35.9951500186 0.5270863966 11.4328428237 0.4862390883 49.2731112427 1.3222514994
0.008 0.001 0.7928 0.1982 0.5063291732 0.0610824148 2.4565016968 0.3835745287 35.7444129910 1.0470517698 11.1055865014 0.2439270299 49.8128303624 1.7356357432
0.008 0.0015 0.7924 0.1981 0.5049168185 0.0410690696 4.0343440482 0.5307650841 35.8319654285 1.3191528098 11.1295320860 0.1538253708 51.5007583812 2.0448123343
0.0005 0.0065 0.7944 0.1986 0.0336611212 0.0105900447 14.3748927153 2.3005320615 34.4060527253 1.0473208919 10.9586263452 0.7205032921 59.7732329070 4.0789462902
0.008 0.002 0.792 0.198 0.4849084597 0.0430452937 5.4178612982 2.3636610014 34.9091709579 1.1899164045 11.1943260207 0.5286033811 52.0062667365 4.1252260807
0.008 0.0025 0.7916 0.1979 0.4825545352 0.0557040220 5.4068861264 0.9756355988 34.6165074109 1.2096117015 11.0163774609 0.3338768330 51.5223255334 2.5748281553
0.008 0.003 0.7912 0.1978 0.4679602029 0.0392364698 6.6858164448 1.4910632896 35.0929077634 0.6537077880 10.9769376746 0.7679760578 53.2236220857 2.9519836052
0.008 0.0035 0.7908 0.1977 0.4816129653 0.0501203552 8.1603630612 1.1558698699 35.3017182717 2.1798476051 11.1591119257 0.6096447524 55.1028062239 3.9954825826
0.008 0.004 0.7904 0.1976 0.5027982864 0.0513220337 9.4722188951 1.9124562681 34.6493909555 1.8079005290 11.0750676191 0.7104872993 55.6994757561 4.4821661301
0.008 0.0045 0.79 0.1975 0.4644293160 0.0548944090 10.9648422652 2.1367584804 34.6691210822 2.2123615893 10.6374737994 0.2921825971 56.7358664628 4.6961970758
0.008 0.005 0.7896 0.1974 0.4750219766 0.0371472864 11.7124451469 1.1224473133 34.3887888644 1.4070896212 10.9999442166 0.5681991092 57.5762002045 3.1348833301
0.008 0.0055 0.7892 0.1973 0.4660770632 0.0438613908 13.1592310345 1.9562827216 34.5326543721 0.7748096884 10.8158918804 0.5951959436 58.9738543502 3.3701497444
0.008 0.006 0.7888 0.1972 0.4733742294 0.0230828680 14.1050326077 2.8454723368 34.4109852570 1.4584658345 10.8271603908 0.5627599708 59.8165524849 4.8897810101
0.008 0.0065 0.7884 0.1971 0.4660770632 0.0484016347 15.3497462139 3.4411915430 34.1701132928 1.6497641067 10.6492118310 0.3030998887 60.6351484009 5.4424571731
0.0005 0.006999999999999999 0.794 0.1985 0.0270701325 0.0112398357 16.4130466855 5.0419347524 34.2441012681 0.8927632552 11.1168550118 0.6296250414 61.8010730979 6.5755628847
0.008 0.006999999999999999 0.7879999999999999 0.19699999999999998 0.4677248104 0.0566626363 14.6925271002 2.2616171551 33.5905408190 2.0865298976 10.6820783196 0.4769504160 59.4328710492 4.8817601050
0.008 0.0075 0.7876 0.1969 0.4625461764 0.0408526303 17.7939815422 1.6670924393 34.1035241149 1.1144004760 10.8722344323 0.3683321762 63.2322862658 3.1906777218
0.008 0.008 0.7872 0.1968 0.4834961050 0.0450922498 17.9695842916 1.6724132565 34.3941324404 1.7459486192 10.7196400209 0.3912709769 63.5668528579 3.8547251024
0.008 0.0085 0.7868 0.1967 0.4656062783 0.0392364698 18.5215708752 2.7843374458 33.3122638228 0.8163161952 10.5731493859 0.4032135350 62.8725903622 4.0431036458
0.008 0.009000000000000001 0.7864 0.1966 0.4724326595 0.0443788139 19.7372325560 2.8450358009 33.3036318923 1.5252493462 10.6459251822 0.4438940561 64.1592222900 4.8585580171
0.008 0.0095 0.7859999999999999 0.1965 0.4528950857 0.0617141381 18.6422977655 1.3065187912 32.6706236586 0.9750906699 10.6168148637 0.5728282595 62.3826313735 2.9161518587
0.008 0.01 0.7856 0.1964 0.4427732101 0.0480892443 21.9200005552 2.3259918304 33.1544228086 1.1400368522 10.6548460862 0.5240042440 66.1720426601 4.0381221709
0.0085 0.0 0.7932 0.1983 0.5463458908 0.0540562772 0.0000000000 0.0000000000 36.2742491035 0.9309201675 11.3018463906 0.4014162445 48.1224413849 1.3863926892
0.0085 0.0005 0.7928 0.1982 0.5232774301 0.0570524499 1.3499461362 0.3065715351 35.4566819756 1.1516402300 11.0426706518 0.6686971913 48.3725761937 2.1839614063
0.0085 0.001 0.7924 0.1981 0.5249251773 0.0391346595 2.6463076098 0.2309185338 35.5997253947 1.1503707802 11.0797628318 0.5548986582 49.8507210136 1.9753226317
0.0005 0.0075 0.7936 0.1984 0.0294240570 0.0116275296 17.8908212937 5.2077607252 34.2605430404 1.9267151113 10.8060319338 0.5215702928 62.9868203249 7.6676736589
0.0085 0.0015 0.792 0.198 0.5067999582 0.0271916497 3.4649263093 0.8093712742 35.3596755190 1.7681545692 11.2088811799 0.6589750620 50.5402829664 3.2636925551
0.0085 0.002 0.7916 0.1979 0.5324577359 0.0471866475 4.8271388140 1.1851230345 34.7048819370 1.4799613621 11.0440792156 0.3792918214 51.1085577025 3.0915628655
0.0085 0.0025 0.7912 0.1978 0.4940887655 0.0289599695 5.9027056542 1.1731188088 34.9206801985 1.3159001723 11.1074645865 0.3188958574 52.4249392047 2.8368748080
0.0085 0.003 0.7908 0.1977 0.5124493771 0.0440781410 7.4172793679 1.7309520999 34.7468084564 1.4222337376 11.0159079396 0.4676262098 53.6924451410 3.6648901883
0.0085 0.0035 0.7904 0.1976 0.5105662374 0.0690691367 8.4547559058 1.4064172840 34.9247906416 1.4846437873 11.0328107052 0.3804872412 54.9229234900 3.3406174492
0.0085 0.004 0.79 0.1975 0.5103308450 0.0419130794 9.6852663484 1.4897948010 35.2071780809 1.5355365426 11.0544086835 0.2596482317 56.4571839578 3.3268926547
0.0085 0.0045 0.7896 0.1974 0.5100954525 0.0483695700 10.3508782405 1.2654425813 34.3065800029 0.7713697385 10.8529840604 0.4642803294 56.0205377563 2.5494622192
0.0085 0.005 0.7892 0.1973 0.5119785922 0.0400582359 12.7163505709 2.0627108540 33.5445038566 1.3005395124 11.1628680959 0.3836422608 57.9357011156 3.7869508631
0.0085 0.0055 0.7888 0.1972 0.4863208145 0.0321859913 12.8370774612 2.7592827883 33.9452720565 1.0927954419 10.8736429961 0.3635246987 58.1423133283 4.2477889202
0.0085 0.006 0.7884 0.1971 0.4936179806 0.0079616953 12.7305537345 3.1692274727 33.5416265464 0.8082866236 10.7806777855 0.4122535750 57.5464760470 4.3977293666
0.0005 0.008 0.7932 0.1983 0.0263639551 0.0101628495 18.2704331196 3.6076321953 33.3463805003 1.9570948293 10.6975725214 0.4333292118 62.3407500964 6.0082190859
0.0085 0.0065 0.7879999999999999 0.19699999999999998 0.4853792446 0.0134483070 14.2864457422 1.5322724166 34.2231380085 1.1433813449 10.8215261356 0.2537952459 59.8164891309 2.9428973144
0.0085 0.006999999999999999 0.7876 0.1969 0.5070353506 0.0549105568 15.5828072159 2.3279477757 33.9284192399 1.1678450940 10.6031987470 0.5117359642 60.6214605534 4.0624393907
0.0085 0.0075 0.7872 0.1968 0.5049168185 0.0511403316 15.9850149838 2.0222011688 34.6872070318 1.0775653333 10.8788077300 0.4961664727 62.0559465641 3.6470733064
0.0085 0.008 0.7868 0.1967 0.4811421804 0.0465672679 17.7326496996 2.8624336635 32.9867167311 2.4069757908 10.5834788538 0.3892033938 61.7839874649 5.7051801160
0.0085 0.0085 0.7864 0.1966 0.4990320071 0.0567486250 18.2717243163 1.2388465323 33.6764490793 0.9894867030 10.6210405551 0.4795593767 63.0682459578 2.7646412370
0.0085 0.009000000000000001 0.7859999999999999 0.1965 0.5082123129 0.0890069895 17.9934714303 3.8329895144 33.2649937274 1.8965062301 10.6816087984 0.5128066471 62.4482862690 6.3313093811
0.0085 0.0095 0.7856 0.1964 0.4818483578 0.0337063586 21.5035896236 3.3264459502 32.9784958450 1.8282008757 10.5449781100 0.5726111657 65.5089119364 5.7609643502
0.0085 0.01 0.7852 0.1963 0.4851438522 0.0372902069 19.9844967215 3.9285940296 33.1881284419 0.9883796068 10.3952008262 0.3399930542 64.0529698418 5.2942568975
0.009000000000000001 0.0 0.7928 0.1982 0.5557615890 0.0350853226 0.0000000000 0.0000000000 35.8077138143 1.5009014836 11.2675713382 0.3430860997 47.6310467415 1.8790729059
0.009000000000000001 0.0005 0.7924 0.1981 0.5524660946 0.0390098640 1.3809348566 0.3216712777 35.8040144156 1.0753126493 11.1825879890 0.3070769586 48.9200033558 1.7430707496
0.0005 0.0085 0.7928 0.1982 0.0357796533 0.0048470273 19.7953364069 2.7667323206 33.6505532879 0.7553173752 10.5999120981 0.3766063995 64.0815814462 3.9035031226
0.009000000000000001 0.001 0.792 0.198 0.5505829550 0.0458960965 2.4087274194 0.6355311541 35.8163457448 0.9229203386 11.0872751721 0.3360066866 49.8629312913 1.9403542758
0.009000000000000001 0.0015 0.7916 0.1979 0.5585862985 0.0674488732 3.7070256881 0.7182652236 35.3609086520 1.4410995357 11.2872912313 0.2644034294 50.9138118699 2.4912170619
0.009000000000000001 0.002 0.7912 0.1978 0.5494059927 0.0460166665 4.6379784993 1.0199996177 35.1751166249 2.7548850644 10.9102656548 0.8785524548 51.2727667717 4.6994538034
0.009000000000000001 0.0025 0.7908 0.1977 0.5239836075 0.0518590470 5.9930894222 1.0130884227 35.1784049794 0.5980523758 11.0074565569 0.1888479670 52.7029345660 1.8518478125
0.009000000000000001 0.003 0.7904 0.1976 0.5545846268 0.0467809565 6.9104846683 1.3536976512 34.6189736767 0.6765974096 10.7525065095 0.5460465708 52.8365494813 2.6231225881
0.009000000000000001 0.0035 0.79 0.1975 0.5195111508 0.0537726232 7.9673291565 1.2293616491 34.6925506078 1.0383776534 11.0769457042 0.2498559082 54.2563366193 2.5713678339
0.009000000000000001 0.004 0.7896 0.1974 0.5319869510 0.0346275025 10.0177494953 1.1728274349 34.8249068748 2.5163951228 11.0900922997 0.7050890129 56.4647356208 4.4289390731
0.009000000000000001 0.0045 0.7892 0.1973 0.5310453811 0.0266898094 10.4122100832 3.1547890854 34.6111638349 2.3293915366 11.0285850138 0.3980521432 56.5830043130 5.9089225746
0.009000000000000001 0.005 0.7888 0.1972 0.5402256869 0.0512052992 10.7214516897 2.2771951249 33.8716951254 1.1694059570 10.8271603908 0.3998160363 55.9605328928 3.8976224174
0.009000000000000001 0.0055 0.7884 0.1971 0.5162156564 0.0506963438 13.5207661069 2.5762418877 34.0480331334 1.5730995924 10.7567322009 0.5244701759 58.8417470976 4.7245079998
0.0005 0.009000000000000001 0.7924 0.1981 0.0284824872 0.0150651172 20.6985284894 1.0981049008 34.2288926288 2.2696355534 10.7736349665 0.1037801325 65.7295385719 3.4865857039
0.009000000000000001 0.006 0.7879999999999999 0.19699999999999998 0.5237482150 0.0228706516 14.3277640362 2.4777542958 33.7101547125 0.8929502168 10.8065014551 0.5993372291 59.3681684188 3.9929123933
0.009000000000000001 0.0065 0.7876 0.1969 0.5185695810 0.0168827434 14.4297685745 3.7569528229 33.5436817680 1.4051521850 10.7750435303 0.5354304905 59.2670634538 5.7144182418
0.009000000000000001 0.006999999999999999 0.7872 0.1968 0.5279852792 0.0290821640 15.0747213196 3.0532174279 33.9423947463 1.3347473897 10.6848954472 0.4123305710 60.2299967923 4.8293775526
0.009000000000000001 0.0075 0.7868 0.1967 0.5239836075 0.0570291362 17.7152185443 2.2759919275 33.9300634171 0.3785126677 10.7703483176 0.3610297976 62.9396138865 3.0725635290
0.009000000000000001 0.008 0.7864 0.1966 0.5249251773 0.0493089608 17.0702657992 1.3062763184 33.4244789187 1.7227364670 10.7280914037 0.4802116975 61.7477612989 3.5585334437
0.009000000000000001 0.0085 0.7859999999999999 0.1965 0.5065645657 0.0398251759 18.1703653764 3.3290270911 33.3270614178 1.8030699261 10.5736189072 0.3513951860 62.5776102671 5.5233173791
0.009000000000000001 0.009000000000000001 0.7856 0.1964 0.5414026492 0.0684826201 18.6752232810 2.5827374548 33.4960006283 1.0860503144 10.6294919378 0.4260335686 63.3421184963 4.1633039579
0.009000000000000001 0.0095 0.7852 0.1963 0.5258667471 0.0365397034 19.1994491359 1.5885991171 33.8174372768 2.0480595188 10.6524984799 0.5328816088 64.1952516397 4.2060799481
0.009000000000000001 0.01 0.7848 0.1962 0.5237482150 0.0892879301 19.9160632971 3.5944151457 33.1589442960 1.7576477610 10.5529599715 0.5459012121 64.1517157796 5.9872520489
0.0095 0.0 0.7924 0.1981 0.5774176950 0.0567017382 0.0000000000 0.0000000000 36.3034332493 1.4873989134 11.1267149584 0.4980874917 48.0075659027 2.0421881433
0.0 0.002 0.7984 0.1996 0.0000000000 0.0000000000 4.8490891577 0.6918139792 35.5166944445 0.1352429472 11.1694413936 0.6069833205 51.5352249958 1.4340402469
0.0005 0.0095 0.792 0.198 0.0320133740 0.0050266073 20.5907135660 3.9868766665 33.4939454067 1.4246110217 10.7229266698 0.3990278901 64.8395990165 5.8155421856
0.0095 0.0005 0.792 0.198 0.5675312118 0.0580689860 1.2143704840 0.1963468252 35.6543942876 1.8009997220 11.0764761829 0.7581127122 48.5127721663 2.8135282454
0.0095 0.001 0.7916 0.1979 0.5955429141 0.0707901475 2.5042759742 0.4805160323 35.1064722255 1.5497157576 11.2332962857 0.6438983895 49.4395873995 2.7449203269
0.0095 0.0015 0.7912 0.1978 0.5943659518 0.0179269554 3.8148406114 2.0652181424 36.1081872032 2.1304518063 11.2605285192 0.2037873747 51.7779222856 4.4173842788
0.0095 0.002 0.7908 0.1977 0.5769469101 0.0686022631 4.9265609589 0.7277631713 35.0283738071 1.6651436864 11.0304630989 0.3947844699 51.5623447750 2.8562935907
0.0095 0.0025 0.7904 0.1976 0.5837732913 0.0317561785 5.7148365362 0.8938550957 35.1508650108 0.5854771753 11.1577033619 0.4773662218 52.6071782002 1.9884546713
0.0095 0.003 0.79 0.1975 0.5825963290 0.0579658404 7.6587331484 1.5957362795 35.2306076064 1.2049558985 11.1192026181 0.4617721957 54.5911397019 3.3204302141
0.0095 0.0035 0.7896 0.1974 0.5578801211 0.0479184116 7.7981823905 2.6307650075 34.6473357339 1.1468987705 11.0262374075 0.6820539418 54.0296356530 4.5076361314
0.0095 0.004 0.7892 0.1973 0.5802424045 0.0518077353 9.5574378764 1.6309373127 34.6091086133 1.7664111541 11.0196641098 0.3519969334 55.7664530040 3.8011531355
0.0095 0.0045 0.7888 0.1972 0.5877749631 0.0268636323 10.0622957810 1.4270872161 34.0936590516 1.5327100923 11.0262374075 0.6504820211 55.7699672032 3.6371429618
0.0095 0.005 0.7884 0.1971 0.5621171854 0.0592254156 11.4367746542 2.9573309143 34.4134515229 1.2790668559 10.8914848042 0.1865506724 57.3038281667 4.4821738582
0.0005 0.01 0.7916 0.1979 0.0303656268 0.0072016244 21.6275445056 2.3653264320 32.7285809059 0.8187135902 10.2698386482 0.4995812175 64.6563296865 3.6908228641
0.0095 0.0055 0.7879999999999999 0.19699999999999998 0.5536430569 0.0649546705 12.2999396394 1.9222731602 34.0369349371 2.3019162376 10.8764601237 0.7341427066 57.7669777571 5.0232867749
0.0095 0.006 0.7876 0.1969 0.5576447287 0.0686991180 14.1095517961 2.9894117416 33.8437441125 1.5666093038 10.7191704996 0.3486997603 59.2301111369 4.9734199237
0.0095 0.0065 0.7872 0.1968 0.5489352078 0.0511533317 14.9075113486 2.3676104372 34.3053468700 1.3942618067 10.8041538487 0.4419130563 60.5659472751 4.2549386319
0.0095 0.006999999999999999 0.7868 0.1967 0.5712974911 0.0558748510 14.8442427110 1.9623709027 33.3730983803 2.3413603335 10.7093105530 0.3600637333 59.4979491354 4.7196698205
0.0095 0.0075 0.7864 0.1966 0.5444627511 0.0440278292 16.0818547353 0.9429537887 34.3896109530 0.9099425529 10.7125972019 0.4491176457 61.7285256413 2.3460418165
0.0095 0.008 0.7859999999999999 0.1965 0.5484644229 0.0327863753 17.9954082253 5.5357524813 34.0817387666 1.0703107578 10.6618889052 0.2765890758 63.2875003200 6.9154386902
0.0095 0.0085 0.7856 0.1964 0.5703559213 0.0494794719 18.4279591154 6.2040024343 32.9119066671 1.4614007359 10.5524904502 0.4202989050 62.4627121540 8.1351815471
0.0095 0.009000000000000001 0.7852 0.1963 0.5352824453 0.0237921113 18.8392052602 2.5137991249 33.2132021446 2.0005819932 10.7224571485 0.1624733548 63.3101469986 4.7006465842
0.0095 0.0095 0.7848 0.1962 0.5548200192 0.0411122208 21.7379418223 3.3289830201 33.6217801864 1.2304758100 10.6938163513 0.5740415461 66.6083583792 5.1746125970
0.0095 0.01 0.7844 0.1961 0.5458751059 0.0439976145 20.0251694171 2.1600782832 33.7734555359 0.7930279436 10.5881740664 0.2622838416 64.9326741253 3.2593876829
0.001 0.0 0.7992 0.1998 0.0663806726 0.0144799847 0.0000000000 0.0000000000 36.4263354973 3.6862561677 11.4567884083 0.3959754298 47.9495045782 4.0967115822
0.01 0.0 0.792 0.198 0.6042524350 0.0414878787 0.0000000000 0.0000000000 35.7312595731 1.2942103237 11.2220277754 0.3285360779 47.5575397835 1.6642342803
0.01 0.0005 0.7916 0.1979 0.6324995297 0.0539372421 1.2886142935 0.3020793214 35.4912096975 0.9418114983 11.1271844797 0.7454980534 48.5395080004 2.0433261152
0.01 0.001 0.7912 0.1978 0.6221422617 0.0521403589 2.6327500446 0.4295359415 35.9355485940 2.3525398367 10.9947794827 0.5691295008 50.1852203830 3.4033456379
0.01 0.0015 0.7908 0.1977 0.5953075217 0.0598730325 3.6405290587 0.7382935748 35.2071780809 1.2678184418 11.0412620880 0.2182420503 50.4842767493 2.2842270994
0.01 0.002 0.7904 0.1976 0.6070771445 0.0343188962 4.8613555262 1.1297860336 34.5671820939 1.6020678503 10.9511140050 0.6437025252 50.9867287696 3.4098753053
0.01 0.0025 0.79 0.1975 0.6150804880 0.0402404075 6.6193198154 0.4382390794 34.8277841850 1.2482380863 10.9562787389 0.4977811228 53.0184632273 2.2244986960
0.01 0.003 0.7896 0.1974 0.5936597745 0.0595240456 7.8330447011 1.2677723672 34.4899057641 2.3298977610 10.8393679437 0.5715398882 53.7559781834 4.2287340620
0.01 0.0035 0.7892 0.1973 0.6047232199 0.0196041078 7.5089543327 1.0587135720 34.9227354200 1.1918992188 11.0703724065 0.4547681281 54.1067853791 2.7249850267
0.01 0.004 0.7888 0.1972 0.6334410996 0.0817513629 9.6194153174 1.1212985762 34.6477467782 0.9130166644 11.1713194786 0.3435612582 56.0719226738 2.4596278617
0.01 0.0045 0.7884 0.1971 0.5908350650 0.0415252575 10.1165260419 1.3068607290 34.5318322835 0.6777271819 10.8482888477 0.2998767303 56.0874822381 2.3259898987
0.001 0.0005 0.7988 0.1997 0.0600250763 0.0161719928 1.2163072791 0.2161511075 35.6519280218 2.0288723984 11.3210967625 0.7055240956 48.2493571397 2.9667195943
0.01 0.005 0.7879999999999999 0.19699999999999998 0.6014277255 0.0507050868 11.2786030601 0.6339368112 34.3953655733 1.8956828710 10.8388984224 0.3033703306 57.1142947813 2.8836950996
0.01 0.0055 0.7876 0.1969 0.5953075217 0.0339944524 13.2534883927 1.1939024873 34.1064014251 1.3860667601 10.7811473067 0.2134045174 58.7363446462 2.8273682172
0.01 0.006 0.7872 0.1968 0.5781238724 0.0467809565 14.2535202267 4.1457882686 33.7705782258 2.2190707293 10.7741044877 0.7307090539 59.3763268126 7.1423490083
0.01 0.0065 0.7868 0.1967 0.5830671140 0.0422554046 15.0605181560 4.3975676015 34.2350582934 0.7386712099 10.7177619358 0.5812180215 60.5964054992 5.7597122375
0.01 0.006999999999999999 0.7864 0.1966 0.5877749631 0.0217072179 13.7983733946 1.4686168972 33.6119151230 0.3117179650 10.6947553938 0.4888219249 58.6928188745 2.2908640050
0.01 0.0075 0.7859999999999999 0.1965 0.5705913138 0.0363267840 17.7997919273 2.3238147139 33.6875472756 1.3140319561 10.6792611920 0.2413357576 62.7371917087 3.9155092116
0.01 0.008 0.7856 0.1964 0.5957783066 0.0738307229 17.1083561014 4.1571901594 33.4807919889 1.0098802366 10.8074404976 0.4259942408 61.9923668945 5.6668953597
0.01 0.0085 0.7852 0.1963 0.5844794687 0.0315671728 18.4150471486 3.3316037303 33.9974746836 1.6820604065 10.5961559280 0.6112337410 63.5931572289 5.6564650506
0.01 0.009000000000000001 0.7848 0.1962 0.5618817929 0.0458284387 18.6100178483 4.6044106443 33.4211905643 0.7913626730 10.5360572059 0.7692414953 63.1291474114 6.2108432513
0.01 0.0095 0.7844 0.1961 0.5896581027 0.0481030690 19.2465778149 5.1046111750 33.6595962627 1.3174097668 10.6506203948 0.2694479418 64.1464525751 6.7395719526
0.001 0.001 0.7984 0.1996 0.0609666462 0.0075030768 2.5636710218 0.4517601798 35.9055423596 0.9300965415 11.1675633085 0.5405411366 49.6977433361 1.9299009347
0.01 0.01 0.784 0.196 0.5873041782 0.0449346874 20.8031154210 4.5371457370 32.9172502431 0.8286824508 10.7177619358 0.2009551018 65.0254317781 5.6117179770
0.001 0.0015 0.7979999999999999 0.1995 0.0675576349 0.0076782696 3.8232333899 1.2251721688 36.2179360334 1.8111446205 11.3112368159 0.6455970333 51.4199638741 3.6895920922
0.001 0.002 0.7976 0.1994 0.0588481140 0.0081542339 5.9072248426 1.2061394399 35.9117080242 1.5264607288 11.2530161789 0.5868272054 53.1307971597 3.3275816080
0.001 0.0025 0.7972 0.1993 0.0604958612 0.0253787566 6.3959427886 1.9514745369 34.6345933604 0.8717899953 11.0858666083 0.1751358378 52.1768986185 3.0237791266
0.001 0.003 0.7968 0.1992 0.0623790009 0.0138861599 6.9795636910 1.5454896207 35.8151126119 1.1835095613 11.2342353283 0.2248727486 54.0912906321 2.9677580905
0.001 0.0035 0.7964 0.1991 0.0567295819 0.0215432328 8.8427605102 2.0439672102 34.5503292773 0.8705448769 11.0459573007 0.2052490075 54.4957766701 3.1413043274
0.0 0.0025 0.7979999999999999 0.1995 0.0000000000 0.0000000000 6.5980150701 1.1356733653 35.6585047307 1.7520585091 11.4755692589 0.4982007827 53.7320890597 3.3859326571
0.001 0.004 0.7959999999999999 0.19899999999999998 0.0555526197 0.0073538954 9.7311038308 1.7955602300 35.3354239049 1.0693853081 11.0567562898 0.8962589110 56.1788366452 3.7685583445
0.001 0.0045 0.7956 0.1989 0.0581419367 0.0035230317 10.7647067787 1.8248195491 34.4598995296 1.6471792238 11.0130908121 0.5343424304 56.2958390571 4.0098642350
0.001 0.005 0.7952 0.1988 0.0621436084 0.0135140693 10.4561107705 2.9020931679 34.7677717161 0.8847613905 10.9642606004 0.4639725431 56.2502866954 4.2643411708
0.001 0.0055 0.7948 0.1987 0.0581419367 0.0128585486 13.2392852291 2.6078868170 34.6843297216 0.9232951863 10.8919543255 0.4881720779 58.8737112129 4.0322126298
0.001 0.006 0.7944 0.1986 0.0560234046 0.0199515069 13.6808744961 0.8023974527 34.0369349371 0.8367367997 11.0285850138 0.6094118347 58.8024178516 2.2684975940
0.001 0.0065 0.794 0.1985 0.0612020386 0.0061382843 14.7228702224 3.2807882436 33.9485604110 0.8265993717 10.8501669328 0.4740481648 59.5827996048 4.5875740644
0.001 0.006999999999999999 0.7936 0.1984 0.0581419367 0.0173999454 16.5466855426 2.4008759935 34.3760464909 1.2626017962 10.9454797498 0.7200846076 61.9263537200 4.4009623427
0.001 0.0075 0.7932 0.1983 0.0586127216 0.0138381938 16.4517825861 3.2074807114 34.3896109530 2.9917784750 10.9083875698 0.8291091496 61.8083938305 7.0422065298
0.001 0.008 0.7928 0.1982 0.0531986951 0.0143106224 19.2878961089 2.4655210555 33.5371050590 1.5332073893 10.8337336885 0.3569646395 63.7119335515 4.3700037067
0.001 0.0085 0.7924 0.1981 0.0619082160 0.0079616953 18.1019319520 1.2194899858 34.3152119334 1.9076789064 10.7628359774 0.5570160942 63.2418880788 3.6921466817
0.0 0.003 0.7976 0.1994 0.0000000000 0.0000000000 7.5941733140 1.5171181949 35.4209211209 0.5263845665 10.9393759733 0.5131882471 53.9544704082 2.5566910085
0.001 0.009000000000000001 0.792 0.198 0.0595542914 0.0191581118 19.8437562826 3.3571948161 33.5140865778 1.4501288981 10.7135362444 0.3036986079 64.1309333962 5.1301804339
0.001 0.0095 0.7916 0.1979 0.0628497858 0.0085002429 19.7404605477 3.1292028501 33.0812569219 0.8393053718 10.5792531624 0.3246643645 63.4638204178 4.3016728293
0.001 0.01 0.7912 0.1978 0.0590835065 0.0121312786 22.3202715281 1.8560996163 32.9262932179 1.0278948436 10.7064934254 0.2651128451 66.0121416779 3.1612385836
0.0015 0.0 0.7988 0.1997 0.1014541486 0.0274673848 0.0000000000 0.0000000000 36.2606846413 1.5332214947 11.7413182954 0.5998754808 48.1034570853 2.1605643603
0.0015 0.0005 0.7984 0.1996 0.0998064014 0.0258460488 1.2414856145 0.2657984126 35.8245666310 0.6234066602 11.1877527230 0.3753657348 48.3536113699 1.2904168564
0.0015 0.001 0.7979999999999999 0.1995 0.0880367786 0.0093448137 2.6766507319 0.7324784800 35.6954987184 2.3568628253 11.1872832017 0.4822383414 49.6474694306 3.5809244604
0.0015 0.0015 0.7976 0.1994 0.0927446277 0.0196041078 3.7838518910 0.5553256672 35.5717743818 1.2857712987 11.2840045825 0.6638944365 50.7323754830 2.5245955102
0.0015 0.002 0.7972 0.1993 0.0981586542 0.0259402059 5.0905429381 1.6968997052 35.4813446341 0.8822048926 11.0957265548 1.0825274812 51.7657727812 3.6875722849
0.0015 0.0025 0.7968 0.1992 0.0948631598 0.0126850110 6.6348141756 0.7934989333 35.1327790612 2.0598588053 11.1858746379 0.5843561402 53.0483310345 3.4503988898
0.0015 0.003 0.7964 0.1991 0.0901553107 0.0209274352 7.4418121050 2.1783395065 35.5430012802 1.6821528150 10.9867976212 0.3552883272 54.0617663171 4.2367080839
0.0 0.0035 0.7972 0.1993 0.0000000000 0.0000000000 9.5290315493 1.0057502233 35.0460487123 0.8139897876 11.0647381513 0.3608343479 55.6398184129 2.1805743588
0.0015 0.0035 0.7959999999999999 0.19899999999999998 0.0943923749 0.0205965036 7.8762997901 0.9688536306 34.9543858317 1.4791875886 10.8741125174 0.4226630331 53.7991905141 2.8913007559
0.0015 0.004 0.7956 0.1989 0.0936861976 0.0412199009 9.2546522534 1.6834550902 34.5754029801 0.9122976314 11.1398615538 0.7166032846 55.0636029849 3.3535759071
0.0015 0.0045 0.7952 0.1988 0.0859182465 0.0236800599 11.0009957724 1.9398484556 34.7209126650 0.9854953363 11.0459573007 0.5854566832 56.8537839846 3.5344805350
0.0015 0.005 0.7948 0.1987 0.0866244239 0.0107973060 12.2663685256 1.8277936945 35.0707113708 2.3438947372 10.8896067191 0.6715867800 58.3133110394 4.8540725177
0.0015 0.0055 0.7944 0.1986 0.0823873597 0.0105270707 12.2941292543 3.0432484221 34.6333602275 1.2214162062 10.8745820386 0.2522408778 57.8844588801 4.5274325768
0.0015 0.006 0.794 0.1985 0.0873306012 0.0134318161 13.5265764920 3.6390692146 34.2786289900 1.2472452560 10.7557931584 0.3140195293 58.6483292416 5.2137658160
0.0015 0.0065 0.7936 0.1984 0.0875659937 0.0152986988 15.5615024705 1.8647777079 34.5005929161 0.5975820897 10.9032228358 0.4884068446 61.0528842161 2.9660653410
0.0015 0.006999999999999999 0.7932 0.1983 0.0875659937 0.0240330971 16.3265365075 2.9570078691 34.0879044312 0.3466641541 10.7163533720 0.4836333422 61.2183603044 3.8113384625
0.0015 0.0075 0.7928 0.1982 0.0868598163 0.0250181322 15.5098546031 3.0579081588 34.8253179191 1.1961697278 10.8764601237 0.5436237170 61.2984924622 4.8227197358
0.0015 0.008 0.7924 0.1981 0.0915676655 0.0213883549 17.4195345030 4.5486691351 33.9136216448 1.2139590822 10.8187090080 0.4433195824 62.2434328213 6.2273361546
0.0 0.004 0.7968 0.1992 0.0000000000 0.0000000000 9.7052798971 1.2680484985 35.5421791916 1.9022100254 11.4342513875 0.7110827880 56.6817104762 3.8813413119
0.0015 0.0085 0.792 0.198 0.0833289295 0.0190304283 19.0386951484 3.2702216770 33.8223698085 1.3552135186 10.6858344897 0.3543862413 63.6302283761 4.9988518652
0.0015 0.009000000000000001 0.7916 0.1979 0.0866244239 0.0253350529 18.2710787180 4.6670578865 33.0602936622 1.5382879465 10.6111806085 0.3694628204 62.0291774126 6.6001437063
0.0015 0.0095 0.7912 0.1978 0.0748548011 0.0050705087 19.5183747175 2.5883408785 33.4553072418 2.3056404058 10.6651755541 0.8172367979 63.7137123145 5.7162885909
0.0015 0.01 0.7908 0.1977 0.0861536390 0.0215432328 21.5061720170 3.8775103021 33.7853758208 1.3989363872 10.5243191743 0.8083896409 65.9020206511 6.1063795630
0.002 0.0 0.7984 0.1996 0.1216978998 0.0093685015 0.0000000000 0.0000000000 36.1418928364 1.2260828155 11.4380075577 0.6004617136 47.7015982939 1.8359130306
0.002 0.0005 0.7979999999999999 0.1995 0.1191085828 0.0183183129 1.3447813494 0.3989902227 35.3403564366 1.1914177222 11.2295401156 0.5071577372 48.0337864844 2.1158839950
0.002 0.001 0.7976 0.1994 0.1193439753 0.0213987150 2.6463076098 0.6424323132 35.9893953983 1.6172144289 11.3957506437 0.4580506628 50.1507976271 2.7390961199
0.002 0.0015 0.7972 0.1993 0.1242872169 0.0235674758 3.7057344914 1.2856325524 35.5582099196 1.6320883683 11.3919944736 0.6588479265 50.7802261015 3.6001363230
0.002 0.002 0.7968 0.1992 0.1148715186 0.0238479396 4.9104210003 0.7839743943 35.7904499534 1.4003106220 11.2023078822 0.3643364010 52.0180503545 2.5724693569
0.002 0.0025 0.7964 0.1991 0.1245226093 0.0264395087 6.7645794427 1.2754160880 35.1549754538 0.8708181020 10.9872671424 0.1375753394 53.0313446482 2.3102490381
0.0 0.0045 0.7964 0.1991 0.0000000000 0.0000000000 10.9080296109 1.1673117903 34.9099930465 2.1045163476 10.9154303888 0.5080610626 56.7334530462 3.7798892005
0.002 0.003 0.7959999999999999 0.19899999999999998 0.1259349641 0.0086808449 7.0970625896 1.2364959528 35.9182847331 1.6813402504 11.1224892670 0.3330279619 54.2637715538 3.2595450100
0.002 0.0035 0.7956 0.1989 0.1188731904 0.0299605684 8.3011035001 1.0815466093 35.5499890335 0.5243133989 11.1713194786 0.4660868339 55.1412852026 2.1019074105
0.002 0.004 0.7952 0.1988 0.1216978998 0.0125973457 9.3547199966 1.5448023074 34.6863849431 0.6286769163 11.0393840029 0.4749791859 55.2021868424 2.6610557553
0.002 0.0045 0.7948 0.1987 0.1205209376 0.0121495348 10.5290633833 1.4377833126 35.2166321000 2.1845160780 11.0694333640 0.5571569704 56.9356497849 4.1916058958
0.002 0.005 0.7944 0.1986 0.1259349641 0.0273298650 10.8744584971 2.9043241577 34.1146223112 0.6723910979 10.9680167705 0.5379984383 56.0830325429 4.1420435589
0.002 0.0055 0.794 0.1985 0.1103990619 0.0176403050 13.3897096432 2.0506097814 34.0365238928 1.2622072424 10.8074404976 0.4083118471 58.3440730955 3.7387691759
0.002 0.006 0.7936 0.1984 0.1247580018 0.0163084678 14.0114208479 3.2125238244 34.9638398508 2.5569102262 10.9112046974 0.6509766312 60.0112233979 6.4367191496
0.002 0.0065 0.7932 0.1983 0.1118114167 0.0324124386 14.6905903052 3.3502038264 33.9234867082 2.5282559839 10.8492278903 0.2865172497 59.5751163204 6.1973894986
0.002 0.006999999999999999 0.7928 0.1982 0.1212271149 0.0084216565 15.0966716632 2.1468466036 34.1606592737 0.9088322565 10.6961639576 0.3564702421 60.0747220094 3.4205707587
0.002 0.0075 0.7924 0.1981 0.1226394697 0.0093448137 16.3981979236 1.4112076877 34.7291335511 0.6885403185 11.0417316093 0.4546323770 62.2917025537 2.5637251969
