# Supplementary material for: Multipressure Sampling for Improving the Performance of MOF-based Electronic Noses
Source: ACS Sens. 2024 Jul 12;9(7):3531–9. doi: 10.1021/acssensors.4c00199 (PMC11287752; doi:10.1021/acssensors.4c00199)
Supplement: Supplementary file 2 — se4c00199_si_002.zip [file se4c00199_si_002.zip › Multiplex_Adsorption_Data/Methane_5bar/KINKAV.csv]

methane_comp CO2_comp N2_comp O2_comp methane_mass methane_error CO2_mass CO2_error N2_mass N2_error O2_mass O2_error total_mass total_error
0.0 0.0 0.8 0.2 0.0000000000 0.0000000000 0.0000000000 0.0000000000 19.5998949472 1.1158653357 11.1263723903 0.8081819842 30.7262673375 1.9240473199
0.0 0.0005 0.7996 0.1999 0.0000000000 0.0000000000 2.7099957586 0.5665768602 18.8648505285 1.1060215120 11.0519854431 0.3623167640 32.6268317302 2.0349151362
0.0 0.005 0.7959999999999999 0.19899999999999998 0.0000000000 0.0000000000 21.6485722465 2.3536651514 13.9587514216 0.4452110407 8.5802765835 0.2162741208 44.1876002516 3.0151503129
0.002 0.008 0.792 0.198 0.0971109905 0.0381662574 29.1643545793 3.1976992642 12.6166505816 1.2865127491 7.6887379737 0.6632564852 49.5668541251 5.1856347559
0.002 0.0085 0.7916 0.1979 0.0849259613 0.0172005567 32.2206950873 2.8830751139 11.6127346519 1.0916254337 7.2494130826 1.1485960699 51.1677687831 5.1404971742
0.002 0.009000000000000001 0.7912 0.1978 0.0858490695 0.0149532144 32.4718456659 2.1743307934 11.7584539840 0.6955382840 7.2700352065 0.6559712151 51.5861839259 3.5407935069
0.002 0.0095 0.7908 0.1977 0.0891722593 0.0237753700 33.9210250121 5.3131601059 11.5050570923 1.1693247006 6.9485510238 0.6856156072 52.4638053875 7.1918757837
0.002 0.01 0.7904 0.1976 0.0838182313 0.0256989099 35.4527397299 2.8583349551 11.2516602006 0.9072075784 7.0174141878 0.6912100921 53.8056323496 4.4824515355
0.0025 0.0 0.7979999999999999 0.1995 0.1633901646 0.0200550451 0.0000000000 0.0000000000 18.9180445325 0.8981021074 11.3808346701 0.7975428220 30.4622693672 1.7156999745
0.0025 0.0005 0.7976 0.1994 0.1757598155 0.0327067045 2.5697362621 0.1248545277 19.1520981500 0.5302731250 11.1068550230 0.5890258337 33.0044492506 1.2768601909
0.0025 0.001 0.7972 0.1993 0.1665287327 0.0284724663 5.0371894257 0.6888292833 18.1098180598 1.2751399722 10.7599614375 0.4216409052 34.0734976557 2.4140826270
0.0025 0.0015 0.7968 0.1992 0.1576668933 0.0236834397 7.5735064577 0.7481654975 17.2435617646 0.4001902730 10.1858562361 0.5135448438 35.1605913517 1.6855840540
0.0025 0.002 0.7964 0.1991 0.1452972424 0.0397961388 9.6617019936 1.0970225047 16.9821051753 1.1622616433 10.0613869878 0.8154224995 36.8504913991 3.1145027863
0.0 0.0055 0.7956 0.1989 0.0000000000 0.0000000000 24.6031360080 2.3473778431 14.2231095020 0.7968881195 8.6498762520 0.1813865521 47.4761217620 3.3256525147
0.0025 0.0025 0.7959999999999999 0.19899999999999998 0.1512051354 0.0196914379 11.9331969438 1.2801258866 16.1264876809 1.1762177614 9.9100353279 0.6394894527 38.1209250880 3.1155245386
0.0025 0.003 0.7956 0.1989 0.1475127023 0.0261459725 13.5758027436 1.8292651647 16.0084937085 0.7433328296 9.4821262553 0.6501102515 39.2139354097 3.2488542183
0.0025 0.0035 0.7952 0.1988 0.1513897570 0.0196775854 15.9009710029 1.8188360216 15.5484461710 0.6281367381 9.4986976050 0.7408897764 41.0995045359 3.2075401215
0.0025 0.004 0.7948 0.1987 0.1327429699 0.0339101283 17.1298872410 1.5767836207 14.4397541727 0.8897789313 8.8262690624 0.3283405796 40.5286534460 2.8288132599
0.0025 0.0045 0.7944 0.1986 0.1451126208 0.0386278626 19.7391189570 1.8701837129 14.7292585096 0.8233577499 8.9860905232 0.8002878937 43.5995806106 3.5324572191
0.0025 0.005 0.794 0.1985 0.1478819456 0.0163637704 21.0662674778 1.6027088606 14.6454376548 0.6491345872 8.9065480450 0.4913229815 44.7661351232 2.7595301997
0.0025 0.0055 0.7936 0.1984 0.1388354845 0.0242297899 22.9397697773 2.0983005813 14.1009244868 0.3171641637 8.7927581109 0.2665047149 45.9722878595 2.7061992498
0.0025 0.006 0.7932 0.1983 0.1272043202 0.0133847517 24.3889491235 1.9317746511 13.6292709848 0.4649517634 8.0444696123 0.4028820594 46.1898940408 2.8129932256
0.0025 0.0065 0.7928 0.1982 0.1266504553 0.0317076607 26.5652499027 4.7274202525 13.2614263875 1.2453323501 7.8408261381 0.7731633917 47.7941528836 6.7776236550
0.0025 0.006999999999999999 0.7924 0.1981 0.1238811304 0.0246426689 26.6918378960 2.3221378763 13.1640652408 0.7761922452 8.0116951653 0.6994752812 47.9914794325 3.8224480716
0.0 0.006 0.7952 0.1988 0.0000000000 0.0000000000 24.5631342022 1.5690310861 13.8417246128 0.8403509293 8.2308052326 0.6075487479 46.6356640476 3.0169307633
0.0025 0.0075 0.792 0.198 0.1249888604 0.0269724593 29.7400767724 3.0569360595 12.7114326251 0.9498346444 7.8076834388 0.4138709288 50.3841816967 4.4476140920
0.0025 0.008 0.7916 0.1979 0.1266504553 0.0221669033 30.7380965109 1.3619531536 12.2781432835 0.8753434166 7.3735140786 0.4121569853 50.5164043283 2.6716204588
0.0025 0.0085 0.7912 0.1978 0.1155731560 0.0271186525 31.4409130492 3.7260633040 12.0153971426 0.7098773722 7.4497422869 0.5806486191 51.0216256347 5.0437079478
0.0025 0.009000000000000001 0.7908 0.1977 0.1211118056 0.0136869286 31.9989129232 1.0828500019 11.9351225548 0.3471469586 7.3713045653 0.2927695425 51.4264518489 1.7364534316
0.0025 0.0095 0.7904 0.1976 0.1102191280 0.0226896934 34.2876238404 2.5020408108 11.2739049659 0.6220833598 7.1787086575 1.0317199453 52.8504565918 4.1785338093
0.0025 0.01 0.79 0.1975 0.1126192095 0.0316129207 35.2962769703 2.8648258038 11.3261318061 0.7480027422 6.9400812229 0.3221430292 53.6751092088 3.9665844959
0.003 0.0 0.7976 0.1994 0.2169304445 0.0182018601 0.0000000000 0.0000000000 19.0856862420 1.0127853813 11.1042772575 0.7154843899 30.4068939440 1.7464716313
0.003 0.0005 0.7972 0.1993 0.2012376039 0.0271588432 2.6360683706 0.3848061787 17.9744151406 1.1379450898 10.5213340029 0.4930972774 31.3330551180 2.0430073891
0.003 0.001 0.7968 0.1992 0.1953297109 0.0240603882 4.7333782420 0.7016262599 17.8728629512 0.6708129237 10.4646231620 0.5389209794 33.2661940661 1.9354205512
0.003 0.0015 0.7964 0.1991 0.2034530637 0.0253301987 7.1451326887 0.5835442321 17.5050183539 0.7758225867 10.2963319002 0.6340828355 35.1499360065 2.0187798530
0.0 0.0065 0.7948 0.1987 0.0000000000 0.0000000000 27.3804765790 2.8412895906 12.7443161912 0.8271581509 7.9907047891 0.5788681170 48.1154975593 4.2473158585
0.003 0.002 0.7959999999999999 0.19899999999999998 0.1792676269 0.0396554250 9.5361267044 1.1746344291 16.5955620797 1.2994617780 9.8783656375 0.3398072121 36.1893220485 2.8535588442
0.003 0.0025 0.7956 0.1989 0.1824061951 0.0339944571 11.8035708387 1.3077902072 16.0932817269 1.3373517555 9.7969818982 0.6572467466 37.8762406589 3.3363831664
0.003 0.003 0.7952 0.1988 0.1825908167 0.0363737459 13.0714761787 0.5917259572 16.0732936769 1.3053957143 9.4504565649 0.5273628856 38.7778172372 2.4608583030
0.003 0.0035 0.7948 0.1987 0.1812984651 0.0311261379 16.3992213442 1.1037107167 15.6709535741 0.8447409591 9.4213646401 0.5071056285 41.6728380235 2.4866834422
0.003 0.004 0.7944 0.1986 0.1716981391 0.0175924192 17.4980051252 2.2206327718 14.9468703441 0.4809941080 9.1602738204 0.4294521889 41.7768474288 3.1486714879
0.003 0.0045 0.794 0.1985 0.1648671378 0.0350994852 20.0910335781 1.4581516150 14.2372945697 0.5118423500 8.7971771375 0.2236525183 43.2903724231 2.2287459685
0.003 0.005 0.7936 0.1984 0.1578515149 0.0232652588 21.3052656090 1.6034605638 14.1115632876 0.9499313696 8.6067907429 0.4707386934 44.1814711544 3.0473958856
0.003 0.0055 0.7932 0.1983 0.1513897570 0.0372551678 22.9357189615 2.4274017149 13.7143813911 0.7369987717 8.3066651886 0.4217708211 45.1081552982 3.6234264755
0.003 0.006 0.7928 0.1982 0.1630209213 0.0139923241 23.7443630621 1.9273557370 13.4632412147 0.9346611903 8.0772440594 0.3113541436 45.4478692575 3.1873633950
0.003 0.0065 0.7924 0.1981 0.1591438665 0.0216755573 26.6057580606 1.4949904583 13.1147398917 1.1299629313 8.1623103208 0.4687953376 48.0419521396 3.1154242845
0.0 0.006999999999999999 0.7944 0.1986 0.0000000000 0.0000000000 27.4969375328 2.8938046701 12.7739758782 0.9831374373 7.8190992574 0.1707610571 48.0900126684 4.0477031645
0.003 0.006999999999999999 0.792 0.198 0.1482511889 0.0184843068 27.6893512824 2.8666666955 13.2162920811 1.3825472815 8.0201649662 0.5307811176 49.0740595186 4.7984794014
0.003 0.0075 0.7916 0.1979 0.1425279176 0.0312136202 29.2413200792 1.9368936588 12.4280536584 0.9665036630 7.8489276868 0.7181216543 49.6608293420 3.6527325963
0.003 0.008 0.7912 0.1978 0.1351430514 0.0154730130 31.0489966222 2.7136543122 12.2272059949 1.0260642172 7.6780586595 0.5840113242 51.0894043280 4.3392028666
0.003 0.0085 0.7908 0.1977 0.1465895940 0.0273937727 31.5269928845 1.7572780165 12.3490686222 0.2991231644 7.7115696110 0.7756842815 51.7342207117 2.8594792351
0.003 0.009000000000000001 0.7904 0.1976 0.1321891049 0.0127054042 33.0480742109 2.4964366243 11.4470272697 0.8815445935 6.9842714886 0.4148645174 51.6115620741 3.8055511394
0.003 0.0095 0.79 0.1975 0.1369892679 0.0265393228 33.8936820056 4.5927308572 11.4618571133 0.8935266733 7.2556733702 0.2333522200 52.7482017570 5.7461490733
0.003 0.01 0.7896 0.1974 0.1257273470 0.0424131839 34.7975202771 2.1131387358 11.4502511488 0.6576163241 7.0310395197 0.3968221337 53.4045382926 3.2099903775
0.0035 0.0 0.7972 0.1993 0.2263461489 0.0342700761 0.0000000000 0.0000000000 18.5776029070 1.8091655404 10.9532938498 0.5030675689 29.7572429057 2.3465031854
0.0035 0.0005 0.7968 0.1992 0.2414851246 0.0570788533 2.5388487918 0.2047165434 18.2942239403 1.0843288873 10.6531682955 0.4418130395 31.7277261522 1.7879373235
0.0035 0.001 0.7964 0.1991 0.2298539604 0.0367948689 5.1733981064 0.6734945696 18.1107852235 0.7329164061 10.8476054644 0.6357897668 34.3616427547 2.0789956114
0.0 0.0075 0.794 0.1985 0.0000000000 0.0000000000 29.0701731124 2.7118207360 12.5470147946 0.6329104334 7.6798999206 0.4608246466 49.2970878276 3.8055558160
0.0035 0.0015 0.7959999999999999 0.19899999999999998 0.2193305260 0.0350217109 7.7416153127 1.0974711487 17.2222841630 0.2655302318 10.3865536926 0.3549385930 35.5697836943 1.7529616844
0.0035 0.002 0.7956 0.1989 0.2174843095 0.0236891958 9.7214515264 0.9093743106 16.9173052069 1.2988720146 9.7568424069 0.4014658545 36.6130834497 2.6334013755
0.0035 0.0025 0.7952 0.1988 0.2137918764 0.0149805428 12.3377721701 2.4473419340 15.9907623738 0.8850670056 9.6401064551 0.8061665907 38.1824328754 4.1535560731
0.0035 0.003 0.7948 0.1987 0.2104686866 0.0324430208 13.5094706352 1.1070850631 15.9088758464 1.2233312181 9.3878536886 0.3850488538 39.0166688568 2.7479081558
0.0035 0.0035 0.7944 0.1986 0.1936681160 0.0206710307 15.8052704800 1.5749138597 15.4101417606 0.1265470053 9.3985330028 0.3803430378 40.8076133594 2.1024749335
0.0035 0.004 0.794 0.1985 0.1777906537 0.0265649969 18.2474060450 1.3246407621 14.3572228696 0.6943172695 8.7912851021 0.2158422952 41.5737046704 2.2613653237
0.0035 0.0045 0.7936 0.1984 0.1980990357 0.0276957097 19.5634148224 1.9024834325 14.8804584361 0.7608644107 9.0207062313 0.3880015492 43.6626785255 3.0790451021
0.0035 0.005 0.7932 0.1983 0.1739135989 0.0298744993 22.2764486928 1.9225255563 13.4832292647 1.0528965822 8.3416491489 0.3394286750 44.2752407053 3.3447253128
0.0035 0.0055 0.7928 0.1982 0.1777906537 0.0445179433 22.7230511329 3.3027106211 13.8333425273 0.8796769682 8.3412808967 0.5043705788 45.0754652106 4.7312761114
0.0035 0.006 0.7924 0.1981 0.1777906537 0.0345711135 25.5221648387 1.5746533619 13.3136532278 0.6184526048 8.0367363158 0.6798673929 47.0503450360 2.9075444731
0.0 0.008 0.7936 0.1984 0.0000000000 0.0000000000 32.3285480575 5.1730691927 11.9022389887 1.1332866144 7.3768283486 0.5828938188 51.6076153948 6.8892496259
0.0035 0.0065 0.792 0.198 0.1757598155 0.0284485137 26.8503260635 3.2973282788 13.0895936352 0.3668915979 7.8216770229 0.2556954149 47.9373565371 3.9483638053
0.0035 0.006999999999999999 0.7916 0.1979 0.1739135989 0.0203117385 28.0827867653 2.8670977599 12.8694026975 1.5505824579 7.8875941692 0.5361094601 49.0136972309 4.9741014164
0.0035 0.0075 0.7912 0.1978 0.1643132729 0.0250705059 29.6281729864 4.2563967317 12.1350030546 0.6745673940 7.4386947205 0.5082467586 49.3661840344 5.4642813902
0.0035 0.008 0.7908 0.1977 0.1665287327 0.0350800578 30.4039042088 1.9357644532 12.4064536689 0.4902399678 7.4725739242 0.5223296464 50.4494605346 2.9834141252
0.0035 0.0085 0.7904 0.1976 0.1569284067 0.0191508818 33.1230143029 3.6224478175 12.0195881854 0.8105234534 7.2438892993 0.7783092214 52.5434201943 5.2304313741
0.0035 0.009000000000000001 0.79 0.1975 0.1526821086 0.0216755573 34.0192572948 1.5471120305 11.6826928268 0.9363481228 7.1157375289 0.1724836134 52.9703697591 2.6776193240
0.0035 0.0095 0.7896 0.1974 0.1572976500 0.0376121030 35.6000881540 3.0775148165 11.4076959456 0.7618156438 6.9684366434 0.4966170222 54.1335183930 4.3735595855
0.0035 0.01 0.7892 0.1973 0.1539744602 0.0113448467 35.9646615745 2.9661242823 11.2787407844 0.5389145576 6.7791550054 0.3915087401 54.1765318245 3.9078924267
0.004 0.0 0.7968 0.1992 0.2678860213 0.0623726166 0.0000000000 0.0000000000 18.3254955669 0.9860761956 10.8763291371 1.1917679439 29.4697107253 2.2402167561
0.004 0.0005 0.7964 0.1991 0.2573625869 0.0482763564 2.6340429627 0.3626639741 18.5260208425 0.8428258168 11.2320607757 0.3562306782 32.6494871678 1.6099968255
0.0 0.0085 0.7932 0.1983 0.0000000000 0.0000000000 32.1042341336 2.8105109014 11.8509793121 0.8378563269 7.5830495883 0.7225802864 51.5382630340 4.3709475147
0.004 0.001 0.7959999999999999 0.19899999999999998 0.2516393156 0.0316042939 5.0893436790 0.6569194354 17.7809823988 0.8117965535 10.4031250423 0.5734291231 33.5250904357 2.0737494059
0.004 0.0015 0.7956 0.1989 0.2597626685 0.0490774228 7.3238749351 0.3499240186 17.1223439131 0.8369562511 10.1917482715 0.2256325520 34.8977297882 1.4615902445
0.004 0.002 0.7952 0.1988 0.2507162074 0.0306849855 9.8070250098 0.8626466392 17.0127320261 0.3709753334 10.1236216119 0.5414304489 37.1940948552 1.8057374070
0.004 0.0025 0.7948 0.1987 0.2377926915 0.0516095959 11.5802696187 0.7143547880 16.1771025817 1.1180260017 10.0289807930 0.8530438339 38.0241456849 2.7370342195
0.004 0.003 0.7944 0.1986 0.2269000139 0.0349398616 14.0244305916 0.6596940369 15.5178193202 0.9379912463 9.2121973826 0.4014280207 38.9813473083 2.0340531655
0.004 0.0035 0.794 0.1985 0.2503469641 0.0463749606 16.1080689598 1.6931931474 15.4526969638 1.6484038687 9.1878927364 0.2881229420 40.9990056241 3.6760949187
0.004 0.004 0.7936 0.1984 0.2365003399 0.0394831441 17.5962374079 1.9063769151 15.1464284560 0.7853506951 9.0936201697 0.2806787356 42.0727863735 3.0118894899
0.004 0.0045 0.7932 0.1983 0.2346541234 0.0354435112 18.9790846458 1.5688042593 14.9633121271 0.5467508743 8.9558938417 0.4109602313 43.1329447380 2.5619588761
0.004 0.005 0.7928 0.1982 0.2078839834 0.0385395217 21.7994651344 2.7530382374 14.0341901908 0.9606306981 8.5876416278 0.1537337221 44.6291809364 3.9059421793
0.004 0.0055 0.7924 0.1981 0.2075147401 0.0326608179 22.8460946623 3.0951907390 14.0719095755 1.1030423775 8.5637052339 0.4799330951 45.6892242118 4.7108270295
0.0 0.009000000000000001 0.7928 0.1982 0.0000000000 0.0000000000 34.3347145739 4.3723727118 12.1379045457 0.9808118814 7.2427845427 0.6597846570 53.7154036623 6.0129692502
0.004 0.006 0.792 0.198 0.2108379299 0.0328937559 24.2213466205 1.5625270376 13.7614500250 0.4004903868 8.5294577780 0.3055881039 46.7230923534 2.3014992842
0.004 0.0065 0.7916 0.1979 0.1883140880 0.0366649496 25.6938181575 2.0513682687 12.9786921966 0.9901216408 8.1037582188 0.6445419519 46.9645826609 3.7226968110
0.004 0.006999999999999999 0.7912 0.1978 0.1931142510 0.0174132577 26.3110612124 1.5994106351 13.1337607779 0.9325772103 7.8850164037 0.9474939825 47.5229526450 3.4968950856
0.004 0.0075 0.7908 0.1977 0.1881294664 0.0288482782 28.9840932770 3.0234689704 12.4067760568 0.3045731454 7.5572719334 0.5170691217 49.1362707336 3.8739595157
0.004 0.008 0.7904 0.1976 0.1801907352 0.0300292669 31.0089948163 5.9909197952 12.0976060579 0.7013637557 7.4379582161 0.3937757962 50.7247498255 7.1160886140
0.004 0.0085 0.79 0.1975 0.1925603861 0.0420289079 31.8880218412 5.1058534408 11.8174509702 1.7383607733 7.3771966008 1.0098294905 51.2752297983 7.8960726125
0.004 0.009000000000000001 0.7896 0.1974 0.1787137620 0.0347285062 32.6986913497 2.3463469697 11.6536779155 0.7665204773 7.0708107588 0.7325994401 51.6018937860 3.8801953933
0.004 0.0095 0.7892 0.1973 0.1748367072 0.0283525009 34.3154731989 3.6882936299 11.5173078326 0.7131319519 7.0310395197 0.7674241841 53.0386572584 5.1972022668
0.004 0.01 0.7888 0.1972 0.1726212473 0.0070058992 36.0223856994 2.9481156417 11.6078988333 1.0523847327 6.9699096522 0.4004417312 54.7728154322 4.4079480048
0.0045 0.0 0.7964 0.1991 0.3097951369 0.0228394225 0.0000000000 0.0000000000 18.5995252844 1.6335794284 11.1064867708 0.7731507631 30.0158071921 2.4295696140
0.0 0.0095 0.7924 0.1981 0.0000000000 0.0000000000 34.6020684156 1.9608349228 11.3290332973 0.7282553631 7.0726520199 0.1623887880 53.0037537328 2.8514790739
0.0045 0.0005 0.7959999999999999 0.19899999999999998 0.2983485943 0.0491856483 2.4765674991 0.2965234507 18.5227969635 0.5145213971 10.8380309069 0.3465752257 32.1357439638 1.2068057218
0.0045 0.001 0.7956 0.1989 0.2948407829 0.0218322425 4.8959172253 0.1628344810 18.1040150776 0.4766345693 10.5150737153 0.4613093587 33.8098468011 1.1226106515
0.0045 0.0015 0.7952 0.1988 0.2876405384 0.0323293552 7.3613449811 0.4970983968 17.0804334857 1.0575569447 10.1505040235 0.2431178693 34.8799230287 1.8301025660
0.0045 0.002 0.7948 0.1987 0.2937330530 0.0252709215 9.3366240271 0.9757306606 16.6374725071 0.9526954735 9.8860989340 1.0911789715 36.1539285212 3.0448760271
0.0045 0.0025 0.7944 0.1986 0.2902252415 0.0550110575 11.5346979412 1.5073614323 16.6000755104 0.5115124766 9.7605249290 0.2901864831 38.1855236221 2.3640714495
0.0045 0.003 0.794 0.1985 0.2608703984 0.0451716033 14.1586138644 0.7478090101 15.8350490167 1.1160221759 9.3105207237 0.1241965737 39.5650540032 2.0331993630
0.0045 0.0035 0.7936 0.1984 0.2581010736 0.0322449001 15.3227170499 0.8418755973 15.5168521565 0.5602259549 9.3738601045 0.3451055734 40.4715303845 1.7794520257
0.0045 0.004 0.7932 0.1983 0.2653013181 0.0643543528 17.1344444087 1.2188278002 14.7289361217 1.8265630286 8.8398943943 0.7477569538 40.9685762428 3.8575021354
0.0045 0.0045 0.7928 0.1982 0.2579164519 0.0139435192 18.6570447910 2.4573870046 14.6360884056 0.9641185822 8.7353107656 0.5011770577 42.2863604141 3.9366261637
0.0045 0.005 0.7924 0.1981 0.2477622609 0.0646608190 20.8814490077 0.6878817176 14.2572826197 0.8285492039 8.5500799020 0.6016867051 43.9365737903 2.1827784456
0.0 0.001 0.7992 0.1998 0.0000000000 0.0000000000 4.9394634950 0.5032741256 18.0646837534 1.7173133649 10.4196963919 0.6485255017 33.4238436403 2.8691129922
0.0 0.01 0.792 0.198 0.0000000000 0.0000000000 37.5277701146 2.6337106300 11.5031227649 0.6303071840 7.1823911796 0.6638328132 56.2132840591 3.9278506272
0.0045 0.0055 0.792 0.198 0.2350233667 0.0418826747 23.2228205301 2.0444398430 13.4174621325 1.1653337650 8.1383739269 0.6110235332 45.0136799562 3.8626798159
0.0045 0.006 0.7916 0.1979 0.2385311781 0.0291819041 24.2603357224 1.7780053297 13.2424055012 1.2605909528 8.0967614267 0.7252852393 45.8380338284 3.7930634259
0.0045 0.0065 0.7912 0.1978 0.2176689311 0.0324093837 25.4603898980 2.5802468384 12.9657966805 0.7958205297 7.9096893020 0.7731591822 46.5535448116 4.1816359340
0.0045 0.006999999999999999 0.7908 0.1977 0.2328079068 0.0313617800 26.9647616093 1.6357805303 12.7955758677 0.7759710070 7.8393531292 0.1517199121 47.8324985130 2.5948332294
0.0045 0.0075 0.7904 0.1976 0.2108379299 0.0385253684 29.0980224709 3.2616353302 12.5238028656 1.3519406573 7.6835824427 0.8444497819 49.5162457091 5.4965511378
0.0045 0.008 0.79 0.1975 0.2064070102 0.0422392398 29.6256412266 1.9463911652 12.6872535324 1.0468593963 7.4132853177 0.5020367724 49.9325870869 3.5375265737
0.0045 0.0085 0.7896 0.1974 0.2036376854 0.0402898429 31.8642232985 2.9793216531 12.1230747022 0.8318867363 7.3536284591 0.5869501327 51.5445641452 4.4384483650
0.0045 0.009000000000000001 0.7892 0.1973 0.2152688496 0.0492964019 32.6298274814 2.9181471435 11.6085436091 1.3841665200 7.3319015785 0.7687391757 51.7855415186 5.1203492411
0.0045 0.0095 0.7888 0.1972 0.1969913058 0.0326441159 35.9449138475 3.8218239374 11.3164601690 0.7205455456 6.8981004705 0.3133356794 54.3564657928 4.8883492783
0.0045 0.01 0.7884 0.1971 0.2058531452 0.0391293392 35.3585582630 2.6438129524 11.1736423280 0.8454026362 6.9345574397 0.4599433297 53.6726111759 3.9882882575
0.0005 0.0 0.7996 0.1999 0.0372935743 0.0161625688 0.0000000000 0.0000000000 19.8278231946 0.6074684688 11.2456861076 0.6786783400 31.1108028765 1.3023093776
0.005 0.0 0.7959999999999999 0.19899999999999998 0.3445040081 0.0375722078 0.0000000000 0.0000000000 19.0544146154 1.0641133457 11.1760864392 0.5615449018 30.5750050627 1.6632304553
0.005 0.0005 0.7956 0.1989 0.3463502246 0.0756309093 2.7059449428 0.2718011362 18.6781879327 1.6747083125 10.9857000446 0.5057732009 32.7161831447 2.5279135589
0.005 0.001 0.7952 0.1988 0.3302881406 0.0555879830 4.8695869227 0.4418639808 18.1688150461 1.2131874437 10.7481773667 0.6773422648 34.1168674761 2.3879816723
0.005 0.0015 0.7948 0.1987 0.3426577915 0.0468575434 7.3633703889 0.7947603527 17.1616752373 0.9928576013 10.0860598861 0.7259311348 34.9537633038 2.5604066322
0.005 0.002 0.7944 0.1986 0.2961331345 0.0364299274 9.5963825891 0.3425065953 16.9047320786 0.9432728475 9.7410075617 0.8346275372 36.5382553639 2.1568369074
0.005 0.0025 0.794 0.1985 0.3049949739 0.0446555476 11.6855908291 1.3105797688 16.2576995574 1.3173755935 10.0672790232 0.6749354866 38.3155643836 3.3475463965
0.005 0.003 0.7936 0.1984 0.2989024593 0.0414046734 14.1039278513 1.4125002083 15.9788340214 0.1795026198 9.5182149723 0.6115985274 39.8998793043 2.2450060289
0.005 0.0035 0.7932 0.1983 0.2904098632 0.0334690088 16.4169436632 0.7184533199 15.4433477146 1.0433950876 9.2711177368 0.7357800877 41.4218189778 2.5310975040
0.005 0.004 0.7928 0.1982 0.2959485128 0.0373027129 17.6721902039 0.8713633365 14.9471927320 1.3832227957 9.2269274711 0.4325507497 42.1422589198 2.7244395948
0.005 0.0045 0.7924 0.1981 0.2848712135 0.0296913870 19.7330427333 1.5287784936 14.5838615654 0.8821386086 8.6749174025 0.6314450681 43.2766929147 3.0720535573
0.0005 0.0005 0.7992 0.1998 0.0382166826 0.0096003261 2.6153079397 0.2685671007 18.8993460341 0.5437092771 11.1201121027 0.8222457610 32.6729827591 1.6441224649
0.005 0.005 0.792 0.198 0.2863481868 0.0545606189 21.5270477731 2.6166561158 14.2340706907 1.0344916935 8.6944347698 0.5302780734 44.7419014204 4.2359865016
0.005 0.0055 0.7916 0.1979 0.2558856137 0.0295256149 22.2258134956 2.0327932416 14.0780349456 1.1635472055 8.2886208301 0.5674889684 44.8483548850 3.7933550304
0.005 0.006 0.7912 0.1978 0.2588395602 0.0513048930 25.0780941585 1.3998433411 13.5754322050 0.2221942707 8.2779415159 0.3808262069 47.1903074396 2.0541687117
0.005 0.0065 0.7908 0.1977 0.2534855322 0.0230178117 26.1500412850 2.2290955027 13.0592891724 0.8043913481 7.8861211604 0.4214195700 47.3489371500 3.4779242325
0.005 0.006999999999999999 0.7904 0.1976 0.2558856137 0.0319432812 27.4822533256 2.5913845373 13.0360772433 1.2985861566 7.8831751427 0.6606966079 48.6573913253 4.5826105830
0.005 0.0075 0.79 0.1975 0.2342848801 0.0369501690 30.1679441895 3.3745590084 11.9986329717 0.4589046569 7.4788342118 0.4938447547 49.8796962531 4.3642585890
0.005 0.008 0.7896 0.1974 0.2379773132 0.0319219330 31.5462342595 2.7633912931 12.2639582158 0.5434293509 7.5952019114 0.5398381520 51.6433716999 3.8785807290
0.005 0.0085 0.7892 0.1973 0.2180381745 0.0196567882 32.4450090113 3.0546085553 11.6275644954 0.7486610691 7.2449940560 0.6549069266 51.5356057372 4.4778333392
0.005 0.009000000000000001 0.7888 0.1972 0.2269000139 0.0285871595 32.9123718822 3.1352002456 11.7175107203 0.9359324493 7.3576792334 0.2114037143 52.2144618498 4.3111235687
0.005 0.0095 0.7884 0.1971 0.2076993618 0.0363099685 35.4957796476 3.4109582746 11.0791826725 0.7380934273 6.9853762452 0.4930807762 53.7680379271 4.6784424466
0.0005 0.001 0.7988 0.1997 0.0395090342 0.0086909553 5.3840405271 0.6864653865 17.8219256625 0.6067282091 10.5802543571 0.6375865701 33.8257295809 1.9394711210
0.005 0.01 0.7879999999999999 0.19699999999999998 0.2219152292 0.0613721926 36.1682150675 3.5194928449 11.1904064990 1.3966317259 6.6988760228 0.8658185168 54.2794128185 5.8433152802
0.0055 0.0 0.7956 0.1989 0.3764435544 0.0490468545 0.0000000000 0.0000000000 19.4000144474 1.1021808263 11.2791970591 0.5389350706 31.0556550609 1.6901627514
0.0055 0.0005 0.7952 0.1988 0.3945364765 0.0635656406 2.5342916240 0.1984227928 18.3638597273 1.1394642518 10.7386028091 0.5456667813 32.0312906369 1.9471194665
0.0055 0.001 0.7948 0.1987 0.3666586067 0.0587363865 5.0240242745 0.2656413371 17.4466661435 0.8973616172 10.6671618796 0.7088280238 33.5045109043 1.9305673646
0.0055 0.0015 0.7944 0.1986 0.3631507952 0.0513978199 7.4651471355 1.2956738656 17.5910959240 1.2412026374 10.2885986038 0.4996432142 35.7079924585 3.0879175371
0.0055 0.002 0.794 0.1985 0.3600122271 0.0840626816 9.3700432573 0.2618187365 16.7351560417 1.9170042439 10.1446119881 0.6243264235 36.6098235142 2.8872120855
0.0055 0.0025 0.7936 0.1984 0.3424731699 0.0330879917 11.5792569148 1.1192949014 16.6400516103 0.7037721276 9.9656414122 0.1994907591 38.5274231072 2.0556457798
0.0055 0.003 0.7932 0.1983 0.3236417611 0.0277448941 14.1292454500 1.2010660257 15.9182250956 1.2686353544 9.5903924062 0.4206891114 39.9615047129 2.9181353856
0.0055 0.0035 0.7928 0.1982 0.3217955445 0.0502577990 15.5931090034 0.9456453537 15.5790730217 1.3220441992 9.2133021392 0.5392419660 40.7072797088 2.8571893179
0.0055 0.004 0.7924 0.1981 0.3035180007 0.0470462927 18.0641066308 1.0075106490 14.6983092709 1.1331292287 8.9952968286 0.7311178219 42.0612307310 2.9188039923
0.0005 0.0015 0.7984 0.1996 0.0315703030 0.0080389959 7.1724756952 0.7393016251 17.4769706064 1.0262218183 10.2816018117 0.3683184933 34.9626184163 2.1418809326
0.0055 0.0045 0.792 0.198 0.3018564058 0.0569999738 19.7350681412 0.8069477703 14.8559569554 1.0107658212 8.9109670716 0.3061290200 43.8038485740 2.1808425853
0.0055 0.005 0.7916 0.1979 0.2863481868 0.0379513153 20.9822130503 2.3302042716 14.2830736519 0.9941732059 8.7533551241 0.1332849196 44.3049900131 3.4956137124
0.0055 0.0055 0.7912 0.1978 0.2809941588 0.0525130976 23.4835917961 0.5216025042 13.7717664379 0.2250498488 8.4775342159 0.7046288401 46.0138866087 1.5037942907
0.0055 0.006 0.7908 0.1977 0.2710245894 0.0370827657 25.5383681018 2.5833130832 13.3001129358 0.8220626025 8.1137010285 0.2705548790 47.2232066555 3.7130133304
0.0055 0.0065 0.7904 0.1976 0.2758247524 0.0269926709 26.1505476370 1.3868831717 13.1659995682 0.4390227280 8.1199613162 0.5387518562 47.7123332738 2.3916504268
0.0055 0.006999999999999999 0.79 0.1975 0.2662244264 0.0716807692 28.0377214397 2.1213080325 12.8516713629 0.8728616602 8.0043301210 0.4266223751 49.1599473500 3.4924728370
0.0055 0.0075 0.7896 0.1974 0.2728708060 0.0253839670 28.9304199679 2.1846397284 12.7314206751 0.8712884834 7.5996209380 0.4447572116 49.5343323870 3.5260693904
0.0055 0.008 0.7892 0.1973 0.2501623424 0.0395969336 31.1290002339 1.7474458216 12.0012120749 0.9302964220 7.4383264683 0.5302545454 50.8187011195 3.2475937226
0.0055 0.0085 0.7888 0.1972 0.2645628315 0.0414244260 31.6981398514 3.3613769073 12.2368776319 1.1885714029 7.4479010258 0.3288721131 51.6474813406 4.9202448493
0.0055 0.009000000000000001 0.7884 0.1971 0.2422236112 0.0182616856 33.4526494372 4.9607563009 11.9493076225 1.4053613100 7.1963847638 0.6456023221 52.8405654347 7.0299816186
0.0005 0.002 0.7979999999999999 0.1995 0.0308318164 0.0132413760 9.8520903354 1.5334678684 17.2525886259 0.6262462810 10.1725991564 0.7658987416 37.3081099341 2.9388542670
0.0055 0.0095 0.7879999999999999 0.19699999999999998 0.2420389896 0.0230414926 35.4588159536 3.1716645925 11.5131167898 1.3407207081 7.1761308920 0.4435542502 54.3901026250 4.9789810434
0.0055 0.01 0.7876 0.1969 0.2389004215 0.0536280624 36.2284709523 4.8667527752 11.1356005555 0.9285720809 6.7611106469 0.4175856703 54.3640825762 6.2665385888
0.006 0.0 0.7952 0.1988 0.4333070241 0.0581203514 0.0000000000 0.0000000000 18.5846954409 1.1885486671 11.1679848905 0.6021192842 30.1859873555 1.8487883027
0.006 0.0005 0.7948 0.1987 0.3971211797 0.0839279565 2.6163206436 0.5344218249 18.3931970265 1.2284554556 10.9039480532 0.4423749946 32.3105869030 2.2891802316
0.006 0.001 0.7944 0.1986 0.3904748001 0.0322955997 5.0559244487 0.6180066797 17.9408867987 1.1024968694 10.6038224988 0.7524934617 33.9911085463 2.5052926105
0.006 0.0015 0.794 0.1985 0.3757050677 0.0456877984 7.4565391519 1.0281134850 17.2061647679 0.9653252101 10.0948979392 0.2988302617 35.1333069267 2.3379567552
0.006 0.002 0.7936 0.1984 0.3716433913 0.0420937373 9.4713136519 0.3800811611 16.6629411514 0.7879424163 9.8827846640 0.4648422476 36.3886828586 1.6749595623
0.006 0.0025 0.7932 0.1983 0.3469040896 0.0379153731 11.5630536516 1.1565921471 16.2609234365 0.6955855021 9.7782010353 0.4190613114 37.9490822130 2.3091543337
0.006 0.003 0.7928 0.1982 0.3576121456 0.0622982515 13.7459370065 1.4515817307 16.2325533010 0.9771521497 9.6456302383 0.6341196196 39.9817326914 3.1251517515
0.006 0.0035 0.7924 0.1981 0.3526273609 0.0540787050 16.1116134236 1.6087955254 15.2860224180 0.7674647001 9.1565912983 0.4669228965 40.9068545008 2.8972618270
0.0005 0.0025 0.7976 0.1994 0.0289855998 0.0066668615 11.2724076192 0.7972726876 16.2512517994 1.2158519437 10.0083586690 0.5842509094 37.5610036874 2.6040424022
0.006 0.004 0.792 0.198 0.3168107598 0.0393967212 17.7972591412 1.7288686479 14.8166256313 0.9739581323 8.8667768059 0.5099281365 41.7974723382 3.2521516379
0.006 0.0045 0.7916 0.1979 0.3421039266 0.0337933285 18.6752734621 1.7520205581 14.6399570605 1.0286455832 8.8159580004 0.6879676782 42.4732924496 3.5024271480
0.006 0.005 0.7912 0.1978 0.3446886297 0.0779584476 21.2688082669 1.0407690050 14.5764466436 0.8625389385 8.8317928456 0.5331529049 45.0217363858 2.5144192960
0.006 0.0055 0.7908 0.1977 0.2870866734 0.0381412432 23.0582561389 1.5609858170 13.4319695882 0.5854351282 8.0503616478 0.5563529293 44.8276740483 2.7409151177
0.006 0.006 0.7904 0.1976 0.3157030299 0.0446158389 25.0922720138 3.7656072274 13.4374501825 0.6122702239 8.2904620912 1.1449069708 47.1358873174 5.5674002610
0.006 0.0065 0.79 0.1975 0.2979793510 0.0334241687 26.0021865090 1.6136972642 13.1924353763 0.4470738000 8.1531040154 0.3084186490 47.6457052517 2.4026138819
0.006 0.006999999999999999 0.7896 0.1974 0.2889328899 0.0346970848 28.6012911855 2.0707455691 12.8320057008 0.8510176008 7.7307187261 0.5530486242 49.4529485023 3.5095088789
0.006 0.0075 0.7892 0.1973 0.2778555906 0.0676431169 28.2924164821 1.8595654698 12.3410089246 0.8135093186 7.9328891915 0.4602687179 48.8441701888 3.2009866232
0.006 0.008 0.7888 0.1972 0.2773017257 0.0240603882 32.0368893212 2.2029209056 12.1665970691 0.9881331748 7.3738823308 0.3807834733 51.8546704468 3.5958979419
0.006 0.0085 0.7884 0.1971 0.2767478607 0.0551941560 31.5371199240 2.2434206303 12.0131404273 0.5521916619 7.3359523528 0.3522570636 51.1629605648 3.2030635118
0.0005 0.003 0.7972 0.1993 0.0258470317 0.0080897156 14.2426682919 1.1474726712 15.9269295690 1.1093134918 9.7141251501 0.9745943553 39.9095700427 3.2394702339
0.006 0.009000000000000001 0.7879999999999999 0.19699999999999998 0.2992717026 0.0540080667 33.2693500231 1.9385105813 12.1011523248 0.6891214683 7.2571463790 0.1908754635 52.9269204295 2.8725155798
0.006 0.0095 0.7876 0.1969 0.2846865919 0.0347285062 33.8946947095 1.6143383968 11.9273852451 0.6940543600 7.1433564450 0.2074093760 53.2501229915 2.5505306390
0.006 0.01 0.7872 0.1968 0.2531162889 0.0146492368 37.0123038063 3.0970920629 11.0305020991 0.6795429229 6.9297701609 0.5451605575 55.2256923552 4.3364447801
0.0065 0.0 0.7948 0.1987 0.4475228915 0.0782795817 0.0000000000 0.0000000000 18.6249939287 0.3752440086 11.2593114396 0.6996520715 30.3318282598 1.1531756618
0.0065 0.0005 0.7944 0.1986 0.4565693526 0.0772292486 2.6269540351 0.1421614162 18.8983788704 1.7756404579 11.1613563507 0.6297883771 33.1432586088 2.6248194998
0.0065 0.001 0.794 0.1985 0.4030290727 0.0924628306 4.9014870970 0.5428603256 17.6097944224 0.8079341875 10.2444083381 0.9226945578 33.1587189302 2.3659519015
0.0065 0.0015 0.7936 0.1984 0.4233374547 0.0773351002 7.2529856589 0.3491611702 17.4134601895 0.8786058759 10.2156846654 0.4674651100 35.3054679685 1.7725672563
0.0065 0.002 0.7932 0.1983 0.3795821225 0.0308798690 10.5736418967 0.8186356946 16.4301770855 0.9438368230 10.1350374306 0.6204567888 37.5184385353 2.4138091754
0.0065 0.0025 0.7928 0.1982 0.3568736589 0.0752350800 11.7377450823 1.1566630822 16.0001116230 0.4270587262 9.5425196184 0.2920739220 37.6372499826 1.9510308104
0.0065 0.003 0.7924 0.1981 0.3860438804 0.0290132211 14.5358460841 1.2692804804 15.5133058895 0.4591691124 9.4423550162 0.6046131678 39.8775508702 2.3620759817
0.0005 0.0035 0.7968 0.1992 0.0304625731 0.0119077389 16.1030054401 1.4638410468 15.4568880065 0.2942961901 9.2346607676 0.3199143288 40.8250167873 2.0899593046
0.0065 0.0035 0.792 0.198 0.3793975008 0.0508564804 15.8685644766 1.6615302504 15.2199328979 0.7155849593 9.2302417410 0.4058400039 40.6981366163 2.8338116940
0.0065 0.004 0.7916 0.1979 0.3371191419 0.0347638213 18.1638579695 1.7760257732 14.2608288866 0.6626369458 8.5629687295 0.4557088041 41.3247747275 2.9291353444
0.0065 0.0045 0.7912 0.1978 0.3749665811 0.0381305178 19.4023948950 1.6067485612 14.8208166740 0.6324346853 8.8321610978 0.7718777232 43.4303392479 3.0491914875
0.0065 0.005 0.7908 0.1977 0.3509657660 0.0670601154 21.3037465530 2.8938900796 14.1492826722 0.4779150301 8.3622712729 0.5170271574 44.1662662641 3.9558923825
0.0065 0.0055 0.7904 0.1976 0.3476425762 0.0694786014 22.7863451295 2.4804227017 14.1189782093 0.3480236768 8.5898511411 0.4350329102 45.8428170561 3.3329578901
0.0065 0.006 0.79 0.1975 0.3374883852 0.0742224977 23.9053829895 2.3763749223 13.5705963864 0.9816389251 8.0290030193 0.6438017711 45.8424707804 4.0760381162
0.0065 0.0065 0.7896 0.1974 0.3186569764 0.0696138712 26.6158851000 2.5166017032 13.1018443755 0.8274285096 7.7612836599 0.3903153839 47.7976701118 3.8039594679
0.0065 0.006999999999999999 0.7892 0.1973 0.2994563243 0.0342143329 27.2224947635 1.8837752498 13.0338205280 1.2302187202 7.7579693899 0.6548000712 48.3137410057 3.8030083741
0.0065 0.0075 0.7888 0.1972 0.3079489204 0.0323504345 29.7542546277 2.7062560888 12.5744177663 0.9725335395 7.5506433935 0.4217888261 50.1872647079 4.1329288889
0.0065 0.008 0.7884 0.1971 0.3157030299 0.0389197162 32.2105680479 3.6032763488 12.1643403538 0.8955993969 7.4920912915 0.2925693734 52.1827027231 4.8303648353
0.0005 0.004 0.7964 0.1991 0.0302779514 0.0055263278 18.3127254495 1.4000404051 15.2273478196 1.1634221437 8.9588398594 0.4333851399 42.5291910799 3.0023740165
0.0065 0.0085 0.7879999999999999 0.19699999999999998 0.2909637281 0.0688755080 31.8758693938 2.3076134403 11.9396359854 0.6967040528 7.0774392987 0.3983896712 51.1839084060 3.4715826723
0.0065 0.009000000000000001 0.7876 0.1969 0.2907791065 0.0450718900 33.5913898778 2.5436958126 11.3780362585 1.1549887566 7.1231025732 0.4452143375 52.3833078160 4.1889707967
0.0065 0.0095 0.7872 0.1968 0.2688091296 0.0076923228 35.3514693354 1.5952687813 11.1388244345 0.9522323633 7.0089443869 0.6377618044 53.7680472864 3.1929552718
0.0065 0.01 0.7868 0.1967 0.2691783729 0.0415394621 36.2107486333 1.4848415685 11.0163170314 0.4312745301 6.8130342091 0.0692627497 54.3092782467 2.0269183104
0.006999999999999999 0.0 0.7944 0.1986 0.4691236251 0.0386983900 0.0000000000 0.0000000000 18.4067373184 1.0459785958 10.8104119908 0.4903891828 29.6862729343 1.5750661686
0.006999999999999999 0.0005 0.794 0.1985 0.4526922978 0.0290883121 2.4345402854 0.1440960640 18.2200747226 0.6970631845 10.8269833405 0.4188593342 31.9342906463 1.2891068948
0.006999999999999999 0.001 0.7936 0.1984 0.4211219949 0.0633055783 5.2412492708 0.4378044601 17.4724571757 1.0360497932 10.4462105513 0.5025562127 33.5810389927 2.0397160443
0.006999999999999999 0.0015 0.7932 0.1983 0.4115216688 0.0597718132 7.4317279053 0.4987872790 16.7493411094 0.5675470327 10.2296782495 0.6917435278 34.8222689330 1.8178496527
0.006999999999999999 0.002 0.7928 0.1982 0.4624772456 0.0544179962 9.5943571813 1.1013387048 16.8096276473 1.3148279869 10.1597103289 0.7357690292 37.0261724031 3.2063537171
0.006999999999999999 0.0025 0.7924 0.1981 0.4299838343 0.0915127661 11.7453403619 1.6519818281 16.1010190366 0.5586661449 9.6960807916 0.4574101647 37.9724240244 2.7595709038
0.0 0.0015 0.7988 0.1997 0.0000000000 0.0000000000 7.0651290769 0.8756382014 17.5878720450 1.0539885649 10.0654377621 0.3023491963 34.7184388840 2.2319759626
0.0005 0.0045 0.7959999999999999 0.19899999999999998 0.0271393833 0.0027631639 19.1563078362 3.4322994432 14.8946435038 0.8443249933 8.9628906338 0.2365704501 43.0409813571 4.5159580505
0.006999999999999999 0.003 0.792 0.198 0.4329377808 0.0762646112 13.9393634601 2.1081309928 15.7583206958 0.8410951487 9.2725907456 0.5182134337 39.4032126823 3.5437041864
0.006999999999999999 0.0035 0.7916 0.1979 0.3947210982 0.0238326463 15.9627459436 1.4597171020 15.1867269439 1.1908637344 9.4622406358 0.5324626494 41.0064346215 3.2068761321
0.006999999999999999 0.004 0.7912 0.1978 0.3731203646 0.0642462138 17.9608108284 1.7532341821 14.3988109091 1.2323765801 8.8023326685 0.4656875040 41.5350747706 3.5155444800
0.006999999999999999 0.0045 0.7908 0.1977 0.3618584436 0.0683748486 20.1877468049 1.9546692031 14.0354797425 1.0050282455 8.4620676229 0.5193238901 43.0471526139 3.5473961873
0.006999999999999999 0.005 0.7904 0.1976 0.3757050677 0.0588361147 21.6830041807 1.9830248290 14.1766856439 1.9425773549 8.6819141946 1.0787499673 44.9173090869 5.0631882659
0.006999999999999999 0.0055 0.79 0.1975 0.3517042526 0.0668218180 23.4552360856 1.0493567722 13.4983814962 0.9676686514 8.3979917377 0.4344439789 45.7033135721 2.5182912205
0.006999999999999999 0.006 0.7896 0.1974 0.3714587697 0.0591089230 24.6649109487 3.5496080849 13.2788353343 1.5343082150 8.0812948337 0.5512626174 46.3964998864 5.6942878403
0.006999999999999999 0.0065 0.7892 0.1973 0.3651816334 0.0604770495 25.7540740423 1.9288796356 13.4870979196 0.3145356225 8.1619420686 0.2725703285 47.7682956639 2.5764626361
0.006999999999999999 0.006999999999999999 0.7888 0.1972 0.3419193049 0.0477824241 28.2893783702 2.3737452133 12.3439104157 0.8052663869 7.7285092128 0.5980062203 48.7037173036 3.8248002446
0.006999999999999999 0.0075 0.7884 0.1971 0.3454271163 0.0670499490 28.9906758526 3.4195211020 12.5076834704 0.9985277171 7.3974504725 0.3325266515 49.2412369118 4.8176254196
0.0005 0.005 0.7956 0.1989 0.0238161935 0.0098664687 21.3037465530 1.6551238710 14.4771511695 1.4529925146 8.7544598807 0.8472317469 44.5591737967 3.9652146012
0.006999999999999999 0.008 0.7879999999999999 0.19699999999999998 0.3153337866 0.0563698016 31.7057351310 1.7657601947 12.1524120014 0.9365976159 7.4876722649 0.3955351070 51.6611531839 3.1542627192
0.006999999999999999 0.0085 0.7876 0.1969 0.3361960336 0.0808499522 30.9578532671 2.5812061513 12.1337135030 1.0103322098 7.2453623082 0.6296057543 50.6731251119 4.3019940676
0.006999999999999999 0.009000000000000001 0.7872 0.1968 0.3230878961 0.0576421803 33.3174534605 5.0323585433 11.8019763509 1.2610693937 7.0851725952 0.6093789745 52.5276903027 6.9604490918
0.006999999999999999 0.0095 0.7868 0.1967 0.3138568133 0.0417751117 34.5362426591 4.2975239519 11.2381199086 0.7958617981 7.1120550068 0.7613425495 53.2002743878 5.8965034112
0.006999999999999999 0.01 0.7864 0.1966 0.2987178376 0.0595226629 36.5474726952 4.5328526795 11.1636483031 0.9894327921 6.9135670635 0.3929401250 54.9234058994 5.9747482595
0.0075 0.0 0.794 0.1985 0.5294949063 0.0664904580 0.0000000000 0.0000000000 19.0592504340 1.6775666340 11.1908165278 0.5103311406 30.7795618681 2.2543882326
0.0075 0.0005 0.7936 0.1984 0.5086326593 0.0654717431 2.4628959959 0.1702547802 18.5179611450 0.7617446972 10.8995290266 0.3776020205 32.3890188268 1.3750732410
0.0075 0.001 0.7932 0.1983 0.5176791204 0.0799767712 5.0620006724 0.1786669232 17.9515255995 0.4344688656 10.5176514808 0.5414755308 34.0488568731 1.2345880908
0.0075 0.0015 0.7928 0.1982 0.4838933575 0.0982173323 7.2524793069 0.5524817490 17.4395736096 0.4331098802 10.3327888694 0.4621728134 35.5087351434 1.5459817749
0.0075 0.002 0.7924 0.1981 0.4968168734 0.0671109239 10.0652645160 1.6153043803 16.9202066980 1.1200024866 10.2079513689 0.6075246409 37.6902394563 3.4099424317
0.0005 0.0055 0.7952 0.1988 0.0276932482 0.0140117984 22.5220293997 0.6075329053 14.3917183752 0.9857363224 8.6992220486 0.8791919614 45.6406630717 2.4864729875
0.0075 0.0025 0.792 0.198 0.4648773271 0.0422553758 11.8223058617 1.3063237149 15.8811504868 0.7868785396 9.6563095525 0.4301690284 37.8246432281 2.5656266587
0.0075 0.003 0.7916 0.1979 0.4353378623 0.0795425854 14.2249459728 0.9714549658 15.4691387468 0.9970527529 9.4383042419 0.9252588784 39.5677268238 2.9733091825
0.0075 0.0035 0.7912 0.1978 0.4205681299 0.0638652178 16.1475644137 1.5897807024 15.1860821681 0.6064321264 9.1304453911 0.3528417384 40.8846601028 2.6129197850
0.0075 0.004 0.7908 0.1977 0.4163218318 0.0865716119 17.5192719081 1.0528585715 15.2753836172 0.7594232835 8.8907131998 0.4788445715 42.1016905569 2.3776980384
0.0075 0.0045 0.7904 0.1976 0.3936133683 0.0650392507 20.6404254686 1.4718828809 14.0931871771 1.0837950577 8.4977880876 0.1978498207 43.6250141016 2.8185670100
0.0075 0.005 0.79 0.1975 0.3976750447 0.0720204319 20.7837230769 1.3788268251 14.0632051021 1.0014732041 8.6137875350 0.4679348293 43.8583907587 2.9202552904
0.0075 0.0055 0.7896 0.1974 0.3707202831 0.0530169620 23.0273686686 1.2261440315 13.5290083469 0.7590383383 8.4720104327 0.4950515195 45.3991077313 2.5332508513
0.0075 0.006 0.7892 0.1973 0.4067215058 0.0492715041 23.4263740232 2.7141618237 13.2888293592 1.0299574534 8.3007731532 0.2690248143 45.4226980414 4.0624155955
0.0075 0.0065 0.7888 0.1972 0.3829053123 0.0393101082 25.9069923381 2.4767566880 13.3468591818 0.5576882096 7.9384129747 0.3403782126 47.5751698069 3.4141332184
0.0075 0.006999999999999999 0.7884 0.1971 0.3502272794 0.0333874366 29.2924616284 2.4673674886 12.5067163067 0.5425833422 7.7517091023 0.2094575086 49.9011143168 3.2527957760
0.0005 0.006 0.7948 0.1987 0.0280624915 0.0055509441 24.4497113602 1.2469482530 13.5667277316 0.6035893684 8.2930398567 0.3866543029 46.3375414400 2.2427428684
0.0075 0.0075 0.7879999999999999 0.19699999999999998 0.3631507952 0.0412925637 29.5603218221 2.1335401001 12.3593850351 0.7343416164 7.6961030180 0.2337679440 49.9789606704 3.1429422242
0.0075 0.008 0.7876 0.1969 0.3376730068 0.0528727540 31.2044466779 1.1217834560 11.9193255475 0.6530932833 7.3068604279 0.2810090153 50.7683056601 2.1087585086
0.0075 0.0085 0.7872 0.1968 0.3197647063 0.0394001817 33.1716240923 2.2652772513 11.3119467384 0.5333219727 7.0479791216 0.6187575289 51.8513146586 3.4567569346
0.0075 0.009000000000000001 0.7868 0.1967 0.3090566503 0.0441612529 32.9376894809 2.3455487041 11.5492242350 1.0491483152 6.9886905151 0.5739472730 51.7846608813 4.0128055452
0.0075 0.0095 0.7864 0.1966 0.3142260567 0.0483215220 34.7175166654 2.7918567238 11.1739647159 0.4376313365 6.7334917309 0.5746481109 52.9391991689 3.8524576932
0.0075 0.01 0.7859999999999999 0.1965 0.3505965227 0.0463161240 35.4446380984 2.6500954962 11.1201259362 0.9077119811 6.8380753596 0.3154561182 53.7534359169 3.9195797195
0.008 0.0 0.7936 0.1984 0.5610652093 0.0506603974 0.0000000000 0.0000000000 19.0086355332 1.4557270024 11.0181062395 0.4426691840 30.5878069820 1.9490565838
0.008 0.0005 0.7932 0.1983 0.5261717165 0.0529062659 2.6127761798 0.3148027314 18.1997642848 1.0534433070 10.9264114382 0.3784758596 32.2651236193 1.7996281639
0.008 0.001 0.7928 0.1982 0.5326334744 0.1062048005 5.0138972350 0.7626312956 17.6533167893 1.1455211160 10.5655242686 0.4498553128 33.7653717673 2.4642125249
0.008 0.0015 0.7924 0.1981 0.4949706568 0.0483751014 7.3096970798 0.8220411802 17.1545827034 0.6516875096 10.2333607717 0.5264095521 35.1926112117 2.0485133433
0.0005 0.0065 0.7944 0.1986 0.0249239234 0.0105735193 26.8326037444 1.5683433142 13.4742024034 0.7141281379 8.2006085510 0.2955062830 48.5323386222 2.5885512544
0.008 0.002 0.792 0.198 0.5145405522 0.0829327379 9.8571538552 0.9537047668 16.6236098273 1.1656975958 10.2057418556 0.3836573088 37.2010460903 2.5859924093
0.008 0.0025 0.7916 0.1979 0.5010631714 0.0660666986 11.6709066218 1.0099628974 16.0987623213 0.8134055708 9.5160054590 0.5580516940 37.7867375735 2.4474868608
0.008 0.003 0.7912 0.1978 0.4482613781 0.0681511528 13.7763181249 0.8471351737 15.4349656291 0.9050309877 9.4453010340 0.5460245343 39.1048461661 2.3663418485
0.008 0.0035 0.7908 0.1977 0.4818625193 0.0826395895 15.8098276478 1.8514864958 15.4552760670 1.0738043695 9.0582679572 0.3941062652 40.8052341913 3.4020367200
0.008 0.004 0.7904 0.1976 0.4563847309 0.0499311988 17.6134533750 1.1129749976 14.7914793749 0.6891546481 8.7187394160 0.2590821171 41.5800568968 2.1111429616
0.008 0.0045 0.79 0.1975 0.4137371287 0.0692997984 19.9750789763 3.1603671905 14.2830736519 1.2053193405 8.6951712743 0.4344040224 43.3670610312 4.8693903518
0.008 0.005 0.7896 0.1974 0.4497383514 0.0686971199 21.4212202107 1.2289152992 13.9529484393 1.3510661223 8.5662829994 0.6731932495 44.3901900008 3.3218717909
0.008 0.0055 0.7892 0.1973 0.4259221579 0.0844478097 22.9772398232 0.9340545708 13.4451874922 0.3803849388 8.2098148564 0.3034398242 45.0581643297 1.7023271435
0.008 0.006 0.7888 0.1972 0.4063522625 0.1524281822 24.4740162549 1.4827085587 13.2433726649 1.4559880050 8.0805583293 0.7575283702 46.2042995116 3.8486531161
0.008 0.0065 0.7884 0.1971 0.4002597478 0.0289002188 27.5622569373 3.9445833975 12.8020236258 0.8467381870 7.9391494792 0.4136467474 48.7036897901 5.2338685507
0.0005 0.006999999999999999 0.794 0.1985 0.0217853553 0.0060221761 27.6144111905 3.6724007562 13.0999100481 1.2122152119 7.9829714926 0.3562245873 48.7190780865 5.2468627315
0.008 0.006999999999999999 0.7879999999999999 0.19699999999999998 0.3747819595 0.0520227003 26.7125983268 3.5882488845 13.1834085150 1.9188701309 7.9045337711 0.6918007692 48.1753225724 6.2509424849
0.008 0.0075 0.7876 0.1969 0.3714587697 0.0472660283 29.2549915824 2.1985273212 12.4983342212 0.2382409521 7.3823521318 0.3624365154 49.5071367051 2.8464708170
0.008 0.008 0.7872 0.1968 0.3758896894 0.0609016443 30.7968333397 2.0374496026 12.1366149941 0.6190163400 7.4132853177 0.4110420588 50.7226233409 3.1284096457
0.008 0.0085 0.7868 0.1967 0.3749665811 0.0293867572 32.3893102943 2.5046676664 11.9654270177 0.5657149897 7.4707326631 0.4242009766 52.2004365562 3.5239703899
0.008 0.009000000000000001 0.7864 0.1966 0.3507811443 0.0604815582 34.1098942980 3.3031344585 11.8071345573 0.9004298169 7.2258449409 0.5800999877 53.4936549405 4.8441458213
0.008 0.0095 0.7859999999999999 0.1965 0.3317651139 0.0444566492 34.3048398075 2.4921888987 11.1842811288 1.0463036685 6.9098845414 0.6530074371 52.7307705916 4.2359566535
0.008 0.01 0.7856 0.1964 0.3332420871 0.0518520690 34.8638523855 4.1809572850 11.0833737152 0.6575050500 7.0630774623 0.2413443087 53.3435456501 5.1316587127
0.0085 0.0 0.7932 0.1983 0.5573727762 0.0158129283 0.0000000000 0.0000000000 18.4122179128 0.8240138940 11.2699907538 0.7695903894 30.2395814428 1.6094172117
0.0085 0.0005 0.7928 0.1982 0.5414953139 0.0232828330 2.6456890581 0.2009904824 17.9470121688 0.8619555323 10.7146664152 0.2340925768 31.8488629560 1.3203214245
0.0085 0.001 0.7924 0.1981 0.5390952323 0.0272590607 5.0154162909 0.4377177780 17.3235139646 1.0143739539 10.3810299094 0.4102137929 33.2590553972 1.8895645855
0.0005 0.0075 0.7936 0.1984 0.0240008151 0.0132104503 29.5319661116 1.8070838580 12.2446149416 0.9349235845 7.4722056720 0.3921939673 49.2727875403 3.1474118601
0.0085 0.0015 0.792 0.198 0.5523879915 0.1323035414 7.3897006915 0.8860227788 17.0707618487 0.7573149170 10.1637611032 0.4089556482 35.1766116349 2.1845968854
0.0085 0.002 0.7916 0.1979 0.5071556860 0.0777482978 9.4454897012 0.8902145795 16.7561112554 0.8469149232 9.6706713889 0.7956886523 36.3794280315 2.6105664528
0.0085 0.0025 0.7912 0.1978 0.5115866058 0.0967276529 11.1660737049 1.3192683632 16.0658787552 0.6827728262 9.6761951721 0.1935675999 37.4197342380 2.2923364422
0.0085 0.003 0.7908 0.1977 0.4661696787 0.0490551932 14.2700112984 1.1229037439 15.0432643271 1.0797648280 9.0332268066 0.4325294303 38.8126721108 2.6842531954
0.0085 0.0035 0.7904 0.1976 0.4739237882 0.0681111298 15.7789401774 1.3935063882 14.9052823046 0.7601094586 8.8969734875 0.4130207562 40.0551197577 2.6347477328
0.0085 0.004 0.79 0.1975 0.4822317626 0.0408109916 16.9172194124 1.3593490018 15.3791925219 1.3930715160 9.1455437319 0.5730174845 41.9241874288 3.3662489939
0.0085 0.0045 0.7896 0.1974 0.4892473855 0.0683349566 19.4960700100 1.8307116189 14.4484586461 0.8097537039 8.6469302342 0.6805890728 43.0807062758 3.3893893522
0.0085 0.005 0.7892 0.1973 0.4728160582 0.0571719343 21.2941258655 2.2558702683 14.4452347671 0.8023679870 8.6034764730 0.5552999181 44.8156531638 3.6707101077
0.0085 0.0055 0.7888 0.1972 0.4484459998 0.0151074220 24.4740162549 3.9467807774 13.5683396711 0.7584728869 8.2543733742 0.6021436075 46.7451753000 5.3225046938
0.0085 0.006 0.7884 0.1971 0.4200142649 0.0286490932 25.1844280728 2.6937289152 13.2714204125 0.6138096348 8.1078089931 0.6101778058 46.9836717433 3.9463654490
0.0005 0.008 0.7932 0.1983 0.0217853553 0.0072544800 31.8237151406 4.0601982523 12.1540239409 0.4381060631 7.6169287920 0.4008668502 51.6164532288 4.9064256456
0.0085 0.0065 0.7879999999999999 0.19699999999999998 0.4022905861 0.0350372796 25.5221648387 3.4675113237 12.7249729170 0.9003143825 7.9940190590 0.8229150881 46.6434474008 5.2257780739
0.0085 0.006999999999999999 0.7876 0.1969 0.4076446140 0.0644919143 27.6123857826 1.2106730604 12.6517908630 0.7486577372 7.6740078852 0.7361854523 48.3458291448 2.7600081642
0.0085 0.0075 0.7872 0.1968 0.3865977454 0.0366723860 29.5182946083 4.5965497557 12.4438506656 0.5691234100 7.6088272433 0.2328402575 49.9575702626 5.4351858092
0.0085 0.008 0.7868 0.1967 0.3939826116 0.0455143868 29.9370476898 3.5877223777 12.4054865052 1.0715913963 7.5720020219 0.6237048947 50.3085188285 5.3285330555
0.0085 0.0085 0.7864 0.1966 0.3945364765 0.0630595796 31.8951107688 3.6896141815 11.7884360590 1.3621144900 7.3521554502 1.1483825875 51.4302387545 6.2631708386
0.0085 0.009000000000000001 0.7859999999999999 0.1965 0.3926902600 0.0688378868 32.7807203693 4.9124350889 11.5998391357 1.2476310212 7.1886514673 0.5972655854 51.9619012323 6.8261695823
0.0085 0.0095 0.7856 0.1964 0.3581660105 0.0469244184 34.2785095049 4.6991608478 11.6394928478 0.7251202721 7.1002709359 0.5893664713 53.3764392991 6.0605720096
0.0085 0.01 0.7852 0.1963 0.3529966042 0.0827187430 34.2172409162 3.2716347275 11.2371527449 0.9803272793 7.1172105378 0.3367492835 52.9246008031 4.6714300333
0.009000000000000001 0.0 0.7928 0.1982 0.6378678177 0.0684545628 0.0000000000 0.0000000000 18.7513699867 0.5643810693 11.4563263740 0.7298309233 30.8455641784 1.3626665554
0.009000000000000001 0.0005 0.7924 0.1981 0.5850660244 0.0847121732 2.6791082883 0.3320279271 18.2632747016 0.6102352529 10.8148310174 0.4725099246 32.3422800317 1.4994852778
0.0005 0.0085 0.7928 0.1982 0.0223392202 0.0054015639 33.2658055593 4.8111043823 12.0021792386 0.6268646873 7.4154948310 0.3136125450 52.7058188491 5.7569831785
0.009000000000000001 0.001 0.792 0.198 0.5902354308 0.0321602232 5.1187120934 0.6167807681 17.6849108038 1.2155988895 10.6108192909 0.3262091104 34.0046776189 2.1907489912
0.009000000000000001 0.0015 0.7916 0.1979 0.6059282714 0.1106904979 7.5122378690 0.5107020915 16.8083380957 1.0035922473 10.1770181829 0.6815448181 35.1035224190 2.3065296548
0.009000000000000001 0.002 0.7912 0.1978 0.6099899478 0.0741103610 9.6125858523 0.6420207569 16.6455322047 1.1745695230 9.9196098854 0.3767391131 36.7877178902 2.2674397540
0.009000000000000001 0.0025 0.7908 0.1977 0.5365105292 0.0804187855 11.3286126882 0.7172532443 16.1384160333 0.6125723076 9.7929311239 0.3705766509 37.7964703746 1.7808209883
0.009000000000000001 0.003 0.7904 0.1976 0.5387259890 0.0292285877 13.5489660891 0.9034692826 15.6509655241 0.9548487500 9.6566778047 0.5279591292 39.3953354069 2.4155057495
0.009000000000000001 0.0035 0.79 0.1975 0.5040171179 0.0595272439 15.7105826611 2.1682429002 15.2437896027 0.3834947409 8.9720969391 0.5697346145 40.4304863208 3.1809994995
0.009000000000000001 0.004 0.7896 0.1974 0.4975553600 0.0638160981 18.3577907751 2.0465065514 14.7882554958 1.4014753534 8.7515138630 0.6327768991 42.3951154939 4.1445749020
0.009000000000000001 0.0045 0.7892 0.1973 0.4597079207 0.0920371818 18.7238832514 1.0448660991 14.0696528602 0.9279679166 8.6903839955 0.3148020156 41.9436280278 2.3796732131
0.009000000000000001 0.005 0.7888 0.1972 0.4506614596 0.1064766081 20.2915489593 2.0288693936 14.0277424328 1.4709703323 8.6060542385 0.6514963472 43.3760070902 4.2578126812
0.009000000000000001 0.0055 0.7884 0.1971 0.4654311920 0.0779566987 23.4456153981 1.7622957556 13.5599575856 0.7377835713 8.2668939495 0.5161703415 45.7378981252 3.0942063671
0.0005 0.009000000000000001 0.7924 0.1981 0.0216007336 0.0099490347 33.3888490887 3.6255437725 11.8348599170 0.7814246521 7.2162703833 0.4331209650 52.4615801226 4.8500384243
0.009000000000000001 0.006 0.7879999999999999 0.19699999999999998 0.4491844864 0.0690455370 24.7246604815 2.3212698743 13.1766383690 0.7707447282 8.1111232630 0.7195591721 46.4616065999 3.8806193116
0.009000000000000001 0.0065 0.7876 0.1969 0.4497383514 0.0412727480 26.9531155139 3.5502329739 13.1166742191 1.3800452752 7.9789207183 0.3851474539 48.4984488027 5.3566984510
0.009000000000000001 0.006999999999999999 0.7872 0.1968 0.4146602369 0.0345277048 28.1455744100 3.9480273388 12.2185015215 0.6279633080 7.6769539029 0.3213185742 48.4556900713 4.9318369258
0.009000000000000001 0.0075 0.7868 0.1967 0.4275837528 0.0292705392 30.2125031631 3.2764480135 12.8832653773 0.9889221466 7.7126743676 0.6410948471 51.2360266608 4.9357355464
0.009000000000000001 0.008 0.7864 0.1966 0.4333070241 0.0520174584 30.3066846300 3.4463263087 12.1101791861 0.3293561268 7.2483083259 0.6415270652 50.0984791661 4.4692269591
0.009000000000000001 0.0085 0.7859999999999999 0.1965 0.4133678853 0.0766782432 32.5984336591 2.9945595740 11.5788839220 0.7349380796 7.1602960468 0.5870979805 51.7509815132 4.3932738773
0.009000000000000001 0.009000000000000001 0.7856 0.1964 0.4187219133 0.0658103046 32.6607149517 4.4329009661 11.9170688322 0.8324677432 7.1558770202 0.6374172446 52.1523827174 5.9685962585
0.009000000000000001 0.0095 0.7852 0.1963 0.4057983975 0.0604770495 34.2440775708 2.7171346982 11.5408421495 0.8625032704 7.2438892993 0.3319290719 53.4346074171 3.9720440900
0.009000000000000001 0.01 0.7848 0.1962 0.3649970118 0.0452017761 35.6243930487 3.2572438174 11.0201856862 1.0226184935 6.8336563331 0.3707888367 53.8432320798 4.6958529237
0.0095 0.0 0.7924 0.1981 0.6782999601 0.0988607158 0.0000000000 0.0000000000 19.3100682225 1.4643830935 11.4058758207 0.8848805695 31.3942440033 2.4481243788
0.0 0.002 0.7984 0.1996 0.0000000000 0.0000000000 9.8490522236 0.7510645606 16.9385828084 1.0981109342 10.0573362134 0.6138993040 36.8449712454 2.4630747988
0.0005 0.0095 0.792 0.198 0.0216007336 0.0104828689 36.1712531794 3.4598448954 11.2519825885 1.5670474448 6.9036242537 0.7377171886 54.3484607552 5.7750923977
0.0095 0.0005 0.792 0.198 0.6685150124 0.1013194492 2.4963152261 0.3102413207 18.1152986542 0.9105398737 10.8531292476 0.7050798114 32.1332581403 2.0271804550
0.0095 0.001 0.7916 0.1979 0.6330676547 0.0714120761 4.9870605804 0.7594158784 17.7532570392 0.4662518258 10.3011191790 0.3760040848 33.6745044533 1.6730838651
0.0095 0.0015 0.7912 0.1978 0.6014973517 0.1132114680 7.3390654943 1.4485752072 17.2787020460 1.0910444964 10.0356093328 0.6797046100 35.2548742248 3.3325357816
0.0095 0.002 0.7908 0.1977 0.5878353492 0.0793950396 9.5933444773 0.8021318485 16.2373891195 1.0449494601 9.8779973853 0.4140923689 36.2965663313 2.3405687171
0.0095 0.0025 0.7904 0.1976 0.5824813212 0.0414803405 11.8390154768 0.9493871292 16.3241114654 0.7573055846 9.6128557913 0.6404430086 38.3584640547 2.3886160629
0.0095 0.003 0.79 0.1975 0.5518341265 0.0665806201 14.1581075124 1.6472257740 15.7019028128 0.6989113962 9.6143288001 0.7414906239 40.0261732518 3.1542084142
0.0095 0.0035 0.7896 0.1974 0.5804504830 0.0281061837 15.8776788121 1.5496905231 14.8788464966 0.7980793118 9.1772134222 0.8692480989 40.5141892139 3.2451241175
0.0095 0.004 0.7892 0.1973 0.5366951508 0.0547999866 17.7035840262 1.9202015148 15.1638374028 0.7234154672 8.8682498148 0.6229565001 42.2723663946 3.3213734687
0.0095 0.0045 0.7888 0.1972 0.5106634975 0.1220034879 19.2120065533 2.1639651655 14.3443273535 0.9574245524 8.7316282434 0.5484629348 42.7986256477 3.7918561406
0.0095 0.005 0.7884 0.1971 0.5042017396 0.0691323669 21.2753908426 2.0058252557 13.9052350297 0.8420401740 8.3828933969 0.6234561097 44.0677210088 3.5404539063
0.0005 0.01 0.7916 0.1979 0.0190160305 0.0103519915 35.8142750385 2.5663904149 11.4180123585 0.8826733513 6.8730593200 0.3965267611 54.1243627475 3.8559425188
0.0095 0.0055 0.7879999999999999 0.19699999999999998 0.5029093880 0.0535007945 21.7052836675 2.4384312838 13.8929842894 0.7002348372 8.4230328882 0.5035374718 44.5242102331 3.6957043873
0.0095 0.006 0.7876 0.1969 0.4593386774 0.1044873755 24.3064137519 1.3294978580 13.3881248334 0.6939675002 8.0293712716 0.4189111325 46.1832485343 2.5468638662
0.0095 0.0065 0.7872 0.1968 0.4842626008 0.0717188002 27.2923713357 2.1603113935 13.2852830923 0.3894755433 7.9306796782 0.3848360733 48.9925967070 3.0063418103
0.0095 0.006999999999999999 0.7868 0.1967 0.4430919718 0.0501002081 27.9860735385 1.7008723798 12.3580954835 1.0370925708 7.5454878625 0.5617651011 48.3327488563 3.3498302598
0.0095 0.0075 0.7864 0.1966 0.4294299693 0.0457235945 29.1932166418 2.1009113891 12.3635760778 0.4587388416 7.6416016903 0.3256932171 49.6278243792 2.9310670423
0.0095 0.008 0.7859999999999999 0.1965 0.4285068610 0.0928879966 29.8534996143 2.0214407893 12.2794328351 0.9704045104 7.2538321091 0.3927274764 49.8152714195 3.4774607727
0.0095 0.0085 0.7856 0.1964 0.4270298878 0.0723245760 31.5771217299 2.6145921355 11.9280300209 0.9482203744 7.3212222643 0.4096275810 51.2534039029 4.0447646669
0.0095 0.009000000000000001 0.7852 0.1963 0.4181680484 0.0670865406 33.2956803257 2.6380683150 11.7281495211 0.7363283243 7.3845616450 0.5727125867 52.8265595402 4.0141957666
0.0095 0.0095 0.7848 0.1962 0.4207527515 0.0311655353 33.4567002530 1.2840886364 11.1942751538 0.8362759602 6.8443356473 0.3034398242 51.9160638056 2.4549699561
0.0095 0.01 0.7844 0.1961 0.4004443695 0.0718403640 36.4365816131 2.9026405906 11.2107169369 0.3284397073 6.9128305591 0.3252699075 54.9605734786 3.6281905694
0.001 0.0 0.7992 0.1998 0.0673869040 0.0182766114 0.0000000000 0.0000000000 19.5057576796 1.7479138355 11.5181927459 1.0969530672 31.0913373295 2.8631435141
0.01 0.0 0.792 0.198 0.7309171318 0.1016754214 0.0000000000 0.0000000000 18.9783310704 1.2999831581 11.3406951788 1.0179796778 31.0499433810 2.4196382573
0.01 0.0005 0.7916 0.1979 0.6611301462 0.0391014544 2.7216418540 0.4289132986 18.1881583202 0.6842241034 10.8929004867 0.3469475291 32.4638308071 1.4991863855
0.01 0.001 0.7912 0.1978 0.6243904369 0.0580499338 4.9040188569 0.6085921015 18.0060091551 0.7829463521 10.3294745995 0.5898614258 33.8638930484 2.0394498132
0.01 0.0015 0.7908 0.1977 0.6247596802 0.0683489215 7.3572941653 0.4488918048 17.2084214832 1.7319302266 10.3979695113 0.2702921079 35.5884448400 2.5194630608
0.01 0.002 0.7904 0.1976 0.6129438943 0.1566087943 10.0343770456 0.6532419308 16.4537114024 1.1564923603 9.9641684033 0.8735842915 37.0652007456 2.8399273769
0.01 0.0025 0.79 0.1975 0.6173748140 0.0382554602 11.5336852372 0.5049179789 16.1690428841 1.0117401510 9.6224303488 0.3232323188 37.9425332841 1.8781459089
0.01 0.003 0.7896 0.1974 0.5907892957 0.0584175125 13.5580804246 1.4720110817 15.6899744604 0.9509505434 9.5237387555 0.3319552181 39.3625829362 2.8133343557
0.01 0.0035 0.7892 0.1973 0.5715886436 0.0681791549 15.0680220076 1.5700458488 15.3388940340 1.0866746982 9.1551182894 0.6393070556 40.1336229746 3.3642067575
0.01 0.004 0.7888 0.1972 0.6011281084 0.0247255202 17.6094025592 2.5101917848 15.2979507704 1.0447250472 9.0059761428 0.3912454049 42.5144575808 3.9708877571
0.01 0.0045 0.7884 0.1971 0.5645730207 0.0323293552 19.7725381872 2.1863042175 14.1728169891 0.7432746616 8.6708666282 0.2322430986 43.1807948252 3.1941513329
0.001 0.0005 0.7988 0.1997 0.0664637958 0.0126839242 2.6689812488 0.0213389963 19.0008982236 0.8492106152 11.4320217279 0.3513319119 33.1683649961 1.2345654476
0.01 0.005 0.7879999999999999 0.19699999999999998 0.5202638235 0.0607918489 20.6784018666 1.7683985809 14.1409005867 1.2457105280 8.5386640834 0.4836013925 43.8782303602 3.5585023503
0.01 0.0055 0.7876 0.1969 0.5363259075 0.0358945522 22.7114050375 2.1540610480 13.9800290232 1.0788265007 8.2543733742 0.5221239831 45.4821333424 3.7909060840
0.01 0.006 0.7872 0.1968 0.4962630084 0.0474244125 25.1130324447 3.1341353073 13.2256413303 0.9964725861 7.9601398554 0.6329200412 46.7950766388 4.8109523471
0.01 0.0065 0.7868 0.1967 0.4988477116 0.0855545593 27.4493404473 2.8891291698 12.9951339797 0.2567665329 7.9461462712 0.4123740842 48.8894684098 3.6438243462
0.01 0.006999999999999999 0.7864 0.1966 0.4628464889 0.0638972320 27.8832840880 1.7578061064 12.4499760358 0.5467022082 7.7016268012 0.5968567538 48.4977334139 2.9652623004
0.01 0.0075 0.7859999999999999 0.1965 0.4560154876 0.0525701855 29.0696667604 1.6780660227 12.3168298319 1.0034957230 7.4924595437 0.5805617325 49.3349716236 3.3146936637
0.01 0.008 0.7856 0.1964 0.4610002723 0.0890297613 29.4636085952 3.8472922787 12.1537015530 1.2773713359 7.4129170655 0.6901207621 49.4912274860 5.9038141380
0.01 0.0085 0.7852 0.1963 0.4309069426 0.0518573276 32.4075389653 1.5583194005 11.7832778525 0.8435308898 7.2659844322 0.3352948035 51.8877081926 2.7890024214
0.01 0.009000000000000001 0.7848 0.1962 0.4393995387 0.0763360870 32.2561397254 2.0597452246 11.9789673096 0.6202280766 7.1713436132 0.3463247127 51.8458501869 3.1026341009
0.01 0.0095 0.7844 0.1961 0.4345993757 0.0515805283 34.3797798995 1.8646038593 11.3622392513 0.8860739874 6.8535419526 0.5477602831 53.0301604791 3.3500186581
0.001 0.001 0.7984 0.1996 0.0679407690 0.0077100267 5.3425196654 0.7097703777 17.7010301989 0.9889280321 10.6940442912 0.4068412060 33.8055349245 2.1132496425
0.01 0.01 0.784 0.196 0.4063522625 0.0676874453 36.6867194877 4.2964465873 11.0498453733 1.2694045683 6.7128696069 0.7471125020 54.8557867304 6.3806511029
0.001 0.0015 0.7979999999999999 0.1995 0.0686792556 0.0128759542 7.9006098321 0.4565666544 17.0469051438 1.1450328807 10.5437973880 0.5832566384 35.5599916195 2.1977321277
0.001 0.002 0.7976 0.1994 0.0594481729 0.0124451977 9.6824624245 0.9714285729 17.1423319631 0.3387964026 10.2153164132 0.5608712126 37.0995589737 1.8835413858
0.001 0.0025 0.7972 0.1993 0.0605559028 0.0194546027 11.4967215432 1.4245436829 16.6110366991 1.1310202063 9.7417440661 0.8093892137 37.9100582112 3.3844077056
0.001 0.003 0.7968 0.1992 0.0563096047 0.0113808431 13.7241638717 1.6090951114 15.9278967327 1.3916323348 9.6036494859 0.3531413930 39.3120196950 3.3652496823
0.001 0.0035 0.7964 0.1991 0.0598174162 0.0076031851 15.7399510755 1.2995797370 15.4317417501 0.7376263400 9.2541781349 0.7794082248 40.4856883767 2.8242174869
0.0 0.0025 0.7979999999999999 0.1995 0.0000000000 0.0000000000 11.7002750363 0.4343378490 16.9379380326 0.8697769906 10.0455521426 0.4616854831 38.6837652115 1.7658003227
0.001 0.004 0.7959999999999999 0.19899999999999998 0.0592635512 0.0190223030 17.2093845007 2.5379714617 15.2602313857 0.5581502052 9.3661268080 0.4581767940 41.8950062456 3.5733207639
0.001 0.0045 0.7956 0.1989 0.0528017933 0.0128653610 20.1578720385 1.7430485448 14.6283510960 0.8613852449 8.8840846600 0.8283956124 43.7231095878 3.4456947631
0.001 0.005 0.7952 0.1988 0.0546480099 0.0099353213 21.2267810532 1.0214885221 14.4107392615 1.2370725810 8.7319964957 0.4668392444 44.4241648203 2.7353356688
0.001 0.0055 0.7948 0.1987 0.0502170901 0.0145652328 23.5266317138 2.1218035219 14.1666916190 1.7644824484 8.6436159643 0.6767614111 46.3871563872 4.5776126142
0.001 0.006 0.7944 0.1986 0.0524325500 0.0097273014 25.2624062766 2.2820815482 13.6705366363 0.7438388115 8.4344487068 0.3931954275 47.4198241697 3.4288430886
0.001 0.0065 0.794 0.1985 0.0504017118 0.0091643779 25.9211701933 3.7809089898 13.1224772013 0.9020189993 8.0757710505 0.4045481454 47.1698201569 5.0966405124
0.001 0.006999999999999999 0.7936 0.1984 0.0564942264 0.0211276879 27.7536579830 2.4520475810 12.7688176718 0.9465401066 7.8194675096 0.6879416583 48.3984373908 4.1076570338
0.001 0.0075 0.7932 0.1983 0.0461554137 0.0113808431 29.0985288228 3.1765450941 12.6895102477 0.6000414044 7.8474546779 0.6013548505 49.6816491621 4.3893221921
0.001 0.008 0.7928 0.1982 0.0465246570 0.0134457303 30.7699966852 1.5478927211 12.4025850141 1.2510485119 7.6309223761 0.7517058757 50.8500287324 3.5640928390
0.001 0.0085 0.7924 0.1981 0.0448630621 0.0114762817 32.4895679849 2.5818239127 12.1724000514 0.6590277452 7.4037107602 0.1414587088 52.1105418586 3.3937866484
0.0 0.003 0.7976 0.1994 0.0000000000 0.0000000000 13.6750477303 0.7223113998 16.3018667001 1.3076180517 10.0385553505 0.7085425238 40.0154697809 2.7384719753
0.001 0.009000000000000001 0.792 0.198 0.0465246570 0.0162467056 33.4698654043 1.9552976647 12.1662746812 0.8058113849 7.4950373092 0.7118253379 53.1777020517 3.4891810931
0.001 0.0095 0.7916 0.1979 0.0426476023 0.0131794519 34.3033207516 2.9834254802 11.2561736312 0.6113447167 6.8016183905 0.8071093917 52.4037603756 4.4150590405
0.001 0.01 0.7912 0.1978 0.0470785220 0.0101793356 35.6375582000 4.0270531167 11.7265375816 0.6037298616 7.1205248077 0.3514013828 54.5316991113 4.9923636967
0.0015 0.0 0.7988 0.1997 0.1085575331 0.0320753228 0.0000000000 0.0000000000 19.2162533427 0.9138122500 11.0247347793 0.5521504485 30.3495456551 1.4980380213
0.0015 0.0005 0.7984 0.1996 0.0987725854 0.0162215104 2.5677108542 0.4170373377 18.3122776629 0.5554121397 11.0170014828 0.5049681897 31.9957625853 1.4936391775
0.0015 0.001 0.7979999999999999 0.1995 0.0995110720 0.0158129283 5.0584562086 1.0529296770 17.7439077900 0.8567694925 10.3246873207 0.8589883694 33.2265623913 2.7845004672
0.0015 0.0015 0.7976 0.1994 0.0985879637 0.0123241005 7.6261670628 0.2816409603 17.3489826089 0.8341674697 10.4093853299 0.5626363597 35.4831229653 1.6907688902
0.0015 0.002 0.7972 0.1993 0.0912030975 0.0199322997 9.8774079341 0.6494314935 17.0765648309 0.8138143523 10.1862244883 0.4563439917 37.2314003508 1.9395221372
0.0015 0.0025 0.7968 0.1992 0.0886183944 0.0194335669 11.8450917005 0.9237203496 16.3402308606 0.9678404866 9.8113437346 0.5375705406 38.0852846901 2.4485649437
0.0015 0.003 0.7964 0.1991 0.0803104199 0.0115000175 13.7018843849 1.8454817180 15.9507862738 0.9060616660 9.3757013655 0.3916306459 39.1086824441 3.1546740474
0.0 0.0035 0.7972 0.1993 0.0000000000 0.0000000000 15.8766661082 1.8069005374 15.6638610402 0.7313832681 9.5708750389 0.3557781436 41.1114021873 2.8940619491
0.0015 0.0035 0.7959999999999999 0.19899999999999998 0.0797565549 0.0172243198 16.1688311965 0.7796676074 15.5320043879 1.4005186545 9.3381396397 0.6196169336 41.1187317790 2.8170275153
0.0015 0.004 0.7956 0.1989 0.0963725039 0.0214860268 18.3957671730 1.6695891933 15.4046611662 1.0064526942 9.0505346607 0.5298820505 42.9473355038 3.2274099648
0.0015 0.0045 0.7952 0.1988 0.0943416657 0.0142721018 18.9340193202 0.9996193355 14.7634316273 0.7881244249 8.7375202789 0.4981928490 42.5293128921 2.3002087112
0.0015 0.005 0.7948 0.1987 0.0860336912 0.0142242568 20.5958664950 1.5708765118 14.2079572705 0.4563691999 8.5331403002 0.4451168567 43.4229977569 2.4865868252
0.0015 0.0055 0.7944 0.1986 0.0827105014 0.0266418708 22.9985066061 2.0741106417 14.4835989275 0.9442155549 8.5055213841 0.0994308255 46.0703374191 3.1443988929
0.0015 0.006 0.794 0.1985 0.0744025269 0.0091643779 23.5519493124 1.5366246559 13.6315277001 0.9748929161 8.3011414054 0.2482096412 45.5590209448 2.7688915911
0.0015 0.0065 0.7936 0.1984 0.0705254722 0.0153846456 25.3510178719 2.1132644325 13.0538085780 0.6027995181 8.1689388606 0.5295082692 46.6442907827 3.2609568654
0.0015 0.006999999999999999 0.7932 0.1983 0.0771718518 0.0156917546 27.5875745359 3.4690684737 13.1373070449 1.6071468639 7.9339939482 0.5087374680 48.7360473808 5.6006445602
0.0015 0.0075 0.7928 0.1982 0.0697869856 0.0135467515 30.9102561816 2.1006809676 12.4251521673 0.9465418635 7.5819448317 0.4276256590 50.9871401662 3.4883952416
0.0015 0.008 0.7924 0.1981 0.0672022824 0.0136869286 31.9016933444 2.7128458011 11.9547882169 1.0464665643 7.6412334381 0.5052710244 51.5649172818 4.2782703184
0.0 0.004 0.7968 0.1992 0.0000000000 0.0000000000 17.4250904411 2.3425105373 14.8962554433 0.9686356865 9.1448072274 0.8273393911 41.4661531118 4.1384856149
0.0015 0.0085 0.792 0.198 0.0660945525 0.0179225697 33.3194788684 4.3330424446 11.7613554751 1.0303198617 7.1208930599 0.6072192036 52.2678219559 5.9885040796
0.0015 0.009000000000000001 0.7916 0.1979 0.0631406060 0.0229287906 32.9133845862 2.2541374912 11.8996598855 0.7175905738 7.4626311144 0.7607238685 52.3388161921 3.7553807241
0.0015 0.0095 0.7912 0.1978 0.0664637958 0.0115591440 34.8891699842 2.9546609083 11.4283287714 0.9214146314 6.9179860901 0.3905168449 53.3019486415 4.2781515286
0.0015 0.01 0.7908 0.1977 0.0616636327 0.0227736630 34.6400448135 3.9013286195 11.4702391988 0.6836581920 7.0759662898 0.3059907784 53.2479139348 4.9137512529
0.002 0.0 0.7984 0.1996 0.1403124577 0.0239297015 0.0000000000 0.0000000000 19.0860086299 0.3718942541 11.4154503782 0.4485209168 30.6417714658 .8443448724
0.002 0.0005 0.7979999999999999 0.1995 0.1297890234 0.0217069848 2.6467017620 0.2770925294 18.3967432934 1.1854784913 10.8148310174 0.9802915435 31.9880650962 2.4645695490
0.002 0.001 0.7976 0.1994 0.1342199431 0.0213267980 5.3009988036 0.5205574107 17.9038121899 1.0023993333 10.8185135395 0.6964995857 34.1575444761 2.2407831277
0.002 0.0015 0.7972 0.1993 0.1227734005 0.0170012387 7.6104701517 0.8708370716 17.4492452467 1.5871834556 10.4999753745 0.2221827691 35.6824641734 2.6972045350
0.002 0.002 0.7968 0.1992 0.1284966718 0.0267644097 10.0293135259 1.8314901348 16.8712037367 1.3091038656 10.2285734929 0.7350720067 37.2575874273 3.9024304168
0.002 0.0025 0.7964 0.1991 0.1236965088 0.0277055536 12.0081370358 1.5555178757 16.4611263242 0.7520474395 9.6784046853 0.5736447606 38.2713645541 2.9089156294
0.0 0.0045 0.7964 0.1991 0.0000000000 0.0000000000 20.5153565313 1.5772856639 14.8891629094 1.2171232574 8.9205416292 0.5921761248 44.3250610699 3.3865850461
0.002 0.003 0.7959999999999999 0.19899999999999998 0.1205579407 0.0100851427 14.3434323345 1.1866911331 15.8128042514 0.7420033358 9.5182149723 0.3579335746 39.7950094989 2.2967131862
0.002 0.0035 0.7956 0.1989 0.1050497216 0.0162383116 15.9171742660 1.2118305020 15.1912403745 0.9844660317 8.9043385318 1.1567082826 40.1178028939 3.3692431279
0.002 0.004 0.7952 0.1988 0.1096652630 0.0150622307 18.8008487513 2.6041756296 15.0832404270 1.2284145059 8.8332658545 0.3165735582 42.8270202958 4.1642259244
0.002 0.0045 0.7948 0.1987 0.1083729114 0.0189936117 19.6115182598 0.7843155061 14.9268822941 0.7104668715 8.8421039076 0.2181147635 43.4888773729 1.7318907528
0.002 0.005 0.7944 0.1986 0.1207425623 0.0235101017 20.2024310121 3.2891754241 15.0784046085 0.9925598420 8.9790937312 1.0162763037 44.3806719141 5.3215216715
0.002 0.0055 0.794 0.1985 0.1102191280 0.0290179200 23.0850927935 1.8781478617 13.7337246653 1.2355341305 8.2967223788 0.3263387874 45.2257589656 3.4690386996
0.002 0.006 0.7936 0.1984 0.1011726669 0.0273987493 24.5717421857 3.5017035645 13.3861905059 0.6646966232 8.2425893034 0.5036398007 46.3016946619 4.6974387377
0.002 0.0065 0.7932 0.1983 0.1009880452 0.0266418708 26.0634550977 2.2349084353 13.1424652513 0.8531858045 7.9181591030 0.5319866871 47.2250674972 3.6467227977
0.002 0.006999999999999999 0.7928 0.1982 0.0985879637 0.0220744509 27.1652769906 2.9085879879 12.8332952524 0.5108341868 7.7745407396 0.5310886395 47.8717009463 3.9725852651
0.002 0.0075 0.7924 0.1981 0.0939724223 0.0270683302 29.3542365691 3.9233013500 12.8068594443 1.1796225793 7.6806364250 0.5684201658 49.9357048607 5.6984124253
