# Supplementary material for: Multipressure Sampling for Improving the Performance of MOF-based Electronic Noses
Source: ACS Sens. 2024 Jul 12;9(7):3531–9. doi: 10.1021/acssensors.4c00199 (PMC11287752; doi:10.1021/acssensors.4c00199)
Supplement: Supplementary file 2 — se4c00199_si_002.zip [file se4c00199_si_002.zip › Multiplex_Adsorption_Data/Methane_5bar/XAFXOT.csv]

methane_comp CO2_comp N2_comp O2_comp methane_mass methane_error CO2_mass CO2_error N2_mass N2_error O2_mass O2_error total_mass total_error
0.0 0.0 0.8 0.2 0.0000000000 0.0000000000 0.0000000000 0.0000000000 26.1188259279 1.6058633455 4.3230497909 0.2423585629 30.4418757188 1.8482219084
0.0 0.0005 0.7996 0.1999 0.0000000000 0.0000000000 69.0906202318 5.1447971386 6.3182856185 1.0457261632 1.0408128935 0.1293027518 76.4497187438 6.3198260536
0.0 0.005 0.7959999999999999 0.19899999999999998 0.0000000000 0.0000000000 88.5208965736 1.3095673388 0.8490797731 0.2971494791 0.1374449401 0.0574222688 89.5074212868 1.6641390867
0.002 0.008 0.792 0.198 0.0010187926 0.0017959201 89.2212217302 0.9799970666 0.6716625329 0.2665203702 0.1141679745 0.0510972929 90.0080710302 1.2994106498
0.002 0.0085 0.7916 0.1979 0.0011114101 0.0012563250 89.4564415688 1.0019287292 0.5869162851 0.3070431527 0.0986499974 0.0455280358 90.1431192614 1.3557562427
0.002 0.009000000000000001 0.7912 0.1978 0.0007409401 0.0012563250 89.5135954172 0.5769904448 0.4900403262 0.1673755577 0.0934773383 0.0295441931 90.0978540218 .7751665206
0.002 0.0095 0.7908 0.1977 0.0010187926 0.0009074625 89.5674470433 0.5600703312 0.5312813438 0.1774696434 0.0866420389 0.0344901112 90.1863892186 .7729375483
0.002 0.01 0.7904 0.1976 0.0008335576 0.0010800965 89.8636309870 0.9157040041 0.4120867166 0.1413134416 0.0746340804 0.0539409135 90.3511853416 1.1120384557
0.0025 0.0 0.7979999999999999 0.1995 0.1361477376 0.0210793868 0.0000000000 0.0000000000 25.7622124232 1.2948061004 4.3195397723 0.2179298781 30.2178999331 1.5338153653
0.0025 0.0005 0.7976 0.1994 0.0219503495 0.0074463555 69.1561566447 4.1557111313 6.3275041989 1.4088679748 1.0858889223 0.2039545723 76.5915001154 5.7759800339
0.0025 0.001 0.7972 0.1993 0.0106510135 0.0039294281 77.3065494532 3.3462256170 4.0052305870 0.7530865146 0.6463976419 0.0899838194 81.9688286956 4.1932253791
0.0025 0.0015 0.7968 0.1992 0.0061127556 0.0009074625 82.1346525545 0.9939135865 2.5899359023 0.1893973062 0.4276680597 0.0636421129 85.1583692721 1.2478604681
0.0025 0.002 0.7964 0.1991 0.0062979906 0.0032402894 84.1175100707 1.3525559522 2.0866337587 0.4131352279 0.3606082301 0.0929772817 86.5710500501 1.8619087512
0.0 0.0055 0.7956 0.1989 0.0000000000 0.0000000000 88.3479109256 0.7388476878 0.8903207907 0.2419918393 0.1562881981 0.0410500578 89.3945199144 1.0218895849
0.0025 0.0025 0.7959999999999999 0.19899999999999998 0.0052791980 0.0013861719 85.9830116846 1.9808869444 1.5100681603 0.3201730715 0.2615887571 0.0943241727 87.7599478000 2.3967703605
0.0025 0.003 0.7956 0.1989 0.0037973179 0.0010800965 86.2995169966 1.0221585151 1.4288799611 0.3099000196 0.2541992441 0.0704178320 87.9863935197 1.4035564632
0.0025 0.0035 0.7952 0.1988 0.0040751704 0.0017959201 87.9389433877 0.8659451655 1.1227260543 0.3410316047 0.1742077669 0.0234726107 89.2399523793 1.2322453010
0.0025 0.004 0.7948 0.1987 0.0023154377 0.0024151691 87.6160876481 0.7596727101 1.1049358114 0.2190836996 0.1876936279 0.0243517807 88.9110325251 1.0055233595
0.0025 0.0045 0.7944 0.1986 0.0028711428 0.0010800965 88.5056555474 1.1577200098 0.9110221642 0.3152266481 0.1621998084 0.0612215682 89.5817486628 1.5352483226
0.0025 0.005 0.794 0.1985 0.0020375852 0.0017177989 88.3611198150 1.5478902787 0.8660613686 0.3097750783 0.1461276178 0.0647942730 89.3753463866 1.9241774289
0.0025 0.0055 0.7936 0.1984 0.0018523502 0.0016567924 88.5673817037 1.2186856496 0.8516674448 0.4414526380 0.1396617940 0.0514009546 89.5605632927 1.7131960346
0.0025 0.006 0.7932 0.1983 0.0027785253 0.0010145740 88.2087095525 0.7604612003 0.8358179557 0.2009370180 0.1542560820 0.0396046182 89.2015621155 1.0020174105
0.0025 0.0065 0.7928 0.1982 0.0028711428 0.0020626899 88.6573037587 1.2590737974 0.7601285588 0.2251980664 0.1289470003 0.0667371617 89.5492504606 1.5530717154
0.0025 0.006999999999999999 0.7924 0.1981 0.0012040276 0.0016148414 89.2654207063 0.8497181586 0.6592093629 0.1428334123 0.1017905404 0.0337499368 90.0276246372 1.0279163491
0.0 0.006 0.7952 0.1988 0.0000000000 0.0000000000 89.1749906172 1.2347984382 0.7141973863 0.2162254810 0.1180474688 0.0437075790 90.0072354723 1.4947314982
0.0025 0.0075 0.792 0.198 0.0010187926 0.0019777688 89.3832846427 0.4993524032 0.5812557533 0.1148502523 0.0949552409 0.0244636407 90.0605144295 .6406440650
0.0025 0.008 0.7916 0.1979 0.0010187926 0.0010800965 89.3436579745 1.1816034763 0.6367289651 0.2389343858 0.1060395103 0.0630104940 90.0874452425 1.4846284526
0.0025 0.0085 0.7912 0.1978 0.0009261751 0.0015497873 89.8615988501 0.5943665884 0.4572092416 0.1082578051 0.0801762151 0.0335470865 90.3999104819 .7377212673
0.0025 0.009000000000000001 0.7908 0.1977 0.0012040276 0.0016148414 89.8044450017 0.8743084230 0.5049194384 0.1681258658 0.0748188182 0.0343234722 90.3853872859 1.0783726024
0.0025 0.0095 0.7904 0.1976 0.0012966451 0.0009074625 89.4175769518 0.8927339248 0.5468073739 0.2789848072 0.0984652595 0.0306598006 90.0641462303 1.2032859951
0.0025 0.01 0.79 0.1975 0.0012040276 0.0007409401 89.8979232960 0.4409169160 0.4690154937 0.0939034289 0.0774051477 0.0115309555 90.4455479650 .5470922405
0.003 0.0 0.7976 0.1994 0.1681007780 0.0082632259 0.0000000000 0.0000000000 24.8526458243 1.0773454181 4.4028565303 0.3280739849 29.4236031326 1.4136826289
0.003 0.0005 0.7972 0.1993 0.0289892802 0.0070438036 67.6429767544 4.9385309028 6.5862713678 0.9852415537 1.1239449138 0.1717223275 75.3821823162 6.1025385876
0.003 0.001 0.7968 0.1992 0.0141704788 0.0059043208 79.4832220199 1.8432059409 3.3762646369 0.4721031747 0.5726872506 0.1064641364 83.4463443862 2.4276775728
0.003 0.0015 0.7964 0.1991 0.0072241657 0.0026586226 82.2852846974 0.8870288921 2.5027637122 0.1911694454 0.4095637531 0.0488714474 85.2048363284 1.1297284075
0.0 0.0065 0.7948 0.1987 0.0000000000 0.0000000000 88.8704241092 0.4547970360 0.6891293168 0.1950685500 0.1258064573 0.0347071191 89.6853598833 .6845727051
0.003 0.002 0.7959999999999999 0.19899999999999998 0.0071315482 0.0044840650 83.5619746636 1.4070847303 2.1391958398 0.2488440235 0.3700298590 0.0558458497 86.0783319106 1.7162586685
0.003 0.0025 0.7956 0.1989 0.0052791980 0.0029052977 85.4869162799 2.2589197083 1.7264622054 0.5128492577 0.2968736812 0.1032458026 87.5155313645 2.8779200663
0.003 0.003 0.7952 0.1988 0.0040751704 0.0010800965 85.9075686046 1.1692056052 1.4330849276 0.1229544055 0.2516129146 0.0373078936 87.5963416172 1.3305480008
0.003 0.0035 0.7948 0.1987 0.0037047003 0.0015497873 87.8746770603 0.9830100923 1.0480070343 0.0982857611 0.1808583285 0.0216198509 89.1072471234 1.1044654916
0.003 0.004 0.7944 0.1986 0.0034268478 0.0024574202 87.4067775542 1.8045905714 1.1626732360 0.4023566853 0.2008100134 0.0808687577 88.7736876514 2.2902734346
0.003 0.0045 0.794 0.1985 0.0020375852 0.0021601929 88.7482418820 0.5315295616 0.7523655437 0.1750944038 0.1267301464 0.0325767747 89.6293751573 .7413609330
0.003 0.005 0.7936 0.1984 0.0029637603 0.0019071112 87.9280206522 0.6713494742 0.9346346684 0.1715747806 0.1586897898 0.0414142481 89.0243088707 .8862456141
0.003 0.0055 0.7932 0.1983 0.0025932902 0.0017177989 88.4284343477 0.3297568610 0.8168956065 0.0813896280 0.1359670376 0.0264736455 89.3838902820 .4393379334
0.003 0.006 0.7928 0.1982 0.0025932902 0.0013861719 88.3776309268 1.3931859812 0.9291358660 0.3151493044 0.1313485920 0.0462863186 89.4407086750 1.7560077761
0.003 0.0065 0.7924 0.1981 0.0017597327 0.0019777688 89.2069967723 0.9667278286 0.6852478093 0.2044035429 0.1169390418 0.0496199052 90.0109433561 1.2227290455
0.0 0.006999999999999999 0.7944 0.1986 0.0000000000 0.0000000000 89.7477991874 1.0630952982 0.5505271520 0.1360159355 0.0812846420 0.0325893437 90.3796109814 1.2317005774
0.003 0.006999999999999999 0.792 0.198 0.0020375852 0.0004537313 88.9956545416 0.9303417278 0.6852478093 0.1829091071 0.1198948470 0.0346677642 89.8028347831 1.1483723304
0.003 0.0075 0.7916 0.1979 0.0021302027 0.0016148414 89.2771054931 1.1799102971 0.6529019132 0.3970273958 0.1053005590 0.0577966679 90.0374381680 1.6363492022
0.003 0.008 0.7912 0.1978 0.0019449677 0.0017959201 89.8651550896 0.2771530326 0.5049194384 0.1341734908 0.0992042108 0.0338750940 90.4712237065 .4469975375
0.003 0.0085 0.7908 0.1977 0.0019449677 0.0006930860 89.7287479046 0.4126582719 0.4792044510 0.1687780220 0.0842404472 0.0151620128 90.2941377705 .5972913927
0.003 0.009000000000000001 0.7904 0.1976 0.0018523502 0.0014348243 89.7163010665 0.6775450939 0.5430875958 0.1633983285 0.1030837051 0.0149443650 90.3643247176 .8573226117
0.003 0.0095 0.79 0.1975 0.0011114101 0.0015048564 89.9172285960 0.7568233196 0.4444326127 0.1538950977 0.0790677882 0.0231799963 90.4418404070 .9354032700
0.003 0.01 0.7896 0.1974 0.0014818801 0.0010800965 89.9040197065 0.3227173095 0.4302004184 0.0695925544 0.0814693798 0.0184885554 90.4171713848 .4118785158
0.0035 0.0 0.7972 0.1993 0.1944967679 0.0100948836 0.0000000000 0.0000000000 25.7779001828 2.7433998603 4.2613473581 0.2396345095 30.2337443088 2.9931292534
0.0035 0.0005 0.7968 0.1992 0.0270443125 0.0116800924 70.6822914073 6.0216509736 5.7800499070 1.5695478718 0.9835441685 0.3116268076 77.4729297953 7.9145057454
0.0035 0.001 0.7964 0.1991 0.0152818889 0.0063899369 80.2470514525 1.7301049590 3.2766392769 0.3127013472 0.5519966145 0.0850644959 84.0909692328 2.1342607390
0.0 0.0075 0.794 0.1985 0.0000000000 0.0000000000 88.9687287285 1.1969037973 0.7023911342 0.2884786113 0.1187864200 0.0515759416 89.7899062827 1.5369583502
0.0035 0.0015 0.7959999999999999 0.19899999999999998 0.0108362485 0.0058751922 82.4178816258 2.0982978924 2.4534362206 0.4668208766 0.4258206815 0.0980886516 85.3079747764 2.6690826128
0.0035 0.002 0.7956 0.1989 0.0080577232 0.0029637603 84.4545907681 1.3321383523 2.0777386372 0.3456058722 0.3437970882 0.0660049394 86.8841842167 1.7467129242
0.0035 0.0025 0.7952 0.1988 0.0070389306 0.0030661851 84.8752430928 1.8606093821 1.7516920043 0.3020930071 0.3138695609 0.0583303642 86.9478435886 2.2240989385
0.0035 0.003 0.7948 0.1987 0.0051865805 0.0031216360 86.1062099802 0.8908052089 1.4322762802 0.2397535773 0.2477334203 0.0579075727 87.7914062612 1.1915879949
0.0035 0.0035 0.7944 0.1986 0.0049087280 0.0016148414 86.9510708691 1.5563480179 1.3108174402 0.3630500844 0.2152195635 0.0727125818 88.4820166008 1.9937255255
0.0035 0.004 0.794 0.1985 0.0047234929 0.0024434177 87.7481765424 0.8946778113 1.0850430853 0.2633071179 0.1755009316 0.0590583445 89.0134440522 1.2194866914
0.0035 0.0045 0.7936 0.1984 0.0025932902 0.0013861719 88.2506223747 1.1710182998 0.9268716533 0.2543206239 0.1426175992 0.0603569878 89.3227049174 1.4870820834
0.0035 0.005 0.7932 0.1983 0.0026859077 0.0021442503 88.1998189538 1.2225302514 0.8414784875 0.2617852311 0.1439107639 0.0413317593 89.1878941129 1.5277914921
0.0035 0.0055 0.7928 0.1982 0.0039825529 0.0028456343 88.2635772470 0.7984988785 0.9161975076 0.4213355619 0.1559187224 0.0638284550 89.3396760299 1.2865085297
0.0035 0.006 0.7924 0.1981 0.0023154377 0.0021120041 89.4942901173 0.9488392672 0.6242757951 0.2106783343 0.1093647911 0.0369955652 90.2302461412 1.1986251708
0.0 0.008 0.7936 0.1984 0.0000000000 0.0000000000 89.4955602028 0.5102606163 0.5416320305 0.1530593313 0.0966178813 0.0362123832 90.1338101146 .6995323308
0.0035 0.0065 0.792 0.198 0.0048161104 0.0030210917 88.6893099138 1.3378119905 0.7654656317 0.1684739966 0.1437260261 0.0529215020 89.6033176820 1.5622285808
0.0035 0.006999999999999999 0.7916 0.1979 0.0028711428 0.0006930860 89.1320617266 0.8447418911 0.6328474576 0.2500875416 0.1245132926 0.0437544036 89.8922936196 1.1392769223
0.0035 0.0075 0.7912 0.1978 0.0018523502 0.0008283962 89.6289191826 0.8022830154 0.5325751796 0.2267643415 0.0866420389 0.0466096126 90.2499887513 1.0764853657
0.0035 0.008 0.7908 0.1977 0.0031489953 0.0028335509 89.1749906172 0.7851740601 0.6740884751 0.1524813127 0.1219269630 0.0491971772 89.9741550506 .9896861009
0.0035 0.0085 0.7904 0.1976 0.0031489953 0.0012287101 88.7909167555 1.3004054295 0.6815280312 0.2187008392 0.1101037424 0.0457672809 89.5856975244 1.5661022597
0.0035 0.009000000000000001 0.79 0.1975 0.0018523502 0.0019427612 89.4483130214 0.5336753671 0.5943558412 0.1058753864 0.1091800533 0.0322821086 90.1537012661 .6737756233
0.0035 0.0095 0.7896 0.1974 0.0014818801 0.0015934519 89.8765858593 0.6616673107 0.4759698614 0.1967274105 0.0798067394 0.0331829449 90.4338443402 .8931711180
0.0035 0.01 0.7892 0.1973 0.0015744976 0.0004537313 90.0084207364 0.5120546322 0.4111163397 0.1810809819 0.0600397924 0.0232211843 90.4811513661 .7168105297
0.004 0.0 0.7968 0.1992 0.2260793384 0.0238759243 0.0000000000 0.0000000000 25.1419798651 1.3882667190 4.2426888380 0.1584718904 29.6107480415 1.5706145337
0.004 0.0005 0.7964 0.1991 0.0331570681 0.0077842798 69.6870523927 4.8784726557 6.1745081102 1.4921627112 1.0428450096 0.2197432912 76.9375625806 6.5981629379
0.0 0.0085 0.7932 0.1983 0.0000000000 0.0000000000 89.8207020963 0.8543791197 0.4902020557 0.2649727164 0.0792525260 0.0435511336 90.3901566780 1.1629029697
0.004 0.001 0.7959999999999999 0.19899999999999998 0.0157449765 0.0039294281 79.9828736640 2.7624873844 3.3594447709 0.5408777416 0.5536592549 0.1149989608 83.9117226663 3.4222935149
0.004 0.0015 0.7956 0.1989 0.0109288660 0.0036861303 82.9127069450 1.1368840782 2.4285298806 0.3159589784 0.4104874422 0.0343552752 85.7626531338 1.4908844621
0.004 0.002 0.7952 0.1988 0.0101879259 0.0033649612 84.7022574448 0.9843199173 2.0576841816 0.4260184151 0.3319738675 0.0608749670 87.1021034198 1.4745782606
0.004 0.0025 0.7948 0.1987 0.0097248384 0.0065751908 84.7566171051 1.2298961532 1.8600507563 0.2790954171 0.2972431569 0.0515070783 86.9236358567 1.5670738394
0.004 0.003 0.7944 0.1986 0.0075020182 0.0036768101 86.5662349561 1.6359099104 1.4571826202 0.3519866683 0.2468097312 0.0793160176 88.2777293257 2.0708894064
0.004 0.0035 0.794 0.1985 0.0047234929 0.0020626899 87.3836619977 2.1509112461 1.1463385585 0.4574075704 0.1947136652 0.0559533020 88.7294377143 2.6663348084
0.004 0.004 0.7936 0.1984 0.0050013455 0.0036298502 87.9861905691 0.8260070688 0.9779781692 0.2764497604 0.1718061752 0.0381652425 89.1409762590 1.1442519219
0.004 0.0045 0.7932 0.1983 0.0049087280 0.0021601929 87.6163416652 1.1491702355 1.1201383826 0.2572391659 0.1860309875 0.0361557925 88.9274197633 1.4447253868
0.004 0.005 0.7928 0.1982 0.0048161104 0.0041667587 87.6389491875 2.0356802049 1.0028845092 0.3420376251 0.1806735907 0.0959399560 88.8273233978 2.4778245447
0.004 0.0055 0.7924 0.1981 0.0041677879 0.0053365691 88.6740688875 0.7443483106 0.8157635001 0.0943724433 0.1400312697 0.0089440584 89.6340314452 .8530013814
0.0 0.009000000000000001 0.7928 0.1982 0.0000000000 0.0000000000 89.9878453510 0.7032657931 0.4848649828 0.1826486574 0.0735256535 0.0261415443 90.5462359873 .9120559948
0.004 0.006 0.792 0.198 0.0032416128 0.0019427612 88.5719540116 1.5020948740 0.8196450077 0.3767659644 0.1346738728 0.0751626441 89.5295145049 1.9559662437
0.004 0.0065 0.7916 0.1979 0.0023154377 0.0032083646 89.2880282286 0.1489970016 0.6645464358 0.1321178412 0.1045616077 0.0288664302 90.0594517098 .3131896376
0.004 0.006999999999999999 0.7912 0.1978 0.0027785253 0.0005857646 89.5293444777 0.4440910646 0.6032509626 0.0808259159 0.1293164759 0.0447660571 90.2646904415 .5702688022
0.004 0.0075 0.7908 0.1977 0.0028711428 0.0021442503 89.4231653281 0.9522130586 0.6194239107 0.2231116656 0.0938468140 0.0321380103 90.1393071956 1.2096069848
0.004 0.008 0.7904 0.1976 0.0014818801 0.0015934519 89.8260364555 1.1863535388 0.4754846730 0.2563603581 0.0798067394 0.0266330183 90.3828097480 1.4709403671
0.004 0.0085 0.79 0.1975 0.0024080552 0.0013611938 89.3914131901 0.9762646346 0.5314430732 0.2693665554 0.1045616077 0.0498230750 90.0298259262 1.2968154588
0.004 0.009000000000000001 0.7896 0.1974 0.0023154377 0.0013098094 89.9659998800 0.4935352962 0.4618993966 0.0971206740 0.0801762151 0.0272862204 90.5103909294 .6192520000
0.004 0.0095 0.7892 0.1973 0.0022228202 0.0012287101 89.8095253437 0.5549552320 0.4793661805 0.1650889669 0.0842404472 0.0453929063 90.3753547916 .7666658153
0.004 0.01 0.7888 0.1972 0.0025006727 0.0027846929 89.8417855160 1.3179972117 0.4908489736 0.3542931509 0.0779593612 0.0498942626 90.4130945235 1.7249693181
0.0045 0.0 0.7964 0.1991 0.2513639182 0.0220530826 0.0000000000 0.0000000000 25.3622554177 1.4005337501 4.2807448295 0.2784277860 29.8943641654 1.7010146187
0.0 0.0095 0.7924 0.1981 0.0000000000 0.0000000000 90.1024070650 0.5633753496 0.4172620599 0.0706741176 0.0674293053 0.0095636400 90.5870984302 .6436131072
0.0045 0.0005 0.7959999999999999 0.19899999999999998 0.0344537132 0.0076284449 69.7795146187 2.1262894056 5.8337440946 0.3759942952 1.0123632688 0.1112545098 76.6600756953 2.6211666555
0.0045 0.001 0.7956 0.1989 0.0200979994 0.0040413509 78.9579146482 1.1000537347 3.4252686696 0.4607416024 0.6037232048 0.0875400012 83.0070045220 1.6523766892
0.0045 0.0015 0.7952 0.1988 0.0134295387 0.0057691118 82.5484464174 1.0238995601 2.6074026862 0.3534454881 0.4274833219 0.0588777729 85.5967619642 1.4419919329
0.0045 0.002 0.7948 0.1987 0.0105583960 0.0083950504 84.4893911114 1.3713617248 1.9764959824 0.4317642846 0.3127611340 0.0936720959 86.7892066238 1.9051931557
0.0045 0.0025 0.7944 0.1986 0.0100953084 0.0024434177 85.4828520063 1.1335305439 1.7363277037 0.3104555672 0.3005684377 0.0749553085 87.5298434561 1.5213848373
0.0045 0.003 0.794 0.1985 0.0062979906 0.0043283205 86.9464985612 0.9485059900 1.2357749612 0.3117839031 0.2131874475 0.0585056256 88.4017589605 1.3231238392
0.0045 0.0035 0.7936 0.1984 0.0058349030 0.0041253797 86.7709727421 2.0555091704 1.2446700827 0.4683339501 0.2098621667 0.1043950151 88.2313398945 2.6323635153
0.0045 0.004 0.7932 0.1983 0.0055570505 0.0025532885 86.8918848838 1.1485578243 1.2538886631 0.3853190535 0.2168822039 0.0577777693 88.3682128013 1.5942079356
0.0045 0.0045 0.7928 0.1982 0.0054644330 0.0029521604 88.3489269940 1.1512425089 0.9278420302 0.2417444074 0.1690351078 0.0710412414 89.4512685650 1.4669803181
0.0045 0.005 0.7924 0.1981 0.0043530229 0.0032402894 88.8864271867 0.9573993287 0.7931213728 0.1996017000 0.1322722811 0.0243797938 89.8161738635 1.1846211119
0.0 0.001 0.7992 0.1998 0.0000000000 0.0000000000 78.4773142869 2.4869470620 3.6038180161 0.6365493202 0.6245985788 0.1329362898 82.7057308818 3.2564326720
0.0 0.01 0.792 0.198 0.0000000000 0.0000000000 89.5870063604 0.9834778623 0.5414703010 0.2243476472 0.0938468140 0.0424752390 90.2223234754 1.2503007485
0.0045 0.0055 0.792 0.198 0.0046308754 0.0035145873 88.7312227360 1.2048785037 0.7641717958 0.2619238772 0.1265454086 0.0502405369 89.6265708158 1.5205575051
0.0045 0.006 0.7916 0.1979 0.0025932902 0.0011114101 89.2669448090 0.6540403278 0.6812045723 0.1365770752 0.1064089859 0.0202841793 90.0571516574 .8120129924
0.0045 0.0065 0.7912 0.1978 0.0027785253 0.0015497873 89.5514439658 1.0337234096 0.5468073739 0.1481830425 0.0977263083 0.0487427866 90.1987561733 1.2321990260
0.0045 0.006999999999999999 0.7908 0.1977 0.0028711428 0.0025800252 89.3568668639 1.3208928503 0.6474031108 0.3566296040 0.1047463455 0.0700212401 90.1118874630 1.7501237196
0.0045 0.0075 0.7904 0.1976 0.0028711428 0.0034355978 88.9552658220 0.9232889647 0.6981861677 0.1592574758 0.1184169444 0.0155619001 89.7747400769 1.1015439384
0.0045 0.008 0.79 0.1975 0.0032416128 0.0028092281 89.5638908039 0.6684521757 0.5455135381 0.1187477717 0.0949552409 0.0337701549 90.2076011957 .8237793304
0.0045 0.0085 0.7896 0.1974 0.0030563778 0.0022382032 89.8758238080 1.0843997025 0.4282596646 0.1155957432 0.0940315518 0.0403625721 90.4011714022 1.2425962210
0.0045 0.009000000000000001 0.7892 0.1973 0.0025006727 0.0020792579 90.1679434779 0.2890736968 0.4420066705 0.1181116941 0.0951399787 0.0271508041 90.7075907998 .4364154529
0.0045 0.0095 0.7888 0.1972 0.0025006727 0.0023865862 89.8041909845 1.0430567119 0.4966712349 0.2710817678 0.0785135747 0.0374430345 90.3818764668 1.3539681004
0.0045 0.01 0.7884 0.1971 0.0018523502 0.0026196187 89.8499140633 0.8519862428 0.4913341621 0.1676304026 0.0801762151 0.0236406676 90.4232767907 1.0458769317
0.0005 0.0 0.7996 0.1999 0.0280631051 0.0032928097 0.0000000000 0.0000000000 25.2598806564 2.1989599011 4.2521104669 0.2026081278 29.5400542284 2.4048608386
0.005 0.0 0.7959999999999999 0.19899999999999998 0.2747961479 0.0310101344 0.0000000000 0.0000000000 25.8184942824 1.4897516898 4.1994601874 0.3232132739 30.2927506177 1.8439750981
0.005 0.0005 0.7956 0.1989 0.0451047267 0.0139185350 69.3631805847 3.1354453897 6.0329948147 0.8878407013 1.0661219753 0.1253791527 76.5074021014 4.1625837787
0.005 0.001 0.7952 0.1988 0.0268590775 0.0087669211 77.6924014346 2.5198983266 3.8504554740 0.5742326772 0.6646866864 0.1135294713 82.2344026725 3.2164273962
0.005 0.0015 0.7948 0.1987 0.0153745064 0.0032296829 81.9736057104 0.8257398676 2.6001248595 0.2246994695 0.4335796701 0.0170359928 85.0226847464 1.0707050128
0.005 0.002 0.7944 0.1986 0.0112993360 0.0097067391 84.2353740071 1.6938515735 2.0546113215 0.5456067175 0.3528492415 0.1365861064 86.6541339061 2.3857511365
0.005 0.0025 0.794 0.1985 0.0086134283 0.0046345786 85.6118926952 1.5435251471 1.6203676661 0.2270059786 0.2913315465 0.0593534767 87.5322053361 1.8345191810
0.005 0.003 0.7936 0.1984 0.0070389306 0.0050863795 86.6282151295 1.2554517269 1.3881241320 0.3474897806 0.2401591696 0.0745022697 88.2635373617 1.6825301567
0.005 0.0035 0.7932 0.1983 0.0057422855 0.0042483077 88.2112497235 0.6354064091 0.9563064188 0.1665753982 0.1762398829 0.0333430020 89.3495383107 .8395731170
0.005 0.004 0.7928 0.1982 0.0065758431 0.0048089807 87.6996592755 2.2395784444 1.0790590945 0.5738891258 0.1782719990 0.0919615901 88.9635662121 2.9102381410
0.005 0.0045 0.7924 0.1981 0.0050013455 0.0010800965 88.3722965676 1.5310134959 0.9349581273 0.3473223342 0.1511155390 0.0647436887 89.4633715794 1.9441596153
0.0005 0.0005 0.7992 0.1998 0.0040751704 0.0023721657 69.7848489778 5.2223601280 6.0910556982 1.3489249356 1.0428450096 0.2208957664 76.9228248560 6.7945529957
0.005 0.005 0.792 0.198 0.0058349030 0.0038678207 87.7281091911 2.3587665577 1.0489774111 0.5481225649 0.1808583285 0.0958032609 88.9637798337 3.0065602042
0.005 0.0055 0.7916 0.1979 0.0049087280 0.0029637603 88.0382640755 1.5219719651 0.9564681482 0.2872042371 0.1653403514 0.0794759204 89.1649813031 1.8916158829
0.005 0.006 0.7912 0.1978 0.0028711428 0.0031761189 88.9496774457 1.0169362770 0.6980244383 0.2159761425 0.1211880117 0.0431417206 89.7717610385 1.2792302590
0.005 0.0065 0.7908 0.1977 0.0047234929 0.0021442503 88.6070083720 1.5098299749 0.7609372062 0.3619229712 0.1317180676 0.0675403097 89.5043871387 1.9414375061
0.005 0.006999999999999999 0.7904 0.1976 0.0022228202 0.0021442503 89.5141034514 1.0684460665 0.6106905187 0.3044750661 0.0947705031 0.0458745342 90.2217872934 1.4209399171
0.005 0.0075 0.79 0.1975 0.0017597327 0.0015934519 89.3868408822 1.0372095381 0.6097201418 0.3179570328 0.1171237796 0.0543819956 90.1154445363 1.4111420184
0.005 0.008 0.7896 0.1974 0.0025932902 0.0017177989 89.3434039574 0.9988650224 0.5901508747 0.2917994265 0.1004973756 0.0423432631 90.0366454979 1.3347255109
0.005 0.0085 0.7892 0.1973 0.0040751704 0.0027097547 89.4622839622 0.2851561211 0.5563494133 0.2499837677 0.1014210647 0.0446347378 90.1241296106 .5824843813
0.005 0.009000000000000001 0.7888 0.1972 0.0023154377 0.0010145740 89.6764203811 0.5984604163 0.4717648949 0.0573955118 0.0960636678 0.0414406098 90.2465643815 .6983111119
0.005 0.0095 0.7884 0.1971 0.0021302027 0.0033954139 89.9474566314 0.3142757267 0.5079922986 0.1618827275 0.0879352036 0.0411165142 90.5455143363 .5206703823
0.0005 0.001 0.7988 0.1997 0.0025006727 0.0030210917 79.0633317465 3.7837839437 3.7278645277 1.3085516184 0.6221969871 0.1826630196 83.4158939340 5.2780196734
0.005 0.01 0.7879999999999999 0.19699999999999998 0.0022228202 0.0014818801 89.9052897921 0.5173459795 0.4567240532 0.1152140660 0.0807304286 0.0178575648 90.4449670941 .6518994904
0.0055 0.0 0.7956 0.1989 0.3092498610 0.0259289328 0.0000000000 0.0000000000 24.9752367706 0.7785566487 4.3415235732 0.1219124071 29.6260102048 .9263979886
0.0055 0.0005 0.7952 0.1988 0.0476980169 0.0109429850 68.1291654920 1.9573553962 6.3582328002 0.9552085417 1.1012221616 0.1062292279 75.6363184707 3.0297361508
0.0055 0.001 0.7948 0.1987 0.0203758519 0.0089028505 79.2020250854 3.1085162316 3.2952381672 0.8079400123 0.5793378122 0.1752670338 83.0969769167 4.1006261282
0.0055 0.0015 0.7944 0.1986 0.0188939717 0.0034851760 81.5801332158 1.4541160269 2.8503203660 0.3262118503 0.4799488636 0.0552066350 84.9292964171 1.8390196882
0.0055 0.002 0.794 0.1985 0.0123181286 0.0062157321 84.2676341793 2.6754906658 2.0470100359 0.6672109294 0.3425039234 0.1131005929 86.6694662672 3.4620179202
0.0055 0.0025 0.7936 0.1984 0.0121328936 0.0060137227 85.7960550959 1.9555962398 1.6269985748 0.2509028441 0.2796930637 0.0734448443 87.7148796280 2.2859576509
0.0055 0.003 0.7932 0.1983 0.0082429583 0.0074186567 86.3493043490 1.6531498720 1.4882346804 0.5430803714 0.2362796753 0.0855988239 88.0820616630 2.2892477240
0.0055 0.0035 0.7928 0.1982 0.0065758431 0.0050184675 87.5744288430 0.9091095790 1.1900055182 0.2624657709 0.1928662870 0.0486306309 88.9638764913 1.2252244483
0.0055 0.004 0.7924 0.1981 0.0078724882 0.0051065770 87.5063522591 1.1785911873 1.1431039689 0.3435944243 0.1849225606 0.0499598842 88.8422512768 1.5772520728
0.0005 0.0015 0.7984 0.1996 0.0014818801 0.0017959201 82.1816457188 2.1468269358 2.7498863586 0.1911875052 0.4627682461 0.0786124016 85.3957822036 2.4184227627
0.0055 0.0045 0.792 0.198 0.0056496680 0.0037689750 88.3951581070 0.8689366372 0.9310766198 0.2667087332 0.1461276178 0.0651724039 89.4780120126 1.2045867493
0.0055 0.005 0.7916 0.1979 0.0070389306 0.0022987061 88.0065119374 1.0470995452 0.9246074406 0.2831616722 0.1614608571 0.0665405020 89.0996191657 1.3991004255
0.0055 0.0055 0.7912 0.1978 0.0044456404 0.0044068808 89.0474740309 0.7437950474 0.7373247020 0.1812796306 0.1089953154 0.0274259460 89.8982396887 .9569075048
0.0055 0.006 0.7908 0.1977 0.0048161104 0.0035918402 88.7147116242 0.5585387330 0.8482711257 0.2396588623 0.1322722811 0.0208810952 89.7000711414 .8226705307
0.0055 0.0065 0.7904 0.1976 0.0044456404 0.0035437545 88.7271584623 1.1176711022 0.8091325914 0.2403250017 0.1396617940 0.0358486589 89.6803984881 1.3973885173
0.0055 0.006999999999999999 0.79 0.1975 0.0037973179 0.0021442503 88.7111553848 0.9434929782 0.7342518419 0.1522148520 0.1193406335 0.0416771149 89.5685451781 1.1395291954
0.0055 0.0075 0.7896 0.1974 0.0043530229 0.0017177989 89.2354466880 1.2523332808 0.6385079894 0.3082117542 0.1110274315 0.0626846766 89.9893351318 1.6249475105
0.0055 0.008 0.7892 0.1973 0.0021302027 0.0007409401 90.1285708267 0.5492401978 0.4326263606 0.2031698237 0.0846099228 0.0379608132 90.6479373128 .7911117748
0.0055 0.0085 0.7888 0.1972 0.0036120828 0.0015934519 89.8191779937 0.9709462818 0.5083157575 0.1870857104 0.0859030876 0.0223525132 90.4170089216 1.1819779573
0.0055 0.009000000000000001 0.7884 0.1971 0.0028711428 0.0037231778 89.7386545716 0.8055996979 0.5366184166 0.2164484315 0.0881199415 0.0395804827 90.3662640725 1.0653517899
0.0005 0.002 0.7979999999999999 0.1995 0.0012040276 0.0009445170 84.5145388047 0.9334008421 1.9752021465 0.3926631921 0.3190422199 0.0591576547 86.8099871987 1.3861662059
0.0055 0.0095 0.7879999999999999 0.19699999999999998 0.0022228202 0.0025800252 90.0241697969 0.4159947154 0.4185558958 0.0976856773 0.0768509343 0.0345296686 90.5217994472 .5507900865
0.0055 0.01 0.7876 0.1969 0.0029637603 0.0027846929 89.8687113290 0.3682529687 0.4842180649 0.1970961555 0.0884894171 0.0212697345 90.4443825713 .5894035516
0.006 0.0 0.7952 0.1988 0.3294404779 0.0215271463 0.0000000000 0.0000000000 24.8084936761 0.6649084278 4.2602389311 0.1470977161 29.3981730851 .8335332902
0.006 0.0005 0.7948 0.1987 0.0526993624 0.0086169132 69.3004383599 4.4444174645 6.2008700155 0.8360087046 1.0929089596 0.1541134250 76.6469166974 5.4431565073
0.006 0.001 0.7944 0.1986 0.0284335751 0.0038678207 78.3899324030 2.9985887597 3.5109852943 0.7610140453 0.6295865000 0.1252985560 82.5589377724 3.8887691817
0.006 0.0015 0.794 0.1985 0.0171342391 0.0072455074 83.7839856127 1.1132296625 2.2535385826 0.2135794402 0.3864715253 0.0520108335 86.4411299597 1.3860654436
0.006 0.002 0.7936 0.1984 0.0147261839 0.0122227042 84.2363900755 2.6209802402 2.1057178374 0.6329241432 0.3458292042 0.1053660071 86.7026633010 3.3714930947
0.006 0.0025 0.7932 0.1983 0.0113919536 0.0032402894 85.3461908041 0.6691803762 1.7237128042 0.2616393137 0.3009379133 0.0429037436 87.3822334752 .9769637229
0.006 0.003 0.7928 0.1982 0.0094469859 0.0036861303 86.6030674362 2.5293805424 1.3625708740 0.4964889596 0.2283359490 0.1051247492 88.2034212451 3.1346803815
0.006 0.0035 0.7924 0.1981 0.0066684606 0.0037323822 87.3712151596 1.5482317293 1.1652609077 0.2958721393 0.1923120735 0.0622476006 88.7354566014 1.9100838514
0.0005 0.0025 0.7976 0.1994 0.0012040276 0.0012563250 84.8648283915 1.1863761644 1.8797817530 0.2210566912 0.3064800480 0.0291253693 87.0522942201 1.4378145499
0.006 0.004 0.792 0.198 0.0054644330 0.0034355978 87.6049108956 0.8175509623 1.0520502713 0.2060385343 0.1873241523 0.0266278921 88.8497497522 1.0536529865
0.006 0.0045 0.7916 0.1979 0.0074094007 0.0023430582 87.8698507353 0.9113281275 1.0657972771 0.2423676939 0.1777177855 0.0631641282 89.1207751986 1.2192030078
0.006 0.005 0.7912 0.1978 0.0056496680 0.0032823729 88.3954121241 0.6865382642 0.8950109456 0.2104532481 0.1549950333 0.0526603257 89.4510677710 .9529342109
0.006 0.0055 0.7908 0.1977 0.0046308754 0.0028092281 88.1502856185 1.0152336281 0.8906442496 0.3070349745 0.1433565505 0.0525045563 89.1889172940 1.3775823870
0.006 0.006 0.7904 0.1976 0.0043530229 0.0024574202 88.8455304329 0.7636374385 0.7153294927 0.2230802445 0.1252522438 0.0304139281 89.6904651923 1.0195890313
0.006 0.0065 0.79 0.1975 0.0039825529 0.0016148414 89.1988682250 0.8934018094 0.6592093629 0.2285264458 0.1136137610 0.0467791771 89.9756739018 1.1703222737
0.006 0.006999999999999999 0.7896 0.1974 0.0036120828 0.0029521604 89.5958969590 0.4143622432 0.5576432491 0.1336187005 0.0925536492 0.0360953313 90.2497059401 .5870284354
0.006 0.0075 0.7892 0.1973 0.0043530229 0.0015048564 89.4645701161 1.1233271664 0.6092349534 0.2541872976 0.1040073942 0.0584379202 90.1821654866 1.4374572406
0.006 0.008 0.7888 0.1972 0.0033342303 0.0040328518 89.4742227661 1.4894819640 0.5464839149 0.2937238910 0.0969873570 0.0368735954 90.1210282683 1.8241123022
0.006 0.0085 0.7884 0.1971 0.0025006727 0.0026586226 89.8311167976 0.6030316836 0.4824390406 0.1887698295 0.0905215332 0.0161473962 90.4065780441 .8106075319
0.0005 0.003 0.7972 0.1993 0.0008335576 0.0019777688 87.4885710618 0.8446028610 1.1638053424 0.1596472327 0.2039505563 0.0546199485 88.8571605181 1.0608478110
0.006 0.009000000000000001 0.7879999999999999 0.19699999999999998 0.0034268478 0.0026586226 89.4955602028 0.3064899265 0.5175343379 0.0311764775 0.1041921320 0.0271105509 90.1207135205 .3674355775
0.006 0.0095 0.7876 0.1969 0.0024080552 0.0022987061 89.9941957786 0.6829979099 0.4764550498 0.1334729799 0.0988347352 0.0547647167 90.5718936188 .8735343126
0.006 0.01 0.7872 0.1968 0.0027785253 0.0020291479 89.8610908159 0.3917895785 0.4057792668 0.1497318049 0.0807304286 0.0269641291 90.3503790366 .5705146604
0.0065 0.0 0.7948 0.1987 0.3638015736 0.0482806464 0.0000000000 0.0000000000 25.4589696470 1.8544417640 4.2323435199 0.1384523402 30.0551147405 2.0411747506
0.0065 0.0005 0.7944 0.1986 0.0455678142 0.0100880834 71.5495058014 2.9816767912 5.7368681357 1.0464887722 0.9700583074 0.0773202276 78.3020000587 4.1155738744
0.0065 0.001 0.794 0.1985 0.0310268654 0.0103300705 78.8136329330 0.8359523444 3.4589084015 0.1671898013 0.6136990473 0.0456208922 82.9172672472 1.0590931084
0.0065 0.0015 0.7936 0.1984 0.0192644418 0.0037780679 82.5426040240 1.2079013053 2.4558621629 0.4767756560 0.4256359437 0.0899307061 85.4433665724 1.7783857353
0.0065 0.002 0.7932 0.1983 0.0148188014 0.0089220999 84.2399463149 1.3778299853 2.0314840058 0.4389224879 0.3319738675 0.0684338318 86.6182229896 1.8941084049
0.0065 0.0025 0.7928 0.1982 0.0104657785 0.0060761603 86.6840988925 0.6312058753 1.4680184954 0.3536023420 0.2364644132 0.0487791817 88.3990475796 1.0396635593
0.0065 0.003 0.7924 0.1981 0.0087060458 0.0055074330 86.6084017954 1.6725300957 1.4282330431 0.2704654671 0.2357254619 0.0398348895 88.2810663462 1.9883378853
0.0005 0.0035 0.7968 0.1992 0.0005557051 0.0006930860 88.1520637382 1.1557243402 1.0465514689 0.3859211083 0.1708824861 0.0763573069 89.3700533983 1.6186958414
0.0065 0.0035 0.792 0.198 0.0110214835 0.0054761938 86.6508226518 1.2516467986 1.3975044418 0.3716111316 0.2370186266 0.0624468495 88.2963672037 1.6911809735
0.0065 0.004 0.7916 0.1979 0.0087986633 0.0029868249 87.8802654366 0.9661237269 1.0205130226 0.2006749406 0.1806735907 0.0655920739 89.0902507132 1.2353775663
0.0065 0.0045 0.7912 0.1978 0.0078724882 0.0061714125 87.6445375638 2.0057351406 1.0937764773 0.2933927906 0.1847378228 0.0626694304 88.9309243521 2.3679687741
0.0065 0.005 0.7908 0.1977 0.0068536956 0.0033852935 88.1182794633 1.3464108502 0.9466026499 0.2267874096 0.1544408198 0.0556352300 89.2261766286 1.6322187833
0.0065 0.0055 0.7904 0.1976 0.0037047003 0.0033135847 89.4368822517 0.6256085975 0.6118226251 0.2307434804 0.1049310833 0.0231210290 90.1573406604 .8827866916
0.0065 0.006 0.79 0.1975 0.0047234929 0.0027097547 88.8092059870 1.0972543960 0.7449259876 0.2910131350 0.1309791164 0.0548693104 89.6898345839 1.4458465961
0.0065 0.0065 0.7896 0.1974 0.0052791980 0.0023865862 89.3693137020 0.5918836189 0.6438450623 0.1550627309 0.1089953154 0.0297651561 90.1274332777 .7790980921
0.0065 0.006999999999999999 0.7892 0.1973 0.0034268478 0.0042885007 88.9694907798 1.1794438419 0.6433598738 0.2700496859 0.1300554272 0.0549687384 89.7463329286 1.5087507669
0.0065 0.0075 0.7888 0.1972 0.0037973179 0.0027097547 89.4826053305 0.4532052415 0.5469691034 0.1883870087 0.0951399787 0.0234551568 90.1285117305 .6677571617
0.0065 0.008 0.7884 0.1971 0.0033342303 0.0028934635 89.6774364495 0.5953428305 0.5172108789 0.0651157516 0.0986499974 0.0176963021 90.2966315561 .6810483477
0.0005 0.004 0.7964 0.1991 0.0004630875 0.0005857646 88.0141324506 1.4265446791 0.9860646432 0.3047793671 0.1710672239 0.0745059343 89.1717274052 1.8064157451
0.0065 0.0085 0.7879999999999999 0.19699999999999998 0.0049087280 0.0027223876 89.8046990188 0.7073244816 0.5049194384 0.2723259373 0.0799914773 0.0389021186 90.3945186625 1.0212749251
0.0065 0.009000000000000001 0.7876 0.1969 0.0035194653 0.0029052977 89.8072391898 0.4415767177 0.4858353597 0.1089408629 0.0805456907 0.0256619389 90.3771397055 .5790848172
0.0065 0.0095 0.7872 0.1968 0.0042604054 0.0053494128 89.7015680744 0.9495519515 0.5427641369 0.2360594546 0.0995736865 0.0464335495 90.3481663032 1.2373943684
0.0065 0.01 0.7868 0.1967 0.0036120828 0.0025126500 89.9060518434 0.4472796186 0.5026552257 0.1513068970 0.0846099228 0.0264530113 90.4969290747 .6275521769
0.006999999999999999 0.0 0.7944 0.1986 0.3708405042 0.0362909390 0.0000000000 0.0000000000 24.9362599658 0.8161607372 4.1880064424 0.1577665333 29.4951069124 1.0102182095
0.006999999999999999 0.0005 0.794 0.1985 0.0591825880 0.0133626236 69.4861248632 2.8343981114 6.1314880684 0.8364592450 1.0528208520 0.1340916658 76.7296163716 3.8183116458
0.006999999999999999 0.001 0.7936 0.1984 0.0375100910 0.0061714125 78.1765580354 1.2896760337 3.5522263118 0.1949156293 0.6301407135 0.0621048886 82.3964351517 1.5528679641
0.006999999999999999 0.0015 0.7932 0.1983 0.0185235017 0.0068561984 83.8065931350 2.0191742767 2.2507891815 0.6280700193 0.3958931542 0.1119066040 86.4717989724 2.7660070984
0.006999999999999999 0.002 0.7928 0.1982 0.0189865893 0.0069801903 83.6374177435 0.6340551872 2.2100333524 0.2591388798 0.3809293906 0.0384432263 86.2473670758 .9386174836
0.006999999999999999 0.0025 0.7924 0.1981 0.0133369212 0.0044379156 85.3741326856 1.5948240107 1.6641963553 0.3094726468 0.2822793932 0.0621400481 87.3339453553 1.9708746212
0.0 0.0015 0.7988 0.1997 0.0000000000 0.0000000000 82.4117852153 2.2246692117 2.5805555924 0.4766005073 0.4302543893 0.1040413503 85.4225951970 2.8053110693
0.0005 0.0045 0.7959999999999999 0.19899999999999998 0.0006483226 0.0013861719 87.6508879914 1.2986813199 1.1367965191 0.2858714854 0.1873241523 0.0795823438 88.9756569854 1.6655213210
0.006999999999999999 0.003 0.792 0.198 0.0121328936 0.0048089807 86.4351621303 0.5444093252 1.3983130892 0.0928975038 0.2488418473 0.0425394690 88.0944499604 .6846552787
0.006999999999999999 0.0035 0.7916 0.1979 0.0096322209 0.0017959201 87.5505512352 2.0758680606 1.0643417118 0.3257207648 0.1864004632 0.0605015665 88.8109256311 2.4638863120
0.006999999999999999 0.004 0.7912 0.1978 0.0086134283 0.0045974122 87.8401307341 0.9460920161 1.0847196264 0.2977467410 0.1740230291 0.0387614996 89.1074868179 1.2871976689
0.006999999999999999 0.0045 0.7908 0.1977 0.0064832256 0.0043441462 88.5859249523 0.9222717072 0.8720453594 0.2522619090 0.1533323929 0.0635347725 89.6177859302 1.2424125349
0.006999999999999999 0.005 0.7904 0.1976 0.0078724882 0.0044993429 88.6661943573 1.6046591618 0.8526378217 0.4091821062 0.1509308012 0.0804371477 89.6776354684 2.0987777586
0.006999999999999999 0.0055 0.79 0.1975 0.0071315482 0.0046714494 88.8701700921 0.7862892567 0.8126906400 0.2641315254 0.1355975619 0.0586570952 89.8255898422 1.1137493267
0.006999999999999999 0.006 0.7896 0.1974 0.0056496680 0.0027723439 88.7063290598 1.0597591156 0.7484840362 0.1666664475 0.1313485920 0.0468141827 89.5918113560 1.2760120897
0.006999999999999999 0.0065 0.7892 0.1973 0.0064832256 0.0044224254 89.3459441284 1.0946641280 0.6284807616 0.1698556892 0.1221117009 0.0460201161 90.1030198165 1.3149623587
0.006999999999999999 0.006999999999999999 0.7888 0.1972 0.0042604054 0.0022228202 89.3263848114 0.5655198944 0.6189387222 0.1691712013 0.1104732180 0.0424270028 90.0600571570 .7793409187
0.006999999999999999 0.0075 0.7884 0.1971 0.0043530229 0.0029052977 89.6606713206 0.7850754393 0.5181812558 0.2008609831 0.0884894171 0.0174633437 90.2716950164 1.0063050638
0.0005 0.005 0.7956 0.1989 0.0000926175 0.0003704700 88.8274952185 0.7169844147 0.8028251417 0.2125309990 0.1224811765 0.0275649632 89.7528941542 .9574508469
0.006999999999999999 0.008 0.7879999999999999 0.19699999999999998 0.0042604054 0.0030661851 89.4805731937 1.1291174293 0.5919298990 0.2608992792 0.1071479372 0.0467353832 90.1839114353 1.4398182768
0.006999999999999999 0.0085 0.7876 0.1969 0.0025006727 0.0028456343 89.9314535538 0.5988721387 0.4882613019 0.2290751801 0.0772204099 0.0312551065 90.4994359383 .8620480596
0.006999999999999999 0.009000000000000001 0.7872 0.1968 0.0034268478 0.0035918402 89.6037714893 0.4255877493 0.5489098571 0.1453781614 0.0923689114 0.0155881946 90.2484771056 .5901459455
0.006999999999999999 0.0095 0.7868 0.1967 0.0035194653 0.0044068808 89.9916556075 0.5548454622 0.4342436554 0.1928721532 0.0751882939 0.0334696810 90.5046070221 .7855941772
0.006999999999999999 0.01 0.7864 0.1966 0.0027785253 0.0029868249 89.7648183334 0.9571011232 0.5270763773 0.2135843388 0.0836862337 0.0244970991 90.3783594697 1.1981693860
0.0075 0.0 0.794 0.1985 0.4165009359 0.0311205854 0.0000000000 0.0000000000 24.8020244969 1.2368789000 4.1990907118 0.2074269312 29.4176161446 1.4754264166
0.0075 0.0005 0.7936 0.1984 0.0597382930 0.0135487734 70.2222664314 3.8268958123 5.8254958911 0.8091705903 0.9816967903 0.1618598544 77.0891974058 4.8114750304
0.0075 0.001 0.7932 0.1983 0.0356577408 0.0046123147 77.2239938943 2.4344235940 3.8959014581 0.4758337485 0.6558192709 0.1402158858 81.8113723641 3.0550855430
0.0075 0.0015 0.7928 0.1982 0.0256550499 0.0078282343 81.8852077581 1.6518749284 2.6541425061 0.4127321135 0.4553787332 0.0442600364 85.0203840473 2.1166953126
0.0075 0.002 0.7924 0.1981 0.0190792068 0.0062925401 84.6489138529 0.5842976505 1.9637193534 0.2794030194 0.3328975567 0.0493440223 86.9646099698 .9193372323
0.0005 0.0055 0.7952 0.1988 0.0003704700 0.0009074625 89.2367167736 0.5217998557 0.6351116703 0.1435246860 0.1119511206 0.0188902893 89.9841500345 .6851222935
0.0075 0.0025 0.792 0.198 0.0148188014 0.0046123147 85.8036756090 0.9122978947 1.6054885539 0.2752797294 0.2706409104 0.0498997344 87.6946238747 1.2420896732
0.0075 0.003 0.7916 0.1979 0.0113919536 0.0091798856 87.0290541201 1.1332174206 1.2804122979 0.4147200535 0.2287054246 0.0435385937 88.5495637962 1.6006559534
0.0075 0.0035 0.7912 0.1978 0.0090765158 0.0054195094 87.2342999404 0.8904948471 1.1799782904 0.1401380117 0.1941594517 0.0347464295 88.6175141983 1.0707987977
0.0075 0.004 0.7908 0.1977 0.0087060458 0.0029521604 87.4895871302 1.6492979852 1.0955555016 0.4288160728 0.1694045835 0.0736045193 88.7632532611 2.1546707377
0.0075 0.0045 0.7904 0.1976 0.0091691333 0.0031216360 88.2818664785 1.2481053325 0.9377075285 0.3109391327 0.1581355763 0.0580253238 89.3868787166 1.6201914250
0.0075 0.005 0.79 0.1975 0.0082429583 0.0041995683 88.4993051198 1.4527072743 0.8823960461 0.3435164625 0.1579508385 0.0354773585 89.5478949627 1.8359006636
0.0075 0.0055 0.7896 0.1974 0.0057422855 0.0032928097 88.6331721337 1.0790979056 0.8089708619 0.3367355375 0.1291317381 0.0429990924 89.5770170192 1.4621253452
0.0075 0.006 0.7892 0.1973 0.0057422855 0.0030210917 88.9034463327 1.0019305324 0.7722582698 0.3226606497 0.1337501837 0.0401761232 89.8151970717 1.3677883970
0.0075 0.0065 0.7888 0.1972 0.0049087280 0.0040413509 89.5847202064 0.7887590631 0.5788298111 0.2426382073 0.1019752782 0.0156580971 90.2704340237 1.0510967184
0.0075 0.006999999999999999 0.7884 0.1971 0.0049087280 0.0030210917 88.7655150451 0.8398661368 0.7146825748 0.1623763985 0.1173085175 0.0240301234 89.6024148654 1.0292937504
0.0005 0.006 0.7948 0.1987 0.0004630875 0.0008283962 88.7317307702 0.8433618816 0.7934448318 0.3801054322 0.1298706894 0.0626759650 89.6555093789 1.2869716750
0.0075 0.0075 0.7879999999999999 0.19699999999999998 0.0042604054 0.0029521604 89.6215526866 0.6729595328 0.5793149995 0.1862533884 0.0895978440 0.0304677423 90.2947259355 .8926328239
0.0075 0.008 0.7876 0.1969 0.0046308754 0.0026196187 89.5153735370 0.7945862911 0.6244375246 0.2357379028 0.1019752782 0.0543593986 90.2464172152 1.0873032112
0.0075 0.0085 0.7872 0.1968 0.0041677879 0.0026196187 89.4361202004 0.6339538210 0.5712285255 0.1903813610 0.0919994357 0.0230322950 90.1035159495 .8499870957
0.0075 0.009000000000000001 0.7868 0.1967 0.0067610781 0.0050593241 89.5583024276 0.9689979793 0.5857841787 0.1824910626 0.0949552409 0.0511613715 90.2458029253 1.2077097375
0.0075 0.0095 0.7864 0.1966 0.0039825529 0.0057869269 90.0020703088 0.8692478670 0.4748377550 0.2790391803 0.0855336119 0.0502622696 90.5664242286 1.2043362438
0.0075 0.01 0.7859999999999999 0.1965 0.0047234929 0.0018890339 89.8046990188 0.7135929585 0.4415214820 0.2117408907 0.0761119830 0.0302564236 90.3270559767 .9574793067
0.008 0.0 0.7936 0.1984 0.4330794700 0.0235794791 0.0000000000 0.0000000000 25.3931457484 1.5018523860 4.2439820027 0.1968046631 30.0702072211 1.7222365282
0.008 0.0005 0.7932 0.1983 0.0708523940 0.0184492589 68.7736068856 5.4267538808 6.1292238556 1.5618414815 1.0742504395 0.2532647077 76.0479335747 7.2603093289
0.008 0.001 0.7928 0.1982 0.0371396209 0.0146487993 77.8775799036 1.8589438900 3.7375682966 0.4181049601 0.6323575674 0.0736323341 82.2846453885 2.3653299835
0.008 0.0015 0.7924 0.1981 0.0273221650 0.0105274782 81.0266299456 4.3046234654 2.7198046752 0.9804454633 0.4821657175 0.1915616314 84.2559225033 5.4871580383
0.0005 0.0065 0.7944 0.1986 0.0004630875 0.0010145740 89.0510302703 1.1276521662 0.6300980564 0.2549615891 0.1169390418 0.0632505184 89.7985304560 1.4468788477
0.008 0.002 0.792 0.198 0.0191718243 0.0039555375 83.3267548250 2.0155096909 2.1026449772 0.2412912795 0.3857325740 0.0809615484 85.8343042005 2.3417180563
0.008 0.0025 0.7916 0.1979 0.0159302115 0.0052588479 85.9576099742 0.7260564276 1.5112002667 0.1116163095 0.2643598244 0.0466973953 87.7491002768 .8896289803
0.008 0.003 0.7912 0.1978 0.0136147738 0.0059908567 86.5753795718 0.9344557015 1.3732450197 0.2608599763 0.2327696567 0.0508348005 88.1950090220 1.2521413350
0.008 0.0035 0.7908 0.1977 0.0075020182 0.0041995683 87.3663888346 1.3112661127 1.1385755434 0.2129062807 0.1952678787 0.0281044462 88.7077342749 1.5564764079
0.008 0.004 0.7904 0.1976 0.0083355758 0.0019427612 87.7624015002 1.2111865836 1.0353921348 0.2455575512 0.1928662870 0.0803760278 88.9989954978 1.5390629238
0.008 0.0045 0.79 0.1975 0.0084281933 0.0025126500 87.8772172314 1.0171892845 0.9810510293 0.1647463846 0.1779025233 0.0429069253 89.0445989773 1.2273552444
0.008 0.005 0.7896 0.1974 0.0078724882 0.0028092281 88.2544326312 1.7610403305 0.8765737848 0.3687219350 0.1546255577 0.0758064627 89.2935044619 2.2083779563
0.008 0.0055 0.7892 0.1973 0.0062979906 0.0037323822 88.6938822217 1.3428210051 0.8228795973 0.3452817978 0.1350433485 0.0559288991 89.6581031581 1.7477640842
0.008 0.006 0.7888 0.1972 0.0069463131 0.0049357399 88.7446856425 0.7329650230 0.7801830144 0.2157265159 0.1272843599 0.0266278921 89.6590993299 .9802551709
0.008 0.0065 0.7884 0.1971 0.0068536956 0.0049841646 88.9545037707 0.2710323222 0.7109627967 0.1582881385 0.1258064573 0.0178116388 89.7981267203 .4521162641
0.0005 0.006999999999999999 0.794 0.1985 0.0000926175 0.0003704700 89.5224860159 0.9196480092 0.5278850247 0.1640590739 0.0897825819 0.0528156357 90.1402462400 1.1368931888
0.008 0.006999999999999999 0.7879999999999999 0.19699999999999998 0.0060201381 0.0033649612 88.8704241092 1.3991321135 0.7111245262 0.1330615972 0.1254369817 0.0359247385 89.7130057552 1.5714834104
0.008 0.0075 0.7876 0.1969 0.0053718155 0.0031326084 89.3515325047 0.3808677944 0.6381845304 0.1661061761 0.1084411020 0.0487175741 90.1035299526 .5988241530
0.008 0.008 0.7872 0.1968 0.0061127556 0.0040328518 89.1440005305 1.0116102894 0.6778082532 0.1949183131 0.1191558957 0.0342039472 89.9470774350 1.2447654015
0.008 0.0085 0.7868 0.1967 0.0050013455 0.0020626899 89.7874258557 0.4054864144 0.5411468421 0.1407823312 0.0914452223 0.0273012252 90.4250192656 .5756326607
0.008 0.009000000000000001 0.7864 0.1966 0.0055570505 0.0026196187 89.3042853233 0.4921448813 0.6102053303 0.1219727674 0.1058547725 0.0180098060 90.0259024766 .6347470734
0.008 0.0095 0.7859999999999999 0.1965 0.0040751704 0.0039468536 89.7249376480 0.6660198655 0.4633549619 0.1130117655 0.0927383870 0.0292002659 90.2851061673 .8121787505
0.008 0.01 0.7856 0.1964 0.0032416128 0.0036580985 90.1895349318 0.3892006271 0.3902532367 0.0831899725 0.0604092680 0.0099552948 90.6434390493 .4860039929
0.0085 0.0 0.7932 0.1983 0.4799439293 0.0133651911 0.0000000000 0.0000000000 24.2857839948 0.9502311549 4.2269861230 0.1486486437 28.9927140471 1.1122449897
0.0085 0.0005 0.7928 0.1982 0.0764094446 0.0139603806 68.5421973036 3.7238109043 6.3021126704 0.9400418622 1.1134148579 0.2246235688 76.0341342765 4.9024367159
0.0085 0.001 0.7924 0.1981 0.0358429758 0.0108737846 79.1151512358 2.6038536949 3.4897987323 0.7790417589 0.5828478309 0.1161000423 83.2236407748 3.5098692807
0.0005 0.0075 0.7936 0.1984 0.0004630875 0.0010145740 89.6820087574 0.7750128041 0.5492333161 0.1642056867 0.1023447538 0.0316845563 90.3340499148 .9719176211
0.0085 0.0015 0.792 0.198 0.0286188101 0.0073954950 81.7371157863 2.2237700166 2.6832538126 0.4505382761 0.4363507374 0.0941010297 84.8853391464 2.7758048174
0.0085 0.002 0.7916 0.1979 0.0204684694 0.0083745896 83.6407199659 1.7206028894 2.2698732602 0.5775631257 0.3659656269 0.1082469062 86.2970273224 2.4147875109
0.0085 0.0025 0.7912 0.1978 0.0157449765 0.0094087720 86.2509997297 1.3556049200 1.4557270548 0.2628796171 0.2438539261 0.0696243499 87.9663256871 1.6975176590
0.0085 0.003 0.7908 0.1977 0.0129664512 0.0068059691 87.1626671170 1.0739578816 1.2686060458 0.2830411925 0.2133721853 0.0407094430 88.6576117993 1.4045144862
0.0085 0.0035 0.7904 0.1976 0.0113919536 0.0039119250 87.1558086552 1.4170940147 1.2120007276 0.2176506294 0.2139263988 0.0325390386 88.5931277352 1.6711956077
0.0085 0.004 0.79 0.1975 0.0090765158 0.0032402894 87.1365033552 1.9503580821 1.1188445468 0.4092651985 0.1972999947 0.0561384170 88.4617244125 2.4190019870
0.0085 0.0045 0.7896 0.1974 0.0104657785 0.0064858713 87.8655324446 1.1089915500 1.0340982989 0.3434007054 0.1806735907 0.0520239553 89.0907701127 1.5109020820
0.0085 0.005 0.7892 0.1973 0.0081503408 0.0035437545 88.6943902559 0.4418688678 0.8369500621 0.0836940296 0.1524087038 0.0354965927 89.6918993626 .5646032446
0.0085 0.0055 0.7888 0.1972 0.0071315482 0.0023865862 89.0025130034 0.9056669852 0.7061109123 0.2870584840 0.1102884802 0.0310579390 89.8260439441 1.2261699944
0.0085 0.006 0.7884 0.1971 0.0073167832 0.0020626899 89.0215642862 0.8313759021 0.7104776083 0.2369468810 0.1154611392 0.0511827132 89.8548198169 1.1215681862
0.0005 0.008 0.7932 0.1983 0.0001852350 0.0004537313 89.0246124915 1.4622823737 0.6406104726 0.2586547425 0.1156458771 0.0603207890 89.7810540762 1.7817116365
0.0085 0.0065 0.7879999999999999 0.19699999999999998 0.0072241657 0.0065908275 89.2456073722 1.2636400956 0.6383462599 0.2555051453 0.1054852968 0.0547323019 89.9966630946 1.5804683703
0.0085 0.006999999999999999 0.7876 0.1969 0.0048161104 0.0029052977 89.4333260123 0.5710322584 0.5434110548 0.1466664373 0.0980957839 0.0496584065 90.0796489614 .7702623999
0.0085 0.0075 0.7872 0.1968 0.0061127556 0.0031761189 89.2910764339 0.4827645690 0.5707433370 0.1936825155 0.1123205963 0.0235016717 89.9802531228 .7031248751
0.0085 0.008 0.7868 0.1967 0.0040751704 0.0030661851 89.5456015724 0.2240574856 0.5194750917 0.1059425625 0.0853488741 0.0232974831 90.1545007086 .3563637163
0.0085 0.0085 0.7864 0.1966 0.0042604054 0.0010800965 89.3502624192 0.8632940863 0.5721989024 0.1724330567 0.1064089859 0.0366582408 90.0331307129 1.0734654803
0.0085 0.009000000000000001 0.7859999999999999 0.1965 0.0038899354 0.0032928097 89.9728583418 0.4783486732 0.4487993087 0.1968348110 0.0842404472 0.0408333277 90.5097880331 .7193096216
0.0085 0.0095 0.7856 0.1964 0.0043530229 0.0033445053 89.4826053305 1.7092267156 0.4441091537 0.1178403214 0.0914452223 0.0265148657 90.0225127294 1.8569264080
0.0085 0.01 0.7852 0.1963 0.0027785253 0.0027474793 89.9680320168 0.3402441299 0.4505783329 0.1194321570 0.0788830503 0.0318821303 90.5002719253 .4943058965
0.009000000000000001 0.0 0.7928 0.1982 0.4951332007 0.0524395066 0.0000000000 0.0000000000 25.0687164104 1.3745450876 4.2168255428 0.1016252821 29.7806751539 1.5286098763
0.009000000000000001 0.0005 0.7924 0.1981 0.0783544122 0.0129849615 68.7156909859 5.1712910148 6.4120887172 1.2820374986 1.0563308707 0.2001371508 76.2624649860 6.6664506257
0.0005 0.0085 0.7928 0.1982 0.0005557051 0.0006930860 89.5349328540 0.8150892356 0.5862693672 0.3103622022 0.0870115145 0.0432207550 90.2087694408 1.1693652788
0.009000000000000001 0.001 0.792 0.198 0.0413074088 0.0145901240 78.6713833545 1.5017472301 3.5967019190 0.4483313897 0.6277391218 0.1041475758 82.9371318041 2.0688163196
0.009000000000000001 0.0015 0.7916 0.1979 0.0313047179 0.0055755432 81.8090026268 1.7006428249 2.8648760193 0.4894612808 0.4734830398 0.0901747683 85.1786664038 2.2858544172
0.009000000000000001 0.002 0.7912 0.1978 0.0234322297 0.0119845768 83.6318293673 1.8906741355 2.1270661288 0.5254546771 0.3648572000 0.1437065537 86.1471849258 2.5718199431
0.009000000000000001 0.0025 0.7908 0.1977 0.0181530317 0.0070145153 85.4140133710 2.0548935616 1.6853829173 0.4623963229 0.3090663775 0.0932777837 87.4266156975 2.6175821835
0.009000000000000001 0.003 0.7904 0.1976 0.0125959812 0.0054761938 86.6531088058 1.2555388908 1.3573955306 0.3657984793 0.2429302370 0.0315463837 88.2660305546 1.6583599476
0.009000000000000001 0.0035 0.79 0.1975 0.0138926263 0.0093722329 86.7648763316 1.5200230703 1.2136180224 0.4024606848 0.2033963429 0.0923275208 88.1957833232 2.0241835088
0.009000000000000001 0.004 0.7896 0.1974 0.0118550411 0.0059333063 88.0270873229 1.1164356608 0.9873584790 0.2604095758 0.1725451265 0.0568248258 89.1988459695 1.4396033687
0.009000000000000001 0.0045 0.7892 0.1973 0.0097248384 0.0062267626 88.0646818543 1.2010175829 0.9865498316 0.4008451392 0.1655250892 0.0695399888 89.2264816135 1.6776294735
0.009000000000000001 0.005 0.7888 0.1972 0.0083355758 0.0026196187 88.6606059810 0.7232797939 0.8463303720 0.2488187954 0.1379991536 0.0579806065 89.6532710824 1.0326988145
0.009000000000000001 0.0055 0.7884 0.1971 0.0076872532 0.0044068808 88.7109013677 1.1026374276 0.7999140110 0.2846041858 0.1333807080 0.0781386397 89.6518833399 1.4697871339
0.0005 0.009000000000000001 0.7924 0.1981 0.0000000000 0.0000000000 89.6840408942 0.5740867482 0.4659426336 0.0775721760 0.0975415704 0.0172747152 90.2475250982 .6689336394
0.009000000000000001 0.006 0.7879999999999999 0.19699999999999998 0.0073167832 0.0015934519 88.7218241031 0.9155658831 0.7829324156 0.2394566493 0.1317180676 0.0372346403 89.6437913695 1.1938506246
0.009000000000000001 0.0065 0.7876 0.1969 0.0062979906 0.0033445053 89.0586507834 1.0630807312 0.7290764985 0.3309043667 0.1326417568 0.0615662181 89.9266670293 1.4588958213
0.009000000000000001 0.006999999999999999 0.7872 0.1968 0.0060201381 0.0014348243 89.2992049812 1.1663314772 0.6566216912 0.3008411793 0.1071479372 0.0479464945 90.0689947477 1.5165539753
0.009000000000000001 0.0075 0.7868 0.1967 0.0060201381 0.0028092281 89.1907396777 0.5663371583 0.6614735756 0.1177541675 0.1113969071 0.0271155858 89.9696302985 .7140161397
0.009000000000000001 0.008 0.7864 0.1966 0.0062979906 0.0059908567 89.3804904546 1.7202780983 0.5676704769 0.3713204622 0.1163848284 0.0938133516 90.0708437505 2.1914027688
0.009000000000000001 0.0085 0.7859999999999999 0.1965 0.0061127556 0.0054131745 89.8651550896 0.4176350206 0.4942452927 0.1567705181 0.0879352036 0.0383329869 90.4534483415 .6181517001
0.009000000000000001 0.009000000000000001 0.7856 0.1964 0.0048161104 0.0042885007 89.7927602149 0.9259296630 0.4478289318 0.2625470780 0.0777746234 0.0525695163 90.3231798805 1.2453347580
0.009000000000000001 0.0095 0.7852 0.1963 0.0039825529 0.0039555375 89.8359431226 0.8636632349 0.4429770474 0.2387828297 0.0912604845 0.0396115114 90.3741632074 1.1460131135
0.009000000000000001 0.01 0.7848 0.1962 0.0050939630 0.0050047746 89.7589759400 0.7105210317 0.5382357114 0.1898254954 0.0938468140 0.0317963794 90.3961524284 .9371476811
0.0095 0.0 0.7924 0.1981 0.5226406007 0.0320761590 0.0000000000 0.0000000000 25.1858085543 1.0511528431 4.1889301316 0.1917610636 29.8973792866 1.2749900657
0.0 0.002 0.7984 0.1996 0.0000000000 0.0000000000 83.9109941649 2.1032894794 2.0178987294 0.5535843019 0.3683672186 0.1365781104 86.2972601129 2.7934518917
0.0005 0.0095 0.792 0.198 0.0003704700 0.0006930860 89.5608425986 1.1280299863 0.5671852885 0.2545862450 0.0929231249 0.0300754083 90.2213214820 1.4133847256
0.0095 0.0005 0.792 0.198 0.0851154904 0.0285850703 69.0436270675 6.0191396061 6.0300836840 1.4982359307 1.0496803090 0.3338465479 76.2085065509 7.8798071550
0.0095 0.001 0.7916 0.1979 0.0416778788 0.0117737219 77.8483679366 2.6918524174 3.5284520782 0.7217750263 0.6403012938 0.1384148677 82.0587991874 3.5638160333
0.0095 0.0015 0.7912 0.1978 0.0356577408 0.0103300705 82.2433718752 2.6903030064 2.6526869407 0.7988510436 0.4444792016 0.1498696333 85.3761957583 3.6493537538
0.0095 0.002 0.7908 0.1977 0.0209315569 0.0074877117 84.6252902622 2.7409302936 1.9389747429 0.4917878386 0.3207048603 0.1262958339 86.9059014223 3.3665016778
0.0095 0.0025 0.7904 0.1976 0.0161154465 0.0056001052 86.2497296441 2.3020849133 1.4647839058 0.4981337315 0.2397896940 0.0940865215 87.9704186904 2.8999052715
0.0095 0.003 0.79 0.1975 0.0143557138 0.0079023959 86.7186452187 1.6931366367 1.4665629300 0.6686003921 0.2457013043 0.0922580021 88.4452651668 2.4618974268
0.0095 0.0035 0.7896 0.1974 0.0126885987 0.0036392907 87.4304011449 1.2456884839 1.2021352293 0.1718556669 0.2070910993 0.0619287916 88.8523160722 1.4831122331
0.0095 0.004 0.7892 0.1973 0.0117624236 0.0067452003 87.8083785961 0.7145486244 1.0159845971 0.2525955624 0.1810430663 0.0321252647 89.0171686831 1.0060146518
0.0095 0.0045 0.7888 0.1972 0.0094469859 0.0050593241 88.0959259582 1.3199403363 0.8975986173 0.2791508930 0.1575813628 0.0439132336 89.1605529242 1.6480637870
0.0095 0.005 0.7884 0.1971 0.0102805434 0.0044379156 88.2478281865 1.4798151378 0.9056850913 0.2997279716 0.1431718127 0.0638348709 89.3069656339 1.8478158959
0.0005 0.01 0.7916 0.1979 0.0002778525 0.0004537313 89.5898005485 1.0999012186 0.5667001000 0.2479253330 0.1099190046 0.0644732355 90.2666975056 1.4127535184
0.0095 0.0055 0.7879999999999999 0.19699999999999998 0.0103731610 0.0079370557 87.9132876602 1.9370296433 0.8654144507 0.3246461412 0.1448344531 0.0652770515 88.9339097250 2.3348898917
0.0095 0.006 0.7876 0.1969 0.0058349030 0.0050253000 88.3395283612 1.6322349302 0.8164104181 0.3404067109 0.1379991536 0.0771540880 89.2997728359 2.0548210291
0.0095 0.0065 0.7872 0.1968 0.0059275205 0.0035822747 89.3469601968 0.4602952543 0.6867033746 0.1624504808 0.1108426937 0.0489189103 90.1504337856 .6752469201
0.0095 0.006999999999999999 0.7868 0.1967 0.0061127556 0.0021442503 89.3454360942 0.9202111004 0.5733310087 0.1885380106 0.1003126378 0.0630667979 90.0251924963 1.1739601592
0.0095 0.0075 0.7864 0.1966 0.0051865805 0.0018890339 89.8100333779 0.6219600369 0.5353245808 0.1466807038 0.0919994357 0.0289891260 90.4425439749 .7995189006
0.0095 0.008 0.7859999999999999 0.1965 0.0051865805 0.0032823729 89.4607598595 0.9064779658 0.5930620053 0.1487228989 0.0955094544 0.0571744908 90.1545178997 1.1156577284
0.0095 0.0085 0.7856 0.1964 0.0052791980 0.0030210917 89.4262135334 0.7108968989 0.5052428974 0.1857212236 0.0892283684 0.0397353837 90.0259639972 .9393745979
0.0095 0.009000000000000001 0.7852 0.1963 0.0047234929 0.0022228202 89.8133356003 0.3304277301 0.5081540280 0.1923441580 0.0807304286 0.0209528854 90.4069435498 .5459475937
0.0095 0.0095 0.7848 0.1962 0.0052791980 0.0047803556 89.8750617566 0.8414095630 0.4554302174 0.1776181457 0.0877504658 0.0445367604 90.4235216378 1.0683448247
0.0095 0.01 0.7844 0.1961 0.0058349030 0.0017177989 89.6106299511 0.9740175151 0.5799619174 0.2820154079 0.0999431621 0.0426484379 90.2963699336 1.3003991598
0.001 0.0 0.7992 0.1998 0.0584416479 0.0028335509 0.0000000000 0.0000000000 24.5411548447 1.1943739552 4.2907206719 0.3521190133 28.8903171645 1.5493265194
0.01 0.0 0.792 0.198 0.5385708122 0.0387003786 0.0000000000 0.0000000000 24.3090730400 1.1051351146 4.1985364983 0.1656578163 29.0461803505 1.3094933095
0.01 0.0005 0.7916 0.1979 0.0858564304 0.0209945731 69.3652127215 3.6521400843 6.1266361840 1.0035017002 1.0310217889 0.2031457605 76.6087271248 4.8797821181
0.01 0.001 0.7912 0.1978 0.0472349294 0.0074325190 78.6332807889 1.9652070006 3.5324953152 0.5462364784 0.6172090659 0.0723964877 82.8302200994 2.5912724857
0.01 0.0015 0.7908 0.1977 0.0328792155 0.0126584791 82.3688563247 1.7849180213 2.4883697885 0.4155237965 0.4459571042 0.1143131614 85.3360624329 2.3274134583
0.01 0.002 0.7904 0.1976 0.0232469946 0.0096143933 84.4398577760 1.2378820365 1.9337993995 0.2212104596 0.3358533618 0.0888556281 86.7327575319 1.5575625175
0.01 0.0025 0.79 0.1975 0.0168563866 0.0109052938 85.8331415931 1.8687350395 1.6202059366 0.7196293858 0.2663919404 0.0945713315 87.7365958567 2.6938410506
0.01 0.003 0.7896 0.1974 0.0151892714 0.0065595169 86.2685269098 1.0741513256 1.5002026620 0.2847052629 0.2549381954 0.0534527964 88.0388570386 1.4188689018
0.01 0.0035 0.7892 0.1973 0.0112067185 0.0061825222 88.0441064689 0.9434970815 1.0366859706 0.1196535864 0.1793804259 0.0243237354 89.2713795839 1.0936569255
0.01 0.004 0.7888 0.1972 0.0140778613 0.0051266949 87.5116866183 0.6977002309 1.1442360752 0.2162487056 0.1976694704 0.0361444637 88.8676700252 .9552200951
0.01 0.0045 0.7884 0.1971 0.0108362485 0.0078282343 88.3715345163 0.8536250743 0.9003480185 0.2503446985 0.1477902582 0.0380936379 89.4305090415 1.1498916450
0.001 0.0005 0.7988 0.1997 0.0070389306 0.0036298502 70.3149826745 2.8683296481 5.8379490611 0.7903113249 1.0033111155 0.1680216650 77.1632817817 3.8302924882
0.01 0.005 0.7879999999999999 0.19699999999999998 0.0101879259 0.0070047253 88.6329181166 1.1053474831 0.8301574239 0.2732502736 0.1283927868 0.0446439121 89.6016562532 1.4302463941
0.01 0.0055 0.7876 0.1969 0.0072241657 0.0050931209 88.9608541983 0.2424574299 0.7109627967 0.0820043427 0.1198948470 0.0227879927 89.7989360077 .3523428862
0.01 0.006 0.7872 0.1968 0.0081503408 0.0029052977 88.9019222301 0.5341065864 0.7882694884 0.1554367558 0.1217422252 0.0254750711 89.8200842845 .7179237110
0.01 0.0065 0.7868 0.1967 0.0075020182 0.0043203859 89.1460326673 1.4010981113 0.6955984960 0.3773511668 0.1208185361 0.0609959419 89.9699517176 1.8437656059
0.01 0.006999999999999999 0.7864 0.1966 0.0068536956 0.0055384960 88.8226688935 1.2748942084 0.7226073193 0.2270179615 0.1267301464 0.0566925434 89.6788600548 1.5641432093
0.01 0.0075 0.7859999999999999 0.1965 0.0059275205 0.0043599145 89.7399246572 0.4641014150 0.4816303932 0.1099598727 0.0842404472 0.0159944979 90.3117230181 .5944157001
0.01 0.008 0.7856 0.1964 0.0064832256 0.0021120041 89.6500026022 1.2367992380 0.5578049786 0.2265931030 0.0931078627 0.0556597616 90.3073986691 1.5211641067
0.01 0.0085 0.7852 0.1963 0.0057422855 0.0017177989 89.4104644729 0.3257501718 0.6627674115 0.1566209533 0.1119511206 0.0114716089 90.1909252905 .4955605329
0.01 0.009000000000000001 0.7848 0.1962 0.0075946357 0.0059043208 89.1754986514 0.7826751340 0.6495055941 0.2440784543 0.1226659143 0.0398177511 89.9552647955 1.0724756602
0.01 0.0095 0.7844 0.1961 0.0054644330 0.0043599145 89.6835328600 0.4332057475 0.4950539401 0.1280439988 0.0899673197 0.0175491208 90.2740185528 .5831587816
0.001 0.001 0.7984 0.1996 0.0050939630 0.0032083646 78.7882312225 2.2679408427 3.6442503863 0.5789478087 0.6050163696 0.1319602325 83.0425919414 2.9820572485
0.01 0.01 0.784 0.196 0.0046308754 0.0037507232 89.9103701341 0.5382511554 0.4576944301 0.1544664714 0.0777746234 0.0463305370 90.4504700630 .7427988870
0.001 0.0015 0.7979999999999999 0.1995 0.0024080552 0.0030097128 81.5201851792 1.8322374701 2.7566789968 0.6224656553 0.4411539208 0.0849842176 84.7204261520 2.5426970558
0.001 0.002 0.7976 0.1994 0.0024080552 0.0021442503 83.9963439119 1.4748510453 2.0078715016 0.2776985135 0.3633792974 0.0555271622 86.3700027661 1.8102209713
0.001 0.0025 0.7972 0.1993 0.0013892626 0.0017572937 84.7837969352 2.2641692299 1.8539050361 0.4559183604 0.2970584190 0.0716115862 86.9361496529 2.7934564702
0.001 0.003 0.7968 0.1992 0.0018523502 0.0013098094 86.4168728988 1.3116095391 1.4295268790 0.3305655633 0.2405286453 0.0466564506 88.0887807733 1.6901413624
0.001 0.0035 0.7964 0.1991 0.0005557051 0.0009074625 88.3966822096 0.5314776023 0.9365754221 0.2500913067 0.1616455949 0.0310667286 89.4954589317 .8135431001
0.0 0.0025 0.7979999999999999 0.1995 0.0000000000 0.0000000000 86.1537111787 1.8194839309 1.5988576452 0.3121997341 0.2432997126 0.0945785487 87.9958685365 2.2262622137
0.001 0.004 0.7959999999999999 0.19899999999999998 0.0011114101 0.0016148414 87.9150657799 1.1799693566 1.0119413601 0.3288204954 0.1790109503 0.0726975608 89.1071295004 1.5831022542
0.001 0.0045 0.7956 0.1989 0.0015744976 0.0019950422 87.9137956944 1.3769699059 1.0772800703 0.3968030746 0.1769788342 0.0464364893 89.1696290965 1.8222045120
0.001 0.005 0.7952 0.1988 0.0008335576 0.0014818801 88.4172575951 1.0753098192 0.8815873987 0.1070663820 0.1376296780 0.0333961840 89.4373082294 1.2172542653
0.001 0.0055 0.7948 0.1987 0.0008335576 0.0009074625 89.0025130034 1.1548356232 0.7560853218 0.2377632394 0.1256217195 0.0539738036 89.8850536023 1.4474801287
0.001 0.006 0.7944 0.1986 0.0009261751 0.0010145740 88.3976982781 1.9119558142 0.7745224826 0.5147149915 0.1505613256 0.0765893693 89.3237082614 2.5042747490
0.001 0.0065 0.794 0.1985 0.0005557051 0.0003704700 88.9811755666 0.9400711450 0.6892910463 0.2595858424 0.1256217195 0.0346992517 89.7966440375 1.2347267091
0.001 0.006999999999999999 0.7936 0.1984 0.0004630875 0.0005857646 88.9047164182 1.7236358642 0.7007738394 0.4243870324 0.1319028055 0.0889385516 89.7378561506 2.2375472128
0.001 0.0075 0.7932 0.1983 0.0009261751 0.0010145740 89.5031807160 0.6794345497 0.5993694551 0.1098351568 0.0993889487 0.0289419969 90.2028652949 .8192262774
0.001 0.008 0.7928 0.1982 0.0003704700 0.0006930860 89.6040255064 0.8684823622 0.5566728722 0.2150688338 0.0977263083 0.0674371499 90.2587951569 1.1516814319
0.001 0.0085 0.7924 0.1981 0.0002778525 0.0004537313 89.7409407256 1.0067266690 0.5021700373 0.2562215598 0.0842404472 0.0436450681 90.3276290626 1.3070470282
0.0 0.003 0.7976 0.1994 0.0000000000 0.0000000000 86.6988318845 0.4072248333 1.4083403170 0.0726926790 0.2405286453 0.0408867833 88.3477008468 .5208042956
0.001 0.009000000000000001 0.792 0.198 0.0002778525 0.0004537313 89.8450877383 0.6555720357 0.4360226797 0.1079955797 0.0709393239 0.0224864711 90.3523275944 .7865078178
0.001 0.0095 0.7916 0.1979 0.0003704700 0.0003704700 89.8283226095 0.7997746177 0.4693389527 0.2539649317 0.0775898856 0.0362952234 90.3756219178 1.0904052428
0.001 0.01 0.7912 0.1978 0.0001852350 0.0007409401 89.9367879130 0.8150452200 0.4796896394 0.2719237745 0.0775898856 0.0471714926 90.4942526730 1.1348814272
0.0015 0.0 0.7988 0.1997 0.0867826055 0.0079370557 0.0000000000 0.0000000000 25.2503386171 1.1326369898 4.3568568125 0.1729146021 29.6939780351 1.3134886476
0.0015 0.0005 0.7984 0.1996 0.0126885987 0.0028456343 68.1195128421 1.8816330675 6.4585050781 0.6600294038 1.0844110197 0.0807792404 75.6751175386 2.6252873460
0.0015 0.001 0.7979999999999999 0.1995 0.0063906081 0.0032296829 77.0764099567 1.9201656808 3.8270046994 0.4934149908 0.6604377164 0.1107810973 81.5702429806 2.5275914518
0.0015 0.0015 0.7976 0.1994 0.0046308754 0.0020291479 82.9142310476 2.9864092543 2.4113865557 0.8126760762 0.4001421241 0.1489926289 85.7303906028 3.9501071073
0.0015 0.002 0.7972 0.1993 0.0033342303 0.0015934519 84.0550218630 1.0733412713 2.0982782813 0.3606348387 0.3471223690 0.0525824987 86.5037567436 1.4881520606
0.0015 0.0025 0.7968 0.1992 0.0035194653 0.0023135846 86.2830058848 1.6823584843 1.5367535246 0.4984088018 0.2493960608 0.0728063924 88.0726749355 2.2558872631
0.0015 0.003 0.7964 0.1991 0.0027785253 0.0024151691 86.2794496453 1.6886059031 1.5209040355 0.3361428104 0.2708256482 0.0897483646 88.0739578543 2.1169122472
0.0 0.0035 0.7972 0.1993 0.0000000000 0.0000000000 87.1265966882 1.8005387452 1.2773394378 0.3550035411 0.2165127283 0.0747090353 88.6204488543 2.2302513216
0.0015 0.0035 0.7959999999999999 0.19899999999999998 0.0020375852 0.0022382032 87.7514787647 0.7138956280 1.1337236590 0.1230632765 0.1997015864 0.0417425729 89.0869415953 .8809396806
0.0015 0.004 0.7956 0.1989 0.0021302027 0.0027223876 87.7497006450 1.0895108381 1.1083321305 0.1141108937 0.1762398829 0.0428559896 89.0364028611 1.2492001090
0.0015 0.0045 0.7952 0.1988 0.0017597327 0.0021442503 88.1477454474 1.8033575741 0.9875202085 0.3858262094 0.1647861379 0.0517872544 89.3018115265 2.2431152882
0.0015 0.005 0.7948 0.1987 0.0014818801 0.0017959201 87.9397054390 1.6193389375 0.9697299657 0.3332104604 0.1535171307 0.0535854339 89.0644344155 2.0079307519
0.0015 0.0055 0.7944 0.1986 0.0012040276 0.0016148414 88.6473970916 0.5524801360 0.8249820805 0.2584888446 0.1383686293 0.0345296686 89.6119518290 .8471134906
0.0015 0.006 0.794 0.1985 0.0013892626 0.0015497873 88.9461212062 0.6925246097 0.7819620387 0.2492103835 0.1243285547 0.0352573478 89.8538010622 .9785421283
0.0015 0.0065 0.7936 0.1984 0.0016671152 0.0009445170 89.0561106124 1.2537203517 0.7460580940 0.2161630523 0.1174932553 0.0419220555 89.9213290769 1.5127499765
0.0015 0.006999999999999999 0.7932 0.1983 0.0003704700 0.0003704700 89.2806617326 0.2964543941 0.5938706528 0.2186845731 0.1049310833 0.0159174979 89.9798339387 .5314269351
0.0015 0.0075 0.7928 0.1982 0.0012966451 0.0013611938 89.2224918157 1.2359078411 0.6166745095 0.3837164086 0.1053005590 0.0617477709 89.9457635293 1.6827332144
0.0015 0.008 0.7924 0.1981 0.0007409401 0.0015048564 89.1381581371 0.3231329209 0.6475648403 0.1018839249 0.1182322066 0.0183626050 89.9046961241 .4448843072
0.0 0.004 0.7968 0.1992 0.0000000000 0.0000000000 88.0189587756 1.2704985877 1.0171167035 0.2314199113 0.1686656322 0.0265045666 89.2047411113 1.5284230656
0.0015 0.0085 0.792 0.198 0.0011114101 0.0022382032 89.4724446463 0.8279741969 0.5739779266 0.2351646753 0.1014210647 0.0473938034 90.1489550477 1.1127708788
0.0015 0.009000000000000001 0.7916 0.1979 0.0010187926 0.0014818801 89.6172343958 0.9496258813 0.6121460841 0.2211901210 0.1064089859 0.0437388010 90.3368082584 1.2160366834
0.0015 0.0095 0.7912 0.1978 0.0002778525 0.0007409401 89.9687940681 0.4195433729 0.4117632576 0.1296800185 0.0659514027 0.0357953070 90.4467865809 .5857596385
0.0015 0.01 0.7908 0.1977 0.0008335576 0.0010800965 89.7008060231 0.9076829837 0.4682068463 0.1694566892 0.0835014959 0.0430022671 90.2533479229 1.1212220365
0.002 0.0 0.7984 0.1996 0.1154940332 0.0053236944 0.0000000000 0.0000000000 25.0609533953 1.0482173613 4.3151060645 0.3062473949 29.4915534930 1.3597884506
0.002 0.0005 0.7979999999999999 0.1995 0.0165785340 0.0054761938 69.5981464062 2.2448714705 6.2419493036 0.8930590037 1.0633509079 0.0959456474 76.9200251517 3.2393523154
0.002 0.001 0.7976 0.1994 0.0103731610 0.0021601929 78.4709638593 1.1538652519 3.6436034684 0.3037612043 0.6412249829 0.0419871317 82.7661654716 1.5017737808
0.002 0.0015 0.7972 0.1993 0.0041677879 0.0008283962 82.1328744348 1.6267176028 2.6654635697 0.2695859199 0.4489129094 0.0535803385 85.2514187018 1.9507122574
0.002 0.002 0.7968 0.1992 0.0043530229 0.0025262688 84.5876957307 1.0015608061 1.9866849396 0.1854280512 0.3319738675 0.0622497936 86.9107075607 1.2517649197
0.002 0.0025 0.7964 0.1991 0.0035194653 0.0009445170 85.4897104681 1.7776111877 1.7311523603 0.3831581317 0.2920704978 0.1309341618 87.5164527915 2.2926479982
0.0 0.0045 0.7964 0.1991 0.0000000000 0.0000000000 88.1502856185 0.5686262384 0.9744201206 0.0952914711 0.1601676924 0.0306820549 89.2848734315 .6945997644
0.002 0.003 0.7959999999999999 0.19899999999999998 0.0033342303 0.0029521604 86.3935033252 1.2375158559 1.4308207148 0.1738711517 0.2390507427 0.0662629617 88.0667090130 1.4806021297
0.002 0.0035 0.7956 0.1989 0.0036120828 0.0030661851 87.2518271206 1.6718606917 1.3080680391 0.3123692609 0.2142958744 0.0840749930 88.7778031169 2.0713711307
0.002 0.004 0.7952 0.1988 0.0018523502 0.0013098094 87.8373365460 1.8137565495 1.0700022436 0.4644755804 0.1764246208 0.0897833421 89.0856157606 2.3693252814
0.002 0.0045 0.7948 0.1987 0.0025932902 0.0013861719 88.3110784455 0.8372822999 0.8874096600 0.1103587748 0.1559187224 0.0284855899 89.3570001181 .9775128365
0.002 0.005 0.7944 0.1986 0.0016671152 0.0020792579 88.3407984467 0.9894192836 0.8474624783 0.2949566205 0.1396617940 0.0534323615 89.3295898342 1.3398875235
0.002 0.0055 0.794 0.1985 0.0015744976 0.0016148414 89.2067427552 0.5506992400 0.6920404475 0.1428260871 0.1060395103 0.0256086872 90.0063972106 .7207488557
0.002 0.006 0.7936 0.1984 0.0013892626 0.0008283962 88.9367225734 0.9414566135 0.7847114399 0.2493480494 0.1198948470 0.0691462590 89.8427181229 1.2607793181
0.002 0.0065 0.7932 0.1983 0.0013892626 0.0015497873 89.1909936948 1.1686195955 0.6389931778 0.3375792896 0.1047463455 0.0415820177 89.9361224807 1.5493306901
0.002 0.006999999999999999 0.7928 0.1982 0.0012966451 0.0012287101 88.6433328179 1.9178082103 0.7565705102 0.4821758806 0.1440955018 0.0946824146 89.5452954750 2.4958952156
0.002 0.0075 0.7924 0.1981 0.0017597327 0.0024434177 89.0482360822 1.0331135142 0.5919298990 0.1630310177 0.1126900719 0.0344227592 89.7546157858 1.2330107088
