# Supplementary material for: Multipressure Sampling for Improving the Performance of MOF-based Electronic Noses
Source: ACS Sens. 2024 Jul 12;9(7):3531–9. doi: 10.1021/acssensors.4c00199 (PMC11287752; doi:10.1021/acssensors.4c00199)
Supplement: Supplementary file 2 — se4c00199_si_002.zip [file se4c00199_si_002.zip › Multiplex_Adsorption_Data/Methane_5bar/VETTIZ.csv]

methane_comp CO2_comp N2_comp O2_comp methane_mass methane_error CO2_mass CO2_error N2_mass N2_error O2_mass O2_error total_mass total_error
0.0 0.0 0.8 0.2 0.0000000000 0.0000000000 0.0000000000 0.0000000000 64.0076530344 2.3100946637 22.7540038940 0.7199637697 86.7616569284 3.0300584334
0.0 0.0005 0.7996 0.1999 0.0000000000 0.0000000000 1.3463599580 0.0691129466 63.3191684082 1.5850625266 22.8160591834 0.4988461863 87.4815875496 2.1530216595
0.0 0.005 0.7959999999999999 0.19899999999999998 0.0000000000 0.0000000000 12.3896293276 1.0951271177 61.1884181881 1.2826830103 21.4335389384 0.6899954835 95.0115864541 3.0678056115
0.002 0.008 0.792 0.198 0.3589748189 0.0209828893 19.5275523227 1.3823504819 60.2403153076 1.8719493223 21.1316160882 0.8448189790 101.2584585374 4.1201016725
0.002 0.0085 0.7916 0.1979 0.3787184339 0.0284046662 20.7721763668 0.8119165050 58.5164918885 1.0819779638 20.6238367492 0.6103062848 100.2912234384 2.5326054198
0.002 0.009000000000000001 0.7912 0.1978 0.3784192882 0.0509075290 22.0504388986 0.6570249643 58.8189445429 2.1872031256 20.9376933089 0.7742393539 102.1854960386 3.6693749728
0.002 0.0095 0.7908 0.1977 0.3727355202 0.0432842198 23.0940524675 0.5224823162 58.0400897799 2.1653773454 20.8213396413 0.7302318653 102.3282174089 3.4613757467
0.002 0.01 0.7904 0.1976 0.3712397918 0.0357175435 24.0523391409 1.6115243401 58.4778364542 2.1003216987 20.8690744793 0.5953952392 103.7704898662 4.3429588215
0.0025 0.0 0.7979999999999999 0.1995 0.5241032355 0.0249280091 0.0000000000 0.0000000000 62.5147174793 1.2030051681 22.1919261768 0.8690870908 85.2307468916 2.0970202680
0.0025 0.0005 0.7976 0.1994 0.5106416798 0.0275863578 1.4087142279 0.1120869286 62.5141951086 1.6282167545 22.3977826656 0.4378972215 86.8313336819 2.2057872624
0.0025 0.001 0.7972 0.1993 0.5145305737 0.0370747599 2.8100443975 0.1591759363 62.9686576463 2.1297623019 22.0618487433 0.6055037662 88.3550813608 2.9315167643
0.0025 0.0015 0.7968 0.1992 0.5163254478 0.0366083921 4.2499357603 0.4252120956 62.5909836063 0.7762745462 21.9520586160 0.8186124594 89.3093034304 2.0567074933
0.0025 0.002 0.7964 0.1991 0.5151288651 0.0665852865 5.3550831482 0.1542447728 62.6693392163 1.0258776040 21.7473954981 0.5853311156 90.2869467277 1.8320387789
0.0 0.0055 0.7956 0.1989 0.0000000000 0.0000000000 13.8730045891 0.8037974025 60.2387481954 0.8540759888 21.3344891496 0.4095018984 95.4462419341 2.0673752897
0.0025 0.0025 0.7959999999999999 0.19899999999999998 0.4998724353 0.0367547677 6.5964253886 0.9698410077 62.4885989427 1.1953641311 22.0236608729 1.1541507465 91.6085576395 3.3561106530
0.0025 0.003 0.7956 0.1989 0.4840177141 0.0252844471 7.9920124018 0.4885204810 62.4593461816 1.9745210181 22.1620919031 0.7333223217 93.0974682006 3.2216482679
0.0025 0.0035 0.7952 0.1988 0.4900006277 0.0552764238 9.1824866853 0.5354873915 61.1325245196 2.0189352441 21.7462021272 0.8490312242 92.5512139598 3.4587302836
0.0025 0.004 0.7948 0.1987 0.4876074623 0.0562202906 10.3056839933 0.8403980928 61.3085634567 1.8558572856 21.7951303361 0.6282800549 93.8969852484 3.3807557239
0.0025 0.0045 0.7944 0.1986 0.4983767068 0.0687748871 11.4485721235 0.9870457618 61.2417000028 0.9541733111 21.4204118580 0.5836474633 94.6090606911 2.5936414233
0.0025 0.005 0.794 0.1985 0.5022656007 0.0543227474 12.9778926365 0.6633506775 60.5349324010 1.5000100946 21.4824671473 0.8015740396 95.4975577855 3.0192575591
0.0025 0.0055 0.7936 0.1984 0.4908980648 0.0197888882 14.0379152238 0.9005696246 61.1267784416 0.6848565198 21.3249421820 0.5571189362 96.9805339122 2.1623339688
0.0025 0.006 0.7932 0.1983 0.4852142968 0.0374398479 15.2874619734 0.9513212432 60.1802426733 1.0102947082 21.5821136216 0.9097448014 97.5350325651 2.9088006007
0.0025 0.0065 0.7928 0.1982 0.4666672645 0.0302714147 16.7913485079 0.7178903346 59.3721351492 2.3284622545 21.1835277245 0.9134441983 97.8136786461 3.9900682021
0.0025 0.006999999999999999 0.7924 0.1981 0.5085476600 0.0503418723 17.6995876752 1.2367502299 59.5199660667 1.1221350160 21.0075055094 0.8954624938 98.7356069113 3.3046896120
0.0 0.006 0.7952 0.1988 0.0000000000 0.0000000000 14.9765110751 0.6588665318 60.7245529771 1.6368721765 21.6960805473 0.9043389937 97.3971445995 3.2000777020
0.0025 0.0075 0.792 0.198 0.4825219857 0.0804162353 18.1582197389 0.9044421106 59.1835593146 1.8173505279 21.2294725061 0.3975627153 99.0537735453 3.1997715891
0.0025 0.008 0.7916 0.1979 0.4732484695 0.0435809163 19.8048647333 0.8433724645 59.2394529830 0.9773052459 20.8517706005 0.9538565551 100.3693367863 2.8181151818
0.0025 0.0085 0.7912 0.1978 0.4666672645 0.0547689915 20.4349710391 1.3600057355 58.9312542505 1.8811468739 20.8040357626 0.4750066121 100.6369283167 3.7709282130
0.0025 0.009000000000000001 0.7908 0.1977 0.4696587213 0.0377445516 21.8223535431 0.7947895694 58.9051357139 1.7612897259 21.3756604474 0.3304668043 102.5728084257 2.9242906512
0.0025 0.0095 0.7904 0.1976 0.4385475704 0.0326274563 23.0653366853 1.7693426870 58.5467893910 1.9640428237 20.9734944374 0.6213326848 103.0241680841 4.3873456518
0.0025 0.01 0.79 0.1975 0.4328638024 0.0356272335 24.1540750548 1.9482625914 58.3702280832 3.0561596949 20.6268201766 0.7205964721 103.5839871170 5.7606459919
0.003 0.0 0.7976 0.1994 0.6276076416 0.0410429621 0.0000000000 0.0000000000 63.3369290132 2.6760525996 22.4306003667 0.6123818812 86.3951370215 3.3294774429
0.003 0.0005 0.7972 0.1993 0.6317956812 0.0951377336 1.3644098783 0.0943482884 63.1164885638 2.2245355005 22.2539814662 1.2259376105 87.3666755895 3.6399591330
0.003 0.001 0.7968 0.1992 0.6326931182 0.0861414912 2.7608173424 0.1794519539 63.2162613738 1.6753060575 22.3709318192 1.0103391668 88.9807036536 2.9512386694
0.003 0.0015 0.7964 0.1991 0.6003853845 0.0530290042 4.1408157881 0.1579533166 62.6630707675 1.3352490778 22.0815393640 0.4050892371 89.4858113041 1.9513206357
0.0 0.0065 0.7948 0.1987 0.0000000000 0.0000000000 16.4927043734 0.5685576878 60.1206924097 1.2293752992 21.2097818854 0.4370964454 97.8231786685 2.2350294324
0.003 0.002 0.7959999999999999 0.19899999999999998 0.5988896561 0.0771215903 5.5085074700 0.1886965769 62.4630027767 2.1189005376 22.2247438779 1.0858010039 90.7951437807 3.4705197087
0.003 0.0025 0.7956 0.1989 0.5863255375 0.0575729162 6.7391838485 0.3067828251 62.2378609908 1.0807344243 22.2659151757 0.7440780316 91.8292855525 2.1891681972
0.003 0.003 0.7952 0.1988 0.5958981993 0.0642320883 8.0149850275 0.1650228473 61.8648882874 1.0564831527 22.1274841455 0.3873476952 92.6032556597 1.6730857835
0.003 0.0035 0.7948 0.1987 0.5941033252 0.0630736452 9.1029029461 0.6388989908 61.4104257496 2.4407481689 21.8201911261 0.7366241083 92.9276231470 3.8793449132
0.003 0.004 0.7944 0.1986 0.5997870932 0.0816399205 10.4812604900 0.4268553113 61.0275280023 1.4973612871 21.9108873182 0.3430479666 94.0194629037 2.3489044855
0.003 0.0045 0.794 0.1985 0.5686759422 0.0337597533 11.8998201289 0.6380428994 60.9575303241 1.6669648117 21.6656495881 1.1566098050 95.0916759833 3.4953772694
0.003 0.005 0.7936 0.1984 0.5659836311 0.0354257204 13.2970480439 1.0753179178 60.4743373960 0.7847907078 21.9693624947 0.7118575249 96.3067315657 2.6073918709
0.003 0.0055 0.7932 0.1983 0.5737614188 0.0660455136 14.1568806070 0.6437063618 59.6542153451 2.5201849508 21.2736272312 1.1106213027 95.6584846021 4.3405581289
0.003 0.006 0.7928 0.1982 0.5770520213 0.0324072955 14.8936455323 1.0918423224 59.8004791503 1.4071135643 21.2288758206 1.0095636108 96.5000525245 3.5409267930
0.003 0.0065 0.7924 0.1981 0.5650861940 0.0518618888 16.5427518794 0.5659945943 59.9968905460 0.3317280371 21.3601466250 0.7032651547 98.4648752444 1.6528496749
0.0 0.006999999999999999 0.7944 0.1986 0.0000000000 0.0000000000 17.3188984488 0.8528807310 60.3850120006 1.8326969028 21.3130084725 0.6746125028 99.0169189219 3.3601901366
0.003 0.006999999999999999 0.792 0.198 0.5710691077 0.0522743706 16.9012889310 0.9115206017 59.0268480947 1.9070884826 21.1507100234 0.7006276678 97.6499161568 3.5715111227
0.003 0.0075 0.7916 0.1979 0.5785477497 0.0705222860 18.4544025207 0.9614424610 59.6636180183 1.4225320420 21.0289861865 0.5093974875 99.7255544752 2.9638942765
0.003 0.008 0.7912 0.1978 0.5318810233 0.0496473696 19.7113333286 1.2166045047 59.1213971973 1.4733795956 21.1674172167 0.7623483030 100.5320287659 3.5019797729
0.003 0.0085 0.7908 0.1977 0.5561118235 0.0628177442 20.5449114622 0.9810260328 58.0724767653 1.5201666860 20.9681242681 0.8924739359 100.1416243191 3.4564843989
0.003 0.009000000000000001 0.7904 0.1976 0.5495306185 0.0555026099 21.1897858846 1.4751844417 59.1543065535 1.4386761430 20.7664445776 0.2789936919 101.6600676342 3.2483568865
0.003 0.0095 0.79 0.1975 0.5390605196 0.0943443071 23.3196764702 1.0404094076 58.6716359962 0.9566694810 20.7539141827 1.1752104803 103.2842871687 3.2666336760
0.003 0.01 0.7896 0.1974 0.5417528308 0.0502849566 23.6864180310 1.0402981185 58.3352292441 0.6914373384 20.7413837877 1.4177196654 103.3047838936 3.1997400789
0.0035 0.0 0.7972 0.1993 0.7302146107 0.0710028437 0.0000000000 0.0000000000 63.5343851503 1.1426892919 22.5738048807 1.0400321966 86.8384046417 2.2537243322
0.0035 0.0005 0.7968 0.1992 0.7143598895 0.0684409758 1.3775370930 0.0885783070 62.5706111478 0.8489744261 22.4210533991 0.8059133640 87.0835615294 1.8119070729
0.0035 0.001 0.7964 0.1991 0.6898299436 0.0547493809 2.8075830448 0.2444117642 62.7717238800 2.4906351701 22.1227106617 0.4877282397 88.3918475301 3.2775245549
0.0 0.0075 0.794 0.1985 0.0000000000 0.0000000000 18.5807519622 1.0272962902 60.1473333171 1.5438953119 21.2455830139 0.6525393382 99.9736682932 3.2237309403
0.0035 0.0015 0.7959999999999999 0.19899999999999998 0.7149581809 0.0828368911 4.0284140122 0.2851111212 62.6280719284 1.4819966108 22.1066001539 0.6445904561 89.4780442754 2.4945350792
0.0035 0.002 0.7956 0.1989 0.7056846647 0.0100825853 5.4010283997 0.3500394016 62.2603229323 1.6424339353 22.0493183484 0.4822547703 90.4163543451 2.4848106925
0.0035 0.0025 0.7952 0.1988 0.7221376773 0.0860666615 6.6111935052 0.6478674460 62.7283671091 1.9167956838 22.0296277277 0.5961004362 92.0913260193 3.2468302275
0.0035 0.003 0.7948 0.1987 0.7032914993 0.0841530355 7.8558175493 0.6336516192 61.5645251159 0.7119619899 21.9974067121 0.7824310034 92.1210408766 2.2121976480
0.0035 0.0035 0.7944 0.1986 0.6985051683 0.0437612406 9.2407387005 0.5207789185 60.9773804119 0.8131122893 21.7951303361 0.5441117230 92.7117546168 1.9217641714
0.0035 0.004 0.794 0.1985 0.6835478842 0.0672379416 10.4230084748 0.3203080737 60.9000695434 1.5574477931 21.7545557238 0.6433630912 93.7611816262 2.5883568996
0.0035 0.0045 0.7936 0.1984 0.6745735138 0.0288175282 11.8514135247 0.5687328843 60.6655250843 1.4926134709 21.5767434524 0.4002403202 94.7682555752 2.4904042036
0.0035 0.005 0.7932 0.1983 0.6877359238 0.0913330520 12.9360496396 1.0798904527 60.6644803428 2.1022695768 21.3350858351 1.1148307643 95.6233517413 4.3883238458
0.0035 0.0055 0.7928 0.1982 0.6781632619 0.0553087927 14.1839554874 1.0278727517 60.6461973671 1.1434054595 21.2414062155 0.5321471089 96.7497223319 2.7587341128
0.0035 0.006 0.7924 0.1981 0.6802572817 0.0447080203 14.8239072042 0.8536096904 60.0924843901 1.2596246437 21.4144450032 1.0442875456 97.0110938792 3.2022299000
0.0 0.008 0.7936 0.1984 0.0000000000 0.0000000000 20.0304887360 1.2150254862 59.7095866428 1.5176609433 21.4383124222 0.6014565907 101.1783878010 3.3341430202
0.0035 0.0065 0.792 0.198 0.6901290892 0.0405162983 16.1694467113 0.7097464783 61.2819225493 1.4271910282 21.2784007150 0.7740498728 99.4198990648 2.9515036776
0.0035 0.006999999999999999 0.7916 0.1979 0.6521375876 0.0240807629 17.2811577065 1.1550900020 59.8469701456 1.4388164906 21.0814945083 0.3405898252 98.8617599480 2.9585770807
0.0035 0.0075 0.7912 0.1978 0.6407700516 0.0700946275 18.0663292360 0.9465173551 58.8941659285 1.2665369382 21.0009419692 0.5965470277 98.6022071853 2.8796959485
0.0035 0.008 0.7908 0.1977 0.6461546739 0.0824036408 19.3043896727 0.5103283859 59.6845128476 1.5604066320 21.0439033234 1.0108817019 100.6789605176 3.1640203606
0.0035 0.0085 0.7904 0.1976 0.6389751776 0.0510269233 20.3734372202 1.3185092990 58.0792675849 1.3314261649 20.6292069185 0.6775636154 99.7208869012 3.3785260026
0.0035 0.009000000000000001 0.79 0.1975 0.6440606542 0.0464052000 21.5343752705 1.3484839056 57.9993448627 1.5252166316 20.7610744084 0.6496082729 100.9388551958 3.5697140101
0.0035 0.0095 0.7896 0.1974 0.6551290444 0.0534793505 22.5697843303 0.5836261335 58.2986632928 0.5665485688 20.5659582581 0.7274337473 102.0895349256 1.9310878001
0.0035 0.01 0.7892 0.1973 0.6060691525 0.0782001374 24.2910903583 2.2225505068 57.7062948815 2.2594282419 20.5486543794 0.3798707995 103.1521087717 4.9400496856
0.004 0.0 0.7968 0.1992 0.8274369575 0.1167112960 0.0000000000 0.0000000000 63.3964792767 1.6007969081 22.4526777293 1.0221652358 86.6765939635 2.7396734399
0.004 0.0005 0.7964 0.1991 0.8208557524 0.0459712073 1.3996892678 0.1236025035 63.2538720666 1.4953787189 22.2360809019 0.7262169662 87.7104979887 2.3911693959
0.0 0.0085 0.7932 0.1983 0.0000000000 0.0000000000 21.0289775044 1.0627724842 58.8414064844 1.4799993605 21.1149088949 0.4052649793 100.9852928837 2.9480368240
0.004 0.001 0.7959999999999999 0.19899999999999998 0.8298301229 0.0506042745 2.6065725696 0.1840884178 62.8035884947 1.7992274128 21.7981137635 1.2796954669 88.0381049507 3.3136155720
0.004 0.0015 0.7956 0.1989 0.8020095745 0.0921718286 3.9939550736 0.4567664769 61.7818313408 0.9760234001 22.1776057254 0.2921590471 88.7554017143 1.8171207527
0.004 0.002 0.7952 0.1988 0.7801719396 0.1066839234 5.3066765440 0.4979968119 62.7074722798 1.0350609662 22.3399041746 0.8179946353 91.1342249380 2.4577363368
0.004 0.0025 0.7948 0.1987 0.7843599792 0.0212877415 6.8507651735 0.3210469630 61.1842392222 0.7861816632 21.7193512808 0.4065000540 90.5387156557 1.5350164217
0.004 0.003 0.7944 0.1986 0.7825651051 0.0132976901 7.9181718191 0.4043882648 61.0405872706 2.9892618531 21.8935834394 0.8396922992 91.6349076342 4.2466401072
0.004 0.0035 0.794 0.1985 0.7762830458 0.0294927909 9.3137588323 0.8137384259 61.5436302866 0.4419935555 21.6829534669 0.6159967686 93.3166256316 1.9012215409
0.004 0.004 0.7936 0.1984 0.7412830009 0.0439489704 10.0874440489 0.2600712943 61.0656610658 2.9210257702 21.3977378099 0.9127641855 93.2921259255 4.1378102204
0.004 0.0045 0.7932 0.1983 0.7544454110 0.0807272213 11.8251590953 0.7373585537 60.7099265966 1.1661439625 21.2789974005 0.5796221252 94.5685285034 2.5638518627
0.004 0.005 0.7928 0.1982 0.7562402850 0.0636161270 12.5217219255 1.2268043225 60.1677057757 1.6815067648 21.0743342826 0.8177108019 94.5200022688 3.7896380162
0.004 0.0055 0.7924 0.1981 0.7637189271 0.1158215439 13.7852163407 0.9868029492 60.7449254357 2.1487302147 21.2927211664 1.1168256250 96.5865818699 4.3681803328
0.0 0.009000000000000001 0.7928 0.1982 0.0000000000 0.0000000000 21.9322939662 1.1625253929 59.2399753537 2.6314638125 20.9711076955 0.7404037298 102.1433770154 4.5343929352
0.004 0.006 0.792 0.198 0.7900437472 0.0566136662 15.1406012589 0.7205670626 59.9101770043 1.9951591653 21.0892514195 0.7453497271 96.9300734299 3.5176896212
0.004 0.0065 0.7916 0.1979 0.7876505817 0.0185952190 16.4008138705 1.3241274640 59.0926668070 1.5765955280 21.3398593189 0.8732703421 97.6209905781 3.7925885531
0.004 0.006999999999999999 0.7912 0.1978 0.7487616430 0.0652274796 17.2803372556 1.0130838115 59.7921212186 2.9687365119 21.1351962010 0.9278748837 98.9564163182 4.9749226867
0.004 0.0075 0.7908 0.1977 0.7640180728 0.0393873886 18.6176722535 1.3585299731 59.1934843585 1.5666406016 20.9108424625 0.9307910908 99.4860171473 3.8953490541
0.004 0.008 0.7904 0.1976 0.7577360135 0.0861123985 19.1050200994 0.9419033831 59.1177406022 0.8172162483 21.1375829429 0.6434804001 100.1180796580 2.4887124300
0.004 0.0085 0.79 0.1975 0.7341035046 0.0363631234 20.1847335088 0.3610580686 59.8610741554 1.4982335727 20.8153727866 1.2712229651 101.5952839554 3.1668777298
0.004 0.009000000000000001 0.7896 0.1974 0.7382915441 0.0522127061 21.7731264880 1.0346091036 58.3441095465 2.0821002836 20.7628644648 0.4982463058 101.6183920434 3.6671683991
0.004 0.0095 0.7892 0.1973 0.7466676232 0.0727705306 22.9800097898 1.5599048436 58.4783588249 1.8635200868 20.7366103039 0.6312086304 102.9416465418 4.1274040914
0.004 0.01 0.7888 0.1972 0.7182487834 0.0440628491 23.7717449266 1.6890085665 57.3683210172 1.2508858461 20.4842123481 1.0169313189 102.3425270753 4.0008885806
0.0045 0.0 0.7964 0.1991 0.9333345290 0.0765017928 0.0000000000 0.0000000000 62.7612764653 1.7496958785 22.4347771650 1.0573455180 86.1293881593 2.8835431893
0.0 0.0095 0.7924 0.1981 0.0000000000 0.0000000000 23.0275959431 1.0023694365 58.8706592455 2.2311857431 21.1805442971 0.5085160722 103.0787994857 3.7420712518
0.0045 0.0005 0.7959999999999999 0.19899999999999998 0.8612404196 0.0598111850 1.3430781544 0.1151674644 63.0919371394 1.0354805771 22.4914622851 1.0663649233 87.7877179985 2.2768241498
0.0045 0.001 0.7956 0.1989 0.9126934769 0.0764643516 2.7345629130 0.2724391254 62.7523961629 2.3505847180 22.3273737796 0.7184588685 88.7270263324 3.4179470635
0.0045 0.0015 0.7952 0.1988 0.9222661388 0.0626522764 4.1752747267 0.5069935278 61.8084722482 1.7309937948 22.0952631299 1.2150895741 89.0012762436 3.5157291731
0.0045 0.002 0.7948 0.1987 0.8911549878 0.0740867364 5.5470686632 0.2062189961 62.4488987669 2.0523184934 22.3166334410 0.8978671150 91.2037558589 3.2304913409
0.0045 0.0025 0.7944 0.1986 0.9216678474 0.0765345389 6.7047249099 0.3334545095 61.8309341897 1.7358102002 22.0558818886 1.0206663905 91.5132088356 3.1664656391
0.0045 0.003 0.794 0.1985 0.8720096641 0.0427684179 7.7795156138 0.3688782369 60.6791067233 1.7239196593 21.9986000830 0.3460487686 91.3292320842 2.4816150827
0.0045 0.0035 0.7936 0.1984 0.8908558421 0.1129899814 9.1710003724 0.6139166201 60.8650707043 2.1241204995 21.4961909133 0.2786821410 92.4231178321 3.1297092420
0.0045 0.004 0.7932 0.1983 0.8732062469 0.1103746227 10.2203570978 0.6955682052 61.1878958173 2.2657453443 21.5737600250 1.1174528288 93.8552191870 4.1891410010
0.0045 0.0045 0.7928 0.1982 0.8388044934 0.0776258549 11.9621743988 1.0886613915 60.0036813655 0.8071775607 21.3100250451 1.1711426580 94.1146853028 3.1446074651
0.0045 0.005 0.7924 0.1981 0.8821806173 0.0555928267 12.8047774926 0.4320778400 60.5234402449 1.3930153492 21.6507324512 0.4971790192 95.8611308060 2.3778650351
0.0 0.001 0.7992 0.1998 0.0000000000 0.0000000000 2.8182489067 0.4011661027 63.4027477255 0.9829734778 22.5033959946 1.0632419493 88.7243926268 2.4473815298
0.0 0.01 0.792 0.198 0.0000000000 0.0000000000 23.4878689086 0.4677750387 58.9662530896 2.6276433825 20.7909086821 0.8898211059 103.2450306803 3.9852395271
0.0045 0.0055 0.792 0.198 0.8708130814 0.0708261755 13.7926003990 0.7176089804 60.2491956100 1.4346419332 21.4842572038 0.6067490364 96.3968662942 2.8298261255
0.0045 0.006 0.7916 0.1979 0.8480780095 0.0910897375 15.2480803293 0.7692487612 59.7095866428 1.9654749829 21.2951079083 0.6999443625 97.1008528899 3.5257578441
0.0045 0.0065 0.7912 0.1978 0.8540609232 0.0802246033 16.2867711927 0.5181821475 59.2164686708 0.6053228809 21.3255388675 1.0443189111 97.6828396542 2.2480485428
0.0045 0.006999999999999999 0.7908 0.1977 0.8423942416 0.0602286577 17.2590055317 1.2072666944 59.7419736282 1.7055115648 21.0594171457 0.5999867533 98.9027905472 3.5729936702
0.0045 0.0075 0.7904 0.1976 0.8268386661 0.0414249268 19.0927133356 0.6438820196 58.6152199570 0.3415361960 20.9991519128 0.2054747750 99.5339238715 1.2323179174
0.0045 0.008 0.79 0.1975 0.8100865079 0.0877389748 20.0231046778 0.4397800605 59.1480381047 2.5476380000 20.9758811793 0.7803989081 100.9571104697 3.8555559434
0.0045 0.0085 0.7896 0.1974 0.8196591697 0.0763144030 20.6671586492 1.5598668689 58.6251450009 1.0840591064 20.6280135475 0.7264228453 100.7399763673 3.4466632236
0.0045 0.009000000000000001 0.7892 0.1973 0.8044027399 0.0687488586 21.5327343687 1.5665843761 58.9134936456 2.1087179353 20.5593947179 1.0582811965 101.8100254721 4.8023323665
0.0045 0.0095 0.7888 0.1972 0.8376079107 0.0453676890 22.9201168727 1.0056653503 57.9424064528 1.4316374059 20.3976929543 0.4480150415 102.0978241905 2.9306854867
0.0045 0.01 0.7884 0.1971 0.8223514809 0.0891915782 24.2631950271 0.7424532318 58.8053629038 1.0634801030 20.5761019112 0.1122910700 104.4670113230 2.0074159830
0.0005 0.0 0.7996 0.1999 0.1050001345 0.0326822648 0.0000000000 0.0000000000 64.0473532101 1.4608101052 22.5946888723 0.6308475348 86.7470422169 2.1243399048
0.005 0.0 0.7959999999999999 0.19899999999999998 1.0006423075 0.1272688226 0.0000000000 0.0000000000 62.9002270803 1.4631327286 22.3339373198 1.2545388377 86.2348067076 2.8449403889
0.005 0.0005 0.7956 0.1989 1.0033346187 0.0994388326 1.3980483659 0.2100995232 62.8819441047 2.0477268543 22.0982465573 0.9254512847 87.3815736466 3.2827164948
0.005 0.001 0.7952 0.1988 1.0320526042 0.0896039946 2.7993785356 0.3521101595 62.6656826212 1.1411829205 22.3064897880 0.1910661055 88.8036035490 1.7739631801
0.005 0.0015 0.7948 0.1987 1.0054286385 0.0564870702 4.1974269015 0.2399534919 62.0283903268 0.6768554145 22.1459813953 0.7298417112 89.3772272621 1.7031376878
0.005 0.002 0.7944 0.1986 1.0021380360 0.0810900023 5.4617417677 0.2050536488 61.8006366872 1.4080836189 21.9842796316 0.9016342025 90.2487961225 2.5958614725
0.005 0.0025 0.794 0.1985 0.9695311566 0.0737962750 6.7301588884 0.2532842414 61.1586430563 1.5371069266 21.8118375294 0.6584661451 90.6701706307 2.5226535881
0.005 0.003 0.7936 0.1984 0.9773089443 0.0844756899 8.1035937268 0.2598952310 61.5357947256 1.7845560458 21.9419149629 0.8615080355 92.5586123596 2.9904350022
0.005 0.0035 0.7932 0.1983 0.9800012555 0.0776489077 9.4474923321 0.4997886391 61.2312525882 1.6264333013 21.7462021272 0.9965040447 93.4049483030 3.2003748928
0.005 0.004 0.7928 0.1982 0.9420097538 0.0690864632 10.4541856097 0.1647125462 60.5103809766 2.1699599657 21.3344891496 0.7819995111 93.2410654897 3.1857584862
0.005 0.0045 0.7924 0.1981 0.9937619569 0.1412854639 11.6635302643 1.1552624859 60.9711119631 1.8389438267 21.5063345663 0.9498932911 95.1347387506 4.0853850676
0.0005 0.0005 0.7992 0.1998 0.1032052604 0.0145324468 1.4144573843 0.2560227577 62.9895524757 2.1752897223 22.4777385192 1.5318876682 86.9849536396 3.9777325950
0.005 0.005 0.792 0.198 0.9752149245 0.0824687734 12.7104256369 0.2019442899 59.4990712373 1.9941665398 21.3040581904 1.0886356016 94.4887699891 3.3672152047
0.005 0.0055 0.7916 0.1979 0.9554713095 0.0742797463 13.8803886473 1.0924586658 60.7491044016 0.9757963593 21.3989311809 0.4379297424 96.9838955393 2.5804645138
0.005 0.006 0.7912 0.1978 0.9611550775 0.0459400509 15.1972123723 0.5059887845 59.2754965636 1.3817763428 21.1572735636 0.4884751709 96.5911375770 2.4221803491
0.005 0.0065 0.7908 0.1977 0.9333345290 0.0331498771 16.2449281958 0.8864819364 59.6777220281 2.6376595885 21.4401024786 0.9764341673 98.2960872315 4.5337255693
0.005 0.006999999999999999 0.7904 0.1976 0.9659414084 0.0497482058 17.3533573874 1.1640391558 59.2530346221 0.8374005292 20.8947319547 0.5629448393 98.4670653726 2.6141327301
0.005 0.0075 0.79 0.1975 0.9515824156 0.0867501848 18.4905023611 0.8531364111 59.4593710616 1.0914293641 21.2563233524 0.8872245520 100.1577791907 2.9185405120
0.005 0.008 0.7896 0.1974 0.9458986477 0.0653097441 19.7162560341 1.1981325432 58.3921676540 1.6504488277 20.7998589642 0.3375447146 99.8541813000 3.2514358296
0.005 0.0085 0.7892 0.1973 0.9417106081 0.0617023776 20.4948639562 0.7472141604 58.6846952645 1.1288846095 20.9215828011 1.0076574427 101.0428526299 2.9454585902
0.005 0.009000000000000001 0.7888 0.1972 0.9602576404 0.0722422887 21.7829718990 1.1602812139 58.8048405331 0.3144064347 20.7020025464 0.4597963956 102.2500726189 2.0067263329
0.005 0.0095 0.7884 0.1971 0.8761977037 0.0387460066 22.5304026862 1.0972149990 58.2432919951 2.4532536265 20.5778919676 0.8833250834 102.2277843526 4.4725397155
0.0005 0.001 0.7988 0.1997 0.1112821938 0.0230633367 2.6730290940 0.0954830050 62.5209859281 1.1888294886 22.6000590415 0.1798153036 87.9053562574 1.4871911339
0.005 0.01 0.7879999999999999 0.19699999999999998 0.9408131711 0.1110954732 24.6578319191 0.8828661868 58.1445639265 1.6877584165 20.4340907682 0.5116959776 104.1772997849 3.1934160541
0.0055 0.0 0.7956 0.1989 1.1520100228 0.0494233573 0.0000000000 0.0000000000 62.9864182513 2.3920258790 22.3518378841 0.9623854176 86.4902661582 3.4038346539
0.0055 0.0005 0.7952 0.1988 1.1418390696 0.0908654702 1.3980483659 0.1788056031 63.1702927493 2.0218406291 22.2545781517 0.6985920558 87.9647583365 2.9901037582
0.0055 0.001 0.7948 0.1987 1.1370527387 0.0938078124 2.7878922227 0.1593112038 61.9354083363 1.3633752044 22.1829758947 0.7847863601 88.0433291924 2.4012805807
0.0055 0.0015 0.7944 0.1986 1.1283775139 0.0437448782 4.0973318894 0.2741534014 61.7071323260 1.5250126645 21.8410751177 0.6705895308 88.7739168470 2.5135004749
0.0055 0.002 0.794 0.1985 1.0861979727 0.1222829102 5.4863552952 0.3678549132 61.0008870949 1.4256476358 21.7467988127 0.7842127123 89.3202391755 2.6999981715
0.0055 0.0025 0.7936 0.1984 1.1125227928 0.1208548557 6.7990767656 0.6346833526 61.2406552614 1.3795825895 21.9448983903 0.5837718930 91.0971532101 2.7188926908
0.0055 0.003 0.7932 0.1983 1.0906851579 0.0936359436 7.6695751906 0.5839074892 61.1367034855 0.8548807317 21.7229313937 0.5332832826 91.6198952277 2.0657074471
0.0055 0.0035 0.7928 0.1982 1.0978646543 0.1414677612 9.3293473997 0.7120341808 60.8504443238 2.9775817274 21.7247214501 0.5192384292 93.0023778279 4.3503220986
0.0055 0.004 0.7924 0.1981 1.1038475680 0.0433503279 10.3204521099 0.3324760303 60.8269376408 1.3997484996 21.7748430300 0.3309017738 94.0260803487 2.1064766316
0.0005 0.0015 0.7984 0.1996 0.0987180752 0.0150169941 4.0645138526 0.1954258289 62.1140591271 1.4292147263 22.1507548791 0.6078066817 88.4280459340 2.2474642310
0.0055 0.0045 0.792 0.198 1.0592748613 0.1223414412 11.5864078779 1.2454715188 60.4215779519 1.6979752079 21.4132516323 1.0333627759 94.4805123234 4.0991509438
0.0055 0.005 0.7916 0.1979 1.0613688811 0.0893559720 13.0336832990 0.9632023904 60.8002967334 2.7799991304 21.2229089658 0.6200546909 96.1182578793 4.4526121837
0.0055 0.0055 0.7912 0.1978 1.0715398343 0.0595172118 13.7704482242 0.9596456353 59.9065204091 2.6173841041 20.9227761720 0.5820666042 95.6712846396 4.2186135554
0.0055 0.006 0.7908 0.1977 1.0284628560 0.0501495231 15.0462494032 0.9973309040 59.9221915311 1.8879279032 21.4597930993 0.4765720574 97.4566968896 3.4119803877
0.0055 0.0065 0.7904 0.1976 1.0437192858 0.1389711203 16.2539531560 0.7715798923 59.3653443297 1.7276227244 21.1542901362 0.6117652959 97.8173069077 3.2499390329
0.0055 0.006999999999999999 0.79 0.1975 1.0383346635 0.0435316073 17.6971263224 0.8418482124 58.9934163677 2.2873645149 20.9084557206 1.1434548900 98.6373330742 4.3161992246
0.0055 0.0075 0.7896 0.1974 1.0036337644 0.1110148933 18.6685402105 1.1916992407 59.3407929052 1.1697157990 20.8786214469 0.9100453128 99.8915883270 3.3824752458
0.0055 0.008 0.7892 0.1973 1.0042320557 0.0862992520 19.8196328499 0.8848645891 58.8022286794 2.5651277467 20.8583341408 0.7987441355 100.4844277258 4.3350357233
0.0055 0.0085 0.7888 0.1972 1.0281637103 0.0979189318 20.2347810149 1.7442531833 57.5945075446 1.1265559183 20.7246765944 0.5726390221 99.5821288642 3.5413670555
0.0055 0.009000000000000001 0.7884 0.1971 0.9922662284 0.0890148179 22.2186313370 1.7925183438 58.3289607953 1.3094599658 20.9382899944 0.6196388328 102.4781483551 3.8106319603
0.0005 0.002 0.7979999999999999 0.1995 0.1121796309 0.0189196342 5.4354873383 0.4802827459 62.9963432952 1.2687420544 22.0588653159 0.6258931996 90.6028755803 2.3938376341
0.0055 0.0095 0.7879999999999999 0.19699999999999998 0.9554713095 0.0311111510 22.4319485759 0.6262013369 57.2560113096 1.7436625525 20.1566320225 0.5757863339 100.8000632175 2.9767613743
0.0055 0.01 0.7876 0.1969 0.9979499964 0.0624462582 23.8562513712 1.7662278954 57.5992088812 1.4919003245 20.9245662285 1.0488542638 103.3779764773 4.3694287419
0.006 0.0 0.7952 0.1988 1.2665828192 0.0720785919 0.0000000000 0.0000000000 62.6056099869 2.6257231849 22.1519482500 0.6062394898 86.0241410561 3.3040412666
0.006 0.0005 0.7948 0.1987 1.2235058409 0.0812223222 1.4029710715 0.1567898665 61.5138551548 2.2334031402 22.3064897880 0.7583907594 86.4468218552 3.2298060883
0.006 0.001 0.7944 0.1986 1.2270955891 0.0863821683 2.7764059098 0.1668886715 61.9495123461 2.8561263650 21.9192409149 0.5833252865 87.8722547599 3.6927224913
0.006 0.0015 0.794 0.1985 1.2031639345 0.0929683949 4.0694365582 0.2740355198 61.7499667261 1.7442408551 21.9162574875 0.6423285186 88.9388247063 2.7535732884
0.006 0.002 0.7936 0.1984 1.1888049418 0.0862951041 5.4322055346 0.2411846621 61.5284815353 2.2308266451 21.8225778679 0.4617374124 89.9720698796 3.0200438237
0.006 0.0025 0.7932 0.1983 1.1609843933 0.0455016218 6.7047249099 0.4842356650 60.5532153767 1.1892627609 21.8995502942 0.7062457602 90.3184749741 2.4252458079
0.006 0.003 0.7928 0.1982 1.1816254454 0.0158293016 7.6991114237 0.4300728276 60.3808330348 1.7971587918 21.5958373875 0.2721984700 90.8574072914 2.5152593910
0.006 0.0035 0.7924 0.1981 1.1624801217 0.0490963595 9.3236042433 0.5039572603 60.7579847040 2.6920143481 21.7348651032 0.3029235292 92.9789341722 3.5479914971
0.0005 0.0025 0.7976 0.1994 0.1121796309 0.0250283235 6.6628819131 0.6431707278 62.1041340831 1.3683576881 22.2253405634 1.2828188190 91.1045361905 3.3193755584
0.006 0.004 0.792 0.198 1.1798305713 0.0444269108 10.3540905976 0.2721622563 61.2380434077 1.2468209210 21.9156608020 0.8515970684 94.6876253786 2.4150071565
0.006 0.0045 0.7916 0.1979 1.1926938356 0.0850247602 11.5896896815 0.9277903354 60.2685233271 1.4718735131 21.5075279373 0.3401630574 94.5584347815 2.8248516661
0.006 0.005 0.7912 0.1978 1.1409416326 0.0808335696 12.9311269341 0.7572793093 60.3933699323 1.5295935608 21.3183786418 0.6534357093 95.7838171408 3.0211421490
0.006 0.0055 0.7908 0.1977 1.1131210841 0.0634696627 14.0034562852 0.9457432799 59.9535337751 2.1294014775 21.2766106586 0.6606426559 96.3467218030 3.7992570760
0.006 0.006 0.7904 0.1976 1.1499160031 0.0886683143 14.8304708115 0.6773248450 59.9430863604 1.5503329741 21.0922348469 0.6541305862 97.0157080219 2.9704567196
0.006 0.0065 0.79 0.1975 1.1400441955 0.0627892464 16.6732035756 1.2703018024 59.1370683193 1.6455437584 21.0999917580 0.8998491763 98.0503078484 3.8784839835
0.006 0.006999999999999999 0.7896 0.1974 1.1322664078 0.1009145691 17.1441424031 1.0972763471 58.5744750398 1.2950774672 20.9263562849 0.4544283870 97.7772401356 2.9476967704
0.006 0.0075 0.7892 0.1973 1.1107279187 0.0644546149 18.3050804534 0.8442818679 58.2657539366 1.9448540775 20.9627540988 0.6168077181 98.6443164075 3.4703982784
0.006 0.008 0.7888 0.1972 1.1520100228 0.1027494658 19.9254710184 0.8884600837 59.2143791878 1.3506070823 20.8654943665 0.7970735316 101.1573545955 3.1388901634
0.006 0.0085 0.7884 0.1971 1.1340612819 0.0799877741 20.3882053367 0.7803691647 58.4151519662 2.4542722661 20.8422236329 0.6221458354 100.7796422177 3.9367750403
0.0005 0.003 0.7972 0.1993 0.0867522479 0.0263520011 8.1930228770 0.7244428301 61.0238714072 2.0134024863 21.6793733540 0.8001870353 90.9830198861 3.5643843528
0.006 0.009000000000000001 0.7879999999999999 0.19699999999999998 1.0861979727 0.1016637700 22.0200822146 1.2403568201 58.3571688149 1.5862134592 21.0176491625 1.0409683884 102.4810981647 3.9692024377
0.006 0.0095 0.7876 0.1969 1.0676509404 0.0593907779 23.0308777468 0.9921880912 58.0118817603 1.3872302059 20.2610519805 0.8809987787 102.3714624280 3.3198078537
0.006 0.01 0.7872 0.1968 1.1241894744 0.0246391464 23.3762875836 1.7641381372 57.8635284721 1.8808201800 20.8804115033 0.7826857815 103.2444170334 4.4522832451
0.0065 0.0 0.7948 0.1987 1.2788477922 0.1124246627 0.0000000000 0.0000000000 63.0120144172 1.0511189529 22.3166334410 0.8557676309 86.6074956504 2.0193112465
0.0065 0.0005 0.7944 0.1986 1.3069674863 0.0948702224 1.3233873323 0.1618265346 62.1229394295 2.7565281350 22.1799924673 0.4773274954 86.9332867154 3.4905523874
0.0065 0.001 0.794 0.1985 1.3482495905 0.0846027147 2.7444083240 0.1579021687 63.7569150825 1.8965197331 22.4383572779 0.5637335824 90.2879302749 2.7027581989
0.0065 0.0015 0.7936 0.1984 1.2794460835 0.1008365030 4.0448230306 0.0682504710 62.7351579287 1.0601454506 22.0803459930 0.5991268905 90.1397730358 1.8283593151
0.0065 0.002 0.7932 0.1983 1.2788477922 0.1050508322 5.2000179245 0.5036953935 61.2625948322 1.1387614887 21.8798596735 0.4645632322 89.6213202224 2.2120709466
0.0065 0.0025 0.7928 0.1982 1.3054717579 0.1017517556 6.7728223362 0.5924996386 60.6942554746 2.4292856417 21.6471523384 0.6724346157 90.4197019071 3.7959716516
0.0065 0.003 0.7924 0.1981 1.3150444197 0.0955469624 8.1380526654 0.9288924863 61.9045884631 1.7036161857 21.7485888691 0.9323381909 93.1062744173 3.6603938253
0.0005 0.0035 0.7968 0.1992 0.1011112406 0.0102933938 9.3088361268 0.7072344029 61.6700440040 1.2677609457 21.8130309004 0.5162843267 92.8930222718 2.5015730691
0.0065 0.0035 0.792 0.198 1.2905144738 0.1115360174 9.2907862066 0.8892931056 60.8159678554 1.0177229827 21.3780471893 0.6065635828 92.7753157251 2.6251156885
0.0065 0.004 0.7916 0.1979 1.2836341231 0.0864815629 10.0414987974 0.5890449071 60.4273240300 1.2358607100 21.3356825206 0.7918949219 93.0881394711 2.7032821019
0.0065 0.0045 0.7912 0.1978 1.2309844830 0.0763144030 11.2565866084 0.8845358943 60.2188981075 1.3156941605 21.4484560753 1.4665135504 94.1549252742 3.7430580082
0.0065 0.005 0.7908 0.1977 1.2285913175 0.0752896852 12.8630295078 0.8241934845 60.1306174536 1.1345113068 21.3625333669 0.4479609992 95.5847716458 2.4819554757
0.0065 0.0055 0.7904 0.1976 1.2489332239 0.0300935204 14.0452992821 0.3894299478 59.7566000087 0.8644943668 21.1823343535 1.0971811234 96.2331668682 2.3811989584
0.0065 0.006 0.79 0.1975 1.2492323696 0.1210620068 14.8829796703 0.8973347879 60.1170358146 1.1325835954 21.2032183452 0.4476493343 97.4524661997 2.5986297244
0.0065 0.0065 0.7896 0.1974 1.2160271989 0.0583755800 16.2793871344 1.4097018155 59.7889869942 2.0173267878 21.2199255385 0.6958345335 98.5043268660 4.1812387168
0.0065 0.006999999999999999 0.7892 0.1973 1.1771382602 0.1067074076 18.0269475919 1.7548338530 57.9220339942 2.3718751493 20.9078590352 1.0283368252 98.0339788815 5.2617532351
0.0065 0.0075 0.7888 0.1972 1.2432494560 0.0780397643 18.6020836861 1.1843128732 59.1449038803 2.3975425895 20.8368534637 0.8281805236 99.8270904861 4.4880757506
0.0065 0.008 0.7884 0.1971 1.2363691053 0.0883488170 19.2494194612 0.7341197501 58.4125401126 2.8076065790 20.8845883016 0.9481886055 99.7829169807 4.5782637516
0.0005 0.004 0.7964 0.1991 0.0873505393 0.0184987201 10.4443401986 0.9050432726 61.1915524125 1.8843718902 21.7784231428 0.4130753174 93.5016662932 3.2209892003
0.0065 0.0085 0.7879999999999999 0.19699999999999998 1.2121383050 0.0674929940 20.5883953609 1.0960978631 58.6862623767 2.7825064523 20.7395937313 1.0851712543 101.2263897739 5.0312685637
0.0065 0.009000000000000001 0.7876 0.1969 1.1989758950 0.0882068976 21.5081208411 1.7843779537 58.5697737032 1.3936146292 20.6190632654 1.3078518060 101.8959337047 4.5740512865
0.0065 0.0095 0.7872 0.1968 1.1756425317 0.0882555814 22.6140886799 0.6937852506 57.9774052919 2.0644033212 20.6435273698 1.0635513118 102.4106638733 3.9099954650
0.0065 0.01 0.7868 0.1967 1.2217109668 0.0935020495 23.6618045034 1.0484065864 57.3813802855 1.8153795199 20.5725217984 0.6602868729 102.8374175541 3.6175750287
0.006999999999999999 0.0 0.7944 0.1986 1.4209419913 0.1164748982 0.0000000000 0.0000000000 62.8380649631 2.5442284140 22.0761691947 0.8437107294 86.3351761491 3.5044140416
0.006999999999999999 0.0005 0.794 0.1985 1.4248308852 0.0620206270 1.3258486851 0.1493491126 62.7607540946 1.5141306547 22.0809426785 0.4402131759 87.5923763434 2.1657135702
0.006999999999999999 0.001 0.7936 0.1984 1.4251300308 0.1311391347 2.7698423025 0.1138506841 61.7578022871 1.3171633710 22.2211637651 0.8209698283 88.1739383855 2.3831230181
0.006999999999999999 0.0015 0.7932 0.1983 1.4116684751 0.1022255690 4.0177481503 0.4368190413 62.4906884256 1.6163923135 22.0230641875 0.7713774798 89.9431692385 2.9268144036
0.006999999999999999 0.002 0.7928 0.1982 1.3763692846 0.1004951414 5.4789712370 0.2824830505 61.7196692236 1.9334791834 22.1662687014 0.5002544975 90.7412784466 2.8167118728
0.006999999999999999 0.0025 0.7924 0.1981 1.4089761640 0.0759146637 6.3929535607 0.4763309389 61.2422223736 1.5429009946 21.6143346373 0.6037961712 90.6584867356 2.6989427684
0.0 0.0015 0.7988 0.1997 0.0000000000 0.0000000000 4.1367135335 0.2938359948 63.5244601063 1.6763611773 22.2354842165 0.8860648711 89.8966578563 2.8562620432
0.0005 0.0045 0.7959999999999999 0.19899999999999998 0.1017095320 0.0299743377 12.0278104723 1.2475495130 60.9068603629 1.2558235691 22.0081470506 0.6786850730 95.0445274178 3.2120324928
0.006999999999999999 0.003 0.792 0.198 1.3593179807 0.0800325125 7.9271967792 0.6140920299 61.0092450266 1.0824882894 21.3553731412 0.4887578895 91.6511329277 2.2653707213
0.006999999999999999 0.0035 0.7916 0.1979 1.3335914520 0.0811694201 9.1726412742 0.7152713510 61.0118568803 2.0117733301 21.5850970490 0.6687457440 93.1031866555 3.4769598452
0.006999999999999999 0.004 0.7912 0.1978 1.3323948693 0.1230707297 10.6158144407 0.7236432918 60.5563496011 1.6911179479 21.6566993060 0.6515411953 94.1612582171 3.1893731647
0.006999999999999999 0.0045 0.7908 0.1977 1.3168392938 0.0877797627 11.5601534485 0.9963936452 60.0846488291 0.9887781182 21.5618263155 0.4825617923 94.5234678869 2.5555133184
0.006999999999999999 0.005 0.7904 0.1976 1.3560273782 0.0886319740 12.9631245199 0.9357169894 60.0167406338 1.3219864753 21.2050084016 0.7638469053 95.5409009335 3.1101823440
0.006999999999999999 0.0055 0.79 0.1975 1.3240187902 0.1061254883 14.0239675582 0.6360394608 58.4370915370 1.5077121595 21.2998813921 1.3958900347 95.0849592775 3.6457671433
0.006999999999999999 0.006 0.7896 0.1974 1.3305999952 0.0851509659 15.5180086816 0.5190647435 59.8161502723 1.1389713774 21.2855609407 0.6291860892 97.9503198898 2.3723731760
0.006999999999999999 0.0065 0.7892 0.1973 1.3015828640 0.1059060217 15.9897679600 0.3470575273 58.6026830594 1.6585592420 21.0767210245 0.1077740169 96.9707549079 2.2192968079
0.006999999999999999 0.006999999999999999 0.7888 0.1972 1.2953008047 0.1358134576 17.2245465931 1.0448229044 59.2504227684 1.1698837485 20.8923452128 0.4725417456 98.6626153790 2.8230618561
0.006999999999999999 0.0075 0.7884 0.1971 1.3075657777 0.0666067864 18.7858646919 1.0545600069 58.9150607578 1.2320660517 20.8320799799 0.5525784308 99.8405712073 2.9058112758
0.0005 0.005 0.7956 0.1989 0.1044018431 0.0285304068 13.2494618906 0.5883359664 61.6125832233 1.6786547484 21.7820032557 0.5822989929 96.7484502127 2.8778201145
0.006999999999999999 0.008 0.7879999999999999 0.19699999999999998 1.3027794467 0.1009500337 19.4430458780 0.9607420707 58.5149247763 1.5954183955 20.7485440134 0.4098425735 100.0092941144 3.0669530734
0.006999999999999999 0.0085 0.7876 0.1969 1.2935059306 0.0804340383 20.8755531826 0.8852114123 58.2161287169 1.6451523665 20.6942456352 0.7891927297 101.0794334653 3.3999905468
0.006999999999999999 0.009000000000000001 0.7872 0.1968 1.3006854270 0.0816311509 21.9905459815 1.4005709988 57.7747254475 1.7165086392 20.6011627011 0.3444565556 101.6671195571 3.5431673445
0.006999999999999999 0.0095 0.7868 0.1967 1.2812409576 0.0493581311 22.3769783643 1.2389667332 58.2176958291 1.2263698490 20.5277703877 0.4310465121 102.4036855387 2.9457412254
0.006999999999999999 0.01 0.7864 0.1966 1.2776512094 0.1180530595 23.3648012708 0.9255268228 56.9216940404 1.1498878497 20.3225105844 0.7130169223 101.8866571050 2.9064846543
0.0075 0.0 0.794 0.1985 1.5492754890 0.1166499400 0.0000000000 0.0000000000 62.5632979575 2.4270956515 22.4252301974 0.8656390747 86.5378036439 3.4093846662
0.0075 0.0005 0.7936 0.1984 1.5459848865 0.0708059568 1.3799984457 0.2569780110 62.5403136452 2.2805832779 22.0546885176 0.5850634199 87.5209854950 3.1934306656
0.0075 0.001 0.7932 0.1983 1.4831642932 0.0679949647 2.7862513209 0.4371517714 62.4436750596 1.3858463060 22.0391746953 0.3187082511 88.7522653690 2.2097012932
0.0075 0.0015 0.7928 0.1982 1.4828651475 0.0733144979 4.0251322085 0.1391771113 61.7948906092 1.6841498154 21.7509756110 0.5917676140 89.0538635762 2.4884090386
0.0075 0.002 0.7924 0.1981 1.5103865503 0.1093973756 5.3378536789 0.4721237032 61.7865326774 2.4677965529 21.7957270216 0.9969226920 90.4304999282 4.0462403237
0.0005 0.0055 0.7952 0.1988 0.0900428504 0.0128875904 14.5506970482 0.6463570452 60.4059068299 2.0996564093 21.2521465541 0.7131287643 96.2987932826 3.4720298092
0.0075 0.0025 0.792 0.198 1.5127797158 0.1615896260 6.6891363425 0.2844776767 62.0330916634 1.4813630887 21.9705558657 0.3104920967 92.2055635874 2.2379224881
0.0075 0.003 0.7916 0.1979 1.4616258041 0.0663914738 8.0478030643 0.3599302378 60.7172397868 0.2803608058 21.6035942987 0.6088695067 91.8302629539 1.3155520241
0.0075 0.0035 0.7912 0.1978 1.4918395180 0.1316322585 9.1775639797 0.3505697588 60.6712711623 2.4934728813 21.6877269507 0.5377669013 93.0284016107 3.5134417999
0.0075 0.004 0.7908 0.1977 1.4415830434 0.0295776275 10.4394174931 0.8284263201 60.3087458736 1.7486101053 21.3840140440 0.2031746898 93.5737604541 2.8097887427
0.0075 0.0045 0.7904 0.1976 1.4553437448 0.0703596750 11.3033523108 0.6885064556 60.7579847040 0.5226590022 21.4144450032 0.8288852573 94.9311257628 2.1104103901
0.0075 0.005 0.79 0.1975 1.4544463077 0.1322832896 12.6940166185 0.5081393733 60.4508307130 1.0784363710 21.2807874569 0.8647864503 95.8800810961 2.5836454842
0.0075 0.0055 0.7896 0.1974 1.4388907322 0.0742460058 14.0461197330 0.9649284157 60.0914396486 2.7509600150 21.3404560044 0.3340372979 96.9169061182 4.1241717344
0.0075 0.006 0.7892 0.1973 1.4520531423 0.2032641531 15.2472598784 0.6753143426 59.1490828462 1.3117127484 20.9681242681 0.4804915144 96.8165201350 2.6707827585
0.0075 0.0065 0.7888 0.1972 1.3772667217 0.1396263874 15.7493758408 0.8216544582 59.7592118624 1.2439006209 21.0976050161 0.8114185341 97.9834594410 3.0166000006
0.0075 0.006999999999999999 0.7884 0.1971 1.3877368205 0.1001561903 16.7593509221 0.8747191983 58.5332077519 0.6452376073 20.6721682726 0.6624230044 97.3524637671 2.2825360003
0.0005 0.006 0.7948 0.1987 0.0921368702 0.0237514890 14.6089490634 1.4285593769 60.5051572692 2.2265732485 21.5409423239 1.0904524594 96.7471855267 4.7693365738
0.0075 0.0075 0.7879999999999999 0.19699999999999998 1.4936343921 0.0413037757 18.2460079872 1.1919929301 57.8854680429 1.6643016840 20.9538038167 0.6815663179 98.5789142389 3.5791647077
0.0075 0.008 0.7876 0.1969 1.4104718924 0.0892838364 19.0262568112 0.9166753860 58.5692513325 1.7181871640 20.9215828011 0.6560566970 99.9275628372 3.3802030834
0.0075 0.0085 0.7872 0.1968 1.3694889339 0.1635054882 20.7853035815 1.4034306406 58.4114953711 1.3245657350 20.6477041682 0.5021157019 101.2139920547 3.3936175657
0.0075 0.009000000000000001 0.7868 0.1967 1.3458564250 0.0456978689 21.5466820343 1.5336824014 58.6685017718 1.9178351847 20.7616710938 0.9330833067 102.3227113249 4.4302987617
0.0075 0.0095 0.7864 0.1966 1.3473521534 0.0734559517 22.8708898176 1.4318539902 58.2338893219 1.2980550100 20.8386435201 0.7118075085 103.2907748130 3.5151724604
0.0075 0.01 0.7859999999999999 0.1965 1.3629077289 0.0490598919 23.5256096509 1.5168129495 58.8920764455 1.1961445752 20.4096266637 0.7407075735 104.1902204890 3.5027249901
0.008 0.0 0.7936 0.1984 1.6306431146 0.0719792006 0.0000000000 0.0000000000 63.0982055881 2.2983020538 22.2504013533 1.1217813879 86.9792500560 3.4920626423
0.008 0.0005 0.7932 0.1983 1.6785064238 0.1878044123 1.3160032740 0.1881249410 62.7727686214 0.8402176951 22.1907328059 1.0305709969 87.9580111251 2.2467180453
0.008 0.001 0.7928 0.1982 1.6372243196 0.1161147752 2.6738495450 0.1738426888 61.3931875154 2.0253616848 22.0069536796 1.2217962340 87.7112150596 3.5371153828
0.008 0.0015 0.7924 0.1981 1.5935490500 0.1038444930 3.7880218929 0.3094568593 62.3574838887 1.0901635659 21.6346219434 0.6037867366 89.3736767750 2.1072516548
0.0005 0.0065 0.7944 0.1986 0.0924360159 0.0132976901 16.6707422228 1.0547234025 60.3092682443 1.5794252077 21.1328094591 0.5621347225 98.2052559421 3.2095810228
0.008 0.002 0.792 0.198 1.6213695985 0.1469776746 5.3961056941 0.4986452033 61.2782659542 1.4099698608 21.6734064993 0.8640829786 89.9691477461 2.9196757173
0.008 0.0025 0.7916 0.1979 1.6049165859 0.1077422917 6.5750936647 0.5407860816 61.4433351058 1.6506035707 21.7849866830 0.8954974817 91.4083320394 3.1946294257
0.008 0.003 0.7912 0.1978 1.5848738252 0.1204424565 7.7196226967 0.2207851564 61.0134239925 2.2837541845 21.4627765267 0.7724899496 91.7806970411 3.3974717470
0.008 0.0035 0.7908 0.1977 1.5438908667 0.1168492291 9.0610599492 0.4755615495 61.1163310269 1.1982487798 21.4484560753 0.7034251140 93.1697379181 2.4940846724
0.008 0.004 0.7904 0.1976 1.5277369999 0.0798578910 10.6092508334 0.6157734213 60.4570991618 1.8142602611 21.3142018435 0.7909934164 93.9082888386 3.3008849898
0.008 0.0045 0.79 0.1975 1.5483780520 0.0838760965 11.5503080374 0.7405831931 59.9718167508 1.5267408690 21.1459365396 0.6552834548 94.2164393798 3.0064836134
0.008 0.005 0.7896 0.1974 1.5582498595 0.0510269233 12.4060383459 0.3218594552 60.0444262827 1.2715726884 21.4603897848 0.5143608764 95.4691042729 2.1588199433
0.008 0.0055 0.7892 0.1973 1.5435917211 0.0900423535 14.2364643462 0.6604217111 59.6448126719 0.8827997388 20.9800579776 0.6305404409 96.4049267168 2.2638042443
0.008 0.006 0.7888 0.1972 1.5050019280 0.0922882611 14.7960118729 0.6437774671 58.8696145040 0.6857563929 20.9711076955 0.9235133777 96.1417360004 2.3453354988
0.008 0.0065 0.7884 0.1971 1.4846600216 0.1342441039 16.5517768395 0.7407249729 58.7609613915 0.8019328243 21.0295828720 0.5692441974 97.8269811246 2.2461460985
0.0005 0.006999999999999999 0.794 0.1985 0.1002138036 0.0233256916 17.8210144112 1.6509413403 60.0031589947 1.4526325189 21.2867543116 0.7927792349 99.2111415211 3.9196787857
0.008 0.006999999999999999 0.7879999999999999 0.19699999999999998 1.4717967573 0.0488624964 17.1449628540 0.7664012925 58.6805162986 1.7853864436 20.7181130542 1.1420291880 98.0153889641 3.7426794205
0.008 0.0075 0.7876 0.1969 1.4855574587 0.0899508733 18.3149258644 1.1064424786 58.5347748641 1.0716185731 20.7425771587 0.8057560763 99.0778353459 3.0737680013
0.008 0.008 0.7872 0.1968 1.4694035918 0.0905102327 19.7203582887 1.5068661658 58.2699329024 1.2004684089 20.8893617854 0.9313830225 100.3490565683 3.7292278299
0.008 0.0085 0.7868 0.1967 1.4762839425 0.0888215872 20.8353510876 1.6559130633 58.1268033216 0.6391051682 20.8338700363 0.4255066161 101.2723083880 2.8093464348
0.008 0.009000000000000001 0.7864 0.1966 1.4969249946 0.0539591151 21.9642915521 0.4149048770 57.6603262570 1.5084800584 20.8690744793 0.7158733828 101.9906172830 2.6932174333
0.008 0.0095 0.7859999999999999 0.1965 1.4700018832 0.1472987994 22.7428994742 1.3719254379 57.4179462368 1.6126680168 20.7139362559 0.3747830818 102.3447838501 3.5066753359
0.008 0.01 0.7856 0.1964 1.4254291765 0.0587423412 23.6043729391 0.9948115411 57.1400450068 1.4424751136 20.3917260995 0.4894712457 102.5615732219 2.9855002416
0.0085 0.0 0.7932 0.1983 1.7652586717 0.0905458192 0.0000000000 0.0000000000 62.4797186402 1.5891771203 22.3560146824 0.9862949190 86.6009919943 2.6660178585
0.0085 0.0005 0.7928 0.1982 1.7051303895 0.0508723598 1.3553849182 0.1499069581 62.4520329913 2.2447529184 22.0988432428 0.9250387800 87.6113915418 3.3705710163
0.0085 0.001 0.7924 0.1981 1.7888911806 0.0573860917 2.6943608179 0.2063495227 62.0111520926 2.9751650668 21.8530088272 0.6655587166 88.3474129183 3.9044593978
0.0005 0.0075 0.7936 0.1984 0.0945300356 0.0202360501 18.5905973732 1.0211552443 59.0649811582 1.6598716165 21.1727873859 0.7794676637 98.9228959529 3.4807305746
0.0085 0.0015 0.792 0.198 1.6662414508 0.1270295291 3.9578552332 0.2762569236 61.2030445686 1.9253465620 22.0528984612 0.8434895801 88.8800397138 3.1721225948
0.0085 0.002 0.7916 0.1979 1.6686346163 0.1050269775 5.3583649519 0.2910184630 61.6627308137 1.3702348907 21.6304451451 0.5127108263 90.3201755270 2.2789911575
0.0085 0.0025 0.7912 0.1978 1.6722243645 0.0876859221 6.4659736925 0.5743250198 61.2369986662 0.6263780547 21.5695832267 1.2763346388 90.9447799499 2.5647236354
0.0085 0.003 0.7908 0.1977 1.6417115049 0.0826552025 8.0724165919 0.6190659659 60.9794698948 2.3608508150 21.5689865412 0.9160519380 92.2625845328 3.9786239214
0.0085 0.0035 0.7904 0.1976 1.7105150118 0.1240152796 9.1529504522 0.2764030835 60.3500131615 1.8845653431 21.7283015629 0.6716781078 92.9417801884 2.9566618140
0.0085 0.004 0.79 0.1975 1.6820961720 0.1140620166 10.2597387419 1.1405507237 60.3724751030 2.5198579413 21.1847210954 0.5577959307 93.4990311123 4.3322666123
0.0085 0.0045 0.7896 0.1974 1.6479935642 0.0962747294 11.1622347528 0.6107374038 60.2152415124 1.3136168903 21.4955942278 1.0086420400 94.5210640572 3.0292710635
0.0085 0.005 0.7892 0.1973 1.6354294456 0.1321750071 12.8285705692 1.0105664193 59.7842856576 1.8598117732 21.1489199670 0.5493966725 95.3972056394 3.5519498721
0.0085 0.0055 0.7888 0.1972 1.5854721166 0.0838462177 13.8656205308 0.6203607299 59.6098138328 2.4447428026 21.1465332251 0.8118431612 96.2074397053 3.9607929114
0.0085 0.006 0.7884 0.1971 1.5818823684 0.1522836641 14.9059522961 0.7123404166 59.7915988479 0.7582808123 20.8469971167 0.6933947350 97.1264306291 2.3162996280
0.0005 0.008 0.7932 0.1983 0.0909402874 0.0231253350 19.6514404115 1.3426909279 59.3705680370 0.6313333867 20.9006988095 0.3712630535 100.0136475454 2.3684127031
0.0085 0.0065 0.7879999999999999 0.19699999999999998 1.5782926202 0.1862925984 15.9897679600 0.7541974712 59.5810834424 1.2350611755 20.7551075536 0.3270881523 97.9042515762 2.5026393974
0.0085 0.006999999999999999 0.7876 0.1969 1.5564549854 0.1084806355 17.6076971723 1.6131859443 59.1067708168 2.4356605215 20.9615607279 0.7420714117 99.2324837024 4.8993985130
0.0085 0.0075 0.7872 0.1968 1.6183781417 0.0947494070 18.1852946192 1.0011787453 59.1616197438 1.6465417183 20.8535606570 0.5810552442 99.8188531617 3.3235251148
0.0085 0.008 0.7868 0.1967 1.5600447336 0.0872152042 19.2420354029 0.7767655635 58.1497876338 1.5852807999 20.6268201766 0.3926788877 99.5786879469 2.8419404553
0.0085 0.0085 0.7864 0.1966 1.6043182946 0.1240585674 20.6556723363 0.9137097815 58.4825377908 1.2463612438 20.8028423916 0.9212205382 101.5453708133 3.2053501309
0.0085 0.009000000000000001 0.7859999999999999 0.1965 1.5800874943 0.1176004039 21.3292625408 0.8851384081 58.1210572435 1.2899464809 20.6858920386 0.9032060177 101.7162993172 3.1958913106
0.0085 0.0095 0.7856 0.1964 1.5441900124 0.0525203047 22.5574775665 1.1429844245 57.6253274178 2.2938559277 20.4543780744 1.2836755764 102.1813730711 4.7730362333
0.0085 0.01 0.7852 0.1963 1.5558566940 0.0772560738 23.6552408961 0.8968785780 57.1045237970 0.8198498406 20.5987759592 0.8289986463 102.9143973463 2.6229831387
0.009000000000000001 0.0 0.7928 0.1982 1.8050450475 0.1552724590 0.0000000000 0.0000000000 62.4337500157 1.5782513440 22.1853626366 1.0216077828 86.4241576998 2.7551315858
0.009000000000000001 0.0005 0.7924 0.1981 1.8089339413 0.1585709158 1.3209259796 0.2474445151 60.9146959239 1.6870604756 21.9926332283 0.2839270009 86.0371890731 2.3770029074
0.0005 0.0085 0.7928 0.1982 0.1076924457 0.0090735378 20.5982407720 1.3290940238 59.8730886822 1.8191754089 20.6333837168 0.8176811940 101.2124056167 3.9750241645
0.009000000000000001 0.001 0.792 0.198 1.7856005781 0.0654958277 2.6968221707 0.2813369150 61.5378842085 1.4675438415 21.9240143987 0.8586019940 87.9443213560 2.6729785782
0.009000000000000001 0.0015 0.7916 0.1979 1.7550877185 0.1203830022 4.0948705366 0.6041193555 61.3728150568 1.2227644479 21.7139811115 0.2253354868 88.9367544234 2.1726022924
0.009000000000000001 0.002 0.7912 0.1978 1.8095322327 0.0784058494 5.4871757462 0.3840411477 61.5697488232 3.0605208654 21.6453622819 0.4215894301 90.5118190840 3.9445572926
0.009000000000000001 0.0025 0.7908 0.1977 1.7458142023 0.1096261791 6.6825727351 0.5751355090 60.2565088003 1.7229798214 21.6757932412 0.5241276515 90.3606889789 2.9318691610
0.009000000000000001 0.003 0.7904 0.1976 1.7697458569 0.0744001233 7.7581838899 0.3766718673 59.9409968775 2.1246265840 21.3279256094 0.4626279148 90.7968522337 3.0383264894
0.009000000000000001 0.0035 0.79 0.1975 1.7425235998 0.0619744378 9.1398232375 0.7242495343 60.7057476307 2.5920088412 21.5695832267 0.6190984897 93.1576776947 3.9973313030
0.009000000000000001 0.004 0.7896 0.1974 1.6889765227 0.0528870616 10.4131630637 0.3508845189 60.2126296587 1.8487986568 21.5290086144 0.2376996028 93.8437778595 2.4902698401
0.009000000000000001 0.0045 0.7892 0.1973 1.7090192834 0.0763284732 11.3189408783 0.4254779679 60.5746325767 0.9274244787 21.3106217306 1.0171063568 94.9132144690 2.4463372766
0.009000000000000001 0.005 0.7888 0.1972 1.7281646071 0.1086949037 13.0107106732 1.1461860843 59.7989120381 1.7693596627 21.1739807569 0.4656808077 95.7117680753 3.4899214584
0.009000000000000001 0.0055 0.7884 0.1971 1.7033355155 0.1095608555 14.0436583802 0.7603876087 59.2697504855 2.7161200612 21.0844779357 0.4943264575 96.1012223169 4.0803949829
0.0005 0.009000000000000001 0.7924 0.1981 0.0918377245 0.0214552322 21.7337448438 1.5782797475 58.7254401817 0.8131713508 20.9770745502 0.6542829683 101.5280973002 3.0671892988
0.009000000000000001 0.006 0.7879999999999999 0.19699999999999998 1.6988483302 0.1213130720 14.9781519769 1.0266775443 59.0085651190 2.4206202100 20.9197927447 0.8923031780 96.6053581708 4.4609140043
0.009000000000000001 0.0065 0.7876 0.1969 1.6955577277 0.0314658032 16.3179483276 0.9392124213 59.3893733834 1.5289233640 21.2181354820 0.2465112722 98.6210149207 2.7461128607
0.009000000000000001 0.006999999999999999 0.7872 0.1968 1.6982500389 0.0809265098 16.7864258024 0.3501316953 59.1166958607 2.0065782304 20.3612951403 0.7075633126 97.9626668423 3.1451997481
0.009000000000000001 0.0075 0.7868 0.1967 1.7326517923 0.0347627363 18.2739033185 0.9204654912 59.0362507678 0.8230242251 21.1763674988 0.7489103959 100.2191733774 2.5271628485
0.009000000000000001 0.008 0.7864 0.1966 1.6826944634 0.1119780250 19.3839734119 0.9839036796 58.8753605821 0.8840426721 20.7527208117 0.4490469515 100.6947492691 2.4289713282
0.009000000000000001 0.0085 0.7859999999999999 0.1965 1.6563696433 0.0906682879 20.2733422081 1.1638031939 58.0160607262 2.1894790254 20.8648976810 0.3233484778 100.8106702586 3.7672989850
0.009000000000000001 0.009000000000000001 0.7856 0.1964 1.6375234653 0.1632732640 21.2652673691 0.6011481451 58.1915772925 2.4215259211 20.5050963397 0.9101908373 101.5994644666 4.0961381675
0.009000000000000001 0.0095 0.7852 0.1963 1.6764124040 0.1317246835 22.5771683886 1.4564203239 57.8980049405 1.8879972786 20.4627316710 0.7384102689 102.6143174041 4.2145525549
0.009000000000000001 0.01 0.7848 0.1962 1.6150875391 0.0685924807 23.2671676114 1.4304617653 57.6436103935 1.0395413833 20.4985327995 1.0506368980 103.0243983435 3.5892325273
0.0095 0.0 0.7924 0.1981 1.9677802987 0.0607965304 0.0000000000 0.0000000000 62.6390417138 1.7376459665 22.1501581936 0.7894904236 86.7569802061 2.5879329205
0.0 0.002 0.7984 0.1996 0.0000000000 0.0000000000 5.5700412890 0.1918101249 62.3402456545 1.5639029498 22.0660255416 0.5762560831 89.9763124851 2.3319691578
0.0005 0.0095 0.792 0.198 0.0873505393 0.0176064453 23.2039928907 1.3528098717 58.4741798591 2.4304782478 20.6035494430 0.6853628169 102.3690727321 4.4862573817
0.0095 0.0005 0.792 0.198 1.9079511622 0.0796783945 1.3742552893 0.0967993015 62.3616628545 2.0111655839 21.8858265283 0.6450542555 87.5296958343 2.8326975354
0.0095 0.001 0.7916 0.1979 1.9016691029 0.1427222765 2.7337424620 0.1506237060 60.9570079533 2.1486616380 21.7658927478 0.8454306765 87.3583122660 3.2874382970
0.0095 0.0015 0.7912 0.1978 1.9034639770 0.1320937370 4.0210299539 0.2841841127 61.7201915943 1.7313966718 21.9920365428 0.9093815511 89.6367220680 3.0570560726
0.0095 0.002 0.7908 0.1977 1.8861135274 0.1280399434 5.1770452988 0.2807333206 61.5984792135 2.4234791023 21.5486992350 0.6002122038 90.2103372747 3.4324645701
0.0095 0.0025 0.7904 0.1976 1.9199169895 0.0700946275 6.6128344070 0.2659577425 60.6441078842 0.6590853201 21.8989536087 1.4286021031 91.0758128894 2.4237397932
0.0095 0.003 0.79 0.1975 1.9151306586 0.0593063388 7.9780647362 0.3070460149 60.7579847040 1.8912261957 21.8876165847 0.6472934676 92.5387966835 2.9048720170
0.0095 0.0035 0.7896 0.1974 1.8570963962 0.1113143554 9.1349005319 0.4441178958 59.4755645544 1.8659609043 21.4227985999 0.6659138216 91.8903600824 3.0873069771
0.0095 0.004 0.7892 0.1973 1.8286775564 0.1157751763 10.0587282667 0.4940994942 60.0961409852 2.0377119211 21.3869974714 0.4020367369 93.3705442797 3.0496233285
0.0095 0.0045 0.7888 0.1972 1.8056433388 0.1584670429 11.2327935318 0.6117813737 60.4095634251 1.3891054770 21.2229089658 0.6201006249 94.6709092615 2.7794545185
0.0095 0.005 0.7884 0.1971 1.8259852452 0.0367060407 12.6111510757 0.3463197093 59.0200572751 2.3994916392 21.2026216597 0.8586418010 94.6598152557 3.6411591902
0.0005 0.01 0.7916 0.1979 0.0945300356 0.0235851282 23.9998302821 1.4590616430 58.3817202393 2.7725293047 20.8249197542 1.0356466115 103.3010003112 5.2908226874
0.0095 0.0055 0.7879999999999999 0.19699999999999998 1.8226946427 0.1041370764 14.1142171593 0.7740918550 60.6336604696 1.4027201754 21.0862679921 0.7521210350 97.6568402637 3.0330701418
0.0095 0.006 0.7876 0.1969 1.7559851555 0.1060343804 15.1225513387 1.1049448452 59.2937795392 0.1586975699 21.3756604474 0.5233907855 97.5479764808 1.8930675810
0.0095 0.0065 0.7872 0.1968 1.7733356051 0.1177372954 16.0627880918 1.5313456507 58.6622333230 1.7652359414 21.0761243390 0.7098761852 97.5744813589 4.1241950727
0.0095 0.006999999999999999 0.7868 0.1967 1.8110279611 0.0928682341 17.2384942587 0.2661297950 58.6878294889 1.6434297987 20.9472402765 0.9549905820 98.6845919852 2.9574184098
0.0095 0.0075 0.7864 0.1966 1.7048312439 0.1061592121 18.3108236098 0.7187562137 58.2955290684 0.9901239265 20.8738479631 0.5827586050 99.1850318852 2.3977979573
0.0095 0.008 0.7859999999999999 0.1965 1.7565834469 0.0665315062 19.5677544177 1.1433447939 58.2140392340 1.6470162829 20.7909086821 0.7670915687 100.3292857807 3.6239841517
0.0095 0.0085 0.7856 0.1964 1.7335492294 0.0517444212 20.7401787810 0.5244574872 58.0792675849 1.8353030161 20.5033062833 0.4357618166 101.0563018786 2.8472667411
0.0095 0.009000000000000001 0.7852 0.1963 1.7383355603 0.0819113102 21.6229839698 1.6942738583 57.8327085989 0.9383942057 20.3833725029 0.7367594286 101.5774006319 3.4513388028
0.0095 0.0095 0.7848 0.1962 1.7888911806 0.1024634008 22.0881796408 0.3759635208 57.3025023048 1.4238894854 20.7133395704 0.8912124293 101.8929126966 2.7935288363
0.0095 0.01 0.7844 0.1961 1.6931645622 0.0845900208 23.9202465429 1.3032004794 57.0632565091 0.9371476538 20.1995933766 0.3590162837 102.8762609908 2.6839544377
0.001 0.0 0.7992 0.1998 0.2046156467 0.0370457839 0.0000000000 0.0000000000 64.1314548981 1.7193473808 22.4848987449 1.1750347544 86.8209692897 2.9314279191
0.01 0.0 0.792 0.198 2.0389769711 0.0742315409 0.0000000000 0.0000000000 63.0208947197 1.2200970171 22.1250974036 0.9006354032 87.1849690944 2.1949639612
0.01 0.0005 0.7916 0.1979 2.0832505321 0.1459315916 1.3201055286 0.1246869470 62.5110608842 2.8566651536 22.1358377422 1.1078545300 88.0502546871 4.2351382222
0.01 0.001 0.7912 0.1978 2.0135495881 0.0833194569 2.6935403670 0.3734845423 61.3863966959 1.2837828027 21.8923900685 1.2919804494 87.9858767195 3.0325672513
0.01 0.0015 0.7908 0.1977 1.9932076817 0.1616117764 4.0357980705 0.0947469851 61.5723606769 3.0556292921 21.7670861188 1.0147793925 89.3684525479 4.3267674461
0.01 0.002 0.7904 0.1976 1.9785495432 0.1594241618 5.3567240500 0.3893953757 60.8812641970 1.3402107063 22.0344012115 0.6861063117 90.2509390017 2.5751365555
0.01 0.0025 0.79 0.1975 1.9815410001 0.0798982222 6.6210389162 0.6304138998 61.4219179057 0.5197481169 21.6793733540 0.5705087030 91.7038711760 1.8005689419
0.01 0.003 0.7896 0.1974 1.9797461260 0.0971850615 7.8763288222 0.4941539855 60.3521026444 2.0779721293 21.8416718031 1.0686968340 92.0498493957 3.7380080103
0.01 0.0035 0.7892 0.1973 1.9196178438 0.0481094714 8.8912266090 0.3732321318 61.1476732709 1.9954250219 21.1059586128 1.1054867008 93.0644763365 3.5222533259
0.01 0.004 0.7888 0.1972 1.9172246783 0.1334525066 10.2572773891 0.7007745978 60.4147871324 3.0531878952 21.6316385160 0.7427773171 94.2209277158 4.6301923167
0.01 0.0045 0.7884 0.1971 1.9151306586 0.1222126360 11.5437444301 0.4425266145 59.4379538616 2.0437129912 21.2605001507 0.5750190772 94.1573291010 3.1834713189
0.001 0.0005 0.7988 0.1997 0.2085045406 0.0348141833 1.4382504610 0.1985830224 63.1389505053 2.6617831139 22.2856057964 0.8698061630 87.0713113033 3.7649864826
0.01 0.005 0.7879999999999999 0.19699999999999998 1.8858143817 0.0713548679 12.4224473643 0.5371892602 60.0444262827 1.3939544984 21.3177819563 0.8138019922 95.6704699850 2.8163006187
0.01 0.0055 0.7876 0.1969 1.8929938781 0.0492128743 13.4332428965 0.4326072062 59.7471973355 2.3840753034 21.2968979647 0.3965261190 96.3703320748 3.2624215029
0.01 0.006 0.7872 0.1968 1.8564981048 0.1573563160 14.9601020567 1.3803817899 58.0729991361 2.7785008794 20.9072623497 0.4156187393 95.7968616473 4.7318577246
0.01 0.0065 0.7868 0.1967 1.8594895617 0.1925104154 16.2235964720 0.6852292909 58.5671618496 2.1874466398 21.0039253966 0.4244342522 97.6541732799 3.4896205983
0.01 0.006999999999999999 0.7864 0.1966 1.8627801642 0.0645655905 17.3993026389 2.1634442887 58.4282112346 1.1587525213 20.9812513486 0.7306763869 98.6715453863 4.1174387874
0.01 0.0075 0.7859999999999999 0.1965 1.8588912703 0.1753044747 18.0006931625 0.9182161783 58.8988672651 0.7350600795 20.9281463413 0.5408801611 99.6865980392 2.3694608936
0.01 0.008 0.7856 0.1964 1.8923955867 0.0544543752 19.1197882160 1.5647648875 58.5509683568 1.7840214027 20.6494942246 1.4300528130 100.2126463841 4.8332934784
0.01 0.0085 0.7852 0.1963 1.8146177093 0.1381703358 20.4226642753 1.5567618932 57.7715912231 1.4467575900 20.6524776520 0.2604612406 100.6613508597 3.4021510596
0.01 0.009000000000000001 0.7848 0.1962 1.8128228352 0.1066906337 21.3136739733 1.1655555729 57.5323454274 1.7111276981 20.2497149565 0.4897562972 100.9085571924 3.4731302019
0.01 0.0095 0.7844 0.1961 1.8849169447 0.0864401624 22.7338745141 1.9068409032 57.9126313210 0.4769333475 20.6071295559 0.6617497479 103.1385523357 3.1319641610
0.001 0.001 0.7984 0.1996 0.2102994147 0.0516266863 2.7731241062 0.2208217395 63.0423119197 0.9029612916 22.4872854868 0.7920747402 88.5130209274 1.9674844576
0.01 0.01 0.784 0.196 1.8101305241 0.1116482864 23.9251692484 1.7047572351 57.2690705779 1.2789982584 20.4967427431 0.6744647137 103.5011130935 3.7698684936
0.001 0.0015 0.7979999999999999 0.1995 0.2061113752 0.0367060407 4.0932296348 0.2267415236 62.9185100560 2.4834816585 22.1782024109 0.8250449267 89.3960534769 3.5719741495
0.001 0.002 0.7976 0.1994 0.2132908715 0.0196254160 5.4231805745 0.1714722793 62.5058371769 0.8902558294 22.1555283629 0.7743258008 90.2978369858 1.8556793255
0.001 0.0025 0.7972 0.1993 0.2043165011 0.0479231010 6.7678996307 0.7369165743 61.5222130865 2.1046912581 21.9693624947 0.9364000949 90.4637917130 3.8259310283
0.001 0.003 0.7968 0.1992 0.2001284615 0.0236608918 8.0527257698 0.4974937273 61.5754949013 2.7522396813 21.8917933830 0.8434473694 91.7201425156 4.1168416698
0.001 0.0035 0.7964 0.1991 0.2028207727 0.0321411120 9.6132234177 1.2853468052 61.1487180124 1.4503292038 21.8935834394 0.9065425746 92.8583456422 3.6743596956
0.0 0.0025 0.7979999999999999 0.1995 0.0000000000 0.0000000000 6.6325252291 0.3865847720 62.5178517037 1.7569787212 21.9419149629 0.7507963184 91.0922918957 2.8943598116
0.001 0.004 0.7959999999999999 0.19899999999999998 0.2022224813 0.0369974402 10.4098812600 0.4532751868 61.9563031657 1.1981658851 21.7080142568 0.8576958840 94.2764211638 2.5461343961
0.001 0.0045 0.7956 0.1989 0.1881626342 0.0186720591 11.9835061227 0.6205646911 61.1205099928 1.2307364874 21.8070640456 0.7878291197 95.0992427953 2.6578023573
0.001 0.005 0.7952 0.1988 0.2073079579 0.0373920137 12.5972034101 1.0269135507 61.1549864612 0.9544878335 21.5594395736 0.6676545189 95.5189374028 2.6864479168
0.001 0.0055 0.7948 0.1987 0.1881626342 0.0220963184 14.2446688554 1.1602301594 60.6963449575 1.4483387764 21.4663566395 0.4589035020 96.5955330866 3.0895687562
0.001 0.006 0.7944 0.1986 0.1947438392 0.0237364135 14.9797928788 1.2693051894 59.9378626531 1.6513347667 21.1196823787 0.8043532666 96.2320817498 3.7487296362
0.001 0.0065 0.794 0.1985 0.1968378590 0.0431268071 16.4205046925 0.8138509198 60.3171038053 1.9730174244 21.4782903490 0.6659330689 98.4127367058 3.4959282202
0.001 0.006999999999999999 0.7936 0.1984 0.1773933896 0.0240510152 18.1237608003 1.5441051954 59.2368411293 2.7056403784 21.0003452837 0.4111331791 98.5383406029 4.6849297681
0.001 0.0075 0.7932 0.1983 0.1917523824 0.0276382119 18.9064709770 1.8517153743 59.9409968775 1.6108497321 21.6686330155 0.8980701167 100.7078532524 4.3882734350
0.001 0.008 0.7928 0.1982 0.1881626342 0.0224976647 19.5775998288 1.2350509055 59.4865343397 1.7143077369 21.3201686982 0.8563332583 100.5724655009 3.8281895654
0.001 0.0085 0.7924 0.1981 0.1773933896 0.0329114636 20.9986208204 1.2141054766 58.5974593521 1.0478470457 21.0701574843 0.6463246824 100.8436310464 2.9411886683
0.0 0.003 0.7976 0.1994 0.0000000000 0.0000000000 8.1101573341 0.4135919042 63.6289342529 0.7816914551 21.9902464864 0.8032051417 93.7293380734 1.9984885010
0.001 0.009000000000000001 0.792 0.198 0.1851711774 0.0244788190 22.5476321555 1.9665207326 58.7870799282 1.6654024442 20.6626213050 1.0273489235 102.1825045661 4.6837509193
0.001 0.0095 0.7916 0.1979 0.1732053501 0.0444269108 22.3261104073 0.7566781796 58.1633692729 0.8479285477 20.5307538151 1.2254972587 101.1934388454 2.8745308968
0.001 0.01 0.7912 0.1978 0.1827780119 0.0238116957 23.5781185097 2.4308929260 58.3874663174 2.0692960843 20.8869750435 0.7834278053 103.0353378825 5.3074285113
0.0015 0.0 0.7988 0.1997 0.3173935690 0.0258998666 0.0000000000 0.0000000000 64.2118999910 2.3358288486 23.2761036844 0.8587744779 87.8053972444 3.2205031931
0.0015 0.0005 0.7984 0.1996 0.2934619144 0.0301173003 1.4800934578 0.1277797982 63.8551207804 1.0648083747 22.3088765299 1.4838674021 87.9375526825 2.7065728753
0.0015 0.001 0.7979999999999999 0.1995 0.3093166356 0.0280240595 2.8133262012 0.3107939123 62.6568023187 2.1658667344 22.5093628494 0.3493011243 88.2888080049 2.8539858305
0.0015 0.0015 0.7976 0.1994 0.2979490996 0.0645045775 3.9381644111 0.3747584144 62.8647058705 1.2430579649 22.1883460640 0.9493669061 89.2891654452 2.6316878629
0.0015 0.002 0.7972 0.1993 0.2871798551 0.0352433735 5.3780557739 0.6092586987 62.4917331671 1.7387975934 21.9502685595 1.0916872391 90.1072373556 3.4749869047
0.0015 0.0025 0.7968 0.1992 0.2910687490 0.0483691835 6.6522160511 0.1251396109 62.0795826587 1.9206673276 21.9574287852 0.7785718896 90.9802962440 2.8727480116
0.0015 0.003 0.7964 0.1991 0.3024362849 0.0347008992 7.9518103068 0.3628434334 61.7520562090 1.3773045117 21.8279480372 0.7331669428 91.8342508379 2.5080157871
0.0 0.0035 0.7972 0.1993 0.0000000000 0.0000000000 9.3260655961 0.4635249997 61.5394513207 1.3575433485 21.6817600959 0.6134971371 92.5472770127 2.4345654853
0.0015 0.0035 0.7959999999999999 0.19899999999999998 0.3126072381 0.0490087916 9.0717258112 0.7212244258 60.9366354947 0.8227456786 21.7384452160 0.7709453427 92.0594137600 2.3639242387
0.0015 0.004 0.7956 0.1989 0.2832909612 0.0292857359 10.3220930117 0.7170647158 61.1168533976 1.8064827674 21.6787766685 0.4203410954 93.4010140390 2.9731743145
0.0015 0.0045 0.7952 0.1988 0.2964533712 0.0483617825 11.6307122275 0.9038882119 60.1457662049 1.1918893078 21.5355721546 0.9570329084 93.6085039582 3.1011722106
0.0015 0.005 0.7948 0.1987 0.2710259882 0.0275083934 12.7457050264 0.4915863668 61.2343868126 0.8848312627 21.3667101652 0.5907535763 95.6178279924 1.9946795992
0.0015 0.0055 0.7944 0.1986 0.3027354306 0.0288547682 14.1855963892 0.8625120767 60.2006151318 0.3435277705 21.0295828720 0.8834766212 95.7185298236 2.1183712366
0.0015 0.006 0.794 0.1985 0.2880772921 0.0566515898 15.3432526359 0.3978095692 59.6766772866 2.3312969821 21.1423564267 1.2750798628 96.4503636413 4.0608380039
0.0015 0.0065 0.7936 0.1984 0.2865815637 0.0463666158 16.0381745643 1.2265409212 59.4907133056 1.9613400984 21.3303123513 0.5818169887 97.1457817849 3.8160646241
0.0015 0.006999999999999999 0.7932 0.1983 0.2841883983 0.0285053031 16.9857953757 1.1584766976 60.4027726055 1.2305112056 20.8320799799 0.5527072785 98.5048363594 2.9702004848
0.0015 0.0075 0.7928 0.1982 0.2943593515 0.0184793598 18.6931537381 0.9779472099 60.0146511509 1.6665751758 21.0755276536 1.2233501656 100.0776918941 3.8863519111
0.0015 0.008 0.7924 0.1981 0.2868807094 0.0178888118 19.9837230337 1.1244380867 59.2697504855 3.1619003385 21.1602569910 0.9037734711 100.7006112196 5.2080007081
0.0 0.004 0.7968 0.1992 0.0000000000 0.0000000000 10.5944827168 0.9267333616 61.6084042575 0.8828467203 21.8112408439 0.7877278838 94.0141278182 2.5973079657
0.0015 0.0085 0.792 0.198 0.2904704576 0.0391137985 21.2185016667 0.5205979281 58.4590311078 2.2296883042 20.9263562849 0.8268467643 100.8943595170 3.6162467951
0.0015 0.009000000000000001 0.7916 0.1979 0.2512823732 0.0295534133 22.3548261895 1.2539818655 58.7661850989 2.2717744031 20.9400800508 0.8094486571 102.3123737124 4.3647583390
0.0015 0.0095 0.7912 0.1978 0.2850858353 0.0351212829 23.1949679305 1.6411758457 58.7176046207 1.8235255259 21.0188425335 0.9025814070 103.2165009200 4.4024040615
0.0015 0.01 0.7908 0.1977 0.2647439289 0.0370264540 23.7020065985 1.4707497549 58.1210572435 2.0462519826 20.5576046615 0.9254097348 102.6454124324 4.4794379263
0.002 0.0 0.7984 0.1996 0.3900859698 0.0290279231 0.0000000000 0.0000000000 63.1065635199 2.3376906823 21.9753293495 0.8107583416 85.4719788392 3.1774769470
0.002 0.0005 0.7979999999999999 0.1995 0.4173082269 0.0463048142 1.4735298505 0.2314427912 63.3766291889 1.3065159340 22.6859817499 0.7090873210 87.9534490162 2.2933508604
0.002 0.001 0.7976 0.1994 0.4241885776 0.0517997333 2.7846104190 0.2322557294 63.0334316172 1.7457176609 22.1889427494 0.5710451452 88.4311733632 2.6008182688
0.002 0.0015 0.7972 0.1993 0.4050432539 0.0252702861 4.1121000059 0.2468780305 62.6228482211 1.7276012436 22.0314177841 0.3374645423 89.1714092650 2.3372141025
0.002 0.002 0.7968 0.1992 0.4149150615 0.0707300851 5.4412304947 0.4527699857 62.4776291573 1.6036846163 22.1412079115 1.1000821979 90.4749826250 3.2272668850
0.002 0.0025 0.7964 0.1991 0.3939748637 0.0267965078 6.7728223362 0.2384676975 62.1386105515 1.9734859341 22.2253405634 0.7615221602 91.5307483148 3.0002722996
0.0 0.0045 0.7964 0.1991 0.0000000000 0.0000000000 11.6938869483 0.7499585630 61.4626628229 0.8781883240 21.7378485305 1.0457116803 94.8943983017 2.6738585673
0.002 0.003 0.7959999999999999 0.19899999999999998 0.4056415453 0.0462816173 8.0699552391 0.8433245740 61.3555768226 2.2531694835 21.9771194059 0.6489414724 91.8082930129 3.7917171472
0.002 0.0035 0.7956 0.1989 0.3778209968 0.0306007171 9.0585985965 0.9490088786 60.6869422843 3.0615281897 21.8225778679 0.7603337096 91.9459397455 4.8014714950
0.002 0.004 0.7952 0.1988 0.3864962216 0.0254959182 10.6314030082 1.0036848085 60.6905988795 1.7601850605 21.5916605892 0.7641898822 93.3001586985 3.5535556694
0.002 0.0045 0.7948 0.1987 0.4122227503 0.0666390233 11.8021864696 0.9135860057 60.8405192798 1.6041119828 21.5534727188 0.3928638066 94.6084012185 2.9772008184
0.002 0.005 0.7944 0.1986 0.3841030562 0.0274432538 12.9984039094 0.4937615142 61.1194652513 1.2361521244 21.6191081211 0.6236502234 96.1210803380 2.3810071158
0.002 0.0055 0.794 0.1985 0.4014535057 0.0435398294 13.9230520951 0.2364835029 61.0808098171 1.1771645042 21.4806770909 1.0883582315 96.8859925088 2.5455460680
0.002 0.006 0.7936 0.1984 0.3900859698 0.0422378449 15.6410763195 0.6117153525 59.8751781651 0.9681354849 21.3171852708 0.4231068049 97.2235257252 2.0451954872
0.002 0.0065 0.7932 0.1983 0.3793167253 0.0574359710 16.2925143492 1.0127914130 60.0721119315 2.1606188108 21.2461796993 0.9429488351 97.9901227053 4.1737950299
0.002 0.006999999999999999 0.7928 0.1982 0.3900859698 0.0350600782 17.5084226111 0.8446262281 59.6735430622 1.1430130552 21.1757708133 0.6838171739 98.7478224564 2.7065165354
0.002 0.0075 0.7924 0.1981 0.3963680291 0.0332576818 18.1590401898 1.1393413768 59.9206244189 1.8785323127 21.0075055094 0.6679530779 99.4835381472 3.7190844492
