# Supplementary material for: Multipressure Sampling for Improving the Performance of MOF-based Electronic Noses
Source: ACS Sens. 2024 Jul 12;9(7):3531–9. doi: 10.1021/acssensors.4c00199 (PMC11287752; doi:10.1021/acssensors.4c00199)
Supplement: Supplementary file 2 — se4c00199_si_002.zip [file se4c00199_si_002.zip › Multiplex_Adsorption_Data/Methane_5bar/HIFTOG.csv]

methane_comp CO2_comp N2_comp O2_comp methane_mass methane_error CO2_mass CO2_error N2_mass N2_error O2_mass O2_error total_mass total_error
0.0 0.0 0.8 0.2 0.0000000000 0.0000000000 0.0000000000 0.0000000000 35.2155813476 0.7416168577 15.1283945578 0.7383265285 50.3439759054 1.4799433862
0.0 0.0005 0.7996 0.1999 0.0000000000 0.0000000000 2.4299964434 0.1932453576 34.8863235069 0.4257650921 14.9561887789 0.5815204940 52.2725087292 1.2005309437
0.0 0.005 0.7959999999999999 0.19899999999999998 0.0000000000 0.0000000000 19.5356856925 1.5213743653 33.0183309921 0.8934452016 13.8829545731 0.2261951846 66.4369712577 2.6410147515
0.002 0.008 0.792 0.198 0.1933739283 0.0184156251 29.2995999730 0.7467619899 31.0550629004 0.9381265487 13.2263388732 0.4759378269 73.7743756749 2.1792419906
0.002 0.0085 0.7916 0.1979 0.1901184750 0.0210776463 30.8345977263 1.8951179752 30.6189326943 0.4410037922 13.0923144661 0.3572926963 74.7359633617 2.7144921100
0.002 0.009000000000000001 0.7912 0.1978 0.1935041464 0.0176136573 31.8070963029 1.0743634512 30.7724196021 0.9886416540 12.9045244538 0.3038041831 75.6775445052 2.3844229456
0.002 0.0095 0.7908 0.1977 0.1920717470 0.0190492707 33.5435223329 4.3442054839 30.2805793331 1.2310843225 12.9795885113 0.2626692115 76.9957619243 5.8570082886
0.002 0.01 0.7904 0.1976 0.1897278206 0.0077520814 34.8456632841 1.6542231514 30.1721152516 0.2507585670 12.8063437835 0.3670850653 78.0138501398 2.2798188651
0.0025 0.0 0.7979999999999999 0.1995 0.2580923407 0.0170700030 0.0000000000 0.0000000000 35.2933480476 0.6514999469 15.2642371254 0.5444716719 50.8156775137 1.2130416218
0.0025 0.0005 0.7976 0.1994 0.2415546377 0.0297741420 2.4167821770 0.2492085878 34.8142415073 1.5241274104 15.0624213031 0.2421798559 52.5349996251 2.0452899961
0.0025 0.001 0.7972 0.1993 0.2629104116 0.0295155996 4.9042785362 0.5224034108 34.3083031816 0.4246375989 14.8504757291 0.2084704737 54.3259678585 1.1850270830
0.0025 0.0015 0.7968 0.1992 0.2513209977 0.0087546882 6.8014186166 0.4171471389 34.5552465621 1.0845100948 14.7832037883 0.3017355146 56.3911899647 1.8121474365
0.0025 0.002 0.7964 0.1991 0.2403826745 0.0137168595 9.3853434061 0.4569825622 34.0506725645 1.2815848154 14.5824269149 0.4341998499 58.2588255600 2.1864840870
0.0 0.0055 0.7956 0.1989 0.0000000000 0.0000000000 21.1963975475 0.9589893499 32.1256056588 0.8473862518 13.7065929987 0.2542635058 67.0285962050 2.0606391075
0.0025 0.0025 0.7959999999999999 0.19899999999999998 0.2372574393 0.0216428649 11.2610549464 0.4776070727 33.2348043791 0.5239947415 14.2956770206 0.6354818186 59.0287937854 1.6587264977
0.0025 0.003 0.7956 0.1989 0.2493677257 0.0298991724 12.4639103287 1.0395318314 33.3473614448 0.7902672670 14.3468452535 0.3521500373 60.4074847527 2.2118483081
0.0025 0.0035 0.7952 0.1988 0.2393409295 0.0266943998 14.5821215141 0.8370581320 32.7693411195 0.2295001866 14.0668485271 0.3084584846 61.6576520902 1.4017112030
0.0025 0.004 0.7948 0.1987 0.2465029268 0.0107884761 16.6724755975 1.1986041536 32.5894772023 1.0930391998 14.0099660752 0.2967213299 63.5184218018 2.5991531594
0.0025 0.0045 0.7944 0.1986 0.2409035471 0.0124083602 17.7628311444 0.7628928097 32.7234087411 0.8813578100 13.9990571119 0.4183772499 64.7262005445 2.0750362298
0.0025 0.005 0.794 0.1985 0.2457216180 0.0433890260 19.8553280818 0.8545961601 32.5335397515 0.7020319005 13.8037347201 0.4853959885 66.4383241714 2.0854130751
0.0025 0.0055 0.7936 0.1984 0.2444194367 0.0288673367 21.2999688245 1.0855858097 32.0744433562 0.5770055811 13.5011408552 0.5181715287 67.1199724726 2.2096302562
0.0025 0.006 0.7932 0.1983 0.2472842356 0.0182936782 22.8971093440 1.4544747741 31.7438211874 0.7144162224 13.5489325043 0.1796690820 68.4371472713 2.3668537567
0.0025 0.0065 0.7928 0.1982 0.2355646036 0.0120309153 24.4642499074 1.6164768644 31.6885659006 1.0426690257 13.3795838348 0.3128625149 69.7679642464 2.9840393203
0.0025 0.006999999999999999 0.7924 0.1981 0.2454611817 0.0177784715 26.9321034382 1.7511035015 31.6403596421 0.9540639523 13.4307520678 0.2665992254 72.2486763298 2.9895451507
0.0 0.006 0.7952 0.1988 0.0000000000 0.0000000000 22.8967522016 0.8617080036 31.6553672509 0.5853032789 13.6426976418 0.4829156942 68.1948170943 1.9299269767
0.0025 0.0075 0.792 0.198 0.2483259807 0.0267578462 26.7767465227 2.0158057443 31.3490755994 1.4648973167 13.4027004477 0.6347765177 71.7768485505 4.1422374249
0.0025 0.008 0.7916 0.1979 0.2396013657 0.0162642397 28.7717436027 1.6774111273 30.7112522270 0.9737713651 13.1393269035 0.3329689375 72.8619240989 3.0004156696
0.0025 0.0085 0.7912 0.1978 0.2333508953 0.0174628295 30.2067415024 0.4999400811 30.8033443717 1.1404576750 12.9980298541 0.4053818286 74.2414666235 2.0632424142
0.0025 0.009000000000000001 0.7908 0.1977 0.2414244196 0.0283672366 31.8517390947 2.5708424014 30.7487712489 0.5650514765 13.1372490057 0.2134237228 75.9791837689 3.3776848373
0.0025 0.0095 0.7904 0.1976 0.2343926404 0.0116179098 32.5199524024 2.8008297779 30.4861380955 0.1905582085 12.7793311123 0.2882797685 76.0198142506 3.2912856647
0.0025 0.01 0.79 0.1975 0.2345228585 0.0141548968 35.2920912022 0.6733268753 30.0388658768 0.9533969062 12.8642651843 0.4273339638 78.4297451218 2.0682126421
0.003 0.0 0.7976 0.1994 0.2952045087 0.0205827051 0.0000000000 0.0000000000 34.9584055066 0.8294962569 14.9852793479 0.3090693971 50.2388893632 1.1591483591
0.003 0.0005 0.7972 0.1993 0.3112213392 0.0216177790 2.4464249907 0.1776258091 34.8567630654 0.6954038447 14.8377486052 0.2433026656 52.4521580005 1.1379500984
0.003 0.001 0.7968 0.1992 0.2979390895 0.0347426275 4.8789214304 0.2310730223 34.2039320843 0.6496955796 14.9304747938 0.7248178380 54.3112673980 1.6403290674
0.003 0.0015 0.7964 0.1991 0.2954649450 0.0320177767 6.7053473286 0.6551590932 33.8755837956 0.6228648672 14.5517779226 0.6010613419 55.4281739918 1.9111030790
0.0 0.0065 0.7948 0.1987 0.0000000000 0.0000000000 24.7903208587 1.0639739488 31.6283080775 0.9178394209 13.3195845363 0.5050894678 69.7382134725 2.4869028375
0.003 0.002 0.7959999999999999 0.19899999999999998 0.2937721093 0.0247674753 8.8685584482 0.5063295939 33.4544611982 0.6483868572 14.6299588267 0.2273755732 57.2467505824 1.4068594996
0.003 0.0025 0.7956 0.1989 0.3034082512 0.0255440054 10.8139127437 0.7189068497 33.5156285733 1.1809014091 14.3125599401 0.3078796683 58.9455095083 2.2332319325
0.003 0.003 0.7952 0.1988 0.2998923616 0.0395365929 12.5399816460 1.2313936232 33.2150216221 1.1429504986 14.4008705959 0.1583962686 60.4557662256 2.5722769833
0.003 0.0035 0.7948 0.1987 0.2929908005 0.0256632159 14.9214067318 0.9496521452 32.8195938700 0.6538243252 14.2050287298 0.3375984453 62.2390201321 1.9667381316
0.003 0.004 0.7944 0.1986 0.2942929818 0.0376688448 16.7496183417 0.6118856152 32.7709328355 0.7655265208 13.8042541946 0.2022190652 63.6190983536 1.6173000460
0.003 0.0045 0.794 0.1985 0.2954649450 0.0231978406 18.2574732776 0.9236764124 32.8241416302 0.9160690601 13.9341228061 0.3481548587 65.3112026589 2.2110981718
0.003 0.005 0.7936 0.1984 0.2991110527 0.0266435339 19.5399714005 1.2368094287 32.6288153283 0.6529471993 13.9060711860 0.3668953539 66.3739689675 2.2832955158
0.003 0.0055 0.7932 0.1983 0.2894749109 0.0360739486 21.4074686671 1.2955308522 31.9771212872 0.7675786726 13.6434768535 0.3645459811 67.3175417187 2.4637294545
0.003 0.006 0.7928 0.1982 0.2929908005 0.0322457542 23.3467515430 1.3869458745 31.6544576989 0.6761181305 13.5541272487 0.5300660841 68.8483272911 2.6253758433
0.003 0.0065 0.7924 0.1981 0.2924699279 0.0538001069 24.5296069546 1.0835644278 31.7711077488 0.6555523416 13.5276340520 0.4137854454 70.1208186833 2.2067023217
0.0 0.006999999999999999 0.7944 0.1986 0.0000000000 0.0000000000 26.0606761422 2.1178931899 31.3245176941 1.0278688676 13.3281558647 0.5508251889 70.7133497010 3.6965872464
0.003 0.006999999999999999 0.792 0.198 0.2975484351 0.0185623654 26.0871046750 0.6118022275 31.1837645150 0.8897113798 13.3949083310 0.3209805658 70.9633259561 1.8410565385
0.003 0.0075 0.7916 0.1979 0.2906468741 0.0166067692 27.2363887071 1.4200090598 31.1485193732 0.5477199022 13.3510127403 0.4591713352 72.0265676947 2.4435070664
0.003 0.008 0.7912 0.1978 0.2784063695 0.0213748217 28.9463862043 1.5845162133 31.1658008621 0.6739820555 13.2037417348 0.4235007258 73.5943351707 2.7033738163
0.003 0.0085 0.7908 0.1977 0.2791876783 0.0216083643 30.5799552419 2.1503663036 30.6405345554 0.5630413689 13.1136129184 0.1563920074 74.6132903940 2.8914080442
0.003 0.009000000000000001 0.7904 0.1976 0.2747602618 0.0265466201 31.6063823110 1.4330704543 30.2073603934 1.1938723822 12.8904986438 0.1793308252 74.9790016100 2.8328202818
0.003 0.0095 0.79 0.1975 0.2786668058 0.0127852723 32.8049519853 1.6559075241 30.1305032455 1.3889224574 12.8453043670 0.5121080159 76.0594264036 3.5697232697
0.003 0.01 0.7896 0.1974 0.2713745903 0.0360814687 34.7292348831 1.4325327624 30.2112259896 0.7077104011 12.8437459436 0.2751175117 78.0555814066 2.4514421439
0.0035 0.0 0.7972 0.1993 0.3517191787 0.0358457197 0.0000000000 0.0000000000 35.4970877059 0.3789804437 15.0748886898 0.6389945341 50.9236955744 1.0538206975
0.0035 0.0005 0.7968 0.1992 0.3627877201 0.0117167379 2.4046393376 0.1861338684 34.3262668345 1.4721145527 14.9639808956 0.2860394422 52.0576747878 1.9560046012
0.0035 0.001 0.7964 0.1991 0.3578394310 0.0144911195 4.8453500510 0.4927042243 34.6746252682 0.7840718488 15.0715121059 0.5688337694 54.9493268561 1.8601009620
0.0 0.0075 0.794 0.1985 0.0000000000 0.0000000000 27.6999594572 2.5653581364 31.1835371270 0.8253948031 13.2525723328 0.4522579255 72.1360689170 3.8430108650
0.0035 0.0015 0.7959999999999999 0.19899999999999998 0.3636992470 0.0450983580 7.0124897362 0.8184873294 34.2362211819 0.6438391866 14.5671024187 0.6106054759 56.1795125838 2.1180303499
0.0035 0.002 0.7956 0.1989 0.3511983062 0.0074395478 8.9224869407 0.3173916511 34.0281611514 0.5783073963 14.5429468570 0.5293962016 57.8447932553 1.4325347968
0.0035 0.0025 0.7952 0.1988 0.3457291446 0.0282546345 10.9146268820 1.1888267864 33.7093631592 1.5580485843 14.4032082310 0.3896840942 59.3729274168 3.1648140994
0.0035 0.003 0.7948 0.1987 0.3545839776 0.0153988105 12.8535526156 1.1288229125 33.5920309452 0.6350829519 14.1790550074 0.4363059657 60.9792225458 2.2156106406
0.0035 0.0035 0.7944 0.1986 0.3534120144 0.0295959206 14.6746213787 0.5101832937 32.9971839070 1.7223391720 14.2112624231 0.3552096219 62.2364797232 2.6173280082
0.0035 0.004 0.794 0.1985 0.3303634048 0.0316470253 16.5706900322 1.4300125351 32.7604729870 0.2470007443 14.0541214031 0.5140576965 63.7156478271 2.2227180012
0.0035 0.0045 0.7936 0.1984 0.3461197990 0.0223520479 18.4021159230 1.5301544817 32.8869007214 1.1236993750 13.9372396528 0.4359978457 65.5723760962 3.1122037503
0.0035 0.005 0.7932 0.1983 0.3368743115 0.0235777542 20.0385420993 1.0725231076 32.2895524151 0.9562444272 13.6356847368 0.4203366892 66.3006535627 2.4726819782
0.0035 0.0055 0.7928 0.1982 0.3351814757 0.0210679902 20.9242550887 1.6089293480 32.2595371976 0.3039591755 13.6839958603 0.2016899258 67.2029696223 2.1356464395
0.0035 0.006 0.7924 0.1981 0.3308842773 0.0277752562 23.3692515101 1.4608778734 31.9152717481 0.4645051221 13.4780242424 0.4205863507 69.0934317779 2.3737446024
0.0 0.008 0.7936 0.1984 0.0000000000 0.0000000000 28.4592440601 0.7470044936 30.9154466613 0.6438725937 13.2465983766 0.6070253953 72.6212890980 1.9979024826
0.0035 0.0065 0.792 0.198 0.3515889606 0.0444881253 24.2935358715 1.0762366770 31.6546850869 0.5979362223 13.5078940230 0.4263850558 69.8077039420 2.1450460804
0.0035 0.006999999999999999 0.7916 0.1979 0.3281496965 0.0198854645 26.0213904854 0.8964571393 31.2667611392 0.7304351368 13.4473752501 0.4692226082 71.0636765712 2.1160003488
0.0035 0.0075 0.7912 0.1978 0.3225503168 0.0129853011 28.3485299365 1.9840706731 30.7580941574 1.0481947075 13.1634824652 0.2249210376 72.5926568759 3.2701717193
0.0035 0.008 0.7908 0.1977 0.3478126347 0.0208739303 30.0481703059 1.7615974597 30.8117577281 0.4780853356 13.2078975304 0.5816151522 74.4156381991 2.8421718778
0.0035 0.0085 0.7904 0.1976 0.3334886400 0.0208251327 29.7195993583 0.8794262864 30.9913942572 1.0437150352 13.1928327714 0.4509732368 74.2373150269 2.3949396911
0.0035 0.009000000000000001 0.79 0.1975 0.3082263221 0.0334799913 32.4274525378 2.2373427752 30.4690839947 0.4686872359 12.9673808618 0.5163717097 76.1721437164 3.2558817121
0.0035 0.0095 0.7896 0.1974 0.3182531184 0.0294350595 33.0963801302 1.3960254841 30.3935911749 0.8224249370 13.0754315466 0.5775995230 76.8836559701 2.8254850036
0.0035 0.01 0.7892 0.1973 0.3205970448 0.0228620918 35.4770909314 2.3057894633 29.9822462620 0.7423137273 12.7728376817 0.2820483145 78.5527719199 3.3530135969
0.004 0.0 0.7968 0.1992 0.4048481772 0.0348284216 0.0000000000 0.0000000000 34.8422102327 0.9780778599 15.0502136536 0.3893993754 50.2972720635 1.4023056569
0.004 0.0005 0.7964 0.1991 0.3927378908 0.0274065091 2.4492821294 0.2352871480 34.6850851167 1.4068462278 15.0580057703 0.6323871195 52.5851109072 2.3019270044
0.0 0.0085 0.7932 0.1983 0.0000000000 0.0000000000 30.7295978800 1.4805772149 30.8240366807 0.4194223496 13.1297166262 0.5371174860 74.6833511869 2.4371170505
0.004 0.001 0.7959999999999999 0.19899999999999998 0.4108382113 0.0049414307 4.7789215768 0.4060907797 34.5486523098 1.2009941651 14.6546338629 0.3365392657 54.3930459608 1.9485656412
0.004 0.0015 0.7956 0.1989 0.4116195201 0.0196521556 6.7996329049 0.3879387815 34.4365500201 1.6628824185 14.5426871197 0.3309464025 56.1904895648 2.4014197581
0.004 0.002 0.7952 0.1988 0.3940400721 0.0393284634 8.7524871895 0.6044156834 33.8012279158 0.9366167124 14.2294440287 0.3864813075 57.1771992061 1.9668421667
0.004 0.0025 0.7948 0.1987 0.3989883612 0.0112742135 11.0831980639 0.7466123498 33.4501408260 0.9004983274 14.2671059261 0.3033810820 59.1994331772 1.9617659727
0.004 0.003 0.7944 0.1986 0.3962537804 0.0371393440 12.9478381919 0.7836956133 33.1231568654 0.6583448042 14.1743797374 0.4418361494 60.6416285751 1.9210159109
0.004 0.0035 0.794 0.1985 0.4064107948 0.0294580934 14.8017640498 0.1477723613 32.8598415480 1.1501059942 14.0982767311 0.3198604583 62.1662931237 1.6471969072
0.004 0.004 0.7936 0.1984 0.3920868001 0.0421745959 16.2589047742 0.9374806005 32.8580224440 0.5641323800 13.9655510101 0.6809467921 63.4745650284 2.2247343685
0.004 0.0045 0.7932 0.1983 0.3868780748 0.0347406752 18.3467588612 0.4808701049 32.4612303638 0.6159480816 13.7964620779 0.1881372649 64.9913293777 1.3196961266
0.004 0.005 0.7928 0.1982 0.3776325873 0.0090592897 19.5224714261 1.8173493608 32.3034230838 0.8392960197 13.9426941345 0.2482468318 66.1462212317 2.9139515020
0.004 0.0055 0.7924 0.1981 0.3884406924 0.0259078459 20.9728264461 1.0362210187 32.0442007506 0.8195230500 13.6201005034 0.4014216725 67.0255683925 2.2830735871
0.0 0.009000000000000001 0.7928 0.1982 0.0000000000 0.0000000000 32.6570950588 0.6358056438 30.5143342090 0.6315118173 13.0066011825 0.3998448500 76.1780304503 1.6671623111
0.004 0.006 0.792 0.198 0.3849248028 0.0430894145 23.3088944555 1.6609706670 31.5494044375 1.1057760935 13.4476349873 0.5420645528 68.6908586831 3.3519007278
0.004 0.0065 0.7916 0.1979 0.3752886609 0.0355435876 24.7778208770 0.8575867245 31.4918752706 0.6772642657 13.4224404766 0.2419245536 70.0674252851 1.8123191314
0.004 0.006999999999999999 0.7912 0.1978 0.3842737121 0.0256155983 25.8803192633 1.1659983459 31.3533959716 0.9493061417 13.1671187864 0.3404218742 70.7851077334 2.4813419601
0.004 0.0075 0.7908 0.1977 0.3913054913 0.0259914873 27.3874599146 1.4319154141 31.3254272462 0.8474536124 13.3078963613 0.4458029094 72.4120890134 2.7511634232
0.004 0.008 0.7904 0.1976 0.3810182587 0.0156348548 28.3574584948 1.2110788715 30.9140823333 0.6535902025 13.0260814742 0.3072128131 72.6786405610 2.1875167419
0.004 0.0085 0.79 0.1975 0.3780232417 0.0268211425 30.3470984399 1.2305128582 30.7756030342 0.4315592033 13.1650408886 0.3599751765 74.6657656044 2.0488683805
0.004 0.009000000000000001 0.7896 0.1974 0.3844039302 0.0400140641 30.8674548211 1.1486918979 30.6912420820 1.0286804442 13.0915352544 0.3868832802 75.0346360877 2.6042696864
0.004 0.0095 0.7892 0.1973 0.3808880406 0.0328810457 33.1074515425 0.8988738318 30.1577898069 0.8296697749 13.0071206569 0.4510330709 76.6532500469 2.2124577233
0.004 0.01 0.7888 0.1972 0.3690381905 0.0307204421 34.5610208436 2.1977070946 30.1157230247 1.1952199146 12.8866025854 0.4437126796 77.9323846442 3.8673601309
0.0045 0.0 0.7964 0.1991 0.4538101954 0.0216177790 0.0000000000 0.0000000000 34.9047419358 1.4040023747 15.0533305003 0.6466828865 50.4118826315 2.0723030402
0.0 0.0095 0.7924 0.1981 0.0000000000 0.0000000000 32.9417374994 2.6399120671 30.4054153515 0.8058951930 13.0619252110 0.2517517020 76.4090780619 3.6975589621
0.0045 0.0005 0.7959999999999999 0.19899999999999998 0.4581073938 0.0462125791 2.4782106585 0.1378291811 34.6298298299 1.1389287821 14.6748933663 0.4703106015 52.2410412485 1.7932811438
0.0045 0.001 0.7956 0.1989 0.4456064530 0.0423607414 4.9007071128 0.1703774822 34.0665897253 0.7285188259 14.7915153794 0.3103510944 54.2044186705 1.2516081439
0.0045 0.0015 0.7952 0.1988 0.4347983479 0.0111532421 7.0810610644 0.8936628987 33.9906421294 1.1527505610 14.6645038774 0.1598293799 56.1710054191 2.2173960817
0.0045 0.002 0.7948 0.1987 0.4401372914 0.0462668529 9.1074866699 0.5978242650 33.7143656954 1.1916317288 14.4408701283 0.3811491310 57.7028597850 2.2168719777
0.0045 0.0025 0.7944 0.1986 0.4555030311 0.0351984216 10.5556988359 1.2746077185 33.3826065866 0.9865573154 14.2878849039 0.4521499134 58.6816933575 2.7485133689
0.0045 0.003 0.794 0.1985 0.4535497591 0.0309097366 13.0621237389 0.8943899444 33.0506200897 0.8339783844 14.1852887008 0.4188117549 60.7515822885 2.1780898203
0.0045 0.0035 0.7936 0.1984 0.4368818380 0.0340066345 14.7242641632 0.7683346067 32.8568855039 0.5545985677 14.0476279726 0.4940783694 62.0656594777 1.8510181783
0.0045 0.004 0.7932 0.1983 0.4435229628 0.0164178163 16.4014045656 1.0235661920 32.7709328355 0.3797240907 13.8886687921 0.6405871914 63.5045291560 2.0602952904
0.0045 0.0045 0.7928 0.1982 0.4332357303 0.0329284559 18.2428304419 1.0209799263 32.4432667109 0.7469391258 13.6652947802 0.4993946453 64.7846276633 2.3002421533
0.0045 0.005 0.7924 0.1981 0.4492525607 0.0454459420 19.9892564572 0.8103810618 32.3448077019 1.2475302933 13.9406162367 0.2486736707 66.7239329565 2.3520309678
0.0 0.001 0.7992 0.1998 0.0000000000 0.0000000000 4.6378503547 0.3137035480 34.6348323661 1.2975983297 14.8587873202 0.3450600944 54.1314700410 1.9563619721
0.0 0.01 0.792 0.198 0.0000000000 0.0000000000 34.7953062150 1.0253794638 30.1605184630 0.6598021194 12.7993308785 0.4521146994 77.7551555565 2.1372962826
0.0045 0.0055 0.792 0.198 0.4445647079 0.0497317356 21.0599691757 1.0873341339 31.9798499434 0.6815589141 13.6185420801 0.3738902666 67.1029259071 2.1925150502
0.0045 0.006 0.7916 0.1979 0.4346681298 0.0385551243 23.5363941226 0.8909011278 31.5671407024 0.5461801344 13.5712699055 0.5185203343 69.1094728603 1.9941567208
0.0045 0.0065 0.7912 0.1978 0.4349285660 0.0503255603 24.3431786560 1.3801754308 31.6624162793 0.9202439743 13.4182846811 0.3721061851 69.8588081824 2.7228511505
0.0045 0.006999999999999999 0.7908 0.1977 0.4338868210 0.0399631793 25.8799621210 0.8057542654 31.6119361407 0.6378800750 13.3289350763 0.3823896528 71.2547201590 1.8659871725
0.0045 0.0075 0.7904 0.1976 0.4220369708 0.0478763752 27.7028165958 0.4269343460 30.7169369273 0.5105605766 13.1447813852 0.2195515590 71.9865718791 1.2049228568
0.0045 0.008 0.79 0.1975 0.4276363506 0.0405846284 29.5278139247 1.6242707725 30.7408126685 0.7140380394 12.9323163367 0.2533416745 73.6285792805 2.6322351148
0.0045 0.0085 0.7896 0.1974 0.4159167185 0.0364554962 30.1210273422 1.5779410044 30.8369977974 1.1314489292 13.1291971518 0.1491678809 74.5031390099 2.8950133107
0.0045 0.009000000000000001 0.7892 0.1973 0.4166980273 0.0387078741 32.0967387361 1.5918669986 30.3165066389 1.3795036785 12.8138761630 0.5015159227 75.6438195653 3.5115944739
0.0045 0.0095 0.7888 0.1972 0.4131821377 0.0243977496 33.8435218938 1.8723601670 30.0952581037 0.9336282606 12.7240070838 0.2726206645 77.0759692190 3.1030068417
0.0045 0.01 0.7884 0.1971 0.4105777751 0.0212794121 34.1292357613 1.8106892347 30.0827517631 0.8829141227 12.8671222937 0.4338386102 77.4896875932 3.1487213797
0.0005 0.0 0.7996 0.1999 0.0519570353 0.0055491874 0.0000000000 0.0000000000 35.2747022306 1.2156325577 15.1951470241 0.3972183016 50.5218062900 1.6184000467
0.005 0.0 0.7959999999999999 0.19899999999999998 0.5212631886 0.0271978271 0.0000000000 0.0000000000 35.0482237711 1.0142559606 15.0078764863 0.9510233643 50.5773634460 1.9924771520
0.005 0.0005 0.7956 0.1989 0.5052463581 0.0275619838 2.4149964653 0.1895157550 34.8660859739 0.6708487425 14.8603457436 0.4351217935 52.6466745409 1.3230482748
0.005 0.001 0.7952 0.1988 0.5064183214 0.0401308542 4.8564214634 0.2931927579 34.3812947333 0.5728181582 14.6104785350 0.5569323307 54.3546130531 1.4630741010
0.005 0.0015 0.7948 0.1987 0.5121479192 0.0171690523 6.7664186678 0.5744438778 34.1013800911 0.6435217319 14.6852828552 0.3764573643 56.0652295333 1.6115920263
0.005 0.002 0.7944 0.1986 0.4922245448 0.0249665893 8.9989154002 0.5914630739 33.6550174244 1.2723870809 14.5268431491 0.3211654702 57.6730005185 2.2099822143
0.005 0.0025 0.794 0.1985 0.4784214226 0.0343282268 11.0796266405 0.4427389677 33.4453656778 0.7706045183 14.2024313575 0.4638269779 59.2058450984 1.7114986907
0.005 0.003 0.7936 0.1984 0.4983447971 0.0282498329 12.9071239657 0.8860527854 33.4533242582 1.0337019990 14.2458074738 0.5024598958 61.1046004948 2.4504645131
0.005 0.0035 0.7932 0.1983 0.4870158195 0.0243894080 14.8935496297 1.7605713092 33.0835913514 0.5479294324 14.0099660752 0.4060728788 62.4741228758 2.7389630284
0.005 0.004 0.7928 0.1982 0.4857136381 0.0270527977 16.1928334423 1.1080003491 32.6388204008 0.9359778907 13.6977619331 0.4699782668 63.0151294143 2.5410093043
0.005 0.0045 0.7924 0.1981 0.4920943267 0.0253092602 17.5856885466 0.7818888995 32.5610537009 0.6488865034 13.9969792141 0.3321566892 64.6358157883 1.7882413523
0.0005 0.0005 0.7992 0.1998 0.0524779078 0.0146540246 2.3778536625 0.2160472031 35.1971629187 0.6461299868 15.0439799603 0.4331588383 52.6714744493 1.3099900528
0.005 0.005 0.792 0.198 0.4845416749 0.0284984401 20.1649704857 0.9601261373 32.3536758344 0.9407505651 13.7699688811 0.5197834415 66.7731568761 2.4491585840
0.005 0.0055 0.7916 0.1979 0.4831092754 0.0296943032 21.7453253155 1.1666448909 31.9039023475 0.5091204884 13.6315289412 0.4746319501 67.7638658796 2.1800916326
0.005 0.006 0.7912 0.1978 0.4801142584 0.0241040765 22.7035381987 0.8253774929 31.7010722412 0.8104389452 13.6562039774 0.2266218807 68.5409286757 1.8865423953
0.005 0.0065 0.7908 0.1977 0.4758170600 0.0492933688 25.0999632626 0.9813527925 31.4770950499 1.0787028433 13.4089341410 0.3419191696 70.4618095135 2.4512681742
0.005 0.006999999999999999 0.7904 0.1976 0.4823279666 0.0235316814 26.0796046859 1.1431781919 31.1901313793 0.7821137506 13.3027016168 0.0852381430 71.0547656486 2.0340617669
0.005 0.0075 0.79 0.1975 0.4781609864 0.0508791427 27.3485314001 1.3332758110 31.0659775250 0.4389458031 13.1933522459 0.2790694857 72.0860221574 2.1021702425
0.005 0.008 0.7896 0.1974 0.4689154989 0.0143924914 29.3235285094 2.2838836500 31.0154973864 0.3617153665 13.2136117493 0.3910148719 74.0215531440 3.0510063798
0.005 0.0085 0.7892 0.1973 0.4751659693 0.0293196184 30.3420984472 1.0876437772 30.8756537593 0.4413446078 13.1912743481 0.7114972037 74.8841925239 2.2698052071
0.005 0.009000000000000001 0.7888 0.1972 0.4687852808 0.0124083602 32.0885244625 2.1848339278 30.3005894781 1.0472337529 12.8707586148 0.3165240968 75.7286578362 3.5610001377
0.005 0.0095 0.7884 0.1971 0.4598002295 0.0361753381 32.7803091642 1.8454177201 30.6525861200 0.6309344953 13.0715354883 0.2142188160 76.9642310020 2.7267463695
0.0005 0.001 0.7988 0.1997 0.0523476897 0.0066193862 4.7432073434 0.2289992638 34.0329362996 0.8526430702 14.7998269706 0.3576723971 53.6283183033 1.4459341173
0.005 0.01 0.7879999999999999 0.19699999999999998 0.4712594253 0.0346624920 34.8799489482 1.5945569745 30.1739343557 0.9149801999 12.7619287184 0.5764537500 78.2870714476 3.1206534164
0.0055 0.0 0.7956 0.1989 0.5647560452 0.0487273402 0.0000000000 0.0000000000 35.2772034988 1.0249075662 14.8956700059 0.3738318006 50.7376295499 1.4474667070
0.0055 0.0005 0.7952 0.1988 0.5652769177 0.0318691424 2.5078534723 0.2185010695 35.3099473724 0.9284372525 15.1195634922 0.7009891424 53.5026412546 1.8797966068
0.0055 0.001 0.7948 0.1987 0.5430096169 0.0200383665 4.7203502340 0.1770158246 34.7817250216 1.1167345419 14.7271005481 0.2709795017 54.7721854206 1.5847682347
0.0055 0.0015 0.7944 0.1986 0.5486089966 0.0531864166 6.7482044088 0.5257057522 34.1664130624 0.4541967242 14.5322976308 0.3379898917 55.9955240986 1.3710787847
0.0055 0.002 0.794 0.1985 0.5415772174 0.0261527812 9.0017725389 0.8822702435 33.9349320666 0.4466831305 14.5185315580 0.3514758114 57.9968133809 1.7065819666
0.0055 0.0025 0.7936 0.1984 0.5577242660 0.0377282183 10.8589126779 0.5775334986 33.5679278160 0.7862660528 14.3907408442 0.4138389189 59.3753056041 1.8153666886
0.0055 0.003 0.7932 0.1983 0.5523853225 0.0363735401 12.7078385431 0.7855235027 32.4373546226 0.9061275027 14.3182741590 0.4470209664 60.0158526472 2.1750455119
0.0055 0.0035 0.7928 0.1982 0.5336339113 0.0381572462 14.3056933473 1.0462902685 33.0281086766 1.5662997256 14.0284074181 0.2577818335 61.8958433533 2.9085290738
0.0055 0.004 0.7924 0.1981 0.5413167811 0.0298264912 16.4949758573 1.1136850221 32.5603715368 0.6144554228 13.8200981652 0.3157174059 63.4167623404 2.0736843420
0.0005 0.0015 0.7984 0.1996 0.0500037633 0.0073385746 6.7821329305 0.3989009691 34.2919312447 0.8478854712 14.8239825323 0.3938719516 55.9480504708 1.6479969665
0.0055 0.0045 0.792 0.198 0.5305086761 0.0317198116 18.0646164170 0.7414515706 32.3407147177 1.0147362688 13.6855542836 0.3288113213 64.6213940944 2.1167189723
0.0055 0.005 0.7916 0.1979 0.5370195827 0.0156348548 20.2849703101 1.1892670280 32.0680764919 0.6595312348 13.7258135532 0.3047460433 66.6158799379 2.1691791609
0.0055 0.0055 0.7912 0.1978 0.5282949678 0.0129591579 21.7303253374 0.3574065220 31.7401829792 0.6487382759 13.5652959493 0.4000513149 67.5640992337 1.4191552707
0.0055 0.006 0.7908 0.1977 0.5482183422 0.0394885282 23.1924660545 0.9076374561 31.5912438316 1.1986281025 13.4541284179 0.3634740093 68.7860566462 2.5092280961
0.0055 0.0065 0.7904 0.1976 0.5418376537 0.0447495900 24.5453212173 1.4247062630 31.3936436496 0.8486961373 13.3949083310 0.6853862452 69.8757108516 3.0035382355
0.0055 0.006999999999999999 0.79 0.1975 0.5232164606 0.0368091447 25.5606768740 0.8583104468 31.2167357766 0.3569061831 13.1645214141 0.2664119012 70.4651505253 1.5184376758
0.0055 0.0075 0.7896 0.1974 0.5191796984 0.0335204847 27.5981738919 1.3378935107 31.0971296826 0.4490313920 13.3827006815 0.5828943109 72.5971839544 2.4033396983
0.0055 0.008 0.7892 0.1973 0.5042046131 0.0322099759 29.3524570385 1.6643945559 30.8645117468 0.5973219488 12.9432253001 0.4833111633 73.6643986985 2.7772376439
0.0055 0.0085 0.7888 0.1972 0.5109759560 0.0404758514 30.5763838185 1.7532471862 30.2939952258 0.7345264927 13.0863405100 0.2861149054 74.4676955103 2.8143644357
0.0055 0.009000000000000001 0.7884 0.1971 0.5189192622 0.0323297824 32.3167384141 1.0862496871 30.6694128329 0.7615436004 12.9440045117 0.2604013014 76.4490750209 2.1405243713
0.0005 0.002 0.7979999999999999 0.1995 0.0485713638 0.0070654588 8.9824868529 0.7076805772 33.8175998527 1.3602415471 14.5626868859 0.3199456567 57.4113449553 2.3949332398
0.0055 0.0095 0.7879999999999999 0.19699999999999998 0.5130594462 0.0472029508 33.2238799436 1.1809106653 30.3819943863 0.2356626358 12.8450446298 0.2286360420 76.9639784059 1.6924122939
0.0055 0.01 0.7876 0.1969 0.5051161400 0.0250127308 34.2310213266 1.4936691570 29.9874761862 0.6544361286 12.6956957265 0.1478942927 77.4193093793 2.3210123091
0.006 0.0 0.7952 0.1988 0.6069467204 0.0342391986 0.0000000000 0.0000000000 34.9024680557 0.3874216628 15.1598227618 0.7274949831 50.6692375379 1.1491558445
0.006 0.0005 0.7948 0.1987 0.6047330122 0.0522393865 2.5414248517 0.2315802989 34.7478442079 0.6770217526 15.0806029087 0.4158697120 52.9746049805 1.3767111500
0.006 0.001 0.7944 0.1986 0.6112439189 0.0353215337 4.6864217122 0.2232708088 34.4340487520 0.9973629083 14.5364534264 0.2422578423 54.2681678095 1.4982130931
0.006 0.0015 0.794 0.1985 0.6216613695 0.0505300053 6.9796326415 0.4049093243 34.2018855922 0.8245010283 14.7481392632 0.3808863723 56.5513188664 1.6608267302
0.006 0.002 0.7936 0.1984 0.5786893855 0.0540642105 9.0121296666 0.2596048934 33.3430410726 0.9533194588 14.3751566109 0.2330119406 57.3090167356 1.5000005033
0.006 0.0025 0.7932 0.1983 0.6126763183 0.0367667389 11.2739120705 0.6874172636 33.0299277807 0.7971986305 14.2954172834 0.4581770505 59.2119334529 1.9795596835
0.006 0.003 0.7928 0.1982 0.5835074564 0.0231392897 12.9803381443 0.8952013233 33.1399835783 0.8802913298 13.9538628350 0.1837251206 60.6576920140 1.9823570634
0.006 0.0035 0.7924 0.1981 0.5921018532 0.0397077774 14.6717642401 1.0885974877 32.7682041794 0.9197541222 14.0323034764 0.2069634698 62.0643737491 2.2550228571
0.0005 0.0025 0.7976 0.1994 0.0489620182 0.0094405902 11.2946263259 0.4368421615 33.3805600945 1.0589477031 14.4621685806 0.3441650522 59.1863170192 1.8493955070
0.006 0.004 0.792 0.198 0.5889766180 0.0412164564 16.3828331643 0.8835288479 32.6986234479 0.7907499755 13.9504862511 0.4143244295 63.6209194813 2.1298197093
0.006 0.0045 0.7916 0.1979 0.6018682132 0.0410928487 18.2792589600 0.9341538224 32.4962481176 0.3969921181 13.9800962946 0.2382310037 65.3574715854 1.6104697929
0.006 0.005 0.7912 0.1978 0.5848096377 0.0263980133 20.1442562303 1.1867693067 31.7376817111 0.8952921817 13.7699688811 0.5738887919 66.2367164602 2.6823482936
0.006 0.0055 0.7908 0.1977 0.5780382948 0.0255625858 21.0549691831 1.1994781487 31.8925329469 0.7800043865 13.5694517449 0.2252603169 67.0949921697 2.2303054379
0.006 0.006 0.7904 0.1976 0.5719180425 0.0207468179 22.9488949825 0.9375529799 32.2256563839 0.5660991581 13.4988032202 0.2946496425 69.2452726291 1.8190485984
0.006 0.0065 0.79 0.1975 0.5823354932 0.0375570408 24.3221072583 1.4454862913 31.6701474717 0.5794132101 13.4369857611 0.2671917205 70.0115759843 2.3296482627
0.006 0.006999999999999999 0.7896 0.1974 0.5650164814 0.0328335670 25.9942476680 1.3594835822 31.4620874411 0.5159706059 13.2907537045 0.2297287273 71.3121052950 2.1380164824
0.006 0.0075 0.7892 0.1973 0.5945759978 0.0313217247 27.5378168373 1.3591814390 31.0123139543 0.5543568625 13.1977677787 0.5862277756 72.3424745681 2.5310878018
0.006 0.008 0.7888 0.1972 0.5771267679 0.0398101348 28.9910289961 0.5475773544 30.5420755464 0.5806861214 13.1060805389 0.4154672054 73.2163118493 1.5835408160
0.006 0.0085 0.7884 0.1971 0.5630632094 0.0324909248 30.8338834417 1.3057643429 30.3942733389 0.3912305730 13.1494566552 0.2622569198 74.9406766452 1.9917427605
0.0005 0.003 0.7972 0.1993 0.0494828907 0.0063793596 12.9367667795 1.5527842285 33.4974375324 0.8045043121 14.3276246990 0.3670946218 60.8113119016 2.7307625220
0.006 0.009000000000000001 0.7879999999999999 0.19699999999999998 0.5603286286 0.0216271896 31.9438818170 1.1356420913 30.4604432502 0.9384472660 12.9759521902 0.3468424716 75.9406058860 2.4425590185
0.006 0.0095 0.7876 0.1969 0.5512133593 0.0415932292 33.9731645612 1.2080346721 30.1089013844 1.2645248294 12.7762142656 0.4479014593 77.4094935705 2.9620541900
0.006 0.01 0.7872 0.1968 0.5694438980 0.0334799913 34.6053064931 2.4869439194 30.1943992767 0.6732384192 12.6769946464 0.4012367625 78.0461443142 3.5948990924
0.0065 0.0 0.7948 0.1987 0.6785666939 0.0533379579 0.0000000000 0.0000000000 34.9675010270 0.4299916317 15.0008635812 0.4800809595 50.6469313021 .9634105491
0.0065 0.0005 0.7944 0.1986 0.6823430198 0.0612662134 2.4560678338 0.2004405473 34.5568382782 0.5115342864 14.9603445744 0.5179204516 52.6555937062 1.2911614987
0.0065 0.001 0.794 0.1985 0.6845567280 0.0301993792 4.8142786679 0.4523119895 34.5356911931 1.4205058481 14.7759311461 0.4067176401 54.8104577351 2.3097348569
0.0065 0.0015 0.7936 0.1984 0.6381990725 0.0367150484 6.7457044124 0.3379298810 34.0349827917 0.7028571897 14.3619100125 0.2970667205 55.7807962891 1.3745688396
0.0065 0.002 0.7932 0.1983 0.6569504837 0.0243894080 9.0778438561 0.2583361371 33.7796260547 0.6931986094 14.3476244652 0.6329139022 57.8620448597 1.6088380567
0.0065 0.0025 0.7928 0.1982 0.6400221264 0.0268767199 11.0349838487 1.3480324994 33.3569117413 0.8590554161 14.1824315913 0.3369647786 59.2143493077 2.5709294140
0.0065 0.003 0.7924 0.1981 0.6294744575 0.0351579315 13.2553377418 0.7531860034 32.9683056296 0.7307935143 13.9587978423 0.3254025415 60.8119156712 1.8445399907
0.0005 0.0035 0.7968 0.1992 0.0468785281 0.0057650025 14.8474782686 0.6618440098 33.2764163852 1.0236144553 13.9543823095 0.5649890623 62.1251554914 2.2562125299
0.0065 0.0035 0.792 0.198 0.6486165232 0.0495335813 14.4049789163 1.3005599844 33.0517570298 0.4041482728 14.1494449640 0.4017804909 62.2547974333 2.1560223294
0.0065 0.004 0.7916 0.1979 0.6335112197 0.0124356613 15.9646194907 0.5110126510 32.1997341505 0.9991488222 13.8013970851 0.3442175817 62.5992619460 1.8668147162
0.0065 0.0045 0.7912 0.1978 0.6452308517 0.0092811827 18.1785448217 0.9925627384 32.5728778775 0.8430063306 13.7143851154 0.7409559595 65.1110386663 2.5858062112
0.0065 0.005 0.7908 0.1977 0.6417149621 0.0354289059 19.8738994832 1.2414374399 32.3332109133 0.4735207795 13.7533456988 0.2535833544 66.6021710574 2.0039704797
0.0065 0.0055 0.7904 0.1976 0.6245261685 0.0407097792 22.1399675950 1.6861318623 31.9657518867 0.4890303659 13.5026992786 0.3109713056 68.2329449288 2.5268433130
0.0065 0.006 0.79 0.1975 0.6236146415 0.0428368182 22.6174668961 0.9225461431 31.4154728987 0.7120819594 13.3523114264 0.4851168236 68.0088658627 2.1625817443
0.0065 0.0065 0.7896 0.1974 0.6163224261 0.0276798546 24.5599640530 1.3587350449 31.0643858089 0.4731887154 13.3265974413 0.3775210621 69.5672697293 2.2371246770
0.0065 0.006999999999999999 0.7892 0.1973 0.6066862842 0.0381021018 25.7360337602 1.0916349755 31.0443756639 0.9366127377 13.2460789022 0.2097390540 70.6331746105 2.2760888690
0.0065 0.0075 0.7888 0.1972 0.6272607493 0.0263105086 26.8738892377 2.0044011459 31.0882615501 0.9664802633 13.1764693264 0.4737481635 71.7658808635 3.4709400813
0.0065 0.008 0.7884 0.1971 0.6181454799 0.0309316724 28.8356720806 0.8224763872 30.9318185982 0.7817008526 13.1021844806 0.4332628652 73.4878206393 2.0683717774
0.0005 0.004 0.7964 0.1991 0.0528685622 0.0049000791 16.8835467171 0.6903087397 33.2361687071 0.9356468220 13.8962011715 0.4266001832 64.0687851579 2.0574558240
0.0065 0.0085 0.7879999999999999 0.19699999999999998 0.6164526442 0.0282594352 30.3367413122 0.6863848273 30.7653705737 0.5621800591 12.8899791693 0.5311015890 74.6085436994 1.8079259106
0.0065 0.009000000000000001 0.7876 0.1969 0.6176246074 0.0425604180 32.0995958748 1.5379967139 30.5927830730 0.8125499889 12.8346551408 0.3976318157 76.1446586960 2.7907389365
0.0065 0.0095 0.7872 0.1968 0.5863722553 0.0379790736 32.6774521719 1.1723620223 30.0970772078 0.9412292702 12.7910192874 0.4093227898 76.1519209224 2.5608931559
0.0065 0.01 0.7868 0.1967 0.6131971909 0.0194614039 34.0328073310 2.1966925874 30.0734288546 0.4765770648 12.8858233738 0.4786961954 77.6052567503 3.1714272515
0.006999999999999999 0.0 0.7944 0.1986 0.7057822838 0.0410052747 0.0000000000 0.0000000000 35.1334942755 1.0459031880 15.1626798712 0.2599636153 51.0019564305 1.3468720780
0.006999999999999999 0.0005 0.794 0.1985 0.7076053377 0.0314621671 2.4435678521 0.1629852998 34.2178027530 0.8476256503 14.8281383279 0.3795911783 52.1971142707 1.4216642955
0.006999999999999999 0.001 0.7936 0.1984 0.7082564283 0.0615886345 4.6717788765 0.1337906858 34.3601476482 0.9136614420 14.9177476699 0.3162844386 54.6579306229 1.4253252009
0.006999999999999999 0.0015 0.7932 0.1983 0.6846869462 0.0382371530 6.6403474238 0.4268805660 33.8412482059 0.6066742830 14.6419067390 0.4083696962 55.8081893149 1.4801616982
0.006999999999999999 0.002 0.7928 0.1982 0.7052614113 0.0500647658 9.3446291799 0.3412830919 33.5103986491 0.7547109156 14.3434686696 0.7419571881 57.9037579099 1.8880159614
0.006999999999999999 0.0025 0.7924 0.1981 0.7004433403 0.0375371699 10.8196270211 0.9639879615 33.5106260371 0.9490355139 14.3180144218 0.1694792844 59.3487108203 2.1200399297
0.0 0.0015 0.7988 0.1997 0.0000000000 0.0000000000 6.8049900399 0.7663092807 34.3637858564 0.3587643852 14.5946345644 0.4978885478 55.7634104607 1.6229622137
0.0005 0.0045 0.7959999999999999 0.19899999999999998 0.0437532929 0.0100664597 17.9721165524 1.6367620832 32.3675465031 0.8220207136 13.7637351878 0.3306625215 64.1471515362 2.7995117780
0.006999999999999999 0.003 0.792 0.198 0.7017455217 0.0348478907 12.6785528717 0.7982718400 33.0938238119 1.0174300171 14.3013912395 0.6475023403 60.7755134448 2.4980520881
0.006999999999999999 0.0035 0.7916 0.1979 0.7026570486 0.0472130082 14.6242643096 0.3319433870 33.0708576228 1.0984433029 14.0972377822 0.3802716165 62.4950167632 1.8578713146
0.006999999999999999 0.004 0.7912 0.1978 0.6641124811 0.0372159690 16.8031896919 1.4052148994 32.5544594485 0.4779165906 13.9328241200 0.4007656976 63.9545857415 2.3211131566
0.006999999999999999 0.0045 0.7908 0.1977 0.6688003339 0.0625394193 18.4024730654 1.0865244221 32.5662836251 0.4711080117 13.8328252891 0.2211375322 65.4703823135 1.8413093853
0.006999999999999999 0.005 0.7904 0.1976 0.6997922497 0.0723309865 19.9856850338 1.1004690678 32.0764898483 1.5173457358 13.7582807061 0.3987486661 66.5202478379 3.0888944562
0.006999999999999999 0.0055 0.79 0.1975 0.6708838240 0.0473148981 21.9124679280 1.4254767089 31.9452869656 0.7420358942 13.3385453536 0.3197296641 67.8671840712 2.5345571653
0.006999999999999999 0.006 0.7896 0.1974 0.6693212064 0.0270778582 23.0313948617 1.1203768494 31.6428609103 1.3958724596 13.5367248548 0.3072400421 68.8803018332 2.8505672093
0.006999999999999999 0.0065 0.7892 0.1973 0.6612476821 0.0168097438 25.3988913965 1.9474164257 31.4598135610 1.2665447741 13.2219233404 0.3769430577 70.7418759800 3.6077140013
0.006999999999999999 0.006999999999999999 0.7888 0.1972 0.6553878661 0.0342114537 25.9813905440 1.9561525186 30.9611516517 0.9105440539 13.3629606526 0.1818947024 70.9608907144 3.0828027286
0.006999999999999999 0.0075 0.7884 0.1971 0.6730975323 0.0430736707 27.2763886486 0.9104297158 31.1187315437 0.6774172425 13.3286753391 0.3514443313 72.3968930637 1.9823649603
0.0005 0.005 0.7956 0.1989 0.0484411457 0.0094118078 19.5546142362 0.9171832361 32.5847020541 0.9057569815 13.8200981652 0.3206491523 66.0078556012 2.1530011777
0.006999999999999999 0.008 0.7879999999999999 0.19699999999999998 0.6738788411 0.0368864556 29.5606710195 1.2918426219 30.7067044667 0.5610273772 13.0660810066 0.4190455820 74.0073353339 2.3088020367
0.006999999999999999 0.0085 0.7876 0.1969 0.6579922288 0.0266180645 31.1067401851 1.8718775220 30.1800738320 0.7960165465 12.9346539717 0.4472201335 74.8794602176 3.1417322665
0.006999999999999999 0.009000000000000001 0.7872 0.1968 0.6505697952 0.0289236724 32.3817383190 1.7533563094 30.4117822158 0.7677925831 12.9369916067 0.2787724658 76.3810819367 2.8288450307
0.006999999999999999 0.0095 0.7868 0.1967 0.6574713563 0.0393112133 32.3942383007 1.3176672411 30.4972801081 0.7590019722 12.8515380603 0.2708918532 76.4005278254 2.3868722798
0.006999999999999999 0.01 0.7864 0.1966 0.6464028149 0.0343578516 34.3988782238 1.3269971273 30.0088506593 0.8982034845 12.8128372141 0.3812284188 77.8669689121 2.6407868822
0.0075 0.0 0.794 0.1985 0.7598228092 0.0368220411 0.0000000000 0.0000000000 34.5802592434 1.0343974369 15.0382657414 0.7956876761 50.3783477940 1.8669071541
0.0075 0.0005 0.7936 0.1984 0.7729748407 0.0351675762 2.5910676362 0.1311835862 34.4899862028 1.1845989228 14.6629454540 0.2160639042 52.5169741337 1.5670139894
0.0075 0.001 0.7932 0.1983 0.7546140839 0.0289424266 4.8507071860 0.6345147954 33.8389743257 0.6140207278 14.8252812184 0.2942289689 54.2695768140 1.5717069187
0.0075 0.0015 0.7928 0.1982 0.7705006962 0.0540466438 6.7246330147 0.4327551303 33.9283378143 0.8022478494 14.5922969294 0.4750746469 56.0157684546 1.7641242704
0.0075 0.002 0.7924 0.1981 0.7716726594 0.0165412913 8.9657011631 0.5052088554 33.6691154811 0.9160936687 14.4561946245 0.2619387760 57.8626839281 1.6997825914
0.0005 0.0055 0.7952 0.1988 0.0485713638 0.0109445223 21.5938969657 0.9535408725 32.4871525971 0.8043461929 13.5572440954 0.8105589353 67.6868650220 2.5793905230
0.0075 0.0025 0.792 0.198 0.7668545884 0.0487329078 11.0046267503 0.7487618294 33.5117629771 0.5654908980 14.2543788021 0.4285459534 59.5376231179 1.7915315886
0.0075 0.003 0.7916 0.1979 0.7589112823 0.0243977496 13.0360523485 0.9392297481 32.9803571942 0.5693007524 14.3533386841 0.2514138254 61.1286595091 1.7843420755
0.0075 0.0035 0.7912 0.1978 0.7379461628 0.0622905625 14.6649785357 0.6704907663 32.2322506362 0.3940313417 14.0541214031 0.4292927520 61.6892967378 1.5561054225
0.0075 0.004 0.7908 0.1977 0.7343000551 0.0461890897 16.5617614738 0.5767228368 32.5960714547 0.9237764956 13.9154217260 0.5691671736 63.8075547096 2.1158555957
0.0075 0.0045 0.7904 0.1976 0.7191947516 0.0190955025 18.1789019640 0.9013621604 32.4689615562 0.2967928396 13.8626950697 0.4899214149 65.2297533415 1.7071719174
0.0075 0.005 0.79 0.1975 0.7395087804 0.0221202245 19.8371138227 0.7939761676 32.3250249449 0.6038675571 13.6078928539 0.3408694576 66.5095404019 1.7608334068
0.0075 0.0055 0.7896 0.1974 0.7247941313 0.0354365629 21.2474689013 1.1772759217 31.9621136785 0.7580116386 13.5837372922 0.5710501095 67.5181140033 2.5417742327
0.0075 0.006 0.7892 0.1973 0.7195854060 0.0315590303 23.3960371851 2.0041476068 31.3352049307 0.4404383107 13.3523114264 0.3471807495 68.8031389482 2.8233256973
0.0075 0.0065 0.7888 0.1972 0.7331280918 0.0278678975 24.8985349860 0.3979815728 31.2708541234 0.5697666628 13.3125716313 0.1645053448 70.2150888325 1.1601214779
0.0075 0.006999999999999999 0.7884 0.1971 0.7203667148 0.0702531356 25.7921051067 0.9323661507 31.3488482113 0.5369651260 13.3351687697 0.2244069482 71.1964888025 1.7639913605
0.0005 0.006 0.7948 0.1987 0.0488318001 0.0083176674 23.0699662338 0.8002647284 32.1269699868 1.3407870809 13.6590610869 0.6313048791 68.9048291076 2.7806743558
0.0075 0.0075 0.7879999999999999 0.19699999999999998 0.7039592299 0.0374104709 27.6585309464 1.4777191248 30.9998076136 0.8153881719 13.2923121279 0.1333684250 72.6546099178 2.4638861926
0.0075 0.008 0.7876 0.1969 0.7106003547 0.0572640072 28.7728150298 0.9182473218 31.0066292540 1.3260515531 13.0193283064 0.8083579896 73.5093729449 3.1099208717
0.0075 0.0085 0.7872 0.1968 0.7117723179 0.0440237448 30.2367414585 1.5994628119 30.5752741961 1.1014648991 13.1427034874 0.2167646795 74.6664914599 2.9617161353
0.0075 0.009000000000000001 0.7868 0.1967 0.7099492641 0.0242723248 32.0788816194 0.6642401937 30.4881845877 0.3460991945 12.9180307894 0.2459534590 76.1950462606 1.2805651720
0.0075 0.0095 0.7864 0.1966 0.6978389777 0.0153502824 32.7920948613 1.0591533882 30.2755767969 0.8867537723 12.8754338849 0.2197775994 76.6409445208 2.1810350423
0.0075 0.01 0.7859999999999999 0.1965 0.6923698161 0.0368827778 35.2763769394 1.2667459504 29.9813367099 0.6433134377 12.6671246319 0.3505525031 78.6172080973 2.2974946690
0.008 0.0 0.7936 0.1984 0.8212857683 0.0728365326 0.0000000000 0.0000000000 34.7437512237 0.4445746747 14.8922934220 0.0785489338 50.4573304140 .5959601411
0.008 0.0005 0.7932 0.1983 0.8453761230 0.0538832504 2.4032107683 0.2304096788 34.7542110722 0.8295186966 15.0632005148 0.2463119735 53.0659984783 1.3601235993
0.008 0.001 0.7928 0.1982 0.7996695581 0.0482081530 4.6746360151 0.3803215410 33.8824054360 0.7652944108 14.6351535712 0.4359607081 53.9918645804 1.6297848129
0.008 0.0015 0.7924 0.1981 0.8094359181 0.0447268486 6.8524899704 0.2696611468 33.8378373857 0.6483699512 14.5151549741 0.5616631126 56.0149182483 1.5244210592
0.0005 0.0065 0.7944 0.1986 0.0467483099 0.0077870008 24.3885357325 1.0931043475 31.9466512937 0.8261959957 13.3814019954 0.3656244048 69.7633373315 2.2927117488
0.008 0.002 0.792 0.198 0.8095661362 0.0307005647 9.4789146977 0.4192272968 33.1877350607 0.8522005171 14.3091833562 0.3965410830 57.7853992508 1.6986694616
0.008 0.0025 0.7916 0.1979 0.7906845069 0.0784237561 11.2631978004 0.8851096742 33.5256336458 1.0592704985 14.3411310346 0.5809420019 59.9206469877 2.6037459307
0.008 0.003 0.7912 0.1978 0.8063106829 0.0586392368 13.2639091578 0.6950265112 33.2764163852 0.3738070798 14.2528203788 0.5261878698 61.5994566047 1.6536606976
0.008 0.0035 0.7908 0.1977 0.7697193874 0.0089235058 15.1285492858 0.6114877536 32.5271728872 0.5462229223 13.9294475361 0.3868337540 62.3548890965 1.5534679357
0.008 0.004 0.7904 0.1976 0.7951119234 0.0434577537 16.5346186564 0.6662809716 32.1331094632 0.7334289543 13.8881493176 0.2701367017 63.3509893606 1.7133043813
0.008 0.0045 0.79 0.1975 0.7901636343 0.0519999341 18.0803306797 1.6542484420 32.3600426987 0.7714730701 13.7673715089 0.6818525093 64.9979085216 3.1595739555
0.008 0.005 0.7896 0.1974 0.7751885490 0.0260253898 20.4556843459 1.5371356286 31.9587028583 1.0159971172 13.6364639484 0.3762530140 66.8260397016 2.9554111496
0.008 0.0055 0.7892 0.1973 0.7728446226 0.0497017216 21.7492538812 1.7191046916 31.6769691120 0.3356684544 13.6743855830 0.5932289002 67.8734531988 2.6977037678
0.008 0.006 0.7888 0.1972 0.7633386988 0.0267324857 23.0096091793 1.4227765299 31.1855836191 0.7691815517 13.3117924196 0.4661610972 68.2703239168 2.6848516645
0.008 0.0065 0.7884 0.1971 0.7676358972 0.0461273729 25.4010342505 1.3482803806 30.9891203771 0.4191584529 13.3104937335 0.3617623922 70.4682842583 2.1753285986
0.0005 0.006999999999999999 0.794 0.1985 0.0477900550 0.0119800683 26.1642474192 1.0544907902 31.5550891378 1.0511974391 13.4195833672 0.4354869261 71.1867099792 2.5531552237
0.008 0.006999999999999999 0.7879999999999999 0.19699999999999998 0.7702402599 0.0253975439 26.1949616599 1.2878067268 31.1767154866 0.3382463741 13.2969873979 0.3843738827 71.4389048043 2.0358245275
0.008 0.0075 0.7876 0.1969 0.7430246700 0.0371009722 27.4031741773 1.4722937060 30.6505396279 0.4201485646 13.1325737357 0.3282790803 71.9293122109 2.2578223231
0.008 0.008 0.7872 0.1968 0.7400296529 0.0486925285 28.4838868812 1.6022170977 30.4292910927 0.8333122558 13.0920547289 0.3795790927 72.7452623557 2.8638009747
0.008 0.0085 0.7868 0.1967 0.7539629932 0.0338667300 30.6656694021 1.1162909728 30.7160273752 0.7293770960 12.8637457098 0.2122064240 74.9994054803 2.0917412228
0.008 0.009000000000000001 0.7864 0.1966 0.7702402599 0.0381163403 31.0492402693 1.8793732312 30.1630197311 0.4573925537 12.9253034317 0.4040249032 74.9078036920 2.7789070284
0.008 0.0095 0.7859999999999999 0.1965 0.7470614321 0.0428858749 32.8324519450 1.3527454134 30.2901296296 0.4362210096 12.8603691259 0.2679833685 76.7300121326 2.0998356664
0.008 0.01 0.7856 0.1964 0.7561767015 0.0330210182 35.1728056625 3.3149199634 30.0236308801 0.5985388080 12.6707609531 0.2525233622 78.6233741972 4.1990031518
0.0085 0.0 0.7932 0.1983 0.8641275342 0.0361002621 0.0000000000 0.0000000000 35.0973395816 1.3389590093 15.1169661200 0.3329032848 51.0784332358 1.7079625562
0.0085 0.0005 0.7928 0.1982 0.8684247326 0.0239742865 2.5482105560 0.2995655742 34.3651501845 0.4099573157 14.8011256567 0.3909782929 52.5829111298 1.1244754693
0.0085 0.001 0.7924 0.1981 0.8828789454 0.0313606794 4.6528503327 0.3163773142 34.2209861851 0.5222274479 14.6720362568 0.4633834356 54.4287517200 1.3333488771
0.0005 0.0075 0.7936 0.1984 0.0516965990 0.0096255779 27.9621019306 0.9503970217 31.4532193086 0.9360163384 13.2523125955 0.4823106927 72.7193304337 2.3783496307
0.0085 0.0015 0.792 0.198 0.8490222307 0.0451915086 6.8721327988 0.7366405011 33.8291966413 0.8762763384 14.6125564328 0.3351250399 56.1629081036 1.9932333880
0.0085 0.002 0.7916 0.1979 0.8415997971 0.0929454676 8.9674868748 0.6737238109 33.7207325597 1.3666366814 14.3195728451 0.3971428856 57.8493920767 2.5304488455
0.0085 0.0025 0.7912 0.1978 0.8374328168 0.0584933130 10.7185557404 0.5452832507 33.2620909405 0.7890428219 14.0834717094 0.1795428740 58.9015512071 1.5723622596
0.0085 0.003 0.7908 0.1977 0.8246714397 0.0600620466 12.9092668197 1.1002056985 32.8518829676 0.4514622763 13.9923039441 0.6294122687 60.5781251711 2.2411422901
0.0085 0.0035 0.7904 0.1976 0.8456365592 0.0139375991 14.7803355097 1.3019491421 32.7556978388 0.9330299536 13.9751612873 0.2309529874 62.3568311950 2.4798696822
0.0085 0.004 0.79 0.1975 0.8611325171 0.0509723744 16.1853334533 1.1847125603 32.6808871830 1.0778101559 13.9533433606 0.5651285120 63.6806965140 2.8786236026
0.0085 0.0045 0.7896 0.1974 0.8311823464 0.0343598256 17.8546167244 1.1879728710 32.2211086236 0.7148312403 13.9323046455 0.4058821096 64.8392123399 2.3430460465
0.0085 0.005 0.7892 0.1973 0.8068315554 0.0353119310 19.6881854693 1.2192498260 32.0028161325 0.5246928971 13.7304888232 0.4154093942 66.2283219804 2.1946640483
0.0085 0.0055 0.7888 0.1972 0.8225879496 0.0309645469 21.5224684988 0.8821534225 31.9593850223 0.8728904218 13.6224381384 0.4580238920 67.9268796091 2.2440322832
0.0085 0.006 0.7884 0.1971 0.8020134845 0.0624091377 22.9892520662 1.2207227389 31.3854576812 0.7686043083 13.3549087986 0.2072279866 68.5316320305 2.2589641715
0.0005 0.008 0.7932 0.1983 0.0496131089 0.0069101550 28.5696010415 1.0400141763 30.9434153868 0.8669963463 13.0907560428 0.6730171872 72.6533855800 2.5869378648
0.0085 0.0065 0.7879999999999999 0.19699999999999998 0.8192022781 0.0534015024 24.5731783194 1.2376061513 31.2922285965 1.0138378503 13.1910146109 0.2040245394 69.8756238049 2.5088700434
0.0085 0.006999999999999999 0.7876 0.1969 0.8263642755 0.0314406014 26.6653181144 1.8431860875 30.9613790397 0.6570205726 13.2068585815 0.3043543991 71.6599200111 2.8360016606
0.0085 0.0075 0.7872 0.1968 0.8016228301 0.0403331619 27.9353162556 1.8128347889 30.9147644973 1.0837031135 13.0829639261 0.3120005213 72.7346675091 3.2488715856
0.0085 0.008 0.7868 0.1967 0.7997997762 0.0299739402 29.0606717513 1.3966685596 30.5509436788 0.6696218283 12.9193294756 0.3477570067 73.3307446819 2.4440213348
0.0085 0.0085 0.7864 0.1966 0.8068315554 0.0312349848 29.8242420623 1.9725557952 30.7167095393 1.0883437314 12.9533550518 0.4538060497 74.3011382088 3.5459405611
0.0085 0.009000000000000001 0.7859999999999999 0.1965 0.7900334162 0.0537130465 31.3203113011 1.2120646854 30.2851270933 0.3262319881 12.8871220599 0.2055137028 75.2825938705 1.7975234228
0.0085 0.0095 0.7856 0.1964 0.7952421415 0.0635837959 34.2788783994 1.0482681771 29.7741862314 1.0142178279 12.8460835786 0.4679844924 77.6943903509 2.5940542933
0.0085 0.01 0.7852 0.1963 0.7889916711 0.0324700424 34.6867349453 2.7977588598 30.0440958011 0.7315445176 12.9608874312 0.3223798312 78.4807098487 3.8841532510
0.009000000000000001 0.0 0.7928 0.1982 0.9406957967 0.0611797996 0.0000000000 0.0000000000 34.6780360883 0.8244568786 15.1050182077 0.7039252527 50.7237500927 1.5895619309
0.009000000000000001 0.0005 0.7924 0.1981 0.9059275551 0.0475294404 2.4474964177 0.1059599837 34.8444841128 0.7990812030 14.7039839353 0.2907637274 52.9018920209 1.2433343545
0.0005 0.0085 0.7928 0.1982 0.0431022022 0.0093684685 30.3085270677 1.0824521664 30.9661541879 0.7981735101 13.0738731233 0.4875372152 74.3916565811 2.3775313602
0.009000000000000001 0.001 0.792 0.198 0.8978540308 0.0386552699 4.6399932087 0.6000186793 34.3540081719 0.5443849460 14.6200888122 0.4545582474 54.5119442236 1.6376171426
0.009000000000000001 0.0015 0.7916 0.1979 0.9306690004 0.0389315199 6.9267755760 0.6423758645 33.5333648382 0.8298168379 14.4769736023 0.6794848871 55.8677830169 2.1906091094
0.009000000000000001 0.002 0.7912 0.1978 0.9043649375 0.0515374354 8.6442730622 0.8615214773 33.4080740439 1.0291968246 14.4385324933 0.2042492667 57.3952445369 2.1465050040
0.009000000000000001 0.0025 0.7908 0.1977 0.9025418836 0.0251209647 11.0914123376 1.5744191961 33.2013783414 0.4750822900 14.1026922639 0.3104849702 59.2980248265 2.3851074210
0.009000000000000001 0.003 0.7904 0.1976 0.8805350190 0.0719370040 12.7085528278 0.3677102510 33.0167392760 0.8335859663 13.9863299879 0.2714053889 60.5921571107 1.5446386102
0.009000000000000001 0.0035 0.79 0.1975 0.8751960755 0.0376904460 14.7164070319 0.8685725069 32.5001137138 0.5755344648 13.8889285293 0.4903013266 61.9806453505 1.9720987443
0.009000000000000001 0.004 0.7896 0.1974 0.8741543305 0.0232591604 16.0517622202 0.4118580514 32.3329835253 0.7463227876 13.7471120055 0.4269391051 63.0060120815 1.6083791045
0.009000000000000001 0.0045 0.7892 0.1973 0.8852228718 0.0468249634 18.1131877745 1.1098168017 32.1183292424 0.7202716179 13.7432159471 0.1670302208 64.8599558358 2.0439436038
0.009000000000000001 0.005 0.7888 0.1972 0.8537100835 0.0882813642 19.9538993661 1.1293502471 32.3129733803 0.5246329790 13.5229587820 0.5171925779 66.6435416119 2.2594571682
0.009000000000000001 0.0055 0.7884 0.1971 0.8712895315 0.0539888842 21.8767536945 0.8558757888 31.8072624426 1.4464175544 13.5099719208 0.5768655548 68.0652775894 2.9331477822
0.0005 0.009000000000000001 0.7924 0.1981 0.0447950379 0.0061850187 31.8867390435 0.6236388315 30.6723688770 0.5824613934 12.9491992562 0.2439318366 75.5531022146 1.4562170802
0.009000000000000001 0.006 0.7879999999999999 0.19699999999999998 0.8947287956 0.0505568445 22.4453242909 0.6389978032 31.8863934706 0.6010711230 13.3569866964 0.2791129963 68.5834332535 1.5697387670
0.009000000000000001 0.0065 0.7876 0.1969 0.8524079022 0.0294465787 24.7196066765 2.6223957484 31.1039513229 0.7282362978 13.2395854716 0.2363100618 69.9155513732 3.6163886867
0.009000000000000001 0.006999999999999999 0.7872 0.1968 0.8413393608 0.0280788465 26.5688896841 2.1704190525 30.9743401563 1.2546219618 13.1962093553 0.3605631679 71.5807785565 3.8136830287
0.009000000000000001 0.0075 0.7868 0.1967 0.8458969955 0.0360250296 28.3788870349 0.6051192744 30.6737332051 0.5330149603 13.2245207127 0.3349905390 73.1230379482 1.5091498033
0.009000000000000001 0.008 0.7864 0.1966 0.8392558707 0.0409970033 29.2310286448 1.5612743380 30.6373511232 0.6195318136 12.8515380603 0.2175004208 73.5591736990 2.4393035757
0.009000000000000001 0.0085 0.7859999999999999 0.1965 0.8505848483 0.0412740132 30.7749549565 1.8518992351 30.5357086821 0.5327277471 12.8117982652 0.3216776038 74.9730467521 2.7475785992
0.009000000000000001 0.009000000000000001 0.7856 0.1964 0.8392558707 0.0362277988 31.7342392667 2.2152953739 30.1377796619 0.8465731099 12.7834869079 0.2063602021 75.4947617072 3.3044564847
0.009000000000000001 0.0095 0.7852 0.1963 0.8289686381 0.0262433965 33.3435226256 1.3224235571 29.7691836952 0.7300573197 12.7943958713 0.3242053294 76.7360708302 2.4029296027
0.009000000000000001 0.01 0.7848 0.1962 0.8556633555 0.0438384718 34.0413787470 2.4161457866 29.8940197135 0.9931308786 12.6956957265 0.5810302522 77.4867575425 4.0341453892
0.0095 0.0 0.7924 0.1981 0.9534571738 0.0531162305 0.0000000000 0.0000000000 34.9543125224 0.5983829476 14.9995648951 0.9046843977 50.9073345913 1.5561835758
0.0 0.002 0.7984 0.1996 0.0000000000 0.0000000000 8.9914154112 0.5023072035 33.9699498204 0.7084931712 14.4837267701 0.3753489562 57.4450920017 1.5861493309
0.0005 0.0095 0.792 0.198 0.0481807094 0.0138546219 33.1228086629 1.4735147386 30.4490738497 0.7182965220 12.7879024407 0.4521708017 76.4079656627 2.6578366842
0.0095 0.0005 0.792 0.198 0.9732503301 0.0461303137 2.4564249761 0.1149887398 34.5288695528 0.6436406351 14.6774907385 0.1877768992 52.6360355975 .9925365878
0.0095 0.001 0.7916 0.1979 0.9739014208 0.0534839974 4.6985645516 0.5257028407 33.7678018781 0.9302527759 14.6348938339 0.5009441600 54.0751616844 2.0103837740
0.0095 0.0015 0.7912 0.1978 0.9851001803 0.0621073610 7.0635610900 0.5150710660 33.8394291018 0.8324284726 14.5684011048 0.3135552232 56.4564914769 1.7231621228
0.0095 0.002 0.7908 0.1977 0.9546291370 0.0104304644 8.5392732158 0.3456945938 33.5315457341 1.0564079939 14.5585310904 0.5809721943 57.5839791773 1.9935052464
0.0095 0.0025 0.7904 0.1976 0.9559313183 0.0429475119 10.5335560112 0.5741551507 33.5424603587 1.1771485341 14.2434698388 0.5417388769 59.2754175270 2.3359900736
0.0095 0.003 0.79 0.1975 0.9564521909 0.0311327566 13.0449809068 0.7682110859 33.3398576404 0.2305871406 14.0346411114 0.2810995222 61.3759318495 1.3110305053
0.0095 0.0035 0.7896 0.1974 0.9334035812 0.0294027817 15.0771207896 1.2740592141 32.7725245516 0.3043039551 14.1426917962 0.2082308636 62.9257407186 1.8159968145
0.0095 0.004 0.7892 0.1973 0.9443419045 0.0385902927 16.2742618946 1.5628910915 32.0851305927 0.8116122553 13.8437342525 0.3922269437 63.1474686443 2.8053205832
0.0095 0.0045 0.7888 0.1972 0.9245487482 0.0288014724 18.2828303833 0.9915485619 32.0869496968 1.0756922935 13.5759451755 0.5883575007 64.8702740038 2.6843998285
0.0095 0.005 0.7884 0.1971 0.9379612159 0.0512444342 19.8353281110 1.2089727496 31.9150443601 0.5044940109 13.6403600068 0.4072871806 66.3286936938 2.1719983753
0.0005 0.01 0.7916 0.1979 0.0492224545 0.0097654919 34.8649489702 2.4254446518 30.1830298762 0.7289629827 12.7175136532 0.4960385297 77.8147149541 3.6602116561
0.0095 0.0055 0.7879999999999999 0.19699999999999998 0.9285855103 0.0236753613 21.5360399075 1.1968295238 31.5432649612 0.5110921785 13.3481556308 0.2866134056 67.3560460098 2.0182104692
0.0095 0.006 0.7876 0.1969 0.8949892318 0.0494732948 22.8760379462 0.6454802079 31.5348516048 0.6981731815 13.3354285069 0.3627166850 68.6413072897 1.7558433692
0.0095 0.0065 0.7872 0.1968 0.8960309769 0.0491486778 24.4563927760 1.1964654124 31.2076402562 1.0147197595 13.3021821424 0.2784227960 69.8622461515 2.5387566457
0.0095 0.006999999999999999 0.7868 0.1967 0.9151730425 0.0677314572 25.9928190987 1.4847227722 30.9797974686 0.5562946276 13.2273778221 0.3662770078 71.1151674319 2.4750258648
0.0095 0.0075 0.7864 0.1966 0.8942079230 0.0308877852 27.6392452603 1.4796230627 31.1462454931 0.8239010417 13.1484177063 0.5570224471 72.8281163827 2.8914343367
0.0095 0.008 0.7859999999999999 0.1965 0.8805350190 0.0192017666 28.4767440345 1.4406326722 30.4245159444 0.7428693603 12.9715366574 0.5132959571 72.7533316553 2.7159997562
0.0095 0.0085 0.7856 0.1964 0.8633462254 0.0238835819 30.8363834380 1.4468286906 30.2082699454 0.4615212637 12.9221865850 0.6789183229 74.8301861938 2.6111518591
0.0095 0.009000000000000001 0.7852 0.1963 0.8794932740 0.0348381575 31.9381675397 1.0107382982 30.0938937756 0.5535492953 12.8281617103 0.3176806041 75.7397162996 1.9168063551
0.0095 0.0095 0.7848 0.1962 0.8677736419 0.0702907787 33.1835228598 2.5478849526 29.6461667809 0.8902495915 12.6476443402 0.1347573185 76.3451076228 3.6431826413
0.0095 0.01 0.7844 0.1961 0.8817069822 0.0277018995 34.8485204228 1.6530396124 29.8806038208 0.6689793945 12.6899815076 0.3341097136 78.3008127334 2.6838306200
0.001 0.0 0.7992 0.1998 0.1078206146 0.0107569952 0.0000000000 0.0000000000 34.9756869955 0.5329889622 14.8842415681 0.4043133388 49.9677491782 .9480592962
0.01 0.0 0.792 0.198 1.0269002011 0.0170063088 0.0000000000 0.0000000000 34.8574452294 0.9426663402 15.1226803389 0.1460785788 51.0070257694 1.1057512278
0.01 0.0005 0.7916 0.1979 1.0317182721 0.0391486910 2.6264247273 0.1880265357 34.8988298475 0.9456658158 14.9520329833 0.6308640203 53.5090058302 1.8037050628
0.01 0.001 0.7912 0.1978 1.0116646795 0.0426304815 4.7042788289 0.5240708124 33.9401619909 0.4494981918 14.5203497186 0.2323938477 54.1764552179 1.2485933334
0.01 0.0015 0.7908 0.1977 0.9905693419 0.0401663316 6.7846329269 0.8080375111 33.8371552217 0.7847760847 14.5151549741 0.3017534009 56.1275124646 1.9347333283
0.01 0.002 0.7904 0.1976 0.9882254155 0.0465838879 9.0799867101 0.9754299264 33.1481695467 1.0588271911 14.2704825100 0.3398117382 57.4868641823 2.4206527436
0.01 0.0025 0.79 0.1975 0.9741618570 0.0515861071 10.8731983712 0.4463564838 32.9312413837 0.9774049843 14.0574979870 0.4233273725 58.8360995989 1.8986749477
0.01 0.003 0.7896 0.1974 0.9989033024 0.0605277642 12.7078385431 0.7779068356 32.8452887153 0.5600422239 14.2582748605 0.1928013154 60.8103054213 1.5912781391
0.01 0.0035 0.7892 0.1973 0.9925226139 0.0645472255 14.7292641559 0.9410428754 32.9526158568 0.6413996323 13.9510057256 0.2998884180 62.6254083522 1.9468781512
0.01 0.004 0.7888 0.1972 0.9781986192 0.0454429570 16.0171194138 0.5448105348 32.4953385655 0.5225168705 13.9411357111 0.3870917785 63.4317923096 1.4998621408
0.01 0.0045 0.7884 0.1971 0.9804123274 0.0640874335 18.2971160767 0.8010714503 32.1597138605 1.3597167302 13.6413989557 0.3386678582 65.0786412203 2.5635434722
0.001 0.0005 0.7988 0.1997 0.1017003623 0.0147186818 2.4992820562 0.2963515357 34.3978940581 1.9088956904 14.9969675229 0.4255646774 51.9958439995 2.6455305853
0.01 0.005 0.7879999999999999 0.19699999999999998 0.9949967584 0.0522393865 18.9389008517 0.4261676385 32.1976876584 0.7318285946 13.7902283845 0.4312908238 65.9218136530 1.6415264434
0.01 0.0055 0.7876 0.1969 0.9853606165 0.0851654468 21.5363970498 1.5856711020 31.8215878873 0.9985160377 13.5024395413 0.3830644157 67.8457850949 3.0524170022
0.01 0.006 0.7872 0.1968 0.9561917546 0.0566926146 22.9728235189 1.1996206338 31.4100155864 0.6464675960 13.4182846811 0.4414781018 68.7573155410 2.3442589462
0.01 0.0065 0.7868 0.1967 0.9419979781 0.0658723587 24.4771070314 1.7970391566 31.5257560843 0.8865655324 13.3491945797 0.5257045463 70.2940556735 3.2751815940
0.01 0.006999999999999999 0.7864 0.1966 0.9453836495 0.0369874517 25.4799627065 1.5571346803 30.9190848695 0.6439618852 13.1169895023 0.5194832771 70.4614207278 2.7575672943
0.01 0.0075 0.7859999999999999 0.1965 0.9460347402 0.0553695099 27.2899600573 1.5634312695 31.0027636578 0.6510728313 13.0515357221 0.4605116793 72.2902941774 2.7303852900
0.01 0.008 0.7856 0.1964 0.9362683802 0.0316941414 29.3974569726 0.9261978119 30.4502107897 0.8356273989 13.0273801603 0.5157609566 73.8113163028 2.3092803088
0.01 0.0085 0.7852 0.1963 0.9304085642 0.0475465619 30.5842409499 0.6275079237 30.1375522739 0.2867095033 12.8632262354 0.3732647115 74.5154280234 1.3350287004
0.01 0.009000000000000001 0.7848 0.1962 0.9453836495 0.0437114170 32.2217385532 1.9499754294 30.3749453579 0.6316847146 12.7910192874 0.1892228008 76.3330868480 2.8145943618
0.01 0.0095 0.7844 0.1961 0.9029325380 0.0284984401 34.1813785421 1.4592970389 29.8580924077 0.5662434508 12.5086849259 0.2791294319 77.4510884137 2.3331683617
0.001 0.001 0.7984 0.1996 0.1043047250 0.0172636049 4.7732072994 0.0934867388 34.6516590790 1.3789405976 14.8730728675 0.1760366993 54.4022439709 1.6657276406
0.01 0.01 0.784 0.196 0.9284552922 0.0327673952 34.5563779933 1.7826971320 30.0513722175 0.7146981367 12.6042682240 0.4595062005 78.1404737270 2.9896688644
0.001 0.0015 0.7979999999999999 0.1995 0.1075601783 0.0131616976 6.7503472628 0.7111901128 34.3421839953 0.7374924844 14.4871033540 0.4748559074 55.6871947904 1.9367002022
0.001 0.002 0.7976 0.1994 0.1009190535 0.0124083602 9.0303439257 0.4422800835 33.6084028820 1.0042712972 14.3935979537 0.5410904282 57.1332638149 2.0000501691
0.001 0.0025 0.7972 0.1993 0.0998773084 0.0231275617 11.1039123193 0.2799266945 33.6022634057 1.0287341245 14.4026887565 0.3412571519 59.2087417899 1.6730455326
0.001 0.003 0.7968 0.1992 0.1010492716 0.0278484197 13.0471237608 0.8328773644 33.4080740439 0.7034775057 14.4481427705 0.6929960450 61.0043898468 2.2571993348
0.001 0.0035 0.7964 0.1991 0.1002679628 0.0094978932 14.8171211702 0.8153008041 32.9994577871 0.4200008614 14.1055493733 0.3536533805 62.0223962934 1.5984529392
0.0 0.0025 0.7979999999999999 0.1995 0.0000000000 0.0000000000 10.7846270723 0.4557427266 33.9660842242 0.2514010741 14.5333365797 0.3517781840 59.2840478762 1.0589219847
0.001 0.004 0.7959999999999999 0.19899999999999998 0.0963614188 0.0108323956 16.3624760512 1.0311163704 32.8998618381 0.9672171926 13.8660716536 0.3862424382 63.2247709617 2.3954083968
0.001 0.0045 0.7956 0.1989 0.0970125095 0.0181372872 18.1796162487 1.0698963884 32.4741914805 0.6928485473 13.8315266030 0.3406366292 64.5823468417 2.1215188521
0.001 0.005 0.7952 0.1988 0.0937570562 0.0139034920 19.7121140057 1.4385051282 32.7270469493 1.2600106272 13.9058114488 0.3419294295 66.4387294600 3.0543486769
0.001 0.0055 0.7948 0.1987 0.0940174924 0.0123150835 22.0228249093 1.5369248463 32.3216141247 0.6078258063 13.6258147223 0.2857015002 68.0642712487 2.4427672363
0.001 0.006 0.7944 0.1986 0.0955801100 0.0153502824 23.2146088793 1.8153842416 32.0223715015 0.5457588925 13.4855566218 0.4259943853 68.8181171126 2.8024878018
0.001 0.0065 0.794 0.1985 0.0916735660 0.0142265918 23.9599649312 1.4012575865 31.7001626892 0.4856914245 13.6156849706 0.4214132188 69.3674861570 2.3225888216
0.001 0.006999999999999999 0.7936 0.1984 0.0860741863 0.0126358567 26.2696044078 0.8568171369 31.0411922317 0.8568354419 13.3278961274 0.5193513161 70.7247669532 2.2456397516
0.001 0.0075 0.7932 0.1983 0.0957103282 0.0060519920 27.6917451835 1.5580161497 31.3361144827 0.9159040071 13.1588071952 0.6267704071 72.2823771896 3.1067425559
0.001 0.008 0.7928 0.1982 0.0940174924 0.0061409966 28.7856721538 1.0557311049 30.9031677087 0.1804779092 13.2897147557 0.3852854803 73.0725721106 1.6276354910
0.001 0.0085 0.7924 0.1981 0.0963614188 0.0166557087 30.9667403901 0.9176726241 30.9295447181 1.1370441057 12.9710171829 0.2317659562 74.9636637099 2.3031383947
0.0 0.003 0.7976 0.1994 0.0000000000 0.0000000000 12.7449813459 0.4235135897 33.3132532431 0.7923072843 14.2587943349 0.2361158509 60.3170289239 1.4519367249
0.001 0.009000000000000001 0.792 0.198 0.0972729458 0.0139424647 31.5042396034 1.0734527044 30.6989732744 0.5087287296 12.9912766863 0.7122913434 75.2917625099 2.3084152421
0.001 0.0095 0.7916 0.1979 0.0882878945 0.0058001911 33.9481645977 1.6034616966 30.6532682840 1.0097373514 12.9541342634 0.2677153781 77.6438550396 2.8867146172
0.001 0.01 0.7912 0.1978 0.0931059655 0.0188344224 34.4388781652 2.3647735702 30.2494271755 0.3011702494 12.7902400757 0.3102728285 77.5716513819 2.9950510705
0.0015 0.0 0.7988 0.1997 0.1472767090 0.0151053035 0.0000000000 0.0000000000 35.4559304758 0.7089396636 15.0972260910 0.4800995085 50.7004332758 1.2041444756
0.0015 0.0005 0.7984 0.1996 0.1536573976 0.0165330883 2.4499964141 0.2929176834 34.7066869778 0.4983494510 14.8637223275 0.2101490839 52.1740631170 1.0179493066
0.0015 0.001 0.7979999999999999 0.1995 0.1519645618 0.0253119400 4.9860641308 0.3830018106 34.9056514879 1.0393185415 14.9681366911 0.0946042696 55.0118168716 1.5422365617
0.0015 0.0015 0.7976 0.1994 0.1514436893 0.0226833859 6.7792757919 0.4759012398 34.3690157807 0.9263840056 14.7712558760 0.6228604756 56.0709911379 2.0478291069
0.0015 0.002 0.7972 0.1993 0.1488393266 0.0115182337 8.7746300142 1.1294925446 34.2844274404 0.9675759348 14.5258042002 0.3955380907 57.7337009814 2.5041248038
0.0015 0.0025 0.7968 0.1992 0.1435003832 0.0129067127 11.0542695348 0.5239344994 33.6904899542 0.8199380900 14.6507378045 0.4660163535 59.5389976767 1.8227956556
0.0015 0.003 0.7964 0.1991 0.1488393266 0.0175982473 12.8414097762 1.4821422369 33.3127984670 1.1399100499 14.1889250219 0.4510540109 60.4919725917 3.0907045450
0.0 0.0035 0.7972 0.1993 0.0000000000 0.0000000000 14.8960496261 0.6811797007 32.9098669106 0.6725536214 14.1006143661 0.3130780735 61.9065309028 1.6668113956
0.0015 0.0035 0.7959999999999999 0.19899999999999998 0.1421982018 0.0113401978 14.3560504165 0.7479300655 32.9442025003 0.8536030865 14.2751577800 0.4511090487 61.7176088986 2.0639823985
0.0015 0.004 0.7956 0.1989 0.1440212557 0.0155696459 16.3331903798 0.5531146709 32.8671179644 1.3176648504 14.0832119721 0.3699533472 63.4275415720 2.2563025144
0.0015 0.0045 0.7952 0.1988 0.1411564568 0.0205133862 18.6249727397 1.4629816005 32.7068094163 0.8133381516 13.9819144551 0.3317258224 65.4548530679 2.6285589607
0.0015 0.005 0.7948 0.1987 0.1468860546 0.0108511639 20.3106845581 1.0147644976 32.6090325713 0.9782269256 13.9481486161 0.4295566831 67.0147518001 2.4333992702
0.0015 0.0055 0.7944 0.1986 0.1480580178 0.0149064219 20.8028266950 0.5415041022 32.1490266240 1.6790072095 13.5611401538 0.1998552616 66.6610514906 2.4352729952
0.0015 0.006 0.794 0.1985 0.1479277997 0.0116877576 23.1660375218 1.5111924095 31.9389201013 0.7288699167 13.7143851154 0.4107706203 68.9672705382 2.6625207041
0.0015 0.0065 0.7936 0.1984 0.1466256184 0.0278484197 24.5913925784 0.1860351643 31.8254534835 0.3230971611 13.5855554527 0.3817165250 70.1490271330 .9186972701
0.0015 0.006999999999999999 0.7932 0.1983 0.1427190744 0.0102335216 26.0149619234 1.3189022220 31.7169894020 1.0796045628 13.5089329719 0.2570427590 71.3836033717 2.6657830654
0.0015 0.0075 0.7928 0.1982 0.1420679837 0.0113939007 27.4617455201 1.1784735959 31.5287121285 0.5581463741 13.3255584924 0.4459935446 72.4580841247 2.1940074153
0.0015 0.008 0.7924 0.1981 0.1399844936 0.0200552836 29.2096001047 2.1645401923 31.1962708556 0.7132671539 13.4081549294 0.3470758020 73.9540103833 3.2449384318
0.0 0.004 0.7968 0.1992 0.0000000000 0.0000000000 16.0560479283 0.5961029741 33.0240156924 0.5609669158 14.0728224832 0.4842505011 63.1528861039 1.6413203910
0.0015 0.0085 0.792 0.198 0.1415471112 0.0140394232 30.9260261639 1.0612058838 30.7308075960 0.5047001776 13.0442630798 0.3649114794 74.8426439509 1.9448569640
0.0015 0.009000000000000001 0.7916 0.1979 0.1412866749 0.0100191832 32.4056668554 0.9717957766 30.6412167194 0.8453423888 12.9666016501 0.2539087791 76.1547718998 2.0810661277
0.0015 0.0095 0.7912 0.1978 0.1376405672 0.0183898251 32.5260238221 2.4022016784 30.8870231599 1.5704631005 13.0375099120 0.5385349266 76.5881974612 4.5295895306
0.0015 0.01 0.7908 0.1977 0.1372499128 0.0123919506 34.4370924536 0.2448173581 30.6464466437 0.1740871686 12.8897194321 0.2776025947 78.1105084422 .7088990720
0.002 0.0 0.7984 0.1996 0.2109533763 0.0174511733 0.0000000000 0.0000000000 34.8658585859 0.9191220322 15.2904705850 0.4804574192 50.3672825472 1.4170306247
0.002 0.0005 0.7979999999999999 0.1995 0.2063957417 0.0105789712 2.5317820087 0.2082651263 35.1100733103 0.9721175511 14.8969686920 0.4358709458 52.7452197527 1.6268325944
0.002 0.001 0.7976 0.1994 0.2114742489 0.0257212954 4.7471359090 0.4670001686 34.3837960014 1.0750116417 14.8522938896 0.4162627536 54.1947000489 1.9839958593
0.002 0.0015 0.7972 0.1993 0.2035309427 0.0264647333 6.7839186422 0.5226152997 34.2307638696 0.9965899553 14.5837256010 0.4063525560 55.8019390555 1.9520225443
0.002 0.002 0.7968 0.1992 0.2053539966 0.0281536303 8.9324869260 0.5264786803 34.0140630946 1.0690597486 14.4499609311 0.2266159268 57.6018649483 1.8503079860
0.002 0.0025 0.7964 0.1991 0.2026194158 0.0124192878 11.1721265051 1.2188396700 33.7230064399 0.7820262165 14.6125564328 0.7343050139 59.7103087936 2.7475901882
0.0 0.0045 0.7964 0.1991 0.0000000000 0.0000000000 18.1364020262 1.1397297717 32.4782844647 0.5763657714 13.9523044117 0.3294164371 64.5669909026 2.0455119802
0.002 0.003 0.7959999999999999 0.19899999999999998 0.2080885774 0.0200992016 12.8449811995 0.7211990497 33.6290951911 0.4883807506 14.3798318809 0.3273703066 61.0619968489 1.5570493085
0.002 0.0035 0.7956 0.1989 0.2040518153 0.0082192300 14.9292638632 0.8186294404 33.2166133382 1.5218972084 14.0359397975 0.3369359473 62.3858688142 2.6856818261
0.002 0.004 0.7952 0.1988 0.2023589795 0.0253226563 16.6985469879 0.9295102515 32.9537527968 0.7039333495 14.0668485271 0.4501826813 63.9215072913 2.1089489386
0.002 0.0045 0.7948 0.1987 0.2022287614 0.0149064219 18.1281877525 1.7271299901 32.4496335752 1.5461250478 13.8798377265 0.2982733428 64.6598878156 3.5864348026
0.002 0.005 0.7944 0.1986 0.1961085091 0.0165207762 20.2146132702 1.3843187017 32.4193909697 0.9666890991 13.6624376708 0.2945076522 66.4925504198 2.6620362292
0.002 0.0055 0.794 0.1985 0.1931134920 0.0264262615 21.7253253448 0.5293249419 32.0503402270 0.1295513138 13.5943865183 0.5316673131 67.5631655821 1.2169698303
0.002 0.006 0.7936 0.1984 0.2060050873 0.0153325977 22.8838950776 1.2951381567 31.8481922847 0.9445199857 13.7154240643 0.5487848622 68.6535165139 2.8037756023
0.002 0.0065 0.7932 0.1983 0.1931134920 0.0283337423 24.6438925016 1.6976769037 31.2838152400 0.7913277915 13.4128301994 0.5979893258 69.5336514330 3.1153277633
0.002 0.006999999999999999 0.7928 0.1982 0.1888162936 0.0119630713 27.1617459592 2.9603851891 31.4684543054 1.0848428236 13.4489336734 0.2203967909 72.2679502316 4.2775878749
0.002 0.0075 0.7924 0.1981 0.1806125512 0.0302442653 28.2313872508 1.7352172605 31.1235066919 0.6489247502 13.3281558647 0.1871435081 72.8636623586 2.6015297841
