# Supplementary material for: Multipressure Sampling for Improving the Performance of MOF-based Electronic Noses
Source: ACS Sens. 2024 Jul 12;9(7):3531–9. doi: 10.1021/acssensors.4c00199 (PMC11287752; doi:10.1021/acssensors.4c00199)
Supplement: Supplementary file 2 — se4c00199_si_002.zip [file se4c00199_si_002.zip › Multiplex_Adsorption_Data/Methane_5bar/RUTNOK.csv]

methane_comp CO2_comp N2_comp O2_comp methane_mass methane_error CO2_mass CO2_error N2_mass N2_error O2_mass O2_error total_mass total_error
0.0 0.0 0.8 0.2 0.0000000000 0.0000000000 0.0000000000 0.0000000000 43.1881919180 1.1232421068 13.3970591821 0.5720540142 56.5852511001 1.6952961210
0.0 0.0005 0.7996 0.1999 0.0000000000 0.0000000000 0.1657074493 0.0710445336 42.9596002666 2.2539686359 13.3568880901 0.7328769658 56.4821958060 3.0578901353
0.0 0.005 0.7959999999999999 0.19899999999999998 0.0000000000 0.0000000000 2.0069013302 0.3868941825 43.4382750922 2.9220163648 13.7742211014 0.5409073591 59.2193975238 3.8498179064
0.002 0.008 0.792 0.198 0.1208376195 0.0195081101 3.1208236282 0.6058867731 42.8540964275 1.9252128470 13.4149130007 0.7721131539 59.5106706759 3.3227208841
0.002 0.0085 0.7916 0.1979 0.1286696874 0.0566106822 3.2159519787 0.4783955715 42.7993907331 2.8450718075 13.3948274547 0.6459838757 59.5388398539 4.0260619369
0.002 0.009000000000000001 0.7912 0.1978 0.1174810190 0.0686076159 3.4553071832 0.2155935918 41.7130919452 1.6321680776 13.1582643574 1.0338848719 58.4441445048 2.9502541572
0.002 0.0095 0.7908 0.1977 0.1141244184 0.0764113155 3.9309489358 0.4991261955 43.2858806579 1.6703574797 13.4974869121 0.7551817075 60.8284409242 3.0010766982
0.002 0.01 0.7904 0.1976 0.1096489510 0.0598776728 3.7928593947 0.3490183620 43.6512365452 2.1077454370 13.5555118227 1.1388721280 61.1092567136 3.6555135998
0.0025 0.0 0.7979999999999999 0.1995 0.1365017554 0.0321175206 0.0000000000 0.0000000000 42.7935294087 1.7712280534 13.4840965481 0.7059599478 56.4141277122 2.5093055218
0.0025 0.0005 0.7976 0.1994 0.1320262880 0.0114102478 0.1595701363 0.1205790674 43.8993659446 2.2972736317 13.3546563627 0.3861339766 57.5456187316 2.8153969235
0.0025 0.001 0.7972 0.1993 0.1241942201 0.0259036403 0.3406208680 0.2628318148 42.0686789585 2.2612392269 13.2877045427 1.0197211306 55.8211985893 3.5696958126
0.0025 0.0015 0.7968 0.1992 0.1499281575 0.0630548726 0.5216715996 0.1746709883 42.2171658432 2.2476597554 13.6046098241 0.7107131829 56.4933754244 3.1960987992
0.0025 0.002 0.7964 0.1991 0.1253130869 0.0586098297 0.8622924676 0.2356280613 42.1429224009 1.8509167814 13.4416937287 0.5613315547 56.5722216841 2.7064862271
0.0 0.0055 0.7956 0.1989 0.0000000000 0.0000000000 2.0283819255 0.3760325175 42.1116620041 1.1640563359 13.6336222794 0.4185663961 57.7736662090 1.9586552495
0.0025 0.0025 0.7959999999999999 0.19899999999999998 0.1387394891 0.0179018696 0.8745670934 0.2304558965 43.4773505882 1.2612732393 13.5889877327 0.7284325196 58.0796449034 2.2380635250
0.0025 0.003 0.7956 0.1989 0.1365017554 0.0577491393 1.2489431826 0.2059432032 42.2542875644 2.2285231884 13.5287310947 1.2485392533 57.1684635971 3.7407547842
0.0025 0.0035 0.7952 0.1988 0.1409772228 0.0259036403 1.2765610908 0.1992501117 42.7857143095 2.7095806590 13.3434977261 0.6709152915 57.5467503492 3.6056497025
0.0025 0.004 0.7948 0.1987 0.1566413586 0.0952023544 1.5742207682 0.3022899205 42.8345586795 2.5796753428 13.0444462634 0.3121228456 57.6098670697 3.2892904633
0.0025 0.0045 0.7944 0.1986 0.1521658912 0.0545383034 1.6662804622 0.3414905926 43.6844507168 1.8742963980 13.1471057207 1.3849230271 58.6500027909 3.6552483211
0.0025 0.005 0.794 0.1985 0.1420960896 0.0230388785 1.9117729797 0.2349877664 42.6938868940 2.0458028065 13.4216081827 0.9968004576 58.1693641460 3.3006299090
0.0025 0.0055 0.7936 0.1984 0.1320262880 0.0943039496 2.1388535583 0.7098088309 43.1276248993 2.3551991419 13.6537078254 0.8113917310 59.0522125710 3.9707036534
0.0025 0.006 0.7932 0.1983 0.1353828885 0.0580949456 2.2984236947 0.4783168297 42.5805679557 2.0776408502 13.7496721007 1.1398338436 58.7640466396 3.7538864691
0.0025 0.0065 0.7928 0.1982 0.1689488940 0.0438504459 2.4457192052 0.2921515676 43.2585278108 1.9079648789 13.6581712801 0.1526736397 59.5313671901 2.3966405321
0.0025 0.006999999999999999 0.7924 0.1981 0.1331451548 0.0356636065 2.7403102261 0.3151018632 43.3425401271 1.6312978300 13.4573158201 1.1112119781 59.6733113281 3.0932752778
0.0 0.006 0.7952 0.1988 0.0000000000 0.0000000000 2.3076296641 0.3096759423 43.6688205184 1.3554973587 13.3033266341 0.9301136997 59.2797768166 2.5952870007
0.0025 0.0075 0.792 0.198 0.1331451548 0.0342307433 2.9489788659 0.2283212394 42.7681303364 1.1633740512 13.5153407307 1.1386097010 59.3655950878 2.5645357349
0.0025 0.008 0.7916 0.1979 0.1286696874 0.0510281793 3.1300295976 1.0108882883 42.8814492747 1.3945956374 13.3323390894 0.4435245763 59.4724876491 2.9000366813
0.0025 0.0085 0.7912 0.1978 0.1297885543 0.0277695449 3.3049430162 0.2856324166 42.7114708672 2.1763121947 13.4729379114 1.0688645990 59.6191403491 3.5585787552
0.0025 0.009000000000000001 0.7908 0.1977 0.1253130869 0.0404033338 3.5535041902 0.8469936573 43.0631503309 2.3727997686 13.6001463694 1.0396496453 60.3421139774 4.2998464050
0.0025 0.0095 0.7904 0.1976 0.1476904239 0.0397788243 3.6424952277 0.5733051888 42.8716804007 1.6535723114 13.0221289901 0.3914121459 59.6839950424 2.6580684704
0.0025 0.01 0.79 0.1975 0.1432149565 0.0568754257 3.9953907216 0.6640220912 43.0006295374 1.8174684864 13.5041820941 0.6999801308 60.6434173096 3.2383461341
0.003 0.0 0.7976 0.1994 0.1655922934 0.0702662633 0.0000000000 0.0000000000 42.9498313926 1.0998624212 13.3278756347 0.4383739685 56.4432993207 1.6085026530
0.003 0.0005 0.7972 0.1993 0.1812564293 0.0594580623 0.1503641669 0.1070077075 42.9166172210 2.0647397412 13.3323390894 0.5660674208 56.5805769066 2.7972729318
0.003 0.001 0.7968 0.1992 0.1678300271 0.0495343469 0.3713074327 0.2465642080 43.2878344327 1.7448598197 13.5622070047 0.9265942684 57.3891788972 2.9675526430
0.003 0.0015 0.7964 0.1991 0.1801375624 0.0672810277 0.5922506984 0.1498309034 42.7505463632 1.3533554192 13.1426422661 0.4849374547 56.6655768901 2.0554048050
0.0 0.0065 0.7948 0.1987 0.0000000000 0.0000000000 2.4978863651 0.4590283398 43.5164260841 2.5368575183 13.2564603601 1.1109430172 59.2707728093 4.1068288753
0.003 0.002 0.7959999999999999 0.19899999999999998 0.1700677608 0.0623360475 0.7947820253 0.1034278360 43.2643891351 1.2519047378 13.2743141787 0.8232140037 57.5035530999 2.2408826250
0.003 0.0025 0.7956 0.1989 0.1902073641 0.0524795069 0.9298029099 0.3204359204 42.8677728511 1.4286569918 13.5644387321 0.4464793502 57.5522218572 2.2480517693
0.003 0.003 0.7952 0.1988 0.2036337662 0.1004739937 1.2274625873 0.1735894238 42.2406111408 2.3265840377 13.8858074681 0.8135985362 57.5575149624 3.4142459914
0.003 0.0035 0.7948 0.1987 0.1555224918 0.0750225043 1.3164536249 0.1793524045 42.4105895483 2.8842004479 13.7161961907 1.2822162111 57.5987618557 4.4207915678
0.003 0.004 0.7944 0.1986 0.1622356929 0.0187222233 1.4944357000 0.3084572208 43.1491164220 2.3718858240 13.2564603601 0.9648704783 58.0622481750 3.6639357464
0.003 0.0045 0.794 0.1985 0.1745432282 0.0701949632 1.7215162787 0.4444363883 42.6606727225 2.3625330526 13.0623000821 0.6495208434 57.6190323115 3.5266852475
0.003 0.005 0.7936 0.1984 0.1544036249 0.0230388785 1.9516655138 0.3527753955 43.2370362880 2.3910563871 13.3792053634 0.3264735632 58.7223107901 3.0933442243
0.003 0.0055 0.7932 0.1983 0.1667111603 0.0363588690 2.0529311772 0.1845280887 43.4460901914 2.6510240286 13.4037543641 0.3955638331 59.0694868930 3.2674748194
0.003 0.006 0.7928 0.1982 0.1857318967 0.0876437762 2.3505908546 0.4040384735 43.2194523148 3.0097112844 13.2386065414 0.9078056722 58.9943816075 4.4091992063
0.003 0.0065 0.7924 0.1981 0.1678300271 0.0200148986 2.4794744263 0.3453295347 43.4109222450 1.4939620472 13.0801539007 0.6534656168 59.1383805991 2.5127720973
0.0 0.006999999999999999 0.7944 0.1986 0.0000000000 0.0000000000 2.6267699368 0.2828495710 43.1139484757 2.3717120059 13.3167169981 0.5135107119 59.0574354106 3.1680722888
0.003 0.006999999999999999 0.792 0.198 0.1857318967 0.0966120629 2.6543878450 0.5353904208 43.1627928456 1.8329948223 13.1448739934 0.7110775004 59.1477865807 3.1760748064
0.003 0.0075 0.7916 0.1979 0.1913262309 0.0540772782 2.7403102261 0.4398360028 43.2858806579 1.2054014671 13.5242676401 0.8418080235 59.7417847550 2.5411227716
0.003 0.008 0.7912 0.1978 0.1778998287 0.0563446947 2.9090863318 0.4716555938 41.8674401543 1.0011566062 13.3301073621 0.6585070678 58.2845336769 2.1876639625
0.003 0.0085 0.7908 0.1977 0.2081092336 0.0259036403 3.2374325739 0.5601453936 42.9263860950 3.7730704837 13.4774013661 0.3144756436 59.8493292686 4.6735951612
0.003 0.009000000000000001 0.7904 0.1976 0.1510470244 0.0485129105 3.5013370302 0.4173372797 42.9322474194 1.8112830678 13.1404105387 0.9246571804 59.7250420127 3.2017904384
0.003 0.0095 0.79 0.1975 0.1846130298 0.0682417060 3.6578385101 0.5074336868 42.8970794731 3.4634955512 13.1448739934 0.8754517624 59.8844050064 4.9146227064
0.003 0.01 0.7896 0.1974 0.1588790923 0.0541697972 3.7100056700 0.4703760917 42.6079208029 1.5563432066 13.2073623587 0.6397860554 59.6841679239 2.7206751509
0.0035 0.0 0.7972 0.1993 0.1890884972 0.0356636065 0.0000000000 0.0000000000 42.9752304650 2.4250556282 13.0020434441 1.0260510524 56.1663624063 3.4867702871
0.0035 0.0005 0.7968 0.1992 0.1935639646 0.0241011295 0.1718447622 0.0710445336 42.0569563098 1.9596039816 13.2162892681 0.2260994231 55.6386543047 2.2808490678
0.0035 0.001 0.7964 0.1991 0.2148224347 0.0279492849 0.3774447456 0.2373799669 43.3425401271 4.2649861166 13.3368025441 0.5718450192 57.2716098515 5.1021603876
0.0 0.0075 0.794 0.1985 0.0000000000 0.0000000000 2.9704594612 0.4415454379 43.3151872799 1.9468461501 13.3501929081 0.6394745876 59.6358396492 3.0278661756
0.0035 0.0015 0.7959999999999999 0.19899999999999998 0.2137035679 0.0638440757 0.5677014466 0.1515804478 43.6336525720 1.2871565645 13.5555118227 0.4793592385 57.9705694092 1.9819403265
0.0035 0.002 0.7956 0.1989 0.2125847010 0.0816082795 0.7917133688 0.2200892105 43.6512365452 1.1365260991 13.4930234574 0.7755886653 58.1485580724 2.2138122544
0.0035 0.0025 0.7952 0.1988 0.1946828314 0.0853278110 1.0095879780 0.0655285705 43.3288637035 1.5100846627 13.2564603601 0.3886026260 57.7895948730 2.0495436702
0.0035 0.003 0.7948 0.1987 0.2002771657 0.0466179601 1.1630208014 0.2977703815 43.1940532424 1.8364485405 13.6313905521 0.3948580987 58.1887417616 2.5756949808
0.0035 0.0035 0.7944 0.1986 0.1846130298 0.0400297973 1.2980416860 0.2803079532 42.0628176342 1.0907874131 13.3144852707 1.0083259236 56.8599576207 2.4194510872
0.0035 0.004 0.794 0.1985 0.2215356358 0.1251131297 1.4545431659 0.4284706029 43.9071810438 1.9587544857 13.3725101814 0.8495350851 58.9557700269 3.3618733034
0.0035 0.0045 0.7936 0.1984 0.1745432282 0.0507329318 1.8810864150 0.2317597592 43.2448513872 1.1176821428 13.1471057207 1.1678908684 58.4475867511 2.5680657022
0.0035 0.005 0.7932 0.1983 0.1980394320 0.0472580536 1.9271162620 0.1472955105 43.0045370870 1.8971304201 13.3613515447 0.7687774295 58.4910443257 2.8604614137
0.0035 0.0055 0.7928 0.1982 0.2058714999 0.0634507012 1.9670087961 0.3226616033 43.8700593226 1.3828751222 13.7719893741 1.0373475803 59.8149289927 2.8063350070
0.0035 0.006 0.7924 0.1981 0.2103469673 0.0378435106 2.3996893581 0.2276603950 43.3562165507 1.7901695482 13.2765459061 1.3592960023 59.2427987822 3.4149694561
0.0 0.008 0.7936 0.1984 0.0000000000 0.0000000000 3.0778624376 0.4101451946 43.0729192049 2.2401338068 13.3702784541 0.9522338831 59.5210600966 3.6025128845
0.0035 0.0065 0.792 0.198 0.1778998287 0.0327352218 2.4426505487 0.2442619708 42.5043707386 2.0994853443 13.3568880901 0.7897918757 58.4818092061 3.1662744126
0.0035 0.006999999999999999 0.7916 0.1979 0.1924450978 0.0658517540 2.6727997838 0.8964259364 42.7212397412 3.3794634201 13.3658149994 0.2675840142 58.9522996222 4.6093251247
0.0035 0.0075 0.7912 0.1978 0.1599979592 0.0305186187 2.8968117060 0.4775286980 42.4164508727 2.2222932298 13.3836688181 0.4504773548 58.8569293560 3.1808179013
0.0035 0.008 0.7908 0.1977 0.2103469673 0.0477849155 3.4491698702 0.8516060770 42.3734678271 2.0602682628 13.6737933714 0.4464793502 59.7067780360 3.4061386055
0.0035 0.0085 0.7904 0.1976 0.1611168260 0.0476800089 3.0839997505 0.3406070449 43.3738005239 1.2669743751 13.3769736361 0.6389759232 59.9958907365 2.2942373521
0.0035 0.009000000000000001 0.79 0.1975 0.1879696304 0.0590354695 3.3264236115 0.5017605223 42.9498313926 1.6053610051 12.9953482621 0.2338952460 59.4595728966 2.4000522429
0.0035 0.0095 0.7896 0.1974 0.1980394320 0.0541697972 3.5872594113 0.4173372797 42.3343923311 0.9621304433 13.4327668194 0.3229148276 59.5524579938 1.7565523478
0.0035 0.01 0.7892 0.1973 0.1958016983 0.0831281173 3.6026026937 0.6843585535 42.0178808138 0.9677320921 13.2051306314 0.6594140611 59.0214158372 2.3946328240
0.004 0.0 0.7968 0.1992 0.2181790352 0.0424580116 0.0000000000 0.0000000000 43.1393475481 1.6491988868 13.5755973687 0.7352652544 56.9331239520 2.4269221528
0.004 0.0005 0.7964 0.1991 0.2058714999 0.0669078633 0.1718447622 0.1154728538 43.4460901914 1.8841764936 13.6938789174 0.6841472891 57.5176853709 2.7507044998
0.0 0.0085 0.7932 0.1983 0.0000000000 0.0000000000 3.2895997339 0.3695661350 42.9498313926 1.4797493578 13.3345708167 0.6379774252 59.5740019432 2.4872929180
0.004 0.001 0.7959999999999999 0.19899999999999998 0.2304865706 0.0618521899 0.3590328068 0.1124988044 42.6079208029 0.8127891022 13.7474403734 1.5704131010 56.9448805537 2.5575531975
0.004 0.0015 0.7956 0.1989 0.2293677037 0.0628958437 0.5400835384 0.1639937791 42.9967219878 2.3331245352 13.3792053634 0.9190815680 57.1453785933 3.4790957260
0.004 0.002 0.7952 0.1988 0.2562205081 0.0614460648 0.8101253076 0.1121634868 43.6160685989 1.1579408600 13.4528523654 0.2287275558 58.1352667800 1.5602779674
0.004 0.0025 0.7948 0.1987 0.2271299700 0.0635295709 0.9696954439 0.2663904904 42.1976280952 2.0021988244 13.5465849134 0.9741176647 56.9410384225 3.3062365504
0.004 0.003 0.7944 0.1986 0.2114658342 0.0492301413 1.0740297639 0.0970394380 43.4734430386 3.0118666334 13.3479611807 1.0381155025 58.1068998174 4.1962517152
0.004 0.0035 0.794 0.1985 0.2148224347 0.0230388785 1.4023760060 0.3066200560 43.3190948295 1.1322862445 13.5488166407 0.5990681181 58.4851099109 2.0610132971
0.004 0.004 0.7936 0.1984 0.2002771657 0.0370410836 1.5097789824 0.3120991087 41.8498561811 0.9134811336 13.1448739934 1.0306618444 56.7047863226 2.2932831703
0.004 0.0045 0.7932 0.1983 0.2204167689 0.0730612341 1.7337909045 0.3305044164 42.9986757626 0.9064841324 13.6537078254 0.8525782615 58.6065912614 2.1626280444
0.004 0.005 0.7928 0.1982 0.2461507064 0.0689715846 2.0498625208 0.3869915266 42.9517851674 1.6428167583 13.1113980834 0.4629960265 58.3591964780 2.5617758960
0.004 0.0055 0.7924 0.1981 0.2215356358 0.0568754257 2.0498625208 0.2467169266 42.8736341755 0.7365912373 13.7206596454 0.3154876354 58.8656919775 1.3556712250
0.0 0.009000000000000001 0.7928 0.1982 0.0000000000 0.0000000000 3.3755221150 0.7539158747 43.6102072745 1.8524999882 13.4126812734 1.1039270329 60.3984106629 3.7103428958
0.004 0.006 0.792 0.198 0.2260111032 0.0654704436 2.3076296641 0.4281188207 43.2409438376 0.8512361596 13.4573158201 0.6868501180 59.2319004250 2.0316755419
0.004 0.0065 0.7916 0.1979 0.1991582988 0.0945690723 2.5255042733 0.3956544344 42.9107558966 2.9307820266 13.4885600027 1.0181569603 59.1239784714 4.4391624936
0.004 0.006999999999999999 0.7912 0.1978 0.2304865706 0.0130481175 2.8753311107 0.3664957456 42.4848329906 0.5579729072 13.4528523654 1.4124277703 59.0435030373 2.3499445406
0.004 0.0075 0.7908 0.1977 0.2271299700 0.0594580623 2.9213609577 0.5511976750 43.1491164220 3.0266740084 13.4015226367 0.5688059630 59.6991299864 4.2061357087
0.004 0.008 0.7904 0.1976 0.2371997716 0.0737434266 2.9673908047 0.3879636244 43.0826880789 1.3384369871 13.2966314521 0.7470921834 59.5839101073 2.5472362215
0.004 0.0085 0.79 0.1975 0.2002771657 0.0390162202 3.3386982374 0.4524993839 43.2702504595 1.8822305826 13.5287310947 1.1653463851 60.3379569573 3.5390925718
0.004 0.009000000000000001 0.7896 0.1974 0.1969205651 0.0870705603 3.7253489524 0.6528093339 42.7857143095 1.7341509644 13.1962037221 0.2775249628 59.9041875491 2.7515558214
0.004 0.0095 0.7892 0.1973 0.1913262309 0.0497361170 3.7713787994 0.3585997864 43.2839268831 2.6385191557 13.4751696387 1.4598021738 60.7218015521 4.5066572329
0.004 0.01 0.7888 0.1972 0.2260111032 0.0994722340 3.8634384935 0.4002920924 42.9654615910 1.4481887010 13.3189487254 0.5514850670 60.3738599131 2.4994380944
0.0045 0.0 0.7964 0.1991 0.2953808477 0.0887791056 0.0000000000 0.0000000000 42.7329623900 1.5403677479 13.2966314521 0.4743877546 56.3249746898 2.1035346081
0.0 0.0095 0.7924 0.1981 0.0000000000 0.0000000000 3.7345549218 0.6169754950 43.0651041057 2.1981694419 13.1917402674 0.4008172350 59.9913992949 3.2159621719
0.0045 0.0005 0.7959999999999999 0.19899999999999998 0.2371997716 0.1263081247 0.2025313269 0.0785959544 42.4867867654 3.7006660894 13.4394620014 0.8887319973 56.3659798653 4.7943021658
0.0045 0.001 0.7956 0.1989 0.2327243043 0.0709753253 0.4296119055 0.1272660298 42.9947682130 0.8859372380 13.6425491887 0.8005153371 57.2996536115 1.8846939302
0.0045 0.0015 0.7952 0.1988 0.2942619809 0.0404033338 0.5400835384 0.1087534623 43.0377512585 1.6970465855 13.2921679974 0.6756496911 57.1642647752 2.5218530727
0.0045 0.002 0.7948 0.1987 0.2640525760 0.0109626115 0.7149969571 0.2856324166 43.1588852960 2.3105813592 13.4327668194 0.7842735674 57.5707016485 3.3914499547
0.0045 0.0025 0.7944 0.1986 0.2282488369 0.0753554953 1.0556178251 0.1248758446 43.2018683416 1.8370720137 13.4238399101 1.2070323639 57.9095749137 3.2443357175
0.0045 0.003 0.794 0.1985 0.2539827744 0.0793054842 1.0709611074 0.1364085972 42.4144970979 0.9899605508 13.8902709227 0.5209828722 57.6297119024 1.7266575044
0.0045 0.0035 0.7936 0.1984 0.2718846439 0.1185365368 1.2520118390 0.3771327613 43.1686541700 1.3022755444 13.2966314521 0.7163253760 57.9891821050 2.5142702185
0.0045 0.004 0.7932 0.1983 0.2427941059 0.0428103663 1.5097789824 0.3431411125 42.8736341755 2.5854693973 13.3167169981 0.9546577246 57.9429242619 3.9260786007
0.0045 0.0045 0.7928 0.1982 0.2327243043 0.0513217283 1.7706147821 0.5920519178 42.9732766902 2.6201278299 13.1471057207 0.2767341893 58.1237214973 3.5402356653
0.0045 0.005 0.7924 0.1981 0.2327243043 0.0503365747 1.7675461257 0.2324089474 42.1175233285 2.2672409579 13.2676189967 0.6642904263 57.3854127552 3.2142769063
0.0 0.001 0.7992 0.1998 0.0000000000 0.0000000000 0.3743760891 0.1190069132 43.7039884648 3.4540705035 13.4662427294 1.1564052178 57.5446072833 4.7294826345
0.0 0.01 0.792 0.198 0.0000000000 0.0000000000 4.0015280345 0.6928371229 42.9478776178 1.3533102893 13.1783499034 0.5435527580 60.1277555557 2.5897001702
0.0045 0.0055 0.792 0.198 0.2495073070 0.0623360475 2.1265789325 0.4083043181 42.2777328620 2.1540985174 13.3769736361 1.0463350726 58.0307927376 3.6710739556
0.0045 0.006 0.7916 0.1979 0.2584582417 0.0923726061 2.2431878782 0.4227178707 42.3636989531 2.4635728963 13.3278756347 0.6761213078 58.1932207077 3.6547846809
0.0045 0.0065 0.7912 0.1978 0.2226545026 0.0820366723 2.6850744097 0.5506507161 42.2269347172 2.0842519376 13.1805816307 1.1579546902 58.3152452602 3.8748940162
0.0045 0.006999999999999999 0.7908 0.1977 0.2338431711 0.0567873150 2.6727997838 0.2465642080 42.5590764329 1.8117129419 13.1113980834 0.7974483606 58.5771174712 2.9125128255
0.0045 0.0075 0.7904 0.1976 0.2304865706 0.0554488556 2.9980773694 0.7427416585 42.2875017360 1.6967676443 13.2810093607 0.6619470310 58.7970750367 3.1569051894
0.0045 0.008 0.79 0.1975 0.2517450407 0.0406504513 3.1269609411 0.1483148687 42.5004631890 0.4082594654 13.2497651781 0.2115319652 59.1289343489 .8087567506
0.0045 0.0085 0.7896 0.1974 0.2920242472 0.0460777570 3.4430325573 0.4912151302 42.6782566956 1.9344699105 13.1828133581 1.0893572968 59.5961268582 3.5611200945
0.0045 0.009000000000000001 0.7892 0.1973 0.2383186385 0.0695499728 3.5136116561 0.5123829352 41.7482598916 1.4732861168 13.2519969054 0.3371607505 58.7521870916 2.3923797753
0.0045 0.0095 0.7888 0.1972 0.2461507064 0.0557191197 3.7437608912 0.6183171454 42.6255047761 1.2947263300 13.2832410881 0.6633300348 59.8986574618 2.6320926299
0.0045 0.01 0.7884 0.1971 0.2730035108 0.0589505874 3.7376235783 0.4877523032 40.8925065299 2.0745371806 13.1716547214 0.4605368214 58.0747883404 3.0817768926
0.0005 0.0 0.7996 0.1999 0.0358037391 0.0167456656 0.0000000000 0.0000000000 43.4734430386 1.4218541563 13.4796330934 0.6621877609 56.9888798711 2.1007875828
0.005 0.0 0.7959999999999999 0.19899999999999998 0.2584582417 0.0466179601 0.0000000000 0.0000000000 42.4516188190 1.6274181776 13.3546563627 0.3785788476 56.0647334234 2.0526149853
0.005 0.0005 0.7956 0.1989 0.2763601113 0.0688262281 0.2148059528 0.0643686811 42.5942443793 1.6246856309 13.3479611807 0.4563650488 56.4333716241 2.2142455889
0.005 0.001 0.7952 0.1988 0.3020940488 0.0430436670 0.3344835550 0.1278565946 42.8912181487 3.2550052323 13.6737933714 0.8037441360 57.2015891239 4.2296496299
0.005 0.0015 0.7948 0.1987 0.2875487798 0.0518072806 0.5216715996 0.0548937957 44.4073473922 1.0988068375 13.5108772761 0.4873961697 58.7274450477 1.6929040835
0.005 0.002 0.7944 0.1986 0.2841921792 0.0563446947 0.7917133688 0.1837097783 42.2679639880 2.6500677559 13.2631555421 0.3519059672 56.6070250781 3.2420281961
0.005 0.0025 0.794 0.1985 0.2864299129 0.0795576485 1.0279999168 0.1799813453 43.4031071458 1.5183231351 13.9996255621 1.4855058436 58.7171625376 3.2633679725
0.005 0.003 0.7936 0.1984 0.2741223776 0.1018107353 1.1077849850 0.1875649589 43.8231687275 1.1844452546 13.3792053634 0.9679626895 58.5842814535 2.4417836383
0.005 0.0035 0.7932 0.1983 0.2618148423 0.0716074782 1.3379342201 0.1508331280 42.1390148513 1.3525767174 13.4796330934 0.7478118357 57.2183970071 2.3228291593
0.005 0.004 0.7928 0.1982 0.2785978450 0.0426932379 1.4668177918 0.3502034872 42.8775417251 1.5700571235 13.3903640001 0.8685979114 58.0133213620 2.8315517600
0.005 0.0045 0.7924 0.1981 0.3278279863 0.0839075541 1.6386625540 0.3408281466 42.7681303364 1.0724070360 13.4439254561 0.8056999315 58.1785463328 2.3028426682
0.0005 0.0005 0.7992 0.1998 0.0201396033 0.0151770483 0.2332178916 0.0655285705 42.9459238430 1.7505822193 13.4573158201 0.5004247341 56.6565971580 2.3317125722
0.005 0.005 0.792 0.198 0.2551016412 0.0647010815 1.9301849185 0.3095542861 42.2347498164 2.0724605737 13.5264993674 0.5998989344 57.9465357435 3.0466148757
0.005 0.0055 0.7916 0.1979 0.2853110461 0.0608729377 2.1235102760 0.4281188207 43.8075385291 2.2953852354 13.4662427294 0.6323945057 59.6826025806 3.4167714995
0.005 0.006 0.7912 0.1978 0.2763601113 0.0546300416 2.5193669604 0.3290195091 42.4320810710 2.4675054152 13.5465849134 1.4717899133 58.7743930561 4.3229448792
0.005 0.0065 0.7908 0.1977 0.2528639075 0.0672810277 2.4671998004 0.2570354724 41.5528824118 2.6364987412 13.2988631794 0.3005466462 57.5718092991 3.2613618875
0.005 0.006999999999999999 0.7904 0.1976 0.2662903097 0.0410183362 2.6912117226 0.2700417692 42.0940780309 1.7196326223 13.3769736361 0.8095235217 58.4285536993 2.8402162494
0.005 0.0075 0.79 0.1975 0.2864299129 0.0847389302 3.0042146824 0.4371731688 42.2757790872 2.2891571492 13.6358540067 0.6615857719 59.2022776892 3.4726550201
0.005 0.008 0.7896 0.1974 0.2897865135 0.0683883049 2.9520475224 0.4289977352 43.1393475481 1.9465716288 13.2475334507 0.7005491279 59.6287150347 3.1445067968
0.005 0.0085 0.7892 0.1973 0.2942619809 0.0688262281 3.5657788160 0.5904592644 42.8638653015 2.3031483169 13.3725101814 0.5353541285 60.0964162798 3.4977879379
0.005 0.009000000000000001 0.7888 0.1972 0.2785978450 0.0991697328 3.1515101928 0.6406367016 42.4203584223 2.9217028191 13.2006671767 1.1871446945 59.0511336368 4.8486539480
0.005 0.0095 0.7884 0.1971 0.2819544455 0.0594580623 3.7100056700 0.2685030571 42.7271010656 3.0024732348 13.4930234574 1.0991704586 60.2120846385 4.4296048128
0.0005 0.001 0.7988 0.1997 0.0201396033 0.0241011295 0.3897193715 0.0837017890 43.0357974837 1.8970177386 13.0823856281 1.2730317327 56.5280420866 3.2778523898
0.005 0.01 0.7879999999999999 0.19699999999999998 0.2830733124 0.0924267995 3.8143399900 0.5532439548 42.3890980255 2.3369433504 13.1448739934 0.8768161036 59.6313853213 3.8594302083
0.0055 0.0 0.7956 0.1989 0.3020940488 0.1114382393 0.0000000000 0.0000000000 42.4262197466 2.7581321951 13.2162892681 0.9247649028 55.9446030635 3.7943353372
0.0055 0.0005 0.7952 0.1988 0.3323034537 0.0472580536 0.1258149152 0.1087534623 42.5805679557 0.7383511165 12.9574088974 0.5313948516 55.9960952220 1.4257574840
0.0055 0.001 0.7948 0.1987 0.3009751819 0.0466179601 0.4019939973 0.1495792980 42.7036557680 2.2046892093 13.3814370907 0.6607420659 56.7880620379 3.0616285333
0.0055 0.0015 0.7944 0.1986 0.2741223776 0.0300223479 0.5370148819 0.2288156201 42.7661765616 2.7361609849 13.6804885534 0.6662369594 57.2578023745 3.6612359123
0.0055 0.002 0.794 0.1985 0.3479675895 0.0769988524 0.6536238277 0.0942831903 44.0009622341 3.6951744363 13.1493374481 0.7676103944 58.1518910994 4.6340668734
0.0055 0.0025 0.7936 0.1984 0.3255902526 0.0554488556 0.8776357499 0.1793524045 42.8247898055 3.3717964482 13.1627278121 0.6416516874 57.1907436201 4.2482493957
0.0055 0.003 0.7932 0.1983 0.2942619809 0.0699090355 1.0893730462 0.2639758107 42.8189284811 2.6761266432 13.3658149994 0.7934912732 57.5683785076 3.8035027626
0.0055 0.0035 0.7928 0.1982 0.2931431140 0.0378435106 1.2734924343 0.2431801345 42.6704415964 1.7764530152 13.5376580041 0.5849339885 57.7747351488 2.6424106488
0.0055 0.004 0.7924 0.1981 0.2696469102 0.0808066676 1.4944357000 0.3168898586 43.4187373442 2.4106952614 13.4550840927 1.1011624000 58.6379040471 3.9095541876
0.0005 0.0015 0.7984 0.1996 0.0313282717 0.0167456656 0.4971223478 0.1460113054 43.3151872799 3.3125097916 13.3010949067 0.4456754456 57.1447328061 3.9209422082
0.0055 0.0045 0.792 0.198 0.2909053803 0.0520002320 1.7031043398 0.3636066575 43.4109222450 2.7957800562 13.4684744567 0.8413345656 58.8734064218 4.0527215113
0.0055 0.005 0.7916 0.1979 0.3054506493 0.0907869271 2.0559998337 0.3087013500 42.0686789585 1.9034459831 13.5153407307 0.7327954097 57.9454701722 3.0357296699
0.0055 0.0055 0.7912 0.1978 0.2629337091 0.0316463334 2.3076296641 0.2397482992 43.3738005239 3.2616454819 13.1582643574 1.5922963987 59.1026282545 5.1253365132
0.0055 0.006 0.7908 0.1977 0.2875487798 0.0709753253 2.3444535417 0.2767921330 42.7388237144 2.5633048820 13.4528523654 0.8592121250 58.8236784013 3.7702844653
0.0055 0.0065 0.7904 0.1976 0.2931431140 0.0740821671 2.4794744263 0.2985283897 42.4692027922 1.7408385622 13.0489097181 0.7879735893 58.2907300506 2.9014227083
0.0055 0.006999999999999999 0.79 0.1975 0.2651714428 0.0808686121 2.6175639674 0.4791822775 42.6704415964 1.9082689588 13.3122535434 0.8108268061 58.8654305500 3.2791466545
0.0055 0.0075 0.7896 0.1974 0.2953808477 0.1170058717 2.8876057366 0.4031051425 42.5375849102 1.7309430309 13.3859005454 0.5183375909 59.1064720399 2.7693916360
0.0055 0.008 0.7892 0.1973 0.3334223205 0.1222794011 3.1545788493 0.2908594269 42.2171658432 0.9029399348 13.1002394467 1.1402357750 58.8054064597 2.4563145378
0.0055 0.0085 0.7888 0.1972 0.3132827173 0.0255140897 3.4706504655 0.8691180579 41.8303184331 1.8764783882 12.8993839867 0.4960261892 58.5136356026 3.2671367250
0.0055 0.009000000000000001 0.7884 0.1971 0.2830733124 0.0921555139 3.3785907715 0.5629625718 41.5274833394 1.2305369404 13.4952551847 0.2757244704 58.6844026080 2.1613794965
0.0005 0.002 0.7979999999999999 0.1995 0.0190207364 0.0089509348 0.7119283006 0.1720638124 43.7293875372 1.9730068827 13.4595475474 1.2194628666 57.9198841216 3.3734844965
0.0055 0.0095 0.7879999999999999 0.19699999999999998 0.3065695162 0.0580949456 3.8266146158 0.8353511946 43.6238836981 2.8324371294 13.3390342714 1.5015793891 61.0961021015 5.2274626587
0.0055 0.01 0.7876 0.1969 0.2763601113 0.0518072806 3.8910564017 0.4881382748 43.1999145668 1.5705919123 13.2943997247 0.4574986601 60.6617308045 2.5680361278
0.006 0.0 0.7952 0.1988 0.3278279863 0.0456409911 0.0000000000 0.0000000000 42.9068483470 1.1932686579 13.1538009027 0.5366178976 56.3884772360 1.7755275466
0.006 0.0005 0.7948 0.1987 0.3233525189 0.0342307433 0.2025313269 0.0625885568 42.6665340468 1.5860319744 13.5242676401 1.0883875885 56.7166855327 2.7712388630
0.006 0.001 0.7944 0.1986 0.3222336520 0.0472580536 0.4541611573 0.1795622962 42.5844755053 2.0843178693 13.2564603601 0.6919074608 56.6173306747 3.0030456799
0.006 0.0015 0.794 0.1985 0.3703449265 0.0691166354 0.5677014466 0.1861539182 42.5043707386 1.6488285092 13.5532800954 0.1737883776 56.9956972071 2.0778874404
0.006 0.002 0.7936 0.1984 0.3300657200 0.0938781960 0.7733014300 0.2131336007 43.3347250279 2.2970609323 13.4595475474 0.4132975852 57.8976397253 3.0173703142
0.006 0.0025 0.7932 0.1983 0.3479675895 0.0773233328 0.9666267875 0.0643686811 43.5809006525 1.9319029534 13.1984354494 0.4581079042 58.0939304789 2.5317028715
0.006 0.003 0.7928 0.1982 0.3412543885 0.0675039362 1.1323342368 0.2434897211 42.8580039771 3.1657760109 13.3970591821 0.3418551741 57.7286517845 3.8186248423
0.006 0.0035 0.7924 0.1981 0.3927222634 0.0580949456 1.3594148154 0.2959941470 43.3620778751 2.7733804015 13.3903640001 0.7842227610 58.5045789540 3.9116922551
0.0005 0.0025 0.7976 0.1994 0.0246150706 0.0207518886 0.9942446957 0.1954327061 43.4949345614 1.6970465855 13.3323390894 0.9759974136 57.8461334171 2.8892285938
0.006 0.004 0.792 0.198 0.3636317254 0.0794316664 1.5926327070 0.2861594142 43.6180223737 2.3958091269 13.2676189967 0.6485078610 58.8419058028 3.4099080685
0.006 0.0045 0.7916 0.1979 0.3457298558 0.0968708688 1.7522028433 0.4040384735 43.3288637035 2.3899897110 14.0331014721 0.7518768546 59.4598978747 3.6427759079
0.006 0.005 0.7912 0.1978 0.3345411874 0.0907317543 1.8810864150 0.5436287545 43.7586941591 1.7574245038 13.3189487254 0.5462218186 59.2932704869 2.9380068312
0.006 0.0055 0.7908 0.1977 0.3580373912 0.0855036844 2.1081669936 0.2534940567 43.1217635749 0.9873350248 13.5287310947 0.4268612450 59.1166990544 1.7531940109
0.006 0.006 0.7904 0.1976 0.3390166548 0.0780324403 2.4549251746 0.3264912044 43.0025833122 2.0124070109 13.4506206381 0.8241814668 59.2471457797 3.2411121224
0.006 0.0065 0.79 0.1975 0.3378977879 0.0627364116 2.6727997838 0.4565599853 42.3441612051 2.1117982963 13.2698507241 1.1464563821 58.6247095009 3.7775510753
0.006 0.006999999999999999 0.7896 0.1974 0.3099261167 0.1133539680 2.6237012803 0.2891710123 42.8892643739 2.2608340425 13.3033266341 0.8268120581 59.1262184050 3.4901710809
0.006 0.0075 0.7892 0.1973 0.3345411874 0.0701949632 2.7986146990 0.3705839451 43.0201672854 0.9241499366 13.1761181761 1.0708012868 59.3294413479 2.4357301317
0.006 0.008 0.7888 0.1972 0.3300657200 0.0367697167 3.0103519953 0.5305848129 42.5922906045 1.9679856727 13.4840965481 0.8703851047 59.4168048679 3.4057253070
0.006 0.0085 0.7884 0.1971 0.3356600542 0.1032757133 3.2895997339 0.5356014398 42.2875017360 1.4113991252 13.2185209954 0.5405389187 59.1312825195 2.5908151970
0.0005 0.003 0.7972 0.1993 0.0167830027 0.0223773369 1.2243939308 0.2788259012 43.1413013229 1.4111286417 13.3992909094 0.9217223014 57.7817691658 2.6340541812
0.006 0.009000000000000001 0.7879999999999999 0.19699999999999998 0.3613939917 0.0702662633 3.5258862820 0.6920211561 43.6883582664 2.1183604472 13.4974869121 0.9525685727 61.0731254522 3.8332164393
0.006 0.0095 0.7876 0.1969 0.2942619809 0.0513217283 3.7805847688 0.7803322488 42.5766604061 1.7334552414 13.3390342714 0.8399837466 59.9905414272 3.4050929651
0.006 0.01 0.7872 0.1968 0.3177581847 0.0792423177 3.7222802959 0.2593695541 42.1976280952 1.9698701263 13.3680467267 0.4862912863 59.6057133025 2.7947732844
0.0065 0.0 0.7948 0.1987 0.3502053232 0.1076905708 0.0000000000 0.0000000000 42.9615540414 1.0125304765 13.2676189967 0.6859794013 56.5793783613 1.8062004486
0.0065 0.0005 0.7944 0.1986 0.3692260596 0.0889481551 0.1810507316 0.1052329956 42.9127096714 2.5048398738 13.5532800954 0.5438458969 57.0162665580 3.2428669214
0.0065 0.001 0.794 0.1985 0.3837713287 0.0472580536 0.3774447456 0.1141606197 43.8212149527 1.9054022817 13.1761181761 0.6689823710 57.7585492031 2.7358033260
0.0065 0.0015 0.7936 0.1984 0.3893656629 0.1034210697 0.5523581643 0.1026968881 43.0533814569 2.6299115141 13.2720824514 0.5810382582 57.2671877355 3.4170677301
0.0065 0.002 0.7932 0.1983 0.3871279292 0.0476800089 0.8131939641 0.2026242952 43.3425401271 1.3531297547 13.6737933714 0.7461582678 58.2166553918 2.3495923266
0.0065 0.0025 0.7928 0.1982 0.3882467960 0.0422214749 0.9083223146 0.1934957633 43.7586941591 1.5891096714 13.4372302741 0.2047358972 58.4924935438 2.0295628068
0.0065 0.003 0.7924 0.1981 0.3669883259 0.1002244925 1.0801670768 0.2934380184 41.9260533983 1.4320729466 13.0957759921 1.2295663211 56.4689847931 3.0553017786
0.0005 0.0035 0.7968 0.1992 0.0223773369 0.0122565722 1.2673551214 0.3216092525 43.0416588081 2.1665944263 13.0645318094 1.0369634059 57.3959230758 3.5374236569
0.0065 0.0035 0.792 0.198 0.3546807906 0.0537056087 1.1814327403 0.2400623115 42.5219547118 2.1931555071 13.4349985467 1.5123143470 57.4930667894 3.9992377743
0.0065 0.004 0.7916 0.1979 0.3647505922 0.0804962297 1.5742207682 0.3204359204 42.5278160362 1.2378115526 13.0823856281 0.6898312147 57.5491730247 2.3285749174
0.0065 0.0045 0.7912 0.1978 0.3233525189 0.0444177456 1.4576118224 0.2063086750 41.3086605620 2.2152946006 12.7833341654 0.2657911363 55.8729590687 2.7318121575
0.0065 0.005 0.7908 0.1977 0.3524430569 0.0797462485 2.0375878949 0.3815020070 41.8010118112 2.2094074656 13.3546563627 0.9376867377 57.5456991257 3.6083424588
0.0065 0.0055 0.7904 0.1976 0.3658694591 0.0532373730 2.1572654971 0.2497516893 43.1510701968 1.9907575072 13.3434977261 0.3912594195 59.0177028791 2.6850059890
0.0065 0.006 0.79 0.1975 0.3479675895 0.0549954640 2.2278445959 0.4691733894 42.5024169638 2.5421125431 13.0756904461 0.5837406967 58.1539195953 3.6500220932
0.0065 0.0065 0.7896 0.1974 0.3792958613 0.0476800089 2.7433788826 0.4406060693 41.9319147227 2.4704120671 13.3591198174 1.3040164424 58.4137092840 4.2627145877
0.0065 0.006999999999999999 0.7892 0.1973 0.3166393178 0.1041448089 2.7556535084 0.4819256351 42.3050857091 1.5926129086 12.8681398041 0.8754972747 58.2455183394 3.0541806273
0.0065 0.0075 0.7888 0.1972 0.3434921221 0.0730612341 2.7648594778 0.3002896344 42.4203584223 1.6795464568 13.3211804527 0.5186833926 58.8498904749 2.5715807179
0.0065 0.008 0.7884 0.1971 0.3524430569 0.0406504513 3.1146863152 0.5392459827 42.2972706100 1.1878179522 13.1292519021 0.4092284522 58.8936518842 2.1769428384
0.0005 0.004 0.7964 0.1991 0.0335660054 0.0200148986 1.3655521283 0.2668143419 43.2292211888 2.1819177526 13.4082178187 0.6303750789 58.0365571412 3.0991220720
0.0065 0.0085 0.7879999999999999 0.19699999999999998 0.3837713287 0.0754219171 3.1238922846 0.3633994152 42.2835941864 1.5380365389 13.0868490827 0.8363947163 58.8781068824 2.8132525875
0.0065 0.009000000000000001 0.7876 0.1969 0.3658694591 0.0805584130 3.4276892750 0.5158994736 42.0510949854 0.8808556356 13.0935442647 0.7770257973 58.9381979842 2.2543393195
0.0065 0.0095 0.7872 0.1968 0.3804147281 0.0938781960 3.8143399900 0.4324955325 42.0081119398 2.8203035291 13.0422145361 0.5571993459 59.2450811940 3.9038766035
0.0065 0.01 0.7868 0.1967 0.3770581276 0.0391443526 3.8603698370 0.5843675958 42.7544539128 2.2393225457 13.3859005454 1.0602560528 60.3777824228 3.9230905469
0.006999999999999999 0.0 0.7944 0.1986 0.3848901955 0.0466179601 0.0000000000 0.0000000000 43.1725617196 1.9096127315 13.4327668194 1.3322795357 56.9902187345 3.2885102273
0.006999999999999999 0.0005 0.794 0.1985 0.4072675324 0.0841459283 0.2025313269 0.0655285705 42.8619115267 1.5053755580 13.3814370907 0.9235576937 56.8531474767 2.5786077505
0.006999999999999999 0.001 0.7936 0.1984 0.4083863993 0.1030329968 0.3283462421 0.0922640443 42.4516188190 1.9308435836 13.3769736361 0.5246031017 56.5653250965 2.6507437264
0.006999999999999999 0.0015 0.7932 0.1983 0.4039109319 0.0937180397 0.5707701031 0.1905534364 42.7544539128 3.6220813836 13.5599752774 0.7826206699 57.2891102252 4.6889735296
0.006999999999999999 0.002 0.7928 0.1982 0.3960788640 0.0669078633 0.8009193382 0.2563017128 42.8482351031 1.5407542881 13.2497651781 0.6022522031 57.2949984834 2.4662160673
0.006999999999999999 0.0025 0.7924 0.1981 0.3815335950 0.0789257271 1.0157252910 0.3424818591 43.3991995962 2.8905462613 13.0846173554 0.6730202917 57.8810758376 3.9849741392
0.0 0.0015 0.7988 0.1997 0.0000000000 0.0000000000 0.5584954772 0.1174137100 43.7997234299 1.6756327190 13.7831480107 0.8374659037 58.1413669178 2.6305123327
0.0005 0.0045 0.7959999999999999 0.19899999999999998 0.0279716712 0.0255140897 1.7215162787 0.2990326610 42.7114708672 1.2743285504 13.2765459061 0.5470964738 57.7375047232 2.1459717749
0.006999999999999999 0.003 0.792 0.198 0.4150996004 0.0750225043 0.9758327569 0.2816485058 42.3480687547 1.4087244700 13.0176655354 0.5584850275 56.7566666474 2.3238805076
0.006999999999999999 0.0035 0.7916 0.1979 0.3871279292 0.0589505874 1.2980416860 0.3319826819 42.0237421382 1.1997131837 13.2430699961 1.0421378105 56.9519817495 2.6327842635
0.006999999999999999 0.004 0.7912 0.1978 0.3893656629 0.0802470148 1.5159162953 0.4173372797 41.9592675698 2.2629199666 12.7944928021 0.7315982086 56.6590423301 3.4921024697
0.006999999999999999 0.0045 0.7908 0.1977 0.3737015270 0.0691166354 1.7982326904 0.3015413682 42.7231935160 0.8990421635 13.6648664621 0.5474968905 58.5599941955 1.8171970576
0.006999999999999999 0.005 0.7904 0.1976 0.3748203939 0.0889481551 1.9117729797 0.3690561774 43.1823305936 2.0438613633 13.1337153567 1.0743860819 58.6026393239 3.5762517777
0.006999999999999999 0.0055 0.79 0.1975 0.3960788640 0.0832485056 2.0989610242 0.2465642080 43.9775169366 2.1887649963 13.0288241721 0.2873993470 59.5013809969 2.8059770569
0.006999999999999999 0.006 0.7896 0.1974 0.3468487227 0.0834287624 2.2800117559 0.2104659912 42.8677728511 1.0550673355 13.3702784541 0.5967356787 58.8649117838 1.9456977678
0.006999999999999999 0.0065 0.7892 0.1973 0.3960788640 0.0808066676 2.6574565015 0.2795005354 43.3855231726 2.8556783096 13.4483889107 0.9111790418 59.8874474488 4.1271645544
0.006999999999999999 0.006999999999999999 0.7888 0.1972 0.3860090623 0.1608991215 2.4487878616 0.4772130809 42.7114708672 1.2433992282 13.4283033647 0.4277936647 58.9745711558 2.3093050953
0.006999999999999999 0.0075 0.7884 0.1971 0.3893656629 0.0456409911 2.7832714167 0.3845505314 43.2272674140 2.3995981780 13.3859005454 0.4849785354 59.7858050390 3.3147682359
0.0005 0.005 0.7956 0.1989 0.0335660054 0.0223773369 1.8534685068 0.4240523512 42.0120194894 0.3398894367 13.5064138214 0.8128636002 57.4054678230 1.5991827250
0.006999999999999999 0.008 0.7879999999999999 0.19699999999999998 0.3837713287 0.0684614867 3.1146863152 0.4139843908 42.3441612051 1.3675642056 13.2229844501 0.3218642933 59.0656032991 2.1718743764
0.006999999999999999 0.0085 0.7876 0.1969 0.3770581276 0.0859709211 3.3294922680 0.4641691606 42.3265772319 2.1036412200 13.2475334507 0.7066369113 59.2806610782 3.3604182130
0.006999999999999999 0.009000000000000001 0.7872 0.1968 0.3904845297 0.1144092643 3.2374325739 0.6255845896 42.9576464918 2.0672968602 13.3100218161 0.8550050040 59.8955854115 3.6622957181
0.006999999999999999 0.0095 0.7868 0.1967 0.3916033966 0.1251931509 3.6762504489 0.4520829861 43.1041796017 1.2264104464 13.3077900887 1.1221483665 60.4798235359 2.9258349499
0.006999999999999999 0.01 0.7864 0.1966 0.4005543314 0.1282750465 3.8082026770 0.4105123792 41.9592675698 1.8980959874 13.2966314521 0.5336768914 59.4646560303 2.9705603045
0.0075 0.0 0.794 0.1985 0.4229316683 0.0498366957 0.0000000000 0.0000000000 44.3975785182 1.7031448380 13.7184279181 1.0388061471 58.5389381046 2.7917876808
0.0075 0.0005 0.7936 0.1984 0.4475467390 0.1173477449 0.1472955105 0.0837017890 42.0296034626 3.0067978429 13.3836688181 0.1720602434 56.0081145302 3.3799076202
0.0075 0.001 0.7932 0.1983 0.4195750678 0.0500372466 0.3436895244 0.0922640443 42.7739916608 2.9194286054 13.2162892681 0.8357036679 56.7535455211 3.8974335642
0.0075 0.0015 0.7928 0.1982 0.4352392036 0.0602112557 0.5646327901 0.1444551902 42.2308422668 2.1433185594 13.2877045427 0.8248821679 56.5184188032 3.1728671732
0.0075 0.002 0.7924 0.1981 0.4240505352 0.0580949456 0.8254685899 0.1992501117 43.4988421110 2.4019005248 13.0444462634 0.4514492596 57.7928074995 3.1106948417
0.0005 0.0055 0.7952 0.1988 0.0167830027 0.0000000000 2.0928237113 0.1984925040 42.7427312640 2.0638225459 13.3211804527 0.5011010646 58.1735184307 2.7634161145
0.0075 0.0025 0.792 0.198 0.4385958042 0.0820976888 0.9604894745 0.2166393227 42.4750641166 3.1223252986 13.4907917301 0.7797643806 57.3649411254 4.2008266907
0.0075 0.003 0.7916 0.1979 0.4262882689 0.0460777570 1.0617551380 0.1508331280 43.0553352317 1.2511849333 13.2832410881 1.2760797542 57.8266197267 2.7241755725
0.0075 0.0035 0.7912 0.1978 0.4039109319 0.0502369969 1.4545431659 0.3596486327 43.0690116553 1.8125471124 13.3256439074 0.8189435887 58.2531096605 3.0413763307
0.0075 0.004 0.7908 0.1977 0.4274071357 0.0817921512 1.5772894247 0.2057602239 42.8462813283 2.7050857013 13.0556049001 0.9580324826 57.9065827888 3.9506705590
0.0075 0.0045 0.7904 0.1976 0.4475467390 0.0604602351 1.7429968739 0.2997874775 43.2917419823 1.5392273846 12.9574088974 0.7730157128 58.4396944926 2.6724908100
0.0075 0.005 0.79 0.1975 0.3826524618 0.0666078265 2.1020296807 0.2254992763 42.6176896769 1.8950850132 13.3613515447 0.6901199557 58.4637233641 2.8773120717
0.0075 0.0055 0.7896 0.1974 0.4296448694 0.0942508356 2.1818147489 0.6793869589 42.9635078162 0.8901154399 13.3546563627 0.4008172350 58.9296237972 2.0645704694
0.0075 0.006 0.7892 0.1973 0.4229316683 0.1567372322 2.3996893581 0.4904477260 41.4923153930 1.4222406989 13.1694229941 0.6086358666 57.4843594135 2.6780615237
0.0075 0.0065 0.7888 0.1972 0.4005543314 0.0518072806 2.5439162121 0.2380138264 42.7896218591 2.4419652756 13.1962037221 0.6450579990 58.9302961247 3.3768443816
0.0075 0.006999999999999999 0.7884 0.1971 0.4296448694 0.0563446947 2.7249669438 0.3319826819 42.1429224009 1.5527286415 13.2497651781 1.1736933910 58.5472993922 3.1147494091
0.0005 0.006 0.7948 0.1987 0.0201396033 0.0114102478 2.2094326571 0.3099191115 43.0338437089 2.1850994984 13.6737933714 0.8059718811 58.9372093407 3.3124007388
0.0075 0.0075 0.7879999999999999 0.19699999999999998 0.4206939346 0.0295177347 2.8293012637 0.6151412560 43.5125185345 2.1400532924 13.1560326301 1.3979950443 59.9185463629 4.1827073274
0.0075 0.008 0.7876 0.1969 0.4318826031 0.1318934743 2.8446445460 0.3587048090 42.3304847815 1.8982568675 13.3992909094 1.2409206727 59.0063028400 3.6297758235
0.0075 0.0085 0.7872 0.1968 0.4083863993 0.0941445176 3.3080116727 0.6037069812 42.2171658432 1.7526830112 13.6313905521 0.6942932070 59.5649544673 3.1448277170
0.0075 0.009000000000000001 0.7868 0.1967 0.4509033395 0.1129113503 3.4645131526 0.5288070662 42.3441612051 0.9690880561 13.3479611807 0.7454637445 59.6075388779 2.3562702171
0.0075 0.0095 0.7864 0.1966 0.4453090053 0.0666078265 3.5841907549 0.5380572136 42.3812829263 2.1234790845 13.3524246354 1.0120926516 59.7632073219 3.7402367762
0.0075 0.01 0.7859999999999999 0.1965 0.3904845297 0.0929131175 3.7161429830 0.6352637723 41.6036805565 3.2655146734 13.0600683547 0.7732991567 58.7703764239 4.7669907199
0.008 0.0 0.7936 0.1984 0.4184562009 0.0701949632 0.0000000000 0.0000000000 43.8094923039 2.8309273186 13.2586920874 0.6519394677 57.4866405922 3.5530617495
0.008 0.0005 0.7932 0.1983 0.4609731411 0.1151074204 0.1933253575 0.1141606197 43.2272674140 1.0905494196 13.2118258134 1.1325219143 57.0933917260 2.4523393740
0.008 0.001 0.7928 0.1982 0.4195750678 0.0718169594 0.4633671267 0.1865581617 42.6958406688 3.2021552379 13.4439254561 0.9922933335 57.0227083194 4.4528236925
0.008 0.0015 0.7924 0.1981 0.4341203368 0.0820976888 0.4695044396 0.0901997105 42.5844755053 3.0770904841 13.4037543641 0.7340178002 56.8918546458 3.9834056836
0.0005 0.0065 0.7944 0.1986 0.0246150706 0.0207518886 2.4150326405 0.3633994152 43.8935046202 2.2084189891 13.4416937287 0.5842865039 59.7748460600 3.1768567968
0.008 0.002 0.792 0.198 0.4206939346 0.0383691401 0.7702327735 0.1751017436 42.8169747063 1.8507517862 13.0198972627 0.8608105313 57.0277986771 2.9250332012
0.008 0.0025 0.7916 0.1979 0.4240505352 0.1006731495 0.8899103758 0.2072195345 42.2562413392 2.8954019662 13.1180932654 0.7128404011 56.6882955156 3.9161350513
0.008 0.003 0.7912 0.1978 0.4206939346 0.1437036270 1.2059819920 0.3256826277 42.9732766902 2.9431916733 13.4193764554 0.9886929911 58.0193290722 4.4012709191
0.008 0.0035 0.7908 0.1977 0.4408335379 0.0814239926 1.2428058696 0.2994103071 43.0260286097 3.9498851960 13.0020434441 0.1770816224 57.7117114613 4.5078011181
0.008 0.004 0.7904 0.1976 0.4262882689 0.1264666042 1.4330625706 0.3502034872 43.4480439662 2.2962165871 13.4930234574 1.0266333853 58.8004182631 3.7995200638
0.008 0.0045 0.79 0.1975 0.4363580705 0.0604602351 1.6846924010 0.2465642080 42.8736341755 3.0809832991 13.5220359127 0.5287639818 58.5167205597 3.9167717240
0.008 0.005 0.7896 0.1974 0.4385958042 0.0677261110 1.7982326904 0.3290195091 42.6899793444 1.1471836255 13.7273548274 0.8545388580 58.6541626664 2.3984681036
0.008 0.0055 0.7892 0.1973 0.4441901384 0.0827053780 1.9547341702 0.4415454379 42.7896218591 1.3842546152 13.3100218161 0.4720301154 58.4985679838 2.3805355465
0.008 0.006 0.7888 0.1972 0.4441901384 0.0594580623 2.1879520618 0.4254711836 43.4851656874 1.3772989902 13.3524246354 0.7982723645 59.4697325230 2.6605006006
0.008 0.0065 0.7884 0.1971 0.4240505352 0.1141902152 2.4641311440 0.2728171943 42.6098745777 2.9787576331 13.3055583614 1.3014319427 58.8036146183 4.6671969853
0.0005 0.006999999999999999 0.794 0.1985 0.0257339375 0.0054813057 2.8661251413 0.5154612182 43.3034646311 1.8719324240 13.5532800954 0.5502192374 59.7486038053 2.9430941853
0.008 0.006999999999999999 0.7879999999999999 0.19699999999999998 0.4195750678 0.0543543626 2.7188296308 0.4244962457 42.3519763043 1.8076630211 13.3479611807 0.4785273058 58.8383421836 2.7650409352
0.008 0.0075 0.7876 0.1969 0.4430712716 0.1232583045 2.8845370801 0.5634975803 42.0452336610 1.6475315318 13.1671912667 0.9854030238 58.5400332794 3.3196904404
0.008 0.008 0.7872 0.1968 0.4542599400 0.0841459283 3.2466385433 0.3302764036 42.3031319344 1.4615802607 13.0065068987 0.3993732027 59.0105373164 2.2753757953
0.008 0.0085 0.7868 0.1967 0.4229316683 0.0833086346 3.2895997339 0.3956544344 41.9143307495 1.5010586159 13.2787776334 0.3384582079 58.9056397851 2.3184798928
0.008 0.009000000000000001 0.7864 0.1966 0.4576165406 0.0746880287 3.2466385433 0.6786103262 43.3308174783 1.8843385621 13.0667635367 1.0679695585 60.1018360989 3.7056064755
0.008 0.0095 0.7859999999999999 0.1965 0.4676863422 0.0658517540 3.7284176089 0.6100377919 42.6391811997 1.7791756028 12.9373233514 0.7214522455 59.7726085022 3.1765173942
0.008 0.01 0.7856 0.1964 0.4128618667 0.0709047382 3.8941250581 0.9016629703 42.2562413392 1.2884607829 13.3479611807 1.0089184872 59.9111894447 3.2699469786
0.0085 0.0 0.7932 0.1983 0.4654486085 0.1483332211 0.0000000000 0.0000000000 43.0846418537 2.4278621662 13.3613515447 1.1870272161 56.9114420069 3.7632226034
0.0085 0.0005 0.7928 0.1982 0.4688052091 0.0756870213 0.1779820752 0.0601331403 42.3969131247 1.5654113832 13.3010949067 0.4474599390 56.3447953157 2.1486914838
0.0085 0.001 0.7924 0.1981 0.4777561438 0.1347479917 0.4204059361 0.2789609586 42.4398961702 1.7218332532 13.4974869121 1.1489039823 56.8355451622 3.2844461858
0.0005 0.0075 0.7936 0.1984 0.0167830027 0.0187222233 3.0256952776 0.6011434580 43.2096834408 2.2812326753 13.5510483681 0.7188240962 59.8032100892 3.6199224528
0.0085 0.0015 0.792 0.198 0.4833504781 0.1133539680 0.5891820419 0.1498309034 42.3129008083 2.8779467535 13.3077900887 0.8636063908 56.6932234170 4.0047380157
0.0085 0.002 0.7916 0.1979 0.4688052091 0.1220334483 0.7180656136 0.2138393431 43.0905031781 3.0837969468 13.6693299167 1.1979200546 57.9467039175 4.6175897928
0.0085 0.0025 0.7912 0.1978 0.4531410732 0.0878150113 0.9451461922 0.0715727530 42.4496650442 1.4889045913 13.4037543641 0.6063402331 57.2517066737 2.2546325887
0.0085 0.003 0.7908 0.1977 0.4777561438 0.1243100847 1.1446088626 0.2921515676 43.0631503309 2.6580644790 13.8612584674 0.7149055579 58.5467738047 3.7894316892
0.0085 0.0035 0.7904 0.1976 0.4833504781 0.0483060314 1.4269252577 0.3422618257 43.0143059610 1.2837593955 13.3948274547 0.6642304425 58.3194091515 2.3385576951
0.0085 0.004 0.79 0.1975 0.4811127444 0.0800595945 1.6570744928 0.2044747837 43.0025833122 1.1573209385 13.6224636427 0.8254857433 58.7632341921 2.2673410600
0.0085 0.0045 0.7896 0.1974 0.4520222063 0.1189161246 1.7614088127 0.2001930896 43.2546202612 2.6314496218 13.1850450854 0.6775929940 58.6530963656 3.6281518300
0.0085 0.005 0.7892 0.1973 0.4520222063 0.0342307433 1.8319879115 0.2459523852 42.3910518003 2.9800439673 13.0689952641 1.0833789260 57.7440571822 4.3436060218
0.0085 0.0055 0.7888 0.1972 0.4341203368 0.0956222125 2.2063640006 0.2795005354 42.5922906045 0.9619241121 13.6001463694 0.2413569518 58.8329213113 1.5784038118
0.0085 0.006 0.7884 0.1971 0.4945391465 0.1004739937 2.4948177086 0.4566424787 41.8752552535 0.8771208610 13.1426422661 0.9567214913 58.0072543747 2.3909588247
0.0005 0.008 0.7932 0.1983 0.0223773369 0.0339369118 2.8998803624 0.3141441045 44.0263613065 1.1813085348 12.9998117167 0.9473675958 59.9484307225 2.4767571469
0.0085 0.0065 0.7879999999999999 0.19699999999999998 0.4900636792 0.1088468265 2.5193669604 0.4524161350 42.0217883634 1.9989933015 13.4907917301 0.6820474203 58.5220107331 3.2423036833
0.0085 0.006999999999999999 0.7876 0.1969 0.4889448123 0.0581810761 2.6390445626 0.4890633640 42.0002968406 1.6913236103 13.3412659987 0.5813810334 58.4695522142 2.8199490838
0.0085 0.0075 0.7872 0.1968 0.4878259455 0.0870705603 3.0195579647 0.4465501470 43.2233598644 3.3049323606 13.4818648207 0.2660907882 60.2126085953 4.1046438561
0.0085 0.008 0.7868 0.1967 0.4878259455 0.1033726403 3.0134206518 0.3336802352 43.0905031781 2.3144769541 13.5220359127 0.5844228761 60.1137856881 3.3359527057
0.0085 0.0085 0.7864 0.1966 0.4777561438 0.0716773733 3.2803937645 0.7910708311 42.0979855805 1.8812974536 13.0399828087 1.2022031567 58.8961182975 3.9462488147
0.0085 0.009000000000000001 0.7859999999999999 0.1965 0.4732806764 0.0404033338 3.4522385267 0.5451509456 41.9905279666 1.7592480902 13.1270201747 0.6283174552 59.0430673444 2.9731198248
0.0085 0.0095 0.7856 0.1964 0.4587354074 0.1181981020 3.6547698536 0.6388114382 42.8384662291 1.5371328659 13.6849520081 1.2453438465 60.6369234982 3.5394862526
0.0085 0.01 0.7852 0.1963 0.4743995433 0.1410659938 3.8327519288 0.2340240395 42.4867867654 2.8658459979 13.1247884474 0.9183659665 59.9187266849 4.1593019977
0.009000000000000001 0.0 0.7928 0.1982 0.5057278150 0.0767382803 0.0000000000 0.0000000000 42.1624601489 2.0237183894 13.1627278121 0.3983742687 55.8309157760 2.4988309384
0.009000000000000001 0.0005 0.7924 0.1981 0.4911825460 0.1176460691 0.2178746092 0.0854828776 42.9322474194 1.2293203198 13.5912194601 0.6947808430 57.2325240347 2.1272301095
0.0005 0.0085 0.7928 0.1982 0.0313282717 0.0270386391 3.1821967575 0.2651148702 42.7993907331 2.3593770228 13.4171447281 0.7160472022 59.4300604904 3.3675777343
0.009000000000000001 0.001 0.792 0.198 0.4788750107 0.0503365747 0.4388178750 0.0790737458 42.3070394839 0.9791823427 12.9864213527 1.0662332795 56.2111537223 2.1748259427
0.009000000000000001 0.0015 0.7916 0.1979 0.4990146139 0.0521924701 0.5584954772 0.1774522077 41.6837853233 2.9541436759 13.2720824514 0.8223665399 56.0133778658 4.0061548936
0.009000000000000001 0.002 0.7912 0.1978 0.5359372199 0.0963525618 0.7487521782 0.2216241403 42.9263860950 2.4026632468 13.0801539007 0.8263300081 57.2912293938 3.5469699570
0.009000000000000001 0.0025 0.7908 0.1977 0.5191542172 0.0216956331 1.0249312604 0.2442619708 42.1448761757 3.1239240002 13.4640110021 0.8128636002 57.1529726554 4.2027452043
0.009000000000000001 0.003 0.7904 0.1976 0.4699240759 0.0648556841 1.2029133355 0.2908594269 41.9924817414 1.4232602380 12.9440185334 0.8419263463 56.6093376862 2.6209016953
0.009000000000000001 0.0035 0.79 0.1975 0.4822316112 0.1232583045 1.3594148154 0.1472955105 42.3363461059 1.1916680972 13.5599752774 0.6844384280 57.7379678099 2.1466603402
0.009000000000000001 0.004 0.7896 0.1974 0.5269862851 0.0847389302 1.6294565846 0.1639937791 42.8931719235 2.3560417915 13.5108772761 0.7851621479 58.5604920693 3.3899366487
0.009000000000000001 0.0045 0.7892 0.1973 0.5225108177 0.0483060314 1.7399282175 0.4644125422 42.7505463632 2.3918991716 13.5443531861 0.3563503238 58.5573385845 3.2609680690
0.009000000000000001 0.005 0.7888 0.1972 0.4643297417 0.0883833992 1.8780177585 0.4402639838 41.4278408247 1.8126734684 13.1582643574 1.2738765304 56.9284526823 3.6151973818
0.009000000000000001 0.0055 0.7884 0.1971 0.5180353503 0.0926972911 2.1235102760 0.4241411672 42.3441612051 1.4972392128 13.2006671767 0.6934892943 58.1863740081 2.7075669654
0.0005 0.009000000000000001 0.7924 0.1981 0.0302094049 0.0134264022 3.4031400232 0.4818474702 43.1178560253 0.8460002802 13.1649595394 0.4055116732 59.7161649928 1.7467858258
0.009000000000000001 0.006 0.7879999999999999 0.19699999999999998 0.5034900813 0.0707633527 2.5531221815 0.8052753313 43.4050609206 2.8335635709 13.2185209954 1.0176872404 59.6801941788 4.7272894953
0.009000000000000001 0.0065 0.7876 0.1969 0.4755184101 0.0721647433 2.5377788992 0.1698605997 42.5551688833 2.3804771618 13.2140575407 0.7708219506 58.7825237333 3.3933244554
0.009000000000000001 0.006999999999999999 0.7872 0.1968 0.5012523476 0.1046245204 2.7464475390 0.6106549269 43.0709654301 2.1778411394 13.6224636427 0.2470674362 59.9411289594 3.1401880229
0.009000000000000001 0.0075 0.7868 0.1967 0.4990146139 0.0901781692 3.0042146824 0.4431632938 42.8755879503 1.4258005416 13.4327668194 1.2431662784 59.8115840660 3.2023082830
0.009000000000000001 0.008 0.7864 0.1966 0.5493636221 0.0743520484 2.8415758895 0.2457991916 41.3399209588 1.6715179992 13.2453017234 0.6069313681 57.9761621938 2.5986006073
0.009000000000000001 0.0085 0.7859999999999999 0.1965 0.5012523476 0.0783526404 3.3294922680 0.7005682903 43.1256711245 0.7719363981 13.3658149994 0.7558145857 60.3222307395 2.3066719145
0.009000000000000001 0.009000000000000001 0.7856 0.1964 0.5068466819 0.1067565499 3.4276892750 0.4128911203 43.1784230440 1.6627530373 13.2921679974 0.8759522676 60.4051269983 3.0583529751
0.009000000000000001 0.0095 0.7852 0.1963 0.4788750107 0.0483060314 3.4399639008 0.4872887336 42.2054431944 1.2850789435 13.1091663561 0.7352381583 59.2334484620 2.5559118668
0.009000000000000001 0.01 0.7848 0.1962 0.4990146139 0.1222384434 3.7437608912 0.4859728852 41.5470210874 1.2149274884 13.0489097181 0.4564087013 58.8387063106 2.2795475183
0.0095 0.0 0.7924 0.1981 0.5001334808 0.0997236173 0.0000000000 0.0000000000 42.3285310067 1.1433172277 13.2006671767 0.9590716764 56.0293316642 2.2021125214
0.0 0.002 0.7984 0.1996 0.0000000000 0.0000000000 0.8009193382 0.2340240395 42.6391811997 0.4230993946 13.5064138214 0.7385095645 56.9465143593 1.3956329986
0.0005 0.0095 0.792 0.198 0.0179018696 0.0164439172 3.5872594113 0.4150747818 42.6411349745 1.4473766256 13.2363748141 0.6877776676 59.4826710695 2.5666729922
0.0095 0.0005 0.792 0.198 0.5426504210 0.0714674830 0.1503641669 0.0918548891 41.9651288942 1.9938231134 13.6916471901 0.5309447711 56.3497906722 2.6880902566
0.0095 0.001 0.7916 0.1979 0.5516013558 0.1245113315 0.4296119055 0.1344617895 43.3835693979 2.8654090767 13.3970591821 0.9877858129 57.7618418413 4.1121680106
0.0095 0.0015 0.7912 0.1978 0.5157976166 0.0953074923 0.5707701031 0.1772398172 42.9537389422 1.3336713498 13.3792053634 0.7814233198 57.4195120253 2.3876419791
0.0095 0.002 0.7908 0.1977 0.5538390895 0.1042409278 0.8131939641 0.2229796522 43.0651041057 1.9859272698 13.3970591821 0.5372115837 57.8291963414 2.8503594335
0.0095 0.0025 0.7904 0.1976 0.5191542172 0.1099453925 0.9789014134 0.2457991916 42.7192859664 2.4378537723 13.0511414454 0.2650405244 57.2684830424 3.0586388808
0.0095 0.003 0.79 0.1975 0.5090844156 0.1868206120 1.1231282674 0.2388037849 42.5668915321 2.1640417493 13.4305350921 0.4131047258 57.6296393072 3.0027708720
0.0095 0.0035 0.7896 0.1974 0.5415315541 0.0432757101 1.3256595943 0.4402639838 41.9631751194 1.0948532806 13.1538009027 0.4430751643 56.9841671705 2.0214681388
0.0095 0.004 0.7892 0.1973 0.5392938204 0.0654704436 1.4606804789 0.3330022524 42.9224785454 2.1182162841 13.3211804527 1.0573207178 58.2436332974 3.5740096979
0.0095 0.0045 0.7888 0.1972 0.5269862851 0.1110781794 1.8810864150 0.2672375211 43.4089684702 2.8838827907 13.3256439074 1.4640811696 59.1426850777 4.7262796608
0.0095 0.005 0.7884 0.1971 0.5169164835 0.0935040713 1.7644774692 0.4674038280 42.6977944436 1.1749579947 13.1538009027 0.2752906000 58.1329892990 2.0111564940
0.0005 0.01 0.7916 0.1979 0.0234962038 0.0238924578 3.9309489358 0.5729108484 42.1624601489 1.9307407780 13.2028989041 1.0455731873 59.3198041926 3.5731172715
0.0095 0.0055 0.7879999999999999 0.19699999999999998 0.5583145568 0.0937180397 2.0621371466 0.2849722992 42.2855479612 2.3462094027 12.9663358067 0.9929556586 57.8723354713 3.7178554002
0.0095 0.006 0.7876 0.1969 0.5359372199 0.1272560413 2.3843460758 0.3771327613 42.7466388136 1.8591643003 13.2966314521 0.8133536313 58.9635535614 3.1769067342
0.0095 0.0065 0.7872 0.1968 0.5068466819 0.1212513065 2.5377788992 0.2622579456 41.5040380418 1.4898272691 13.1872768127 0.6032107567 57.7359404356 2.4765472779
0.0095 0.006999999999999999 0.7868 0.1967 0.5191542172 0.0634507012 2.7341729132 0.3596486327 42.6430887493 1.1557630743 13.2095940861 0.7122532523 59.1060099658 2.2911156605
0.0095 0.0075 0.7864 0.1966 0.5292240188 0.0709753253 2.7433788826 0.4141663220 42.7525001380 1.1278950864 13.1024711741 0.2553938680 59.1275742135 1.8684306017
0.0095 0.008 0.7859999999999999 0.1965 0.5169164835 0.0885532042 3.0349012470 0.6308011326 43.2761117839 2.5482197220 13.1247884474 0.9474096534 59.9527179618 4.2149837122
0.0095 0.0085 0.7856 0.1964 0.4900636792 0.0833086346 3.2466385433 0.2915062132 42.2562413392 1.6819992659 13.5131090034 1.1085194324 59.5060525651 3.1653335461
0.0095 0.009000000000000001 0.7852 0.1963 0.4945391465 0.0654704436 3.4338265879 0.3511701602 41.8342259827 1.9128882137 13.4729379114 0.6867921046 59.2355296285 3.0163209221
0.0095 0.0095 0.7848 0.1962 0.4710429427 0.0779682425 3.6762504489 0.4787890861 41.9846666422 2.1173871562 13.4573158201 0.6446563728 59.5892758539 3.3188008576
0.0095 0.01 0.7844 0.1961 0.5426504210 0.0660036614 3.9370862487 0.3675220589 42.7505463632 1.6273618827 13.4394620014 0.4831264444 60.6697450343 2.5440140474
0.001 0.0 0.7992 0.1998 0.0492301413 0.0286569737 0.0000000000 0.0000000000 43.0162597358 2.4376846581 13.2921679974 0.5701004151 56.3576578745 3.0364420469
0.01 0.0 0.792 0.198 0.5504824889 0.1009711466 0.0000000000 0.0000000000 42.1507375001 1.8909633383 13.5532800954 0.5762179950 56.2545000844 2.5681524799
0.01 0.0005 0.7916 0.1979 0.5549579563 0.1016630764 0.1841193881 0.1212022192 42.1370610765 2.5895175217 13.4372302741 0.5616508862 56.3133686950 3.3740337035
0.01 0.001 0.7912 0.1978 0.5213919509 0.0829472071 0.4204059361 0.1583854864 42.7954831835 1.5765110423 13.1671912667 0.4591070503 56.9044723372 2.2769507861
0.01 0.0015 0.7908 0.1977 0.5549579563 0.1479952548 0.5247402561 0.1569521041 42.1136157789 1.4303446391 13.2140575407 0.7655052477 56.4073715320 2.5007972457
0.01 0.002 0.7904 0.1976 0.5885239617 0.0814239926 0.7272715830 0.1847320999 42.7583614624 3.6997087338 13.3368025441 0.4101523843 57.4109595512 4.3760172106
0.01 0.0025 0.79 0.1975 0.5907616954 0.1079228130 0.9543521616 0.2971372310 41.8733014787 1.3834933051 13.0600683547 1.0034934098 56.4784836904 2.7920467589
0.01 0.003 0.7896 0.1974 0.5527202226 0.1130886052 1.1047163285 0.2911183139 43.3659854247 2.8336443988 13.5934511874 1.2227259112 58.6168731632 4.4605772291
0.01 0.0035 0.7892 0.1973 0.5392938204 0.0508315382 1.4790924177 0.1927155353 42.5160933874 2.1004087751 13.3055583614 1.1367885407 57.8400379869 3.4807443893
0.01 0.004 0.7888 0.1972 0.5169164835 0.0422214749 1.5834267376 0.2511053669 41.4962229426 1.6999143212 13.2497651781 0.6797945496 56.8463313418 2.6730357126
0.01 0.0045 0.7884 0.1971 0.5493636221 0.0823413027 1.8780177585 0.1535555206 42.6118283525 1.5739714546 13.5153407307 0.7690106239 58.5545504638 2.5788789018
0.001 0.0005 0.7988 0.1997 0.0548244755 0.0363588690 0.1994626704 0.1148186114 43.7645554835 1.6275307614 13.1984354494 0.8672665854 57.2172780788 2.6459748272
0.01 0.005 0.7879999999999999 0.19699999999999998 0.5269862851 0.0683883049 1.7583401563 0.2549756243 43.1764692692 1.1470771410 13.3412659987 0.6310068441 58.8030617093 2.1014479143
0.01 0.0055 0.7876 0.1969 0.5929994291 0.1564814389 1.9731461090 0.3168898586 42.6255047761 1.2923064662 13.3167169981 0.7347231432 58.5083673123 2.5004009069
0.01 0.006 0.7872 0.1968 0.5750975596 0.1746866138 2.2339819088 0.3127019664 42.0550025350 1.7698654839 13.1917402674 0.8653118036 58.0558222708 3.1225658677
0.01 0.0065 0.7868 0.1967 0.5404126873 0.1405681541 2.3904833887 0.5376370204 41.9045618755 1.3849824332 13.2073623587 0.8367757400 58.0428203102 2.8999633477
0.01 0.006999999999999999 0.7864 0.1966 0.5504824889 0.0680947915 2.8968117060 0.3511701602 42.5356311354 2.4578269531 13.3613515447 0.2992845374 59.3442768750 3.1763764422
0.01 0.0075 0.7859999999999999 0.1965 0.5460070215 0.1375068692 2.9858027436 0.3431411125 42.4535725938 1.4372347755 13.1939719947 1.1242768071 59.1793543536 3.0421595643
0.01 0.008 0.7856 0.1964 0.5571956900 0.1267039518 2.9489788659 0.4401784209 42.4926480898 1.3692825462 12.8435908034 0.2829985138 58.8424134491 2.2191634327
0.01 0.0085 0.7852 0.1963 0.6008314970 0.0684614867 3.4798564349 0.3155796525 43.8993659446 2.1875787456 13.4104495461 0.7665455489 61.3905034226 3.3381654337
0.01 0.009000000000000001 0.7848 0.1962 0.5840484943 0.1433896728 3.5412295643 0.3993500057 42.3285310067 2.5359063630 13.1337153567 1.4079352053 59.5875244220 4.4865812468
0.01 0.0095 0.7844 0.1961 0.5493636221 0.0286569737 3.6087400066 0.3745269762 42.8501888779 2.0646362073 13.4082178187 0.5127341944 60.4165103253 2.9805543516
0.001 0.001 0.7984 0.1996 0.0581810761 0.0336405138 0.4602984702 0.1757458969 44.4249313654 1.4290416944 13.8166239207 0.9703677737 58.7600348324 2.6087958788
0.01 0.01 0.784 0.196 0.5348183531 0.0935040713 3.7376235783 0.6464895246 42.3382998807 1.4458461546 13.2653872694 0.6617965303 59.8761290815 2.8476362808
0.001 0.0015 0.7979999999999999 0.1995 0.0570622092 0.0349545177 0.5983880113 0.2696229913 43.6199761485 1.8620775616 13.6871837354 0.5977697389 57.9626101044 2.7644248095
0.001 0.002 0.7976 0.1994 0.0537056087 0.0270386391 0.7119283006 0.1774522077 42.6704415964 2.3543756468 13.3970591821 1.0231538881 56.8331346878 3.5820203817
0.001 0.0025 0.7972 0.1993 0.0514678750 0.0311680238 0.8530864982 0.1108120701 43.6043459501 1.3947051197 13.8500998307 0.6330242554 58.3590001540 2.1697094690
0.001 0.003 0.7968 0.1992 0.0458735407 0.0277695449 1.0525491686 0.2148936108 43.2077296660 1.7959006124 13.4439254561 0.4408212318 57.7500778314 2.4793849999
0.001 0.0035 0.7964 0.1991 0.0648942771 0.0450890846 1.2734924343 0.2312716721 43.0768267545 2.4646882633 13.7228913727 0.9616025961 58.1381048386 3.7026516161
0.0 0.0025 0.7979999999999999 0.1995 0.0000000000 0.0000000000 0.9973133522 0.2454925175 43.2917419823 2.5117551302 13.4707061841 0.6071610986 57.7597615186 3.3644087463
0.001 0.004 0.7959999999999999 0.19899999999999998 0.0469924076 0.0350974816 1.3655521283 0.2589335164 42.2718715376 2.1577812967 13.6246953701 0.6659378631 57.3091114436 3.1177501578
0.001 0.0045 0.7956 0.1989 0.0783206793 0.0141526705 1.6294565846 0.2190599490 42.9009870227 1.3381631661 13.2921679974 0.5890069215 57.9009322840 2.1603827071
0.001 0.005 0.7952 0.1988 0.0402792065 0.0083728328 2.0836177419 0.3969850080 42.7603152372 2.3994200038 13.2631555421 0.8445960225 58.1473677277 3.6493738671
0.001 0.0055 0.7948 0.1987 0.0626565435 0.0408960756 2.0713431160 0.6466060407 43.2526664864 2.9923921945 13.3859005454 0.7942692183 58.7725666913 4.4741635291
0.001 0.006 0.7944 0.1986 0.0514678750 0.0377109585 2.1848834054 0.2940791335 42.0608638594 0.9509566071 13.6313905521 0.4006183676 57.9286056919 1.6833650667
0.001 0.0065 0.794 0.1985 0.0537056087 0.0207518886 2.3720714499 0.3654665502 42.9908606634 2.4008195872 13.8612584674 0.9579700951 59.2778961894 3.7450081211
0.001 0.006999999999999999 0.7936 0.1984 0.0525867418 0.0336405138 2.5531221815 0.4245849689 43.0748729797 2.0846548211 13.4283033647 0.3324000350 59.1088852677 2.8752803388
0.001 0.0075 0.7932 0.1983 0.0492301413 0.0148434461 3.1146863152 0.3344694783 42.7778992104 2.4386052492 13.5086455487 0.5274813962 59.4504612156 3.3153995698
0.001 0.008 0.7928 0.1982 0.0570622092 0.0228204956 3.1944713834 0.2719875405 42.8814492747 1.2927199344 13.5153407307 0.8289778141 59.6483235980 2.4165057846
0.001 0.0085 0.7924 0.1981 0.0425169402 0.0498366957 3.0870684070 0.4826285494 42.2367035912 0.9948992683 13.3613515447 0.5890407443 58.7276404831 2.1164052577
0.0 0.003 0.7976 0.1994 0.0000000000 0.0000000000 1.1231282674 0.2781496308 42.0745402829 1.9926587386 13.2631555421 0.8262335643 56.4608240924 3.0970419337
0.001 0.009000000000000001 0.792 0.198 0.0660131440 0.0268528043 3.6670444795 0.8475271407 43.0397050333 2.0220729117 13.2631555421 0.7266800293 60.0359181989 3.6231328860
0.001 0.0095 0.7916 0.1979 0.0525867418 0.0498366957 3.5535041902 0.4436729700 42.8326049047 1.5241747705 13.4930234574 1.0222578028 59.9317192941 3.0399422390
0.001 0.01 0.7912 0.1978 0.0548244755 0.0277695449 3.7498982041 0.4192283419 43.3327712531 1.3719561889 13.5331945494 0.7963733791 60.6706884821 2.6153274548
0.0015 0.0 0.7988 0.1997 0.0783206793 0.0255140897 0.0000000000 0.0000000000 42.7681303364 2.0116860785 13.3792053634 1.6587004691 56.2256563791 3.6959006373
0.0015 0.0005 0.7984 0.1996 0.0749640788 0.0328878344 0.1718447622 0.0832505631 43.3601241003 3.9026934026 13.7117327361 0.8428014192 57.3186656774 4.8616332193
0.0015 0.001 0.7979999999999999 0.1995 0.0984602826 0.0586098297 0.4296119055 0.0336154474 43.5965308509 1.6744385763 13.4439254561 0.6040358751 57.5685284951 2.3706997285
0.0015 0.0015 0.7976 0.1994 0.0783206793 0.0570512389 0.5799760725 0.2450317866 42.6587189477 1.0153164409 13.3992909094 0.7491958850 56.7163066089 2.0665953514
0.0015 0.002 0.7972 0.1993 0.0850338804 0.0545383034 0.7487521782 0.2138393431 43.8759206470 2.1599455359 13.4907917301 1.1095074579 58.2004984357 3.5378306403
0.0015 0.0025 0.7968 0.1992 0.0839150136 0.0316463334 0.9052536581 0.1439327466 43.0357974837 3.4286515548 13.5175724581 0.8007641685 57.5425386135 4.4049948033
0.0015 0.003 0.7964 0.1991 0.0906282146 0.0303540967 0.9850387263 0.2894314095 43.1667003952 2.1514742397 13.6894154627 0.5403177338 57.9317827988 3.0115774797
0.0 0.0035 0.7972 0.1993 0.0000000000 0.0000000000 1.3317969072 0.1391425082 43.5945770761 2.1518716332 13.7786845561 1.2052484736 58.7050585394 3.4962626150
0.0015 0.0035 0.7959999999999999 0.19899999999999998 0.0850338804 0.0249183478 1.3716894413 0.3041532416 41.8498561811 0.8057515079 13.0734587187 0.4849785354 56.3800382215 1.6198016327
0.0015 0.004 0.7956 0.1989 0.0805584130 0.0321175206 1.5680834552 0.2427150143 42.7622690120 3.4027017275 13.6737933714 0.5613315547 58.0847042516 4.2388658171
0.0015 0.0045 0.7952 0.1988 0.0839150136 0.0274065287 1.8688117891 0.4557342295 42.7583614624 1.6244788597 13.3122535434 0.8086124366 58.0233418085 2.9162320545
0.0015 0.005 0.7948 0.1987 0.0693697445 0.0472580536 1.8718804456 0.1196382540 41.7267683688 1.9104521094 13.3479611807 0.4321490900 57.0159797396 2.5094975070
0.0015 0.0055 0.7944 0.1986 0.0716074782 0.0444177456 2.1173729631 0.2152438859 42.7681303364 1.6389364241 13.4059860914 0.5278589507 58.3630968691 2.4264570063
0.0015 0.006 0.794 0.1985 0.0872716141 0.0384994262 2.1204416195 0.3238268711 42.6274585509 0.8208272756 13.6180001881 0.4060517338 58.4531719726 1.5892053067
0.0015 0.0065 0.7936 0.1984 0.0939848152 0.0179018696 2.5070923345 0.4512490378 42.7759454356 3.1959456152 13.6470126434 1.0455350785 59.0240352287 4.7106316011
0.0015 0.006999999999999999 0.7932 0.1983 0.0783206793 0.0245131444 2.6390445626 0.1735894238 43.0279823845 1.7128533169 13.5689021867 0.5614025330 59.3142498131 2.4723584181
0.0015 0.0075 0.7928 0.1982 0.0928659483 0.0305186187 3.0533131859 0.2878654932 42.6919331192 0.6953242683 13.4037543641 1.0671671140 59.2418666175 2.0808754942
0.0015 0.008 0.7924 0.1981 0.0749640788 0.0207518886 3.0901370635 0.2686433042 42.9713229154 3.1702101836 13.6470126434 0.9382814471 59.7834367011 4.3978868235
0.0 0.004 0.7968 0.1992 0.0000000000 0.0000000000 1.4913670435 0.2699022488 42.7329623900 1.9113310624 13.2140575407 0.6743215010 57.4383869742 2.8555548122
0.0015 0.0085 0.792 0.198 0.0939848152 0.0259036403 2.9489788659 0.2613947794 42.3636989531 2.7240301498 12.8748349861 0.8883732579 58.2814976203 3.8997018274
0.0015 0.009000000000000001 0.7916 0.1979 0.0749640788 0.0503365747 3.4338265879 0.4553207901 42.4926480898 1.8381023589 13.3925957274 0.7079044730 59.3940344839 3.0516641967
0.0015 0.0095 0.7912 0.1978 0.0839150136 0.0500372466 3.5013370302 0.6107782791 43.0631503309 2.1955561140 13.5956829147 0.3968711533 60.2440852894 3.2532427930
0.0015 0.01 0.7908 0.1977 0.0883904809 0.0334913312 3.6885250748 0.5843675958 42.0725865081 2.3225904178 13.2207527227 0.2907761726 59.0702547865 3.2312255174
0.002 0.0 0.7984 0.1996 0.1085300842 0.0364963321 0.0000000000 0.0000000000 42.5434462346 0.8804568583 13.2319113594 0.8145529618 55.8838876782 1.7315061522
0.002 0.0005 0.7979999999999999 0.1995 0.1331451548 0.0750225043 0.1841193881 0.0800207705 42.9908606634 2.5208510721 13.4416937287 0.8373707425 56.7498189350 3.5132650894
0.002 0.001 0.7976 0.1994 0.1376206222 0.0964045179 0.4418865314 0.1377823337 43.0084446366 1.7442559090 13.6068415514 0.7425450190 57.1947933416 2.7209877796
0.002 0.0015 0.7972 0.1993 0.1197187527 0.0358037391 0.5554268207 0.1885663807 43.2174985400 2.2153083856 13.5979146421 0.6116073086 57.4905587555 3.0512858140
0.002 0.002 0.7968 0.1992 0.1297885543 0.0383691401 0.8039879947 0.1607460560 43.7704168079 1.0708824851 13.5086455487 0.6371337254 58.2128389056 1.9071314066
0.002 0.0025 0.7964 0.1991 0.1264319538 0.0439644914 0.8530864982 0.1857487950 43.0826880789 0.8469022189 13.2921679974 0.4272810857 57.3543745283 1.5038965910
0.0 0.0045 0.7964 0.1991 0.0000000000 0.0000000000 1.7583401563 0.1698605997 43.0924569529 2.7140850499 13.4483889107 1.1850787352 58.2991860199 4.0690243848
0.002 0.003 0.7959999999999999 0.19899999999999998 0.1096489510 0.0416242528 1.0801670768 0.2672375211 43.6551440948 1.7404350482 13.1649595394 0.6934031055 58.0099196620 2.7426999276
0.002 0.0035 0.7956 0.1989 0.1130055516 0.0349545177 1.3195222813 0.3557524559 43.7196186632 1.0060403631 13.4483889107 1.0811699750 58.6005354068 2.4779173117
0.002 0.004 0.7952 0.1988 0.1085300842 0.0503365747 1.4637491353 0.3060052167 44.2354152099 0.4234601240 13.8054652841 1.0851244899 59.6131597135 1.8649264053
0.002 0.0045 0.7948 0.1987 0.1163621521 0.0402792065 1.7307222481 0.2540877204 42.9693691406 2.8437083125 13.7028058267 0.7057341490 58.5192593675 3.8438093884
0.002 0.005 0.7944 0.1986 0.1051734837 0.0356636065 1.7982326904 0.4021696454 42.6899793444 2.6581104337 13.5510483681 0.3983742687 58.1444338866 3.4943179543
0.002 0.0055 0.794 0.1985 0.1387394891 0.0349545177 2.0099699867 0.2682223429 43.3679391995 3.0867564313 13.2229844501 1.4111859761 58.7396331254 4.8011192680
0.002 0.006 0.7936 0.1984 0.1029357500 0.0364963321 2.4856117392 0.6725890179 42.5317235858 1.5912605175 13.4907917301 1.0587894025 58.6110628051 3.3591352700
0.002 0.0065 0.7932 0.1983 0.1219564864 0.0545383034 2.5408475557 0.8743463377 42.6352736501 1.5636351566 13.2497651781 1.0542260403 58.5478428703 3.5467458380
0.002 0.006999999999999999 0.7928 0.1982 0.0962225489 0.0370410836 2.6942803791 0.4827065878 43.2214060896 0.6438095602 13.5532800954 0.9607942566 59.5651891130 2.1243514882
0.002 0.0075 0.7924 0.1981 0.1040546168 0.0391443526 2.6697311273 0.3080906643 43.5203336337 1.7329883341 13.4528523654 0.9521501923 59.7469717432 3.0323735433
