# Supplementary material for: Multipressure Sampling for Improving the Performance of MOF-based Electronic Noses
Source: ACS Sens. 2024 Jul 12;9(7):3531–9. doi: 10.1021/acssensors.4c00199 (PMC11287752; doi:10.1021/acssensors.4c00199)
Supplement: Supplementary file 2 — se4c00199_si_002.zip [file se4c00199_si_002.zip › Multiplex_Adsorption_Data/Methane_5bar/HABQUY.csv]

methane_comp CO2_comp N2_comp O2_comp methane_mass methane_error CO2_mass CO2_error N2_mass N2_error O2_mass O2_error total_mass total_error
0.0 0.0 0.8 0.2 0.0000000000 0.0000000000 0.0000000000 0.0000000000 47.2255794152 2.5017933269 15.9317717756 1.5478502463 63.1573511908 4.0496435732
0.0 0.0005 0.7996 0.1999 0.0000000000 0.0000000000 0.3141473278 0.1256383264 47.3653404950 1.0372195041 15.8076041412 0.2667452878 63.4870919640 1.4296031183
0.0 0.005 0.7959999999999999 0.19899999999999998 0.0000000000 0.0000000000 3.1970832082 0.3671520237 46.9932654427 2.1140393037 14.9923549309 0.4600464797 65.1827035818 2.9412378071
0.002 0.008 0.792 0.198 0.1280590076 0.0181382050 5.2839190283 0.2715921052 47.1858251526 2.6154152742 15.2846810185 0.5689452045 67.8824842070 3.4740907889
0.002 0.0085 0.7916 0.1979 0.1305490439 0.0285108652 5.3034312847 0.5689219882 47.0827125338 1.5980735742 14.9951930482 0.5465384338 67.5118859106 2.7420448614
0.002 0.009000000000000001 0.7912 0.1978 0.1526036508 0.0205456863 5.8361158839 0.7662778838 46.6454156443 1.9290180557 15.3499577177 0.3414421498 67.9840928967 3.0572837756
0.002 0.0095 0.7908 0.1977 0.1294818855 0.0130020209 6.1131899246 0.3002225542 47.3013609785 0.9771229485 15.2499140809 0.4491180601 68.7939468695 1.7394655837
0.002 0.01 0.7904 0.1976 0.1348176775 0.0365128314 6.6429476853 1.0257287148 47.1765077473 0.8046882459 15.1711563243 0.5453248819 69.1254294344 2.4122546740
0.0025 0.0 0.7979999999999999 0.1995 0.1526036508 0.0206684948 0.0000000000 0.0000000000 47.3144053459 1.9808701437 15.3109336040 0.5786106264 62.7779426007 2.5801492649
0.0025 0.0005 0.7976 0.1994 0.1700339046 0.0187690481 0.3063424252 0.0285439703 46.6690197378 1.2779525543 15.2243710247 0.5720514017 62.3697670923 1.8973169744
0.0025 0.001 0.7972 0.1993 0.1782154523 0.0314484979 0.6282946555 0.0397015684 47.6367875698 1.4943987291 15.5323067578 0.5517821312 63.9756044354 2.1173309266
0.0025 0.0015 0.7968 0.1992 0.1586508817 0.0187420617 0.9785396576 0.1550702741 46.8106442986 1.9569725722 15.1193606825 1.0643261732 63.0671955204 3.1951110812
0.0025 0.002 0.7964 0.1991 0.1657652710 0.0224300798 1.2439063444 0.1340536036 48.3523642979 2.7010909276 15.1321322106 0.8528129440 64.8941681239 3.7103875550
0.0 0.0055 0.7956 0.1989 0.0000000000 0.0000000000 3.4009862874 0.0766710025 46.2037706325 2.0303093446 14.9384307011 0.4340417784 64.5431876210 2.5410221255
0.0025 0.0025 0.7959999999999999 0.19899999999999998 0.1810612080 0.0320068461 1.6741515976 0.1771644113 47.4653473120 2.1462160839 15.6018406330 0.4578174487 64.9224007506 2.8132047900
0.0025 0.003 0.7956 0.1989 0.1707453435 0.0199963704 1.8380545512 0.2988243298 46.3994361440 1.0203197450 15.2045042032 0.8069367088 63.6127402419 2.1460771540
0.0025 0.0035 0.7952 0.1988 0.1739468187 0.0192746126 2.2312265173 0.1612095018 47.4019889559 1.2085079773 15.5798452235 0.4913632832 65.3870075154 1.8803553749
0.0025 0.004 0.7948 0.1987 0.1746582576 0.0339260156 2.6487888039 0.0961857267 46.7795862809 1.6365942793 15.3244146615 0.7765583872 64.9274480039 2.5432644088
0.0025 0.0045 0.7944 0.1986 0.1885313168 0.0281895052 2.7590330524 0.2727950220 47.1429650881 1.5704771576 15.3996247714 0.3716579426 65.4901542287 2.2431196274
0.0025 0.005 0.794 0.1985 0.1725239408 0.0377129745 3.2653761056 0.2902411244 47.1286784000 1.6474062620 15.3946580660 0.6963024650 65.9612365124 2.6716628259
0.0025 0.0055 0.7936 0.1984 0.1828398054 0.0197928397 3.3453763567 0.2144040968 46.9634497457 0.8742390102 14.9774548147 0.4276620035 65.4691207225 1.5360979502
0.0025 0.006 0.7932 0.1983 0.1764368550 0.0324777911 3.9385489508 0.6412856755 47.4889514055 0.6996659350 15.1456132681 0.3531261299 66.7495504794 1.7265555315
0.0025 0.0065 0.7928 0.1982 0.1728796603 0.0262751263 4.0175735891 0.4464257575 47.0299139036 1.7405822010 15.3577625404 0.7453098278 66.5781296934 2.9585929126
0.0025 0.006999999999999999 0.7924 0.1981 0.1746582576 0.0393805709 4.4546481321 0.2187984403 46.8622006080 1.5475476921 15.1363893867 0.5651631676 66.6278963844 2.3708898709
0.0 0.006 0.7952 0.1988 0.0000000000 0.0000000000 3.7609874177 0.4052259255 45.9466102458 1.2389021076 15.2052137325 0.5168764181 64.9128113960 2.1610044512
0.0025 0.0075 0.792 0.198 0.1739468187 0.0276821976 4.8487957110 0.6731869844 46.6255385130 3.0823065856 15.3002906639 0.7944498333 66.9485717066 4.5776256009
0.0025 0.008 0.7916 0.1979 0.1821283664 0.0193008544 5.1580649746 0.6148559367 47.2224736135 2.0608097318 15.3357671309 0.8622857248 67.8984340854 3.5572522477
0.0025 0.0085 0.7912 0.1978 0.1778597328 0.0286348646 5.2917239309 0.3492312347 47.0789855716 2.2383247689 15.0767889222 0.4453990952 67.6253581575 3.0615899634
0.0025 0.009000000000000001 0.7908 0.1977 0.1835512443 0.0516663391 5.8156280147 0.2449079676 47.0553814782 0.9272191086 15.4216201809 0.6147980624 68.4761809181 1.8385914777
0.0025 0.0095 0.7904 0.1976 0.1881755973 0.0359540711 6.1902633373 0.6076117891 46.9795999149 1.4432248791 15.1044605664 0.4914042639 68.4624994159 2.5781950032
0.0025 0.01 0.79 0.1975 0.1743025382 0.0452197659 6.3756297729 0.5682054826 45.9304600766 1.3156557558 14.9164352916 0.5399066053 67.3968276793 2.4689876096
0.003 0.0 0.7976 0.1994 0.2177003130 0.0178001964 0.0000000000 0.0000000000 48.0318455551 0.6325401271 15.6465409813 0.7234917273 63.8960868494 1.3738320508
0.003 0.0005 0.7972 0.1993 0.2063172901 0.0449953488 0.3336595841 0.0833792300 47.9380503416 0.9169387286 15.4202011222 0.2374369726 63.8982283380 1.2827502800
0.003 0.001 0.7968 0.1992 0.2002700592 0.0260040418 0.6136604632 0.1027686667 47.5125554989 2.1459665390 15.4847682920 0.7458284057 63.8112543133 3.0205676532
0.003 0.0015 0.7964 0.1991 0.2063172901 0.0308472570 0.9570761755 0.1365021451 46.4447808499 1.1029569249 15.4223297102 0.5902567704 63.0305040257 1.8605630974
0.0 0.0065 0.7948 0.1987 0.0000000000 0.0000000000 4.1619642863 0.3801336104 46.6236750319 1.5518241658 15.2385616115 0.5514024528 66.0242009297 2.4833602290
0.003 0.002 0.7959999999999999 0.19899999999999998 0.2159217157 0.0338662866 1.2770771802 0.1451533526 47.3144053459 2.4072553227 15.6472505107 0.7896216819 64.4546547525 3.3758966438
0.003 0.0025 0.7956 0.1989 0.2191231909 0.0471056390 1.6214685054 0.1951810918 47.3640981742 1.8414419969 15.5436592272 0.7926633644 64.7483490977 2.8763920921
0.003 0.003 0.7952 0.1988 0.2084516069 0.0310435300 1.9970794407 0.2763310290 47.7659889235 2.3242807854 15.3513767763 0.5155774326 65.3228967474 3.1472327770
0.003 0.0035 0.7948 0.1987 0.2162774351 0.0495255528 2.1648848456 0.0888611378 48.2163301803 1.1290747540 15.7543894408 0.7277211836 66.3518819018 1.9951826282
0.003 0.004 0.7944 0.1986 0.2241032634 0.0378469464 2.5092761708 0.2580196197 47.3578865707 0.7733823089 15.1314226813 0.6715971615 65.2226886862 1.7408460365
0.003 0.0045 0.794 0.1985 0.2016929370 0.0216492632 2.6800084141 0.1529691212 47.0174906966 2.2653322121 15.1782516176 0.8246867778 65.0774436653 3.2646373743
0.003 0.005 0.7936 0.1984 0.1995586202 0.0316889946 3.1717172749 0.1604757053 46.4193132754 0.9490956209 15.3421528949 0.5583342226 65.1327420654 1.6995945434
0.003 0.0055 0.7932 0.1983 0.2379763225 0.0309619008 3.5044012462 0.1599052923 47.4125486819 2.9048167978 15.2903572532 0.7539462895 66.4452835038 3.8496302804
0.003 0.006 0.7928 0.1982 0.2184117519 0.0296252602 3.6975725844 0.2030587564 47.3448422033 2.2416609192 15.3208670148 0.4023625711 66.5816935544 2.8767075069
0.003 0.0065 0.7924 0.1981 0.2191231909 0.0422932344 4.1375739659 0.2256514628 46.3354566276 2.3312339260 15.3095145453 0.9429385978 66.0016683297 3.5421172210
0.0 0.006999999999999999 0.7944 0.1986 0.0000000000 0.0000000000 4.3492819476 0.2373447639 47.7318251040 1.8263449651 15.2463664342 0.4151225689 67.3274734858 2.4788122979
0.003 0.006999999999999999 0.792 0.198 0.2187674714 0.0387717900 4.4400139398 0.4656607242 46.0528286664 2.0387690288 15.6103549850 0.7702809453 66.3219650626 3.3134824883
0.003 0.0075 0.7916 0.1979 0.2205460687 0.0214614135 4.8956251263 0.6379224792 46.9218320020 1.8369189419 14.9724881094 0.7588262862 67.0104913064 3.2551291208
0.003 0.008 0.7912 0.1978 0.1885313168 0.0192220214 5.0751378850 0.4067076981 46.8653064098 3.1014769750 15.4727062933 1.0082269599 67.6016819049 4.5356336544
0.003 0.0085 0.7908 0.1977 0.2109416431 0.0424842833 5.4263584999 0.4847765025 46.6242961923 3.2111407050 15.1981184391 0.3953549430 67.4597147744 4.1337564338
0.003 0.009000000000000001 0.7904 0.1976 0.2297947748 0.0243765183 5.7268472482 0.4959338508 46.4565828966 1.8306892928 15.2797143131 0.5009297233 67.6929392327 2.8519293852
0.003 0.0095 0.79 0.1975 0.1942228283 0.0345176210 6.1395314707 0.5771671347 46.0876136462 1.0921786750 15.2321758474 0.6335203069 67.6535437926 2.3373837376
0.003 0.01 0.7896 0.1974 0.2112973626 0.0462380576 6.3209954550 0.4364556359 46.3584395607 1.2534677354 15.0987843317 0.6737914157 67.9895167100 2.4099528446
0.0035 0.0 0.7972 0.1993 0.2326405305 0.0363739461 0.0000000000 0.0000000000 48.1517295035 1.8258201109 15.3109336040 0.5602029573 63.6953036380 2.4223970143
0.0035 0.0005 0.7968 0.1992 0.2458021508 0.0282253926 0.2965862970 0.0479541241 47.0516545160 1.1382573244 15.2030851445 0.5123096637 62.7971281083 1.7267465048
0.0035 0.001 0.7964 0.1991 0.2468693092 0.0641637460 0.6253678171 0.0871304728 47.7734428477 1.0415138492 15.6202883958 0.6257549987 64.2659683698 1.8185630667
0.0 0.0075 0.794 0.1985 0.0000000000 0.0000000000 4.7092830779 0.4471075061 46.7522552253 1.2115996633 15.2775857251 0.7365803105 66.7391240283 2.3952874799
0.0035 0.0015 0.7959999999999999 0.19899999999999998 0.2447349924 0.0286878431 0.9814664960 0.1306592905 47.5678387705 1.3530087403 15.2903572532 0.9560812404 64.0843975121 2.4684371143
0.0035 0.002 0.7956 0.1989 0.2422449561 0.0413247434 1.2653698264 0.2709043337 47.1584940970 1.9757860113 15.2123090259 0.1338737279 63.8784179054 2.4218888163
0.0035 0.0025 0.7952 0.1988 0.2550508569 0.0453092215 1.5531756080 0.0801191400 47.6516954183 1.8317192090 15.3719531272 0.5395969456 64.8318750104 2.4967445161
0.0035 0.003 0.7948 0.1987 0.2393992004 0.0297275930 1.9697622818 0.2688446240 46.7733746773 2.7054225465 15.3833055966 0.6965453531 64.3658417561 3.7005401166
0.0035 0.0035 0.7944 0.1986 0.2582523321 0.0412020814 2.2751290942 0.1250307874 46.8870470222 2.1749044348 15.2782952544 0.4460135512 64.6987237029 2.7871508548
0.0035 0.004 0.794 0.1985 0.2454464313 0.0263328527 2.5336664912 0.2268462401 47.1324053621 1.8084349519 15.3244146615 0.5929831756 65.2359329461 2.6545972203
0.0035 0.0045 0.7936 0.1984 0.2550508569 0.0398405802 2.8712285266 0.2755031103 47.4460913410 2.5372270799 15.4116867701 0.5518916053 65.9840574946 3.4044623757
0.0035 0.005 0.7932 0.1983 0.2433121145 0.0337764952 3.2195223031 0.4632671558 46.9454360955 1.6811706997 15.3804674792 0.4292412075 65.7887379923 2.6074555582
0.0035 0.0055 0.7928 0.1982 0.2383320420 0.0378469464 3.4458644771 0.1507124460 47.7131902934 1.3080498513 15.5613974606 0.8808183060 66.9587842731 2.3774275497
0.0035 0.006 0.7924 0.1981 0.2347748473 0.0601576202 3.7824508997 0.4368567180 46.4957159990 2.5919960990 15.0597602180 0.9485003488 65.5727019640 4.0375107860
0.0 0.008 0.7936 0.1984 0.0000000000 0.0000000000 5.1190404619 0.8276647447 46.5118661682 2.1625995466 15.2030851445 0.9212259635 66.8339917746 3.9114902548
0.0035 0.0065 0.792 0.198 0.2369091641 0.0357422841 4.1795253171 0.3764601522 45.9503372079 1.3469472351 15.3840151259 0.8729183483 65.7507868150 2.6320680197
0.0035 0.006999999999999999 0.7916 0.1979 0.2365534447 0.0480945347 4.5522094140 0.2537643772 46.7690265548 3.0906048002 15.0193170457 0.7145999648 66.5771064592 4.1070636769
0.0035 0.0075 0.7912 0.1978 0.2475807481 0.0390579325 4.7785515880 0.3556158911 46.8466715991 1.8433527714 15.2520426689 0.5912282806 67.1248466041 2.8292548756
0.0035 0.008 0.7908 0.1977 0.2408220783 0.0396495582 4.9805034416 0.5756280988 46.5497569498 1.8871297288 15.1640610309 0.7606683994 66.9351435006 3.2630757852
0.0035 0.0085 0.7904 0.1976 0.2507822233 0.0457206770 5.2683092232 0.4185822431 46.6683985775 2.0597564954 15.3598911284 0.9557610397 67.5473811524 3.4798204552
0.0035 0.009000000000000001 0.79 0.1975 0.2468693092 0.0353148998 5.7551400199 0.8441255595 46.6634292946 1.7264396392 15.2903572532 0.5871371356 67.9557958769 3.1930172341
0.0035 0.0095 0.7896 0.1974 0.2426006756 0.0397770081 6.1600193399 0.5678837658 47.1665691816 2.2875965476 15.2250805540 0.2875686610 68.7942697511 3.1828259825
0.0035 0.01 0.7892 0.1973 0.2603866489 0.0441780090 6.2985563602 0.4187368407 46.0335726954 0.8694505537 15.0562125714 0.6589843261 67.6487282759 1.9913497295
0.004 0.0 0.7968 0.1992 0.2909785229 0.0625338228 0.0000000000 0.0000000000 46.0217706486 1.9441545104 15.4109772408 0.5639754104 61.7237264123 2.5706637436
0.004 0.0005 0.7964 0.1991 0.2831526947 0.0399547550 0.3239034559 0.0402728434 47.4653473120 0.8964133780 15.2861000772 0.7833846565 63.3585035398 1.7600256329
0.0 0.0085 0.7932 0.1983 0.0000000000 0.0000000000 5.3970901153 0.6785834269 46.7416954993 2.6254160789 14.9739071680 0.5756972572 67.1126927826 3.8796967630
0.004 0.001 0.7959999999999999 0.19899999999999998 0.2895556451 0.0561721473 0.6195141401 0.1435179183 47.6485896165 0.8539579173 15.5975834569 0.8199728230 64.1552428586 1.8736208059
0.004 0.0015 0.7956 0.1989 0.2941799981 0.0266765884 1.0409788780 0.1595477485 46.5056545646 2.4508704953 15.5443687565 0.7921042666 63.3851821972 3.4291990988
0.004 0.002 0.7952 0.1988 0.2842198531 0.0368577553 1.2009793803 0.1639958428 47.2435930655 2.0688485784 15.4471632371 0.6647862054 64.1759555360 2.9344883819
0.004 0.0025 0.7948 0.1987 0.2891999256 0.0285994911 1.5404926414 0.1101016997 47.5815042982 1.2319061620 15.4187820635 0.6525880425 64.8299789287 2.0231953953
0.004 0.003 0.7944 0.1986 0.2639438435 0.0194315319 1.8868351922 0.1698126910 47.3554019293 1.5406660190 15.2875191358 0.5413741403 64.7937001008 2.2712843822
0.004 0.0035 0.794 0.1985 0.2934685592 0.0476717173 2.3043974787 0.5050471570 46.6839275863 1.3378034826 15.4131058288 0.6884350781 64.6948994530 2.5789574350
0.004 0.004 0.7936 0.1984 0.2916899618 0.0348532473 2.5570811989 0.2772800794 46.4478866517 1.5465141499 15.5294686404 0.5091356304 64.8261264528 2.3677831070
0.004 0.0045 0.7932 0.1983 0.2714139523 0.0261011809 3.0380583187 0.0781465259 46.9448149351 1.0647956811 15.3506672470 0.5942112295 65.6049544531 1.7632546174
0.004 0.005 0.7928 0.1982 0.2699910744 0.0456320280 3.2575712030 0.2077299411 47.2199889721 2.4903879589 15.5833928702 0.4104637957 66.3309441197 3.1542137237
0.004 0.0055 0.7924 0.1981 0.2831526947 0.0201727753 3.4361083489 0.3015638004 46.3230334205 1.5698775756 15.1314226813 0.5054200156 65.1737171454 2.3970341669
0.0 0.009000000000000001 0.7928 0.1982 0.0000000000 0.0000000000 5.6487982227 0.2761518573 46.8708968529 0.4799057722 14.8873445887 0.2863054189 67.4070396643 1.0423630484
0.004 0.006 0.792 0.198 0.2849312920 0.0248901971 3.5814746590 0.4301290932 46.7044258780 2.8029282665 15.1470323267 0.9336888496 65.7178641557 4.1916364064
0.004 0.0065 0.7916 0.1979 0.2628766851 0.0365820764 4.1444032556 0.1837263119 46.8578524855 0.6654642525 15.2463664342 0.7791342930 66.5114988604 1.6649069338
0.004 0.006999999999999999 0.7912 0.1978 0.2724811107 0.0513716057 4.7541612675 0.3869433446 46.0217706486 1.0766914854 15.2300472594 0.6629753451 66.2784602862 2.1779817808
0.004 0.0075 0.7908 0.1977 0.2870656088 0.0343117194 4.6517219215 0.3149038801 46.2814156767 1.5672977441 15.2591379623 0.4773060344 66.4793411693 2.3938193780
0.004 0.008 0.7904 0.1976 0.2924014008 0.0219971579 5.0195279543 0.4539273888 45.5652177882 0.5906709148 14.8930208234 0.8422205903 65.7701679667 1.9088160518
0.004 0.0085 0.79 0.1975 0.2749711470 0.0251128873 5.3824559230 0.6321368809 46.5379549031 1.0985543559 14.9526212879 0.4275207195 67.1480032610 2.1833248436
0.004 0.009000000000000001 0.7896 0.1974 0.2813740973 0.0662593751 5.8722135582 0.4491380662 46.6733678603 1.7827644127 15.0945271557 0.6291473106 67.9214826715 2.9273091646
0.004 0.0095 0.7892 0.1973 0.2781726222 0.0426626147 6.1531900501 0.1555605386 45.2055659431 1.0212405179 15.4336821796 0.3757049973 67.0706107950 1.5951686685
0.004 0.01 0.7888 0.1972 0.2927571202 0.0649945314 6.4800203445 0.5690290517 46.5391972238 1.4856078070 15.2633951383 0.5567088551 68.5753698268 2.6763402452
0.0045 0.0 0.7964 0.1991 0.2934685592 0.0278280864 0.0000000000 0.0000000000 46.7075316798 2.0981704468 15.4649014706 0.4069359529 62.4659017096 2.5329344861
0.0 0.0095 0.7924 0.1981 0.0000000000 0.0000000000 5.8234329173 0.5574293423 45.9335658783 1.1391112198 14.8731540019 0.5494818023 66.6301527975 2.2460223644
0.0045 0.0005 0.7959999999999999 0.19899999999999998 0.3119659714 0.0246038583 0.3102448765 0.1026203713 47.0783644113 1.9541329598 15.3194479561 0.5452103959 63.0200232153 2.6265675853
0.0045 0.001 0.7956 0.1989 0.3155231660 0.0250119103 0.6273190427 0.1861964158 46.6485214461 1.0857868779 14.9306258784 0.6297743402 62.5219895332 1.9267695442
0.0045 0.0015 0.7952 0.1988 0.3123216909 0.0366649977 0.9082955346 0.0875663458 47.9585486333 1.5785326033 15.3620197164 1.0178954485 64.5411855752 2.7206593953
0.0045 0.002 0.7948 0.1987 0.3084087767 0.0109293322 1.2878089212 0.2849724797 46.8299002696 2.7224754677 15.1747039710 0.4158737822 63.6008219385 3.4342510618
0.0045 0.0025 0.7944 0.1986 0.3301076641 0.0488049181 1.6497612771 0.2737563312 46.8180982228 1.4411220087 15.2981620759 0.2632497279 64.0961292399 2.0269329859
0.0045 0.003 0.794 0.1985 0.3112545325 0.0454987307 1.8722009999 0.2157317987 46.8019480536 1.0398038797 15.3868532433 0.6186737805 64.3722568293 1.9197081896
0.0045 0.0035 0.7936 0.1984 0.3244161527 0.0295568415 2.2946413505 0.1690486760 47.3125418648 2.6667061496 15.1115558598 0.1976316250 65.0431552278 3.0629432921
0.0045 0.004 0.7932 0.1983 0.3197917996 0.0550802619 2.5112273964 0.2327117787 47.4417432185 1.5986954048 15.4769634693 0.8922889310 65.7497258838 2.7787763764
0.0045 0.0045 0.7928 0.1982 0.3187246412 0.0340005292 3.0283021905 0.4513788450 46.3870129370 2.2440748418 15.0824651569 0.6446588500 64.8165049256 3.3741130660
0.0045 0.005 0.7924 0.1981 0.3037844237 0.0265625041 3.2653761056 0.1562930518 46.7143644437 1.5016928945 15.2839714891 0.9310517414 65.5674964621 2.6156001918
0.0 0.001 0.7992 0.1998 0.0000000000 0.0000000000 0.6097580119 0.0440648790 47.2715452815 1.6112454187 15.5798452235 0.3395259139 63.4611485169 1.9948362116
0.0 0.01 0.792 0.198 0.0000000000 0.0000000000 6.3561175165 0.8801952685 46.2112245567 1.0018066799 14.9398497598 0.5149325771 67.5071918330 2.3969345255
0.0045 0.0055 0.792 0.198 0.3041401431 0.0320542519 3.4839133770 0.1932994065 46.8628217683 1.4414207710 15.3549244230 0.7397693213 66.0057997114 2.4065437507
0.0045 0.006 0.7916 0.1979 0.2952471565 0.0199963704 3.8302559278 0.2518819937 46.4373269257 1.9488816777 15.2477854929 0.7423182617 65.8106155029 2.9630783035
0.0045 0.0065 0.7912 0.1978 0.3112545325 0.0451076969 4.1151348710 0.5525311518 46.3745897299 2.5106517758 15.2875191358 0.8294564882 66.0884982692 3.9377471127
0.0045 0.006999999999999999 0.7908 0.1977 0.3237047138 0.0295054234 4.5424532858 0.4422615508 46.2149515188 1.2349155263 15.0732412755 0.2934879579 66.1543507939 2.0001704584
0.0045 0.0075 0.7904 0.1976 0.3290405057 0.0293333786 4.6614780497 0.5681920814 46.4081323890 2.0988110344 15.2832619598 0.7551339119 66.6819129042 3.4514704063
0.0045 0.008 0.79 0.1975 0.3148117271 0.0232717753 5.1600162003 0.3721882988 46.1671221715 1.0918818830 15.2641046677 0.7198083348 66.9060547666 2.2071502919
0.0045 0.0085 0.7896 0.1974 0.3176574828 0.0143350973 5.5131880408 0.7078513074 45.5857160799 1.6432132385 14.9795834028 0.2053275422 66.3961450063 2.5707271854
0.0045 0.009000000000000001 0.7892 0.1973 0.3048515821 0.0450290826 5.6546518996 0.4415723206 46.9827057167 0.9857687615 15.0285409271 0.4030076678 67.9707501255 1.8753778325
0.0045 0.0095 0.7888 0.1972 0.3265504695 0.0474908801 6.2195317218 0.5001003111 45.8385283441 1.6343105485 15.3811770086 0.3192598201 67.7657875440 2.5011615598
0.0045 0.01 0.7884 0.1971 0.3222818359 0.0349547548 6.2653855243 0.1397001250 46.7286511318 1.1781930146 15.0604697474 0.2223624649 68.3767882394 1.5752103593
0.0005 0.0 0.7996 0.1999 0.0405520191 0.0130020209 0.0000000000 0.0000000000 48.0417841208 1.6007850687 15.6784698016 0.3194174683 63.7608059415 1.9332045579
0.005 0.0 0.7959999999999999 0.19899999999999998 0.3518065515 0.0315288673 0.0000000000 0.0000000000 47.1137705515 1.9502797091 15.6876936830 1.4111823296 63.1532707860 3.3929909060
0.005 0.0005 0.7956 0.1989 0.3514508321 0.0486491076 0.3551230662 0.0502795675 46.4311153221 2.5111398201 15.0285409271 0.3819983662 62.1662301475 2.9920668614
0.005 0.001 0.7952 0.1988 0.3514508321 0.0708087273 0.6048799478 0.0983386749 47.2665759986 2.5117635674 15.5067637016 0.8048452473 63.7296704801 3.4857562169
0.005 0.0015 0.7948 0.1987 0.3471821985 0.0601323740 1.0078080421 0.1507124460 47.7709582063 3.4674713271 15.6614410974 0.8979580854 64.7873895443 4.5762742325
0.005 0.002 0.7944 0.1986 0.3532294294 0.0267712872 1.2321989905 0.1767556277 47.2156408496 0.8579265694 15.3705340685 0.2985626616 64.1716033380 1.3600161459
0.005 0.0025 0.794 0.1985 0.3603438187 0.0302340620 1.5131754824 0.2607205472 46.7087740005 2.3247581642 15.6969175644 0.6206106750 64.2792108660 3.2363234484
0.005 0.003 0.7936 0.1984 0.3222818359 0.0841605494 1.9063474485 0.2813691727 47.2982551767 2.4727831205 15.2861000772 0.2044823671 64.8129845383 3.0427952097
0.005 0.0035 0.7932 0.1983 0.3379334924 0.0440288167 2.2604949019 0.3647591795 46.1658798508 1.7053792083 15.0704031581 0.4765586962 63.8347114032 2.5907259007
0.005 0.004 0.7928 0.1982 0.3681696470 0.0526176309 2.4331783709 0.0586667066 47.2845896489 0.7946736282 15.3073859573 0.6992864301 65.3933236241 1.6052443958
0.005 0.0045 0.7924 0.1981 0.3518065515 0.0465109153 2.8117161447 0.3486420355 47.1988695200 2.2703185767 15.3336385429 0.5699318430 65.6960307591 3.2354033705
0.0005 0.0005 0.7992 0.1998 0.0430420553 0.0052279871 0.3180497790 0.0156098051 47.4659684723 1.4216730854 15.5670736954 0.7964699912 63.3941340020 2.2389808688
0.005 0.005 0.792 0.198 0.3567866241 0.0399040509 3.2341564954 0.2338216462 46.6988354348 2.1061385073 15.2115994966 0.5927590021 65.5013780509 2.9726232065
0.005 0.0055 0.7916 0.1979 0.3717268416 0.0587960267 3.5561087257 0.2691701447 46.7795862809 1.1282228382 15.5408211098 0.6581526223 66.2482429580 2.1143416319
0.005 0.006 0.7912 0.1978 0.3475379180 0.0473841829 3.7287921946 0.3866972819 47.0075521309 2.0362943878 15.3109336040 0.7801003235 66.3948158475 3.2504761761
0.005 0.0065 0.7908 0.1977 0.3432692844 0.0464346767 4.2565987298 0.5775957479 46.5584531947 2.6604970176 15.2130185553 0.5407041870 66.3713397642 3.8252316292
0.005 0.006999999999999999 0.7904 0.1976 0.3606995382 0.0498210479 4.3209891758 0.4637764123 46.6665350964 1.9855013487 15.3676959511 0.2652311399 66.7159197615 2.7643299488
0.005 0.0075 0.79 0.1975 0.3457593206 0.0268656523 4.8936739007 0.3739232615 46.8628217683 2.2380723918 15.3045478400 0.4273935240 67.4068028296 3.0662548296
0.005 0.008 0.7896 0.1974 0.3486050764 0.0537595570 5.1619674259 0.5736868843 47.0348831865 0.7465654951 15.2782952544 0.7273502884 67.8237509432 2.1013622248
0.005 0.0085 0.7892 0.1973 0.3411349676 0.0541535426 5.3629436667 0.6616525293 45.6813747745 1.0383125926 15.0037074003 0.6912054048 66.3891608091 2.4453240693
0.005 0.009000000000000001 0.7888 0.1972 0.3407792481 0.0719433276 5.7258716354 0.4170970156 46.2503576590 1.4928984030 15.1236178586 0.4905306338 67.4406264011 2.4724693800
0.005 0.0095 0.7884 0.1971 0.3866670592 0.0619238015 5.9522138094 0.7338372594 46.7684053945 1.8613248030 15.0505363366 0.9203074185 68.1578225997 3.5773932824
0.0005 0.001 0.7988 0.1997 0.0341490687 0.0154891219 0.6507337503 0.1351285389 47.0355043468 1.0184196319 15.4556775892 0.9396333227 63.1760647550 2.1086706154
0.005 0.01 0.7879999999999999 0.19699999999999998 0.3557194657 0.0646979294 6.3239222935 0.8242998839 46.2236477638 0.4904728728 14.8582538858 0.9269332126 67.7615434088 2.3064038987
0.0055 0.0 0.7956 0.1989 0.3973386432 0.0249105239 0.0000000000 0.0000000000 46.9994770463 2.8131347791 15.7707086156 0.6839008983 63.1675243051 3.5219462013
0.0055 0.0005 0.7952 0.1988 0.3845327424 0.0487426537 0.3336595841 0.0306037783 46.7106374815 1.3381206995 15.4585157065 0.4470282600 62.8873455145 1.8644953915
0.0055 0.001 0.7948 0.1987 0.4129902996 0.0708373138 0.6614654914 0.0976782853 47.6622551443 2.1556158123 15.6408647466 0.7007822685 64.3775756819 3.0249136799
0.0055 0.0015 0.7944 0.1986 0.4040973130 0.0623636183 1.0156129447 0.2316459051 47.3628558535 1.0993899545 15.7756753210 0.5346179976 64.5582414322 1.9280174755
0.0055 0.002 0.794 0.1985 0.3759954752 0.0492180014 1.3034187263 0.2469977300 47.6231220420 1.5425131387 15.5833928702 0.6268738890 64.8859291137 2.4656027591
0.0055 0.0025 0.7936 0.1984 0.4065873493 0.0589507760 1.5765903157 0.1605942864 46.2776887146 1.6241489179 15.3478291296 0.5841870074 63.6086955092 2.4278809877
0.0055 0.003 0.7932 0.1983 0.3994729599 0.0440058192 1.8887864178 0.2026270555 46.8845623807 1.4763997714 15.3946580660 0.5937806822 64.5674798244 2.3168133283
0.0055 0.0035 0.7928 0.1982 0.3941371680 0.0533626626 2.2585436762 0.1979316209 47.1361323242 2.0805567404 15.0817556276 0.7646395924 64.8705687960 3.0964906163
0.0055 0.004 0.7924 0.1981 0.3848884619 0.0257104226 2.5648861014 0.1136745943 47.1050743065 1.9882503648 15.1200702119 0.8702081579 65.1749190817 2.9978435396
0.0005 0.0015 0.7984 0.1996 0.0341490687 0.0156516565 0.9356126935 0.1206608653 46.7156067644 1.2485823748 15.6124835730 0.6967621460 63.2978520996 2.0816570426
0.0055 0.0045 0.792 0.198 0.3923585706 0.0465761632 2.8790334292 0.2322204449 46.8528832027 1.5238145988 15.2882286652 0.5476463490 65.4125038677 2.3502575559
0.0055 0.005 0.7916 0.1979 0.3884456565 0.0364573408 3.2117174005 0.4774167087 45.7397638478 1.9792644795 15.2463664342 0.8461041423 64.5862933390 3.3392426713
0.0055 0.0055 0.7912 0.1978 0.3777740725 0.0607270536 3.4624498950 0.3508084476 46.3037774495 1.4598003127 15.2853905478 0.3078605203 65.4293919648 2.1791963342
0.0055 0.006 0.7908 0.1977 0.3916471317 0.0636886871 3.8819634072 0.4096830449 46.7367262164 1.9866778557 15.5940358102 0.5640753782 66.6043725655 3.0241249659
0.0055 0.0065 0.7904 0.1976 0.3873784981 0.0450178408 4.2039156376 0.4116762421 46.2584327436 1.8576637192 15.3712435978 0.8369968493 66.2209704771 3.1513546514
0.0055 0.006999999999999999 0.79 0.1975 0.3909356928 0.0534005891 4.6224535369 0.3473291254 46.4224190772 2.1839524584 15.0860128036 0.4216682180 66.5218211105 3.0063503909
0.0055 0.0075 0.7896 0.1974 0.3671024886 0.0442352567 4.6887952086 0.3554981038 46.1876204632 2.2493162473 15.1903136164 0.4340185804 66.4338317768 3.0830681882
0.0055 0.008 0.7892 0.1973 0.3834655840 0.0663051924 5.0507475645 0.3006154245 46.2491153383 0.8857964448 15.3364766602 0.5620081523 67.0198051470 1.8147252140
0.0055 0.0085 0.7888 0.1972 0.3855999008 0.0839799342 5.1687967157 0.5812425745 45.9683508582 1.9643970081 15.1463227974 0.7259230694 66.6690702721 3.3555425862
0.0055 0.009000000000000001 0.7884 0.1971 0.3944928874 0.0765714553 5.7239204097 0.3930932798 46.9317705677 1.3403655994 15.3265432495 0.5249826710 68.3767271143 2.3350130055
0.0005 0.002 0.7979999999999999 0.1995 0.0348605076 0.0085963493 1.3063455648 0.2127104446 46.6522484082 1.7025686909 15.4868968801 1.0688498422 63.4803513607 2.9927253270
0.0055 0.0095 0.7879999999999999 0.19699999999999998 0.3695925248 0.0489498938 5.8956282659 0.4976046212 45.8559208341 0.7435639711 15.0973652730 0.2057684015 67.2185068978 1.4958868876
0.0055 0.01 0.7876 0.1969 0.3905799733 0.0371450163 6.5600205957 0.6077496249 46.2074975946 1.3786480196 14.9519117585 0.4772469655 68.1100099221 2.5007896263
0.006 0.0 0.7952 0.1988 0.4282862367 0.0553095156 0.0000000000 0.0000000000 47.0261869415 1.7588541253 15.6153216904 0.4375581775 63.0697948686 2.2517218184
0.006 0.0005 0.7948 0.1987 0.4400249790 0.0753453799 0.3395132611 0.0819979214 46.5466511480 1.5867747634 15.4663205292 0.6593753531 62.7925099173 2.4034934178
0.006 0.001 0.7944 0.1986 0.4289976756 0.0924706418 0.6868314247 0.1366415326 46.0099686019 1.7028877454 15.3904008900 1.3632154524 62.5161985922 3.2952153722
0.006 0.0015 0.794 0.1985 0.4265076393 0.0192746126 0.9746372063 0.1458076124 46.3565760796 1.3104298928 15.2052137325 0.6627475002 62.9629346577 2.1382596180
0.006 0.002 0.7936 0.1984 0.4243733225 0.0512334832 1.2292721521 0.1521455601 47.0392313090 1.4947271118 15.2704904317 0.6825598484 63.9633672153 2.3806660035
0.006 0.0025 0.7932 0.1983 0.4289976756 0.0578588400 1.6565905669 0.1450483972 46.3199276187 1.6125830054 15.4528394718 0.5783843639 63.8583553330 2.3938746065
0.006 0.003 0.7928 0.1982 0.4233061641 0.0461065124 1.9102498998 0.1421317543 46.4162074736 1.0270168445 15.3535053644 0.3109455156 64.1032689019 1.5262006268
0.006 0.0035 0.7924 0.1981 0.4229504447 0.0687339852 2.2243972276 0.2195454023 47.2578797537 1.6888754906 14.9760357561 0.9067951506 64.8812631821 2.8839500287
0.0005 0.0025 0.7976 0.1994 0.0330819103 0.0136106282 1.5687854131 0.1040938189 46.5951016556 0.5601833329 15.4329726503 0.5269926173 63.6299416293 1.2048803973
0.006 0.004 0.792 0.198 0.4144131775 0.0595657530 2.5843983578 0.2621767725 46.3540914382 1.0751853316 14.9348830544 0.5595015635 64.2877860279 1.9564294206
0.006 0.0045 0.7916 0.1979 0.4051644714 0.0534005891 2.9639117445 0.2080229829 46.6497637668 1.4982377444 15.0193170457 0.5879870959 65.0381570284 2.3476484123
0.006 0.005 0.7912 0.1978 0.4250847615 0.0693789760 3.2253759800 0.5230012729 46.9000913896 1.4073766554 15.4400679437 0.6930819722 65.9906200748 2.6928388765
0.006 0.0055 0.7908 0.1977 0.4396692596 0.0350992562 3.4497669284 0.1433055350 46.7559821874 0.9673331613 15.4060105354 0.5412290541 66.0514289108 1.6869670066
0.006 0.006 0.7904 0.1976 0.4215275668 0.0314162926 3.6565968460 0.3774802208 46.4963371593 0.7699021369 14.9980311656 0.7166822353 65.5724927377 1.8954808856
0.006 0.0065 0.79 0.1975 0.4407364180 0.0390579325 4.1463544812 0.2849724797 46.6031767403 1.1334799618 15.1122653891 0.6810210295 66.3025330286 2.1385314035
0.006 0.006999999999999999 0.7896 0.1974 0.4058759103 0.0388630639 4.5805021857 0.5536463066 46.4155863133 2.6336741937 15.1534180908 0.6425782251 66.5553825001 3.8687617893
0.006 0.0075 0.7892 0.1973 0.4154803359 0.0307321856 4.7775759752 0.4260915690 46.0335726954 1.8459539693 15.0249932804 0.6112734235 66.2516222869 2.9140511474
0.006 0.008 0.7888 0.1972 0.4140574580 0.0425913717 5.0370889851 0.5434995325 46.2634020265 2.4015842696 15.0874318623 0.4200605447 66.8019803319 3.4077357185
0.006 0.0085 0.7884 0.1971 0.4051644714 0.0793310237 5.2517238053 0.6122497093 45.7049788680 1.4737086678 15.1300036226 0.5759070926 66.4918707673 2.7411964934
0.0005 0.003 0.7972 0.1993 0.0369948244 0.0101613804 1.8839083537 0.2923845047 47.3703097778 2.1687390126 15.7295559140 0.9329099402 65.0207688699 3.4041948379
0.006 0.009000000000000001 0.7879999999999999 0.19699999999999998 0.4172589332 0.0442352567 5.7912376942 0.3306392002 46.5423030255 0.5581408357 15.1321322106 0.6042691108 67.8829318635 1.5372844034
0.006 0.0095 0.7876 0.1969 0.4282862367 0.0667161317 6.1405070835 0.4489260947 47.0181118569 0.6849390765 15.2846810185 0.7148112820 68.8715861956 1.9153925849
0.006 0.01 0.7872 0.1968 0.4268633588 0.0747180249 6.1746535322 0.3959305597 47.1286784000 0.9651928503 15.0625983354 0.5075669591 68.7927936264 1.9434083940
0.0065 0.0 0.7948 0.1987 0.4691939752 0.0488463836 0.0000000000 0.0000000000 47.2864531300 1.8711609999 15.1732849123 0.5400632330 62.9289320175 2.4600706165
0.0065 0.0005 0.7944 0.1986 0.4709725725 0.0485345287 0.3024399739 0.0453423864 46.7839344033 1.1950879849 15.4301345330 0.7898511705 62.9874814827 2.0788160705
0.0065 0.001 0.794 0.1985 0.4531865993 0.0273140669 0.6809777477 0.1051853603 46.6031767403 1.7138101225 15.1420656214 0.6442495140 62.8794067087 2.4905590637
0.0065 0.0015 0.7936 0.1984 0.4499851241 0.0737635584 0.9317102423 0.1492400641 47.7498387543 1.9562453044 15.2421092581 0.9200119772 64.3736433788 3.0992609041
0.0065 0.002 0.7932 0.1983 0.4642139027 0.0406828625 1.2429307315 0.1608311862 46.9982347256 2.0084972003 15.3535053644 0.5963322896 64.0588847242 2.8063435386
0.0065 0.0025 0.7928 0.1982 0.4908928626 0.0663586059 1.5629317362 0.3261875052 46.3776955316 1.8743305521 15.1761230296 1.0490136327 63.6076431600 3.3158902959
0.0065 0.003 0.7924 0.1981 0.4613681470 0.0457538761 1.9707378946 0.2100628298 47.2156408496 2.1782264782 15.4053010061 0.3556037599 65.0530478973 2.7896469440
0.0005 0.0035 0.7968 0.1992 0.0359276660 0.0170448653 2.3570805710 0.3720859903 47.4342892943 1.7356665314 15.7004652111 0.4248558355 65.5277627424 2.5496532225
0.0065 0.0035 0.792 0.198 0.4510522825 0.0497803942 2.2478119352 0.0926369930 46.9081664742 1.7383063475 15.2357234941 0.8831243502 64.8427541860 2.7638480849
0.0065 0.004 0.7916 0.1979 0.4556766355 0.0344442260 2.5443982322 0.4953807988 46.2174361602 1.8479828508 15.3109336040 0.5500824972 64.5284446319 2.9278903728
0.0065 0.0045 0.7912 0.1978 0.4677710974 0.0838170478 2.7170817012 0.2767715730 46.8963644275 0.4006864668 15.3641483044 0.5932853361 65.4453655305 1.3545604237
0.0065 0.005 0.7908 0.1977 0.4425150153 0.0542469269 3.2331808825 0.5048888244 47.0386101486 1.1646953756 15.3655673631 0.5677901860 66.0798734095 2.2916213129
0.0065 0.0055 0.7904 0.1976 0.4510522825 0.0324933717 3.4907426668 0.6107866110 47.0988627030 1.1399698911 15.3336385429 0.2328034853 66.3742961952 2.0160533591
0.0065 0.006 0.79 0.1975 0.4378906622 0.0514700377 3.7951338663 0.2761518573 46.2186784810 1.5736609356 15.0264123391 0.7295893918 65.4781153486 2.6308722224
0.0065 0.0065 0.7896 0.1974 0.4595895496 0.0658840083 4.1326959018 0.2349910865 46.4422962085 2.8980884543 15.0668555114 0.5641717589 66.1014371713 3.7631353080
0.0065 0.006999999999999999 0.7892 0.1973 0.4610124275 0.0730187315 4.4136723937 0.2381294827 46.8814565790 1.2465213470 15.1413560920 0.3295456353 66.8974974922 1.8872151965
0.0065 0.0075 0.7888 0.1972 0.4585223912 0.0790113712 4.8468444853 0.6082881381 47.0597296006 1.6802147614 15.3159003094 0.6601963660 67.6809967865 3.0277106367
0.0065 0.008 0.7884 0.1971 0.4471393683 0.0470088355 5.0136742774 0.5015598840 45.7919413176 1.2644664601 14.9944835189 0.6299182130 66.2472384822 2.4429533926
0.0005 0.004 0.7964 0.1991 0.0330819103 0.0150246740 2.5951300988 0.3472962390 47.7889718566 1.6970664734 15.3052573693 0.3987883123 65.7224412350 2.4581756987
0.0065 0.0085 0.7879999999999999 0.19699999999999998 0.4265076393 0.0662593751 5.3912364384 0.5243462841 45.8478457494 1.8876653348 15.1477418561 0.4484854075 66.8133316832 2.9267564015
0.0065 0.009000000000000001 0.7876 0.1969 0.4368235038 0.0397133343 5.5834321638 0.5650676681 46.1938320668 1.1799993454 15.2804238424 0.5359910675 67.4945115768 2.3207714153
0.0065 0.0095 0.7872 0.1968 0.4702611336 0.0243972731 6.1268485040 0.5917395362 46.0099686019 1.0787636631 15.1023319784 1.1035952827 67.7094102179 2.7984957551
0.0065 0.01 0.7868 0.1967 0.4339777481 0.0485136671 6.2653855243 0.4571284851 45.9217638316 0.5434127201 14.8511585924 0.8836919453 67.4722856964 1.9327468176
0.006999999999999999 0.0 0.7944 0.1986 0.5182832615 0.0592077927 0.0000000000 0.0000000000 47.2162620099 2.2840687041 15.6720840375 0.6386173987 63.4066293089 2.9818938955
0.006999999999999999 0.0005 0.794 0.1985 0.5047659218 0.0548961696 0.3151229406 0.0810639738 47.1255725982 0.9211085503 15.5308876991 0.7830761300 63.4763491597 1.8401448237
0.006999999999999999 0.001 0.7936 0.1984 0.4763083645 0.0723572217 0.6195141401 0.0925547587 46.5261528563 2.6187065603 15.4776729987 0.6105317526 63.0996483596 3.3941502933
0.006999999999999999 0.0015 0.7932 0.1983 0.5118803111 0.0580771266 0.8761003116 0.0451741395 46.7671630738 2.4475672801 15.1952803218 0.7052364713 63.3504240183 3.2560550175
0.006999999999999999 0.002 0.7928 0.1982 0.4912485821 0.0542935589 1.3014675007 0.2149361617 47.2230947738 2.0012564307 15.4478727664 0.4499467869 64.4636836230 2.7204329382
0.006999999999999999 0.0025 0.7924 0.1981 0.5243304924 0.0523959196 1.5980537977 0.2559454734 47.0858183355 2.2460272003 15.6373170999 0.8019175797 64.8455197255 3.3562861730
0.0 0.0015 0.7988 0.1997 0.0000000000 0.0000000000 1.0117104934 0.2252461612 47.2994974974 2.1852050471 15.4861873507 0.4319489677 63.7973953415 2.8424001760
0.0005 0.0045 0.7959999999999999 0.19899999999999998 0.0323704714 0.0179135746 2.9239116189 0.2463958414 47.5498251202 1.6885144855 15.3861437139 0.3606196389 65.8922509244 2.3134435404
0.006999999999999999 0.003 0.792 0.198 0.4912485821 0.0717601757 1.9375670588 0.2521086219 46.5062757250 2.6205400066 15.3662768925 0.6557924473 64.3013682584 3.6002012515
0.006999999999999999 0.0035 0.7916 0.1979 0.5161489447 0.0524441975 2.3668366992 0.2521841193 47.0858183355 1.5591822754 15.4145248875 0.4896677824 65.3833288669 2.3534783746
0.006999999999999999 0.004 0.7912 0.1978 0.4912485821 0.0389281285 2.5541543604 0.1206924148 47.1479343710 2.4194035525 15.1193606825 0.3699200463 65.3126979960 2.9489441421
0.006999999999999999 0.0045 0.7908 0.1977 0.5211290172 0.0439137085 2.9892776778 0.1601194353 46.6528695686 1.4224186934 15.0633078647 0.4297194603 65.2265841283 2.0561712975
0.006999999999999999 0.005 0.7904 0.1976 0.4948057767 0.0247883129 3.2273272056 0.2400562698 46.2776887146 2.7250371998 15.1030415077 0.7783947549 65.1028632046 3.7682765374
0.006999999999999999 0.0055 0.79 0.1975 0.4859127901 0.0458533292 3.6487919435 0.6539080855 46.8684122115 0.7878762282 15.1087177424 0.5884629480 66.1118346875 2.0761005909
0.006999999999999999 0.006 0.7896 0.1974 0.5093902748 0.0214141937 3.8107436714 0.3957862929 46.8516408820 1.2869770998 15.1959898511 0.1130447474 66.3677646793 1.8172223338
0.006999999999999999 0.0065 0.7892 0.1973 0.4841341928 0.0696847079 4.1717204145 0.2677803944 46.5454088273 1.1297853315 15.0668555114 0.5010503081 66.2681189460 1.9683007419
0.006999999999999999 0.006999999999999999 0.7888 0.1972 0.4980072519 0.0413002402 4.2712329221 0.1993308547 46.9615862647 1.9250143216 15.2357234941 0.5623770898 66.9665499328 2.7280225063
0.006999999999999999 0.0075 0.7884 0.1971 0.4695496947 0.0172807916 4.8595274520 0.5260136644 46.2491153383 1.2153389261 14.9937739895 0.4298272282 66.5719664745 2.1884606103
0.0005 0.005 0.7956 0.1989 0.0387734218 0.0137585741 3.2448882364 0.5987878816 46.7429378200 1.3807622046 15.1903136164 0.4812973434 65.2169130946 2.4746060037
0.006999999999999999 0.008 0.7879999999999999 0.19699999999999998 0.5115245916 0.0325711630 5.2673336104 0.4068387341 46.6503849272 1.8020571669 15.1363893867 0.6739497956 67.5656325159 2.9154168596
0.006999999999999999 0.0085 0.7876 0.1969 0.5069002386 0.0203725106 5.4478219819 0.7351590554 45.5832314385 0.9208471278 14.9348830544 0.6737973930 66.4728367134 2.3501760868
0.006999999999999999 0.009000000000000001 0.7872 0.1968 0.5161489447 0.0403957005 5.7970913712 0.2953126984 45.8739344843 1.6510278630 15.1094272718 0.8098835295 67.2966020720 2.7966197914
0.006999999999999999 0.0095 0.7868 0.1967 0.5225518951 0.0529245537 5.9746529042 0.6219300249 47.0938934201 1.3928814244 15.3371861896 0.3061485492 68.9282844090 2.3738845522
0.006999999999999999 0.01 0.7864 0.1966 0.4780869619 0.0588562554 6.1941657885 0.3875725532 46.1118389000 0.9055060805 14.6830001391 0.7127489735 67.4670917895 2.0646838626
0.0075 0.0 0.794 0.1985 0.5403378684 0.0651811636 0.0000000000 0.0000000000 46.8031903743 1.2459714942 15.4918635854 0.5219243030 62.8353918281 1.8330769608
0.0075 0.0005 0.7936 0.1984 0.4994301298 0.0796493933 0.2946350714 0.0781952305 46.6106306645 2.3599208675 15.6110645144 0.5846900615 63.0157603801 3.1024555528
0.0075 0.001 0.7932 0.1983 0.5044102023 0.0787932668 0.6302458811 0.0793551737 46.0379208179 2.4894612946 15.1413560920 0.8799994655 62.3139329933 3.5276092006
0.0075 0.0015 0.7928 0.1982 0.5182832615 0.0423052003 0.9024418577 0.0843778193 46.0950675705 1.5616154145 15.2761666664 0.9627034636 62.7919593561 2.6510018977
0.0075 0.002 0.7924 0.1981 0.5534994886 0.0452421464 1.2292721521 0.1843882418 46.6230538716 1.6621146140 15.3584720697 0.5039836390 63.7642975820 2.3957286412
0.0005 0.0055 0.7952 0.1988 0.0384177023 0.0069706495 3.4458644771 0.1407860343 46.8858047015 1.8115847550 15.4024628887 0.6839597852 65.7725497696 2.6433012240
0.0075 0.0025 0.792 0.198 0.5250419313 0.0366511905 1.6039074746 0.1060505046 46.1702279733 1.5572647415 15.0108026937 0.2816179062 63.3099800729 1.9815843428
0.0075 0.003 0.7916 0.1979 0.5353577958 0.0911364101 1.9278109306 0.0668561775 46.2776887146 1.4495684223 15.0505363366 0.6137424680 63.7913937776 2.2213034779
0.0075 0.0035 0.7912 0.1978 0.5182832615 0.0731641528 2.2273240660 0.2041433398 45.9925761120 1.1909871471 15.3130621920 0.3208955765 64.0512456315 1.7891902162
0.0075 0.004 0.7908 0.1977 0.5229076145 0.0741399928 2.4878126887 0.4834159058 46.2863849596 1.5210257594 14.9015351755 1.0193208225 64.1986404383 3.0979024805
0.0075 0.0045 0.7904 0.1976 0.5282434065 0.0731433960 2.7609842781 0.2204971307 46.5441665066 0.8966543845 15.2974525466 0.6220755739 65.1308467378 1.8123704851
0.0075 0.005 0.79 0.1975 0.5257533703 0.0836840911 3.2253759800 0.4154965366 46.2652655075 2.3206158451 15.0654364528 0.4699762951 65.0818313106 3.2897727679
0.0075 0.0055 0.7896 0.1974 0.5051216413 0.0254532130 3.5912307871 0.2583735158 45.9459890854 1.4281102015 15.1101368011 0.6761840658 65.1524783149 2.3881209961
0.0075 0.006 0.7892 0.1973 0.5424721851 0.0712505291 3.8526950227 0.2164365761 46.7404531785 1.7120089894 15.4358107677 0.5589181978 66.5714311540 2.5586142924
0.0075 0.0065 0.7888 0.1972 0.5449622214 0.0431931913 4.1531837710 0.3738316124 46.0236341297 1.6610185606 14.9164352916 0.5924905616 65.6382154137 2.6705339259
0.0075 0.006999999999999999 0.7884 0.1971 0.5342906374 0.0608103441 4.5531850268 0.6301764064 46.5199412528 2.7896880660 15.1555466788 0.6580210435 66.7629635958 4.1386958600
0.0005 0.006 0.7948 0.1987 0.0377062634 0.0130020209 3.8868414713 0.2234472857 46.1888627839 1.5881426783 15.3130621920 1.0298651541 65.4264727106 2.8544571390
0.0075 0.0075 0.7879999999999999 0.19699999999999998 0.5410493073 0.0723921887 4.8419664212 0.5231541238 46.8243098264 1.5429133066 15.0597602180 0.4274170816 67.2670857729 2.5658767007
0.0075 0.008 0.7876 0.1969 0.5214847367 0.0453538831 5.0292840825 0.4042852884 46.1056272965 0.8179811629 14.9937739895 0.3411825518 66.6501701052 1.6088028862
0.0075 0.0085 0.7872 0.1968 0.5510094523 0.0572432093 5.5463588766 0.3346792815 45.7198867165 1.8749718863 15.3244146615 0.4179025411 67.1416697069 2.6847969182
0.0075 0.009000000000000001 0.7868 0.1967 0.5197061393 0.0462380576 5.6370908688 0.7492452381 46.9174838795 0.7543720788 14.9774548147 0.1941259823 68.0517357023 1.7439813568
0.0075 0.0095 0.7864 0.1966 0.5563452443 0.0772623990 6.0146530298 0.5182699193 46.3609242021 1.9608740635 14.9391402304 0.6710212187 67.8710627066 3.2274276005
0.0075 0.01 0.7859999999999999 0.1965 0.5136589084 0.0643999614 6.2692879756 0.2983780662 45.7260983200 1.4858197224 15.0398933966 0.6446588500 67.5489386006 2.4932566000
0.008 0.0 0.7936 0.1984 0.5691511451 0.0401821313 0.0000000000 0.0000000000 46.2460095365 1.5685025871 15.2350139648 0.5326784128 62.0501746464 2.1413631312
0.008 0.0005 0.7932 0.1983 0.5695068645 0.0332478789 0.3365864226 0.1402984152 46.8845623807 1.8055130299 15.2087613792 1.0036969024 62.9994170470 2.9827562264
0.008 0.001 0.7928 0.1982 0.5364249542 0.0676278745 0.6673191683 0.1746755675 46.6143576266 1.7153178698 15.2605570210 0.4847202012 63.0786587701 2.4423415130
0.008 0.0015 0.7924 0.1981 0.5744869371 0.0534763615 0.9453688217 0.0924312700 46.6342347580 1.7339940231 15.4123962995 0.2752242264 63.5664868163 2.1551258810
0.0005 0.0065 0.7944 0.1986 0.0373505439 0.0116901345 4.1561106094 0.2714939588 46.8410811559 1.8346448206 15.2385616115 0.5689805974 66.2731039207 2.6868095113
0.008 0.002 0.792 0.198 0.5808898874 0.0676652855 1.2204916367 0.0897139514 47.2529104708 1.9945287774 15.4209106515 0.7612479402 64.4752026464 2.9131559545
0.008 0.0025 0.7916 0.1979 0.5695068645 0.0255920317 1.5278096747 0.1159953999 47.4013677955 2.1175989654 14.9178543503 0.6095183280 64.4165386850 2.8687047250
0.008 0.003 0.7912 0.1978 0.5787555706 0.0742968453 1.9814696356 0.3416818398 46.8677910512 1.5325656179 14.8937303527 0.8161302427 64.3217466101 2.7646745457
0.008 0.0035 0.7908 0.1977 0.5680839867 0.0334905674 2.2331777429 0.1072996702 46.9864326788 1.3406683959 15.3889818313 1.2314077404 65.1766762397 2.7128663739
0.008 0.004 0.7904 0.1976 0.5545666470 0.0340005292 2.6400082885 0.1310956470 47.1864463129 1.1378260672 15.4627728825 0.4167686192 65.8437941309 1.7196908626
0.008 0.0045 0.79 0.1975 0.5723526203 0.0522508185 2.8136673703 0.1755452545 47.0448217521 1.8662932115 15.3208670148 0.5763999050 65.7517087575 2.6704891895
0.008 0.005 0.7896 0.1974 0.5670168283 0.0944473700 3.1678148237 0.1475209172 46.4304941618 1.8481607312 15.1590943255 0.8124281340 65.3244201393 2.9025571524
0.008 0.0055 0.7892 0.1973 0.5687954256 0.0197928397 3.6448894922 0.5220540568 47.1634633798 1.5868117232 15.0214456337 1.0039516715 66.3985939313 3.1326102912
0.008 0.006 0.7888 0.1972 0.5446065019 0.0331716746 3.6878164562 0.6096760550 46.3348354672 1.0865825823 15.1470323267 0.6247340355 65.7142907520 2.3541643474
0.008 0.0065 0.7884 0.1971 0.5663053893 0.0292123444 4.0595249403 0.5196418310 46.0335726954 1.5244819057 14.8852160007 0.1499375008 65.5446190257 2.2232735819
0.0005 0.006999999999999999 0.794 0.1985 0.0380619828 0.0065976132 4.4058674911 0.1683490523 45.9925761120 1.8396022291 15.2697809024 0.4024826673 65.7062864883 2.4170315619
0.008 0.006999999999999999 0.7879999999999999 0.19699999999999998 0.5567009638 0.0649322015 4.4214772962 0.5015295196 47.2305486981 0.8733205321 15.0476982193 0.5351112034 67.2564251774 1.9748934566
0.008 0.0075 0.7876 0.1969 0.5534994886 0.0682165697 4.8302590674 0.3685389531 46.3826648145 1.4824556328 15.1832183230 0.7402863400 66.9496416935 2.6594974956
0.008 0.008 0.7872 0.1968 0.5303777233 0.0643213193 5.3707485692 0.2392142153 46.0298457333 1.1185344039 15.5003779375 0.5836352172 67.4313499633 2.0057051557
0.008 0.0085 0.7868 0.1967 0.5890714351 0.0280454966 5.4761147537 0.7011283456 46.3236545808 1.2562031015 15.0065455176 0.4531443438 67.3953862872 2.4385212875
0.008 0.009000000000000001 0.7864 0.1966 0.5584795611 0.0574902527 5.6429445457 0.4625433776 45.9602757736 1.9298099682 15.2648141970 0.3560508433 67.4265140774 2.8058944418
0.008 0.0095 0.7859999999999999 0.1965 0.5502980134 0.0547669368 5.8995307172 0.9789942867 45.1670540012 0.9742788775 14.8674777672 0.3681465982 66.4843604990 2.3761866992
0.008 0.01 0.7856 0.1964 0.5499422939 0.0780121255 6.2409952039 0.5042549967 45.1676751615 1.6764564455 14.7383434275 1.2535084365 66.6969560868 3.5122320042
0.0085 0.0 0.7932 0.1983 0.6072131279 0.0823427176 0.0000000000 0.0000000000 46.6429310029 2.6211112236 15.1789611470 0.8952854581 62.4291052778 3.5987393993
0.0085 0.0005 0.7928 0.1982 0.6079245668 0.0884419034 0.2917082329 0.0583413203 47.8951902772 1.7342387726 15.3698245391 0.9941577111 64.1646476160 2.8751797074
0.0085 0.001 0.7924 0.1981 0.6097031642 0.0533531767 0.6653679426 0.1083940528 46.4895043954 1.8338883977 15.3662768925 0.5219281612 63.1308523947 2.5175637884
0.0005 0.0075 0.7936 0.1984 0.0412634580 0.0244801164 4.7005025625 0.3615089826 47.7467329525 1.8424148045 15.4762539400 0.3303878245 67.9647529130 2.5587917280
0.0085 0.0015 0.792 0.198 0.5961858245 0.0443951574 0.9834177217 0.2112917007 46.7168490851 0.5024630571 15.3265432495 0.8600877068 63.6229958808 1.6182376220
0.0085 0.002 0.7916 0.1979 0.5808898874 0.0448037105 1.3980531698 0.0631063898 47.5902005432 1.0319864731 15.3911104193 0.7805158135 64.9602540197 1.9204123869
0.0085 0.0025 0.7912 0.1978 0.5990315802 0.0760740821 1.6429319874 0.1895201667 46.2304805277 2.0079699980 15.3378957189 0.5248714210 63.8103398142 2.7984356678
0.0085 0.003 0.7908 0.1977 0.6178847119 0.0862163016 1.9726891202 0.2451565737 47.3715520985 2.0876777203 15.1690277362 0.3255309472 65.1311536668 2.7445815428
0.0085 0.0035 0.7904 0.1976 0.5908500325 0.0415689816 2.2614705147 0.2393415077 46.6758525017 1.0690355574 15.3904008900 0.4930774581 64.9185739389 1.8430235048
0.0085 0.004 0.79 0.1975 0.6054345306 0.0368714852 2.6165935809 0.3359623001 46.5025487629 3.0120920639 15.3244146615 0.5330940926 65.0489915359 3.9180199418
0.0085 0.0045 0.7896 0.1974 0.6000987386 0.0572078303 2.8585455600 0.2545583057 46.8385965145 1.8055540600 15.2605570210 0.6658637044 65.5577978341 2.7831839004
0.0085 0.005 0.7892 0.1973 0.5912057519 0.0431931913 3.1248878596 0.2084800362 45.8323167406 2.2984846874 15.3237051321 0.4292177500 64.8721154842 2.9793756649
0.0085 0.0055 0.7888 0.1972 0.5986758607 0.0643291878 3.4887914411 0.3451188117 46.8926374653 1.5973394255 15.1874754991 0.2404875354 66.1675802662 2.2472749604
0.0085 0.006 0.7884 0.1971 0.5936957882 0.0723572217 3.7883045766 0.2333815953 46.1410334367 1.8526730018 15.3485386590 0.3019828885 65.8715724605 2.4603947073
0.0005 0.008 0.7932 0.1983 0.0345047882 0.0186337251 5.1063574952 0.1177868149 47.6939343224 1.6557790966 15.0966557437 0.6083211762 67.9314523495 2.4005208128
0.0085 0.0065 0.7879999999999999 0.19699999999999998 0.5983201413 0.0442352567 4.1200129351 0.3707636788 46.5323644599 0.5599904427 15.4116867701 0.8287035386 66.6623843064 1.8036929168
0.0085 0.006999999999999999 0.7876 0.1969 0.6000987386 0.0259065385 4.3902576860 0.4726237458 46.7926306483 1.4808045954 15.2037946738 0.8570761991 66.9867817467 2.8364110788
0.0085 0.0075 0.7872 0.1968 0.6075688474 0.0604764940 4.9005031904 0.7943813178 46.3056409306 1.2502252942 15.0526649247 0.3853991991 66.8663778931 2.4904823051
0.0085 0.008 0.7868 0.1967 0.5577681222 0.0554100867 5.0926989158 0.1849037257 46.4497501327 1.4574036945 14.9810024614 0.6142967173 67.0812196321 2.3120142242
0.0085 0.0085 0.7864 0.1966 0.5912057519 0.0762468722 5.3629436667 0.4238069273 45.7658525827 1.1133550381 15.2094709086 0.6012422839 66.9294729099 2.2146511215
0.0085 0.009000000000000001 0.7859999999999999 0.1965 0.5887157157 0.0663204578 5.5531881664 0.2194239771 45.9602757736 1.1221835581 15.0008692829 0.5530434158 67.1030489386 1.9609714088
0.0085 0.0095 0.7856 0.1964 0.5976087023 0.0585372022 6.0585556067 0.2718443189 45.8273474578 0.5857196310 14.9852596375 0.3575070438 67.4687714043 1.2736081959
0.0085 0.01 0.7852 0.1963 0.5855142405 0.0809728776 6.2322146885 1.1239229052 46.0714634770 2.8565354100 15.3286718375 1.2901296091 68.2178642435 5.3515608019
0.009000000000000001 0.0 0.7928 0.1982 0.6207304676 0.0247474418 0.0000000000 0.0000000000 47.3460845240 0.7532869778 15.6444123933 0.6924570148 63.6112273849 1.4704914344
0.009000000000000001 0.0005 0.7924 0.1981 0.6249991012 0.0573845072 0.3248790688 0.0767206438 47.1802347094 2.1722573518 15.4712872346 0.6916073311 63.6014001140 2.9979698339
0.0005 0.0085 0.7928 0.1982 0.0369948244 0.0026619607 5.3483094744 0.5799966926 46.5149719699 2.1226728027 15.0732412755 0.4105079472 66.9735175442 3.1158394032
0.009000000000000001 0.001 0.792 0.198 0.6388721603 0.0535898193 0.6653679426 0.1076892726 47.8572994955 2.2501031198 15.3386052482 0.2854601518 64.5001448466 2.6968423635
0.009000000000000001 0.0015 0.7916 0.1979 0.6346035268 0.0432400386 0.9795152704 0.1608311862 46.9889173203 2.6480543098 15.3123526627 0.7942850578 63.9153887802 3.6464105924
0.009000000000000001 0.002 0.7912 0.1978 0.6303348932 0.0760474642 1.3082967904 0.1087097132 46.5808149675 1.9141054049 15.4847682920 0.8623674577 64.0042149431 2.9612300400
0.009000000000000001 0.0025 0.7908 0.1977 0.6314020516 0.1348359784 1.6263465695 0.1612095018 46.1845146615 1.3100600267 15.1143939771 0.7072495060 63.5566572597 2.3133550129
0.009000000000000001 0.003 0.7904 0.1976 0.6342478073 0.0555013569 2.0039087305 0.1461987630 47.0373678279 1.9972290493 15.2456569048 0.6776744394 64.9211812705 2.8766036086
0.009000000000000001 0.0035 0.79 0.1975 0.6139717977 0.0304675332 2.3239097351 0.2042365688 46.6764736621 1.3850254661 15.4116867701 0.8148091093 65.0260419650 2.4345386774
0.009000000000000001 0.004 0.7896 0.1974 0.6545238168 0.0584506726 2.5717153912 0.2752819115 46.6882757088 0.9890589466 14.9568784639 0.3642035591 64.8713933807 1.6869950898
0.009000000000000001 0.0045 0.7892 0.1973 0.6253548206 0.0137953127 2.9287896830 0.2950547383 45.7472177721 2.2314397052 15.1995374978 0.7940467066 64.5008997735 3.3343364628
0.009000000000000001 0.005 0.7888 0.1972 0.6445636718 0.0936454718 3.3200104234 0.3604542803 46.2627808661 1.3704526193 15.0342171618 0.8162042616 65.2615721231 2.6407566330
0.009000000000000001 0.0055 0.7884 0.1971 0.6310463321 0.0703713446 3.6156211076 0.3442904326 47.1653268609 0.8933434838 14.8944398821 0.3567063046 66.3064341827 1.6647115656
0.0005 0.009000000000000001 0.7924 0.1981 0.0316590324 0.0213905446 5.7805059532 0.2877644391 46.1733337751 1.4057636962 15.0065455176 0.3758228958 66.9920442783 2.0907415757
0.009000000000000001 0.006 0.7879999999999999 0.19699999999999998 0.6385164409 0.0520372716 3.8663536021 0.3365284464 46.2888696010 1.9261780961 14.9625546986 0.7377003527 65.7562943426 3.0524441668
0.009000000000000001 0.0065 0.7876 0.1969 0.6171732729 0.0675679738 4.1736716402 0.5441296284 46.5559685533 0.9549479369 14.9944835189 0.6958540560 66.3412969853 2.2624995951
0.009000000000000001 0.006999999999999999 0.7872 0.1968 0.6079245668 0.0734334569 4.4887945807 0.6232448049 46.5298798184 1.0599595023 15.2513331396 0.5977758362 66.8779321055 2.3544136003
0.009000000000000001 0.0075 0.7868 0.1967 0.6410064771 0.0450290826 4.7414783009 0.5363209083 47.0361255072 1.9907800762 14.9859691668 0.7525213445 67.4045794520 3.3246514116
0.009000000000000001 0.008 0.7864 0.1966 0.6563024142 0.0492385646 5.0302596953 0.3831265204 46.4671426227 0.5780543755 15.0938176263 0.4823672473 67.2475223585 1.4927867078
0.009000000000000001 0.0085 0.7859999999999999 0.1965 0.6481208664 0.1140656497 5.2829434155 0.2704401550 46.6466579651 1.5465540678 15.0306695152 0.8973501450 67.6083917622 2.8284100175
0.009000000000000001 0.009000000000000001 0.7856 0.1964 0.6346035268 0.0376054533 5.7229447969 0.4531886944 45.7919413176 1.0780380666 15.0625983354 0.5099813384 67.2120879767 2.0788135527
0.009000000000000001 0.0095 0.7852 0.1963 0.6303348932 0.0198183953 6.0819703143 0.2711712277 45.5093133564 1.7847051487 15.0916890383 0.7158584931 67.3133076022 2.7915532648
0.009000000000000001 0.01 0.7848 0.1962 0.6232205039 0.0375515772 6.1307509553 0.3101405481 45.9975453948 1.4508763529 15.1037510371 0.6752632133 67.8552678911 2.4738316915
0.0095 0.0 0.7924 0.1981 0.6726655096 0.0350992562 0.0000000000 0.0000000000 46.8559890044 2.6242789234 15.4954112321 0.2968309862 63.0240657461 2.9562091658
0.0 0.002 0.7984 0.1996 0.0000000000 0.0000000000 1.3151260802 0.1818517172 46.6516272479 1.9146310463 15.4535490011 0.9265594737 63.4203023292 3.0230422372
0.0005 0.0095 0.792 0.198 0.0337933492 0.0152586652 5.9483113581 0.3775810677 46.3851494559 1.2589987227 14.9164352916 0.4075836925 67.2836894548 2.0594221481
0.0095 0.0005 0.792 0.198 0.6715983512 0.0667237179 0.3034155867 0.0397015684 46.9547535008 1.4464081311 15.1307131519 0.4819997357 63.0604805906 2.0348331531
0.0095 0.001 0.7916 0.1979 0.6662625592 0.0869761372 0.6243922042 0.0655913720 47.4380162564 1.1575936096 15.3322194842 0.2682884210 64.0608905040 1.5784495398
0.0095 0.0015 0.7912 0.1978 0.6776455821 0.0896525973 0.9902470114 0.1267545971 46.5441665066 1.7323377182 15.4783825280 0.3434297912 63.6904416281 2.2921747038
0.0095 0.002 0.7908 0.1977 0.7093046145 0.1048835693 1.2731747289 0.0790186158 46.7323780939 1.7377282590 15.3038383106 0.4866647201 64.0186957479 2.4082951642
0.0095 0.0025 0.7904 0.1976 0.6587924504 0.0649945314 1.5307365132 0.1022114495 46.6926238313 1.9382910486 14.9135971742 0.6449524120 63.7957499691 2.7504494415
0.0095 0.003 0.79 0.1975 0.6619939256 0.0382725052 1.8731766127 0.1229427002 47.0858183355 2.1261280005 15.3421528949 0.5781963246 64.9631417687 2.8655395305
0.0095 0.0035 0.7896 0.1974 0.6936529581 0.0845385852 2.3180560582 0.3858002885 46.3391835897 0.7460484959 15.0540839833 0.3580023777 64.4049765893 1.5743897473
0.0095 0.004 0.7892 0.1973 0.6819142157 0.0562261850 2.5795202937 0.1018382776 45.8733133240 1.3220031941 15.1250369172 0.7429771687 64.2597847506 2.2230448254
0.0095 0.0045 0.7888 0.1972 0.6844042519 0.0818433113 3.0195216751 0.1656819228 47.1032108254 1.8970705016 15.4237487689 0.2457717865 66.2308855213 2.3903675222
0.0095 0.005 0.7884 0.1971 0.6712426317 0.0679265857 3.1024487648 0.4732677573 46.4131016718 1.8782188240 15.2626856090 0.5270499317 65.4494786773 2.9464630987
0.0005 0.01 0.7916 0.1979 0.0316590324 0.0131952265 6.0927020554 0.7448725607 46.5249105356 2.0408610775 14.9973216362 1.0316624905 67.6465932596 3.8305913552
0.0095 0.0055 0.7879999999999999 0.19699999999999998 0.6833370936 0.0597947387 3.5014744078 0.3492312347 46.4553405759 1.3527817244 15.4074295941 1.0396675078 66.0475816714 2.8014752056
0.0095 0.006 0.7876 0.1969 0.6598596088 0.0593102875 3.8751341175 0.2957635873 45.9354293594 2.1825117645 15.1193606825 0.5246181436 65.5897837682 3.0622037829
0.0095 0.0065 0.7872 0.1968 0.6918743607 0.0332174182 4.0536712634 0.3954783479 46.9013337103 1.0865470722 15.1250369172 0.5568896858 66.7719162516 2.0721325241
0.0095 0.006999999999999999 0.7868 0.1967 0.6794241794 0.0831196972 4.4536725192 0.3770462715 45.6024874095 0.6315462903 15.0391838672 0.7535108044 65.7747679753 1.8452230634
0.0095 0.0075 0.7864 0.1966 0.6623496451 0.1104129384 4.6468438574 0.4224121854 45.3558867489 1.1207192630 14.9625546986 0.7153604144 65.6276349500 2.3689048012
0.0095 0.008 0.7859999999999999 0.1965 0.6666182787 0.0514700377 5.1980651002 0.1532178112 46.0335726954 1.1806779678 14.7844628346 0.5869587621 66.6827189089 1.9723245788
0.0095 0.0085 0.7856 0.1964 0.6833370936 0.0741195093 5.4214804358 0.7374652072 46.8976067482 1.5490000686 15.0519553953 0.5741035098 68.0543796729 2.9346882949
0.0095 0.009000000000000001 0.7852 0.1963 0.6360264046 0.0867430505 5.6117249355 0.4405883046 46.1223986260 0.9667666000 14.7099622540 0.4538015642 67.0801122201 1.9478995193
0.0095 0.0095 0.7848 0.1962 0.6715983512 0.0518228448 6.0370921247 0.3976193798 45.8801460879 1.2118875126 15.1051700957 0.5526937525 67.6940066595 2.2140234897
0.0095 0.01 0.7844 0.1961 0.6758669848 0.0757941275 6.2390439782 0.1661408764 45.9851221877 1.2348842817 14.8837969420 0.7411182540 67.7838300927 2.2179375396
0.001 0.0 0.7992 0.1998 0.0757682462 0.0182217275 0.0000000000 0.0000000000 48.2647806880 0.7853530589 15.5493354619 1.0935962604 63.8898843961 1.8971710468
0.01 0.0 0.792 0.198 0.7345606966 0.0698153260 0.0000000000 0.0000000000 47.7827602530 2.2631216921 15.5053446429 0.7356502016 64.0226655925 3.0685872197
0.01 0.0005 0.7916 0.1979 0.7299363436 0.0458643662 0.3346351970 0.0869555119 47.4591357085 1.8153591750 15.5202447590 0.3115601417 64.0439520081 2.2597391948
0.01 0.001 0.7912 0.1978 0.7274463073 0.0716048352 0.6097580119 0.1451008844 46.8640640891 1.0114916923 15.0895604503 0.9101090541 63.2908288586 2.1383064660
0.01 0.0015 0.7908 0.1977 0.6989887500 0.0864332425 0.9746372063 0.1230046204 46.3043986098 1.6594493884 15.3762103032 0.3600999453 63.3542348693 2.2289871966
0.01 0.002 0.7904 0.1976 0.7185533207 0.1003355922 1.2634186007 0.1565850976 47.1361323242 2.1255283208 15.1739944416 0.8052754774 64.2920986872 3.1877244880
0.01 0.0025 0.79 0.1975 0.6918743607 0.0362764099 1.5970781849 0.1791093349 46.4242825582 1.8728848930 15.1761230296 1.1604863704 63.8893581334 3.2487570082
0.01 0.003 0.7896 0.1974 0.7103717729 0.0825269160 1.9531768639 0.1812225431 46.3000504874 1.4194545701 15.2073423205 0.4021623309 64.1709414447 2.0853663601
0.01 0.0035 0.7892 0.1973 0.6964987138 0.0496276464 2.2839096095 0.1319640312 46.4087535494 1.6187424531 15.1697372656 0.3904088073 64.5588991383 2.1907429380
0.01 0.004 0.7888 0.1972 0.7096603340 0.0522798709 2.6243984834 0.1038008026 46.0143167244 2.7300053397 14.9554594052 0.9120099242 64.3038349470 3.7980959374
0.01 0.0045 0.7884 0.1971 0.6911629218 0.0718024830 2.9843996137 0.2785814529 46.1994225100 2.2820298624 15.1534180908 1.1238604292 65.0284031363 3.7562742275
0.001 0.0005 0.7988 0.1997 0.0736339294 0.0097027334 0.3453669380 0.0791149213 46.8410811559 3.5413928906 15.6096454557 0.4745260926 62.8697274790 4.1047366379
0.01 0.005 0.7879999999999999 0.19699999999999998 0.7139289676 0.0623717338 3.2819615235 0.1827705879 46.5876477314 0.9997509811 15.3059668986 0.5098470673 65.8895051211 1.7547403701
0.01 0.0055 0.7876 0.1969 0.7146404065 0.0409556553 3.5707429179 0.3852867832 46.1317160314 2.0428399288 15.0193170457 0.6701894291 65.4364164015 3.1392717964
0.01 0.006 0.7872 0.1968 0.6904514829 0.0716896081 3.8995244380 0.2793457382 46.3727262488 2.5363674256 15.1264559759 0.7664283239 66.0891581456 3.6538310958
0.01 0.0065 0.7868 0.1967 0.7082374561 0.0487426537 4.0926957762 0.5159138000 46.5193200924 1.8027498969 15.2229519660 0.4732087293 66.5432052907 2.8406150799
0.01 0.006999999999999999 0.7864 0.1966 0.6876057271 0.0499833318 4.5063556115 0.2641299416 46.4714907451 1.7455441518 15.2094709086 0.4282736957 66.8749229923 2.4879311209
0.01 0.0075 0.7859999999999999 0.1965 0.7043245420 0.0665109794 4.8126980367 0.4714784588 46.3671358056 2.5505736690 15.0001597536 0.5876753581 66.8843181379 3.6762384653
0.01 0.008 0.7856 0.1964 0.7107274924 0.0612250969 5.1395283311 0.3561507969 46.1478662006 1.6554668118 15.2889381945 0.7282356951 67.2870602186 2.8010784007
0.01 0.0085 0.7852 0.1963 0.7185533207 0.0711794562 5.2019675515 0.3259539803 46.7640572720 1.6721793642 15.2747476077 0.4579098087 67.9593257519 2.5272226094
0.01 0.009000000000000001 0.7848 0.1962 0.7107274924 0.0724341268 5.8361158839 0.4143587409 46.3957091819 1.0201457784 14.9036637635 0.4533886924 67.8462163217 1.9603273385
0.01 0.0095 0.7844 0.1961 0.7085931756 0.0558196273 6.3131905525 0.2642740465 45.6378935497 1.9114693778 15.0519553953 0.3984346825 67.7116326731 2.6299977341
0.001 0.001 0.7984 0.1996 0.0757682462 0.0111584836 0.6809777477 0.0600140674 47.3137841855 0.8832279929 15.7160748565 0.5821600669 63.7866050359 1.5365606108
0.01 0.01 0.784 0.196 0.6715983512 0.0880173890 6.0253847708 0.4273763239 45.5559003829 1.8227982083 14.8426442403 0.7506324121 67.0955277452 3.0888243333
0.001 0.0015 0.7979999999999999 0.1995 0.0736339294 0.0180823090 0.9921982370 0.1256383264 47.3740367399 0.9779644569 15.6515076867 0.3413831676 64.0913765930 1.4630682599
0.001 0.002 0.7976 0.1994 0.0686538569 0.0315449166 1.2312233777 0.1925297187 46.6106306645 1.9007125209 15.4173630049 0.2014063737 63.3278709040 2.3261935299
0.001 0.0025 0.7972 0.1993 0.0693652958 0.0174266236 1.6361026976 0.2503050623 46.9727671510 1.2141636990 15.4379393557 1.0211662988 64.1161745001 2.5030616837
0.001 0.003 0.7968 0.1992 0.0693652958 0.0163785542 2.0370795663 0.1479075368 46.9907808013 1.6997789500 15.4939921735 0.9280101283 64.5912178369 2.7920751693
0.001 0.0035 0.7964 0.1991 0.0686538569 0.0194315319 2.2019581327 0.2515946384 46.6659139360 1.3772098648 15.3655673631 1.1134448389 64.3020932887 2.7616808740
0.0 0.0025 0.7979999999999999 0.1995 0.0000000000 0.0000000000 1.5970781849 0.2179441302 47.4616203499 2.1869664991 15.5741689887 0.7604486407 64.6328675235 3.1653592700
0.001 0.004 0.7959999999999999 0.19899999999999998 0.0786140019 0.0235313199 2.5190322989 0.2716762025 47.2206101324 1.5836982382 15.1484513854 0.5524131335 64.9667078186 2.4313188941
0.001 0.0045 0.7956 0.1989 0.0633180649 0.0189034023 2.7453744730 0.2324662416 46.7727535170 1.5144872867 15.2357234941 0.6186282101 64.8171695490 2.3844851407
0.001 0.005 0.7952 0.1988 0.0743453683 0.0082355010 3.1785465647 0.1365300340 46.9969924049 1.5242824531 15.2555903156 0.9414189708 65.5054746535 2.6104669589
0.001 0.0055 0.7948 0.1987 0.0658081011 0.0100612659 3.4897670540 0.2540043152 47.6734360307 1.3943377286 15.1420656214 0.5218471318 66.3710768072 2.1802504415
0.001 0.006 0.7944 0.1986 0.0754125267 0.0158444973 3.8878170842 0.1537635134 47.2255794152 2.2608926278 15.2818429011 0.7627833099 66.4706519272 3.1932839484
0.001 0.0065 0.794 0.1985 0.0771911241 0.0245007834 4.0741591326 0.3551766672 46.5485146291 1.6372900889 15.0987843317 0.2637693807 65.7986492175 2.2807369202
0.001 0.006999999999999999 0.7936 0.1984 0.0665195401 0.0126468151 4.5512338012 0.3615300452 46.2317228484 1.3756625080 15.5266305230 0.7528450677 66.3761067127 2.5026844360
0.001 0.0075 0.7932 0.1983 0.0718553321 0.0320226558 4.7385514624 0.4323010748 46.4857774333 0.9525497577 15.0810460982 0.3763315789 66.3772303260 1.7932050672
0.001 0.008 0.7928 0.1982 0.0754125267 0.0164710021 5.2497725796 0.4737260814 47.1976271993 1.1526071839 15.4315535916 0.5395297670 67.9543658972 2.1823340344
0.001 0.0085 0.7924 0.1981 0.0640295038 0.0249511279 5.4361146281 0.4870878293 47.4709377552 2.0271940978 15.4705777053 0.8526570855 68.4416595924 3.3918901405
0.0 0.003 0.7976 0.1994 0.0000000000 0.0000000000 1.9619573792 0.1414335779 46.9584804629 0.9111522581 15.3698245391 0.5399439017 64.2902623812 1.5925297377
0.001 0.009000000000000001 0.792 0.198 0.0747010878 0.0215790112 5.6380664816 0.5880412691 47.2491835087 2.0809350249 15.1995374978 0.3330890752 68.1614885759 3.0236443804
0.001 0.0095 0.7916 0.1979 0.0736339294 0.0251128873 5.9278234889 0.6261397642 46.4497501327 2.2448133629 15.2080518499 0.3004050359 67.6592594009 3.1964710503
0.001 0.01 0.7912 0.1978 0.0682981374 0.0223396356 6.2907514576 0.4570451907 46.3236545808 1.7642065116 14.9441069358 0.4535574381 67.6268111116 2.6971487760
0.0015 0.0 0.7988 0.1997 0.1060044008 0.0285108652 0.0000000000 0.0000000000 47.4982688108 3.0447367100 15.5337258164 0.8914422251 63.1379990280 3.9646898003
0.0015 0.0005 0.7984 0.1996 0.1056486813 0.0126468151 0.3102448765 0.0924724512 46.7609514702 1.4858436129 15.4258773569 0.4356163451 62.6027223849 2.0265792243
0.0015 0.001 0.7979999999999999 0.1995 0.1077829981 0.0216492632 0.6517093632 0.0982612124 47.2721664418 1.4502762773 15.5897786342 0.8042019748 63.6214374373 2.3743887277
0.0015 0.0015 0.7976 0.1994 0.0978228531 0.0239153559 0.9697591422 0.1248479492 46.3267603826 2.1837842616 15.4464537077 1.3142046373 62.8407960856 3.6467522040
0.0015 0.002 0.7972 0.1993 0.1038700840 0.0211765149 1.2585405367 0.2396117795 47.7448694714 1.2659449179 15.5464973445 0.5541128870 64.6537774366 2.0808460993
0.0015 0.0025 0.7968 0.1992 0.1038700840 0.0337165013 1.6253709566 0.1895201667 47.5405077149 0.8788310512 15.5592688726 1.0024863673 64.8290176281 2.1045540865
0.0015 0.003 0.7964 0.1991 0.1031586450 0.0138684979 1.8643960973 0.1305135142 47.6734360307 1.8748360636 15.4287154743 0.5776980731 65.0697062473 2.5969161488
0.0 0.0035 0.7972 0.1993 0.0000000000 0.0000000000 2.2165923250 0.0858539281 47.1404804467 1.3812259971 15.5103113482 1.0333534235 64.8673841199 2.5004333487
0.0015 0.0035 0.7959999999999999 0.19899999999999998 0.0988900115 0.0289512816 2.2448850968 0.2253982347 46.9777364339 0.9418183972 15.3059668986 0.8785520518 64.6274784408 2.0747199653
0.0015 0.004 0.7956 0.1989 0.1141859485 0.0219741363 2.5736666168 0.2047020764 47.2032176425 1.4607314450 15.0824651569 0.7291200267 64.9735353647 2.4165276844
0.0015 0.0045 0.7952 0.1988 0.1013800477 0.0147527117 2.9024481369 0.4558941726 47.2181254910 1.7400093035 15.1427751507 0.5867528790 65.3647288263 2.7974090668
0.0015 0.005 0.7948 0.1987 0.1049372424 0.0163785542 3.4019619002 0.3318575363 47.3137841855 1.3783378904 15.4180725342 1.0543615525 66.2387558623 2.7809355334
0.0015 0.0055 0.7944 0.1986 0.1049372424 0.0218123046 3.5551331128 0.1862781885 46.6013132592 0.5169845646 15.2598474916 0.2236357238 65.5212311060 .9487107815
0.0015 0.006 0.794 0.1985 0.1010243283 0.0052279871 3.8683048278 0.3638394941 47.1199821550 2.2886959870 15.0540839833 1.0882579568 66.1433952944 3.7460214250
0.0015 0.0065 0.7936 0.1984 0.1024472061 0.0085963493 4.1248909992 0.4342781320 47.0131425741 2.1909599856 15.4876064094 0.5325649893 66.7280871888 3.1663994562
0.0015 0.006999999999999999 0.7932 0.1983 0.1109844733 0.0320226558 4.2917207913 0.5268815072 46.5721187225 1.4936311885 15.2889381945 1.1488995624 66.2637621816 3.2014349139
0.0015 0.0075 0.7928 0.1982 0.1116959122 0.0111130314 4.8400151956 0.4733642835 47.0566237989 1.4286871795 14.9653928160 0.9464983091 66.9737277227 2.8596628035
0.0015 0.008 0.7924 0.1981 0.1003128893 0.0257104226 5.1024550440 0.2116877492 46.7913883276 1.0023565152 15.1441942094 0.8014528841 67.1383504703 2.0412075711
0.0 0.004 0.7968 0.1992 0.0000000000 0.0000000000 2.5746422296 0.3098949311 47.0597296006 1.8131814380 15.4067200648 1.0869415164 65.0410918950 3.2100178855
0.0015 0.0085 0.792 0.198 0.0988900115 0.0296423402 5.5102612023 0.4687248508 46.5963439764 1.9889667059 15.2406901995 0.5162526888 67.4461853897 3.0035865857
0.0015 0.009000000000000001 0.7916 0.1979 0.0978228531 0.0207418309 5.5951395176 0.3683116066 46.7808286016 1.2527349139 15.0476982193 0.4286778739 67.5214891916 2.0704662253
0.0015 0.0095 0.7912 0.1978 0.1070715592 0.0284931070 6.2312390757 0.2868102577 46.1261255882 2.1404634220 15.0129312817 0.3149351295 67.4773675048 2.7707019162
0.0015 0.01 0.7908 0.1977 0.0939099389 0.0212719051 6.2907514576 0.5001231497 46.0776750805 0.9273988577 15.2889381945 0.3371153021 67.7512746715 1.7859092146
0.002 0.0 0.7984 0.1996 0.1387305916 0.0266196073 0.0000000000 0.0000000000 46.6062825420 3.2415939738 15.5003779375 0.6745292086 62.2453910711 3.9427427897
0.002 0.0005 0.7979999999999999 0.1995 0.1401534695 0.0230971254 0.3160985534 0.0560107128 48.2815520175 1.6680005010 15.5592688726 0.9019276181 64.2970729130 2.6490359573
0.002 0.001 0.7976 0.1994 0.1440663836 0.0257497653 0.6351239452 0.1123268929 46.8261733074 1.3813634285 15.4400679437 0.8026831121 63.0454315799 2.3221231988
0.002 0.0015 0.7972 0.1993 0.1333947996 0.0337465116 0.9180516628 0.1389897345 46.9299070866 3.3503540027 15.4656109999 1.0129594308 63.4469645489 4.5360496796
0.002 0.002 0.7968 0.1992 0.1333947996 0.0129239300 1.2770771802 0.1547999668 46.2758252335 1.4234599369 15.3159003094 0.6943737017 63.0021975227 2.2855575354
0.002 0.0025 0.7964 0.1991 0.1408649084 0.0384045252 1.6380539233 0.1430396125 47.1237091171 2.5032389270 15.0732412755 0.6821289748 63.9758692243 3.3668120395
0.0 0.0045 0.7964 0.1991 0.0000000000 0.0000000000 2.8165942088 0.3331171361 47.6212585609 1.4554517469 15.3492481883 0.5859801735 65.7871009580 2.3745490565
0.002 0.003 0.7959999999999999 0.19899999999999998 0.1252132519 0.0400306906 1.9843964741 0.1807808185 46.8472927595 1.9629311933 15.4748348813 0.3412533709 64.4317373668 2.5249960733
0.002 0.0035 0.7956 0.1989 0.1362405554 0.0172221130 2.1551287174 0.0884316470 46.7081528401 2.5014429022 15.2272091420 0.6574454595 64.2267312549 3.2645421217
0.002 0.004 0.7952 0.1988 0.1437106641 0.0361646180 2.6292765475 0.1794703358 47.3585077311 1.1121483683 15.2499140809 0.7064660740 65.3814090236 2.0342493961
0.002 0.0045 0.7948 0.1987 0.1309047634 0.0225650665 2.9687898086 0.3585479979 47.7659889235 0.9057753385 15.6188693371 0.9982006135 66.4845528326 2.2850890164
0.002 0.005 0.7944 0.1986 0.1465564199 0.0383517717 3.2575712030 0.4174163751 46.8653064098 1.2222604980 15.1888945577 0.5899530588 65.4583285904 2.2679817036
0.002 0.0055 0.794 0.1985 0.1540265286 0.0271467794 3.4351327361 0.2358805030 47.3616135328 1.5896492292 15.2896477239 0.5761343280 66.2404205214 2.4288108396
0.002 0.006 0.7936 0.1984 0.1394420305 0.0261011809 3.8390364432 0.1734287282 46.6416886822 1.5806430647 15.1555466788 0.3153696288 65.7757138347 2.0955426026
0.002 0.0065 0.7932 0.1983 0.1383748721 0.0183324989 4.1648911248 0.2595496845 45.7695795448 1.3540463685 15.1378084453 0.4615977795 65.2106539870 2.0935263314
0.002 0.006999999999999999 0.7928 0.1982 0.1387305916 0.0150918988 4.3502575604 0.5395906270 46.4777023487 1.5487180732 15.2768761958 0.6183644868 66.2435666965 2.7217650858
0.002 0.0075 0.7924 0.1981 0.1326833607 0.0298973693 4.7609905573 0.5184168212 46.4466443310 1.5279655875 15.5053446429 0.6454861025 66.8456628919 2.7217658805
