# Supplementary material for: Multipressure Sampling for Improving the Performance of MOF-based Electronic Noses
Source: ACS Sens. 2024 Jul 12;9(7):3531–9. doi: 10.1021/acssensors.4c00199 (PMC11287752; doi:10.1021/acssensors.4c00199)
Supplement: Supplementary file 2 — se4c00199_si_002.zip [file se4c00199_si_002.zip › Multiplex_Adsorption_Data/Methane_5bar/NAYZOE.csv]

methane_comp CO2_comp N2_comp O2_comp methane_mass methane_error CO2_mass CO2_error N2_mass N2_error O2_mass O2_error total_mass total_error
0.0 0.0 0.8 0.2 0.0000000000 0.0000000000 0.0000000000 0.0000000000 45.2901471668 1.2972675434 14.5483797523 0.2433202181 59.8385269191 1.5405877615
0.0 0.0005 0.7996 0.1999 0.0000000000 0.0000000000 0.2687606861 0.0473379097 45.4694653635 0.4449127380 14.5356045681 0.5956086263 60.2738306177 1.0878592740
0.0 0.005 0.7959999999999999 0.19899999999999998 0.0000000000 0.0000000000 2.8331123741 0.0424906606 44.9715870855 1.1745360047 14.4674702524 0.2154621492 62.2721697120 1.4324888145
0.002 0.008 0.792 0.198 0.1607600620 0.0129229279 4.5487306971 0.1393229453 45.1380435820 0.4726943830 14.4902526642 0.2309958361 64.3377870053 .8559360923
0.002 0.0085 0.7916 0.1979 0.1574509239 0.0095476873 4.8300803914 0.1795369903 45.3563196822 1.0595038849 14.5145255142 0.3741222135 64.8583765117 1.6227107760
0.002 0.009000000000000001 0.7912 0.1978 0.1617207795 0.0224014870 5.0683932437 0.1044585721 44.7285195922 1.3390946418 14.4116852815 0.3529549092 64.3703188969 1.8189096101
0.002 0.0095 0.7908 0.1977 0.1574509239 0.0141775923 5.3617464109 0.1800309084 44.7413812924 1.0901974440 14.4270155025 0.2769056986 64.6875941297 1.5613116433
0.002 0.01 0.7904 0.1976 0.1653501567 0.0126195724 5.7256565774 0.1753343282 45.2681517955 1.0027737023 14.5424179996 0.4248119601 65.7015765292 1.6155395630
0.0025 0.0 0.7979999999999999 0.1995 0.2042058423 0.0167098167 0.0000000000 0.0000000000 46.0665092139 0.4333557553 14.6842225441 0.4041021398 60.9549376003 .8541677118
0.0025 0.0005 0.7976 0.1994 0.2023911537 0.0272435523 0.2971591464 0.0324958883 45.4567900648 0.7480622602 14.6471745100 0.2186535380 60.6035148749 1.0264552388
0.0025 0.001 0.7972 0.1993 0.1966268487 0.0110026481 0.5776305378 0.0679473245 45.0968488612 0.2179140601 14.6222629008 0.2315172941 60.4933691485 .5283813268
0.0025 0.0015 0.7968 0.1992 0.2050598134 0.0279618494 0.8540031823 0.0751586459 46.0115207856 0.3639583696 14.5554061036 0.0848415020 61.6259898849 .5519203669
0.0025 0.002 0.7964 0.1991 0.1933177106 0.0196297293 1.1125170013 0.0816606549 45.4204417817 0.7268021842 14.5485926720 0.2538246175 61.2748691656 1.0819171859
0.0 0.0055 0.7956 0.1989 0.0000000000 0.0000000000 3.1127054625 0.1019167818 45.5225897773 0.4426202073 14.5530639865 0.3142597215 63.1883592263 .8587967106
0.0025 0.0025 0.7959999999999999 0.19899999999999998 0.2003629723 0.0154336231 1.4304626495 0.0747423781 45.6141128902 1.4646834470 14.5984158903 0.1989066959 61.8433544023 1.7537661441
0.0025 0.003 0.7956 0.1989 0.2033518712 0.0151414400 1.7071280617 0.1334121251 45.4437419631 0.4960968799 14.5224035444 0.3189802014 61.8766254404 .9636306464
0.0025 0.0035 0.7952 0.1988 0.2023911537 0.0148127684 1.9782308889 0.0596729097 45.6972479377 1.5702204282 14.6659114468 0.2829478193 62.5437814271 1.9276539256
0.0025 0.004 0.7948 0.1987 0.2029248857 0.0152524118 2.2458205044 0.0927366603 45.6979935435 0.6061153845 14.6746411560 0.1814066158 62.8213800896 .8955110724
0.0025 0.0045 0.7944 0.1986 0.1997224940 0.0260898308 2.5090186055 0.1272647123 45.2649829708 0.9793521639 14.4527787906 0.3029523889 62.4265028609 1.4356590959
0.0025 0.005 0.794 0.1985 0.1947054137 0.0110604920 2.8515567349 0.1406138280 45.2042160975 0.4647253995 14.5053699655 0.3785384778 62.7558482116 .9949381973
0.0025 0.0055 0.7936 0.1984 0.1961998631 0.0145206482 3.0925044959 0.1319807395 45.2498844532 0.2531438779 14.5526381470 0.3985152221 63.0912269592 .7981604877
0.0025 0.006 0.7932 0.1983 0.2150939740 0.0156156505 3.3841010573 0.1378360458 45.3975144031 1.5207784272 14.4798195971 0.4348348594 63.4765290315 2.1090649829
0.0025 0.0065 0.7928 0.1982 0.1943851745 0.0112037951 3.6900432327 0.1382210530 45.2770990651 1.2681675344 14.4793937576 0.2131980536 63.6409212299 1.6307904361
0.0025 0.006999999999999999 0.7924 0.1981 0.1990820157 0.0067849066 4.0038901341 0.1751367198 45.3740278201 0.5745174580 14.5871311443 0.1320033680 64.1641311142 .8884424524
0.0 0.006 0.7952 0.1988 0.0000000000 0.0000000000 3.3814661486 0.1462080499 45.4174593584 1.3294620942 14.4834392326 0.3695604630 63.2823647396 1.8452306071
0.0025 0.0075 0.792 0.198 0.2000427332 0.0258440922 4.2650388618 0.1192193510 44.8808095784 0.2938457934 14.3767664447 0.2159329473 63.7226576181 .6548421839
0.0025 0.008 0.7916 0.1979 0.2019641682 0.0201023603 4.6140178790 0.0993341204 44.7018641846 1.5314010913 14.3867736723 0.3498198050 63.9046199041 2.0006573770
0.0025 0.0085 0.7912 0.1978 0.1978010590 0.0193396649 4.8338863706 0.1598350401 45.0096129817 1.0275481436 14.3156584803 0.3988799950 64.3569588916 1.6056028436
0.0025 0.009000000000000001 0.7908 0.1977 0.1991887620 0.0198835029 5.1017687538 0.2469293223 44.8623558347 0.5876684105 14.4238217064 0.2113751501 64.5871350569 1.0658563858
0.0025 0.0095 0.7904 0.1976 0.2012169434 0.0265109552 5.3796052365 0.1747604522 45.2804542913 0.6296346371 14.5023890892 0.3221317291 65.3636655604 1.1530377736
0.0025 0.01 0.79 0.1975 0.2119983287 0.0217867262 5.6957942789 0.1848567378 45.1177258238 0.8438057522 14.4813100353 0.4966383775 65.5068284667 1.5470875937
0.003 0.0 0.7976 0.1994 0.2349488024 0.0131328430 0.0000000000 0.0000000000 45.6318210281 1.3273151993 14.6727248783 0.6930524012 60.5394947088 2.0335004435
0.003 0.0005 0.7972 0.1993 0.2415670785 0.0216629429 0.2637836364 0.0294169560 45.1190306339 0.6875061708 14.6122556732 0.3531043859 60.2366370220 1.0916904556
0.003 0.001 0.7968 0.1992 0.2439154991 0.0388709321 0.5697258117 0.0262774240 45.3716046013 0.6315611290 14.6339734863 0.3481586028 60.8192193984 1.0448680879
0.003 0.0015 0.7964 0.1991 0.2460504269 0.0333418036 0.8338022157 0.0547905843 45.8989343086 1.2413489184 14.6933780928 0.2195094058 61.6721650440 1.5489907121
0.0 0.0065 0.7948 0.1987 0.0000000000 0.0000000000 3.6338318474 0.1597191663 44.9822119683 0.5077055460 14.4668314932 0.4496489789 63.0828753089 1.1170736912
0.003 0.002 0.7959999999999999 0.19899999999999998 0.2372972229 0.0092961336 1.1432576026 0.0913697714 45.5811198332 0.5704184124 14.6331218074 0.3541807018 61.5947964661 1.0252650192
0.003 0.0025 0.7956 0.1989 0.2355892807 0.0118982726 1.4205085501 0.0743099387 45.5734773737 0.9262508530 14.6863517415 0.3404383514 61.9159269460 1.3528974157
0.003 0.003 0.7952 0.1988 0.2424210496 0.0154158935 1.6872198627 0.0618176619 45.0709390594 0.9430646145 14.4838650721 0.3882198900 61.4844450438 1.4085180599
0.003 0.0035 0.7948 0.1987 0.2355892807 0.0216944802 1.9826224033 0.1266922963 45.0543493301 0.9428666722 14.5185709891 0.2221462130 61.7911320032 1.3133996617
0.003 0.004 0.7944 0.1986 0.2465841588 0.0219493004 2.2847585995 0.0843943008 45.4513844227 1.5110821529 14.4402165261 0.2915461366 62.4229437071 1.9089718907
0.003 0.0045 0.794 0.1985 0.2415670785 0.0191858632 2.5608384764 0.1560053197 45.1119473788 1.4743933020 14.5537027457 0.4853292305 62.4680556794 2.1349137154
0.003 0.005 0.7936 0.1984 0.2379377013 0.0104021604 2.7979802582 0.1386940114 45.1520236909 1.1327939983 14.5045182865 0.2668576664 62.6924599369 1.5487478365
0.003 0.0055 0.7932 0.1983 0.2463706660 0.0127846349 3.1352485702 0.0588280843 45.5949135406 0.9866011736 14.5573223812 0.2261404072 63.5338551580 1.2843543000
0.003 0.006 0.7928 0.1982 0.2440222455 0.0100227981 3.4250885258 0.0919570036 45.0455884619 0.8962978862 14.2128182476 0.3483606350 62.9275174808 1.3466383229
0.003 0.0065 0.7924 0.1981 0.2466909052 0.0198720381 3.6771614569 0.1818084637 45.1501596764 0.8202883875 14.4270155025 0.2071112643 63.5010275410 1.2290801536
0.0 0.006999999999999999 0.7944 0.1986 0.0000000000 0.0000000000 4.0076961133 0.2166274738 45.3712317984 0.5810254950 14.6584592560 0.2658411840 64.0373871677 1.0634941528
0.003 0.006999999999999999 0.792 0.198 0.2348420560 0.0323284748 3.9901300554 0.1965201503 44.9406444445 1.0435820752 14.5430567588 0.2531528814 63.7086733147 1.5255835817
0.003 0.0075 0.7916 0.1979 0.2333476066 0.0177776809 4.2369331691 0.1428105984 45.1605981577 1.0136944898 14.3986971775 0.2793812024 64.0295761109 1.4536639715
0.003 0.008 0.7912 0.1978 0.2362297591 0.0128557402 4.5244309836 0.1935050094 45.0493164909 0.5142537360 14.3209814737 0.4737356479 64.1309587073 1.1943501335
0.003 0.0085 0.7908 0.1977 0.2441289919 0.0125143923 4.7574740186 0.1320638410 45.1089649555 0.9022873135 14.3695271736 0.2572916316 64.4800951396 1.3041571784
0.003 0.009000000000000001 0.7904 0.1976 0.2464774124 0.0117789211 5.0970844717 0.2350543054 44.8030801730 0.8435406946 14.3957163012 0.2753716560 64.5423583583 1.3657455771
0.003 0.0095 0.79 0.1975 0.2398591363 0.0235481663 5.3520850791 0.1423633599 44.8401740619 1.1098591020 14.3614362236 0.2514725412 64.7935545009 1.5272431694
0.003 0.01 0.7896 0.1974 0.2406063610 0.0231656881 5.7238999716 0.1668867952 44.9542517505 0.7577565447 14.4521400314 0.3543572966 65.3708981145 1.3021663246
0.0035 0.0 0.7972 0.1993 0.2795687930 0.0281081709 0.0000000000 0.0000000000 45.4439283646 1.2582677352 14.6848613033 0.1830287580 60.4083584609 1.4694046641
0.0035 0.0005 0.7968 0.1992 0.2765798941 0.0349137398 0.2983302169 0.0247315013 45.5084232669 1.2491326380 14.6205595429 0.4509408796 60.7038929208 1.7597187587
0.0035 0.001 0.7964 0.1991 0.2789283147 0.0159277632 0.5527452891 0.0740325928 45.3484908212 0.7833824785 14.5603032575 0.5107613860 60.7404676825 1.3841042205
0.0 0.0075 0.794 0.1985 0.0000000000 0.0000000000 4.3353030934 0.1677290267 45.2168913962 1.1236025952 14.4116852815 0.2557108416 63.9638797711 1.5470424635
0.0035 0.0015 0.7959999999999999 0.19899999999999998 0.2846926197 0.0164070277 0.8469767591 0.0600737494 45.4241698107 1.2422137357 14.5943704153 0.1844155350 61.1502096048 1.5031100478
0.0035 0.002 0.7956 0.1989 0.2821307064 0.0370924887 1.1382805529 0.0897150092 45.0726166724 0.5872697773 14.5715880035 0.2585536533 61.0646159352 .9726309285
0.0035 0.0025 0.7952 0.1988 0.2806362569 0.0343942100 1.4210940853 0.1245883657 45.6456147355 0.9308468217 14.5517864680 0.3501073871 61.8991315457 1.4399367845
0.0035 0.003 0.7948 0.1987 0.2823441991 0.0253058746 1.6728742488 0.0975298584 45.4502660140 0.3308465619 14.6343993258 0.2394399591 62.0398837877 .6931222540
0.0035 0.0035 0.7944 0.1986 0.2888557289 0.0078847944 2.0054582786 0.0612157446 45.2851143276 1.1964809365 14.6380189613 0.3026080134 62.2174472964 1.5681894889
0.0035 0.004 0.794 0.1985 0.2742314736 0.0125471288 2.2856369024 0.1047535515 45.3686221780 0.8051650361 14.5483797523 0.3668912894 62.4768703063 1.2893570058
0.0035 0.0045 0.7936 0.1984 0.2697481252 0.0242443587 2.5640589203 0.0998436354 44.5842448685 0.7724458174 14.5219777049 0.3808952581 61.9400296189 1.2774290696
0.0035 0.005 0.7932 0.1983 0.2694278861 0.0236620895 2.8708793986 0.0827947691 45.2142817759 0.7373777567 14.4834392326 0.3500509257 62.8380282932 1.1938855410
0.0035 0.0055 0.7928 0.1982 0.2775406116 0.0361868685 3.1056790394 0.1548029444 44.9078377890 0.9831209118 14.5820210706 0.4088600075 62.8730785106 1.5829707322
0.0035 0.006 0.7924 0.1981 0.2794620466 0.0253202795 3.3410642154 0.0824669828 44.8694390899 1.2348104492 14.3384408921 0.2970412712 62.8284062440 1.6396389827
0.0 0.008 0.7936 0.1984 0.0000000000 0.0000000000 4.5115492078 0.1473991262 44.9454908822 1.2667602398 14.4815229550 0.5243524511 63.9385630450 1.9385118171
0.0035 0.0065 0.792 0.198 0.2841588878 0.0223566799 3.6622303076 0.1382830506 45.0027161280 0.7084524550 14.5373079260 0.3942142077 63.4864132494 1.2633063932
0.0035 0.006999999999999999 0.7916 0.1979 0.2867208011 0.0242330761 3.9192802885 0.2123855136 45.4467243864 0.9093146583 14.5483797523 0.5444297290 64.2011052283 1.6903629770
0.0035 0.0075 0.7912 0.1978 0.2773271189 0.0167642817 4.2316633517 0.1538565634 45.0975944670 0.4548326822 14.5964996127 0.2221821276 64.2030845503 .8476356549
0.0035 0.008 0.7908 0.1977 0.2831981703 0.0142992357 4.5118419755 0.0526786523 45.0368275937 0.9964649924 14.4299963788 0.5017729953 64.2618641183 1.5652158757
0.0035 0.0085 0.7904 0.1976 0.2723100386 0.0184322301 4.8549656401 0.2057937802 44.7534973868 0.9860242852 14.5026020089 0.3046481899 64.3833750744 1.5148984854
0.0035 0.009000000000000001 0.79 0.1975 0.2815969744 0.0180600253 5.0344321984 0.1648507958 44.8381236460 1.1604926256 14.4048718499 0.2455229542 64.5590246687 1.5889264009
0.0035 0.0095 0.7896 0.1974 0.2835184094 0.0236909657 5.3573548964 0.1242301069 44.7948785091 0.6735047396 14.2852109580 0.2929038927 64.7209627729 1.1143297049
0.0035 0.01 0.7892 0.1973 0.2762596550 0.0114293434 5.7168735484 0.1748840042 44.7432453069 0.6601565778 14.3622879026 0.2742564899 65.0986664129 1.1207264153
0.004 0.0 0.7968 0.1992 0.3070026150 0.0347370530 0.0000000000 0.0000000000 45.0832415552 1.0616647817 14.4170082749 0.2759932610 59.8072524451 1.3723950957
0.004 0.0005 0.7964 0.1991 0.3174637612 0.0254262639 0.2787147856 0.0591825260 44.9753151145 1.3736593680 14.5854277864 0.3645161014 60.1569214477 1.8227842593
0.0 0.0085 0.7932 0.1983 0.0000000000 0.0000000000 4.8154420098 0.0795681886 45.3458812009 1.0505980055 14.4508625130 0.2867168032 64.6121857237 1.4168829973
0.004 0.001 0.7959999999999999 0.19899999999999998 0.3108454850 0.0216313597 0.5708968822 0.0608506096 45.6215689482 0.4860146112 14.5522123075 0.3419848908 61.0555236229 .9104814713
0.004 0.0015 0.7956 0.1989 0.3229078270 0.0189636395 0.8469767591 0.0457542516 45.3428987777 0.3269704630 14.4595922222 0.3634843614 60.9723755860 .7551727155
0.004 0.002 0.7952 0.1988 0.3177840003 0.0262222673 1.1581887519 0.0096923332 45.1361795675 0.8701750052 14.4451136801 0.5296056487 61.0572659998 1.4356952544
0.004 0.0025 0.7948 0.1987 0.3346499298 0.0257522207 1.4339758611 0.1021687728 45.3779422506 0.4690693187 14.5211260260 0.2164295345 61.6676940675 .8134198467
0.004 0.003 0.7944 0.1986 0.3133006520 0.0107384957 1.6980522651 0.0735307342 44.8657110608 1.1579166971 14.4598051419 0.1646220719 61.3368691198 1.4068079989
0.004 0.0035 0.794 0.1985 0.3271776826 0.0274983339 2.0001884613 0.0932381026 45.1833391348 0.8477070786 14.5364562470 0.3375690500 62.0471615257 1.3060125651
0.004 0.004 0.7936 0.1984 0.3176772539 0.0111016245 2.3272099061 0.0683196965 45.5056272452 0.8388020599 14.5979900508 0.2938798390 62.7485044560 1.2121032199
0.004 0.0045 0.7932 0.1983 0.3287788784 0.0152912107 2.5198510079 0.1170133296 45.6830814274 0.7590320221 14.5324107720 0.2333569228 63.0641220857 1.1246934852
0.004 0.005 0.7928 0.1982 0.3318745237 0.0142321402 2.7540651134 0.1163963988 44.7011185788 0.9170613479 14.4204149906 0.1401303063 62.2074732065 1.1878201932
0.004 0.0055 0.7924 0.1981 0.3285653856 0.0336994141 3.1296859852 0.1125842868 45.0683294390 0.8859215289 14.5434825983 0.1277021509 63.0700634081 1.1599073807
0.0 0.009000000000000001 0.7928 0.1982 0.0000000000 0.0000000000 5.0666366380 0.1533431784 45.6905374854 0.8222838866 14.5683942075 0.5081865573 65.3255683309 1.4838136223
0.004 0.006 0.792 0.198 0.3202391673 0.0211239210 3.4259668287 0.1759881734 44.9065329788 0.7421237127 14.4259509038 0.1889192080 63.0786898786 1.1281550151
0.004 0.0065 0.7916 0.1979 0.3141546231 0.0287431378 3.6915070708 0.1272701002 45.3399163544 1.1704678985 14.4204149906 0.2911372013 63.7659930389 1.6176183378
0.004 0.006999999999999999 0.7912 0.1978 0.3093510356 0.0256600202 4.0355090383 0.2355744522 45.1609709606 1.4538465335 14.2779716870 0.2198899135 63.7838027215 1.9349709194
0.004 0.0075 0.7908 0.1977 0.3048676872 0.0099772190 4.2550847623 0.2231450231 44.8804367755 0.8138199440 14.4989823734 0.0815946657 63.9393715984 1.1285368518
0.004 0.008 0.7904 0.1976 0.3211998848 0.0200433224 4.5086215315 0.1760699768 45.1427036183 0.8996785363 14.5396500431 0.3786778560 64.5121750777 1.4744696915
0.004 0.0085 0.79 0.1975 0.3187447178 0.0201114276 4.8652125072 0.1742752047 45.1294691153 0.7713844327 14.4421328038 0.4546430216 64.7555591441 1.4204140866
0.004 0.009000000000000001 0.7896 0.1974 0.3187447178 0.0208568349 5.1568090686 0.1358946490 44.9676726550 0.5206154844 14.3771922841 0.3135618869 64.8204187255 .9909288552
0.004 0.0095 0.7892 0.1973 0.3190649570 0.0292601958 5.4088819997 0.1059317284 44.8247027414 1.4068439623 14.4212666696 0.4626651317 64.9739163677 2.0047010182
0.004 0.01 0.7888 0.1972 0.3240820373 0.0201227561 5.6041580102 0.1385950961 44.9123114238 1.1806276554 14.3160843198 0.2711617902 65.1566357911 1.6105072978
0.0045 0.0 0.7964 0.1991 0.3630444693 0.0317480343 0.0000000000 0.0000000000 45.6292114078 0.7773213213 14.4544821485 0.5979893158 60.4467380256 1.4070586714
0.0 0.0095 0.7924 0.1981 0.0000000000 0.0000000000 5.3667234607 0.1305284057 44.8709303015 0.6715468734 14.4555467472 0.1278979632 64.6932005094 .9299732423
0.0045 0.0005 0.7959999999999999 0.19899999999999998 0.3630444693 0.0326678833 0.2945242377 0.0507561475 45.5069320553 0.8924448349 14.5424179996 0.3632113652 60.7069187619 1.3390802309
0.0045 0.001 0.7956 0.1989 0.3551452365 0.0369755686 0.5703113470 0.0886191711 45.3764510390 0.8351587198 14.4796066774 0.1642824445 60.7815142999 1.1250359040
0.0045 0.0015 0.7952 0.1988 0.3688087743 0.0216881764 0.8493189002 0.0790234019 45.3988192132 0.9137013584 14.6365285231 0.1789113754 61.2534754108 1.1933243121
0.0045 0.002 0.7948 0.1987 0.3642186796 0.0290114613 1.1362311795 0.1068084375 45.4638733199 1.2862216691 14.6086360377 0.4179292811 61.5729592167 1.8399708490
0.0045 0.0025 0.7944 0.1986 0.3677413104 0.0402421145 1.4196302472 0.1148515144 45.5835430521 0.7001036049 14.4953627379 0.2688676378 61.8662773476 1.1240648716
0.0045 0.003 0.794 0.1985 0.3574936571 0.0247725230 1.7018582443 0.0737077037 45.4731933925 0.7994971876 14.4457524393 0.1772658787 61.9782977332 1.0752432930
0.0045 0.0035 0.7936 0.1984 0.3642186796 0.0228407342 1.9460264494 0.0966505727 45.4055296655 0.8292992006 14.4940852195 0.2232251979 62.2098600140 1.1720157054
0.0045 0.004 0.7932 0.1983 0.3648591579 0.0058311284 2.2952982342 0.0845079741 45.1764422811 0.8004134777 14.6503683060 0.3924142513 62.4869679792 1.2831668315
0.0045 0.0045 0.7928 0.1982 0.3736123618 0.0313623725 2.4970151326 0.0983873494 44.9408308459 1.3195351275 14.4233958670 0.4337575871 62.2348542073 1.8830424365
0.0045 0.005 0.7924 0.1981 0.3625107374 0.0235945743 2.7973947230 0.0262513163 45.3266818514 0.8371617714 14.5055828852 0.2035343407 62.9921701970 1.0905420027
0.0 0.001 0.7992 0.1998 0.0000000000 0.0000000000 0.5515742185 0.0482986740 45.6758117707 1.1936913792 14.5398629628 0.4394605591 60.7672489520 1.6814506123
0.0 0.01 0.792 0.198 0.0000000000 0.0000000000 5.7195084571 0.1536112455 45.0605005781 1.4745395922 14.5262360997 0.4717724827 65.3062451349 2.0999233204
0.0045 0.0055 0.792 0.198 0.3595218385 0.0116466132 3.1624759600 0.0841746401 44.8823007900 0.7117700815 14.4953627379 0.3942717037 62.8996613264 1.2018630385
0.0045 0.006 0.7916 0.1979 0.3635782012 0.0150871587 3.3969828331 0.0971282818 44.9842623842 0.3682775710 14.5488055917 0.2387057210 63.2936290102 .7191987325
0.0045 0.0065 0.7912 0.1978 0.3608027951 0.0305078117 3.5925516113 0.1682168524 44.6746495726 0.4931696312 14.4523529511 0.1784394427 63.0803569301 .8703337380
0.0045 0.006999999999999999 0.7908 0.1977 0.3714774340 0.0345106305 3.9951071051 0.1099715663 45.0308627472 0.4226785990 14.5356045681 0.2891214828 63.9330518544 .8562822786
0.0045 0.0075 0.7904 0.1976 0.3516226057 0.0299757850 4.2442523599 0.1860639074 44.6211523560 0.7428649558 14.5749947193 0.3171849527 63.7920220409 1.2760896009
0.0045 0.008 0.79 0.1975 0.3632579621 0.0156535491 4.5528294439 0.0773793214 45.1427036183 1.0776344970 14.3763406052 0.5083513888 64.4351316295 1.6790187563
0.0045 0.0085 0.7896 0.1974 0.3625107374 0.0174411971 4.8101721924 0.1027610218 45.0964760583 0.8368080833 14.4191374722 0.5816808209 64.6882964603 1.5386911231
0.0045 0.009000000000000001 0.7892 0.1973 0.3514091129 0.0135462808 5.0710281524 0.1124075213 44.6845288496 0.4860306248 14.3267303066 0.2473046011 64.4336964215 .8592890280
0.0045 0.0095 0.7888 0.1972 0.3610162879 0.0256777768 5.4308395721 0.1628272397 44.8603054187 0.8554612306 14.3533452737 0.1071018021 65.0055065524 1.1510680492
0.0045 0.01 0.7884 0.1971 0.3616567662 0.0328848187 5.6650536776 0.2425911535 45.1145569991 0.6799524353 14.4870588682 0.2794980114 65.6283263111 1.2349264189
0.0005 0.0 0.7996 0.1999 0.0413108526 0.0081742925 0.0000000000 0.0000000000 45.5337738644 0.6760414477 14.7389429164 0.4771732238 60.3140276334 1.1613889640
0.005 0.0 0.7959999999999999 0.19899999999999998 0.4006191983 0.0403529590 0.0000000000 0.0000000000 45.4545532473 1.1631406387 14.6550525402 0.4288425498 60.5102249858 1.6323361475
0.005 0.0005 0.7956 0.1989 0.4092656558 0.0271513800 0.2813496943 0.0149741414 45.6308890208 1.0155348173 14.6872034204 0.5098438560 61.0087077913 1.5675041947
0.005 0.001 0.7952 0.1988 0.3926132191 0.0238558477 0.5729462557 0.0790494292 45.4353538978 0.6754412928 14.5364562470 0.3100819065 60.9373696196 1.0884284762
0.005 0.0015 0.7948 0.1987 0.4002989591 0.0230334864 0.8226770457 0.0750536534 45.2601365330 1.0170244968 14.5850019469 0.4157597939 61.0681144847 1.5308714305
0.005 0.002 0.7944 0.1986 0.3953886252 0.0179816186 1.1125170013 0.0402701851 45.2925703857 0.9138260791 14.4629989379 0.3205403211 61.2634749501 1.2926182039
0.005 0.0025 0.794 0.1985 0.3973100602 0.0373984264 1.4407095167 0.0991855949 45.2416827893 1.2594336003 14.4883363866 0.2586265844 61.5680387528 1.6546442060
0.005 0.003 0.7936 0.1984 0.3995517344 0.0331814759 1.7188387670 0.0602390302 45.5386203021 1.0841813514 14.6735765573 0.2714652326 62.3305873608 1.4490670901
0.005 0.0035 0.7932 0.1983 0.4195133091 0.0210807228 1.9914054323 0.0783524075 44.9391532329 0.7042330728 14.5172934707 0.2520904940 61.8673654450 1.0557566971
0.005 0.004 0.7928 0.1982 0.3991247488 0.0148127684 2.2551890687 0.0918301509 45.2269570746 1.1975672268 14.4476687169 0.1953159989 62.3289396090 1.4995261450
0.005 0.0045 0.7924 0.1981 0.4024338869 0.0307385120 2.5792828372 0.1098093295 44.8491213316 0.3717688055 14.3827281973 0.2580917456 62.2135662530 .7704083926
0.0005 0.0005 0.7992 0.1998 0.0402433887 0.0058311284 0.2769581798 0.0188283960 45.1676814129 1.2091989621 14.7495889032 0.2817422951 60.2344718846 1.5156007816
0.005 0.005 0.792 0.198 0.4037148435 0.0224177583 2.8448230793 0.0335650142 44.7357892489 0.7267683368 14.4979177747 0.0974177020 62.4822449464 .8801688113
0.005 0.0055 0.7916 0.1979 0.4045688147 0.0185873635 3.1507652547 0.1336329510 45.1399075966 0.5959986393 14.5000469721 0.3686166442 63.1952886381 1.1168355980
0.005 0.006 0.7912 0.1978 0.3997652271 0.0178237703 3.4098646089 0.1015966959 45.0373867980 1.0591447940 14.5066474839 0.4547391369 63.3536641179 1.6333043971
0.005 0.0065 0.7908 0.1977 0.3884501099 0.0167615626 3.6472991584 0.2636638701 44.8601190173 1.1435138255 14.2841463593 0.3338011098 63.1800146449 1.7577403680
0.005 0.006999999999999999 0.7904 0.1976 0.3975235530 0.0299149018 3.9690507859 0.1130947379 45.1246226775 1.1320168614 14.3576036684 0.1445698356 63.8488006848 1.4195963367
0.005 0.0075 0.79 0.1975 0.3935739366 0.0366661027 4.3054407950 0.1477522565 45.1516508880 0.7040159518 14.3901803881 0.1797779066 64.2408460077 1.0682122176
0.005 0.008 0.7896 0.1974 0.4012596766 0.0333718647 4.5724448753 0.1493011589 45.3717910027 0.6866766375 14.4776903998 0.2004134659 64.8231859544 1.0697631270
0.005 0.0085 0.7892 0.1973 0.4041418291 0.0298462598 4.8171986156 0.1857023958 44.8105362311 0.5788797251 14.4238217064 0.1583447305 64.4556983822 .9527731112
0.005 0.009000000000000001 0.7888 0.1972 0.4043553219 0.0108146262 5.1421706870 0.1443958928 44.5807032409 0.6750872847 14.4263767433 0.2534907604 64.5536059931 1.0837885641
0.005 0.0095 0.7884 0.1971 0.3943211613 0.0223240365 5.4121024436 0.0795854223 44.9339339922 0.5300531037 14.4449007603 0.2898856664 65.1852583574 .9218482289
0.0005 0.001 0.7988 0.1997 0.0399231495 0.0118752659 0.5682619736 0.0417909772 45.3072961004 0.9060089308 14.4928077010 0.5092167691 60.4082889245 1.4688919430
0.005 0.01 0.7879999999999999 0.19699999999999998 0.3995517344 0.0122939219 5.7060411461 0.1225574404 44.8774543523 0.9503122615 14.3480222803 0.2240198963 65.3310695131 1.3091835201
0.0055 0.0 0.7956 0.1989 0.4410760797 0.0312648493 0.0000000000 0.0000000000 45.2403779791 0.6009837198 14.4540563090 0.2940420790 60.1355103678 .9262906481
0.0055 0.0005 0.7952 0.1988 0.4307216800 0.0221662675 0.2670040803 0.0327899748 45.5343330688 0.9465335781 14.4781162392 0.1729065583 60.7101750683 1.1743963787
0.0055 0.001 0.7948 0.1987 0.4410760797 0.0278327776 0.5662126001 0.0062518058 45.2992808379 1.8815850434 14.5813823114 0.4952049861 60.8879518291 2.4108746129
0.0055 0.0015 0.7944 0.1986 0.4454526817 0.0271866100 0.8747896842 0.0586880450 45.4825134651 0.2042184227 14.4836521524 0.2126700481 61.2864079834 .5027631258
0.0055 0.002 0.794 0.1985 0.4350982819 0.0154601794 1.1148591423 0.0381542614 45.1436356256 0.7053239806 14.4417069643 0.1777266434 61.1353000141 .9366650648
0.0055 0.0025 0.7936 0.1984 0.4433177539 0.0164901579 1.3722018908 0.0946432220 44.8720487102 0.5673474752 14.4921689418 0.3586529154 61.1797372967 1.0371337705
0.0055 0.003 0.7932 0.1983 0.4392613911 0.0266737846 1.6942462859 0.1560492674 45.1894903828 0.6600732031 14.5479539128 0.3122782798 61.8709519726 1.1550745349
0.0055 0.0035 0.7928 0.1982 0.4464133992 0.0238749462 1.9682767894 0.1061192813 44.9906000336 1.4908701818 14.4278671814 0.4469217221 61.8331574036 2.0677861314
0.0055 0.004 0.7924 0.1981 0.4452391889 0.0191120757 2.2727551266 0.0834382615 44.5915145251 1.0368677564 14.4244604656 0.3693783725 61.7339693062 1.5087964661
0.0005 0.0015 0.7984 0.1996 0.0391759248 0.0100500464 0.8411214065 0.0679473245 45.6541892023 0.5986864106 14.5460376352 0.2168213019 61.0805241688 .8935050834
0.0055 0.0045 0.792 0.198 0.4362724922 0.0217783563 2.5596674058 0.1021519928 45.1221994586 1.0321114205 14.4749224432 0.0536895597 62.5930617998 1.2097313293
0.0055 0.005 0.7916 0.1979 0.4364859850 0.0307266473 2.8272570214 0.1850384079 45.0657198187 1.0755752076 14.4576759445 0.4754371373 62.7871387696 1.7667774001
0.0055 0.0055 0.7912 0.1978 0.4443852178 0.0158704276 3.1185608152 0.2126436430 45.2351587385 0.5442340179 14.4668314932 0.2799971443 63.2649362647 1.0527452328
0.0055 0.006 0.7908 0.1977 0.4387276592 0.0311436135 3.3934696215 0.1444552403 44.7369076576 1.1105701517 14.6105523153 0.4141121928 63.1796572536 1.7002811983
0.0055 0.0065 0.7904 0.1976 0.4397951231 0.0079881683 3.7228332075 0.1467043384 45.2487660445 1.2562165702 14.4374485696 0.1998480571 63.8488429447 1.6107571340
0.0055 0.006999999999999999 0.79 0.1975 0.4579420092 0.0082960558 3.9798831883 0.2002616205 44.7520061752 0.8107330957 14.4566113458 0.2437297720 63.6464427185 1.2630205440
0.0055 0.0075 0.7896 0.1974 0.4492955517 0.0120656478 4.2319561194 0.1708418919 45.0938664379 0.5607662070 14.4208408301 0.3128410494 64.1959589391 1.0565147961
0.0055 0.008 0.7892 0.1973 0.4419300508 0.0295284516 4.5493162324 0.1783856029 44.9896680263 1.1984389364 14.4627860182 0.0799217991 64.4437003277 1.4862747900
0.0055 0.0085 0.7888 0.1972 0.4582622484 0.0344683413 4.7958265784 0.1184084925 44.7853720351 0.8410069952 14.4610826603 0.4073719374 64.5005435222 1.4012557664
0.0055 0.009000000000000001 0.7884 0.1971 0.4380871808 0.0313143766 5.0976700069 0.2442362973 45.1085921526 1.4036099135 14.3995488565 0.4834026461 65.0438981968 2.1625632335
0.0005 0.002 0.7979999999999999 0.1995 0.0435525267 0.0120316014 1.1426720674 0.0805956908 44.9792295450 0.7940348292 14.4647022958 0.2824057455 60.6301564349 1.1690678669
0.0055 0.0095 0.7879999999999999 0.19699999999999998 0.4396883767 0.0372567837 5.3793124688 0.1729600206 44.8493077331 0.2573188158 14.3541969526 0.2643478918 65.0225055312 .7318835119
0.0055 0.01 0.7876 0.1969 0.4528181825 0.0130492822 5.7722066309 0.1784048215 44.7814576046 1.3760041549 14.4329772551 0.3205171254 65.4394596731 1.8879753840
0.006 0.0 0.7952 0.1988 0.4706448295 0.0656829537 0.0000000000 0.0000000000 45.3356291210 1.0108707301 14.4052976894 0.2544846048 60.2115716399 1.3310382886
0.006 0.0005 0.7948 0.1987 0.4773698520 0.0344485003 0.2652474745 0.0433612485 44.8826735930 0.3699756573 14.2992636606 0.2997395692 59.9245545801 .7475249753
0.006 0.001 0.7944 0.1986 0.4754484170 0.0275926511 0.5752883967 0.0343425293 45.0131546093 1.5385458858 14.5277265378 0.3855797128 60.5916179608 1.9860607790
0.006 0.0015 0.794 0.1985 0.4772631056 0.0215236300 0.8390720331 0.0412542734 45.1054233280 0.6597063135 14.4581017840 0.3178811088 60.8798602507 1.0403653257
0.006 0.002 0.7936 0.1984 0.4935953032 0.0317121227 1.1090037897 0.0564851881 45.0286259298 0.3708641338 14.5328366115 0.2604557593 61.1640616342 .7195172039
0.006 0.0025 0.7932 0.1983 0.4786508087 0.0143119801 1.4117255211 0.0355974621 45.2778446710 0.9189451681 14.6192820245 0.4371515461 61.7875030253 1.4060061564
0.006 0.003 0.7928 0.1982 0.4835611426 0.0358960030 1.6957101241 0.1197645074 45.0875287886 0.9777856196 14.4996211326 0.1739354867 61.7664211879 1.3073816167
0.006 0.0035 0.7924 0.1981 0.4855893240 0.0330010394 2.0262447805 0.0744205876 45.1432628227 0.7681627127 14.4868459484 0.4342756794 62.1419428756 1.3098600191
0.0005 0.0025 0.7976 0.1994 0.0403501351 0.0078905729 1.4342686288 0.0907749637 45.4953751653 0.6230824801 14.4830133932 0.2661322957 61.4530073224 .9878803124
0.006 0.004 0.792 0.198 0.4743809531 0.0238348218 2.2771466410 0.0693457697 45.0856647741 0.9974713546 14.6548396205 0.3428962457 62.4920319887 1.4335481918
0.006 0.0045 0.7916 0.1979 0.4733134892 0.0081407683 2.5277557340 0.1429281864 45.0614325853 1.0217686337 14.3650558592 0.3068515444 62.4275576677 1.4796891328
0.006 0.005 0.7912 0.1978 0.4915671218 0.0122456301 2.8784913570 0.1083572518 44.9837031799 0.5872534477 14.3867736723 0.3070695339 62.7405353310 1.0149258635
0.006 0.0055 0.7908 0.1977 0.4747011923 0.0186192142 3.1817986237 0.1214276474 44.8823007900 1.0392134880 14.4879105471 0.3481804780 63.0267111531 1.5274408276
0.006 0.006 0.7904 0.1976 0.4774765984 0.0504340258 3.4130850529 0.1343749213 45.2493252488 0.4894613927 14.3646300197 0.1923031841 63.5045169198 .8665735239
0.006 0.0065 0.79 0.1975 0.4739539676 0.0196598914 3.7131718756 0.1890073004 44.7974881294 0.8438363875 14.3505773171 0.1789812980 63.3351912897 1.2314848773
0.006 0.006999999999999999 0.7896 0.1974 0.4821734395 0.0201136939 3.9263067116 0.0883052407 45.0383188053 0.7595624730 14.4225441880 0.0889953559 63.8693431444 .9569767635
0.006 0.0075 0.7892 0.1973 0.4815329612 0.0172704969 4.2679665381 0.1877880149 45.0826823508 0.6205523543 14.4108336025 0.2118379109 64.2430154526 1.0374487770
0.006 0.008 0.7888 0.1972 0.4839881281 0.0119326994 4.5472668589 0.1405723716 44.9117522194 1.0519533527 14.5722267627 0.4150307617 64.5152339691 1.6194891854
0.006 0.0085 0.7884 0.1971 0.4864432951 0.0288539261 4.8359357440 0.2145217740 44.9290875545 1.2489077556 14.4268025827 0.2770333703 64.6782691763 1.7693168260
0.0005 0.003 0.7972 0.1993 0.0406703742 0.0059777978 1.7200098375 0.0173697830 45.4150361395 0.5780277465 14.5634970535 0.1624866386 61.7392134047 .7638619659
0.006 0.009000000000000001 0.7879999999999999 0.19699999999999998 0.4642400462 0.0261072950 5.1114300856 0.1456371106 45.2435468038 0.6586483103 14.3390796513 0.2383978533 65.1582965869 1.0687905692
0.006 0.0095 0.7876 0.1969 0.4704313367 0.0359759087 5.4557248208 0.1844947192 44.6996273672 1.0218667002 14.3309887013 0.3453544998 64.9567722260 1.5876918279
0.006 0.01 0.7872 0.1968 0.4811059756 0.0324242047 5.5851281141 0.1194061320 44.7628174594 0.2438900417 14.4951498181 0.1588135758 65.3242013672 .5545339542
0.0065 0.0 0.7948 0.1987 0.5096072615 0.0233616125 0.0000000000 0.0000000000 45.1963872365 1.0028513139 14.5204872668 0.3470515940 60.2264817648 1.3732645204
0.0065 0.0005 0.7944 0.1986 0.5093937687 0.0167506820 0.2851556735 0.0318780799 45.1874399668 0.3773973487 14.4842909116 0.2193986790 60.4662803206 .6454247896
0.0065 0.001 0.794 0.1985 0.5201751540 0.0140581388 0.5802654465 0.0646638805 44.8187378950 0.7640091407 14.4527787906 0.2356181771 60.3719572861 1.0783493371
0.0065 0.0015 0.7936 0.1984 0.5328779743 0.0277589875 0.8630789789 0.0439580631 45.0008521135 0.9768257065 14.4836521524 0.4835001703 60.8804612191 1.5320429274
0.0065 0.002 0.7932 0.1983 0.5185739582 0.0362975396 1.1523333992 0.0557151496 44.7007457759 1.0614291184 14.5698846456 0.0771627705 60.9415377789 1.2306045781
0.0065 0.0025 0.7928 0.1982 0.5297823291 0.0171140797 1.4202157824 0.0522866926 45.2211786296 1.1449476994 14.5089896010 0.2501769755 61.6801663421 1.4645254472
0.0065 0.003 0.7924 0.1981 0.5225235746 0.0394528647 1.6313012450 0.0560892662 44.9546245534 0.9950628395 14.6914618151 0.2053411892 61.7999111881 1.2959461596
0.0005 0.0035 0.7968 0.1992 0.0401366423 0.0100000345 2.0215604984 0.1076652718 45.6027424016 0.7834012841 14.5675425285 0.4189849268 62.2319820708 1.3200515172
0.0065 0.0035 0.792 0.198 0.5296755827 0.0324593285 2.0291724568 0.1490920423 45.1046777222 1.2888047109 14.5204872668 0.2016771428 62.1840130285 1.6720332245
0.0065 0.004 0.7916 0.1979 0.5101409935 0.0155337087 2.2595805831 0.0863858017 45.1238770717 1.0458788631 14.5113317181 0.1640084672 62.4049303664 1.3118068407
0.0065 0.0045 0.7912 0.1978 0.5139838635 0.0303955540 2.5991910362 0.0746551721 44.5156491342 0.5380366109 14.5273006983 0.1556814601 62.1561247322 .7987687971
0.0065 0.005 0.7908 0.1977 0.5182537190 0.0137201296 2.8357472827 0.1203328391 45.1119473788 1.3675836397 14.5575353009 0.3548712239 63.0234836814 1.8565078323
0.0065 0.0055 0.7904 0.1976 0.5217763499 0.0272452253 3.1645253334 0.1497803325 44.8476301200 1.2234267844 14.4344676933 0.3125313614 62.9683994966 1.7129837036
0.0065 0.006 0.79 0.1975 0.5145175954 0.0222381194 3.3823444515 0.1513084756 45.2737438390 1.0427721728 14.4395777669 0.2580552070 63.6101836528 1.4743739748
0.0065 0.0065 0.7896 0.1974 0.5197481685 0.0097694818 3.7084875935 0.2298746120 44.7128618703 1.4024850195 14.5004728116 0.3624656942 63.4415704439 2.0045948075
0.0065 0.006999999999999999 0.7892 0.1973 0.5116354429 0.0193749842 3.9854457733 0.1264620622 44.9408308459 0.4676063122 14.4193503920 0.3336734204 63.8572624541 .9471167790
0.0065 0.0075 0.7888 0.1972 0.5157985521 0.0259777816 4.3332537200 0.1332192456 45.0273211196 0.3153467462 14.2977732224 0.1843909504 64.1741466141 .6589347238
0.0065 0.008 0.7884 0.1971 0.5365073516 0.0300289565 4.5537077468 0.2469015515 45.2411235849 0.7031161599 14.4583147037 0.1015517776 64.7896533870 1.0815984455
0.0005 0.004 0.7964 0.1991 0.0429120484 0.0128202369 2.3034957279 0.0763354758 45.5358242804 0.9288438027 14.6341864060 0.1204184883 62.5164184627 1.1384180037
0.0065 0.0085 0.7879999999999999 0.19699999999999998 0.5053374060 0.0317552118 4.7946555079 0.2331989294 44.5842448685 0.6772612991 14.3893287091 0.2175010282 64.2735664915 1.1597164685
0.0065 0.009000000000000001 0.7876 0.1969 0.5261529518 0.0284466609 5.0824460901 0.1017720255 45.0040209381 0.9660397270 14.4129627999 0.1587564737 65.0255827799 1.2550148871
0.0065 0.0095 0.7872 0.1968 0.5192144365 0.0393336907 5.4194216344 0.2285043396 44.5799576351 0.8906396353 14.4461782788 0.5649280243 64.9647719848 1.7234056899
0.0065 0.01 0.7868 0.1967 0.5115286965 0.0413239524 5.6591983250 0.1464306513 44.6323364431 1.2603007850 14.4500108340 0.2768035189 65.2530742986 1.7248589076
0.006999999999999999 0.0 0.7944 0.1986 0.5730146166 0.0149840907 0.0000000000 0.0000000000 44.8491213316 0.9031030115 14.3286465842 0.4209211557 59.7507825324 1.3390082579
0.006999999999999999 0.0005 0.794 0.1985 0.5655423694 0.0191025340 0.2775437151 0.0538437802 45.5417891268 0.8623805506 14.5292169760 0.1547069589 60.9140921873 1.0900338237
0.006999999999999999 0.001 0.7936 0.1984 0.5650086375 0.0412466721 0.5790943759 0.0576863684 45.1902359886 1.4521503390 14.4021038933 0.2882445708 60.7364428953 1.8393279503
0.006999999999999999 0.0015 0.7932 0.1983 0.5609522747 0.0451121910 0.8490261326 0.0793610918 44.9533197432 1.2917313440 14.5441213575 0.1061750264 60.9074195080 1.5223796532
0.006999999999999999 0.002 0.7928 0.1982 0.5719471527 0.0203838093 1.1189578892 0.0539074178 45.3449491936 0.6967844846 14.4231829472 0.3062967154 61.4590371827 1.0773724271
0.006999999999999999 0.0025 0.7924 0.1981 0.5609522747 0.0151113078 1.4193374795 0.0774501816 44.9568613708 0.5987887778 14.4248863051 0.2880815837 61.3620374301 .9794318509
0.0 0.0015 0.7988 0.1997 0.0000000000 0.0000000000 0.8162361578 0.0886965138 45.6098256568 0.7283450627 14.6622918113 0.2554703241 61.0883536259 1.0725119006
0.0005 0.0045 0.7959999999999999 0.19899999999999998 0.0408838670 0.0095381348 2.5561541943 0.0552206632 45.5891350956 0.9372379184 14.5562577825 0.1391980588 62.7424309394 1.1411947752
0.006999999999999999 0.003 0.792 0.198 0.5650086375 0.0220694126 1.6962956593 0.0945852431 45.2161457904 0.8295634474 14.5624324549 0.2404594505 62.0398825421 1.1866775536
0.006999999999999999 0.0035 0.7916 0.1979 0.5679975364 0.0224360494 1.9805730299 0.1197129675 45.3171753773 0.4856098055 14.4962144168 0.2021351923 62.3619603604 .8298940147
0.006999999999999999 0.004 0.7912 0.1978 0.5627669633 0.0133599407 2.2455277368 0.0997646248 44.8500533389 1.3744277907 14.4921689418 0.3865567051 62.1505169808 1.8741090613
0.006999999999999999 0.0045 0.7908 0.1977 0.5683177755 0.0391245540 2.5719636464 0.0564366092 44.8371916387 0.7118889864 14.4214795893 0.2640431379 62.3989526499 1.0714932875
0.006999999999999999 0.005 0.7904 0.1976 0.5675705508 0.0166414847 2.8597542286 0.2030516078 45.0094265802 0.7262818688 14.4749224432 0.4121074562 62.9116738028 1.3580824175
0.006999999999999999 0.0055 0.79 0.1975 0.5694919858 0.0239835168 3.1264655412 0.0945852431 44.9158530514 0.8973441012 14.3522806750 0.2835035686 62.9640912534 1.2994164297
0.006999999999999999 0.006 0.7896 0.1974 0.5554014624 0.0168185703 3.3791240076 0.1507295608 44.7913368815 1.0877638757 14.3788956420 0.3558260208 63.1047579935 1.6111380276
0.006999999999999999 0.0065 0.7892 0.1973 0.5606320355 0.0219555292 3.7061454524 0.1911160551 44.9391532329 0.9900150150 14.4106206828 0.2122518242 63.6165514036 1.4153384235
0.006999999999999999 0.006999999999999999 0.7888 0.1972 0.5614860066 0.0380292907 4.0270187770 0.1050705466 44.8176194862 1.2261965259 14.3744243276 0.2824840737 63.7805485974 1.6517804369
0.006999999999999999 0.0075 0.7884 0.1971 0.5739753341 0.0369138830 4.2489366420 0.2033805977 44.8096042238 0.8272542636 14.3418476079 0.2305620909 63.9743638078 1.2981108352
0.0005 0.005 0.7956 0.1989 0.0421648237 0.0025260806 2.8863960831 0.1063258522 45.8968838927 1.0944685655 14.5862794653 0.2318202193 63.4117242648 1.4351407176
0.006999999999999999 0.008 0.7879999999999999 0.19699999999999998 0.5608455283 0.0207802075 4.5592703318 0.1934447589 44.7367212561 0.8199753893 14.3978454986 0.1046855130 64.2546826148 1.1388858687
0.006999999999999999 0.0085 0.7876 0.1969 0.5652221302 0.0421235913 4.8578933164 0.1988372922 45.1400939980 0.8830625120 14.3667592171 0.2764449365 64.9299686617 1.4004683320
0.006999999999999999 0.009000000000000001 0.7872 0.1968 0.5571094047 0.0325140459 5.0985483098 0.1373201915 44.6750223755 1.1126892081 14.3820894381 0.0705224110 64.7127695281 1.3530458565
0.006999999999999999 0.0095 0.7868 0.1967 0.5560419408 0.0223852039 5.3980495973 0.1945052611 44.9080241904 0.8871952507 14.4683219313 0.2410627571 65.3304376598 1.3451484728
0.006999999999999999 0.01 0.7864 0.1966 0.5571094047 0.0349919809 5.6975508847 0.1223390426 44.6949673309 1.4007300043 14.2379427765 0.4348402807 65.1875703968 1.9929013085
0.0075 0.0 0.794 0.1985 0.5993809747 0.0537518684 0.0000000000 0.0000000000 45.2373955559 1.7339085097 14.3814506789 0.4031676675 60.2182272095 2.1908280456
0.0075 0.0005 0.7936 0.1984 0.6081341786 0.0352915896 0.2901327232 0.0335036708 45.0166962369 0.8039617144 14.5490185115 0.2254875299 60.4639816502 1.0982445047
0.0075 0.001 0.7932 0.1983 0.5925492058 0.0321475041 0.5697258117 0.0265370886 44.9956328728 0.8656138231 14.4257379841 0.1869459536 60.5836458744 1.1112443694
0.0075 0.0015 0.7928 0.1982 0.6072802075 0.0571483122 0.8405358712 0.0463794199 44.9111930151 0.7553272040 14.5739301206 0.2533175821 60.9329392144 1.1121725182
0.0075 0.002 0.7924 0.1981 0.5905210244 0.0310747521 1.1464780466 0.0941856724 44.9650630347 1.5249979313 14.4050847696 0.4615577378 61.1071468753 2.1118160936
0.0005 0.0055 0.7952 0.1988 0.0380017145 0.0134246052 3.1592555160 0.1254931985 44.8597462144 1.0870376524 14.5251715010 0.3781478497 62.5821749459 1.6041033058
0.0075 0.0025 0.792 0.198 0.5944706408 0.0353805911 1.4348541640 0.0721516310 45.0933072336 0.8641214261 14.5181451497 0.1205163326 61.6407771881 1.0921699808
0.0075 0.003 0.7916 0.1979 0.6049317870 0.0337061760 1.7018582443 0.0745172707 45.1430764212 1.1679913190 14.4336160143 0.2681382365 61.8834824668 1.5443530022
0.0075 0.0035 0.7912 0.1978 0.6068532220 0.0199932311 1.9635925073 0.0824461930 44.9412036488 0.5946625850 14.4847167511 0.4235281312 61.9963661292 1.1206301403
0.0075 0.004 0.7908 0.1977 0.5983135109 0.0440437205 2.3026174250 0.1299703644 44.8655246594 0.5999470232 14.4987694537 0.2999856989 62.2652250490 1.0739468070
0.0075 0.0045 0.7904 0.1976 0.6143254692 0.0344445308 2.5681576672 0.0928511979 44.9566749694 1.6065532711 14.5892603417 0.3414664385 62.7284184475 2.0753154383
0.0075 0.005 0.79 0.1975 0.6086679106 0.0370063729 2.8462869175 0.1791068052 44.9788567421 1.1281852365 14.4474557972 0.2672067194 62.8812673674 1.6115051340
0.0075 0.0055 0.7896 0.1974 0.5997012139 0.0404939019 3.1132909978 0.1894946272 45.2301258993 0.7872441060 14.4414940446 0.1158831192 63.3846121556 1.1331157543
0.0075 0.006 0.7892 0.1973 0.6007686778 0.0271614504 3.3794167752 0.1478009779 45.1052369265 1.3073945365 14.3893287091 0.4125973574 63.4747510886 1.8949543222
0.0075 0.0065 0.7888 0.1972 0.6136849909 0.0473809694 3.7158067843 0.1320586487 44.5272060242 0.9126460266 14.3444026447 0.3589071481 63.2011004441 1.4509927928
0.0075 0.006999999999999999 0.7884 0.1971 0.5955381047 0.0299453589 3.9983275491 0.2466528639 44.6213387574 1.0050323780 14.3637783407 0.3626002482 63.5789827519 1.6442308490
0.0005 0.006 0.7948 0.1987 0.0423783165 0.0142513426 3.4045947916 0.1463650776 45.2228562426 0.3202374773 14.5458247154 0.2016087953 63.2156540661 .6824626928
0.0075 0.0075 0.7879999999999999 0.19699999999999998 0.6037575767 0.0245600221 4.2597690444 0.1575187809 45.3134473483 0.5242719694 14.4153049170 0.2745842508 64.5922788864 .9809350232
0.0075 0.008 0.7876 0.1969 0.6102691064 0.0280041985 4.5481451618 0.1746819611 44.7054058122 0.9445073216 14.4140273986 0.2923678735 64.2778474790 1.4395613547
0.0075 0.0085 0.7872 0.1968 0.5942571481 0.0464492779 4.8142709392 0.1870269661 44.9486597069 0.2243747036 14.3403571697 0.2917277017 64.6975449639 .7495786493
0.0075 0.009000000000000001 0.7868 0.1967 0.6127242734 0.0332939232 5.0686860114 0.2341379736 44.5273924257 1.0388508619 14.3350341763 0.3798392617 64.5438368868 1.6861220204
0.0075 0.0095 0.7864 0.1966 0.5849702122 0.0189516182 5.4121024436 0.1279551980 44.8006569541 0.7006235247 14.5632841338 0.4158112580 65.3610137437 1.2633415989
0.0075 0.01 0.7859999999999999 0.1965 0.6136849909 0.0347370530 5.6445599434 0.0809225835 44.5292564402 0.6194727998 14.4193503920 0.3769066661 65.2068517665 1.1120391024
0.008 0.0 0.7936 0.1984 0.6378096748 0.0346161275 0.0000000000 0.0000000000 45.0642286071 0.7993257662 14.4832263129 0.2751713914 60.1852645948 1.1091132851
0.008 0.0005 0.7932 0.1983 0.6541418723 0.0244129715 0.2904254909 0.0193846665 45.3225810194 1.2523142628 14.6635693297 0.2632893523 60.9307177123 1.5594012531
0.008 0.001 0.7928 0.1982 0.6379164212 0.0345066681 0.5524525214 0.0410125552 44.9294603574 0.9398947526 14.5232552234 0.3597751354 60.6430845234 1.3751891113
0.008 0.0015 0.7924 0.1981 0.6323656090 0.0241388497 0.8876714600 0.0734747605 45.0017841207 1.0444054553 14.4761999616 0.1883462523 60.9980211513 1.3303653178
0.0005 0.0065 0.7944 0.1986 0.0418445845 0.0075662033 3.6613520048 0.1874755539 45.8672460618 0.8530742225 14.5115446378 0.4222880671 64.0819872889 1.4704040468
0.008 0.002 0.792 0.198 0.6396243634 0.0267727094 1.1529189345 0.0554437278 45.5237081860 0.8831994275 14.4998340523 0.1768541631 61.8160855362 1.1422700278
0.008 0.0025 0.7916 0.1979 0.6401580954 0.0131363132 1.4471504046 0.0416759634 44.9009409352 0.9019970687 14.4951498181 0.2209717093 61.4833992533 1.1777810546
0.008 0.003 0.7912 0.1978 0.6321521162 0.0144577335 1.7047859207 0.0302897794 44.5881592990 1.0421691673 14.3554744710 0.3117674287 61.2805718069 1.3986841089
0.008 0.0035 0.7908 0.1977 0.6448549365 0.0287177547 1.9694478599 0.1550463767 45.1609709606 1.1156793218 14.6167269877 0.3370524136 62.3920007447 1.6364958668
0.008 0.004 0.7904 0.1976 0.6456021612 0.0145363343 2.2367447078 0.1323620563 44.8973993077 0.9165519935 14.4180728735 0.3180236925 62.1978190502 1.3814740766
0.008 0.0045 0.79 0.1975 0.6459224004 0.0245971107 2.5907007748 0.0743283916 44.8336500111 0.8931602912 14.4010392946 0.1711185996 62.4713124809 1.1632043931
0.008 0.005 0.7896 0.1974 0.6449616829 0.0332637918 2.8922514357 0.1435146812 44.8159418732 0.5827835953 14.3403571697 0.1727848581 62.6935121615 .9323469264
0.008 0.0055 0.7892 0.1973 0.6385568995 0.0397440761 3.0687903178 0.1144208421 44.9365436125 0.9533652731 14.4470299577 0.2859555659 63.0909207875 1.3934857572
0.008 0.006 0.7888 0.1972 0.6481640746 0.0308391778 3.4245029905 0.0920352665 44.6237619763 0.7040611579 14.4372356498 0.3691451067 63.1336646912 1.1960807089
0.008 0.0065 0.7884 0.1971 0.6374894356 0.0286398791 3.6361739884 0.0697745795 44.5680279422 0.4394500312 14.3358858553 0.5486937890 63.1775772215 1.0865582788
0.0005 0.006999999999999999 0.794 0.1985 0.0389624320 0.0092814128 3.9678797154 0.0865444097 45.0724302710 1.0439423922 14.4823746340 0.1837269095 63.5616470524 1.3234951242
0.008 0.006999999999999999 0.7879999999999999 0.19699999999999998 0.6570240249 0.0300865791 3.9816397941 0.1021251389 44.8494941345 0.3996363664 14.3260915474 0.2483173631 63.8142495009 .7801654475
0.008 0.0075 0.7876 0.1969 0.6409053201 0.0417726322 4.3107106123 0.0558994542 44.7128618703 1.0881722750 14.3403571697 0.3773701857 64.0048349724 1.5632145471
0.008 0.008 0.7872 0.1968 0.6332195801 0.0388099102 4.5528294439 0.1664445141 45.2560357011 1.0184171563 14.5464634746 0.2518666793 64.9885481997 1.4755382599
0.008 0.0085 0.7868 0.1967 0.6577712496 0.0403529590 4.8373995822 0.2365779858 45.3082281076 0.5731904961 14.4855684300 0.4886099258 65.2889673694 1.3387313667
0.008 0.009000000000000001 0.7864 0.1966 0.6342870440 0.0183975784 5.1044036625 0.1005348872 44.7124890674 0.5613470981 14.3737855684 0.2636513833 64.8249653423 .9439309470
0.008 0.0095 0.7859999999999999 0.1965 0.6410120665 0.0457442841 5.3307130419 0.1937458239 44.7234867530 0.9346626054 14.4391519275 0.2686638750 65.1343637889 1.4428165884
0.008 0.01 0.7856 0.1964 0.6485910601 0.0384370017 5.6916955321 0.1382458554 44.4955177774 0.7875399355 14.4502237537 0.3503253776 65.2860281233 1.3145481702
0.0085 0.0 0.7932 0.1983 0.6904356446 0.0443613129 0.0000000000 0.0000000000 44.9777383334 1.1808587147 14.5034536879 0.4999917604 60.1716276659 1.7252117880
0.0085 0.0005 0.7928 0.1982 0.6773058388 0.0142097047 0.2769581798 0.0147434012 45.0189330543 1.0201575549 14.4525658708 0.4253400962 60.4257629437 1.4744507570
0.0085 0.001 0.7924 0.1981 0.6846713396 0.0344207038 0.5694330441 0.0502333293 45.0040209381 0.8903290468 14.5147384339 0.1713706294 60.7728637557 1.1463537093
0.0005 0.0075 0.7936 0.1984 0.0376814753 0.0072272903 4.2319561194 0.0326012238 45.3665717621 1.2420819311 14.4977048550 0.2443480106 64.1339142118 1.5262584558
0.0085 0.0015 0.792 0.198 0.6849915788 0.0479793849 0.8256047220 0.0324430924 44.6271172024 0.9800692674 14.4385131682 0.3284257775 60.5762266714 1.3889175222
0.0085 0.002 0.7916 0.1979 0.6887277024 0.0264300265 1.1327179679 0.0422803495 45.3565060837 0.6334903185 14.4444749209 0.1866566671 61.6224266749 .8888573616
0.0085 0.0025 0.7912 0.1978 0.6721820121 0.0202604534 1.4155315003 0.0960884598 44.4545094580 0.9334605051 14.2641319041 0.2620542905 60.8063548745 1.3118637088
0.0085 0.003 0.7908 0.1977 0.6890479416 0.0142097047 1.7123978791 0.0292416100 45.0053257483 1.4756858470 14.5724396825 0.2168079198 61.9792112515 1.7359450815
0.0085 0.0035 0.7904 0.1976 0.6812554552 0.0286159973 1.9949186439 0.0940399530 45.0330995646 0.6439468489 14.5332624510 0.4041586779 62.2425361147 1.1707614771
0.0085 0.004 0.79 0.1975 0.6864860282 0.0378876004 2.2584095126 0.1470311577 44.8660838637 1.1762362309 14.4184987130 0.4272373388 62.2294781175 1.7883923278
0.0085 0.0045 0.7896 0.1974 0.6899019127 0.0356321941 2.5500060740 0.1503925412 44.6442661360 0.4988478985 14.4050847696 0.2468032745 62.2892588923 .9316759083
0.0085 0.005 0.7892 0.1973 0.6859522963 0.0407452519 2.8702938633 0.1611913816 45.2862327363 1.2011562613 14.3940129433 0.1854265653 63.2364918392 1.5885194601
0.0085 0.0055 0.7888 0.1972 0.6828566510 0.0227407392 3.1736011300 0.1100432487 45.2882831523 0.9539744407 14.5036666076 0.3338119747 63.6484075409 1.4205704033
0.0085 0.006 0.7884 0.1971 0.6649232576 0.0379477032 3.3867359660 0.1543371438 45.0757854971 0.6948774119 14.5000469721 0.1772198387 63.6274916928 1.0643820976
0.0005 0.008 0.7932 0.1983 0.0429120484 0.0105154675 4.4802230712 0.1515009556 45.2610685403 0.8137502638 14.5183580694 0.1287810664 64.3025617293 1.1045477533
0.0085 0.0065 0.7879999999999999 0.19699999999999998 0.6808284696 0.0378225821 3.6701350337 0.0718898059 44.8414788721 1.2457421982 14.5119704773 0.3037301347 63.7044128527 1.6591847209
0.0085 0.006999999999999999 0.7876 0.1969 0.7029249722 0.0166879809 3.9602677569 0.1633695853 44.7167763008 0.6387823009 14.3739984881 0.3957224286 63.7539675180 1.2145622957
0.0085 0.0075 0.7872 0.1968 0.6806149768 0.0324298271 4.3478921016 0.1859330329 44.7223683443 0.7850312139 14.3531323539 0.3047993437 64.1040077766 1.3081934176
0.0085 0.008 0.7868 0.1967 0.6814689480 0.0388967203 4.4348440883 0.1793459243 44.4006394384 0.2654696993 14.1815190463 0.1472629000 63.6984715210 .6309752439
0.0085 0.0085 0.7864 0.1966 0.6780530635 0.0483154487 4.7642076742 0.1037670257 44.6282356111 1.4349604604 14.2986249014 0.3911260798 64.3691212502 1.9781690146
0.0085 0.009000000000000001 0.7859999999999999 0.1965 0.6894749271 0.0184692848 5.1003049156 0.1318871878 44.3674599799 1.1726161997 14.2969215435 0.1782055517 64.4541613661 1.5011782240
0.0085 0.0095 0.7856 0.1964 0.6801879913 0.0343092925 5.3072916314 0.2119168528 44.8953488917 0.9327217233 14.3337566579 0.2167978827 65.2165851723 1.3957457513
0.0085 0.01 0.7852 0.1963 0.6712212946 0.0234122843 5.6782282210 0.1616650033 44.7542429926 0.9502404507 14.4221183485 0.2546256555 65.5258108567 1.3899433938
0.009000000000000001 0.0 0.7928 0.1982 0.7260889386 0.0213343281 0.0000000000 0.0000000000 45.2021656815 1.1346759652 14.6229016600 0.5770283563 60.5511562801 1.7330386496
0.009000000000000001 0.0005 0.7924 0.1981 0.7301453014 0.0711703081 0.2822279972 0.0240995958 45.3855847101 1.0640591655 14.5875569838 0.2121672258 60.9855149925 1.3714962952
0.0005 0.0085 0.7928 0.1982 0.0376814753 0.0105587234 4.8169058479 0.1121663064 44.8107226325 0.9396780984 14.4255250643 0.2473331967 64.0908350200 1.3097363249
0.009000000000000001 0.001 0.792 0.198 0.7086892772 0.0319769138 0.5703113470 0.0502538007 45.0452156590 1.3515494074 14.5360304075 0.3957054730 60.8602466907 1.8294855949
0.009000000000000001 0.0015 0.7916 0.1979 0.7235270253 0.0263090330 0.8742041489 0.0797360587 45.2221106368 0.9893794342 14.3441897250 0.1943825426 61.1640315360 1.2898070685
0.009000000000000001 0.002 0.7912 0.1978 0.7358028600 0.0394216597 1.1438431379 0.1082939516 45.1309603269 0.7113100897 14.4453265998 0.4332556175 61.4559329246 1.2922813185
0.009000000000000001 0.0025 0.7908 0.1977 0.7159480316 0.0214939626 1.4117255211 0.0993272171 44.9958192742 0.7366179737 14.4581017840 0.3723634440 61.5815946109 1.2298025974
0.009000000000000001 0.003 0.7904 0.1976 0.7261956850 0.0231381263 1.7062497588 0.0463498412 44.9149210441 0.7523349182 14.4649152156 0.2496247599 61.8122817035 1.0714476456
0.009000000000000001 0.0035 0.79 0.1975 0.7369770703 0.0624020072 1.9638852749 0.1144807546 45.2017928786 1.0466647177 14.6058680811 0.2657067697 62.5085233049 1.4892542492
0.009000000000000001 0.004 0.7896 0.1974 0.7226730541 0.0288412861 2.2988114458 0.1491862960 45.0899520075 0.7931144994 14.4101948433 0.3109631338 62.5216313507 1.2821052153
0.009000000000000001 0.0045 0.7892 0.1973 0.7254484603 0.0290020333 2.5236569871 0.0923587919 44.7527517810 1.0661306610 14.3680367355 0.2642655606 62.3698939639 1.4517570468
0.009000000000000001 0.005 0.7888 0.1972 0.7166952564 0.0675474416 2.8509711996 0.0794388163 44.4899257338 0.9833750590 14.5398629628 0.3257953065 62.5974551526 1.4561566234
0.009000000000000001 0.0055 0.7884 0.1971 0.7211786047 0.0149505930 3.1817986237 0.1403893298 44.9419492547 1.0868471334 14.4118982012 0.1498664571 63.2568246843 1.3920535133
0.0005 0.009000000000000001 0.7924 0.1981 0.0399231495 0.0076202269 5.1919411844 0.1561678642 45.1827799305 1.9758219782 14.4977048550 0.4819140857 64.9123491194 2.6215241550
0.009000000000000001 0.006 0.7879999999999999 0.19699999999999998 0.7209651119 0.0348941521 3.3946406921 0.0904457731 44.8836056002 0.8056925415 14.3122517645 0.3872129081 63.3114631687 1.3182453748
0.009000000000000001 0.0065 0.7876 0.1969 0.7159480316 0.0335367188 3.6487629966 0.1579491549 44.6507901868 0.7490754266 14.4140273986 0.2190429834 63.4295286136 1.1596042837
0.009000000000000001 0.006999999999999999 0.7872 0.1968 0.7253417139 0.0330327904 3.9807614912 0.2295014411 44.9313243719 0.2429416683 14.3271561461 0.2484195801 63.9645837231 .7538954799
0.009000000000000001 0.0075 0.7868 0.1967 0.7073015741 0.0355733042 4.2263935344 0.2324685612 44.4543230565 0.8278462658 14.4534175498 0.3257730416 63.8414357148 1.4216611728
0.009000000000000001 0.008 0.7864 0.1966 0.7309992725 0.0270100007 4.5466813237 0.1032768685 44.7123026659 0.4853607468 14.2185670805 0.2606728951 64.2085503426 .8763205111
0.009000000000000001 0.0085 0.7859999999999999 0.1965 0.7304655405 0.0141066878 4.8742883038 0.2513535869 45.3220218151 1.1926101822 14.4444749209 0.2581584855 65.3712505803 1.7162289424
0.009000000000000001 0.009000000000000001 0.7856 0.1964 0.7256619530 0.0355937987 5.1289961436 0.0961312673 44.6446389389 1.0636868478 14.3959292210 0.2360341807 64.8952262565 1.4314460945
0.009000000000000001 0.0095 0.7852 0.1963 0.7274766417 0.0417431615 5.4243986842 0.1791450857 44.8664566666 0.5499716005 14.3676108960 0.3187185855 65.3859428885 1.0895784332
0.009000000000000001 0.01 0.7848 0.1962 0.7238472644 0.0480496315 5.7722066309 0.2222058110 44.5053970543 1.1189245516 14.4487333156 0.3824384623 65.4501842652 1.7716184564
0.0095 0.0 0.7924 0.1981 0.7718831395 0.0518721554 0.0000000000 0.0000000000 45.3855847101 1.0438878067 14.7110504309 0.0910798860 60.8685182805 1.1868398481
0.0 0.002 0.7984 0.1996 0.0000000000 0.0000000000 1.1517478640 0.0591477571 46.2009046607 1.2103266603 14.7063661967 0.3473320706 62.0590187214 1.6168064880
0.0005 0.0095 0.792 0.198 0.0409906134 0.0110810773 5.4053687881 0.1123037708 45.3926679653 1.2217880207 14.5707363246 0.2967908667 65.4097636914 1.6419637355
0.0095 0.0005 0.792 0.198 0.7636636676 0.0538890620 0.2883761174 0.0301422726 45.0629237969 1.3575077056 14.4819487945 0.1296217863 60.5969123764 1.5711608265
0.0095 0.001 0.7916 0.1979 0.7611017542 0.0335122464 0.6013447160 0.0534860103 45.5268770107 1.1518622782 14.5160159523 0.1703432412 61.4053394332 1.4092037761
0.0095 0.0015 0.7912 0.1978 0.7698549581 0.0361465404 0.8501972031 0.0421585390 44.9484733055 1.2081521203 14.3910320670 0.3938667532 60.9595575337 1.6803239529
0.0095 0.002 0.7908 0.1977 0.7618489789 0.0460748874 1.1412082292 0.0622873028 45.1216402543 1.1705053012 14.2703065764 0.2736448561 61.2950040388 1.5525123475
0.0095 0.0025 0.7904 0.1976 0.7529890286 0.0208568349 1.3801066169 0.0616732928 44.7205043298 0.6912825448 14.3967808999 0.3007687044 61.2503808752 1.0745813769
0.0095 0.003 0.79 0.1975 0.7611017542 0.0439504843 1.7176676965 0.0886965138 45.4840046767 1.1383159249 14.5909636995 0.3835738267 62.5537378269 1.6545367497
0.0095 0.0035 0.7896 0.1974 0.7688942406 0.0217364587 1.9460264494 0.1284926419 45.0017841207 0.7822950710 14.3752760065 0.4903463407 62.0919808172 1.4228705123
0.0095 0.004 0.7892 0.1973 0.7568318987 0.0140646216 2.2771466410 0.1758225026 44.8232115298 1.0866679639 14.4651281353 0.2383164489 62.3223182048 1.5148715370
0.0095 0.0045 0.7888 0.1972 0.7653716098 0.0255032293 2.5625950822 0.0815472168 44.9171578616 1.3291487508 14.3959292210 0.6129612718 62.6410537746 2.0491604687
0.0095 0.005 0.7884 0.1971 0.7697482117 0.0569005316 2.8284280919 0.1772480141 44.6164923197 1.0593629920 14.3986971775 0.4361644041 62.6133658008 1.7296759418
0.0005 0.01 0.7916 0.1979 0.0412041062 0.0054178393 5.6029869396 0.2070726234 44.9549973563 0.8858181399 14.4297834590 0.3086951431 65.0289718611 1.4070037457
0.0095 0.0055 0.7879999999999999 0.19699999999999998 0.7783946692 0.0246729679 3.0441978367 0.0953649836 44.5680279422 0.7677374146 14.4208408301 0.2513405435 62.8114612782 1.1391159096
0.0095 0.006 0.7876 0.1969 0.7584330945 0.0327138935 3.3873215013 0.0538246742 44.8737263233 0.3919515059 14.2379427765 0.2058087063 63.2574236956 .6842987799
0.0095 0.0065 0.7872 0.1968 0.7620624717 0.0263505791 3.6675001250 0.1046389361 44.6459437491 1.4561473353 14.3759147657 0.3030816532 63.4514211115 1.8902185037
0.0095 0.006999999999999999 0.7868 0.1967 0.7618489789 0.0332774913 4.0156008394 0.1024669982 44.6444525374 0.9290055376 14.4932335405 0.3860144979 63.9151358962 1.4507645250
0.0095 0.0075 0.7864 0.1966 0.7769002198 0.0462870856 4.1332934274 0.1180489047 44.5260876155 0.7104792021 14.1994043042 0.1930297967 63.6356855669 1.0678449891
0.0095 0.008 0.7859999999999999 0.1965 0.7683605087 0.0223974174 4.5589775642 0.1484721622 44.9132434311 0.6007767086 14.4991952931 0.3762397177 64.7397767971 1.1478860059
0.0095 0.0085 0.7856 0.1964 0.7720966323 0.0397612747 4.7308321641 0.1257388411 44.9095154020 0.7591949674 14.4112594420 0.1979645224 64.8237036404 1.1226596056
0.0095 0.009000000000000001 0.7852 0.1963 0.7599275439 0.0262812992 5.1576873715 0.1923071106 44.7160306950 0.4885686953 14.4436232419 0.2182376405 65.0772688523 .9253947456
0.0095 0.0095 0.7848 0.1962 0.7582196017 0.0402511745 5.4560175884 0.2538037031 44.5039058427 0.5354397198 14.2277226292 0.3607204711 64.9458656620 1.1902150685
0.0095 0.01 0.7844 0.1961 0.7583263481 0.0240915982 5.6351913791 0.2534535907 44.6345732605 0.9904317266 14.3750630868 0.4748623776 65.4031540745 1.7428392931
0.001 0.0 0.7992 0.1998 0.0756831899 0.0060910953 0.0000000000 0.0000000000 45.8029375609 1.6526271570 14.7651320440 0.4151146437 60.6437527948 2.0738328960
0.01 0.0 0.792 0.198 0.8001709326 0.0319269866 0.0000000000 0.0000000000 44.9091425991 0.8347277631 14.3627137421 0.4416047728 60.0720272738 1.3082595225
0.01 0.0005 0.7916 0.1979 0.7887490690 0.0431519555 0.2848629059 0.0231712218 44.9246139196 0.8573583361 14.4521400314 0.4973677436 60.4503659259 1.4210492570
0.01 0.001 0.7912 0.1978 0.8147951879 0.0101403451 0.5606500151 0.0439346583 44.7855584365 0.5541341158 14.3461060026 0.2953208258 60.5071096421 .9035299450
0.01 0.0015 0.7908 0.1977 0.8009181573 0.0537967912 0.8765462900 0.0383693176 45.0522989142 0.9179524923 14.5707363246 0.4435657277 61.3004996861 1.4536843288
0.01 0.002 0.7904 0.1976 0.8083904046 0.0151655027 1.1251060095 0.0632974183 45.0168826383 0.9612106757 14.3552615513 0.3229828883 61.3056406037 1.3626564850
0.01 0.0025 0.79 0.1975 0.8111658107 0.0156214870 1.4067484714 0.1085216595 45.2912655755 0.6361776418 14.5760593180 0.3469026456 62.0852391756 1.1072234339
0.01 0.003 0.7896 0.1974 0.7915244751 0.0099909146 1.7162038583 0.0742406994 44.7589030289 0.6341742296 14.3693142539 0.3708487297 61.6359456162 1.0892545733
0.01 0.0035 0.7892 0.1973 0.8087106438 0.0476304254 2.0215604984 0.0596269278 45.0526717171 0.7818891918 14.4602309814 0.2940186430 62.3431738407 1.1831651880
0.01 0.004 0.7888 0.1972 0.8020923676 0.0659944820 2.2668997739 0.0938246038 45.2167049947 0.5839997647 14.5060087247 0.2768919459 62.7917058609 1.0207107964
0.01 0.0045 0.7884 0.1971 0.7951538523 0.0144072039 2.5497133064 0.1263101493 44.4748272162 0.5634069529 14.3516419158 0.1805348442 62.1713362907 .8846591503
0.001 0.0005 0.7988 0.1997 0.0781383568 0.0121259388 0.2860339764 0.0312370853 45.4672285461 1.3030650242 14.5172934707 0.1901772578 60.3486943500 1.5366053061
0.01 0.005 0.7879999999999999 0.19699999999999998 0.7912042359 0.0186925089 2.8041283785 0.0605286016 45.0772767087 0.8133440191 14.4074268867 0.2314444391 63.0800362098 1.1240095687
0.01 0.0055 0.7876 0.1969 0.8072161943 0.0427070945 3.1583772131 0.1645510366 44.6958993382 0.9555779848 14.3661204579 0.2653277235 63.0276132035 1.4281638394
0.01 0.006 0.7872 0.1968 0.8009181573 0.0270942439 3.4297728079 0.1035089889 44.8569501926 0.9092085793 14.4504366735 0.1831931518 63.5380778313 1.2230049639
0.01 0.0065 0.7868 0.1967 0.8024126068 0.0742746254 3.7026322409 0.1017652877 44.6500445810 0.8808707049 14.2843592791 0.2309039690 63.4394487078 1.2878145870
0.01 0.006999999999999999 0.7864 0.1966 0.8015586357 0.0299833867 3.9869096114 0.1666524295 44.9018729425 0.2762205373 14.3324791395 0.3549427567 64.0228203291 .8277991102
0.01 0.0075 0.7859999999999999 0.1965 0.8047610274 0.0439732936 4.2682593057 0.1550441654 44.9646902318 1.2961864280 14.2952181856 0.2118028108 64.3329287505 1.7070066978
0.01 0.008 0.7856 0.1964 0.7906705040 0.0158847809 4.5156479547 0.2116562173 44.6401653040 0.4800138153 14.3893287091 0.3909994873 64.3358124718 1.0985543008
0.01 0.0085 0.7852 0.1963 0.8063622232 0.0779625817 4.8280310179 0.1309872617 44.7820168089 1.1281973091 14.3056512527 0.4880584822 64.7220613027 1.8252056347
0.01 0.009000000000000001 0.7848 0.1962 0.8042272954 0.0276998138 5.1117228533 0.2207631019 45.1126929846 0.5483047422 14.5258102602 0.2948568600 65.5544533935 1.0916245179
0.01 0.0095 0.7844 0.1961 0.8159693982 0.0129052808 5.4416719744 0.0984256738 45.2530532779 1.0765574502 14.3190651961 0.2988452708 65.8297598466 1.4867336756
0.001 0.001 0.7984 0.1996 0.0811272557 0.0133838008 0.5670909030 0.0240426227 45.5650893083 1.3007516970 14.5920282982 0.3248281616 60.8053357652 1.6630062821
0.01 0.01 0.784 0.196 0.8008114110 0.0342028491 5.6366552173 0.1721174907 44.5141579226 1.0152570986 14.2956440251 0.2108073139 65.2472685760 1.4323847523
0.001 0.0015 0.7979999999999999 0.1995 0.0784585960 0.0096190284 0.8288251660 0.0925145717 45.5792558187 0.8997570086 14.5266619391 0.2669045503 61.0132015198 1.2687951590
0.001 0.002 0.7976 0.1994 0.0794193135 0.0114452839 1.1031484371 0.0428922067 44.9855671944 0.6216309282 14.4685348511 0.1610641757 60.6366697961 .8370325945
0.001 0.0025 0.7972 0.1993 0.0780316104 0.0100227981 1.4491997780 0.0788409698 45.8970702941 1.2696539469 14.5551931838 0.2201758922 61.9794948663 1.5786936070
0.001 0.003 0.7968 0.1992 0.0839026618 0.0097927813 1.6977594975 0.1405699326 44.6972041483 0.9834643765 14.5892603417 0.3720141045 61.0681266493 1.5058411949
0.001 0.0035 0.7964 0.1991 0.0795260599 0.0125034611 1.9946258762 0.0938976588 45.4208145846 0.4574803559 14.5315590931 0.1604991177 62.0265256138 .7243805935
0.0 0.0025 0.7979999999999999 0.1995 0.0000000000 0.0000000000 1.4140676622 0.1107884711 45.6351762542 0.7132174576 14.3972067394 0.1539902894 61.4464506558 .9779962181
0.001 0.004 0.7959999999999999 0.19899999999999998 0.0774978785 0.0107469813 2.2750972676 0.0553446990 45.3548284706 0.7962738405 14.5311332536 0.4536871441 62.2385568703 1.3160526649
0.001 0.0045 0.7956 0.1989 0.0802732846 0.0139768490 2.5722564140 0.1310788402 45.1687998216 0.9241249353 14.5315590931 0.3388874297 62.3528886133 1.4080680542
0.001 0.005 0.7952 0.1988 0.0809137629 0.0142193242 2.8014934698 0.0857244424 45.0394372140 0.5251738430 14.4885493063 0.2667625145 62.4103937530 .8918801241
0.001 0.0055 0.7948 0.1987 0.0834756763 0.0120316014 3.1144620683 0.1238320565 45.3097193192 1.5127648211 14.4840779918 0.2996572794 62.9917350556 1.9482857584
0.001 0.006 0.7944 0.1986 0.0760034290 0.0106447080 3.3940551568 0.1598693569 45.3971416002 0.9706960083 14.5241069023 0.3704543986 63.3913070883 1.5116644718
0.001 0.0065 0.794 0.1985 0.0773911321 0.0066833811 3.6877010916 0.1041923765 45.1324515385 0.5709960559 14.5502960299 0.1923908618 63.4478397921 .8742626753
0.001 0.006999999999999999 0.7936 0.1984 0.0809137629 0.0101627944 3.9816397941 0.1664506935 44.8750311334 0.8294704595 14.3252398685 0.1577331481 63.2628245589 1.1638170955
0.001 0.0075 0.7932 0.1983 0.0804867774 0.0137930214 4.3268128321 0.2500338420 45.4107489062 0.9445442549 14.6390835600 0.2253869813 64.4571320757 1.4337580996
0.001 0.008 0.7928 0.1982 0.0751494579 0.0124925204 4.5024734112 0.1384069624 44.8260075516 1.5134436091 14.5336882904 0.2832437570 63.9373187111 1.9475868489
0.001 0.0085 0.7924 0.1981 0.0813407485 0.0132915330 4.8210045948 0.0799336062 45.2746758463 0.8925571104 14.4406423656 0.2960996316 64.6176635552 1.2818818812
0.0 0.003 0.7976 0.1994 0.0000000000 0.0000000000 1.7088846675 0.1352649828 45.3624709301 0.8839725233 14.6882680191 0.3595709432 61.7596236167 1.3788084493
0.001 0.009000000000000001 0.792 0.198 0.0782451032 0.0100726970 5.1175782059 0.1746525178 44.8135186543 1.5550182477 14.2937277475 0.3237685265 64.3030697109 2.0635119890
0.001 0.0095 0.7916 0.1979 0.0773911321 0.0098299457 5.3547199878 0.2606980280 45.2524940735 0.7795079613 14.5713750838 0.5074773862 65.2559802772 1.5575133212
0.001 0.01 0.7912 0.1978 0.0813407485 0.0091727390 5.6542212752 0.1062484352 44.9803479537 1.2823798898 14.4974919352 0.2827311145 65.2134019126 1.6805321785
0.0015 0.0 0.7988 0.1997 0.1222246155 0.0132468785 0.0000000000 0.0000000000 45.5740365780 0.6928654047 14.7101987520 0.4009829839 60.4064599455 1.1070952671
0.0015 0.0005 0.7984 0.1996 0.1195559558 0.0193679255 0.2670040803 0.0437234516 45.2439196067 1.0174621103 14.5160159523 0.4937358485 60.1464955951 1.5742893359
0.0015 0.001 0.7979999999999999 0.1995 0.1196627022 0.0130806800 0.5486465422 0.0394704626 46.0118935885 1.2750156894 14.4879105471 0.3166407854 61.1681133800 1.6442076174
0.0015 0.0015 0.7976 0.1994 0.1197694486 0.0171672621 0.8458056886 0.0248697444 45.9009847246 0.4442906662 14.6256696166 0.2326284298 61.4922294784 .7189561025
0.0015 0.002 0.7972 0.1993 0.1152861002 0.0115562519 1.1415009968 0.0637776664 45.2500708546 0.8153732186 14.4683219313 0.3121336526 60.9751798829 1.2028407895
0.0015 0.0025 0.7968 0.1992 0.1220111227 0.0099360190 1.4398312138 0.1024368800 45.5367562876 1.4993595173 14.6165140679 0.3178303336 61.7151126920 1.9295627499
0.0015 0.003 0.7964 0.1991 0.1207301661 0.0258617224 1.7050786883 0.0785228768 45.6264153860 0.7698871903 14.5568965417 0.2597781342 62.0091207821 1.1340499237
0.0 0.0035 0.7972 0.1993 0.0000000000 0.0000000000 1.9893560589 0.0817655498 45.6873686608 0.8605584748 14.5605161772 0.3002817543 62.2372408969 1.2426057789
0.0015 0.0035 0.7959999999999999 0.19899999999999998 0.1236123186 0.0139114751 2.0707454605 0.1062000209 45.7231577395 1.1810984365 14.6131073521 0.4208978910 62.5306228707 1.7221078235
0.0015 0.004 0.7956 0.1989 0.1241460505 0.0078034458 2.2628010271 0.1568251024 45.3091601149 1.2019026857 14.5089896010 0.3452678505 62.2050967935 1.7117990844
0.0015 0.0045 0.7952 0.1988 0.1224381083 0.0051238267 2.5119462818 0.1396964923 45.0200514630 0.7853317705 14.6109781548 0.3747982522 62.2654140079 1.3049503417
0.0015 0.005 0.7948 0.1987 0.1189154774 0.0187387806 2.8685372575 0.0619284861 45.6689149170 0.9188238650 14.6999786046 0.4522948473 63.3563462565 1.4517859790
0.0015 0.0055 0.7944 0.1986 0.1162468177 0.0081407683 3.1405183876 0.0898486643 45.2178234034 0.8779485430 14.4615084998 0.2461226903 62.9360971085 1.2220606659
0.0015 0.006 0.794 0.1985 0.1178480136 0.0109153076 3.3726831197 0.1056724885 44.9654358376 1.0831232615 14.5392242036 0.2341536339 62.9951911745 1.4338646915
0.0015 0.0065 0.7936 0.1984 0.1213706444 0.0100726970 3.6800891332 0.2003009931 44.7999113483 0.9633297727 14.4010392946 0.3116504953 63.0024104205 1.4853539581
0.0015 0.006999999999999999 0.7932 0.1983 0.1237190650 0.0133052427 3.9863240762 0.1059058329 45.3395435515 0.6508666807 14.4478816366 0.1395779413 63.8974683293 .9096556976
0.0015 0.0075 0.7928 0.1982 0.1168872961 0.0117711795 4.2416174512 0.1469051849 44.7751199552 0.6714909924 14.4412811248 0.2434930594 63.5749058273 1.0736604162
0.0015 0.008 0.7924 0.1981 0.1226516011 0.0149962531 4.5683461284 0.1939828046 45.4308802630 0.7659384224 14.4832263129 0.2019062974 64.6051043054 1.1768237775
0.0 0.004 0.7968 0.1992 0.0000000000 0.0000000000 2.2838802966 0.1317441332 45.0562133447 0.6346025316 14.4546950682 0.3300286136 61.7947887095 1.0963752784
0.0015 0.0085 0.792 0.198 0.1150726074 0.0100952967 4.7726979355 0.1263942665 45.1663766027 1.3720162912 14.5236810628 0.3697861111 64.5778282084 1.8782919655
0.0015 0.009000000000000001 0.7916 0.1979 0.1223313619 0.0193961450 5.0900580485 0.1402525028 44.6748359741 1.1170770121 14.4840779918 0.3499778749 64.3713033763 1.6267035348
0.0015 0.0095 0.7912 0.1978 0.1165670569 0.0165591142 5.3699439046 0.0535884740 44.7713919262 1.2878565748 14.3797473210 0.2154318484 64.6376502087 1.5734360114
0.0015 0.01 0.7908 0.1977 0.1172075352 0.0205951383 5.6603693955 0.1481693485 45.2360907457 1.3117690919 14.3007540988 0.3612112888 65.3144217752 1.8417448675
0.002 0.0 0.7984 0.1996 0.1593723589 0.0149383934 0.0000000000 0.0000000000 45.3870759218 0.9395974874 14.3435509658 0.1942005421 59.8899992465 1.1487364229
0.002 0.0005 0.7979999999999999 0.1995 0.1618275259 0.0244111045 0.2939387024 0.0363031864 45.0802591320 1.2294138812 14.4095560841 0.4070308141 59.9455814444 1.6971589862
0.002 0.001 0.7976 0.1994 0.1621477650 0.0100455102 0.5583078741 0.0626714233 45.1126929846 0.8224833054 14.4512883524 0.2599525892 60.2844369761 1.1551528281
0.002 0.0015 0.7972 0.1993 0.1529675756 0.0094179115 0.8619079084 0.0415028452 45.1067281381 0.9275083012 14.6486649481 0.2272538938 60.7702685702 1.2056829517
0.002 0.002 0.7968 0.1992 0.1565969528 0.0073212772 1.1139808394 0.0723319748 45.6096392553 1.1821397262 14.5443342773 0.2707126875 61.4245513248 1.5325056657
0.002 0.0025 0.7964 0.1991 0.1656703959 0.0200910203 1.4398312138 0.0656374323 45.5924903217 0.8743500618 14.7131796283 0.4205293623 61.9111715597 1.3806078767
0.0 0.0045 0.7964 0.1991 0.0000000000 0.0000000000 2.5640589203 0.0708134641 45.1583613403 1.2974319843 14.5030278484 0.1831951316 62.2254481090 1.5514405800
0.002 0.003 0.7959999999999999 0.19899999999999998 0.1558497281 0.0178237703 1.7375758954 0.1487651412 45.6868094564 1.0472546507 14.5643487325 0.5147122255 62.1445838124 1.7285557877
0.002 0.0035 0.7956 0.1989 0.1548890106 0.0144388056 2.0007739965 0.0731661399 45.2638645621 1.4451386119 14.4883363866 0.4236822420 61.9078639558 1.9564257994
0.002 0.004 0.7952 0.1988 0.1616140331 0.0153862988 2.2338170315 0.1099653309 45.6741341577 0.6456806383 14.4955756576 0.2082742509 62.5651408799 .9793065189
0.002 0.0045 0.7948 0.1987 0.1578779095 0.0188720854 2.5535192856 0.1208474427 45.4767350201 1.5243625820 14.5356045681 0.2526509576 62.7237367833 1.9167330677
0.002 0.005 0.7944 0.1986 0.1621477650 0.0078847944 2.7637264453 0.1618557585 45.4301346571 0.9032088843 14.6397223192 0.1802392923 62.9957311866 1.2531887295
0.002 0.0055 0.794 0.1985 0.1639624536 0.0199292964 3.1083139481 0.1408038829 45.3842799000 0.6504693867 14.5950091745 0.3646404501 63.2515654762 1.1758430161
0.002 0.006 0.7936 0.1984 0.1517933653 0.0178442163 3.4242102229 0.0644461296 45.3313418876 0.6745719946 14.4440490814 0.2301291041 63.3513945572 .9869914446
0.002 0.0065 0.7932 0.1983 0.1616140331 0.0075902613 3.6797963656 0.2127145736 45.1413988082 0.9983523945 14.4796066774 0.2237866451 63.4624158843 1.4424438745
0.002 0.006999999999999999 0.7928 0.1982 0.1527540828 0.0171247294 3.9795904206 0.1283992189 44.9788567421 0.8117507368 14.4327643354 0.2954356292 63.5439655809 1.2527103143
0.002 0.0075 0.7924 0.1981 0.1644961856 0.0099314307 4.3215430147 0.0803571154 44.9561157650 1.0691207329 14.5941574956 0.2885250201 64.0363124609 1.4479342991
