# Supplementary material for: Multipressure Sampling for Improving the Performance of MOF-based Electronic Noses
Source: ACS Sens. 2024 Jul 12;9(7):3531–9. doi: 10.1021/acssensors.4c00199 (PMC11287752; doi:10.1021/acssensors.4c00199)
Supplement: Supplementary file 2 — se4c00199_si_002.zip [file se4c00199_si_002.zip › Multiplex_Adsorption_Data/Methane_5bar/XUKYEI.csv]

methane_comp CO2_comp N2_comp O2_comp methane_mass methane_error CO2_mass CO2_error N2_mass N2_error O2_mass O2_error total_mass total_error
0.0 0.0 0.8 0.2 0.0000000000 0.0000000000 0.0000000000 0.0000000000 43.4910984327 0.7882496707 13.7092249116 0.7141845278 57.2003233443 1.5024341985
0.0 0.0005 0.7996 0.1999 0.0000000000 0.0000000000 0.1667624982 0.0608918801 43.0558445211 1.6009243123 13.7235375262 1.1298488418 56.9461445455 2.7916650342
0.0 0.005 0.7959999999999999 0.19899999999999998 0.0000000000 0.0000000000 1.5785468772 0.1401040186 42.9219709695 1.1848558314 13.8937823105 0.7189833682 58.3943001572 2.0439432182
0.002 0.008 0.792 0.198 0.1182080320 0.0220988425 2.6837368497 0.1384090874 42.3779035799 1.9288731942 13.3423700002 0.7696837150 58.5222184618 2.8590648391
0.002 0.0085 0.7916 0.1979 0.1144314176 0.0338296971 2.7738507462 0.1567574478 42.7676536735 1.6754699527 13.4131797777 0.5839162716 59.0691156150 2.4499733692
0.002 0.009000000000000001 0.7912 0.1978 0.1159420634 0.0300804436 2.8308193015 0.1964840202 42.9681342631 1.5480408919 13.3898276171 0.4512988283 59.3047232451 2.2259041840
0.002 0.0095 0.7908 0.1977 0.1148090790 0.0184088165 3.1715948413 0.2500187991 43.1857612190 1.6005189433 13.3340837496 0.7846056372 59.8062488889 2.6535521961
0.002 0.01 0.7904 0.1976 0.1231176308 0.0190185444 3.3155699174 0.1660371531 42.9760479706 2.6157852676 13.4583775081 0.6073897853 59.8731130269 3.4082307504
0.0025 0.0 0.7979999999999999 0.1995 0.1389794115 0.0250056370 0.0000000000 0.0000000000 41.9268222533 2.5156428750 13.4900159193 0.5184205723 55.5558175841 3.0590690843
0.0025 0.0005 0.7976 0.1994 0.1420007030 0.0331310484 0.1698698739 0.0487592924 43.3908581379 3.0445537662 13.4832362598 0.7703882096 57.1859649746 3.8968323166
0.0025 0.001 0.7972 0.1993 0.1374687657 0.0313618213 0.3076301985 0.1154524724 44.0833075428 1.1634794837 13.7340836632 0.2799422863 58.2624901702 1.5902360637
0.0025 0.0015 0.7968 0.1992 0.1389794115 0.0323645061 0.4661063614 0.0559711129 42.9793453487 2.8538661129 13.8433115116 0.5019594085 57.4277426332 3.4441611404
0.0025 0.002 0.7964 0.1991 0.1480432861 0.0311061004 0.6515131140 0.0426565218 42.9470310432 1.9608223221 13.5789047890 1.0083630637 57.3254922323 3.0429480080
0.0 0.0055 0.7956 0.1989 0.0000000000 0.0000000000 1.7970989711 0.1094219912 42.9727505925 1.1177098246 13.4764566002 0.4314483159 58.2463061638 1.6585801317
0.0025 0.0025 0.7959999999999999 0.19899999999999998 0.1420007030 0.0127289276 0.8275977394 0.1363788317 42.1517034410 1.3068178012 13.7529160509 0.9552381078 56.8742179343 2.4111636683
0.0025 0.003 0.7956 0.1989 0.1412453801 0.0164445433 0.9125326764 0.1248805991 42.8230496259 1.8939928659 13.6015036542 0.5515728253 57.4783313366 2.5868908336
0.0025 0.0035 0.7952 0.1988 0.1446443331 0.0260120745 1.2077333720 0.2287576400 43.0459523867 1.3175101654 13.5736317205 0.7186676008 57.9719618123 2.2909474807
0.0025 0.004 0.7948 0.1987 0.1401123958 0.0239331301 1.2937041008 0.1915963075 42.5203503146 1.8182373228 13.5841778576 0.4508358750 57.5383446688 2.4846026354
0.0025 0.0045 0.7944 0.1986 0.1453996560 0.0253905359 1.4117843791 0.1917306511 43.0894777779 1.2517424105 13.5743850160 0.6194086527 58.2210468290 2.0882722502
0.0025 0.005 0.794 0.1985 0.1499315934 0.0401530671 1.6769471091 0.1456604821 42.8837213833 0.3288820209 13.4952889879 0.4532811351 58.2058890737 .9679767052
0.0025 0.0055 0.7936 0.1984 0.1540858692 0.0278139385 1.7981347631 0.0451015724 43.4943958109 2.1020110761 13.7551759374 0.5231364761 59.2017923806 2.6980630631
0.0025 0.006 0.7932 0.1983 0.1616390981 0.0243115430 2.0632974931 0.2537669051 43.4699952128 1.9529851460 13.9517860644 0.6240706613 59.6467178684 2.8551342554
0.0025 0.0065 0.7928 0.1982 0.1427560259 0.0359552736 2.1917356905 0.1431343003 43.0063838493 0.8981815893 13.2918992013 0.5607069468 58.6327747670 1.6379781100
0.0025 0.006999999999999999 0.7924 0.1981 0.1537082078 0.0285228165 2.2228094479 0.0855140169 43.1053051929 1.3488274133 13.4094133002 0.5906797524 58.8912361488 2.0535439991
0.0 0.006 0.7952 0.1988 0.0000000000 0.0000000000 1.9317519200 0.1496710356 43.4502109441 1.8323380377 13.4907692148 0.9039972928 58.8727320789 2.8860063661
0.0025 0.0075 0.792 0.198 0.1401123958 0.0182532024 2.4206457035 0.1433140797 43.0393576305 1.2825239406 13.4455714845 0.3390131081 59.0456872143 1.7831043308
0.0025 0.008 0.7916 0.1979 0.1529528849 0.0361451795 2.6101956238 0.3508874103 42.6839002693 2.6670205269 13.4207127328 0.3943241153 58.8677615108 3.4483772320
0.0025 0.0085 0.7912 0.1978 0.1521975620 0.0250056370 2.7220611505 0.1792368998 43.0235302155 1.2865583500 13.5028219429 0.1760198708 59.4006108709 1.6668207576
0.0025 0.009000000000000001 0.7908 0.1977 0.1472879632 0.0204077007 2.9468279959 0.2026555402 42.7155550992 0.5061164998 13.2542344260 0.6852422452 59.0639054843 1.4144219859
0.0025 0.0095 0.7904 0.1976 0.1465326404 0.0226092757 3.1125547022 0.2231164066 43.0756287898 2.0074576640 13.5291872856 0.5727820472 59.8639034180 2.8259653935
0.0025 0.01 0.79 0.1975 0.1378464271 0.0256142454 3.2575655702 0.2328113705 42.5566214739 1.2867881966 13.6278689969 1.1026805383 59.5799024681 2.6478943508
0.003 0.0 0.7976 0.1994 0.1797668474 0.0249828112 0.0000000000 0.0000000000 42.4069205073 2.1571583740 13.7152512756 0.6982297629 56.3019386303 2.8803709481
0.003 0.0005 0.7972 0.1993 0.1654157126 0.0354760615 0.1895499203 0.0584465723 43.2596224888 1.4523180550 13.6670403632 1.1477870456 57.2816284849 2.6940277344
0.003 0.001 0.7968 0.1992 0.1839211233 0.0169905682 0.3407755398 0.0659662034 43.7001522055 2.1463231685 13.4689236452 0.5569702127 57.6937725138 2.7862501528
0.003 0.0015 0.7964 0.1991 0.1729689415 0.0481040474 0.4785358644 0.0613132822 42.7280851361 1.9107702759 13.3981138676 0.5430712054 56.7777038096 2.5632588109
0.0 0.0065 0.7948 0.1987 0.0000000000 0.0000000000 2.1368387190 0.1674782961 42.6839002693 2.6651935295 13.3363436361 0.3955023801 58.1570826244 3.2281742057
0.003 0.002 0.7959999999999999 0.19899999999999998 0.1899637064 0.0285228165 0.6504773221 0.0692045437 43.4943958109 0.5425140054 13.5540460373 0.6291636626 57.8888828767 1.2694050282
0.003 0.0025 0.7956 0.1989 0.1808998318 0.0206024616 0.8162040284 0.1014018595 42.9562637019 1.8468030536 13.8259857150 0.7076071621 57.7793532771 2.6764145368
0.003 0.003 0.7952 0.1988 0.1820328161 0.0289200894 0.9508569772 0.0809244542 43.3407379905 1.4556944109 13.5977371767 0.6613471223 58.0713649605 2.2268860768
0.003 0.0035 0.7948 0.1987 0.1654157126 0.0355563787 1.1082973482 0.2133831903 43.0354007767 1.4074118337 13.6436882025 0.4043337749 57.9528020400 2.0606851776
0.003 0.004 0.7944 0.1986 0.1786338631 0.0365844600 1.2729882626 0.1320624536 42.8243685772 1.3328170405 13.7062117295 0.3428942891 57.9822024324 1.8443582432
0.003 0.0045 0.794 0.1985 0.1707029728 0.0529588545 1.4221422982 0.1247430654 43.2932557456 1.7581110549 13.8583774217 0.4092163002 58.7444784383 2.3450292750
0.003 0.005 0.7936 0.1984 0.1812774932 0.0423250490 1.6106564266 0.1889575178 42.9562637019 1.9960164708 13.5374735362 0.4367139334 58.2856711579 2.6640129710
0.003 0.0055 0.7932 0.1983 0.1752349101 0.0288014829 1.8188506013 0.2228662220 43.7858840365 2.0815750264 13.6602607037 1.1193616362 59.4402302516 3.4526043675
0.003 0.006 0.7928 0.1982 0.1601284523 0.0338970870 1.9711120127 0.1811422087 42.8283254309 1.3093047738 13.5510328553 0.2640792332 58.5105987512 1.7884233027
0.003 0.0065 0.7924 0.1981 0.1676816812 0.0242880649 2.1244092160 0.2092607305 42.8903161395 1.1073740613 13.2497146530 0.4576764619 58.4321216897 1.7985993186
0.0 0.006999999999999999 0.7944 0.1986 0.0000000000 0.0000000000 2.2911717142 0.1932910937 43.0103407030 2.1681865627 13.4930291014 0.4388707634 58.7945415186 2.8003484198
0.003 0.006999999999999999 0.792 0.198 0.1695699885 0.0344811310 2.2041651934 0.2074275139 42.7511667829 1.7045392339 13.4312588699 0.1790246035 58.5561608347 2.1254724823
0.003 0.0075 0.7916 0.1979 0.1865647534 0.0174543337 2.4196099116 0.2501732324 42.9364794332 1.2279542366 13.0764566866 0.2989510896 58.6191107848 1.7945328923
0.003 0.008 0.7912 0.1978 0.1714582957 0.0245218341 2.5169743515 0.2328113705 43.1785069871 0.7866900167 13.5118614890 0.6288208403 59.3788011233 1.6728440616
0.003 0.0085 0.7908 0.1977 0.1816551547 0.0284025511 2.8608572670 0.4157953099 43.5854034469 1.9823859187 13.4342720519 0.5949108037 60.0621879205 3.0214945834
0.003 0.009000000000000001 0.7904 0.1976 0.1665486969 0.0222018680 2.8981457759 0.3325263102 42.5216692659 1.7289514070 13.3250442036 0.5313676230 58.9114079423 2.6150472082
0.003 0.0095 0.79 0.1975 0.1695699885 0.0187161635 3.1488074192 0.2675472770 42.7676536735 1.2887064906 13.4305055744 0.5536880824 59.5165366556 2.1286580135
0.003 0.01 0.7896 0.1974 0.1827881390 0.0235728517 3.2420286915 0.2076756330 43.2451140251 1.6492903914 13.6843661599 0.6444160176 60.3542970155 2.5249548937
0.0035 0.0 0.7972 0.1993 0.1914743522 0.0302695117 0.0000000000 0.0000000000 42.9905564343 1.0736895065 13.7386034363 0.8004323942 56.9206342228 1.9043914124
0.0035 0.0005 0.7968 0.1992 0.1831658004 0.0124112215 0.1553687871 0.0645191117 43.8795295751 1.4995414221 13.7220309352 0.8524349993 57.9400950978 2.4289067546
0.0035 0.001 0.7964 0.1991 0.2039371799 0.0336097468 0.3366323721 0.0677632771 43.3084236850 1.2995144123 13.6730667273 0.8343767080 57.5220599643 2.2352641442
0.0 0.0075 0.794 0.1985 0.0000000000 0.0000000000 2.3906077380 0.1049375301 42.3739467262 1.2174027187 13.5600724014 0.6768836939 58.3246268656 1.9992239427
0.0035 0.0015 0.7959999999999999 0.19899999999999998 0.2054478257 0.0415358917 0.4806074482 0.0808714064 43.0334223499 1.0945340589 13.6354019520 0.8235060097 57.3548795758 2.0404473667
0.0035 0.002 0.7956 0.1989 0.2062031485 0.0260996575 0.6484057383 0.1224514585 43.2563251107 1.6361301818 13.4930291014 0.8324457286 57.6039630989 2.6171270264
0.0035 0.0025 0.7952 0.1988 0.2194212991 0.0309036924 0.8182756122 0.0869078180 43.1936749264 3.0527313964 13.5525394463 0.4509566913 57.7839112840 3.6214995981
0.0035 0.003 0.7948 0.1987 0.2054478257 0.0193161923 0.9332485147 0.0770673733 42.6436722563 1.6074958781 13.4794697823 0.6237796243 57.2618383790 2.3276590680
0.0035 0.0035 0.7944 0.1986 0.1971392739 0.0314707799 1.1020825967 0.0633105301 42.5065013265 1.1017230639 13.5999970632 0.6774535207 57.4057202603 1.8739578946
0.0035 0.004 0.794 0.1985 0.2114904088 0.0546239988 1.3247778583 0.1371632557 42.6871976474 2.4292933754 13.5480196733 0.8768696206 57.7714855878 3.4979502505
0.0035 0.0045 0.7936 0.1984 0.2016712112 0.0343983033 1.4407865527 0.1776496372 42.9727505925 0.7247826124 13.3393568182 0.7750469994 57.9545651746 1.7118775523
0.0035 0.005 0.7932 0.1983 0.2092244401 0.0452815914 1.5992627155 0.1475630909 43.4093234554 1.7133953436 13.3001854519 0.6824940428 58.5179960629 2.5887340687
0.0035 0.0055 0.7928 0.1982 0.1990275811 0.0297945919 1.7649894218 0.1752172985 42.6990682087 1.7602767030 13.3355903406 0.2679699872 57.9986755522 2.2332585806
0.0035 0.006 0.7924 0.1981 0.1944956438 0.0575732454 1.9317519200 0.1820166690 43.6289288381 1.6855226794 13.4470780755 0.4928280048 59.2022544774 2.4179405986
0.0 0.008 0.7936 0.1984 0.0000000000 0.0000000000 2.5397617736 0.1940666099 42.8705318708 0.6533616414 13.4877560328 0.6682711963 58.8980496772 1.5156994476
0.0035 0.0065 0.792 0.198 0.2050701642 0.0322762471 2.1751630198 0.2395345785 43.1323436934 1.6404561854 13.5035752384 0.4258458848 59.0161521158 2.3381128958
0.0035 0.006999999999999999 0.7916 0.1979 0.2046925028 0.0427008019 2.2777064193 0.1492978263 42.2908527976 1.1609738238 13.3521628418 1.0410423974 58.1254145615 2.3940148494
0.0035 0.0075 0.7912 0.1978 0.1952509667 0.0442105914 2.3895719461 0.3269954225 43.3097426362 2.5622731936 13.6715601363 0.6785917388 59.5661256853 3.6120709463
0.0035 0.008 0.7908 0.1977 0.2005382269 0.0430865201 2.5780860745 0.2593536912 42.8507476021 1.8502051402 13.4591308036 0.7555910661 59.0885027071 2.9082364176
0.0035 0.0085 0.7904 0.1976 0.2065808100 0.0359552736 2.7738507462 0.2091786836 42.6799434156 1.6003972039 13.7386034363 0.4069357823 59.3989784081 2.2524669434
0.0035 0.009000000000000001 0.79 0.1975 0.1994052425 0.0531738730 2.8691436023 0.2647253947 42.9450526163 1.1044041198 13.3370969316 0.6500551773 59.3506983927 2.0723585648
0.0035 0.0095 0.7896 0.1974 0.2009158883 0.0446599628 3.0897672801 0.2037747842 41.9136327408 0.8627332600 13.4900159193 0.5396162308 58.6943318285 1.6507842378
0.0035 0.01 0.7892 0.1973 0.2020488727 0.0318671076 3.2399571076 0.0558175567 43.0011080443 2.7884139198 13.5306938767 0.6177133386 59.9738079013 3.4938119227
0.004 0.0 0.7968 0.1992 0.2303734810 0.0497023122 0.0000000000 0.0000000000 43.2101618170 0.3016796451 13.9058350386 0.4807182288 57.3463703366 .8321001861
0.004 0.0005 0.7964 0.1991 0.2413256629 0.0133843557 0.1584761629 0.0573346145 43.7133417179 0.6933093296 13.7544226419 0.5379057404 57.8675661856 1.3019340402
0.0 0.0085 0.7932 0.1983 0.0000000000 0.0000000000 2.8391056368 0.2359605821 43.1745501334 2.7874142868 13.3175112485 0.5429876071 59.3311670187 3.5663624760
0.004 0.001 0.7959999999999999 0.19899999999999998 0.2337724340 0.0448384504 0.3366323721 0.0869078180 43.7588455360 1.5964944618 13.5841778576 0.8169919535 57.9134281997 2.5452326837
0.004 0.0015 0.7956 0.1989 0.2299958195 0.0223299814 0.4806074482 0.0903932464 42.9806643000 1.8202406494 13.5050818295 0.7894105614 57.1963493972 2.7223744386
0.004 0.002 0.7952 0.1988 0.2231979135 0.0342320466 0.6794794957 0.1205085024 43.2431355982 0.5981207596 13.5992437677 0.7446675662 57.7450567751 1.4975288748
0.004 0.0025 0.7948 0.1987 0.2443469544 0.0523084959 0.7882376467 0.1005091827 42.5849789258 1.8377085513 13.4003737541 0.5567745643 57.0179372810 2.5473007942
0.004 0.003 0.7944 0.1986 0.2292404966 0.0412740938 1.0005749891 0.1040751840 42.8309633334 1.9898363142 13.4764566002 0.2883459338 57.5372354193 2.4235315258
0.004 0.0035 0.794 0.1985 0.2356607412 0.0348923205 1.1704448630 0.0603965282 42.3726277749 2.1573809417 13.6632738857 1.0243112745 57.4420072648 3.2769810649
0.004 0.004 0.7936 0.1984 0.2356607412 0.0308112492 1.2346639617 0.1003382486 42.5724488889 0.8263521666 13.6723134318 0.7304558571 57.7150870236 1.6879575215
0.004 0.0045 0.7932 0.1983 0.2371713870 0.0323645061 1.4034980437 0.1436729636 43.3737117717 2.5578406273 13.6007503587 0.3545774029 58.6151315611 3.0884554999
0.004 0.005 0.7928 0.1982 0.2190436376 0.0270232532 1.6293006810 0.1513249094 42.9635179338 1.3790869979 13.5969838812 0.2151314899 58.4088461336 1.7725666504
0.004 0.0055 0.7924 0.1981 0.2386820327 0.0387061527 1.8323158962 0.1866035982 43.2391787445 2.9351759818 13.5917108126 0.6138059610 58.9018874860 3.7742916937
0.0 0.009000000000000001 0.7928 0.1982 0.0000000000 0.0000000000 2.8214971743 0.1309201645 42.2598574433 3.2158709237 13.4199594373 0.4647289939 58.5013140549 3.8115200821
0.004 0.006 0.792 0.198 0.2258415436 0.0299854625 1.9421098391 0.1464830973 42.1517034410 2.1386443689 13.5917108126 0.3977114922 57.9113656363 2.7128244209
0.004 0.0065 0.7916 0.1979 0.2141340389 0.0600754786 2.1068007535 0.2109966859 42.9509878969 2.0190011815 13.5028219429 0.6460096419 58.7747446322 2.9360829879
0.004 0.006999999999999999 0.7912 0.1978 0.2197989605 0.0387797806 2.1741272279 0.1463951810 43.0809045948 1.3749166865 13.7363435498 0.6115534816 59.2111743330 2.1716451297
0.004 0.0075 0.7908 0.1977 0.2473682460 0.0339475417 2.4475762933 0.0368252796 43.6665189486 2.3572334184 13.6376618385 0.6359598880 59.9991253264 3.0639661277
0.004 0.008 0.7904 0.1976 0.2114904088 0.0451301475 2.5231891030 0.2732135567 42.8461312727 2.1991193382 13.4945356924 0.3635663525 59.0753464769 2.8810293949
0.004 0.0085 0.79 0.1975 0.2330171111 0.0166514010 2.7572780756 0.0609623160 42.5981684382 1.3269423067 13.2677937451 0.5182892057 58.8562573700 1.9228452294
0.004 0.009000000000000001 0.7896 0.1974 0.2258415436 0.0304574062 2.9665080423 0.3100047505 42.0501441949 3.0066841103 13.3152513620 0.6618102950 58.5577451428 4.0089565620
0.004 0.0095 0.7892 0.1973 0.2375490484 0.0235728517 3.0586935226 0.1390586810 42.6410343538 0.4020616874 13.4734434182 0.7623618486 59.4107203430 1.3270550687
0.004 0.01 0.7888 0.1972 0.2367937255 0.0330620971 3.2534224025 0.2179006851 42.6680728543 0.7262021481 13.5389801272 0.4652561855 59.6972691095 1.4424211158
0.0045 0.0 0.7964 0.1991 0.2620970423 0.0510835094 0.0000000000 0.0000000000 42.3666924943 1.5872393245 13.6866260464 0.7887460803 56.3154155830 2.4270689142
0.0 0.0095 0.7924 0.1981 0.0000000000 0.0000000000 3.1146262860 0.2157432974 42.6608186225 2.4809553602 13.7996203723 0.4558377777 59.5750652808 3.1525364353
0.0045 0.0005 0.7959999999999999 0.19899999999999998 0.2568097821 0.0315974234 0.1833351688 0.0465991259 43.2457735007 1.7450447770 13.5849311531 0.4051413441 57.2708496047 2.2283826704
0.0045 0.001 0.7956 0.1989 0.2598310736 0.0248912988 0.3511334589 0.0855140169 43.1672959015 1.0247631589 13.7461363913 0.6131584803 57.5243968253 1.7483269549
0.0045 0.0015 0.7952 0.1988 0.2670066411 0.0560467906 0.4868221997 0.0866605690 42.6021252920 0.7616757885 13.4907692148 0.3206385309 56.8467233476 1.2250216790
0.0045 0.002 0.7948 0.1987 0.2673843025 0.0438217484 0.7022669178 0.1811422087 42.2361163208 1.8664441774 13.4937823969 0.6077671052 56.6995499380 2.6991752397
0.0045 0.0025 0.7944 0.1986 0.2360384026 0.0303071838 0.7716649761 0.1406542874 43.3084236850 1.0042356562 13.7069650250 0.5800160164 58.0230920887 1.7552131438
0.0045 0.003 0.794 0.1985 0.2809801145 0.0348923205 1.0388992899 0.1523142487 42.8771266271 1.7273458080 13.4395451204 0.8840672976 57.6365511519 2.7986196748
0.0045 0.0035 0.7936 0.1984 0.2813577759 0.0405348798 1.1704448630 0.0749787438 42.8527260290 1.5884028621 13.4952889879 0.4309745727 57.7998176558 2.1348910584
0.0045 0.004 0.7932 0.1983 0.2586980893 0.0560671454 1.2854177655 0.0922727249 43.2457735007 2.8897508469 13.6143096778 0.2084111516 58.4041990333 3.2465018688
0.0045 0.0045 0.7928 0.1982 0.2673843025 0.0392913130 1.4987908999 0.0427570085 42.6937924037 2.6476854809 13.4862494418 0.3880049583 57.9462170479 3.1177387607
0.0045 0.005 0.7924 0.1981 0.2552991363 0.0570456330 1.6448375598 0.1337094631 43.4330645778 1.3913716671 13.4772098957 0.7578976427 58.8104111696 2.3400244059
0.0 0.001 0.7992 0.1998 0.0000000000 0.0000000000 0.3242028691 0.0526524726 43.5023095183 0.9312300208 13.5005620564 0.7249912567 57.3270744438 1.7088737501
0.0 0.01 0.792 0.198 0.0000000000 0.0000000000 3.3000330387 0.2174077634 43.0598013748 2.5110677279 13.5284339901 0.4131302218 59.8882684036 3.1416057131
0.0045 0.0055 0.792 0.198 0.2828684217 0.0377963453 1.7463451673 0.0970333050 42.9898969587 1.8082941856 13.6112964958 0.5915245465 58.6304070435 2.5346483824
0.0045 0.006 0.7916 0.1979 0.2590757507 0.0352987204 2.0260089842 0.0913378201 42.4873765334 1.5066638218 13.5118614890 0.5141339783 58.2843227573 2.1474343406
0.0045 0.0065 0.7912 0.1978 0.2636076881 0.0391458430 2.0757269961 0.2154247982 42.7867784666 1.6111679182 13.4222193238 0.7464941821 58.5483324746 2.6122327415
0.0045 0.006999999999999999 0.7908 0.1977 0.2537884905 0.0633120999 2.2704558759 0.1709025271 42.5691515108 1.7091338524 13.4937823969 0.9511184351 58.5871782741 2.8944669145
0.0045 0.0075 0.7904 0.1976 0.2764481772 0.0260120745 2.4051088248 0.2882852854 42.5724488889 1.0125474561 13.5329537632 0.2136492671 58.7869596541 1.5404940831
0.0045 0.008 0.79 0.1975 0.2632300266 0.0240757319 2.4589700043 0.0649830455 42.4807817772 1.1094520532 13.2632739721 0.7953116863 58.4662557802 1.9938225169
0.0045 0.0085 0.7896 0.1974 0.2711609169 0.0193457052 2.8204613824 0.2269873641 41.9452875707 2.0294729888 13.5284339901 0.4653488704 58.5653438601 2.7411549285
0.0045 0.009000000000000001 0.7892 0.1973 0.2458576002 0.0257696865 2.9292195334 0.1721534772 42.1721471853 1.8090203721 13.7438765048 0.6860533103 59.0911008237 2.6929968461
0.0045 0.0095 0.7888 0.1972 0.2620970423 0.0179379247 3.0649082741 0.2183924942 42.5269450709 1.1194501102 13.4425583025 0.3373552996 59.2965086898 1.6931358287
0.0045 0.01 0.7884 0.1971 0.2549214748 0.0253905359 3.2285633966 0.1520322373 42.9912159100 2.0331409945 13.4222193238 0.7196176415 59.8969201052 2.9301814092
0.0005 0.0 0.7996 0.1999 0.0332342071 0.0123189435 0.0000000000 0.0000000000 43.4620815053 1.6241394498 13.4410517115 0.6412593639 56.9363674239 2.2777177572
0.005 0.0 0.7959999999999999 0.19899999999999998 0.2783364844 0.0688380578 0.0000000000 0.0000000000 43.8228146715 2.2591267100 13.7333303677 0.6574228735 57.8344815236 2.9853876413
0.005 0.0005 0.7956 0.1989 0.2904216506 0.0585752778 0.1419034922 0.0447193488 42.7333609411 2.0137383782 13.5035752384 0.6313748878 56.6692613223 2.7484078926
0.005 0.001 0.7952 0.1988 0.3074164156 0.0332170362 0.3418113317 0.0444305233 43.3130400143 1.1220981129 13.4779631912 0.5018011166 57.4402309528 1.7015467890
0.005 0.0015 0.7948 0.1987 0.2772035001 0.0388385825 0.5116812056 0.0446232813 43.3967934185 2.1352187219 13.7242908217 0.8531270319 57.9099689459 3.0718076176
0.005 0.002 0.7944 0.1986 0.2900439892 0.0297945919 0.6225109404 0.0572597162 42.4135152636 1.0823873584 13.5563059239 0.5520253085 56.8823761171 1.7214669750
0.005 0.0025 0.794 0.1985 0.2896663277 0.0573548257 0.8565999130 0.0979576621 42.8580018340 1.6246813412 13.4870027373 0.6095906288 57.4912708120 2.3895844578
0.005 0.003 0.7936 0.1984 0.2915546349 0.0217081428 0.9674296479 0.1065205101 42.7511667829 0.9640658488 13.3860611395 0.5400661230 57.3962122052 1.6323606247
0.005 0.0035 0.7932 0.1983 0.2998631867 0.0363340929 1.0927604695 0.1641656664 42.8164548697 1.0933541016 13.5276806946 0.1667899000 57.7367592205 1.4606437609
0.005 0.004 0.7928 0.1982 0.2938206036 0.0260120745 1.2719524706 0.1475921702 43.3433758930 1.8588202250 13.8644037858 0.5346381851 58.7735527530 2.5670626548
0.005 0.0045 0.7924 0.1981 0.2775811615 0.0389559198 1.5298646573 0.1196507797 43.1026672904 2.7769402661 13.7310704812 0.5753442063 58.6411835904 3.5108911719
0.0005 0.0005 0.7992 0.1998 0.0283246083 0.0151064578 0.1532972033 0.0390865655 43.4805468228 1.1794816939 13.5984904722 0.5048001749 57.2606591066 1.7384748921
0.005 0.005 0.792 0.198 0.2847567289 0.0323468736 1.6707323576 0.2631482309 42.5144150340 1.9599748674 13.3167579530 0.2523978392 57.7866620735 2.5078678111
0.005 0.0055 0.7916 0.1979 0.2930652807 0.0424864928 1.7598104622 0.1940444953 42.9265872988 1.3004859300 13.5480196733 0.6990971919 58.5274827150 2.2361141100
0.005 0.006 0.7912 0.1978 0.2768258386 0.0329757053 2.0374026952 0.2422601926 42.3666924943 1.5180756430 13.4312588699 0.3265516469 58.1121798980 2.1198631878
0.005 0.0065 0.7908 0.1977 0.2855120518 0.0469516873 2.0591543254 0.2378806124 42.5223287415 1.5048499680 13.3883210260 0.6429208344 58.2553161447 2.4326031021
0.005 0.006999999999999999 0.7904 0.1976 0.3013738325 0.0501366015 2.2528474134 0.1442691196 42.6258664144 1.5339488064 13.6203360419 0.5929426223 58.8004237022 2.3212971498
0.005 0.0075 0.79 0.1975 0.2934429422 0.0415496249 2.4537910447 0.3015844722 42.5915736820 0.8789936822 13.3951006856 0.3742476393 58.7339083545 1.5963754186
0.005 0.008 0.7896 0.1974 0.2953312494 0.0633571394 2.6692357629 0.2046154428 43.3169968681 1.5368549883 13.4998087609 0.6067541624 59.7813726413 2.4115817329
0.005 0.0085 0.7892 0.1973 0.2907993120 0.0637789566 2.7344906535 0.1041988132 42.3363566156 2.0723431506 13.5005620564 0.7099321583 58.8622086375 2.9502530787
0.005 0.009000000000000001 0.7888 0.1972 0.3021291554 0.0378416013 3.0265839733 0.1900445307 42.4016447024 2.0935682863 13.5359669452 0.2492668374 59.2663247763 2.5707212557
0.005 0.0095 0.7884 0.1971 0.2900439892 0.0487519822 3.1850601362 0.1415666491 42.5744273158 1.2300491531 13.4983021699 0.4495199017 59.5478336111 1.8698876861
0.0005 0.001 0.7988 0.1997 0.0317235613 0.0093733105 0.3179881177 0.0266904906 44.1650825202 1.1186697271 13.8086599183 0.4975720675 58.3234541175 1.6523055957
0.005 0.01 0.7879999999999999 0.19699999999999998 0.2772035001 0.0333028020 3.2648161136 0.2183138792 41.9518823270 1.1495884040 13.5216543306 0.8186350315 59.0155562713 2.2198401167
0.0055 0.0 0.7956 0.1989 0.3281877950 0.0377963453 0.0000000000 0.0000000000 43.4330645778 1.3309910786 13.5999970632 0.8525415024 57.3612494360 2.2213289263
0.0055 0.0005 0.7952 0.1988 0.2987302024 0.0280996358 0.1636551224 0.0488472263 42.8645965902 0.8477235298 13.5743850160 0.4527550397 56.9013669310 1.3774254316
0.0055 0.001 0.7948 0.1987 0.3013738325 0.0287221398 0.3314534125 0.0720601559 43.3895391867 0.9487413531 13.3483963642 0.4409192457 57.3707627959 1.4904428945
0.0055 0.0015 0.7944 0.1986 0.3183685975 0.0132127543 0.5116812056 0.0806056435 43.0195733618 1.7457534279 13.5276806946 0.4914720645 57.3773038595 2.3310438902
0.0055 0.002 0.794 0.1985 0.3195015818 0.0223299814 0.6473699464 0.1072432358 43.1778475115 2.9279369005 13.7009386610 0.5239082241 57.8456577007 3.5814183418
0.0055 0.0025 0.7936 0.1984 0.3251665035 0.0310877541 0.8307051152 0.0865614717 41.9769424007 1.6154896948 13.6105432003 0.6436265423 56.7433572197 2.3767654629
0.0055 0.003 0.7932 0.1983 0.3247888420 0.0495873935 0.9446422258 0.1592022618 43.0347413011 1.5748101149 13.3800347755 0.3364997248 57.6842071444 2.1200994950
0.0055 0.0035 0.7928 0.1982 0.3119483529 0.0105204305 1.1124405159 0.0855140169 43.6810274124 0.9660487318 13.5698652430 0.4313272977 58.6752815242 1.4934104769
0.0055 0.004 0.7924 0.1981 0.3217675505 0.0222275498 1.2367355456 0.1974426971 42.9476905188 0.9069494710 13.4772098957 0.6729657218 57.9834035106 1.7995854397
0.0005 0.0015 0.7984 0.1996 0.0370108215 0.0269809963 0.5168601652 0.0961447029 43.6243125087 2.3117569718 13.5367202407 0.6523208527 57.7149037361 3.0872035237
0.0055 0.0045 0.792 0.198 0.3111930300 0.0364907737 1.3807106216 0.1424129133 42.4722085941 0.9278200964 13.6451947936 0.2844386375 57.8093070393 1.3911624209
0.0055 0.005 0.7916 0.1979 0.3266771492 0.0382166511 1.5961553398 0.0938864097 42.1187296598 1.9866339492 13.6263624059 0.5388122183 57.6679245547 2.6575492283
0.0055 0.0055 0.7912 0.1978 0.3115706915 0.0611298451 1.8654612375 0.0541789474 42.7887568935 0.5986004693 13.5751383115 0.4501506372 58.5409271340 1.1640598990
0.0055 0.006 0.7908 0.1977 0.3202569047 0.0665198935 1.9017139545 0.1362214048 42.3291023838 0.9045390349 13.4305055744 0.5291202543 57.9815788174 1.6364005875
0.0055 0.0065 0.7904 0.1976 0.2938206036 0.0384102298 2.0922996667 0.1397359688 43.3737117717 1.0383757303 13.4116731867 0.7538738148 59.1715052287 1.9703957437
0.0055 0.006999999999999999 0.79 0.1975 0.3210122276 0.0710565767 2.3439971018 0.1837297496 42.7188524774 1.6986361367 13.4139330732 0.4332490547 58.7977948800 2.3866715177
0.0055 0.0075 0.7896 0.1974 0.3398952998 0.0429937325 2.4600057962 0.1094219912 43.3486516980 1.9412507094 13.7107315026 0.4738558063 59.8592842966 2.5675222394
0.0055 0.008 0.7892 0.1973 0.3093047228 0.0580862454 2.6195177510 0.2774221255 42.0844369274 1.7760108315 13.3129914755 0.6702315269 58.3262508767 2.7817507293
0.0055 0.0085 0.7888 0.1972 0.3179909360 0.0412740938 2.7013453122 0.1963747835 41.6089550027 2.5809398969 13.1939707855 0.5754704371 57.8222620364 3.3940592113
0.0055 0.009000000000000001 0.7884 0.1971 0.3293207794 0.0368950298 2.9012531517 0.3010860204 41.9861750594 1.4888874116 13.3077184069 0.7893645547 58.5244673974 2.6162330165
0.0005 0.002 0.7979999999999999 0.1995 0.0328565456 0.0051228491 0.6318330677 0.0621475149 43.8406205133 1.1489693117 13.7574358239 0.7120710803 58.2627459505 1.9283107560
0.0055 0.0095 0.7879999999999999 0.19699999999999998 0.3183685975 0.0281199316 3.1840243443 0.1019926368 42.6773055131 1.3212863620 13.0591308900 0.2519387782 59.2388293449 1.7033377086
0.0055 0.01 0.7876 0.1969 0.3217675505 0.0461674704 3.3828963918 0.2154247982 42.9595610800 1.9001258640 13.6097899048 0.1854147792 60.2740149271 2.3471329118
0.006 0.0 0.7952 0.1988 0.3255441649 0.0434294240 0.0000000000 0.0000000000 43.1554253403 1.8524640924 13.5291872856 0.5101985433 57.0101567908 2.4060920597
0.006 0.0005 0.7948 0.1987 0.3542464347 0.0546553229 0.1595119548 0.0549653302 43.7496128772 2.5481134531 13.4139330732 0.5500109642 57.6773043399 3.2077450704
0.006 0.001 0.7944 0.1986 0.3508474817 0.0288014829 0.3428471236 0.0762275294 42.5698109864 1.4387781360 13.2903926103 0.7811147725 56.5538982020 2.3249219208
0.006 0.0015 0.794 0.1985 0.3410282841 0.0568552967 0.5013232865 0.0979138430 42.5163934609 1.8224594245 13.4282456879 0.7008709318 56.7869907194 2.6780994960
0.006 0.002 0.7936 0.1984 0.3406506227 0.0353148791 0.6794794957 0.1046918703 42.6027847676 1.0938504112 13.6625205902 0.1588435707 57.2854354762 1.3927007313
0.006 0.0025 0.7932 0.1983 0.3482038516 0.0488688655 0.8099892769 0.1387497300 42.8744887246 2.3268543011 13.4395451204 0.5894295456 57.4722269735 3.1039024422
0.006 0.003 0.7928 0.1982 0.3493368359 0.0336945130 0.9518927692 0.2029094946 43.5326453970 1.5217714033 13.7958538947 0.6541173328 58.6297288968 2.4124927437
0.006 0.0035 0.7924 0.1981 0.3648209551 0.0322585663 1.0906888857 0.2444644469 43.3756901986 1.6133345668 13.6760799093 0.3788409902 58.5072799487 2.2688985702
0.0005 0.0025 0.7976 0.1994 0.0324788842 0.0197542568 0.8099892769 0.1097352975 43.8762321970 2.0957865553 13.9231608352 1.0638879664 58.6418611933 3.2891640760
0.006 0.004 0.792 0.198 0.3304537637 0.0453193733 1.3164915230 0.0694521457 43.3354621855 2.1665419352 13.3468897732 0.7802570705 58.3292972454 3.0615705247
0.006 0.0045 0.7916 0.1979 0.3663316009 0.0379920655 1.4293928416 0.1006371927 43.0710124604 0.9233167456 13.4787164868 0.6748720582 58.3454533897 1.7368180620
0.006 0.005 0.7912 0.1978 0.3361186854 0.0281604795 1.6241217215 0.1981153430 42.8223901503 1.5410036200 13.3898276171 0.3174226731 58.1724581743 2.0847021156
0.006 0.0055 0.7908 0.1977 0.3474485287 0.0280590000 1.8675328213 0.1664501815 42.7155550992 1.4669358934 13.4033869362 0.7193179302 58.3339233854 2.3807630051
0.006 0.006 0.7904 0.1976 0.3368740082 0.0538667562 1.9555751340 0.1549677634 42.9852806293 1.8690818990 13.5412400137 0.3553255855 58.8189697852 2.4332420041
0.006 0.0065 0.79 0.1975 0.3712411997 0.0563006960 2.2052009853 0.1702484004 43.0914562048 0.9038290861 13.5683586520 0.7117044089 59.2362570418 1.8420825914
0.006 0.006999999999999999 0.7896 0.1974 0.3610443407 0.0425535804 2.3118875525 0.1792368998 42.5665136083 1.7732974563 13.4538577351 0.6712535056 58.6933032366 2.6663414421
0.006 0.0075 0.7892 0.1973 0.3512251431 0.0676425279 2.5159385596 0.1725021176 42.4557217035 0.9391877589 13.7920874172 0.6292682764 59.1149728234 1.8086006808
0.006 0.008 0.7888 0.1972 0.3304537637 0.0538879344 2.6681999710 0.2555195995 42.7333609411 2.4121718057 13.4659104632 0.7946378577 59.1979251390 3.5162171973
0.006 0.0085 0.7884 0.1971 0.3440495757 0.0187161635 2.7572780756 0.1261116534 42.7946921741 2.1224569047 13.3898276171 0.7795498479 59.2858474425 3.0468345695
0.0005 0.003 0.7972 0.1993 0.0256809782 0.0056523189 0.9684654398 0.1060359564 43.1897180727 0.8330970520 13.4116731867 0.9112248047 57.5955376774 1.8560101320
0.006 0.009000000000000001 0.7879999999999999 0.19699999999999998 0.3451825600 0.0554223799 2.8815731053 0.2019767674 42.4741870210 1.5622942729 13.1269274855 0.7096251578 58.8278701718 2.5293185780
0.006 0.0095 0.7876 0.1969 0.3557570805 0.0711608770 3.0618008984 0.2441834128 42.7043440136 0.9794844912 13.3589425013 0.3684038632 59.4808444938 1.6632326442
0.006 0.01 0.7872 0.1968 0.3448048986 0.0297945919 3.2720666570 0.1150428671 42.7379772705 1.0843784773 13.1909576035 0.7739010627 59.5458064296 2.0031169990
0.0065 0.0 0.7948 0.1987 0.3833263659 0.0530879701 0.0000000000 0.0000000000 43.2418166470 1.9231738451 13.5118614890 0.5794913877 57.1370045019 2.5557532029
0.0065 0.0005 0.7944 0.1986 0.4003211309 0.0480684543 0.1802277931 0.0568837455 43.3961339429 1.0774015357 13.6263624059 0.6977875118 57.6030452728 1.8801412473
0.0065 0.001 0.794 0.1985 0.3954115321 0.0626781478 0.3324892045 0.0101486467 43.3275484781 0.6790869982 13.5600724014 0.5455315917 57.6155216161 1.2974453844
0.0065 0.0015 0.7936 0.1984 0.3557570805 0.0452941889 0.4764642805 0.0536216179 42.7729294785 1.5777568048 13.6549876351 0.8387883726 57.2601384746 2.5154609842
0.0065 0.002 0.7932 0.1983 0.3697305539 0.0441330969 0.6432267787 0.0929677339 42.4088989342 1.6217930947 13.4877560328 0.4418962678 56.9096122996 2.2007901933
0.0065 0.0025 0.7928 0.1982 0.3784167671 0.0551747731 0.7934166063 0.1199731443 42.0791611224 1.2351230206 13.2986788608 0.8039805454 56.5496733566 2.2142514834
0.0065 0.003 0.7924 0.1981 0.3693528924 0.0513175064 0.9477496015 0.1195431317 42.4484674716 1.4771700472 13.2685470406 0.8334785012 57.0341170061 2.4815091865
0.0005 0.0035 0.7968 0.1992 0.0298352541 0.0240520237 1.1932322852 0.2479504983 42.3805414824 1.5185843577 13.6135563823 0.4575574199 57.2171654040 2.2481442996
0.0065 0.0035 0.792 0.198 0.3614220021 0.0622213705 1.1000110129 0.0432559403 42.4913333872 1.5385700570 13.5924641081 0.4684359487 57.5452305103 2.1124833165
0.0065 0.004 0.7916 0.1979 0.3976775008 0.0381120092 1.2957756847 0.1124013209 42.8349201871 0.8166704994 13.2926524968 0.4608888208 57.8210258694 1.4280726503
0.0065 0.0045 0.7912 0.1978 0.3746401527 0.0700294715 1.4459655122 0.1567300689 43.3730522961 1.0366100961 13.6836128644 0.4894682105 58.8772708254 1.7528378470
0.0065 0.005 0.7908 0.1977 0.3750178141 0.0605955404 1.6469091436 0.1470678625 42.5473888152 1.4469478300 13.6595074082 1.3107740090 58.2288231811 2.9653852419
0.0065 0.0055 0.7904 0.1976 0.3840816888 0.0368950298 1.7515241269 0.1144819527 42.5902547307 1.4747007455 13.8500911712 0.7095771770 58.5759517176 2.3356549050
0.0065 0.006 0.79 0.1975 0.3682199081 0.0586044900 1.8882486596 0.1133896505 42.4840791553 1.8254466333 13.4515978485 0.5367059994 58.1921455715 2.5341467732
0.0065 0.0065 0.7896 0.1974 0.3648209551 0.0593493488 2.1099081292 0.1805489596 43.0050648981 2.3683362730 13.6045168362 0.7768518551 59.0843108186 3.3850864365
0.0065 0.006999999999999999 0.7892 0.1973 0.3874806418 0.0732078956 2.2155589045 0.1318998751 42.7920542716 2.2043562395 13.6399217250 0.3114164074 59.0350155429 2.7208804176
0.0065 0.0075 0.7888 0.1972 0.3704858768 0.0567448102 2.4610415881 0.2172102815 42.8527260290 1.2317479431 13.6308821789 0.3982932005 59.3151356728 1.9039962353
0.0065 0.008 0.7884 0.1971 0.3795497514 0.0506122699 2.5770502825 0.1719040154 42.7452315023 0.6382225053 13.7001853655 0.3807415122 59.4020169017 1.2414803028
0.0005 0.004 0.7964 0.1991 0.0355001758 0.0155530502 1.3185631068 0.1298008868 43.5234127383 1.6743960113 13.6060234272 0.4673978569 58.4834994481 2.2871478052
0.0065 0.0085 0.7879999999999999 0.19699999999999998 0.3984328237 0.0445576489 2.8142466309 0.3918854064 42.8309633334 1.2098356668 13.5269273991 0.6745861147 59.5705701871 2.3208648368
0.0065 0.009000000000000001 0.7876 0.1969 0.3939008863 0.0088085029 2.9499353717 0.2405714522 43.0459523867 1.5063762926 13.4628972811 0.7616350292 59.8526859258 2.5173912769
0.0065 0.0095 0.7872 0.1968 0.3889912875 0.0631045039 3.0731946094 0.0757191519 42.7636968198 1.3635111055 13.6873793419 0.4411765666 59.9132620586 1.9435113279
0.0065 0.01 0.7868 0.1967 0.3871029803 0.0420545986 3.1705590494 0.0700673229 42.0468468168 2.6702056435 13.3491496597 0.2683001300 58.9536585062 3.0506276950
0.006999999999999999 0.0 0.7944 0.1986 0.4078743598 0.0221504152 0.0000000000 0.0000000000 43.1923559752 2.3687350934 13.3137447710 0.5322639136 56.9139751060 2.9231494222
0.006999999999999999 0.0005 0.794 0.1985 0.4018317766 0.0567448102 0.1450108680 0.0476914412 42.8566828827 1.3860125617 13.8109198048 0.9267971895 57.2144453321 2.4172460026
0.006999999999999999 0.001 0.7936 0.1984 0.3984328237 0.0156627088 0.3304176206 0.0727712931 42.5717894133 1.3137469499 13.5638388789 0.6471400306 56.8644787365 2.0493209824
0.006999999999999999 0.0015 0.7932 0.1983 0.4124062971 0.0268750634 0.4826790320 0.1161565704 42.4082394586 1.4188960958 13.5314471722 1.0613674379 56.8347719599 2.6232951675
0.006999999999999999 0.002 0.7928 0.1982 0.4033424224 0.0438217484 0.6743005361 0.1063188811 42.7557831123 1.0524916914 13.5412400137 0.2846779364 57.3746660845 1.4873102573
0.006999999999999999 0.0025 0.7924 0.1981 0.3897466104 0.0487519822 0.8224187799 0.1463951810 43.3354621855 2.0575284355 13.8907691285 0.3267948366 58.4383967043 2.5794704353
0.0 0.0015 0.7988 0.1997 0.0000000000 0.0000000000 0.4826790320 0.1015710036 43.2154376220 1.1081702482 13.7913341217 0.2396663843 57.4894507757 1.4494076361
0.0005 0.0045 0.7959999999999999 0.19899999999999998 0.0271916240 0.0142514038 1.4884329807 0.0920865033 42.8982298470 1.4245491687 13.6617672947 0.3680340045 58.0756217464 1.8989210803
0.006999999999999999 0.003 0.792 0.198 0.4176935573 0.0206024616 1.0005749891 0.0727712931 42.4009852267 1.4579751760 13.5344603542 0.4767735740 57.3537141273 2.0281225047
0.006999999999999999 0.0035 0.7916 0.1979 0.4105179899 0.0414120885 1.1372995218 0.1693891927 43.7008116811 0.6882019163 13.7920874172 0.1996105168 59.0407166100 1.0986137143
0.006999999999999999 0.004 0.7912 0.1978 0.3829487044 0.0291949640 1.2667735111 0.1913946154 42.9707721656 1.6996077628 13.5487729688 0.5743333611 58.1692673499 2.4945307033
0.006999999999999999 0.0045 0.7908 0.1977 0.4207148489 0.0377963453 1.3993548761 0.2806518283 42.7801837104 1.2209171998 13.4764566002 0.7593278484 58.0767100356 2.2986932218
0.006999999999999999 0.005 0.7904 0.1976 0.4082520212 0.0603502515 1.6106564266 0.1734448947 42.7056629649 0.8090516189 13.5834245621 0.5111230744 58.3079959748 1.5539698395
0.006999999999999999 0.0055 0.79 0.1975 0.3988104851 0.0564423841 1.8229937690 0.1324842239 43.0789261679 1.2135111283 13.5706185385 0.3968945244 58.8713489605 1.7993322607
0.006999999999999999 0.006 0.7896 0.1974 0.4135392814 0.0295446167 1.9141434574 0.1726513194 42.4557217035 1.9360146711 13.4071534137 0.2593175330 58.1905578560 2.3975281402
0.006999999999999999 0.0065 0.7892 0.1973 0.4093850055 0.0486817174 2.0664048688 0.2310535802 42.5968494870 1.5808916859 13.4598840991 0.6442610184 58.5325234604 2.5048880019
0.006999999999999999 0.006999999999999999 0.7888 0.1972 0.4135392814 0.0186550992 2.2984222576 0.1250523036 42.8052437841 1.2334458038 13.6143096778 0.4052309747 59.1315150009 1.7823841813
0.006999999999999999 0.0075 0.7884 0.1971 0.3855923345 0.0323468736 2.4537910447 0.2640274021 42.5625567545 2.2148447341 13.5608256969 0.3737621234 58.9627658306 2.8849811332
0.0005 0.005 0.7956 0.1989 0.0271916240 0.0077765251 1.6831618606 0.1251552132 43.6592647168 2.4266143766 13.6482079756 0.7300455655 59.0178261770 3.2895916804
0.006999999999999999 0.008 0.7879999999999999 0.19699999999999998 0.3999434694 0.0433505331 2.5801576583 0.4580215159 42.4379158617 2.5600412213 13.3988671631 0.3425167652 58.8168841525 3.4039300355
0.006999999999999999 0.0085 0.7876 0.1969 0.4010764538 0.0359552736 2.8204613824 0.1009777595 42.8276659553 1.6604155668 13.5397334227 0.7954515198 59.5889372142 2.5928001197
0.006999999999999999 0.009000000000000001 0.7872 0.1968 0.4120286356 0.0566945179 2.9530427474 0.1137297635 42.4009852267 1.8561960373 13.3408634092 0.4333119188 59.1069200189 2.4599322375
0.006999999999999999 0.0095 0.7868 0.1967 0.4176935573 0.0588667473 3.0825167367 0.1747267675 42.0692689880 1.1677270642 13.1954773765 0.3425830275 58.7649566585 1.7439036065
0.006999999999999999 0.01 0.7864 0.1966 0.3757731370 0.0648434912 3.2005970149 0.2426495933 42.1622550510 2.3050219321 13.3966072766 0.7208908112 59.1352324795 3.3334058278
0.0075 0.0 0.794 0.1985 0.4312893693 0.0284226307 0.0000000000 0.0000000000 43.1099215222 1.5193894743 13.4207127328 1.0734225717 56.9619236243 2.6212346767
0.0075 0.0005 0.7936 0.1984 0.4392202596 0.0441460221 0.1667624982 0.0500620853 43.6117824719 1.4662170647 13.7755149161 0.4945337664 57.9932801458 2.0549589385
0.0075 0.001 0.7932 0.1983 0.4248691247 0.0442363928 0.3003796551 0.0611029444 42.9582421288 2.4044774259 13.3129914755 0.2344964263 56.9964823841 2.7443131894
0.0075 0.0015 0.7928 0.1982 0.4346883223 0.0218130136 0.5054664541 0.0526524726 43.4528488466 1.0805503567 13.4704302362 0.2173149825 57.8634338592 1.3723308254
0.0075 0.002 0.7924 0.1981 0.4339329994 0.0310877541 0.6888016229 0.0807652062 43.7555481578 1.0936913622 13.5645921744 0.6508682416 58.4428749545 1.8564125641
0.0005 0.0055 0.7952 0.1988 0.0309682384 0.0077765251 1.8499243588 0.1915963075 43.1554253403 1.1737287791 13.6602607037 0.7448321451 58.6965786412 2.1179337568
0.0075 0.0025 0.792 0.198 0.4158052501 0.0578894757 0.8213829880 0.1356215162 42.6693918056 1.4115896645 13.2361553339 0.5663339540 57.1427353776 2.1714346104
0.0075 0.003 0.7916 0.1979 0.4297787235 0.0801354514 0.9529285611 0.0965011256 42.5797031208 1.9758814163 13.4478313710 0.7700080394 57.4102417764 2.9225260327
0.0075 0.0035 0.7912 0.1978 0.4652788993 0.0401530671 1.1155478916 0.1831448823 42.4497864229 2.0607464139 13.2760799957 0.5365960299 57.3066932095 2.8206403932
0.0075 0.004 0.7908 0.1977 0.4244914633 0.0528941784 1.3361715693 0.1777220930 43.1494900597 1.6960964321 13.4282456879 0.3847386278 58.3383987802 2.3114513313
0.0075 0.0045 0.7904 0.1976 0.4324223536 0.0468665527 1.4283570497 0.0636485493 42.4478079960 1.2653438378 13.3822946620 0.4534813919 57.6908820613 1.8293403317
0.0075 0.005 0.79 0.1975 0.4426192126 0.0560976636 1.5878690045 0.1647658131 43.0083622762 2.2164911943 13.6790930913 0.4279991460 58.7179435846 2.8653538170
0.0075 0.0055 0.7896 0.1974 0.4165605730 0.0622671990 1.8323158962 0.1759505307 43.1494900597 2.2179058431 13.3152513620 0.7135327007 58.7136178909 3.1696562735
0.0075 0.006 0.7892 0.1973 0.4316670307 0.0710405169 1.9421098391 0.1653378281 42.4154936905 1.0087399155 13.5337070587 1.1659437659 58.3229776190 2.4110620264
0.0075 0.0065 0.7888 0.1972 0.4463958271 0.0308297600 2.2052009853 0.1598478971 43.8142414884 1.0430111018 13.7288105947 0.5924179468 60.1946488955 1.8261067057
0.0075 0.006999999999999999 0.7884 0.1971 0.4301563850 0.0703464773 2.2745990436 0.1913721920 43.0360602524 2.1674169778 13.3325771586 0.1979548223 59.0733928396 2.6270904694
0.0005 0.006 0.7948 0.1987 0.0283246083 0.0047770814 1.9203582089 0.0996515801 42.9523068482 1.9713419688 13.2775865867 0.6520319819 58.1785762521 2.7278026122
0.0075 0.0075 0.7879999999999999 0.19699999999999998 0.4282680777 0.0651682153 2.5407975655 0.0939321077 42.6093795238 0.9604772877 13.4681703497 0.6731343435 59.0466155167 1.7927119542
0.0075 0.008 0.7876 0.1969 0.4124062971 0.0760441739 2.5356186060 0.3688699185 43.0954130585 1.2862554305 13.4154396643 0.8367265224 59.4588776259 2.5678960453
0.0075 0.0085 0.7872 0.1968 0.4275127549 0.0329757053 2.7334548616 0.0959212661 42.9002082739 1.5848811482 13.4418050070 0.4435215611 59.5029808974 2.1572996807
0.0075 0.009000000000000001 0.7868 0.1967 0.4331776765 0.0369722646 2.8971099840 0.0994791724 42.3990067999 1.1645644916 13.2248559013 0.2775318942 58.9541503617 1.5785478228
0.0075 0.0095 0.7864 0.1966 0.4252467862 0.0579387308 3.0959820316 0.3364267445 42.5612378033 1.4761215407 13.4922758059 0.5282615989 59.5747424270 2.3987486149
0.0075 0.01 0.7859999999999999 0.1965 0.4180712188 0.0452311665 3.2720666570 0.0721791653 42.7386367461 0.6992009246 13.3717485249 0.8769006826 59.8005231468 1.6935119390
0.008 0.0 0.7936 0.1984 0.4683001908 0.0605672885 0.0000000000 0.0000000000 43.5023095183 0.7944423404 13.6677936587 0.6215559859 57.6384033678 1.4765656148
0.008 0.0005 0.7932 0.1983 0.4800076956 0.0530557206 0.1719414578 0.0669349220 43.2444545495 1.5159300622 13.4764566002 0.5996156518 57.3728603031 2.2355363566
0.008 0.001 0.7928 0.1982 0.4596139776 0.0577019230 0.3148807419 0.0834825151 42.8593207852 0.8671841159 13.5645921744 0.7220108524 57.1984076791 1.7303794064
0.008 0.0015 0.7924 0.1981 0.4645235764 0.0420545986 0.4712853210 0.0574841183 42.4669327891 1.6468414923 13.6384151340 0.4489792883 57.0411568205 2.1953594975
0.0005 0.0065 0.7944 0.1986 0.0313458999 0.0163051802 2.1927714824 0.2038800561 43.4165776873 1.0625787557 13.4726901227 0.5043143228 59.1133851923 1.7870783148
0.008 0.002 0.792 0.198 0.4667895451 0.0332170362 0.6629068251 0.1105923132 42.5975089626 1.7107087500 13.5111081935 0.6485414963 57.2383135263 2.5030595957
0.008 0.0025 0.7916 0.1979 0.4475288114 0.0300234910 0.8524567454 0.0616622508 42.5651946570 2.2610394655 13.4101665957 0.5007143385 57.2753468095 2.8534395458
0.008 0.003 0.7912 0.1978 0.4698108366 0.0742140773 0.9829665266 0.1163411511 43.1771880358 1.0727428703 13.6421816115 0.6663153179 58.2721470105 1.9296134166
0.008 0.0035 0.7908 0.1977 0.4777417269 0.0483052461 1.1642301116 0.0295881353 42.6529049150 1.8127525067 13.4470780755 0.4477744618 57.7419548290 2.3384203499
0.008 0.004 0.7904 0.1976 0.4479064728 0.0533238701 1.2491650485 0.1463951810 42.7392962217 1.2981763833 13.5306938767 0.6161312575 57.9670616197 2.1140266919
0.008 0.0045 0.79 0.1975 0.4596139776 0.0274006326 1.4532160556 0.1128205170 42.7373177948 1.1804355766 13.3182645440 0.7088186490 57.9684123720 2.0294753752
0.008 0.005 0.7896 0.1974 0.4796300342 0.0324876658 1.6365512244 0.1564011492 42.5427724858 1.3671233487 13.5472663778 1.0594174024 58.2062201222 2.6154295661
0.008 0.0055 0.7892 0.1973 0.4611246234 0.0302506581 1.7245935371 0.1158976636 42.8243685772 1.2289101313 13.3981138676 0.4476223628 58.4082006053 1.8226808158
0.008 0.006 0.7888 0.1972 0.4622576077 0.0407734461 1.9441814230 0.2121326117 42.4313211054 1.6510688401 13.1450065776 0.3404028953 57.9827667137 2.2443777932
0.008 0.0065 0.7884 0.1971 0.4683001908 0.0387356207 2.0912638748 0.1991739244 42.9694532144 0.9401689512 13.2836129507 0.4858002659 58.8126302307 1.6638787622
0.0005 0.006999999999999999 0.794 0.1985 0.0321012228 0.0152941228 2.3181023040 0.1449516678 43.5827655444 0.8329842842 13.7853077576 0.6103460331 59.7182768288 1.6035761079
0.008 0.006999999999999999 0.7879999999999999 0.19699999999999998 0.4660342222 0.0448384504 2.2777064193 0.2828603401 42.8309633334 2.3094817511 13.2888860193 0.7307882730 58.8635899942 3.3679688146
0.008 0.0075 0.7876 0.1969 0.4358213066 0.0411910751 2.4589700043 0.1262476962 43.0967320098 1.0795356115 13.6143096778 0.5543272277 59.6058329985 1.8013016105
0.008 0.008 0.7872 0.1968 0.4407309054 0.0315612914 2.5791218664 0.2380969986 42.5177124121 1.7866439792 13.1171346439 0.7127401675 58.6546998278 2.7690424367
0.008 0.0085 0.7868 0.1967 0.4630129306 0.0383210073 2.7168821910 0.2563747152 42.4972686678 1.5226285340 13.4870027373 0.4704184176 59.1641665267 2.2877426741
0.008 0.009000000000000001 0.7864 0.1966 0.4811406799 0.0802706051 2.9592574989 0.3026639981 42.8052437841 1.3820607848 13.4749500092 0.7418274230 59.7205919721 2.5068228110
0.008 0.0095 0.7859999999999999 0.1965 0.4528160716 0.0568954204 3.1384495000 0.3141029373 43.0736503629 2.2492005664 13.3830479575 0.5800160164 60.0479638920 3.2002149405
0.008 0.01 0.7856 0.1964 0.4675448679 0.0251194548 3.2285633966 0.2233663108 42.6687323300 1.6634814760 13.3009387474 0.5926018275 59.6657793419 2.5045690691
0.0085 0.0 0.7932 0.1983 0.4864279402 0.0240757319 0.0000000000 0.0000000000 43.1982912558 1.5422449053 13.5668520609 0.3565245050 57.2515712569 1.9228451422
0.0085 0.0005 0.7928 0.1982 0.4920928618 0.0554841089 0.1553687871 0.0414316766 43.1191541810 2.7825226474 13.3408634092 0.2590723320 57.1074792391 3.1385107649
0.0085 0.001 0.7924 0.1981 0.4909598775 0.0566743885 0.3283460368 0.0832766393 43.0175949349 1.5677054749 13.4214660283 0.4177524502 57.2583668775 2.1254089529
0.0005 0.0075 0.7936 0.1984 0.0264363011 0.0145289258 2.4890079698 0.2218239737 43.1092620466 1.3707159195 13.8832361734 0.4940148455 59.5079424909 2.1010836645
0.0085 0.0015 0.792 0.198 0.4822736643 0.0301751258 0.4888937835 0.0986126126 42.8421744190 1.2600741407 13.5532927418 0.4052309747 57.3666346086 1.7940928538
0.0085 0.002 0.7916 0.1979 0.4909598775 0.0494722077 0.6629068251 0.1505287563 42.3132749688 0.7803422098 13.3845545485 0.3957949645 56.8516962199 1.3761381383
0.0085 0.0025 0.7912 0.1978 0.5113535955 0.0626235105 0.7851302710 0.1187507310 42.9457120919 1.5735558244 13.4681703497 0.5267771289 57.7103663081 2.2817071948
0.0085 0.003 0.7908 0.1977 0.4769864040 0.0407174386 0.9995391972 0.1048147722 43.1376194984 2.7924805160 13.5954772902 0.6404447332 58.2096223898 3.5784574600
0.0085 0.0035 0.7904 0.1976 0.4917152004 0.0657868458 1.2015186205 0.2179597608 43.2477519276 1.6505630154 13.6534810441 0.6489368621 58.5944667926 2.5832464841
0.0085 0.004 0.79 0.1975 0.4826513257 0.0689622620 1.2553798000 0.1996258837 42.5421130102 2.0776325025 13.2120498777 0.3687733510 57.4921940136 2.7149939992
0.0085 0.0045 0.7896 0.1974 0.5011567365 0.0820003797 1.4314644254 0.1176615848 42.5618972789 0.5367078257 13.4207127328 0.9766777634 57.9152311736 1.7130475536
0.0085 0.005 0.7892 0.1973 0.4852949558 0.0687302326 1.6841976525 0.2401965493 42.5262855952 2.0286524976 13.4064001182 0.5792759176 58.1021783217 2.9168551971
0.0085 0.0055 0.7888 0.1972 0.4569703475 0.0470487953 1.7815620924 0.1915515054 42.7603994417 1.3225799664 13.4681703497 0.4656658107 58.4671022313 2.0268460778
0.0085 0.006 0.7884 0.1971 0.5071993196 0.0333199287 1.9700762208 0.1152664686 41.9914508644 1.7873049906 13.4704302362 0.5914132564 57.9391566410 2.5273046443
0.0005 0.008 0.7932 0.1983 0.0294575926 0.0111009340 2.5635849877 0.1337736385 42.8936135177 1.9280053803 13.5495262643 0.4004132324 59.0361823623 2.4732931852
0.0085 0.0065 0.7879999999999999 0.19699999999999998 0.4864279402 0.0622213705 2.0798701637 0.2613481784 43.2437950738 0.7879516753 13.4606373946 0.4532160326 59.2707305723 1.5647372568
0.0085 0.006999999999999999 0.7876 0.1969 0.4766087426 0.0302695117 2.2891001304 0.1895244483 42.2618358701 1.1579565701 13.4952889879 0.7954600802 58.5228337310 2.1732106103
0.0085 0.0075 0.7872 0.1968 0.4837843100 0.0497252641 2.4662205477 0.2352319696 43.0129786055 1.8974139441 13.2384152204 0.1072117094 59.2013986836 2.2895828872
0.0085 0.008 0.7868 0.1967 0.4871832630 0.0335247662 2.6536988842 0.3229678251 42.4880360091 1.8238601686 13.4026336407 0.3404562354 59.0315517970 2.5208089953
0.0085 0.0085 0.7864 0.1966 0.5109759340 0.0514839960 2.8007813360 0.2210293546 42.7821621372 1.5252152853 13.2527278350 0.3051209475 59.3466472422 2.1028495834
0.0085 0.009000000000000001 0.7859999999999999 0.1965 0.5015343979 0.0935686239 2.9520069555 0.1983751097 42.8448123215 1.7195330852 13.4395451204 0.7045210062 59.7378987953 2.7159978250
0.0085 0.0095 0.7856 0.1964 0.4766087426 0.0373560434 2.9634006665 0.3204868064 41.8747236790 1.3042327215 13.3333304541 0.5710158815 58.6480635422 2.2330914528
0.0085 0.01 0.7852 0.1963 0.5124865798 0.0594549954 3.2492792349 0.2411060165 43.1376194984 1.5120129430 13.5954772902 0.3255979858 60.4948626033 2.1381719407
0.009000000000000001 0.0 0.7928 0.1982 0.5241940846 0.0644729035 0.0000000000 0.0000000000 43.0842019729 2.4015433020 13.6075300183 0.6301874087 57.2159260758 3.0962036142
0.009000000000000001 0.0005 0.7924 0.1981 0.5136195641 0.0473509744 0.1408677003 0.0411197649 43.1395979253 1.9936985394 13.7800346891 0.7976200731 57.5741198788 2.8797893518
0.0005 0.0085 0.7928 0.1982 0.0294575926 0.0136377098 2.6723431386 0.3032589295 43.0710124604 1.2707012067 13.3890743216 0.3100943489 59.1618875132 1.8976921949
0.009000000000000001 0.001 0.792 0.198 0.5121089184 0.0845286971 0.3117733662 0.0626290191 43.4568057003 1.4455813979 13.4493379620 0.4210214341 57.7300259469 2.0137605482
0.009000000000000001 0.0015 0.7916 0.1979 0.5136195641 0.0661500729 0.4381399797 0.0765645725 43.3374406124 1.2207604554 13.6391684295 0.3740292351 57.9283685857 1.7375043359
0.009000000000000001 0.002 0.7912 0.1978 0.5211727930 0.0406051918 0.6411551949 0.0561242489 43.1395979253 0.8989501853 13.4116731867 0.6834744400 57.7135990999 1.6791540660
0.009000000000000001 0.0025 0.7908 0.1977 0.5170185171 0.0736352658 0.7727007680 0.1640872246 43.1171757541 1.7820461542 13.5133680800 0.4519120132 57.9202631192 2.4716806578
0.009000000000000001 0.003 0.7904 0.1976 0.5313696520 0.0496218970 0.9798591508 0.0911025948 42.9246088720 1.3044581203 13.3468897732 0.3663712150 57.7827274480 1.8115538271
0.009000000000000001 0.0035 0.79 0.1975 0.5275930376 0.0508147648 1.1476574409 0.1337094631 42.3033828344 1.8119462100 13.3137447710 0.4261655730 57.2923780839 2.4226360109
0.009000000000000001 0.004 0.7896 0.1974 0.4868056016 0.0544356757 1.3558516157 0.1625104370 42.6476291100 2.1740517908 13.5713718340 0.2093240007 58.0616581613 2.6003219042
0.009000000000000001 0.0045 0.7892 0.1973 0.5151302099 0.0259901327 1.5350436168 0.2708630514 42.7511667829 1.5401228296 13.6112964958 0.5035801585 58.4126371054 2.3405561722
0.009000000000000001 0.005 0.7888 0.1972 0.5249494075 0.0463155225 1.5878690045 0.1987641233 42.2005046371 1.1819113223 13.4930291014 0.6726317262 57.8063521505 2.0996226943
0.009000000000000001 0.0055 0.7884 0.1971 0.5162631942 0.0507585973 1.8033137226 0.1720038435 42.9252683476 0.9452105628 13.4606373946 0.3915803650 58.7054826590 1.5595533686
0.0005 0.009000000000000001 0.7924 0.1981 0.0362554986 0.0169569568 2.8908952325 0.1289384129 42.1550008191 1.3273499676 13.2685470406 0.3023484559 58.3506985908 1.7755937932
0.009000000000000001 0.006 0.7879999999999999 0.19699999999999998 0.5340132821 0.0990999749 1.8799623243 0.1260095249 42.0072782794 1.4414429516 13.2602607900 0.3011524317 57.6815146758 1.9677048831
0.009000000000000001 0.0065 0.7876 0.1969 0.5226834388 0.0323468736 1.9990783944 0.1604641934 42.0514631462 1.3170241708 13.2911459058 0.5127812593 57.8643708852 2.0226164971
0.009000000000000001 0.006999999999999999 0.7872 0.1968 0.5189068244 0.0559856820 2.3460686857 0.1480856453 42.8467907484 1.5375000605 13.3807880710 0.2996412197 59.0925543295 2.0412126075
0.009000000000000001 0.0075 0.7868 0.1967 0.4886939088 0.0421494536 2.5304396464 0.1531571675 41.8298793366 1.2964250856 13.4357786429 0.5073074722 58.2847915347 1.9990391789
0.009000000000000001 0.008 0.7864 0.1966 0.5226834388 0.0486817174 2.6878800174 0.1751683072 42.3541624575 1.7732484049 13.5691119475 0.5477986465 59.1338378612 2.5448970760
0.009000000000000001 0.0085 0.7859999999999999 0.1965 0.5400558652 0.0605201728 2.8401414287 0.2051391051 43.3328242830 1.6653481882 13.3273040901 0.4911024532 60.0403256670 2.4221099193
0.009000000000000001 0.009000000000000001 0.7856 0.1964 0.5294813448 0.0629959213 2.9219689900 0.1553549760 42.5130960828 1.3653662018 13.4327654609 0.2745387512 59.3973118785 1.8582558503
0.009000000000000001 0.0095 0.7852 0.1963 0.5079546425 0.0379920655 3.2316707723 0.1803587077 42.2816201388 1.3269488617 13.3031986339 0.4604108608 59.3244441875 2.0057104957
0.009000000000000001 0.01 0.7848 0.1962 0.5317473135 0.0515393730 3.2762098246 0.1628006580 42.2235862840 0.9604501191 13.5525394463 0.6736904955 59.5840828684 1.8484806456
0.0095 0.0 0.7924 0.1981 0.5268377147 0.0363026756 0.0000000000 0.0000000000 42.9800048244 1.3003454661 13.5397334227 0.5579555619 57.0465759618 1.8946037036
0.0 0.002 0.7984 0.1996 0.0000000000 0.0000000000 0.6473699464 0.1016976771 43.1151973272 1.4104985755 13.5209010351 0.6548283057 57.2834683087 2.1670245583
0.0005 0.0095 0.792 0.198 0.0294575926 0.0125483663 3.0887314882 0.2237502340 42.5948710601 2.8080574278 13.4515978485 0.4643527603 59.1646579894 3.5087087884
0.0095 0.0005 0.792 0.198 0.5883965301 0.0326278506 0.1854067526 0.0767884460 43.3163373925 1.8144071710 13.6617672947 0.9079807937 57.7519079699 2.8318042613
0.0095 0.001 0.7916 0.1979 0.5332579592 0.0473871064 0.3065944066 0.1125920580 42.2136941496 1.4544235145 13.4455714845 0.7062907662 56.4991179999 2.3206934451
0.0095 0.0015 0.7912 0.1978 0.5445878026 0.0580960664 0.4826790320 0.1511546582 42.4722085941 1.4457149707 13.6286222924 0.9243964137 57.1280977211 2.5793621090
0.0095 0.002 0.7908 0.1977 0.5336356207 0.0648698807 0.6763721200 0.1116735487 42.3759251530 2.5938966176 13.4026336407 0.4590432250 56.9885665344 3.2294832720
0.0095 0.0025 0.7904 0.1976 0.5494974013 0.0341986983 0.7768439357 0.0729479942 43.0663961311 0.9458949702 13.7242908217 0.3641278068 58.1170282898 1.4171694695
0.0095 0.003 0.79 0.1975 0.5574282917 0.0480921859 0.9964318215 0.2445522038 42.7979895522 1.6940161266 13.6851194554 0.4953134197 58.0369691208 2.4819739360
0.0095 0.0035 0.7896 0.1974 0.5283483605 0.0569455353 1.1538721924 0.1854501467 42.2374352721 1.5619835723 13.6414283160 0.7045210062 57.5610841410 2.5089002605
0.0095 0.004 0.7892 0.1973 0.5340132821 0.0996167522 1.2823103898 0.0899649528 42.0237651700 1.5659601054 13.4983021699 0.4820243706 57.3383910118 2.2375661810
0.0095 0.0045 0.7888 0.1972 0.5408111881 0.0540253903 1.4646097667 0.2698948583 42.7208309042 1.6711898244 13.4267390968 0.6039043737 58.1529909558 2.5990144467
0.0095 0.005 0.7884 0.1971 0.5627155519 0.0598566583 1.6406943921 0.1213955194 43.4653788834 1.7496443859 13.4666637587 0.4508358750 59.1354525861 2.3817324386
0.0005 0.01 0.7916 0.1979 0.0343671914 0.0149927312 3.2679234893 0.0815583369 43.5181369333 2.1187275839 13.2753267002 1.2100711665 60.0957543142 3.4253498185
0.0095 0.0055 0.7879999999999999 0.19699999999999998 0.5581836146 0.0525804562 1.7743115490 0.2785952935 42.7960111253 2.1368125589 13.7416166183 0.2509548325 58.8701229072 2.7189431411
0.0095 0.006 0.7876 0.1969 0.5445878026 0.0848385985 1.9731835966 0.1813079706 41.8529609834 0.9736897967 13.3905809126 0.6725271076 57.7613132952 1.9123634734
0.0095 0.0065 0.7872 0.1968 0.5861305614 0.1036912807 2.0912638748 0.1168931445 43.1818043652 1.5239989404 13.5796580845 0.3058639500 59.4388568859 2.0504473156
0.0095 0.006999999999999999 0.7868 0.1967 0.5381675580 0.0579190338 2.2279884075 0.1272633819 42.3759251530 1.7083275294 13.4726901227 0.2394958504 58.6147712412 2.1330057955
0.0095 0.0075 0.7864 0.1966 0.5389228809 0.0754793977 2.4641489639 0.1479986810 41.6425882595 1.7063222892 13.5796580845 0.4185666668 58.2253181888 2.3483670347
0.0095 0.008 0.7859999999999999 0.1965 0.5547846616 0.0474352396 2.6806294740 0.2960698447 41.9512228514 1.4783531410 13.3483963642 0.3777609851 58.5350333512 2.1996192104
0.0095 0.0085 0.7856 0.1964 0.5415665110 0.0342320466 2.7168821910 0.2032476069 42.0264030725 0.7655213947 13.5118614890 0.5783347445 58.7967132635 1.5813357927
0.0095 0.009000000000000001 0.7852 0.1963 0.5698911193 0.0359394028 2.9395774525 0.2202708373 43.6144203744 1.9895058168 13.8011269633 0.8354369801 60.9250159095 3.0811530370
0.0095 0.0095 0.7848 0.1962 0.5332579592 0.0502502643 3.1923106796 0.2767406498 42.9701126900 2.9039598553 13.5736317205 0.1533025760 60.2693130493 3.3842533454
0.0095 0.01 0.7844 0.1961 0.5351462665 0.0334907137 3.2938182872 0.3188489877 42.4451700935 1.5531545615 13.3536694328 0.2053942770 59.6278040800 2.1108885399
0.001 0.0 0.7992 0.1998 0.0600481696 0.0201828155 0.0000000000 0.0000000000 43.7845650853 2.0160833165 13.5773981980 0.8671920065 57.4220114529 2.9034581385
0.01 0.0 0.792 0.198 0.5759337024 0.0815259011 0.0000000000 0.0000000000 41.9815587301 1.8691191283 13.4787164868 0.8932776182 56.0362089193 2.8439226476
0.01 0.0005 0.7916 0.1979 0.5804656398 0.0348268564 0.1543329952 0.0257076792 43.2879799406 1.6827512696 13.5804113800 0.3880634535 57.6031899556 2.1313492587
0.01 0.001 0.7912 0.1978 0.5627155519 0.0695963543 0.3293818287 0.0538611795 42.8573423583 1.6824545421 13.8094132138 0.7500130253 57.5588529527 2.5559251012
0.01 0.0015 0.7908 0.1977 0.5774443482 0.0578894757 0.5065022460 0.0874983649 42.3930715193 1.4932229145 13.5555526284 0.5401081499 57.0325707419 2.1787189050
0.01 0.002 0.7904 0.1976 0.5823539470 0.1127330481 0.6670499927 0.1034548217 42.7749079054 1.3580625568 13.6112964958 0.5641051774 57.6356083409 2.1383556040
0.01 0.0025 0.79 0.1975 0.5831092699 0.0352178156 0.8224187799 0.1656490037 42.9358199576 2.0298715404 13.6934057059 0.3665879899 58.0347537133 2.5973263496
0.01 0.003 0.7896 0.1974 0.6095455710 0.0633030881 1.0233624112 0.0904407094 43.2919367944 1.2473360370 13.8734433318 0.3405895490 58.7982881084 1.7416693835
0.01 0.0035 0.7892 0.1973 0.5668698278 0.0365688623 1.1663016954 0.1344775467 42.1833582709 2.0437488996 13.3491496597 0.1137850306 57.2656794538 2.3285803392
0.01 0.004 0.7888 0.1972 0.5804656398 0.0209048488 1.3009546442 0.1228014205 43.1165162785 0.7135635957 13.4335187564 1.0986406276 58.4314553189 1.9559104926
0.01 0.0045 0.7884 0.1971 0.5985933891 0.0453193733 1.3972832923 0.1549400683 42.7848000397 1.1525445503 13.5096016025 0.5712026782 58.2902783236 1.9240066701
0.001 0.0005 0.7988 0.1997 0.0513619564 0.0133843557 0.1543329952 0.0395233005 43.3664575399 2.1644283337 13.6949122969 0.8575798719 57.2670647884 3.0749158618
0.01 0.005 0.7879999999999999 0.19699999999999998 0.5729124109 0.0982674788 1.6034058832 0.1382850093 43.0116596543 0.7558223626 13.4011270496 0.6118503342 58.5891049980 1.6042251849
0.01 0.0055 0.7876 0.1969 0.5902848373 0.0504202781 1.8478527749 0.2261160082 43.2912773188 1.4909458971 13.5789047890 0.3391469890 59.3083197200 2.1066291724
0.01 0.006 0.7872 0.1968 0.5751783795 0.0254578551 2.0487964063 0.1911702634 42.5803625964 0.7382428285 13.5600724014 0.5732059091 58.7644097836 1.5280768561
0.01 0.0065 0.7868 0.1967 0.6042583108 0.0862855161 2.0902280829 0.3577667855 42.7485288804 1.7946540744 13.4455714845 0.5458227660 58.8885867586 2.7845291420
0.01 0.006999999999999999 0.7864 0.1966 0.5532740158 0.0457578571 2.2828853789 0.2618239389 43.0433144842 1.8346531254 13.4350253474 0.7774068015 59.3144992263 2.9196417229
0.01 0.0075 0.7859999999999999 0.1965 0.6091679095 0.0339979214 2.3895719461 0.3336214848 42.5810220720 1.2444191437 13.5344603542 0.8842495692 59.1142222818 2.4962881191
0.01 0.008 0.7856 0.1964 0.5793326554 0.0451554235 2.5521912766 0.1694905020 41.9987050963 0.3714668780 13.3499029552 0.4008381583 58.4801319835 .9869509618
0.01 0.0085 0.7852 0.1963 0.5593165989 0.0497252641 2.7355264454 0.2622333845 42.4168126417 0.9427817017 13.3612023878 0.3992210337 59.0728580738 1.6539613840
0.01 0.009000000000000001 0.7848 0.1962 0.5702687808 0.0357484038 2.8857162730 0.2207379257 42.6159742801 2.6794110720 13.2873794283 0.3190773390 59.3593387622 3.2549747405
0.01 0.0095 0.7844 0.1961 0.5857529000 0.0777799223 2.9602932908 0.0688937898 41.9769424007 1.0653142363 13.1337071451 0.4105840593 58.6566957366 1.6225720077
0.001 0.001 0.7984 0.1996 0.0657130913 0.0093733105 0.3532050427 0.1036620217 43.7397207429 1.7569549510 13.2467014709 0.7036441345 57.4053403478 2.5736344177
0.01 0.01 0.784 0.196 0.5687581350 0.0570956161 3.2047401825 0.1351142811 41.9512228514 0.6403993896 13.3303172721 0.4046928935 59.0550384410 1.2373021803
0.001 0.0015 0.7979999999999999 0.1995 0.0608034925 0.0157353900 0.4992517026 0.0626975036 44.0272521148 1.2963982479 13.5178878531 0.8828546199 58.1051951630 2.2576857614
0.001 0.002 0.7976 0.1994 0.0634471226 0.0315612914 0.6535846979 0.1431343003 43.1290463153 1.7227765356 13.7792813936 0.8382740624 57.6253595294 2.7357461897
0.001 0.0025 0.7972 0.1993 0.0589151853 0.0225840281 0.8286335314 0.1179166187 43.3413974662 3.7391893346 13.6030102452 0.6433443520 57.8319564281 4.5230343334
0.001 0.003 0.7968 0.1992 0.0577822010 0.0266619351 0.9550001449 0.1172962887 43.2180755245 1.2942225497 13.4689236452 0.6810891229 57.6997815156 2.1192698964
0.001 0.0035 0.7964 0.1991 0.0547609094 0.0104114075 1.1290131865 0.0519963414 44.2475169731 2.5151712101 13.8749499228 0.7113503120 59.3062409918 3.2889292710
0.0 0.0025 0.7979999999999999 0.1995 0.0000000000 0.0000000000 0.7840944791 0.1613443327 42.6766460374 1.1778950957 13.4553643261 0.7456270975 56.9161048426 2.0848665259
0.001 0.004 0.7959999999999999 0.19899999999999998 0.0672237371 0.0173230962 1.3061336038 0.1472719817 43.5893603007 2.8442063606 13.7461363913 0.4883214513 58.7088540329 3.4971228898
0.001 0.0045 0.7956 0.1989 0.0562715552 0.0176170057 1.4656455586 0.1127063454 43.8775511482 2.3422338663 13.6150629733 0.3232471681 59.0145312353 2.7958043855
0.001 0.005 0.7952 0.1988 0.0634471226 0.0210408609 1.6572670627 0.2122741750 43.8109441102 1.2960707838 13.6625205902 0.3066421650 59.1941788857 1.8360279847
0.001 0.0055 0.7948 0.1987 0.0528726022 0.0217606414 1.7691325895 0.1317696679 43.2484114032 0.6411785454 13.4975488744 0.2016582059 58.5679654693 .9963670606
0.001 0.006 0.7944 0.1986 0.0521172793 0.0146462542 1.9358950876 0.1038688083 42.5407940590 1.3020701144 13.5525394463 0.6323806972 58.0813458722 2.0529658741
0.001 0.0065 0.794 0.1985 0.0536279251 0.0140498179 2.0560469497 0.2053899887 43.4680167859 1.1125461273 13.6474546801 0.4715557665 59.2251463408 1.8035417004
0.001 0.006999999999999999 0.7936 0.1984 0.0577822010 0.0306441487 2.2808137951 0.1203659730 43.4581246516 1.4099126146 13.3996204586 0.3807415122 59.1963411063 1.9416642485
0.001 0.0075 0.7932 0.1983 0.0596705082 0.0120851662 2.4620773801 0.2910999149 43.6375020212 1.5233972554 13.4214660283 0.7763637589 59.5807159378 2.6029460954
0.001 0.008 0.7928 0.1982 0.0536279251 0.0061362722 2.6070882480 0.0801250491 43.4634004565 1.6212448728 13.3890743216 0.9130289582 59.5131909512 2.6205351523
0.001 0.0085 0.7924 0.1981 0.0558938937 0.0187466211 2.8463561802 0.2320358843 43.8069872565 0.5775078907 13.6338953610 0.4084890310 60.3431326914 1.2367794271
0.0 0.003 0.7976 0.1994 0.0000000000 0.0000000000 0.9363558904 0.0901555567 43.0393576305 1.1309466664 13.5269273991 0.8087124584 57.5026409200 2.0298146815
0.001 0.009000000000000001 0.792 0.198 0.0517396179 0.0077765251 2.9437206202 0.1730237610 43.4627409809 1.5109391072 13.6210893374 0.4885770355 60.0792905564 2.1803164288
0.001 0.0095 0.7916 0.1979 0.0543832480 0.0151818022 3.1042683669 0.2591219332 43.0960725341 1.9561269859 13.4387918249 0.4520526268 59.6935159739 2.6824833481
0.001 0.01 0.7912 0.1978 0.0558938937 0.0094339799 3.2513508187 0.4995223964 43.1732311821 1.0250584978 13.1314472585 1.0618698846 59.6119231530 2.5958847587
0.0015 0.0 0.7988 0.1997 0.0853514864 0.0215498796 0.0000000000 0.0000000000 42.9536257994 2.8949540716 13.3792814800 0.7305397520 56.4182587658 3.6470437032
0.0015 0.0005 0.7984 0.1996 0.0978143141 0.0277934192 0.1501898276 0.0419463755 43.0208923130 2.2046734668 13.5261741036 0.7121794514 56.7950705583 2.9865927129
0.0015 0.001 0.7979999999999999 0.1995 0.0932823767 0.0194925995 0.3397397479 0.0909139764 43.3545869786 1.1315371845 13.5344603542 0.7017318614 57.3220694574 1.9436756218
0.0015 0.0015 0.7976 0.1994 0.0951706839 0.0070045763 0.4474621069 0.0890058107 42.3554814087 2.2686628590 13.6662870677 0.6495242176 56.5644012672 3.0141974636
0.0015 0.002 0.7972 0.1993 0.0853514864 0.0245218341 0.6743005361 0.0568837455 43.8966759413 2.2401624946 13.8832361734 0.6929991127 58.5395641372 3.0145671869
0.0015 0.0025 0.7968 0.1992 0.0887504394 0.0237656799 0.8286335314 0.1246398155 42.9694532144 1.2368331264 13.5389801272 0.5874661829 57.4258173124 1.9727048047
0.0015 0.003 0.7964 0.1991 0.0906387466 0.0242410405 1.0388992899 0.1089503425 43.7080659129 1.3150982388 13.6685469542 0.6711858730 58.5061509036 2.1194754948
0.0 0.0035 0.7972 0.1993 0.0000000000 0.0000000000 1.1372995218 0.1574403710 43.3117210631 1.0031437167 13.3890743216 0.7567137384 57.8380949065 1.9172978261
0.0015 0.0035 0.7959999999999999 0.19899999999999998 0.0985696369 0.0185631261 1.1020825967 0.2168147781 43.0703529848 2.0591274928 13.6391684295 0.7628083200 57.9101736479 3.0573137170
0.0015 0.004 0.7956 0.1989 0.0864844707 0.0269598430 1.3133841472 0.1341900306 43.1092620466 0.6363772335 13.6617672947 0.7461718052 58.1708979592 1.5436989123
0.0015 0.0045 0.7952 0.1988 0.0925270538 0.0370031134 1.4231780901 0.1212186352 43.0881588266 0.8485849835 13.4862494418 0.3533783005 58.0901134123 1.3601850326
0.0015 0.005 0.7948 0.1987 0.0861068093 0.0185938343 1.6738397334 0.1924901603 42.6588401956 2.0276163355 13.6293755879 0.8427299675 58.0481623262 3.0814302976
0.0015 0.0055 0.7944 0.1986 0.0925270538 0.0295446167 1.8053853065 0.1571675578 43.4145992604 1.4660877331 13.3581892058 0.5370442258 58.6707008265 2.1898441334
0.0015 0.006 0.794 0.1985 0.0895057623 0.0479853011 1.9472887987 0.1701979789 43.3143589656 1.2696301713 13.5186411486 1.0149594027 58.8697946752 2.5027728540
0.0015 0.0065 0.7936 0.1984 0.0777982575 0.0167878902 2.1026575858 0.2239802720 43.7113632911 2.5076263804 13.6075300183 0.5276166904 59.4993491527 3.2760112330
0.0015 0.006999999999999999 0.7932 0.1983 0.0815748720 0.0028261595 2.2818495870 0.2232702269 42.9213114938 1.6340491210 13.7800346891 0.7861114137 59.0647706419 2.6462569211
0.0015 0.0075 0.7928 0.1982 0.0921493924 0.0273798036 2.4651847558 0.2513369943 42.8164548697 1.8623386110 13.4681703497 0.5877520301 58.8419593676 2.7288074390
0.0015 0.008 0.7924 0.1981 0.0895057623 0.0123189435 2.5262964787 0.2875997071 42.4708896429 1.4327927124 13.4696769407 0.8978877967 58.5563688246 2.6305991597
0.0 0.004 0.7968 0.1992 0.0000000000 0.0000000000 1.2688450949 0.2295628963 43.3479922224 0.8006088394 13.5472663778 0.4487365585 58.1641036951 1.4789082942
0.0015 0.0085 0.792 0.198 0.0978143141 0.0274837910 2.6744147225 0.1003382486 43.0683745579 2.4293406379 13.8146862824 0.8717604796 59.6552898769 3.4289231571
0.0015 0.009000000000000001 0.7916 0.1979 0.0808195491 0.0247533958 2.9375058687 0.0941146775 42.5282640221 1.9131641312 13.3604490923 0.3227904205 58.9070385322 2.3548226250
0.0015 0.0095 0.7912 0.1978 0.0777982575 0.0225840281 3.0856241124 0.1902476542 42.2334784183 2.0020333135 13.3386035227 0.6404801734 58.7355043109 2.8553451692
0.0015 0.01 0.7908 0.1977 0.0895057623 0.0142514038 3.2565297783 0.3171891831 42.2473274064 1.8844005612 13.2896393148 0.5641695537 58.8830022618 2.7800107018
0.002 0.0 0.7984 0.1996 0.1159420634 0.0291166932 0.0000000000 0.0000000000 43.2490708788 2.7066775684 13.6617672947 0.4071532593 57.0267802369 3.1429475209
0.002 0.0005 0.7979999999999999 0.1995 0.1117877875 0.0157353900 0.1595119548 0.0336592532 42.9978106662 1.5369715740 13.3875677305 0.5168419699 56.6566781390 2.1032081871
0.002 0.001 0.7976 0.1994 0.1151867405 0.0285627924 0.2848427764 0.0449108672 43.4159182116 1.9667655087 13.4531044396 0.5505636853 57.2690521681 2.5908028536
0.002 0.0015 0.7972 0.1993 0.1148090790 0.0174543337 0.4547126503 0.1161565704 43.2569845863 1.0708763287 13.6873793419 0.5848212947 57.5138856575 1.7893085275
0.002 0.002 0.7968 0.1992 0.1144314176 0.0227350935 0.6888016229 0.1537723713 43.2681956719 1.6452879327 13.5163812620 0.6064024143 57.5878099744 2.4281978118
0.002 0.0025 0.7964 0.1991 0.1227399694 0.0382912203 0.8296693233 0.0576332343 43.3697549180 1.7573529425 13.6873793419 0.6436512280 58.0095435526 2.4969286251
0.0 0.0045 0.7964 0.1991 0.0000000000 0.0000000000 1.4542518475 0.1377875796 43.0413360574 1.1117702866 13.3958539811 0.3502491989 57.8914418860 1.5998070651
0.002 0.003 0.7959999999999999 0.19899999999999998 0.1234952923 0.0356365149 1.0119687002 0.0676364982 43.0189138862 1.8183578717 13.6564942261 0.7486317289 57.8108721048 2.6702626137
0.002 0.0035 0.7956 0.1989 0.1087664959 0.0239569560 1.1310847703 0.1715291425 42.9463715675 1.7897667861 13.7822945756 0.5959210242 57.9685174093 2.5811739088
0.002 0.004 0.7952 0.1988 0.1208516622 0.0385880559 1.2429502970 0.0113465319 42.4748464966 2.0606670598 13.3273040901 0.6678396951 57.1659525459 2.7784413427
0.002 0.0045 0.7948 0.1987 0.1185856935 0.0222018680 1.4273212578 0.1833790530 42.6779649887 2.3984866420 13.4960422834 0.5709443261 57.7199142234 3.1750118891
0.002 0.005 0.7944 0.1986 0.1231176308 0.0258801443 1.6065132589 0.1431343003 43.5161585064 2.3675244696 13.5570592194 0.8278933520 58.8028486155 3.3644322662
0.002 0.0055 0.794 0.1985 0.1129207718 0.0292925084 1.7411662078 0.0855140169 43.3301863806 1.3186768770 13.6730667273 0.7115736369 58.8573400875 2.1450570392
0.002 0.006 0.7936 0.1984 0.1246282766 0.0063194847 1.9856130995 0.0863132307 42.6192716582 1.2487508331 13.4109198912 0.5480679094 58.1404329255 1.8894514579
0.002 0.0065 0.7932 0.1983 0.1129207718 0.0207404568 2.1585903492 0.2150260107 42.0824585005 0.7831794347 13.5969838812 0.6485869931 57.9509535027 1.6675328953
0.002 0.006999999999999999 0.7928 0.1982 0.1080111730 0.0177781894 2.2880643385 0.1611846648 42.9674747875 1.2848738083 13.6263624059 0.4495199017 58.9899127049 1.9133565642
0.002 0.0075 0.7924 0.1981 0.1159420634 0.0188981726 2.4879721779 0.3304549590 43.4970337134 1.9550337001 14.0052700454 0.4272613485 60.1062180001 2.7316481802
