# Supplementary material for: Multipressure Sampling for Improving the Performance of MOF-based Electronic Noses
Source: ACS Sens. 2024 Jul 12;9(7):3531–9. doi: 10.1021/acssensors.4c00199 (PMC11287752; doi:10.1021/acssensors.4c00199)
Supplement: Supplementary file 2 — se4c00199_si_002.zip [file se4c00199_si_002.zip › Multiplex_Adsorption_Data/Methane_5bar/AXUHEH.csv]

methane_comp CO2_comp N2_comp O2_comp methane_mass methane_error CO2_mass CO2_error N2_mass N2_error O2_mass O2_error total_mass total_error
0.0 0.0 0.8 0.2 0.0000000000 0.0000000000 0.0000000000 0.0000000000 35.9676341073 1.1315899865 12.9333041778 0.6037372689 48.9009382851 1.7353272554
0.0 0.0005 0.7996 0.1999 0.0000000000 0.0000000000 3.2869873618 0.4078067245 34.8743890896 0.9659864911 12.3508326668 0.5381711972 50.5122091182 1.9119644128
0.0 0.005 0.7959999999999999 0.19899999999999998 0.0000000000 0.0000000000 22.7727876981 1.2120264976 28.1041423600 0.7228824801 10.0595266582 0.2407828960 60.9364567163 2.1756918737
0.002 0.008 0.792 0.198 0.2497000035 0.0203308240 30.2402039567 1.2313474375 25.7198270358 0.8867002705 9.1982926362 0.2922659548 65.4080236322 2.4306444868
0.002 0.0085 0.7916 0.1979 0.2434465963 0.0259400639 31.5867479846 1.2014604156 25.2457066065 0.9693935314 9.2832847441 0.4937646616 66.3591859315 2.6905586725
0.002 0.009000000000000001 0.7912 0.1978 0.2424285998 0.0105913181 32.1000780094 1.0124014274 25.2294539512 0.7586238074 9.1878499198 0.3931454596 66.7598104802 2.1747620125
0.002 0.0095 0.7908 0.1977 0.2296309293 0.0175576923 33.3652550403 0.8241819653 24.8658007885 0.2285902080 8.8229349991 0.3565705835 67.2836217572 1.4269004491
0.002 0.01 0.7904 0.1976 0.2232320940 0.0211146339 34.5043929975 1.1527684038 24.1852208472 0.4046993272 8.8745684299 0.3722535031 67.7874143686 1.9508358680
0.0025 0.0 0.7979999999999999 0.1995 0.4854389119 0.0916709185 0.0000000000 0.0000000000 35.4513583533 0.4135323537 12.8784799170 0.3267264457 48.8152771822 .8319297179
0.0025 0.0005 0.7976 0.1994 0.4521358829 0.0343948925 3.2594661716 0.1849530887 34.1572406738 0.5059184568 12.1466195474 0.3157129853 50.0154622757 1.0409794233
0.0025 0.001 0.7972 0.1993 0.4333756613 0.0409270879 6.5285049311 0.9961983497 33.4941831265 0.5424490154 12.0204367250 0.3100275642 52.4765004439 1.8896020172
0.0025 0.0015 0.7968 0.1992 0.4019631973 0.0301060702 8.7054709572 0.3682423442 32.3971288928 1.0395981526 11.4626216276 0.3538368873 52.9671846749 1.7917834543
0.0025 0.002 0.7964 0.1991 0.4086528887 0.0402602068 11.1460820076 0.4479796693 31.5674816285 1.0531413296 11.3854615569 0.3198099965 54.5076780817 1.8611912022
0.0 0.0055 0.7956 0.1989 0.0000000000 0.0000000000 24.0511270374 1.3631931292 28.1628042878 1.1837778702 9.9719238711 0.4243501508 62.1858551963 2.9713211502
0.0025 0.0025 0.7959999999999999 0.19899999999999998 0.3949826497 0.0325369114 13.2851565400 0.5363212683 30.7396119984 0.9064285261 10.9268522647 0.2488800060 55.3466034528 1.7241667118
0.0025 0.003 0.7956 0.1989 0.3824758353 0.0407717663 15.6683320632 1.1566150797 30.1301374241 0.8439132340 10.8549135521 0.4040175251 57.0358588747 2.4453176051
0.0025 0.0035 0.7952 0.1988 0.3596436276 0.0307207986 17.4771523138 1.0071001406 29.5437720941 0.4611836376 10.5166855732 0.3683341514 57.8972536087 1.8673387282
0.0025 0.004 0.7948 0.1987 0.3754952877 0.0406220989 19.4993615025 0.7727250493 29.1313609655 0.6007941966 10.3646860354 0.1896605510 59.3709037911 1.6038018958
0.0025 0.0045 0.7944 0.1986 0.3686601682 0.0322443919 20.5072752343 0.9465661843 28.9015382614 0.7293269429 10.3519227155 0.4396250211 60.1293963794 2.1477625402
0.0025 0.005 0.794 0.1985 0.3562987819 0.0324014272 21.9188330881 1.1773980427 28.2643833835 1.2589877612 10.1497401242 0.3086162906 60.6892553777 2.7774035217
0.0025 0.0055 0.7936 0.1984 0.3277948794 0.0132778301 23.6630383706 1.2676492441 27.3003977651 1.0392382986 9.8851913105 0.4073741844 61.1764223256 2.7275395572
0.0025 0.006 0.7932 0.1983 0.3398654095 0.0314958399 25.1838832693 0.9395316057 27.1576791357 0.9574558580 9.8312372761 0.3651569543 62.5126650906 2.2936402579
0.0025 0.0065 0.7928 0.1982 0.3160152054 0.0566729306 26.7517933917 1.4873908446 26.9019537622 1.1170514185 9.5675586887 0.3685196014 63.5373210480 3.0296347951
0.0025 0.006999999999999999 0.7924 0.1981 0.3197963353 0.0251619989 28.0999328509 1.1114655572 26.2358488420 0.5539777823 9.4048263592 0.5155142747 64.0604043874 2.2061196131
0.0 0.006 0.7952 0.1988 0.0000000000 0.0000000000 25.0434853138 1.4387915900 27.3725189231 0.7836427294 10.0281985092 0.2742672235 62.4442027461 2.4967015429
0.0025 0.0075 0.792 0.198 0.3052535279 0.0232029570 29.3810641949 0.9716346976 26.2653067798 0.4702042468 9.2806740650 0.2144550410 65.2322985676 1.6794969424
0.0025 0.008 0.7916 0.1979 0.3037992471 0.0236006063 30.6681784063 1.7935710097 25.3043685343 1.0504002985 9.2458650106 0.3083074980 65.5222111983 3.1758794125
0.0025 0.0085 0.7912 0.1978 0.3112160789 0.0265779504 30.9533617535 1.4947348111 25.4133121144 0.5402695033 9.1443386018 0.2872092717 65.8222285486 2.3487915365
0.0025 0.009000000000000001 0.7908 0.1977 0.2959461311 0.0142786376 32.4291357176 1.3044175577 25.2594197844 1.6078823795 9.1060486419 0.2743236679 67.0905502750 3.2009022427
0.0025 0.0095 0.7904 0.1976 0.2969641276 0.0404028400 34.0975580128 0.6987397212 24.3304789541 1.4545291222 8.9262018606 0.1863323334 67.6512029551 2.3800040168
0.0025 0.01 0.79 0.1975 0.2843118852 0.0227723834 34.6104891798 1.0384511546 24.8612297292 1.1415999109 8.8420799791 0.4507836015 68.5981107733 2.6536070504
0.003 0.0 0.7976 0.1994 0.5783674513 0.0560500250 0.0000000000 0.0000000000 35.8299944326 1.1552725467 12.6382974414 0.5563081541 49.0466593253 1.7676307258
0.003 0.0005 0.7972 0.1993 0.5497181207 0.0367216686 3.3631692069 0.3030542671 34.0744537108 1.2207216848 12.3517028931 0.3178485817 50.3390439315 1.8783462022
0.003 0.001 0.7968 0.1992 0.5151062390 0.0353674379 6.3410417519 0.3921046326 33.3593368770 0.7442473045 11.8397197174 0.5607403870 52.0552045853 1.7324597620
0.003 0.0015 0.7964 0.1991 0.5043445615 0.0273868518 8.8745866763 0.7851443150 32.2292694371 0.8700363698 11.5122245302 0.3086849904 53.1204252051 1.9912525270
0.0 0.0065 0.7948 0.1987 0.0000000000 0.0000000000 26.6995430163 1.4981983518 27.4799388168 0.6511378503 9.7651000727 0.1752247833 63.9445819058 2.3245609854
0.003 0.002 0.7959999999999999 0.19899999999999998 0.4986728666 0.0543005917 11.1297288367 1.3262281291 31.7081686761 0.8423954469 11.2398436792 0.6766076957 54.5764140586 2.8995318634
0.003 0.0025 0.7956 0.1989 0.4823849223 0.0284771787 13.3043017157 0.3496634417 30.8259542298 0.9619741483 10.8508524958 0.3067051051 55.4634933636 1.6468198738
0.003 0.003 0.7952 0.1988 0.4690055395 0.0617958096 15.3025794347 0.9000035769 30.0757926079 1.1325711590 10.9137988692 0.5496678035 56.7611764513 2.6440383490
0.003 0.0035 0.7948 0.1987 0.4541718759 0.0224656958 16.7109464259 0.8334185620 30.1258203125 1.0544086283 10.6588225455 0.3486798656 57.9497611598 2.2589727517
0.003 0.004 0.7944 0.1986 0.4493727495 0.0185099719 18.5843816447 0.5327605987 29.5656115996 0.6432419540 10.7684710669 0.2508815628 59.3678370607 1.4453940874
0.003 0.0045 0.794 0.1985 0.4137428713 0.0491710363 20.3305812164 1.3986041738 28.5488048515 0.6967467081 10.1746866133 0.4281120622 59.4678155525 2.5726339804
0.003 0.005 0.7936 0.1984 0.4085074606 0.0454834294 22.2738165551 0.8251071930 28.0401475297 0.4670390977 10.0885342035 0.3957267133 60.8110057489 1.7333564334
0.003 0.0055 0.7932 0.1983 0.3897472390 0.0168846942 23.9270822528 0.9050167619 27.2290384504 0.4413334082 9.9400155712 0.3927180292 61.4858835134 1.7559528935
0.003 0.006 0.7928 0.1982 0.4025449096 0.0204552742 25.3454206897 1.5132626051 26.9634091151 0.8003643145 9.7720618836 0.4073535287 62.4834365980 2.7414357225
0.003 0.0065 0.7924 0.1981 0.4115614502 0.0496844965 26.2695742775 1.4877270809 26.8595444897 0.3850792378 9.7233292073 0.3215784382 63.2640094247 2.2440692534
0.0 0.006999999999999999 0.7944 0.1986 0.0000000000 0.0000000000 27.6129274427 1.2405748066 26.8857011069 0.7982937562 9.4848871844 0.5304768689 63.9835157340 2.5693454317
0.003 0.006999999999999999 0.792 0.198 0.3795672738 0.0352764266 27.5590816359 0.5721184209 26.5245874216 0.6476442095 9.4776352981 0.2881989778 63.9408716294 1.5432380348
0.003 0.0075 0.7916 0.1979 0.3706961613 0.0553269254 28.8410106956 1.2133394115 26.2234054028 0.5048097822 9.3500020985 0.3116582338 64.7851143582 2.0851343529
0.003 0.008 0.7912 0.1978 0.3788401334 0.0193588748 30.0136527103 0.6402700616 26.0580854245 0.5882815446 9.1742163735 0.1925419389 65.6247946417 1.4404524199
0.003 0.0085 0.7908 0.1977 0.3552807854 0.0297271490 31.4982015467 1.2858409322 25.5316517609 0.6205838494 9.1133005283 0.3318219761 66.4984346213 2.2679739067
0.003 0.009000000000000001 0.7904 0.1976 0.3366659919 0.0253729274 32.5332376108 1.1277831871 24.9749983164 0.6826134127 9.0523846830 0.5094590494 66.8972866021 2.3452285766
0.003 0.0095 0.79 0.1975 0.3606616242 0.0709355155 33.5914074288 2.2888996433 24.7548256264 1.0322193114 8.9296827661 0.1467380451 67.6365774455 3.5387925153
0.003 0.01 0.7896 0.1974 0.3356479954 0.0187731816 34.4517437641 1.7318559386 24.5011318349 0.7284687325 8.8055304719 0.1409826390 68.0940540663 2.6200804917
0.0035 0.0 0.7972 0.1993 0.6772585418 0.0634213149 0.0000000000 0.0000000000 35.3883793139 0.4909423940 12.4529392265 0.6001323944 48.5185770822 1.1544961033
0.0035 0.0005 0.7968 0.1992 0.6305761300 0.0531511261 3.3859041032 0.4503202032 34.3835081095 0.6036085092 12.1431386419 0.3814446995 50.5431269846 1.4885245380
0.0035 0.001 0.7964 0.1991 0.6132701892 0.0379296938 6.2967685330 0.3893032212 33.3603526679 0.7839158994 11.8826508845 0.4361886116 52.1530422746 1.6473374260
0.0 0.0075 0.794 0.1985 0.0000000000 0.0000000000 29.2578171260 1.1532259369 26.2284843576 0.8902056050 9.3868416811 0.3174385166 64.8731431647 2.3608700585
0.0035 0.0015 0.7959999999999999 0.19899999999999998 0.6254861474 0.0602669100 8.7222229859 0.7419381741 32.5769238922 0.9406446397 11.5948960345 0.3206434811 53.5195290600 2.0634932049
0.0035 0.002 0.7956 0.1989 0.5862205673 0.0787216016 11.2198707058 0.6714993944 31.6680449333 0.5459902380 11.4466674776 0.3251920497 54.9208036840 1.6214032837
0.0035 0.0025 0.7952 0.1988 0.5564078121 0.0157546335 13.5691433136 1.0831880082 30.9856873578 0.7918698073 10.9454170937 0.3448781228 56.0566555772 2.2356905718
0.0035 0.003 0.7948 0.1987 0.5356115975 0.0455503387 15.3029782926 0.8002030443 30.1024571205 0.5970734222 10.7968984614 0.2788915209 56.7379454720 1.7217183261
0.0035 0.0035 0.7944 0.1986 0.5312487553 0.0437213972 17.3531075293 0.5735270454 29.4785075251 1.2930218915 10.5625174948 0.2764320148 57.9253813045 2.1867023489
0.0035 0.004 0.794 0.1985 0.5116159652 0.0588047549 19.0857459347 1.4269289174 29.0285121310 0.1534600957 10.4285026352 0.4110212572 59.0543766661 2.0502150252
0.0035 0.0045 0.7936 0.1984 0.5196145093 0.0322391442 20.2312656172 1.1631848656 28.8304328944 0.8122015751 10.2167475540 0.1404444578 59.7980605749 2.1480700427
0.0035 0.005 0.7932 0.1983 0.4703143922 0.0411373841 22.0013966585 0.5843527183 27.7991511251 0.8680788105 10.0705495254 0.1968293947 60.3414117012 1.6903983076
0.0035 0.0055 0.7928 0.1982 0.4620249919 0.0375035291 24.0196172689 2.1009525547 27.3869939442 0.5624698791 9.7120162646 0.2717336680 61.5806524696 2.9726596309
0.0035 0.006 0.7924 0.1981 0.4684238272 0.0419014600 24.8655947224 0.9089780011 27.3963900106 1.0635173664 9.7004132465 0.3819552496 62.4308218067 2.3963520771
0.0 0.008 0.7936 0.1984 0.0000000000 0.0000000000 30.6051588695 1.1932706378 25.8704180452 0.6184961707 9.2867656496 0.1598313118 65.7623425643 1.9715981203
0.0035 0.0065 0.792 0.198 0.4569350093 0.0675738397 26.2448450922 1.6119186644 26.5014781773 0.8290148745 9.6493599667 0.3095799617 62.8526182455 2.8180873403
0.0035 0.006999999999999999 0.7916 0.1979 0.4650789815 0.0506924803 27.6544086568 2.6960634320 26.8648773922 1.1400702554 9.4932993726 0.4814224925 64.4776644031 4.3682486602
0.0035 0.0075 0.7912 0.1978 0.4173785731 0.0157170008 28.9387308635 1.4004974687 25.8633075085 1.2525448052 9.4541391863 0.3633273510 64.6735561314 3.0320866257
0.0035 0.008 0.7908 0.1977 0.4269768260 0.0422032171 29.6937687322 1.3112504332 25.5910755319 0.9510057692 9.1028578119 0.6700288387 64.8146789020 2.9744882582
0.0035 0.0085 0.7904 0.1976 0.4279948225 0.0744193979 31.2221919296 0.7594127356 25.2236131532 1.0715058766 9.1922010517 0.3477974448 66.0660009570 2.2531354549
0.0035 0.009000000000000001 0.79 0.1975 0.4230502680 0.0490280293 32.1906187364 1.0010889714 25.2218355190 0.5541309588 9.0280183449 0.2584284154 66.8635228683 1.8626763749
0.0035 0.0095 0.7896 0.1974 0.3983274954 0.0263285068 33.2312388100 1.2260175980 24.8619915724 0.7051897813 8.9125683143 0.1114735474 67.4041261921 2.0690094335
0.0035 0.01 0.7892 0.1973 0.4080711764 0.0371043993 34.0708345383 0.7517063876 24.6055043557 0.9364917794 8.8681867699 0.3824448773 67.9525968403 2.1077474436
0.004 0.0 0.7968 0.1992 0.7826938957 0.0352236283 0.0000000000 0.0000000000 35.4843715594 0.9504587772 12.5982670288 0.4845541797 48.8653324839 1.4702365852
0.004 0.0005 0.7964 0.1991 0.7413923226 0.0748840208 3.2921725135 0.1258875176 33.8893258089 0.3488025586 12.0500244213 0.3467992473 49.9729150663 .8963733443
0.0 0.0085 0.7932 0.1983 0.0000000000 0.0000000000 31.2840148930 1.3336827677 25.7721402701 1.1600252677 9.2580481796 0.2438939511 66.3142033427 2.7376019865
0.004 0.001 0.7959999999999999 0.19899999999999998 0.6891836439 0.0394472144 6.1591625823 0.1776704573 33.0934535939 0.7096108714 11.8594448482 0.4874248254 51.8012446683 1.4141533685
0.004 0.0015 0.7956 0.1989 0.6872930790 0.0529438090 8.7720802145 1.2386461621 32.6678371829 1.0172120704 11.5966364872 0.1173942206 53.7238469636 2.4261962621
0.004 0.002 0.7952 0.1988 0.6336301196 0.0486051867 11.1843723591 0.2335877082 31.2609667072 0.9641590044 11.5383313210 0.3872288929 54.6173005069 1.6335807922
0.004 0.0025 0.7948 0.1987 0.6254861474 0.0454089701 13.6596840406 1.2205456213 30.8160502679 0.8792176855 10.9558598100 0.5441135121 56.0570802659 2.6892857890
0.004 0.003 0.7944 0.1986 0.6157424664 0.0509239198 15.2124375656 1.8307322309 30.1082979185 0.6986515388 10.6649141300 0.1819806802 56.6013920805 2.7622883697
0.004 0.0035 0.794 0.1985 0.5881111323 0.0652801987 17.3698595580 0.9682684334 29.3202980835 0.7604021406 10.5863036820 0.4388181082 57.8645724558 2.2327688809
0.004 0.004 0.7936 0.1984 0.5617886509 0.0528254343 18.6629566369 1.4018599293 29.1372017635 1.0986844017 10.4038462217 0.2974505612 58.7657932730 2.8508203265
0.004 0.0045 0.7932 0.1983 0.5661514931 0.0505169489 20.2906954336 1.1220164918 28.5752154164 0.4538619472 10.0569159791 0.1092780109 59.4889783222 1.7356733988
0.004 0.005 0.7928 0.1982 0.5559715279 0.0578474785 22.1457831923 1.2816875381 27.8283551151 0.5102709375 9.9875879456 0.3857781064 60.5176977809 2.2355840605
0.004 0.0055 0.7924 0.1981 0.5213596462 0.0468630546 23.8261712223 1.3522572188 27.5076191204 0.9468634805 9.8509624070 0.5174185077 61.7061123959 2.8634022616
0.0 0.009000000000000001 0.7928 0.1982 0.0000000000 0.0000000000 32.1144368912 2.0879716249 25.5806636746 0.2968500263 9.2560176515 0.3307389390 66.9511182173 2.7155605902
0.004 0.006 0.792 0.198 0.5273221973 0.0454648260 25.6960167206 1.7884731643 27.1040961627 0.8589207830 9.7534970545 0.4282417630 63.0809321351 3.1211005363
0.004 0.0065 0.7916 0.1979 0.5126339618 0.0492741564 26.5252421454 1.6142966330 26.7886930705 1.1762078555 9.5968563095 0.3560226874 63.4234254872 3.1958013323
0.004 0.006999999999999999 0.7912 0.1978 0.5072531230 0.0220475867 27.8733816045 1.0094573937 26.1121762930 0.4245532301 9.5272382007 0.2575922294 64.0200492212 1.7136504399
0.004 0.0075 0.7908 0.1977 0.5212142181 0.0658029495 28.4748592093 1.2433068367 26.1875987715 1.0022421303 9.5101237489 0.3121729445 64.6937959478 2.6235248610
0.004 0.008 0.7904 0.1976 0.4931465998 0.0355677946 29.8329701142 1.1402434971 25.5588241691 0.7715489012 9.1240333200 0.3051086374 65.0089742031 2.2524688303
0.004 0.0085 0.79 0.1975 0.4874749049 0.0234964247 31.2126193418 0.7455676025 25.3772515355 0.1918299102 9.1504301863 0.3378650656 66.2277759685 1.2987590030
0.004 0.009000000000000001 0.7896 0.1974 0.4649335534 0.0588119475 32.0901065637 0.9407059974 25.2182802507 0.6752832820 9.0384610612 0.2668214876 66.8117814290 1.9416227145
0.004 0.0095 0.7892 0.1973 0.4585347181 0.0131240276 33.3636596090 0.8064135938 24.8109480768 0.5699334126 8.9540491042 0.1351216176 67.5871915081 1.5245926516
0.004 0.01 0.7888 0.1972 0.4477730406 0.0387002659 34.4629117833 1.6450173438 24.2578499006 1.2184004980 8.8148128864 0.2340216869 67.9833476109 3.1361397946
0.0045 0.0 0.7964 0.1991 0.8840572634 0.0648772227 0.0000000000 0.0000000000 35.5298282047 0.7208090853 12.4355346992 0.1538986291 48.8494201673 .9395849371
0.0 0.0095 0.7924 0.1981 0.0000000000 0.0000000000 33.4952826922 2.3415795947 25.2700855895 1.2804924384 9.0883540392 0.2554272086 67.8537223209 3.8774992417
0.0045 0.0005 0.7959999999999999 0.19899999999999998 0.8097435175 0.0437117215 3.3077279688 0.4520211967 33.7412742769 0.8890936299 12.2359627871 0.7001188463 50.0947085503 2.0849453944
0.0045 0.001 0.7956 0.1989 0.8207960511 0.1002268511 6.0849750262 0.4121604657 33.1930011077 0.6505536415 11.7796740985 0.5790458277 51.8784462835 1.7419867860
0.0045 0.0015 0.7952 0.1988 0.7588436915 0.0170492322 8.8059831299 0.4507947568 32.2955497971 0.9519638748 11.5757510545 0.4191862305 53.4361276730 1.8389940943
0.0045 0.002 0.7948 0.1987 0.7418286068 0.0353291459 10.7336630133 0.4864064264 31.9781151229 0.5140680088 11.3500723516 0.2484279076 54.8036790946 1.2842314887
0.0045 0.0025 0.7944 0.1986 0.7262678029 0.0153741619 13.1898295190 1.0656818375 30.5844499297 0.7542297449 11.0170657307 0.3926426024 55.5176129823 2.2279283467
0.0045 0.003 0.794 0.1985 0.7047444479 0.0411065257 15.0564841548 0.9778295562 30.3020600436 0.3653297509 10.5874639839 0.6315693420 56.6507526302 2.0158351748
0.0045 0.0035 0.7936 0.1984 0.6774039699 0.0473801006 17.2506010674 0.8824696773 29.6654130612 0.7431460274 10.5543953821 0.1991363236 58.1478134806 1.8721321289
0.0045 0.004 0.7932 0.1983 0.6526811973 0.0891729092 18.6142959819 1.0616075961 29.2027202802 0.7664343033 10.4264721071 0.3281695799 58.8961695665 2.2453843885
0.0045 0.0045 0.7928 0.1982 0.6683874293 0.0418206236 20.1295568710 0.8752711252 28.6618115955 0.9686606748 10.1578622370 0.2062156989 59.6176181328 2.0919681225
0.0045 0.005 0.7924 0.1981 0.6059987854 0.0472280890 22.1497717706 1.1399984724 28.0211014493 0.6067440216 10.1471294452 0.2649098894 60.9240014505 2.0588804724
0.0 0.001 0.7992 0.1998 0.0000000000 0.0000000000 6.3701583734 0.4930850762 33.4106343203 0.6096353867 11.9986810660 0.3157396362 51.7794737597 1.4184600991
0.0 0.01 0.792 0.198 0.0000000000 0.0000000000 34.3133400978 1.5636761170 24.6042346170 0.8632215222 8.9467972178 0.3646219607 67.8643719326 2.7915195999
0.0045 0.0055 0.792 0.198 0.6071622100 0.0184183379 23.5342072921 1.1034036869 27.4895888309 0.1865947438 9.9191301386 0.2500443680 61.5500884716 1.5584611366
0.0045 0.006 0.7916 0.1979 0.6169058910 0.0340637132 24.4950558001 0.8071471339 27.3445846718 0.7596079073 9.8181838807 0.5288055631 62.2747302436 2.1296243175
0.0045 0.0065 0.7912 0.1978 0.5873839919 0.0399374195 25.8902604829 1.5475794754 26.9136353582 0.5432425917 9.5518946142 0.3693716541 62.9431744472 2.5001311407
0.0045 0.006999999999999999 0.7908 0.1977 0.5763314583 0.0436245440 27.7297927864 1.8411349930 26.4621162777 0.5886607195 9.5478335579 0.3011312949 64.3160740803 2.7745515514
0.0045 0.0075 0.7904 0.1976 0.5529175383 0.0504499191 28.9116085312 2.0465214428 26.1510302971 1.4874979671 9.3819103984 0.4363783906 64.9974667650 4.0208477196
0.0045 0.008 0.79 0.1975 0.5407015801 0.0335885335 30.4065276711 1.4802438888 25.5824413088 0.3986329218 9.3386891558 0.3824615981 65.8683597158 2.2949269422
0.0045 0.0085 0.7896 0.1974 0.5635337878 0.0278524188 30.5046466968 1.4818435256 25.6324690134 0.8772435634 9.2568878778 0.3469506152 65.9575373758 2.7338901230
0.0045 0.009000000000000001 0.7892 0.1973 0.5252862042 0.0331065342 32.2484531215 1.1121987296 24.6230267498 1.4936966841 8.9305529924 0.4678642810 66.3273190679 3.1068662289
0.0045 0.0095 0.7888 0.1972 0.5188873690 0.0247244835 33.4649694973 1.4149249698 24.4701502107 0.9273028187 8.9053164280 0.1302564760 67.3593235050 2.4972087480
0.0045 0.01 0.7884 0.1971 0.5222322147 0.0597806683 33.8079872295 1.6515056968 24.6258201749 0.5929004837 8.8995149189 0.2010287773 67.8555545380 2.5052156261
0.0005 0.0 0.7996 0.1999 0.0990365186 0.0163087065 0.0000000000 0.0000000000 36.0880053357 1.2388023635 12.7917473564 0.5462224775 48.9787892107 1.8013335475
0.005 0.0 0.7959999999999999 0.19899999999999998 0.9393199316 0.1282520614 0.0000000000 0.0000000000 35.2083303668 1.0816854993 12.4532293019 0.2396339289 48.6008796003 1.4495714896
0.005 0.0005 0.7956 0.1989 0.9272494015 0.0367032341 3.2044237913 0.2445411624 33.7102926527 0.7292979395 11.9696735206 0.3402742100 49.8116393661 1.3508165460
0.005 0.001 0.7952 0.1988 0.8429011184 0.0774813702 6.3905001226 0.5727831723 32.8113176556 0.3869116954 11.6233234289 0.2794015443 51.6680423255 1.3165777822
0.005 0.0015 0.7948 0.1987 0.8082892367 0.0376610982 8.8358974670 0.5212789524 32.0944231875 0.2852030972 11.3019198263 0.2873744594 53.0405297175 1.1315176072
0.005 0.002 0.7944 0.1986 0.7957824224 0.0547443506 11.5150254986 0.9187904562 31.0303821599 0.9797889595 11.2212788501 0.3458954876 54.5624689310 2.2992192539
0.005 0.0025 0.794 0.1985 0.7697507971 0.0470576126 13.2352993114 0.4252475442 30.7373264688 0.8574121126 11.1310653840 0.2964429218 55.8734419613 1.6261601912
0.005 0.003 0.7936 0.1984 0.7799307623 0.0572816798 14.9033227488 1.1677396540 29.9361213513 0.9164320548 10.7438146534 0.2887065484 56.3631895158 2.4301599370
0.005 0.0035 0.7932 0.1983 0.7642245302 0.0395072167 16.6890092454 0.6634414606 29.7621671499 0.5076633173 10.4441667097 0.3489645082 57.6595676352 1.5595765028
0.005 0.004 0.7928 0.1982 0.7219049606 0.0348954657 18.7144092967 1.5425395283 28.9342975198 0.5296100651 10.2495260803 0.2888860264 58.6201378574 2.3959310855
0.005 0.0045 0.7924 0.1981 0.7102707147 0.0706091866 20.3521195391 0.9484580848 28.6305760236 0.9831990696 10.1625034442 0.2640317706 59.8554697216 2.2662981116
0.0005 0.0005 0.7992 0.1998 0.0891474095 0.0078369407 3.3695509322 0.2005838529 34.7258296621 0.6966937630 12.5370611080 0.5059567875 50.7215891118 1.4110713441
0.005 0.005 0.792 0.198 0.6964550476 0.0371157974 21.7098315861 1.6616648813 28.1148081651 0.8735616198 10.0044123220 0.4294425774 60.5255071208 3.0017848759
0.005 0.0055 0.7916 0.1979 0.6865659386 0.0792570997 23.6494772044 1.2544788249 27.3240149049 0.8641787465 9.7798939208 0.3293959730 61.4399519687 2.5273106441
0.005 0.006 0.7912 0.1978 0.6147244699 0.0420143695 25.6557320800 1.3020606128 26.8704642425 1.0917241371 9.5440625770 0.3830516385 62.6849833694 2.8188507579
0.005 0.0065 0.7908 0.1977 0.6326121230 0.0328165144 26.6859818501 1.4625989841 26.6129612349 0.5612316281 9.5118642016 0.5133971694 63.4434194096 2.5700442960
0.005 0.006999999999999999 0.7904 0.1976 0.6323212669 0.0576056738 27.7106476106 1.3205772502 25.9758063570 1.3009518377 9.3468112685 0.4321427244 63.6655865030 3.1112774861
0.005 0.0075 0.79 0.1975 0.5997453782 0.0559956632 28.8306403921 2.1274892602 25.7591889354 1.0021499838 9.4245514900 0.4658398650 64.6141261957 3.6514747722
0.005 0.008 0.7896 0.1974 0.6141427576 0.0323177700 29.7300647945 1.1434763524 25.9438089418 0.8935577661 9.3549333812 0.3817992471 65.6429498751 2.4511511356
0.005 0.0085 0.7892 0.1973 0.6068713539 0.0305828014 30.6099451634 0.6566920094 25.6913848890 0.3991993843 9.1695751663 0.2884779605 66.0777765726 1.3749521556
0.005 0.009000000000000001 0.7888 0.1972 0.6043990766 0.0447332596 31.6126737434 1.4264320338 25.2167565642 0.8532241947 9.0802319265 0.4525162202 66.5140613107 2.7769057083
0.005 0.0095 0.7884 0.1971 0.5683329142 0.0392881957 33.0716956788 1.4407579547 24.5239871314 0.4515542147 8.7985686610 0.1814732069 66.9625843854 2.1130735720
0.0005 0.001 0.7988 0.1997 0.0875477007 0.0109061360 6.3039479739 0.2126776365 33.6328385922 1.0892303746 12.1257341147 0.6856505098 52.1500683815 1.9984646569
0.005 0.01 0.7879999999999999 0.19699999999999998 0.5841845743 0.0294699147 34.2172153612 1.3764596941 24.4764989042 0.7182536396 8.7802939074 0.3326971980 68.0581927471 2.4568804464
0.0055 0.0 0.7956 0.1989 1.0290490535 0.0921394452 0.0000000000 0.0000000000 35.0762775423 0.6013821340 12.3499624404 0.5088125216 48.4552890362 1.2023341008
0.0055 0.0005 0.7952 0.1988 0.9560441602 0.0567758354 3.4473282087 0.1578711329 33.5426871447 0.8127835332 12.0421923841 0.1651179197 49.9882518977 1.1925484212
0.0055 0.001 0.7948 0.1987 0.9433919177 0.0600925978 6.0666275661 0.3222712015 32.9405770549 1.0616830648 11.8881623181 0.6025492123 51.8387588568 2.0465960764
0.0055 0.0015 0.7944 0.1986 0.9124157379 0.0607492599 8.6811406297 0.7913845908 32.4126197049 0.9360198125 11.3854615569 0.1782395056 53.3916376294 1.9663931688
0.0055 0.002 0.794 0.1985 0.9089254641 0.0681745965 11.2964514088 0.7171130991 31.2058600478 1.5196955842 10.9790658463 0.3878012654 54.3903027670 2.6927845452
0.0055 0.0025 0.7936 0.1984 0.8429011184 0.0626145129 13.6720486333 0.4884508785 30.3393903613 1.0417794279 10.9271423401 0.2970463293 55.7814824531 1.8898911486
0.0055 0.003 0.7932 0.1983 0.8574439258 0.0837665708 15.4018950340 1.1806838492 29.9574529614 0.9355106591 10.7983488387 0.3068466357 57.0151407599 2.5068077148
0.0055 0.0035 0.7928 0.1982 0.8223957599 0.0918249030 17.0878670735 0.8150319848 29.6158932520 0.5103240155 10.4908688578 0.4289563780 58.0170249432 1.8461372813
0.0055 0.004 0.7924 0.1981 0.7889473029 0.0430034529 19.0642076120 0.9389543638 28.8357657969 0.6832770558 10.2532970612 0.1388804207 58.9422177730 1.8041152932
0.0005 0.0015 0.7984 0.1996 0.0815851497 0.0184045534 9.1669494643 0.8242746120 32.9692731494 1.0753403152 11.4878581921 0.6380198888 53.7056659555 2.5560393694
0.0055 0.0045 0.792 0.198 0.8157060685 0.0725941055 19.9704125976 1.1395819771 28.9406462132 0.3799438403 10.1938315932 0.2735003916 59.9205964725 1.8656203145
0.0055 0.005 0.7916 0.1979 0.7451734525 0.0513787322 22.3583744147 0.8592008660 27.7262681239 0.8509718645 9.9919390774 0.2673822321 60.8217550685 2.0289336948
0.0055 0.0055 0.7912 0.1978 0.7105615708 0.0273992050 23.3874276113 1.1039283735 27.5386007446 0.6807970888 9.8866416878 0.3898622731 61.5232316145 2.2019869404
0.0055 0.006 0.7908 0.1977 0.7310669293 0.0719220860 25.0737985087 1.1774601953 26.9116037763 0.9924589558 9.5513144633 0.2979660934 62.2677836776 2.5398073305
0.0055 0.0065 0.7904 0.1976 0.7176875465 0.0451061531 26.2408565139 1.7294486467 26.7338403588 0.6027343534 9.8715577642 0.4042090859 63.5639421834 2.7814982391
0.0055 0.006999999999999999 0.79 0.1975 0.6843845175 0.0789951592 27.1949244388 1.7756218741 25.7838218661 0.7001548720 9.5080932207 0.3264172564 63.1712240431 2.8811891617
0.0055 0.0075 0.7896 0.1974 0.6646062994 0.0384106352 28.9471068779 1.4628743650 25.7317625795 0.5722420289 9.3320174203 0.2579252022 64.6754931771 2.3314522313
0.0055 0.008 0.7892 0.1973 0.6762405453 0.0419276982 29.8469301382 1.5635112904 25.7668073675 0.2247229447 9.1634835817 0.2488029097 65.4534616327 2.0789648430
0.0055 0.0085 0.7888 0.1972 0.6733319838 0.0612250465 30.8616244530 1.6812716185 25.5301280745 0.9559715501 9.1927812026 0.2427319782 66.2578657139 2.9412001933
0.0055 0.009000000000000001 0.7884 0.1971 0.6137064734 0.0548555005 31.9006490953 1.7767851582 25.0958774403 0.7092858100 8.9351941997 0.2776105445 66.5454272087 2.8185370132
0.0005 0.002 0.7979999999999999 0.1995 0.0852208515 0.0116850349 11.4284733499 1.0220807921 31.9806546003 1.5935065034 11.3654463506 0.3072248276 54.8597951523 2.9344971580
0.0055 0.0095 0.7879999999999999 0.19699999999999998 0.6297035615 0.0381786781 33.3289589779 1.8329960967 24.3297171109 0.6947360397 8.8153930373 0.3647806958 67.1037726876 2.9306915103
0.0055 0.01 0.7876 0.1969 0.6206870209 0.0487095047 34.4641083568 1.6871423995 23.9195915119 0.8997428252 8.9027057489 0.3019316238 67.9070926385 2.9375263532
0.006 0.0 0.7952 0.1988 1.1533900570 0.0572875870 0.0000000000 0.0000000000 34.7814442170 0.8929065414 12.3844814194 0.2512622797 48.3193156934 1.2014564081
0.006 0.0005 0.7948 0.1987 1.0982728168 0.0959410951 3.2451072898 0.1245407622 33.8984679275 0.2724867526 12.2127567508 0.5243441003 50.4546047849 1.0173127102
0.006 0.001 0.7944 0.1986 1.0123248249 0.0872975549 6.2062278060 0.7750249965 32.7783044495 0.1933808283 11.6233234289 0.1179862073 51.6201805093 1.1736895870
0.006 0.0015 0.794 0.1985 0.9969094491 0.0216682950 8.9084895917 0.5968757808 31.7297542339 1.1552444121 11.3024999772 0.2523716462 52.9376532519 2.0261601341
0.006 0.002 0.7936 0.1984 0.9662241254 0.0315334212 11.2701267922 0.9181440371 31.3193746872 0.6485867023 11.2410039810 0.4671407385 54.7967295858 2.0654048991
0.006 0.0025 0.7932 0.1983 0.9608432866 0.0641507616 12.9325662199 0.9220895994 30.8079239403 0.4327865558 11.0054627126 0.2674803988 55.7067961594 1.6865073156
0.006 0.003 0.7928 0.1982 0.9310305314 0.0954415988 14.5411598408 0.7716949697 30.1509611387 0.4436850018 10.7818145378 0.4197960100 56.4049660487 1.7306175803
0.006 0.0035 0.7924 0.1981 0.8783855685 0.0586996422 16.8014871529 0.5534755650 29.3182665016 0.8822730702 10.3348082637 0.4979019895 57.3329474867 1.9923502669
0.0005 0.0025 0.7976 0.1994 0.0769314513 0.0095761930 13.4686311409 1.2581283438 31.2632522368 0.4409585868 11.1365768177 0.4891040321 55.9453916467 2.1977671557
0.006 0.004 0.792 0.198 0.8414468377 0.0732668890 18.9613022923 0.9157011341 28.8449079155 0.7550023030 10.2631596266 0.3098049302 58.9108166721 2.0537752563
0.006 0.0045 0.7916 0.1979 0.8577347820 0.0387679715 20.6077874069 0.7080758911 28.5465193219 0.1648697881 10.1479996715 0.2042543191 60.1600411823 1.1159679698
0.006 0.005 0.7912 0.1978 0.8349025743 0.0525508728 21.9076650689 1.2604927193 27.9789461245 0.7415628810 10.0427022818 0.3599246130 60.7642160495 2.4145310861
0.006 0.0055 0.7908 0.1977 0.8036355384 0.0339368182 23.4360882663 1.5726061321 27.5792323829 0.7413336078 9.8323975779 0.3491110809 61.6513537655 2.6969876390
0.006 0.006 0.7904 0.1976 0.7528811404 0.0559140214 25.0658213522 1.3752821506 26.9278564316 0.2605043391 9.5988868377 0.2443902482 62.3454457619 1.9360907593
0.006 0.0065 0.79 0.1975 0.7549171335 0.0581377716 26.1993752998 1.7525059534 26.8768129360 0.5203076227 9.6847491720 0.3848312001 63.5158545413 2.7157825478
0.006 0.006999999999999999 0.7896 0.1974 0.7459005929 0.0607214022 27.5000506773 0.8063662457 26.3986293429 0.2483842574 9.5823525369 0.3767114218 64.2269331500 1.4921833271
0.006 0.0075 0.7892 0.1973 0.7626248214 0.0699410768 28.5797588181 1.4582329474 26.0740841321 1.0232146566 9.1716056944 0.4271526282 64.5880734660 2.9785413090
0.006 0.008 0.7888 0.1972 0.7554988458 0.0281244511 29.0591859276 1.4905085961 26.0250722184 0.7364039580 9.1655141099 0.3671379031 65.0052711017 2.6221749083
0.006 0.0085 0.7884 0.1971 0.7032901671 0.0521549763 30.8684050361 1.1659388673 25.1619038525 0.8376513047 9.1205524146 0.4909550834 65.8541514703 2.5467002317
0.0005 0.003 0.7972 0.1993 0.0766405951 0.0193938029 15.8458237967 0.9010748318 30.5285814271 0.6890728600 10.7681809915 0.3440084533 57.2192268104 1.9535499480
0.006 0.009000000000000001 0.7879999999999999 0.19699999999999998 0.7096890024 0.0694104905 31.9664606370 0.6224891717 24.8876402941 0.8569306074 9.0332397030 0.3619016515 66.5970296365 1.9107319211
0.006 0.0095 0.7876 0.1969 0.6782765383 0.0222918042 33.3377338501 0.7781576186 24.7934256828 0.4008502120 8.9615910660 0.2682493833 67.7710271372 1.4695490181
0.006 0.01 0.7872 0.1968 0.7054715882 0.0888202484 34.4517437641 2.0381758344 24.2545485800 0.9766831374 8.9888581586 0.4656975083 68.4006220909 3.5693767285
0.0065 0.0 0.7948 0.1987 1.2194144027 0.0816264864 0.0000000000 0.0000000000 34.8261390191 1.2519900672 12.4361148501 0.3817578120 48.4816682719 1.7153743656
0.0065 0.0005 0.7944 0.1986 1.2009450372 0.1217176512 3.2606627451 0.3142533980 33.8293941424 0.5595878891 11.8211548883 0.3730943223 50.1121568130 1.3686532606
0.0065 0.001 0.794 0.1985 1.1445189444 0.1123698931 5.8923266952 0.2639655451 33.0573930149 1.1919468295 11.6210028253 0.2140796153 51.7152414798 1.7823618830
0.0065 0.0015 0.7936 0.1984 1.0809668760 0.0687774860 9.0094006222 0.4906217184 31.9659256315 0.9479218400 11.4768353248 0.4520377130 53.5331284545 1.9593587574
0.0065 0.002 0.7932 0.1983 1.0345753203 0.1058948081 11.2394147394 0.8202029984 31.4087642914 0.8256896644 11.2436146601 0.2184820896 54.9263690112 1.9702695605
0.0065 0.0025 0.7928 0.1982 1.0220685059 0.1049245163 13.5751261810 1.2754473042 30.1913388293 0.6354777187 10.7052346180 0.3378600846 55.4937681342 2.3537096238
0.0065 0.003 0.7924 0.1981 0.9748043818 0.0374357965 15.1980786838 1.6987455575 29.4729206748 0.5810852569 10.8047304987 0.3440133452 56.4505342391 2.6612799561
0.0005 0.0035 0.7968 0.1992 0.0801308689 0.0207794277 17.0703173291 1.3219079943 30.1082979185 1.5517336502 10.5538152312 0.3626829533 57.8125613477 3.2571040255
0.0065 0.0035 0.792 0.198 0.9384473632 0.0792688400 17.6785755170 1.3361239554 28.8842698151 0.6916566800 10.5184260259 0.4707573400 58.0197187212 2.5778068154
0.0065 0.004 0.7916 0.1979 0.9143063029 0.0556334143 19.1364008789 1.1148047042 28.4068480652 0.9001082957 10.2886862666 0.3321757867 58.7462415136 2.4027222009
0.0065 0.0045 0.7912 0.1978 0.9383019351 0.0809008940 20.3529172548 1.4576899840 28.3027294921 0.6230770154 10.1137707680 0.4094870976 59.7077194500 2.5711549910
0.0065 0.005 0.7908 0.1977 0.8891472460 0.0246009975 21.9922229284 0.7321908666 27.5421560129 0.6432499745 9.9397254958 0.3781115458 60.3632516831 1.7781533844
0.0065 0.0055 0.7904 0.1976 0.8705324525 0.0881702002 23.6131811420 1.7733446906 27.2036436765 1.2811703465 9.7532069791 0.4787092283 61.4405642501 3.6213944656
0.0065 0.006 0.79 0.1975 0.8327211532 0.0925928112 24.8931159126 1.3961901909 26.6025493776 0.4563276237 9.5196962389 0.4402600071 61.8480826823 2.3853706329
0.0065 0.0065 0.7896 0.1974 0.8322848690 0.0395671280 26.4466671532 1.6249046929 26.3018752542 0.4890207993 9.5530549160 0.1757445543 63.1338821924 2.3292371745
0.0065 0.006999999999999999 0.7892 0.1973 0.7938918574 0.0723665061 27.1538420825 1.1129760169 26.1832816600 0.8175650171 9.4193301319 0.2734757781 63.5503457318 2.2763833182
0.0065 0.0075 0.7888 0.1972 0.8175966335 0.0328886161 29.3220332363 1.7543325280 25.7233823041 0.9877638702 9.3546433057 0.3213763742 65.2176554796 3.0963613885
0.0065 0.008 0.7884 0.1971 0.7950552820 0.0683332461 29.7089253296 1.7464089184 25.4948293388 0.4500062856 9.1562316954 0.2924098701 65.1550416458 2.5571583202
0.0005 0.004 0.7964 0.1991 0.0731503214 0.0147622032 18.9026701916 0.3471997256 29.8355580465 0.6953172576 10.4995711214 0.3770686348 59.3109496809 1.4343478212
0.0065 0.0085 0.7879999999999999 0.19699999999999998 0.7726593585 0.0866663476 31.4192276967 1.4319442655 25.2716092759 0.5352577413 9.0636976257 0.1749364232 66.5271939568 2.2288047776
0.0065 0.009000000000000001 0.7876 0.1969 0.7684419444 0.0616409206 32.4765997992 2.0390326861 24.6154083176 1.1066917776 9.0442625703 0.1995111894 66.9047126315 3.4068765737
0.0065 0.0095 0.7872 0.1968 0.7431374595 0.0481452593 32.9432634581 0.5198536115 24.4607541443 0.4973762101 8.7599886257 0.6033859505 66.9071436876 1.6687610314
0.0065 0.01 0.7868 0.1967 0.7691690848 0.0222918042 33.7469619818 1.3196912708 24.3959974708 1.3344982453 8.8533929218 0.6188809940 67.7655214592 3.2953623143
0.006999999999999999 0.0 0.7944 0.1986 1.3385199955 0.0988714130 0.0000000000 0.0000000000 34.6689453685 0.5681963623 12.4207408511 0.0864288564 48.4282062151 .7534966317
0.006999999999999999 0.0005 0.794 0.1985 1.2332300697 0.0885942290 3.3316594385 0.3662861520 33.6109990866 0.8540838989 12.0613373640 0.5323465485 50.2372259588 1.8413108284
0.006999999999999999 0.001 0.7936 0.1984 1.2077801567 0.1349585066 6.1771111845 0.6040272187 32.9464178529 0.4614380665 11.7434146668 0.4840016516 52.0747238609 1.6844254434
0.006999999999999999 0.0015 0.7932 0.1983 1.1842208087 0.0920439086 8.6049587845 0.6695130129 32.0291586185 0.7412821073 11.3776295197 0.4311524481 53.1959677314 1.9339914769
0.006999999999999999 0.002 0.7928 0.1982 1.1433555198 0.0455317627 10.8297877499 0.2432915053 31.2622364459 0.5903746982 11.0069130899 0.2907013414 54.2422928055 1.1698993076
0.006999999999999999 0.0025 0.7924 0.1981 1.0809668760 0.0774059966 12.9856143110 0.8685786543 30.5262958974 1.2019833407 10.8499822694 0.3602517586 55.4428593538 2.5082197502
0.0 0.0015 0.7988 0.1997 0.0000000000 0.0000000000 9.0409103906 0.6882145907 32.8946125141 1.0046444741 11.7634298731 0.2374058041 53.6989527778 1.9302648689
0.0005 0.0045 0.7959999999999999 0.19899999999999998 0.0711143283 0.0212225357 21.0126281025 1.0660257287 28.7887854651 0.4508899144 10.4612811615 0.5424656069 60.3338090574 2.0806037857
0.006999999999999999 0.003 0.792 0.198 1.0709323389 0.0764536839 15.2579073580 0.3355852386 29.6755709708 0.4773585289 10.6106700201 0.2998061376 56.6150806878 1.1892035890
0.006999999999999999 0.0035 0.7916 0.1979 1.0600252333 0.0254129058 16.7819431193 0.6762257780 29.4421929983 0.8018358750 10.5477236467 0.3036113228 57.8318849976 1.8070858816
0.006999999999999999 0.004 0.7912 0.1978 1.0024357159 0.0148193991 19.0414727158 0.9557652294 28.3083163424 0.7016601312 10.3565639227 0.3368654124 58.7087886968 2.0091101721
0.006999999999999999 0.0045 0.7908 0.1977 0.9860023435 0.0761632247 20.7749088369 1.7646498086 27.9675184763 0.7701869450 10.0296488864 0.1836743480 59.7580785431 2.7946743263
0.006999999999999999 0.005 0.7904 0.1976 0.9755315221 0.0454294586 22.0652139110 0.9757970155 27.8860012520 0.6330953302 9.8025198062 0.2867178331 60.7292664913 1.9410396374
0.006999999999999999 0.0055 0.79 0.1975 0.9400470720 0.0515595338 23.5162586898 1.5328130726 27.0850500822 0.8905529754 9.8460311242 0.4099356328 61.3873869682 2.8848612146
0.006999999999999999 0.006 0.7896 0.1974 0.9038354815 0.1011619260 24.6845132685 1.6099407967 26.9149050969 0.8496097062 9.6760469084 0.1961785247 62.1793007553 2.7568909536
0.006999999999999999 0.0065 0.7892 0.1973 0.8600616312 0.0249425046 26.4067813704 2.0485866130 26.2340712078 0.9339395513 9.4851772599 0.2348959310 62.9860914693 3.2423645999
0.006999999999999999 0.006999999999999999 0.7888 0.1972 0.9084891799 0.0456986753 27.0972042709 1.3053724038 26.2317856782 0.2782479317 9.5167954843 0.3213878942 63.7542746133 1.9507069050
0.006999999999999999 0.0075 0.7884 0.1971 0.8520630871 0.0570359934 28.9905823811 0.6952374549 25.5682202354 0.4857419529 9.1951018062 0.3154516878 64.6059675098 1.5534670890
0.0005 0.005 0.7956 0.1989 0.0699509037 0.0162827496 21.9714823214 2.0169249313 28.6100062567 1.0871435984 10.2936175493 0.4885800722 60.9450570311 3.6089313515
0.006999999999999999 0.008 0.7879999999999999 0.19699999999999998 0.8692235999 0.0676676689 29.4640266232 1.4452252214 25.4681648261 0.7068244720 9.2757427823 0.3381966315 65.0771578315 2.5579139938
0.006999999999999999 0.0085 0.7876 0.1969 0.8379565639 0.0746520708 30.9206554116 1.0735118958 25.0494050040 0.5070109703 8.9514384251 0.3316637038 65.7594554046 1.9868386407
0.006999999999999999 0.009000000000000001 0.7872 0.1968 0.8350480024 0.1111953365 32.2660028659 1.5968793071 24.7014966012 0.7368073860 8.9145988425 0.4321660893 66.7171463120 2.8770481189
0.006999999999999999 0.0095 0.7868 0.1967 0.8178874896 0.0525508728 32.6090205981 1.5661078341 24.6684833951 0.8215387952 8.9227209552 0.4820945828 67.0181124380 2.9222920849
0.006999999999999999 0.01 0.7864 0.1966 0.7946189978 0.0907704211 34.4038808248 0.6087432933 24.1367168290 0.8161161291 8.7762328511 0.3882115679 68.1114495027 1.9038414114
0.0075 0.0 0.794 0.1985 1.3949460883 0.1029507514 0.0000000000 0.0000000000 34.8794680444 0.3340910052 12.1982529781 0.1979292613 48.4726671108 .6349710179
0.0075 0.0005 0.7936 0.1984 1.3321211602 0.0741711693 3.2889816509 0.3024531310 33.9444324683 1.1337480823 12.0880243057 0.4527355838 50.6535595851 1.9631079664
0.0075 0.001 0.7932 0.1983 1.2983818470 0.1786874932 6.1962563603 0.3343561202 32.5931765475 0.7472718492 11.6761171615 0.4626993553 51.7639319163 1.7230148179
0.0075 0.0015 0.7928 0.1982 1.2042898829 0.1009459413 8.7633053422 0.7977890428 32.0898521282 0.7751114023 11.3500723516 0.3794009514 53.4075197049 2.0532473378
0.0075 0.002 0.7924 0.1981 1.2149061324 0.0984942165 10.9526359610 0.4629225814 30.9158517295 0.8933423802 10.9726841863 0.3837583141 54.0560780092 1.8385174922
0.0005 0.0055 0.7952 0.1988 0.0693691914 0.0061425073 24.5086169662 0.8569471344 27.7895011110 0.6288127550 9.8341380306 0.2011425949 62.2016252992 1.6930449916
0.0075 0.0025 0.792 0.198 1.1519357762 0.0420827739 13.1028785125 0.5182782623 30.5100432421 0.8828000715 10.8934935875 0.4708145337 55.6583511183 1.9139756414
0.0075 0.003 0.7916 0.1979 1.1173238945 0.0641903112 15.1625803371 1.1127289911 29.7294078915 0.9982664636 10.7116162780 0.3946587150 56.7209284011 2.5698444809
0.0075 0.0035 0.7912 0.1978 1.1228501614 0.0450348271 16.9670131516 1.2225741326 29.0927609091 0.6497759967 10.3733882990 0.4852517584 57.5560125211 2.4026367148
0.0075 0.004 0.7908 0.1977 1.0824211567 0.1316123269 18.2936142880 1.5350648631 28.8220526190 1.6109203616 10.2881061157 0.3577306652 58.4861941794 3.6353282168
0.0075 0.0045 0.7904 0.1976 1.0620612263 0.0622839767 19.9891589155 1.0514679142 28.4820165961 0.6894119421 10.0644579409 0.5412730239 59.5976946788 2.3444368569
0.0075 0.005 0.79 0.1975 1.0085436950 0.0733107524 21.8099449010 1.3104368174 27.3956281674 0.8589493137 9.9246415722 0.1005922117 60.1387583356 2.3432890952
0.0075 0.0055 0.7896 0.1974 1.0070894143 0.0812577332 23.1138111412 0.6069929504 27.1904383940 0.4098983983 9.7656802236 0.2311404508 61.0770191731 1.3292895327
0.0075 0.006 0.7892 0.1973 0.9862931996 0.0886686788 24.7323762078 1.8638837559 26.8542115872 0.8425840569 9.7662603745 0.3001606830 62.3391413691 3.0952971746
0.0075 0.0065 0.7888 0.1972 0.9236136996 0.0600348510 26.4131630956 0.9866572143 26.2538791315 0.5369913348 9.4669025063 0.3732557665 63.0575584330 1.9569391666
0.0075 0.006999999999999999 0.7884 0.1971 0.9807669328 0.1059666830 26.8495135596 0.6252452365 26.3257463417 0.6062502204 9.4242614146 0.0853117778 63.5802882487 1.4227739177
0.0005 0.006 0.7948 0.1987 0.0695146195 0.0062109877 25.4483260094 1.1615726101 27.4217847845 1.0848445309 9.7485657718 0.5341473065 62.6881911852 2.7867754352
0.0075 0.0075 0.7879999999999999 0.19699999999999998 0.9330665245 0.1064167884 28.3671675957 2.2866646953 25.7337941614 0.7177193910 9.3265059867 0.3466449006 64.3605342683 3.4574457753
0.0075 0.008 0.7876 0.1969 0.9006360639 0.0854325265 29.4783855050 1.1533120146 25.5151451579 0.8761313306 9.2333917661 0.3446281955 65.1275584929 2.4595040672
0.0075 0.0085 0.7872 0.1968 0.8987454989 0.0688844141 30.8520518651 0.5294957475 25.3363659494 0.4430030787 9.2026437680 0.2506695051 66.2898070814 1.2920527454
0.0075 0.009000000000000001 0.7868 0.1967 0.8901652425 0.0912815774 31.8288546862 1.7942609535 25.0143602160 0.8507963322 9.0149649495 0.2883332500 66.7483450942 3.0246721131
0.0075 0.0095 0.7864 0.1966 0.8644244734 0.0361692222 32.8507284420 2.3697990759 24.7713322295 0.8594050753 8.8040800946 0.1386354323 67.2905652395 3.4040088057
0.0075 0.01 0.7859999999999999 0.1965 0.8645699015 0.0727140371 34.1936827493 1.2701311748 24.2804512494 0.5019220373 8.7538970411 0.4307385100 68.0926009413 2.2755057592
0.008 0.0 0.7936 0.1984 1.5232136498 0.0782419258 0.0000000000 0.0000000000 34.8444232564 1.6118000396 12.2780237279 0.3399189272 48.6456606341 2.0299608926
0.008 0.0005 0.7932 0.1983 1.3857841196 0.0741791529 3.1828854686 0.2973136656 33.5871279991 0.8528486145 12.0308794414 0.3293346596 50.1866770287 1.5536760926
0.008 0.001 0.7928 0.1982 1.3735681614 0.0835116839 5.9816708487 0.5184452183 32.7252293720 0.5154210801 11.5418122265 0.2287251850 51.6222806086 1.3461031673
0.008 0.0015 0.7924 0.1981 1.3376474270 0.1035611278 8.5730501582 0.4522379442 31.8856781458 0.1938072180 11.2682710736 0.2613282018 53.0646468046 1.0109344918
0.0005 0.0065 0.7944 0.1986 0.0644246369 0.0081543533 26.2787480076 1.5736748462 27.0261342067 1.3652419412 9.6838789456 0.4939036987 63.0531857968 3.4409748394
0.008 0.002 0.792 0.198 1.2749679270 0.0334117638 10.9302999226 1.1092275642 30.6400644846 0.4724219765 10.9987909772 0.3139715393 53.8441233114 1.9290328438
0.008 0.0025 0.7916 0.1979 1.2726410779 0.0844304851 13.1072659486 0.7243969743 30.4587457987 0.3475890606 10.9004553984 0.4949221113 55.7391082236 1.6513386313
0.008 0.003 0.7912 0.1978 1.2589708389 0.1029178771 14.5252055277 0.5986355082 29.6791262391 0.5170176402 10.6660744318 0.3788967308 56.1293770375 1.5974677563
0.008 0.0035 0.7908 0.1977 1.1781128296 0.0752772574 16.9490645493 1.0360400994 29.0366384587 1.5834543879 10.4775253869 0.3721024785 57.6413412245 3.0668742232
0.008 0.004 0.7904 0.1976 1.1282310001 0.1233641590 18.4543539928 1.0678060991 28.6163549502 0.9351587485 10.3730982236 0.3400743472 58.5720381667 2.4664033538
0.008 0.0045 0.79 0.1975 1.1104887751 0.0749337116 20.1558814877 1.0903328635 28.1686450858 0.1899121643 10.1685950287 0.3574972554 59.6036103773 1.7126759948
0.008 0.005 0.7896 0.1974 1.1155787576 0.0666460546 21.5179809708 1.2563157998 27.5947231950 0.5402169800 10.0519846964 0.3944710487 60.2802676198 2.2576498831
0.008 0.0055 0.7892 0.1973 1.0539172542 0.0658556386 23.0085126746 0.6312617895 27.1388870029 0.7781840537 9.8219548616 0.3963369190 61.0232717933 1.8716384008
0.008 0.006 0.7888 0.1972 1.0555169630 0.1208212380 24.9772749143 1.9203893970 26.6195638761 0.8527073511 9.6838789456 0.2507795827 62.3362346990 3.1446975688
0.008 0.0065 0.7884 0.1971 1.0479547031 0.0683691390 25.4020585013 1.5142433498 26.8049457258 0.7559296954 9.4332537537 0.2470925306 62.6882126839 2.5856347148
0.0005 0.006999999999999999 0.794 0.1985 0.0731503214 0.0058605890 27.5901925465 0.6838782405 26.8699563470 0.7047228670 9.7250696601 0.2427805048 64.2583688750 1.6372422013
0.008 0.006999999999999999 0.7879999999999999 0.19699999999999998 1.0209050813 0.0725276503 26.7781180084 1.3828455548 26.0697670205 0.6394454502 9.3624753430 0.0638798576 63.2312654532 2.1586985129
0.008 0.0075 0.7876 0.1969 0.9918194665 0.0763850491 29.5521742032 1.4416834134 25.3170659212 1.0427149838 9.1884300708 0.2513024625 65.0494896617 2.8120859088
0.008 0.008 0.7872 0.1968 0.9452824827 0.0429148366 29.7416316715 0.6193562168 24.9450324832 0.6260322224 9.1576820727 0.3602125168 64.7896287101 1.6485157926
0.008 0.0085 0.7868 0.1967 0.9476093319 0.0376251406 30.5600879349 1.3714223997 25.2449447633 0.6043828153 9.1750865999 0.2358796848 65.9277286300 2.2493100404
0.008 0.009000000000000001 0.7864 0.1966 0.9553170198 0.0464314287 31.5053809876 1.3047624168 24.9920128149 0.5286564954 8.9366445770 0.3864545405 66.3893553993 2.2663048814
0.008 0.0095 0.7859999999999999 0.1965 0.9371385105 0.0536343785 32.7853157581 1.6514902841 24.7162255701 0.5685902926 8.8765989580 0.2024335983 67.3152787967 2.4761485535
0.008 0.01 0.7856 0.1964 0.9252134084 0.0897544562 33.6683869897 1.5634058736 24.2753722947 0.7950009907 8.8531028463 0.3308946022 67.7220755391 2.7790559227
0.0085 0.0 0.7932 0.1983 1.5931645535 0.0837494004 0.0000000000 0.0000000000 34.5226714707 0.5180020981 12.3604051567 0.2715602057 48.4762411809 .8733117042
0.0085 0.0005 0.7928 0.1982 1.5778946057 0.1501927755 3.3320582964 0.2759727260 32.8775980155 0.7651633757 11.8257960956 0.2244186890 49.6133470132 1.4157475662
0.0085 0.001 0.7924 0.1981 1.4406105036 0.1453506859 6.1807009050 0.4367185413 32.4590921412 0.7643778019 11.4942398521 0.4162031884 51.5746434019 1.7626502175
0.0005 0.0075 0.7936 0.1984 0.0572986613 0.0096202622 29.3882436358 1.7617228345 26.0982091673 0.7620531191 9.3479715703 0.0745307657 64.8917230347 2.6079269815
0.0085 0.0015 0.792 0.198 1.4438099213 0.1864217747 8.5945884809 0.3048860472 31.7561647988 0.6549429864 11.2865458272 0.3323834367 53.0811090282 1.4786342450
0.0085 0.002 0.7916 0.1979 1.3372111428 0.1240186879 11.0982190682 0.5396768981 30.6395565891 0.6809277987 11.0483938797 0.2634012903 54.1233806798 1.6080246750
0.0085 0.0025 0.7912 0.1978 1.2858750326 0.0734986063 13.0829356211 1.2060590169 30.4475720982 0.8061720475 10.8839210975 0.2103829097 55.7003038494 2.2961125804
0.0085 0.003 0.7908 0.1977 1.2695870883 0.1371256419 14.9160861993 1.0307542025 29.6146235133 0.6934040115 10.5454030431 0.3069343739 56.3456998440 2.1682182298
0.0085 0.0035 0.7904 0.1976 1.2009450372 0.1205689077 17.3866115868 1.3796431738 28.4302112573 1.1246904726 10.4168996171 0.2693762551 57.4346674984 2.8942788092
0.0085 0.004 0.79 0.1975 1.2098161498 0.0886056869 18.4838694721 1.1498970883 28.7242827394 0.6033776910 10.2875259647 0.4044280203 58.7054943260 2.2463084865
0.0085 0.0045 0.7896 0.1974 1.1546989096 0.0485041327 20.0932608086 0.7896361599 27.9111420781 0.6278652305 10.0589465072 0.4243144574 59.2180483035 1.8903199805
0.0085 0.005 0.7892 0.1973 1.1632791660 0.0325758886 21.3548481191 1.1358865920 28.0058645849 0.7217811276 10.0690991481 0.2669110337 60.5930910181 2.1571546419
0.0085 0.0055 0.7888 0.1972 1.1008905221 0.0260474632 23.2310753427 1.6118148344 26.9687420176 0.5952084300 9.8753287451 0.3326263746 61.1760366275 2.5656971022
0.0085 0.006 0.7884 0.1971 1.1005996660 0.0821718810 24.7403533644 0.9844813141 26.7574574985 0.7632342587 9.6798178893 0.2676439300 62.2782284182 2.0975313838
0.0005 0.008 0.7932 0.1983 0.0620977877 0.0148763750 29.6004360004 1.6469546332 25.4100107938 0.8417714469 9.4097576419 0.3694263226 64.4823022238 2.8730287777
0.0085 0.0065 0.7879999999999999 0.19699999999999998 1.0507178365 0.1370268971 26.2723662823 1.7474987927 26.5796940810 1.1331128777 9.4463071491 0.3371520431 63.3490853489 3.3547906106
0.0085 0.006999999999999999 0.7876 0.1969 1.0156696706 0.0555177269 27.8227266603 1.0897198803 26.2678462572 0.6446684318 9.2432543315 0.4626717126 64.3494969196 2.2525777516
0.0085 0.0075 0.7872 0.1968 1.0232319305 0.0992642223 28.3276806708 1.3773585924 25.6870677774 0.8546681246 9.2815442914 0.3829110259 64.3195246701 2.7142019652
0.0085 0.008 0.7868 0.1967 1.0469367066 0.0682018907 28.7879626044 0.8489336339 25.3333185766 0.4717433165 9.1338958855 0.2825317050 64.3021137731 1.6714105461
0.0085 0.0085 0.7864 0.1966 0.9972003052 0.0532083942 30.5545039253 0.7289741985 25.2195499894 0.8389796876 8.9818963477 0.3085912059 65.7531505676 1.9297534862
0.0085 0.009000000000000001 0.7859999999999999 0.1965 0.9857114873 0.0934485998 32.1910175942 1.2518154048 24.5008778872 0.7364449412 8.9087973334 0.4467259933 66.5864043021 2.5284349391
0.0085 0.0095 0.7856 0.1964 0.9830937820 0.0981828001 33.5303821811 1.1330550550 24.4615159876 0.4758170209 8.7710114929 0.3892877433 67.7460034436 2.0963426193
0.0085 0.01 0.7852 0.1963 0.9553170198 0.0637724906 34.1629706966 0.3128286470 24.1349391948 0.2006630696 8.8313471873 0.3012039368 68.0845740985 .8784681440
0.009000000000000001 0.0 0.7928 0.1982 1.6840570999 0.0716356906 0.0000000000 0.0000000000 34.0780089792 0.7186758710 12.2205887881 0.3679657152 47.9826548672 1.1582772768
0.009000000000000001 0.0005 0.7924 0.1981 1.6237044491 0.1638374896 3.2084123696 0.3235167291 33.2059524424 1.2960179024 11.8629257537 0.6068816639 49.9009950148 2.3902537850
0.0005 0.0085 0.7928 0.1982 0.0634066404 0.0142014070 31.1679472650 1.2206212170 26.0144064133 0.8206261372 9.2258498043 0.3224303169 66.4716101230 2.3778790781
0.009000000000000001 0.001 0.792 0.198 1.5565166788 0.1251141313 6.0594481252 0.4186951039 32.4529973954 0.4232978989 11.4623315521 0.3690051659 51.5312937515 1.3361123000
0.009000000000000001 0.0015 0.7916 0.1979 1.4970365964 0.1749528142 8.6456422829 0.4568090688 31.5339605269 0.5929078799 11.1826988148 0.2751799534 52.8593382210 1.4998497163
0.009000000000000001 0.002 0.7912 0.1978 1.4628609990 0.0799690455 10.9382770791 0.3846726833 30.7091382697 0.8528616204 11.0921952733 0.3166391159 54.2024716211 1.6341424651
0.009000000000000001 0.0025 0.7908 0.1977 1.4215594259 0.1115917669 12.8591763795 0.8279504593 30.4930287436 1.0602510019 10.7902267260 0.4743797158 55.5639912750 2.4741729439
0.009000000000000001 0.003 0.7904 0.1976 1.3795307124 0.0673091655 14.9116987632 0.3661627827 29.6966486331 0.7795823351 10.6135707747 0.4268917369 56.6014488834 1.6399460202
0.009000000000000001 0.0035 0.79 0.1975 1.3553896521 0.0588435846 16.6255908507 0.3981280484 29.4416851029 1.1876757581 10.3965943353 0.2941508132 57.8192599410 1.9387982043
0.009000000000000001 0.004 0.7896 0.1974 1.2948915732 0.0615859993 18.6825006705 1.0919908611 28.6216878527 1.1564040598 10.2483657785 0.6159935133 58.8474458749 2.9259744335
0.009000000000000001 0.0045 0.7892 0.1973 1.2717685094 0.0252224442 20.1144002735 1.1262886303 28.1308068726 0.6050171518 10.0664884690 0.5621617389 59.5834641245 2.3186899652
0.009000000000000001 0.005 0.7888 0.1972 1.2492271579 0.1066058214 21.9742743262 0.7353562552 27.1861212825 0.4580400682 9.9124584031 0.2898932291 60.3220811697 1.5898953739
0.009000000000000001 0.0055 0.7884 0.1971 1.1914922124 0.1346277570 23.2633828268 0.8650894364 27.0177539313 0.8884649737 9.8132525980 0.1673712745 61.2858815685 2.0555534416
0.0005 0.009000000000000001 0.7924 0.1981 0.0606435070 0.0179672840 32.3984236648 0.7874451619 25.3135106529 0.4029119178 9.1344760364 0.2670396248 66.9070538611 1.4753639885
0.009000000000000001 0.006 0.7879999999999999 0.19699999999999998 1.1832028122 0.1267258604 24.7216070465 1.1552134639 26.9367446025 0.7504309954 9.6363065712 0.5047012807 62.4778610324 2.5370716004
0.009000000000000001 0.0065 0.7876 0.1969 1.1423375233 0.1000308380 26.1279797485 0.4644020753 26.3582516524 0.7806427856 9.4376048855 0.1841739289 63.0661738097 1.5292496278
0.009000000000000001 0.006999999999999999 0.7872 0.1968 1.1186327472 0.0734583101 26.6564663708 0.6195719413 25.8978444010 0.5920880720 9.3903225865 0.2773315523 63.0632661055 1.5624498757
0.009000000000000001 0.0075 0.7868 0.1967 1.1545534816 0.0964020316 27.3772024663 1.4490596569 25.7833139706 0.4459975924 9.3482616457 0.1128180972 63.6633315642 2.1042773781
0.009000000000000001 0.008 0.7864 0.1966 1.0665694966 0.0714370175 30.2429959615 1.3713806384 25.2040591773 1.0093870325 9.1820484108 0.2068252224 65.6956730462 2.6590299108
0.009000000000000001 0.0085 0.7859999999999999 0.1965 1.0984182449 0.0845066009 30.2749045878 1.6140735023 25.5334293951 0.6042705533 9.0358503821 0.4860439071 65.9426026099 2.7888945636
0.009000000000000001 0.009000000000000001 0.7856 0.1964 1.0006905790 0.0708364610 31.7407071062 1.3726143809 24.5067186852 0.8679866861 8.7437444003 0.3421346214 65.9918607707 2.6535721494
0.009000000000000001 0.0095 0.7852 0.1963 1.0369021695 0.0697145238 32.6445189448 1.1182738738 24.4716738971 0.2366651238 8.7602787011 0.2948628045 66.9133737125 1.7195163259
0.009000000000000001 0.01 0.7848 0.1962 1.0274493446 0.0982129525 33.2376205353 1.6188923368 24.3530803029 0.8622901595 8.6828285550 0.1431880138 67.3009787378 2.7225834626
0.0095 0.0 0.7924 0.1981 1.7924010153 0.1240016334 0.0000000000 0.0000000000 34.0046180825 0.9274822279 12.0862838530 0.4604490764 47.8833029508 1.5119329377
0.0 0.002 0.7984 0.1996 0.0000000000 0.0000000000 11.3913795719 0.9489899843 32.3465932927 1.4955197762 11.3758890670 0.2724894146 55.1138619316 2.7169991751
0.0005 0.0095 0.792 0.198 0.0540992436 0.0114731599 33.4151122688 1.9463045786 25.1570788455 1.3909145867 8.9949497431 0.2917034300 67.6212401010 3.6403957552
0.0095 0.0005 0.792 0.198 1.6812939665 0.1589293994 3.2279564032 0.4355016097 33.0774548864 0.3009536791 11.9598109552 0.4878996698 49.9465162113 1.3832843580
0.0095 0.001 0.7916 0.1979 1.6349024108 0.0531049486 5.9820697066 0.3342095408 32.2696471277 0.7173196122 11.5655984137 0.3944616630 51.4522176588 1.4990957646
0.0095 0.0015 0.7912 0.1978 1.5636426544 0.0557169856 8.7361830099 0.9544280296 31.3346115516 0.9569847959 11.3149732217 0.3192759727 52.9494104376 2.2864057838
0.0095 0.002 0.7908 0.1977 1.5195779479 0.1271124563 10.7296744350 0.6336212825 30.7551028105 0.7054988139 11.1255539504 0.3454622071 54.1299091438 1.8116947598
0.0095 0.0025 0.7904 0.1976 1.4571893041 0.0733684274 12.8870964275 1.4832621176 29.8411448968 1.1089469481 10.7267002016 0.5307077681 54.9121308300 3.1962852612
0.0095 0.003 0.79 0.1975 1.4257768400 0.1482265258 14.8339214867 0.9932677941 29.8045764223 0.6708932086 10.6274943965 0.1936053198 56.6917691455 2.0059928483
0.0095 0.0035 0.7896 0.1974 1.3937826637 0.0626550323 16.7623990858 0.8783983204 28.6874603172 0.3999250400 10.3284266037 0.2310239295 57.1720686704 1.5720023222
0.0095 0.004 0.7892 0.1973 1.3623701997 0.0608897465 18.6864892488 1.1131692535 28.5284890324 0.7402565711 10.0461831873 0.2288443476 58.6235316682 2.1431599187
0.0095 0.0045 0.7888 0.1972 1.3639699085 0.1086627049 20.0354264236 0.9753117072 27.9489802913 1.1055726171 10.1184119753 0.4371066537 59.4667885987 2.6266536829
0.0095 0.005 0.7884 0.1971 1.2908195871 0.0616409206 21.9076650689 1.7932878608 27.2430055761 0.7406582490 9.8506723315 0.4830062049 60.2921625636 3.0785932353
0.0005 0.01 0.7916 0.1979 0.0587529420 0.0125237132 33.9025165348 0.7038519679 25.0603247568 0.4499724636 9.0770410965 0.2524863139 68.0986353301 1.4188344586
0.0095 0.0055 0.7879999999999999 0.19699999999999998 1.2931464363 0.0454108331 22.7592265320 1.2628254572 27.3075083018 0.8110179583 9.8451608979 0.3140594304 61.2050421680 2.4333136790
0.0095 0.006 0.7876 0.1969 1.2530082878 0.0991874907 24.5217792746 1.1011914946 26.9192222085 0.7803258266 9.5208565407 0.2904384011 62.2148663116 2.2711432130
0.0095 0.0065 0.7872 0.1968 1.2079255848 0.0377822025 26.0573819129 1.5219172944 26.2820673306 0.4775632912 9.5150550316 0.1075644216 63.0624298599 2.1448272097
0.0095 0.006999999999999999 0.7868 0.1967 1.1939644897 0.0389139005 27.1861495666 1.6424324156 25.8554351286 0.3580407366 9.3265059867 0.4037641922 63.5620551716 2.4431512449
0.0095 0.0075 0.7864 0.1966 1.1480092182 0.0831177107 28.3400452634 1.3624287492 25.5994558073 0.7394815147 9.2484756897 0.4166299525 64.3359859786 2.6016579271
0.0095 0.008 0.7859999999999999 0.1965 1.1640063064 0.0454462150 29.1748546977 1.9417772250 25.7391270640 0.7934936740 9.0718197384 0.3933850969 65.1498078065 3.1741022109
0.0095 0.0085 0.7856 0.1964 1.1088890662 0.1492775086 30.7491465454 2.4665073978 24.8741810639 0.6030218869 9.0596365693 0.4267821308 65.7918532448 3.6455889241
0.0095 0.009000000000000001 0.7852 0.1963 1.1170330384 0.0444010750 32.0402493352 1.4249823212 24.6143925266 0.6941829488 8.8992248434 0.2155898849 66.6708997436 2.3791562299
0.0095 0.0095 0.7848 0.1962 1.1040899398 0.0996266165 32.5428101986 0.6084327449 24.6618807539 0.6557605296 8.8615150345 0.1679975189 67.1702959268 1.5318174099
0.0095 0.01 0.7844 0.1961 1.0575529560 0.0623247109 34.2016599059 1.2160112254 24.2131550985 0.4430892497 8.7022636104 0.1419059081 68.1746315708 1.8633310941
0.001 0.0 0.7992 0.1998 0.1926921984 0.0344145636 0.0000000000 0.0000000000 36.0872434925 0.5743105465 12.6043586133 0.1248686387 48.8842943042 .7335937488
0.01 0.0 0.792 0.198 1.9346296719 0.1493245382 0.0000000000 0.0000000000 34.1422577572 0.7665746396 12.1019479275 0.7671122018 48.1788353566 1.6830113796
0.01 0.0005 0.7916 0.1979 1.7935644399 0.0982284559 3.1015184717 0.2784633290 32.9941600279 0.7672029774 11.7541474585 0.4571810014 49.6433903980 1.6010757637
0.01 0.001 0.7912 0.1978 1.6868202333 0.1359185440 6.0359155134 0.4690988605 32.3816380807 0.5923629189 11.3352785034 0.3835565397 51.4396523308 1.5809368631
0.01 0.0015 0.7908 0.1977 1.6533717763 0.1341108653 8.5207997827 0.5216999404 31.3488326250 0.9106941250 11.2732023563 0.2112705379 52.7962065403 1.7777754686
0.01 0.002 0.7904 0.1976 1.5872020025 0.0961823947 10.8796449784 0.9855795496 30.5321366954 0.6272231560 10.7934175560 0.5908756533 53.7924012323 2.2998607536
0.01 0.0025 0.79 0.1975 1.4922374700 0.1047340642 12.9050450297 0.5324117082 29.9602463865 1.2655086009 10.8656463439 0.1319967626 55.2231752301 2.0346511359
0.01 0.003 0.7896 0.1974 1.5181236672 0.0349923035 14.7701042342 0.3395627343 29.3477244393 0.6244417416 10.5616472685 0.3027809753 56.1975996092 1.3017777547
0.01 0.0035 0.7892 0.1973 1.4699869746 0.0891302080 17.1839918101 0.8892959038 28.6577484317 0.8442582633 10.3971744862 0.5284553822 57.7089017026 2.3511397573
0.01 0.004 0.7888 0.1972 1.4209777136 0.0709855867 18.4850660455 0.3771347882 28.6026417722 0.7466540320 10.3965943353 0.1905369621 58.9052798666 1.3853113690
0.01 0.0045 0.7884 0.1971 1.3895652496 0.0731952659 19.8148580446 0.4611486507 27.9738671697 0.9634676827 10.0824426190 0.2281815458 59.2607330829 1.7259931451
0.001 0.0005 0.7988 0.1997 0.1841119420 0.0152081891 3.5019717311 0.3531187266 34.7283691395 0.5283221441 12.4767254137 0.2773194159 50.8911782263 1.1739684757
0.01 0.005 0.7879999999999999 0.19699999999999998 1.3184509212 0.1199209459 22.1593443584 0.8690730415 27.3087780405 0.4415204074 9.8599547460 0.4222821177 60.6465280661 1.8527965125
0.01 0.0055 0.7876 0.1969 1.2962004259 0.1132831492 23.3519292646 1.1341165877 27.0119131333 0.4467794604 9.5649480096 0.4048247969 61.2249908334 2.0990039942
0.01 0.006 0.7872 0.1968 1.3178692089 0.1121385310 24.0606996252 1.7633763960 26.8846853159 0.9500504987 9.6754667575 0.2611839127 61.9387209075 3.0867493384
0.01 0.0065 0.7868 0.1967 1.2713322252 0.1282889947 25.7311162095 1.1460334161 26.3679016664 1.2565775513 9.4071469628 0.3807531775 62.7774970639 2.9116531396
0.01 0.006999999999999999 0.7864 0.1966 1.2368657716 0.0725859476 27.7389665164 1.5290742213 25.4752753628 0.3126615457 9.2267200306 0.6889755519 63.6778276814 2.6032972665
0.01 0.0075 0.7859999999999999 0.1965 1.2192689746 0.1140934915 27.9024982260 1.6780217609 25.6901151503 0.8495219557 9.3572539848 0.5804397506 64.1691363357 3.2220769587
0.01 0.008 0.7856 0.1964 1.1631337379 0.0343358116 29.5828862559 1.7663762856 24.9463022219 0.5237690438 9.0854532847 0.1563654686 64.7777755004 2.4808466096
0.01 0.0085 0.7852 0.1963 1.1967276231 0.0508740579 30.2932520479 1.0317026542 25.1370169741 0.6758732134 8.9546292551 0.3741141261 65.5816259002 2.1325640516
0.01 0.009000000000000001 0.7848 0.1962 1.1432100918 0.0495088088 32.2540371311 1.3944868278 24.6123609447 0.5034968487 8.8058205474 0.3828011363 66.8154287150 2.3302936216
0.01 0.0095 0.7844 0.1961 1.2218866799 0.1122214843 32.2656040081 1.7925009832 24.6814347298 0.5026353931 8.8664463172 0.4654292970 67.0353717350 2.8727871576
0.001 0.001 0.7984 0.1996 0.1852753666 0.0276756923 6.1396185487 0.6944874203 33.5345608171 0.7599015988 12.0535053267 0.2062564986 51.9129600591 1.6883212100
0.01 0.01 0.784 0.196 1.0955096834 0.0748670732 33.9691257921 1.0071058274 23.8380742876 0.7879045273 8.5949356925 0.2298818231 67.4976454556 2.0997592510
0.001 0.0015 0.7979999999999999 0.1995 0.1708779873 0.0165813516 8.9005124351 0.7994090048 32.2358720783 0.5966321493 11.6201325989 0.3633820026 52.9273950996 1.7760045083
0.001 0.002 0.7976 0.1994 0.1676785696 0.0351274281 11.1588454581 0.3818850731 31.7193423766 0.5219253151 11.4678429858 0.3092830139 54.5137093901 1.2482208302
0.001 0.0025 0.7972 0.1993 0.1580803167 0.0275101334 13.7147264209 0.6854554840 31.1936705563 0.3786734628 11.1058288196 0.2328812749 56.1723061135 1.3245203551
0.001 0.003 0.7968 0.1992 0.1506634849 0.0222538219 15.5351135486 1.2512301665 30.1199795145 1.1045676959 10.9117683411 0.2931662752 56.7175248891 2.6712179595
0.001 0.0035 0.7964 0.1991 0.1567714641 0.0138149016 17.3439337992 1.3197925281 30.1471519226 0.8445759690 10.8050205741 0.2839149716 58.4528777600 2.4620983703
0.0 0.0025 0.7979999999999999 0.1995 0.0000000000 0.0000000000 13.8962067327 1.1363486824 30.7071066878 0.8399743657 11.1206226677 0.3946331294 55.7239360882 2.3709561775
0.001 0.004 0.7959999999999999 0.19899999999999998 0.1535720464 0.0061973522 19.1415860307 0.9287150796 29.4927285985 0.7335558152 10.7722420478 0.5600166388 59.5601287234 2.2284848858
0.001 0.0045 0.7956 0.1989 0.1361206775 0.0418509556 20.4965060729 1.7472296657 29.0193700124 0.8894388244 10.2431444203 0.4751311966 59.8951411831 3.1536506423
0.001 0.005 0.7952 0.1988 0.1417923724 0.0145136927 22.5546124661 0.9646411001 28.6369247170 0.7644942217 10.1781675187 0.5886876761 61.5114970742 2.3323366906
0.001 0.0055 0.7948 0.1987 0.1336484002 0.0132459352 23.1708478106 0.5729275814 28.0134830171 0.6834442813 10.0734502799 0.2276573073 61.3914295078 1.4972751052
0.001 0.006 0.7944 0.1986 0.1220141543 0.0323282389 25.5787525192 0.9914838667 27.0690513746 0.6681144466 9.7102758119 0.3667820301 62.4800938600 2.0587085823
0.001 0.0065 0.794 0.1985 0.1345209687 0.0157975325 26.5112821214 1.4428129393 26.6215954580 0.5301596833 9.5904746496 0.2090685503 62.8578731977 2.1978387054
0.001 0.006999999999999999 0.7936 0.1984 0.1160516033 0.0195242267 28.1382232024 2.1706246113 26.4143741027 0.6859052752 9.5603068024 0.3921219340 64.2289557108 3.2681760472
0.001 0.0075 0.7932 0.1983 0.1179421682 0.0199273611 29.5637410802 1.9242307172 26.0725604456 0.4610711968 9.4547193372 0.2159330718 65.2089630312 2.6211623469
0.001 0.008 0.7928 0.1982 0.1157607471 0.0167185369 29.9562171831 0.8880728754 26.0453880375 0.5751983005 9.3627654184 0.2471783306 65.4801313861 1.7271680434
0.001 0.0085 0.7924 0.1981 0.1224504385 0.0078369407 31.3609944538 1.6454103212 25.9194299589 0.7198016857 9.3230250813 0.2099793677 66.7258999325 2.5830283153
0.0 0.003 0.7976 0.1994 0.0000000000 0.0000000000 15.8641712568 1.1116544769 30.5920683619 1.0417014270 10.9317835474 0.5521360528 57.3880231661 2.7054919567
0.001 0.009000000000000001 0.792 0.198 0.1201235893 0.0273373836 32.3697059012 1.7866469449 25.3170659212 1.0759072535 9.1321554327 0.3773238348 66.9390508444 3.2672154168
0.001 0.0095 0.7916 0.1979 0.1170695998 0.0136733328 33.1606409744 1.5655104210 24.8782442277 0.5251929046 8.9932092904 0.2861538114 67.1491640923 2.3905304698
0.001 0.01 0.7912 0.1978 0.1108161926 0.0132523203 34.8095192360 0.9365487568 24.3071157621 0.5658206382 8.7573779466 0.2154149615 67.9848291373 1.7310366768
0.0015 0.0 0.7988 0.1997 0.2958007030 0.0239740287 0.0000000000 0.0000000000 35.6207414954 1.3478445580 12.7618695846 0.1591560246 48.6784117830 1.5309746113
0.0015 0.0005 0.7984 0.1996 0.2876567309 0.0333991016 3.3161039832 0.3519309565 34.7192270209 0.7752947539 12.1286348692 0.4878189512 50.4516226042 1.6484437632
0.0015 0.001 0.7979999999999999 0.1995 0.2627885302 0.0395991861 6.5045734614 0.6519567595 33.8001901524 0.5849787461 11.8289869256 0.4312687479 52.3965390696 1.7078034396
0.0015 0.0015 0.7976 0.1994 0.2550808423 0.0090306033 8.6803429140 0.7349407635 32.9771455293 0.6999651050 11.6526210498 0.2197187051 53.5651903354 1.6636551769
0.0015 0.002 0.7972 0.1993 0.2574076914 0.0340438394 11.1129768079 0.6717533181 31.8724728634 0.9729951874 11.5493541883 0.2724918850 54.7922115510 1.9512842299
0.0015 0.0025 0.7968 0.1992 0.2335574873 0.0336866171 14.0114766450 1.2639436421 30.4925208481 1.1806897527 10.9738444882 0.3419023775 55.7113994686 2.8202223894
0.0015 0.003 0.7964 0.1991 0.2363206207 0.0278979417 15.1565974696 1.1522422095 30.5123287717 0.8990490263 10.7522268415 0.5008708592 56.6574737035 2.5800600367
0.0 0.0035 0.7972 0.1993 0.0000000000 0.0000000000 17.3515120979 1.4780846682 30.0907755245 1.3321349997 10.8656463439 0.5612269652 58.3079339663 3.3714466331
0.0015 0.0035 0.7959999999999999 0.19899999999999998 0.2380657576 0.0170492322 17.0320269776 0.7123855396 29.7311855257 0.4143487143 10.5860136066 0.3494676128 57.5872918675 1.4932510989
0.0015 0.004 0.7956 0.1989 0.2175603991 0.0203474613 19.9771931806 1.4010471539 29.2469071868 0.8704199444 10.2138467995 0.2554667364 59.6555075660 2.5472812960
0.0015 0.0045 0.7952 0.1988 0.2159606903 0.0425286992 20.9460188452 0.5957926709 28.6011180858 0.7064502960 10.1105799380 0.2810290758 59.8736775593 1.6258007419
0.0015 0.005 0.7948 0.1987 0.2204689606 0.0102997579 22.1258403009 1.9228647567 28.2514320488 0.6794274831 10.2393734394 0.6389708455 60.8371147497 3.2515628432
0.0015 0.0055 0.7944 0.1986 0.2206143887 0.0268723379 23.9597885947 1.2447774517 27.9225697264 0.6592052878 9.9901986247 0.4128865167 62.0931713345 2.3437415941
0.0015 0.006 0.794 0.1985 0.1957461880 0.0148991044 25.0498670390 1.9239859809 27.4545440429 0.6671075158 9.7085353592 0.3434640366 62.4086926291 2.9494566377
0.0015 0.0065 0.7936 0.1984 0.1860025070 0.0143495584 26.1507146447 1.2298214393 27.1802804845 0.7658642805 9.6969323411 0.4291603351 63.2139299773 2.4391956133
0.0015 0.006999999999999999 0.7932 0.1983 0.2040355882 0.0283730136 27.9471703027 1.3773031503 26.4029464545 0.6027309296 9.6014975168 0.3375910044 64.1556498622 2.3459980979
0.0015 0.0075 0.7928 0.1982 0.1958916160 0.0342864998 28.5438616136 0.8269945564 26.3783135238 0.6415759327 9.3569639093 0.6304630999 64.4750306627 2.1333200888
0.0015 0.008 0.7924 0.1981 0.1948736195 0.0137350638 29.6411194989 2.3160778058 26.1698224298 0.5093804258 9.3041701768 0.2053603100 65.3099857250 3.0445536054
0.0 0.004 0.7968 0.1992 0.0000000000 0.0000000000 19.3218697690 0.9590639115 28.9708659942 0.9243064215 10.5384412322 0.3303397810 58.8311769954 2.2137101140
0.0015 0.0085 0.792 0.198 0.1860025070 0.0250778054 30.8612255952 1.1041473995 25.8163271767 1.2569525529 9.2174376161 0.2835413000 66.0809928950 2.6697190578
0.0015 0.009000000000000001 0.7916 0.1979 0.1790219594 0.0184733729 32.1371717874 1.0754218938 25.7426823323 0.8510728018 9.0323694767 0.2374908521 67.0912455558 2.1824589206
0.0015 0.0095 0.7912 0.1978 0.1864387912 0.0127313953 32.9133491210 0.9240095781 25.4574990211 0.6058249995 9.1141707546 0.2575765495 67.6714576879 1.8001425224
0.0015 0.01 0.7908 0.1977 0.1733502645 0.0185008290 34.9626806420 1.1354540172 24.4742133745 0.9016110410 8.7846450392 0.4385779704 68.3948893202 2.4941438576
0.002 0.0 0.7984 0.1996 0.3660424629 0.0192185277 0.0000000000 0.0000000000 35.3772056134 1.5702953687 12.6841293630 0.3357495252 48.4273774393 1.9252634216
0.002 0.0005 0.7979999999999999 0.1995 0.3704053051 0.0544965392 3.3472148938 0.1655062949 34.3248461818 1.1005498515 12.3412601768 0.3902522977 50.3837265575 1.7108049833
0.002 0.001 0.7976 0.1994 0.3680784560 0.0343579789 6.3713549468 0.6211813403 33.1752247660 0.9607076247 11.9653223888 0.4654329128 51.8799805576 2.0816798567
0.002 0.0015 0.7972 0.1993 0.3471368133 0.0357835817 9.1051265010 0.5721328802 32.4946448247 0.8181809949 11.4495682322 0.3711125185 53.3964763712 1.7972099753
0.002 0.002 0.7968 0.1992 0.3189237669 0.0083085135 11.3048274232 0.8459946601 31.9854796074 0.7831685698 11.2424543583 0.3731439355 54.8516851558 2.0106156789
0.002 0.0025 0.7964 0.1991 0.3318668655 0.0176106132 13.4383179460 1.0805634972 30.9986386925 0.8085747064 11.0591266715 0.5432176965 55.8279501755 2.4499665133
0.0 0.0045 0.7964 0.1991 0.0000000000 0.0000000000 21.3468709625 1.1944629948 28.7324090670 1.1399584751 10.3290067546 0.3405767489 60.4082867841 2.6749982188
0.002 0.003 0.7959999999999999 0.19899999999999998 0.3160152054 0.0185464988 15.9774468800 0.8737685140 30.3079008416 0.5882661971 10.7910969523 0.2307761263 57.3924598793 1.7113573362
0.002 0.0035 0.7956 0.1989 0.3136883562 0.0317899251 17.2458147735 1.0230982411 29.4647943471 0.2759448065 10.5825327011 0.1950429042 57.6068301779 1.5258758769
0.002 0.004 0.7952 0.1988 0.2988546926 0.0212742932 19.2237507433 0.9177773228 29.2786506542 1.4330713519 10.5242275349 0.2675709823 59.3254836250 2.6396939502
0.002 0.0045 0.7948 0.1987 0.2818396079 0.0243104243 20.8135980463 0.5078799424 28.5622640817 0.8376420661 10.2718618902 0.1828478836 59.9295636261 1.5526803164
0.002 0.005 0.7944 0.1986 0.2774767657 0.0316565887 21.9188330881 1.1884929951 28.2270530658 0.5777176559 10.0067329256 0.2307046513 60.4300958452 2.0285718910
0.002 0.0055 0.794 0.1985 0.2704962181 0.0198763525 23.5972268289 1.5582096641 28.0404014774 0.6765552880 10.0139848119 0.1734796730 61.9221093363 2.4281209776
0.002 0.006 0.7936 0.1984 0.2617705337 0.0426578000 25.1344248986 1.1635343945 27.5764389578 1.1618550628 9.7210086037 0.5039057330 62.6936429938 2.8719529903
0.002 0.0065 0.7932 0.1983 0.2601708249 0.0333839006 25.9325394127 1.4182267164 27.1922160282 0.9407214224 9.6406577030 0.3877951900 63.0255839688 2.7801272294
0.002 0.006999999999999999 0.7928 0.1982 0.2543537019 0.0307455724 27.6396509172 2.6603650896 26.6236270399 0.5683947231 9.5893143477 0.0779779797 64.1069460067 3.3374833648
0.002 0.0075 0.7924 0.1981 0.2662788040 0.0153741619 28.2287639294 1.4661471237 26.2454988561 1.0059703055 9.5333297852 0.2412130454 64.2738713747 2.7287046365
