# Supplementary material for: Multipressure Sampling for Improving the Performance of MOF-based Electronic Noses
Source: ACS Sens. 2024 Jul 12;9(7):3531–9. doi: 10.1021/acssensors.4c00199 (PMC11287752; doi:10.1021/acssensors.4c00199)
Supplement: Supplementary file 2 — se4c00199_si_002.zip [file se4c00199_si_002.zip › Multiplex_Adsorption_Data/Methane_5bar/MOF-177.csv]

methane_comp CO2_comp N2_comp O2_comp methane_mass methane_error CO2_mass CO2_error N2_mass N2_error O2_mass O2_error total_mass total_error
0.0 0.0 0.8 0.2 0.0000000000 0.0000000000 0.0000000000 0.0000000000 39.8317783536 1.3217205503 12.5890713788 0.6139067393 52.4208497324 1.9356272896
0.0 0.0005 0.7996 0.1999 0.0000000000 0.0000000000 0.1896425462 0.0426620206 39.7939699354 1.2454851951 12.6259894767 0.7161910322 52.6096019583 2.0043382479
0.0 0.005 0.7959999999999999 0.19899999999999998 0.0000000000 0.0000000000 2.0391362666 0.2202002127 39.3841754675 1.4172950807 12.3229824469 0.9416546707 53.7462941810 2.5791499641
0.002 0.008 0.792 0.198 0.1086078232 0.0167334952 3.3158711860 0.2662313420 38.4987267065 1.4351308054 12.2373045971 0.7101522395 54.1605103128 2.4282478821
0.002 0.0085 0.7916 0.1979 0.1155922492 0.0346697786 3.5237117543 0.3518313245 38.6292267305 1.6586353955 12.3947289390 0.4802258424 54.6632596730 2.5253623410
0.002 0.009000000000000001 0.7912 0.1978 0.1173383557 0.0226751945 3.7957242953 0.2797404605 38.4005467819 0.7089523622 12.1982967956 0.5686929692 54.5119062285 1.5800609864
0.002 0.0095 0.7908 0.1977 0.1110523723 0.0316695776 3.7334679039 0.4715054568 38.7731426448 1.1123942149 12.4309504690 0.3695199073 55.0486133900 1.9850891566
0.002 0.01 0.7904 0.1976 0.1065124955 0.0248904402 4.1481912498 0.4345626055 39.4549137983 1.7940948821 12.4302539011 0.6732897042 56.1398714447 2.9268376320
0.0025 0.0 0.7979999999999999 0.1995 0.1344501992 0.0256624195 0.0000000000 0.0000000000 38.4859206294 1.2762992487 12.6413139702 0.7862964914 51.2616847988 2.0882581596
0.0025 0.0005 0.7976 0.1994 0.1452760594 0.0267239872 0.2279541717 0.0659694598 38.6615468299 0.9455243575 12.4225916544 0.8098589527 51.4573687154 1.8480767572
0.0025 0.001 0.7972 0.1993 0.1498159363 0.0325657051 0.4271746242 0.0750262540 39.7409161873 2.1660866889 12.5848919715 0.4221132413 52.9027987193 2.6957918893
0.0025 0.0015 0.7968 0.1992 0.1365455270 0.0268151023 0.6149015891 0.0686943577 38.3072453629 2.1837123615 12.4386127158 0.5320173738 51.4973051948 2.8112391953
0.0025 0.002 0.7964 0.1991 0.1435299529 0.0273554206 0.8208265761 0.1053743830 39.4378390288 1.7044975907 12.5528498488 0.4773680899 52.9550454066 2.3145954842
0.0 0.0055 0.7956 0.1989 0.0000000000 0.0000000000 2.2124963720 0.1047456937 38.9493786586 2.0352652233 12.5695674781 0.3711863791 53.7314425087 2.5111972961
0.0025 0.0025 0.7959999999999999 0.19899999999999998 0.1396885186 0.0295499827 1.0602742354 0.1645170968 39.7104255275 2.1919282153 12.4950347144 0.5285220013 53.4054229959 2.9145172961
0.0025 0.003 0.7956 0.1989 0.1330533140 0.0273554206 1.2575791067 0.1327982849 39.2847759165 2.4784998965 12.6023061686 0.5227248877 53.2777145058 3.1613784897
0.0025 0.0035 0.7952 0.1988 0.1382916335 0.0380250519 1.3638938674 0.1183016842 39.3695399508 1.3799036476 12.3034785461 0.4752737346 53.1752039978 2.0115041183
0.0025 0.004 0.7948 0.1987 0.1508636001 0.0138988321 1.5947214110 0.2466566598 38.9658436149 1.5440951807 12.3160167681 0.8430416964 53.0274453941 2.6476923690
0.0025 0.0045 0.7944 0.1986 0.1435299529 0.0417549521 1.7336010534 0.2734655810 38.4395748265 1.2910596540 12.3062648177 0.2547420277 52.6229706505 1.8610222148
0.0025 0.005 0.794 0.1985 0.1494667150 0.0336849240 2.0458408011 0.1246453295 39.5341895138 1.4410080667 12.6740526608 0.3523008714 54.4035496907 1.9516391916
0.0025 0.0055 0.7936 0.1984 0.1400377399 0.0214593574 2.3638272926 0.1971839480 38.5139720364 0.9250172735 12.3794044456 0.5994791260 53.3972415145 1.7431397049
0.0025 0.006 0.7932 0.1983 0.1229258964 0.0135433044 2.3657428739 0.2371765025 38.6743529070 1.2217162613 12.3090510892 0.3921225571 53.4720727665 1.8645586253
0.0025 0.0065 0.7928 0.1982 0.1396885186 0.0193809954 2.7411968037 0.3108676211 38.2395560981 1.2025701770 12.4741376779 0.6878423576 53.5945790983 2.2206611511
0.0025 0.006999999999999999 0.7924 0.1981 0.1442283955 0.0291845389 2.8657095865 0.3441441856 38.5682454109 0.7513373742 12.4267710617 0.8282189219 54.0049544546 1.9528850206
0.0 0.006 0.7952 0.1988 0.0000000000 0.0000000000 2.5611321639 0.1557875252 39.2585539491 1.0964339520 12.8091868304 0.3090250234 54.6288729434 1.5612465006
0.0025 0.0075 0.792 0.198 0.1463237233 0.0536211078 3.0534365514 0.2546066227 38.5078739045 2.1754613775 12.3898529638 0.3650600573 54.0974871430 2.8487491653
0.0025 0.008 0.7916 0.1979 0.1431807316 0.0261333289 3.2478680508 0.3839486285 38.7566776885 1.2076580171 12.4567234808 0.7747964378 54.6044499517 2.3925364123
0.0025 0.0085 0.7912 0.1978 0.1442283955 0.0402196213 3.4930624539 0.2643640965 38.5590982130 0.6460382990 12.5493670094 0.5828804141 54.7457560718 1.5335024309
0.0025 0.009000000000000001 0.7908 0.1977 0.1344501992 0.0290505104 3.6415200027 0.5600774421 38.5304369927 1.1296097742 12.5612086635 0.4480745674 54.8676158581 2.1668122941
0.0025 0.0095 0.7904 0.1976 0.1361963057 0.0325357321 4.1194575307 0.4654271231 38.6322757965 0.9921149077 12.2233732394 0.4812795150 55.1113028723 1.9713572779
0.0025 0.01 0.79 0.1975 0.1365455270 0.0260772688 4.1003017179 0.1979083793 38.0846635463 1.2367673136 12.3236790148 0.3669689920 54.6451898060 1.8277219537
0.003 0.0 0.7976 0.1994 0.1623879029 0.0228466540 0.0000000000 0.0000000000 38.7359440399 0.8908316814 12.4859793319 0.4009230782 51.3843112747 1.3146014136
0.003 0.0005 0.7972 0.1993 0.1749598696 0.0329380669 0.1838958023 0.0523202724 38.7280164683 1.1378833189 12.4873724677 0.5906895662 51.5742446079 1.8138312244
0.003 0.001 0.7968 0.1992 0.1690231076 0.0388499864 0.3898207893 0.1111367363 39.5171147443 0.8963764462 12.5563326883 0.3327057899 52.6322913295 1.3790689588
0.003 0.0015 0.7964 0.1991 0.1791505252 0.0214820778 0.6273528674 0.1309058404 39.2115983330 1.3108878986 12.6670869819 0.3296466577 52.6851887075 1.7929224745
0.0 0.0065 0.7948 0.1987 0.0000000000 0.0000000000 2.6195573928 0.1832361381 39.9708157623 0.6670966164 12.6810183396 0.5476459059 55.2713914947 1.3979786604
0.003 0.002 0.7959999999999999 0.19899999999999998 0.1732137631 0.0102173343 0.7901772757 0.0768623257 39.0432898908 1.1096790689 12.6043958723 0.2975576249 52.6110768019 1.4943163538
0.003 0.0025 0.7956 0.1989 0.1721660992 0.0195813211 0.9807776125 0.1466890054 38.7810702164 1.9765474683 12.3264652863 0.1452072570 52.2604792144 2.2880250518
0.003 0.003 0.7952 0.1988 0.1613402390 0.0166164763 1.2930173602 0.2184938570 38.9042524820 0.7152003973 12.6238997731 0.5358160272 52.9825098543 1.4861267578
0.003 0.0035 0.7948 0.1987 0.1683246650 0.0239515916 1.3868808427 0.1378153895 39.0121894178 1.5287392896 12.4184122471 0.4745585668 52.9858071726 2.1650648375
0.003 0.004 0.7944 0.1986 0.1767059761 0.0211156188 1.5219293225 0.0588554358 38.8701029430 1.5838312708 12.3578108411 0.6585481130 52.9265490827 2.3223504384
0.003 0.0045 0.794 0.1985 0.1658801159 0.0470088706 1.8245911639 0.2836742392 38.8932758445 1.4715913196 12.7047016477 0.5157877058 53.5884487720 2.3180621352
0.003 0.005 0.7936 0.1984 0.1634355668 0.0153974517 2.0764901015 0.2596019038 38.6286169173 0.8383456680 12.3341275331 0.5662304319 53.2026701187 1.6795754554
0.003 0.0055 0.7932 0.1983 0.1735629844 0.0248512117 2.3628695020 0.4768450891 39.0414604512 1.3570918292 12.4504543698 0.5572961002 54.0283473074 2.4160842302
0.003 0.006 0.7928 0.1982 0.1547050344 0.0293512138 2.4825933317 0.2029612374 38.7237477759 0.7020790743 12.2470565475 0.5735017301 53.6081026895 1.5078932556
0.003 0.0065 0.7924 0.1981 0.1767059761 0.0395345655 2.6348820430 0.3342346258 39.4908927768 1.6364795867 12.3689559273 0.3882977046 54.6714367232 2.3985464826
0.0 0.006999999999999999 0.7944 0.1986 0.0000000000 0.0000000000 2.8896543525 0.2627630143 39.6921311316 0.7583330525 12.6768389323 0.5930800028 55.2586244164 1.6141760696
0.003 0.006999999999999999 0.792 0.198 0.1770551974 0.0353800989 2.9059367933 0.4243088194 38.9749908128 1.4825540841 12.5424013306 0.3627079208 54.6003841341 2.3049509232
0.003 0.0075 0.7916 0.1979 0.1742614270 0.0225673708 3.1233552680 0.3544291279 37.9663597862 0.5875688594 12.6036993044 0.6053235035 53.8676757856 1.5698888616
0.003 0.008 0.7912 0.1978 0.1718168779 0.0322041875 3.4068612966 0.5660729035 38.7774113372 1.0551241614 12.5612086635 0.4705954065 54.9172981752 2.1239966589
0.003 0.0085 0.7908 0.1977 0.1627371242 0.0389753497 3.4911468726 0.2884206445 38.3920093972 1.8721825271 12.1314262786 0.8525877089 54.1773196726 3.0521662302
0.003 0.009000000000000001 0.7904 0.1976 0.1756583122 0.0282502546 3.7832730170 0.2991620380 39.3750282696 2.4905338336 12.5389184911 0.3689417025 55.8728780899 3.1868878287
0.003 0.0095 0.79 0.1975 0.1704199928 0.0163202587 3.8991656841 0.3163552172 39.2091590802 1.8064087382 12.4497578019 0.3922017418 55.7285025590 2.5312859559
0.003 0.01 0.7896 0.1974 0.1686738863 0.0185580810 4.2956910079 0.3356369537 38.9621847357 2.4235532360 12.3236790148 0.2996569948 55.7502286447 3.0774052655
0.0035 0.0 0.7972 0.1993 0.1959131474 0.0384714455 0.0000000000 0.0000000000 38.7182594572 0.9491765417 12.6183272300 0.3342655023 51.5324998346 1.3219134895
0.0035 0.0005 0.7968 0.1992 0.2102312206 0.0529436071 0.2116717308 0.0661915798 38.5560491470 1.4590799908 12.4713514063 0.8537706142 51.4493035047 2.4319857919
0.0035 0.001 0.7964 0.1991 0.2004530243 0.0343162125 0.4539927620 0.1471884586 38.7304557211 2.1316843477 12.4072671610 0.6595081778 51.7921686684 2.9726971966
0.0 0.0075 0.794 0.1985 0.0000000000 0.0000000000 3.0285339949 0.1245275172 38.8383926568 1.2090453612 12.4859793319 0.5236597036 54.3529059836 1.8572325820
0.0035 0.0015 0.7959999999999999 0.19899999999999998 0.2074374502 0.0135072369 0.7001449558 0.1331845679 39.4957712824 1.7378054129 12.5270768371 0.6825000428 52.9304305255 2.5669972605
0.0035 0.002 0.7956 0.1989 0.2042944585 0.0257572902 0.8198687855 0.1269786219 39.2012315086 1.3186942119 12.1829723021 0.4600935019 52.4083670547 1.9315236259
0.0035 0.0025 0.7952 0.1988 0.1980084752 0.0300898278 1.0976280702 0.1749797254 39.5482152173 1.5390438337 12.5368287875 0.3892462226 53.3806805502 2.1333596095
0.0035 0.003 0.7948 0.1987 0.2015006882 0.0477093043 1.3380335202 0.1970908796 38.4987267065 2.6783717571 12.5368287875 0.6467001666 52.5750897024 3.5698721076
0.0035 0.0035 0.7944 0.1986 0.1885795002 0.0343588326 1.5133092068 0.2102781301 39.0140188574 0.7355125806 12.5319528123 0.6723291120 53.2478603767 1.6524786553
0.0035 0.004 0.794 0.1985 0.1920717131 0.0160793560 1.6981627998 0.0702786019 38.9438903398 1.9388400417 12.5305596765 0.2606094963 53.3646845292 2.2858074959
0.0035 0.0045 0.7936 0.1984 0.1945162622 0.0209066631 1.8830163928 0.2246544849 39.6451755155 1.9274288047 12.6155409585 0.3654001523 54.3382491290 2.5383901050
0.0035 0.005 0.7932 0.1983 0.1913732705 0.0389252528 2.0621232419 0.2216286971 39.5189441839 1.3614385193 12.3592039769 0.3784511717 54.1316446732 2.0004436409
0.0035 0.0055 0.7928 0.1982 0.1994053604 0.0257951407 2.1579023056 0.1414939152 38.9664534281 1.2632433071 12.2672570161 0.4744726742 53.5910181102 1.9050050372
0.0035 0.006 0.7924 0.1981 0.1920717131 0.0334961301 2.4289570560 0.1406876755 39.0969534521 0.8976284537 12.4887656035 0.7429529187 54.2067478247 1.8147651780
0.0 0.008 0.7936 0.1984 0.0000000000 0.0000000000 3.4279326906 0.4944426606 39.0121894178 1.2199276031 12.3661696558 0.7122398956 54.8062917642 2.4266101593
0.0035 0.0065 0.792 0.198 0.2025483520 0.0484399018 2.6099794864 0.0948164356 38.5517804546 1.9684384588 12.0736111442 0.6728514058 53.4379194372 2.7845462020
0.0035 0.006999999999999999 0.7916 0.1979 0.1805474104 0.0439297627 2.9049790027 0.3933990232 38.5237290476 1.8706484729 12.3069613856 0.6912340433 53.9162168463 2.9992113021
0.0035 0.0075 0.7912 0.1978 0.1906748280 0.0314221553 3.2114720066 0.3276484039 39.2756287186 1.6709967633 12.5340425160 0.3746317970 55.2118180692 2.4046991195
0.0035 0.008 0.7908 0.1977 0.1861349511 0.0161701151 3.4470885033 0.4220108587 38.6237384118 2.2081355204 12.2178006963 0.6227176638 54.4747625625 3.2690341580
0.0035 0.0085 0.7904 0.1976 0.1994053604 0.0284052404 3.5830947738 0.3492667313 38.9938950219 0.8113165243 12.4539372092 0.3521465855 55.2303323653 1.5411350815
0.0035 0.009000000000000001 0.79 0.1975 0.2053421224 0.0372604559 3.7803996451 0.4247496419 38.8969347237 2.4936274947 12.5737468854 0.1350264100 55.4564233766 3.0906640025
0.0035 0.0095 0.7896 0.1974 0.2203586382 0.0318079069 3.9432240534 0.3087356074 38.9194978119 0.9075085832 12.5514567131 0.4925163507 55.6345372166 1.7405684482
0.0035 0.01 0.7892 0.1973 0.2151203187 0.0332329525 4.0006914916 0.2469242963 37.9261121152 1.6159363934 12.3243755827 0.5171630719 54.4662995082 2.4132567141
0.004 0.0 0.7968 0.1992 0.2242000724 0.0387368125 0.0000000000 0.0000000000 39.1573249585 2.1730532174 12.4170191113 0.7325483572 51.7985441422 2.9443383871
0.004 0.0005 0.7964 0.1991 0.2224539659 0.0314376762 0.2040094057 0.0376352006 38.5237290476 1.3014539456 12.3675627915 0.5626613054 51.3177552107 1.9331881278
0.0 0.0085 0.7932 0.1983 0.0000000000 0.0000000000 3.4585819910 0.3265153095 39.0981730785 0.8512170942 12.3041751140 0.4313414721 54.8609301835 1.6090738758
0.004 0.001 0.7959999999999999 0.19899999999999998 0.2262954002 0.0190765629 0.4262168336 0.0871536852 39.3420983570 1.6255977397 12.5765331569 0.3160914234 52.5711437477 2.0479194112
0.004 0.0015 0.7956 0.1989 0.2266446215 0.0168786279 0.6465086801 0.1306252274 38.6841099182 1.3356574046 12.5848919715 0.2876951856 52.1421551913 1.7708564455
0.004 0.002 0.7952 0.1988 0.2242000724 0.0337572559 0.8371090169 0.1372551078 39.2530656303 0.8787016701 12.4448818267 0.6262203394 52.7592565463 1.6759343732
0.004 0.0025 0.7948 0.1987 0.2217555234 0.0420808040 0.9788620312 0.1721467144 39.2573343227 1.3136253851 12.4232882223 0.7328476803 52.8812400996 2.2607005838
0.004 0.003 0.7944 0.1986 0.2144218761 0.0307949034 1.3552737517 0.1316047554 38.8560772395 1.4010402113 12.6287757483 0.4907121759 53.0545486156 2.0541520460
0.004 0.0035 0.794 0.1985 0.2224539659 0.0359273873 1.5209715319 0.2980930063 39.1396403758 0.6102472288 12.4379161479 0.4809729367 53.3209820215 1.4252405591
0.004 0.004 0.7936 0.1984 0.2221047447 0.0201703643 1.5793967608 0.0964281619 39.6122456029 1.4998657738 12.3341275331 0.5725872752 53.7478746415 2.1890515752
0.004 0.0045 0.7932 0.1983 0.2231524085 0.0233116660 1.9117501119 0.2883824743 39.2048903878 1.4158438923 12.4316470369 0.5222605685 53.7714399451 2.2497986011
0.004 0.005 0.7928 0.1982 0.2329306048 0.0442065058 2.0400940573 0.2030877549 39.4622315566 1.0559077058 12.2965128673 0.3504671093 54.0317690860 1.6536690758
0.004 0.0055 0.7924 0.1981 0.2402642521 0.0413558234 2.1799314903 0.2577435782 39.2622128282 2.3368385414 12.5040900969 0.4818195858 54.1864986675 3.1177575288
0.0 0.009000000000000001 0.7928 0.1982 0.0000000000 0.0000000000 3.8436138271 0.2281552994 38.5097033441 1.3013876532 12.0366930463 0.5665799420 54.3900102175 2.0961228946
0.004 0.006 0.792 0.198 0.2214063021 0.0224590295 2.4098012432 0.1952013976 38.9316940759 1.3551613458 12.3069613856 0.5616704636 53.8698630068 2.1344922365
0.004 0.0065 0.7916 0.1979 0.2290891706 0.0102173343 2.7948330794 0.7451241820 39.1134184084 1.5213831005 12.5152351831 0.7435430675 54.6525758415 3.0202676843
0.004 0.006999999999999999 0.7912 0.1978 0.2255969576 0.0294176193 2.8523005176 0.2498053127 38.8347337777 1.7782495767 12.5389184911 0.3580223405 54.4515497440 2.4154948492
0.004 0.0075 0.7908 0.1977 0.2287399493 0.0285422990 3.0610988765 0.2712019326 39.0926847597 1.6230171058 12.4058740252 0.4212249152 54.7883976107 2.3439862526
0.004 0.008 0.7904 0.1976 0.2301368345 0.0384714455 3.2315856100 0.3150767273 38.6792314126 1.4018309569 12.5075729363 0.4704675391 54.6485267934 2.2258466688
0.004 0.0085 0.79 0.1975 0.2346767113 0.0233325827 3.6137440742 0.2191311112 38.1627196354 2.2974970944 12.2895471885 0.6544565740 54.3006876094 3.1944173623
0.004 0.009000000000000001 0.7896 0.1974 0.2228031872 0.0174750281 3.8723475463 0.3284872818 39.0701216714 1.5832347848 12.0819699588 0.5076254888 55.2472423637 2.4368225835
0.004 0.0095 0.7892 0.1973 0.2448041289 0.0227825079 3.9604642849 0.3677217592 38.2419953509 1.9573517955 12.4734411100 0.6433904611 54.9207048747 2.9912465237
0.004 0.01 0.7888 0.1972 0.2214063021 0.0329380669 3.9920713759 0.2369133427 38.1560116902 1.7621216820 12.0527141077 0.4339030886 54.4222034759 2.4658761802
0.0045 0.0 0.7964 0.1991 0.2545823252 0.0478522385 0.0000000000 0.0000000000 39.4451567871 2.3509019249 12.6482796490 0.8520093081 52.3480187613 3.2507634715
0.0 0.0095 0.7924 0.1981 0.0000000000 0.0000000000 3.9029968466 0.2397922160 39.5049184804 0.9668845437 12.4163225435 0.5031322898 55.8242378705 1.7098090495
0.0045 0.0005 0.7959999999999999 0.19899999999999998 0.2531854401 0.0402438719 0.2049671964 0.0774330933 39.1585445849 2.2788235303 12.5417047627 0.7123407121 52.1584019841 3.1088412076
0.0045 0.001 0.7956 0.1989 0.2430580224 0.0327151584 0.4080188115 0.0939221044 39.2853857297 1.4565045751 12.6482796490 0.4153928134 52.5847422126 1.9985346513
0.0045 0.0015 0.7952 0.1988 0.2462010141 0.0173910803 0.6330996112 0.0664681860 39.0908553201 1.9316495015 12.3863701244 0.6124190615 52.3565260698 2.6279278293
0.0045 0.002 0.7948 0.1987 0.2385181456 0.0398540916 0.8332778544 0.1910786320 39.1250048591 0.7616505791 12.4267710617 0.8477777747 52.6235719208 1.8403610774
0.0045 0.0025 0.7944 0.1986 0.2486455632 0.0418249912 1.0257937725 0.0909447302 39.4591824906 2.2707615881 12.3780113098 0.5180142648 53.1116331361 2.9215455743
0.0045 0.003 0.794 0.1985 0.2503916697 0.0260023339 1.2719459662 0.3234213782 38.6463015000 3.2436660389 12.4142328398 0.5117873438 52.5828719757 4.1048770948
0.0045 0.0035 0.7936 0.1984 0.2692496197 0.0299923969 1.4625463030 0.2000475927 38.8377828436 1.4643675769 12.4685651348 0.2843157679 53.0381439011 1.9787233344
0.0045 0.004 0.7932 0.1983 0.2388673669 0.0115612821 1.6962472185 0.2226858082 38.7828996560 1.5094205819 12.2839746454 0.4224900995 53.0019888868 2.1661577717
0.0045 0.0045 0.7928 0.1982 0.2503916697 0.0371949372 2.0496719636 0.1636673358 39.1109791556 1.4162451654 12.5974301935 0.5631267778 54.0084729824 2.1802342162
0.0045 0.005 0.7924 0.1981 0.2462010141 0.0500252651 2.1243796333 0.1565160024 38.9280351967 1.5394584071 12.3661696558 0.5480108107 53.6647854999 2.2940104853
0.0 0.001 0.7992 0.1998 0.0000000000 0.0000000000 0.4070610208 0.0495835919 39.3201450819 1.1842528310 12.6245963410 0.2637187981 52.3518024437 1.4975552210
0.0 0.01 0.792 0.198 0.0000000000 0.0000000000 4.1635159000 0.7159150259 38.2243107682 2.5650387129 12.3410932119 0.2562991218 54.7289198801 3.5372528606
0.0045 0.0055 0.792 0.198 0.2594714234 0.0644159484 2.4059700807 0.6104245523 38.9914557691 1.4248243245 12.3257687185 0.2364640220 53.9826659917 2.3361288472
0.0045 0.006 0.7916 0.1979 0.2566776530 0.0666271770 2.5630477452 0.1497832674 37.9950210064 1.8736708681 12.3599005448 0.3743726761 53.1746469494 2.4644539886
0.0045 0.0065 0.7912 0.1978 0.2657574067 0.0470814552 2.7890863356 0.1857817589 39.3835656543 1.2833842887 12.5584223919 0.5012075788 54.9968317885 2.0174550816
0.0045 0.006999999999999999 0.7908 0.1977 0.2744879391 0.0561540895 3.0668456204 0.3772090349 39.1408600022 1.8342426771 12.2790986702 0.5566549370 54.7612922319 2.8242607385
0.0045 0.0075 0.7904 0.1976 0.2430580224 0.0468737724 3.0792968986 0.4444396254 39.1463483210 1.5040886416 12.3989083463 0.4646687357 54.8676115883 2.4600707751
0.0045 0.008 0.79 0.1975 0.2661066280 0.0205536834 3.2459524695 0.3806853323 38.6359346757 1.5004160929 12.3118373608 0.3103598838 54.4598311340 2.2120149924
0.0045 0.0085 0.7896 0.1974 0.2465502354 0.0526108577 3.4815689663 0.1956332804 38.8292454589 1.4645697050 12.5333459481 0.4241543643 55.0907106087 2.1369682074
0.0045 0.009000000000000001 0.7892 0.1973 0.2566776530 0.0496336719 3.6731270937 0.3635569382 39.3756380828 1.7453019873 12.2665604483 0.3188120515 55.5720032778 2.4773046489
0.0045 0.0095 0.7888 0.1972 0.2353751539 0.0376382153 4.1376555528 0.4710928082 37.9200139833 1.5245651885 12.2052624744 0.7618376679 54.4983071644 2.7951338799
0.0045 0.01 0.7884 0.1971 0.2559792104 0.0417081941 4.0955127647 0.4833342196 38.8402220964 1.8431238419 12.4086602967 0.4447006341 55.6003743682 2.8128668897
0.0005 0.0 0.7996 0.1999 0.0279377037 0.0066260082 0.0000000000 0.0000000000 39.5305306346 2.0011813297 12.3654730879 0.6366127453 51.9239414262 2.6444200832
0.005 0.0 0.7959999999999999 0.19899999999999998 0.2727418327 0.0350197751 0.0000000000 0.0000000000 38.5700748505 0.8449238567 12.3076579535 0.4764320652 51.1504746367 1.3563756970
0.005 0.0005 0.7956 0.1989 0.2713449475 0.0420576126 0.1963470806 0.0284126619 39.1103693424 1.0710097622 12.3863701244 0.6282192789 51.9644314949 1.7696993156
0.005 0.001 0.7952 0.1988 0.2514393336 0.0367595851 0.4223856710 0.0195351726 39.1750095412 1.1868186870 12.6280791804 0.3398908685 52.4769137262 1.5830043132
0.005 0.0015 0.7948 0.1987 0.2818215864 0.0402802204 0.5631808947 0.0533619195 39.0384113852 0.7479959816 12.5361322196 0.4651821981 52.4195460859 1.3068203196
0.005 0.002 0.7944 0.1986 0.2996318725 0.0217079733 0.8591382016 0.1488247626 39.8537316286 0.7169951105 12.4574200486 0.6953324708 53.4699217513 1.5828603172
0.005 0.0025 0.794 0.1985 0.2657574067 0.0125719667 1.0324983069 0.2174501174 38.9841380107 1.2797920450 12.5667812065 0.6996038770 52.8491749308 2.2094180061
0.005 0.003 0.7936 0.1984 0.2846153567 0.0436177260 1.2020272497 0.2078207053 39.3829558411 0.6173117028 12.6183272300 0.6804295302 53.4879256775 1.5491796643
0.005 0.0035 0.7932 0.1983 0.2828692503 0.0508953349 1.4462638622 0.0982377614 38.6584977639 1.8978789657 12.4072671610 0.7273262859 52.7948980374 2.7743383479
0.005 0.004 0.7928 0.1982 0.2929966679 0.0327151584 1.7537146567 0.3209613446 39.6957900108 0.9470459801 12.3515417302 0.5698180756 54.0940430656 1.8705405587
0.005 0.0045 0.7924 0.1981 0.2811231438 0.0264118447 1.9577240625 0.2602935933 39.8726358377 2.0823598296 12.6308654519 0.2492739977 54.7423484959 2.6183392653
0.0005 0.0005 0.7992 0.1998 0.0247947121 0.0194312705 0.2001782432 0.0328453768 39.3372198514 1.4263977780 12.8203319165 0.6949360042 52.3825247232 2.1736104295
0.005 0.005 0.792 0.198 0.2846153567 0.0544158054 2.0496719636 0.3769365553 38.5969066311 1.0711528058 12.4964278502 0.4692820799 53.4276218016 1.9717872464
0.005 0.0055 0.7916 0.1979 0.2765832669 0.0204346686 2.3906454305 0.2307778603 38.4920187614 0.9873958487 12.3794044456 0.4688393472 53.5386519044 1.7074477248
0.005 0.006 0.7912 0.1978 0.2675035132 0.0458744411 2.4433239155 0.3929697214 38.9133996800 2.4019599738 12.5096626400 0.5322872612 54.1338897487 3.3730913975
0.005 0.0065 0.7908 0.1977 0.2832184716 0.0527497584 2.6980962250 0.5018164872 38.8255865797 0.6995979405 12.3278584221 0.2885372188 54.1347596984 1.5427014049
0.005 0.006999999999999999 0.7904 0.1976 0.2867106845 0.0406899012 3.0122515540 0.4462934392 39.0993927048 1.3574370522 12.4859793319 0.4886511836 54.8843342752 2.3330715762
0.005 0.0075 0.79 0.1975 0.2786785947 0.0327300662 3.2449946789 0.5040054144 39.2902642353 1.5550643042 12.3257687185 1.0588015152 55.1397062274 3.1506013000
0.005 0.008 0.7896 0.1974 0.2874091271 0.0407018882 3.2679816542 0.3218860605 38.9091309876 0.9588776850 12.5521532810 0.6654465796 55.0166750499 1.9869122133
0.005 0.0085 0.7892 0.1973 0.2727418327 0.0427364689 3.7602860417 0.3791883335 39.3567338737 1.1057606670 12.3397000761 0.4479749322 55.7294618242 1.9756604016
0.005 0.009000000000000001 0.7888 0.1972 0.2797262586 0.0631463181 3.8340359208 0.3635872165 38.3334673303 1.9493407328 12.0652523296 0.6667490156 54.5124818393 3.0428232830
0.005 0.0095 0.7884 0.1971 0.2814723651 0.0561975088 3.9652532381 0.5534670913 38.8280258325 2.2255712201 12.3466657550 0.4799954223 55.4214171907 3.3152312425
0.0005 0.001 0.7988 0.1997 0.0307314741 0.0081451703 0.3888629987 0.0195351726 39.3549044341 1.4195445296 12.4198053829 0.5266900815 52.1943042898 1.9739149540
0.005 0.01 0.7879999999999999 0.19699999999999998 0.2709957262 0.0338870642 4.2430125229 0.4441505590 38.4005467819 1.3585203726 12.2728295592 0.8195073057 55.1873845902 2.6560653015
0.0055 0.0 0.7956 0.1989 0.3013779790 0.0228039100 0.0000000000 0.0000000000 39.9177620142 1.5037424646 12.3996049142 0.7534069997 52.6187449074 2.2799533743
0.0055 0.0005 0.7952 0.1988 0.2989334299 0.0287466618 0.2068827776 0.0615971832 39.2408693664 1.7152231717 12.4511509377 0.5088284171 52.1978365116 2.3143954338
0.0055 0.001 0.7948 0.1987 0.3240773633 0.0660240706 0.4061032302 0.0672911829 39.2176964649 0.8543428471 12.3480588908 0.5843469747 52.2959359492 1.5720050753
0.0055 0.0015 0.7944 0.1986 0.3163944947 0.0272661111 0.6407619363 0.0712637428 38.9475492190 1.7779986119 12.5584223919 0.8354448316 52.4631280419 2.7119732974
0.0055 0.002 0.794 0.1985 0.2936951105 0.0316541704 0.8457291327 0.1352622851 38.9634043621 2.0908800506 12.4650822954 0.6971527561 52.5679109007 2.9549492622
0.0055 0.0025 0.7936 0.1984 0.3062670771 0.0355177116 1.0487807477 0.1085308237 39.3829558411 1.2069409470 12.7457991529 0.3294287445 53.4838028188 1.6804182268
0.0055 0.003 0.7932 0.1983 0.3129022818 0.0258895250 1.2508745722 0.1326323907 38.7085024460 1.9073779226 12.5765331569 0.5547759807 52.8488124569 2.6206758190
0.0055 0.0035 0.7928 0.1982 0.3129022818 0.0606640717 1.4242346775 0.1425274856 39.2195259045 1.4357877852 12.3285549900 0.6789932793 53.2852178538 2.3179726218
0.0055 0.004 0.7924 0.1981 0.3251250272 0.0444156774 1.6033415267 0.1096074112 38.7182594572 1.2190261887 12.5807125642 0.5950239274 53.2274385753 1.9680732047
0.0005 0.0015 0.7984 0.1996 0.0338744658 0.0144156927 0.6139437985 0.1243505896 39.4500352927 2.3686909230 12.4400058515 0.3292755301 52.5378594085 2.8367327354
0.0055 0.0045 0.792 0.198 0.3209343716 0.0232067996 1.8657761613 0.5515610174 38.8158295686 1.0167296022 12.4044808894 0.6392747729 53.4070209909 2.2307721921
0.0055 0.005 0.7916 0.1979 0.3268711336 0.0464030878 2.2163275345 0.2766274463 39.2719698394 1.2421102954 12.4184122471 0.6172959284 54.2335807546 2.1824367579
0.0055 0.0055 0.7912 0.1978 0.3073147410 0.0557880338 2.2498502068 0.2196161927 38.8963249105 1.5319662984 12.4727445421 0.7515112049 53.9262344004 2.5588817298
0.0055 0.006 0.7908 0.1977 0.3163944947 0.0354352081 2.5295250729 0.2988797922 39.6970096372 0.5058524519 12.6141478227 0.3672544764 55.1570770275 1.2074219286
0.0055 0.0065 0.7904 0.1976 0.2964888808 0.0321890361 2.6147684396 0.1938431959 38.8835188334 1.4120756210 12.6608178710 0.2385233964 54.4555940248 1.8766312494
0.0055 0.006999999999999999 0.79 0.1975 0.3136007244 0.0234368862 2.9116835371 0.2747373651 38.5523902678 1.0148068482 12.3174099038 0.2106631349 54.0950844331 1.5236442344
0.0055 0.0075 0.7896 0.1974 0.3055686345 0.0404252877 3.0333229481 0.1243800950 38.4633575411 1.0403591853 12.4678685669 0.5958876678 54.2701176906 1.8010522358
0.0055 0.008 0.7892 0.1973 0.3240773633 0.0478114438 3.3388581613 0.4179041521 38.9408412738 1.3930653593 12.4588131844 0.5454157673 55.0625899828 2.4041967225
0.0055 0.0085 0.7888 0.1972 0.3069655197 0.0362517947 3.6214063993 0.1980010634 38.4432337057 0.9367286497 12.3355206688 0.5015559650 54.7071262935 1.6725374728
0.0055 0.009000000000000001 0.7884 0.1971 0.3328078957 0.0465709873 3.7487925541 0.3179749517 38.7646052601 0.5535088654 12.4065705931 0.4318136627 55.2527763030 1.3498684671
0.0005 0.002 0.7979999999999999 0.1995 0.0296838102 0.0212996364 0.8735050611 0.1347186242 39.1872058051 0.9492689982 12.4880690356 0.6871648360 52.5784637120 1.7924520948
0.0055 0.0095 0.7879999999999999 0.19699999999999998 0.2964888808 0.0430208889 3.8254158050 0.2619097718 38.2304089002 0.8985807992 12.4309504690 0.6882485505 54.7832640550 1.8917600104
0.0055 0.01 0.7876 0.1969 0.2975365447 0.0100245371 4.2755774045 0.6239445489 38.4237196834 1.6324433878 12.5779262927 0.4853553862 55.5747599253 2.7517678600
0.006 0.0 0.7952 0.1988 0.3300141253 0.0391999933 0.0000000000 0.0000000000 38.7152103912 1.0447621804 12.6252929088 0.8624174320 51.6705174253 1.9463796057
0.006 0.0005 0.7948 0.1987 0.3331571170 0.0296653163 0.2030516151 0.0467652987 39.7537222644 0.8765118109 12.4901587392 0.6065566593 52.7800897357 1.5594990852
0.006 0.001 0.7944 0.1986 0.3397923216 0.0332476282 0.4108921834 0.0408158184 39.4738180073 1.4859204421 12.6259894767 0.5614077876 52.8504919890 2.1213916763
0.006 0.0015 0.794 0.1985 0.3394431003 0.0367993754 0.5871256606 0.1343094344 38.9048622952 1.1021846776 12.4950347144 0.7308401399 52.3264657705 2.0041336273
0.006 0.002 0.7936 0.1984 0.3289664614 0.0174750281 0.8189109948 0.0952026549 38.9865772635 2.1419243850 12.2588982015 0.5424005541 52.3933529212 2.7970026221
0.006 0.0025 0.7932 0.1983 0.3492212966 0.0379993853 1.0363294695 0.1992204525 39.0713412978 1.7833607156 12.6831080433 0.5482232647 53.1400001072 2.5688038181
0.006 0.003 0.7928 0.1982 0.3373477725 0.0449614791 1.2259720156 0.1667766269 38.9396216474 1.1429142286 12.6322585877 0.3123545853 53.1352000232 1.6670069199
0.006 0.0035 0.7924 0.1981 0.3338555596 0.0425649047 1.4453060716 0.1574276857 38.7774113372 0.4146263381 12.2658638804 0.5126171745 52.8224368488 1.1272361030
0.0005 0.0025 0.7976 0.1994 0.0324775806 0.0166164763 1.0363294695 0.1295816754 39.7323788026 1.2014960469 12.4741376779 0.5586213867 53.2753235306 1.9063155853
0.006 0.004 0.792 0.198 0.3258234697 0.0606318977 1.6541044305 0.1155081213 38.6249580382 1.1429233390 12.4337367406 0.2433007024 53.0386226790 1.5623640604
0.006 0.0045 0.7916 0.1979 0.3548088374 0.0629916233 1.9107923212 0.1826343758 38.9975539011 2.1510109182 12.2700432877 0.8367981067 53.5331983474 3.2334350240
0.006 0.005 0.7912 0.1978 0.3537611735 0.0435953522 2.0104025475 0.1733997883 38.7743622712 2.0463695426 12.5131454794 0.6068605590 53.6516714716 2.8702252421
0.006 0.0055 0.7908 0.1977 0.3191882651 0.0436959441 2.3350935735 0.2762424947 38.5859299936 1.9885109766 12.6273826125 0.3666250585 53.8675944447 2.6750744739
0.006 0.006 0.7904 0.1976 0.3369985512 0.0549954248 2.4940868193 0.2633070810 38.5920281256 2.2997930597 12.3431829156 0.1922830193 53.7662964117 2.8103785848
0.006 0.0065 0.79 0.1975 0.3527135096 0.0243955510 2.7689727322 0.4565919669 39.2164768385 1.1919837461 12.3027819783 0.3590562523 54.6409450586 2.0320275163
0.006 0.006999999999999999 0.7896 0.1974 0.3376969938 0.0122177555 2.9327549311 0.5526576472 39.1298833647 1.3897031311 12.3369138046 0.3638032091 54.7372490942 2.3183817429
0.006 0.0075 0.7892 0.1973 0.3422368707 0.0329824678 3.1980629377 0.5078061078 39.1579347717 0.5988427686 12.4560269129 0.3930174032 55.1542614930 1.5326487474
0.006 0.008 0.7888 0.1972 0.3481736327 0.0434833105 3.3129978141 0.1219670319 39.3518553681 1.8336522067 12.3494520265 0.7008926837 55.3624788414 2.6999952328
0.006 0.0085 0.7884 0.1971 0.3261726910 0.0492587749 3.6491823278 0.3565760769 38.5450725094 1.4189219623 12.0443552931 0.1377303371 54.5647828213 1.9624871512
0.0005 0.003 0.7972 0.1993 0.0265408185 0.0113483489 1.2278875969 0.2231960465 38.8286356457 1.2564673730 12.3585074090 0.4663281382 52.4415714701 1.9573399066
0.006 0.009000000000000001 0.7879999999999999 0.19699999999999998 0.3488720753 0.0594456304 3.8321203395 0.4596357335 38.5182407288 1.6556508015 12.2101384496 0.4138668506 54.9093715932 2.5885990160
0.006 0.0095 0.7876 0.1969 0.3548088374 0.0526108577 4.1568113655 0.4036834730 38.5530000810 1.3282532155 12.5584223919 0.6278298925 55.6230426758 2.4123774387
0.006 0.01 0.7872 0.1968 0.3279187975 0.0462978414 4.2104476412 0.6199917216 38.5420234435 1.3345722442 12.4852827640 0.0944254229 55.5656726462 2.0952872301
0.0065 0.0 0.7948 0.1987 0.3638885911 0.0421734421 0.0000000000 0.0000000000 38.7249674023 2.2570160986 12.6824114754 0.6410635003 51.7712674688 2.9402530410
0.0065 0.0005 0.7944 0.1986 0.3645870337 0.0341737619 0.1896425462 0.0439332625 39.0780492430 1.4773074264 12.4866758998 0.5074228110 52.1189547227 2.0628372618
0.0065 0.001 0.794 0.1985 0.3628409272 0.0499471921 0.4271746242 0.0742889981 38.7176496440 0.9888109225 12.2219801036 0.4499936361 51.7296452990 1.5630407488
0.0065 0.0015 0.7936 0.1984 0.3659839189 0.0533566258 0.6407619363 0.1534140238 39.7744559131 1.0372304033 12.4504543698 0.8047864512 53.2316561381 2.0487875041
0.0065 0.002 0.7932 0.1983 0.3610948207 0.0527959774 0.8687161080 0.2335595594 39.2945329276 2.1703442703 12.4838896283 0.1911491936 53.0082334846 2.6478490007
0.0065 0.0025 0.7928 0.1982 0.3893817457 0.0299598495 1.0439917946 0.0959704307 38.5322664323 1.6386559989 12.2944231636 0.8196091356 52.2600631362 2.5841954147
0.0065 0.003 0.7924 0.1981 0.3481736327 0.0352419488 1.3389913108 0.1194131023 38.9548669773 2.7232512235 12.2226766715 0.6163992145 52.8647085923 3.4943054891
0.0005 0.0035 0.7968 0.1992 0.0237470482 0.0104998945 1.4539261873 0.2286372843 38.7322851607 3.0803354130 12.4936415786 0.2654426365 52.7035999748 3.5849152283
0.0065 0.0035 0.792 0.198 0.3701745744 0.0726514600 1.4711664188 0.0715207352 38.6694744015 2.0051251377 12.5507601452 0.4585004327 53.0615755399 2.6077977656
0.0065 0.004 0.7916 0.1979 0.3701745744 0.0628210190 1.6933738466 0.3322084088 39.4939418428 1.5627759772 12.3975152106 0.7690513243 53.9550054744 2.7268567293
0.0065 0.0045 0.7912 0.1978 0.3677300253 0.0694450059 1.9356948778 0.2833118153 38.1621098222 1.6396560333 12.2700432877 0.4844428074 52.7355780130 2.4768556619
0.0065 0.005 0.7908 0.1977 0.3652854763 0.0423350710 2.1282107959 0.2936905340 38.3865210784 1.3087426604 12.6287757483 0.7250599169 53.5087930989 2.3698281823
0.0065 0.0055 0.7904 0.1976 0.3481736327 0.0400981483 2.3331779923 0.2306188018 39.4707689414 1.6401657979 12.2777055344 0.5618742985 54.4298261008 2.4727570465
0.0065 0.006 0.79 0.1975 0.3569041651 0.0336124364 2.5697522796 0.4334719594 39.3853950939 1.8261982026 12.4114465683 0.7090855787 54.7234981069 3.0023681771
0.0065 0.0065 0.7896 0.1974 0.3555072800 0.0418249912 2.7124630846 0.2835189714 38.5469019490 1.5873024001 12.5368287875 0.4496743601 54.1517011011 2.3623207228
0.0065 0.006999999999999999 0.7892 0.1973 0.3670315828 0.0428504635 2.9116835371 0.2356242835 39.3238039611 1.3610779182 12.5681743423 0.6735001014 55.1706934233 2.3130527666
0.0065 0.0075 0.7888 0.1972 0.3670315828 0.0516753126 3.2066830534 0.3611061239 38.2139439439 1.8935107264 12.3250721506 0.3470390403 54.1127307307 2.6533312032
0.0065 0.008 0.7884 0.1971 0.3708730170 0.0460972112 3.4652865254 0.1840952339 39.3189254555 0.9928882506 12.2672570161 0.4201037814 55.4223420140 1.6431844771
0.0005 0.004 0.7964 0.1991 0.0303822528 0.0081451703 1.6186661769 0.1739913097 39.8403157383 0.9533906180 12.8781470510 0.4441591256 54.3675112190 1.5796862236
0.0065 0.0085 0.7879999999999999 0.19699999999999998 0.3778574429 0.0596177113 3.4796533850 0.3222848081 38.7005748745 1.3985908449 12.4316470369 0.8372803924 54.9897327393 2.6177737567
0.0065 0.009000000000000001 0.7876 0.1969 0.3816988772 0.0707326163 3.7641172042 0.5105302621 38.6097127082 1.9260731392 12.3592039769 0.9527011696 55.1147327665 3.4600371872
0.0065 0.0095 0.7872 0.1968 0.3628409272 0.0220203343 4.0150583512 0.6543778160 38.2279696474 1.7196325588 12.3710456310 0.4287147567 54.9769145568 2.8247454658
0.0065 0.01 0.7868 0.1967 0.3631901485 0.0488909815 4.2554638011 0.7238160155 39.0518272755 0.9342879500 12.3661696558 0.6612715246 56.0366508809 2.3682664716
0.006999999999999999 0.0 0.7944 0.1986 0.3893817457 0.0234784779 0.0000000000 0.0000000000 38.6176402798 1.8065651870 12.3619902485 0.3716723313 51.3690122740 2.2017159962
0.006999999999999999 0.0005 0.794 0.1985 0.3991599420 0.0089988033 0.1886847555 0.0385978932 39.6207829876 1.1550679715 12.5632983671 0.6008987177 52.7719260522 1.8035633857
0.006999999999999999 0.001 0.7936 0.1984 0.4253515393 0.0375863363 0.4233434616 0.0667986015 38.8566870527 1.0393435431 12.1725237838 0.4974099522 51.8779058374 1.6411384331
0.006999999999999999 0.0015 0.7932 0.1983 0.3827465411 0.0601391114 0.6129860078 0.0830576248 39.1542758925 1.4534017070 12.2435737081 0.5423683492 52.3935821495 2.1389667924
0.006999999999999999 0.002 0.7928 0.1982 0.4050967041 0.0403044346 0.7978396008 0.1262831609 38.9268155703 1.7883374765 12.4574200486 0.5211035472 52.5871719238 2.4760286192
0.006999999999999999 0.0025 0.7924 0.1981 0.4155733430 0.0468529535 1.0621898167 0.1048157343 39.4634511830 2.0343112309 12.6691766856 0.3212862264 53.6103910283 2.5072661451
0.0 0.0015 0.7988 0.1997 0.0000000000 0.0000000000 0.6216061236 0.0691734408 39.0829277485 0.9116411551 12.6796252038 0.4030378138 52.3841590759 1.3838524097
0.0005 0.0045 0.7959999999999999 0.19899999999999998 0.0307314741 0.0092658881 1.8303379077 0.1261086964 38.4645771675 1.8018443485 12.4776205173 0.3168763792 52.8032670666 2.2540953122
0.006999999999999999 0.003 0.792 0.198 0.4225577689 0.0329824678 1.2432122471 0.1613642733 38.7017945009 2.5632415258 12.2491462511 0.6775998138 52.6167107680 3.4351880807
0.006999999999999999 0.0035 0.7916 0.1979 0.4089381383 0.0476990783 1.5401273446 0.0868584626 39.0603646603 1.1553770005 12.5500635773 0.4504721259 53.5594937205 1.7404066673
0.006999999999999999 0.004 0.7912 0.1978 0.3981122782 0.0492389644 1.6914582653 0.1550792891 39.2628226414 0.4477706779 12.4985175538 0.6784528286 53.8509107387 1.3305417600
0.006999999999999999 0.0045 0.7908 0.1977 0.3890325244 0.0554987249 1.8753540677 0.2857749381 39.0054814726 2.0178555568 12.5152351831 0.6203694743 53.7851032478 2.9794986941
0.006999999999999999 0.005 0.7904 0.1976 0.3953185078 0.0290169066 1.9969934786 0.1068269373 38.5542197074 1.3773065406 12.2756158308 0.2277084570 53.2221475246 1.7408588415
0.006999999999999999 0.0055 0.79 0.1975 0.3932231800 0.0185317762 2.3264734578 0.2512553395 38.9079113612 2.2596145587 12.5472773058 0.5422251931 54.1748853048 3.0716268675
0.006999999999999999 0.006 0.7896 0.1974 0.3963661717 0.0478318455 2.5640055358 0.3151465969 38.9469394058 1.7139877950 12.2296423504 0.3354710273 54.1369534637 2.4124372647
0.006999999999999999 0.0065 0.7892 0.1973 0.4050967041 0.0641275287 2.6253041366 0.2037551855 38.3462734075 0.6256291104 12.2972094352 0.3338123080 53.6738836834 1.2273241326
0.006999999999999999 0.006999999999999999 0.7888 0.1972 0.4019537124 0.0588269468 2.8321869142 0.2249156731 38.9280351967 1.7337339868 12.3996049142 0.7553622737 54.5617807375 2.7728388804
0.006999999999999999 0.0075 0.7884 0.1971 0.3813496559 0.0444266591 3.0505631795 0.2416215538 38.4584790356 0.6480154042 12.3027819783 0.8264078565 54.1931738493 1.7604714736
0.0005 0.005 0.7956 0.1989 0.0331760232 0.0118940488 2.1301263772 0.2550961682 39.4378390288 2.8216382781 12.5131454794 0.6925776601 54.1142869086 3.7812061552
0.006999999999999999 0.008 0.7879999999999999 0.19699999999999998 0.3862387541 0.0371161621 3.4202703655 0.4914651395 38.8774207014 0.4352648217 12.2832780775 0.8706975961 54.9672078985 1.8345437194
0.006999999999999999 0.0085 0.7876 0.1969 0.4012552698 0.0314221553 3.7296367413 0.6604284195 38.1785747785 2.1924886846 12.3208927433 0.6987461294 54.6303595329 3.5830853888
0.006999999999999999 0.009000000000000001 0.7872 0.1968 0.4040490402 0.0426336133 3.8167956893 0.2101908597 38.1840630973 1.6169431198 12.2874574848 0.2488610018 54.6923653116 2.1186285946
0.006999999999999999 0.0095 0.7868 0.1967 0.4103350235 0.0654079462 3.7918931327 0.2624695881 37.9407476319 1.8993017471 12.3626868163 0.6419862273 54.5056626044 2.8691655087
0.006999999999999999 0.01 0.7864 0.1966 0.3942708439 0.0426793575 4.1683048532 0.4329637461 38.7139907648 1.3328122753 12.2310354861 0.9094669437 55.5076019480 2.7179223226
0.0075 0.0 0.794 0.1985 0.4155733430 0.0314686951 0.0000000000 0.0000000000 38.4468925848 2.7315509198 12.2066556102 0.5848748327 51.0691215380 3.3478944476
0.0075 0.0005 0.7936 0.1984 0.4351297356 0.0450156953 0.1915581274 0.0590421802 39.6573717794 1.0218591529 12.3097476571 0.5472488401 52.5938072995 1.6731658685
0.0075 0.001 0.7932 0.1983 0.4382727273 0.0688240668 0.3716227672 0.0905808690 38.9737711864 1.2987411990 12.4274676296 0.3172987140 52.2111343105 1.7754448488
0.0075 0.0015 0.7928 0.1982 0.4428126041 0.0135433044 0.6762001899 0.1008913217 39.2920936749 1.7253924870 12.5277734050 0.3070592595 52.9388798739 2.1468863726
0.0075 0.002 0.7924 0.1981 0.4155733430 0.0336414502 0.8878719207 0.1064139450 39.0365819456 2.0630815909 12.5187180225 0.5072544887 52.8587452318 2.7103914748
0.0005 0.0055 0.7952 0.1988 0.0293345889 0.0129541803 2.3092332263 0.0835860986 39.6799348677 1.3416854897 12.7151501660 0.8031207197 54.7336528489 2.2413464883
0.0075 0.0025 0.792 0.198 0.4218593263 0.0318997932 1.1321085332 0.1883319393 39.1256146723 1.4367644092 12.3529348660 0.1532069353 53.0325173978 1.8102030770
0.0075 0.003 0.7916 0.1979 0.4124303513 0.0634930033 1.2709881756 0.2951860399 38.8292454589 1.1505441100 12.2352148935 0.9733723076 52.7478788793 2.4825954608
0.0075 0.0035 0.7912 0.1978 0.4239546541 0.0311101102 1.5334228102 0.3354401056 38.1828434709 1.6883145026 12.3989083463 0.4615885807 52.5391292815 2.5164532991
0.0075 0.004 0.7908 0.1977 0.4470032597 0.0492389644 1.6531466398 0.3593642724 39.0609744735 1.1710661839 12.3264652863 0.4721558892 53.4875896593 2.0518253099
0.0075 0.0045 0.7904 0.1976 0.4148749004 0.0222626865 1.9270747621 0.1904631164 38.9896263295 1.2953017972 12.4887656035 0.6082182513 53.8203415955 2.1162458514
0.0075 0.005 0.79 0.1975 0.4379235060 0.0755933037 2.1569445150 0.3438241605 39.3085586312 2.4759166758 12.4023911858 0.2497174007 54.3058178380 3.1450515407
0.0075 0.0055 0.7896 0.1974 0.4333836291 0.0586608625 2.3322202016 0.2157049988 37.6882849687 1.1680977744 12.2881540527 0.4757186387 52.7420428521 1.9181822744
0.0075 0.006 0.7892 0.1973 0.4480509236 0.0863530425 2.4758887972 0.3028194115 39.3933226654 1.5098531412 12.5960370577 0.4433281115 54.9132994439 2.3423537067
0.0075 0.0065 0.7888 0.1972 0.4176686708 0.0231014573 2.7555636633 0.5080300671 38.8243669533 0.9590436576 12.3675627915 0.3407634013 54.3651620789 1.8309385833
0.0075 0.006999999999999999 0.7884 0.1971 0.4180178921 0.0249491672 2.9298815592 0.2023093259 38.3609089242 1.6807248233 12.6141478227 0.4686902964 54.3229561982 2.3766736128
0.0005 0.006 0.7948 0.1987 0.0258423760 0.0055875407 2.4375771717 0.3475605664 39.1853763655 1.6145412157 12.4218950865 0.6739178188 54.0706909997 2.6416071416
0.0075 0.0075 0.7879999999999999 0.19699999999999998 0.4141764578 0.0335979201 3.0572677140 0.4106945497 38.7761917108 1.0125514304 12.1941173883 0.4914709730 54.4417532709 1.9483148732
0.0075 0.008 0.7876 0.1969 0.4243038754 0.0672466390 3.2018941002 0.3811284715 38.3304182644 1.0828290675 12.1822757342 0.6889672627 54.1388919742 2.2201714407
0.0075 0.0085 0.7872 0.1968 0.4284945310 0.0219315423 3.4518774565 0.3179749517 38.2334579661 1.8303240107 12.3801010135 0.8161754598 54.4939309671 2.9864059645
0.0075 0.009000000000000001 0.7868 0.1967 0.4490985875 0.0292513228 3.7056919754 0.2548803081 39.1164674743 1.7984878925 12.3285549900 0.4494541865 55.5998130272 2.5320737099
0.0075 0.0095 0.7864 0.1966 0.4176686708 0.0317311318 4.1175419494 0.8305409040 38.5036052121 1.5993250652 12.2609879052 0.5111422542 55.2998037375 2.9727393552
0.0075 0.01 0.7859999999999999 0.1965 0.4477017023 0.0276392717 4.1616003187 0.4960208978 38.3060257365 0.9763823425 12.2442702760 0.4251826631 55.1595980335 1.9252251751
0.008 0.0 0.7936 0.1984 0.4477017023 0.0790691310 0.0000000000 0.0000000000 39.4488156663 1.0847958018 12.4239847902 0.6678397041 52.3205021588 1.8317046369
0.008 0.0005 0.7932 0.1983 0.4606228902 0.0699280222 0.2250807997 0.0392577340 38.7298459079 0.6743817134 12.2902437563 0.2202036070 51.7057933541 1.0037710766
0.008 0.001 0.7928 0.1982 0.4745917421 0.0581178107 0.3926941613 0.0669083775 39.0914651333 1.4995473890 12.4156259756 0.3935799637 52.3743770123 2.0181535409
0.008 0.0015 0.7924 0.1981 0.4368758421 0.0449071974 0.6359729831 0.0678343005 39.4530843587 2.3594321141 12.4546337771 0.2719649377 52.9805669610 2.7441385497
0.0005 0.0065 0.7944 0.1986 0.0282869250 0.0148819089 2.6655313434 0.4213233812 39.0469487700 2.1594187044 12.6036993044 0.5682627955 54.3444663428 3.1638867900
0.008 0.002 0.792 0.198 0.4707503078 0.0346134507 0.8093330884 0.1839357060 39.2012315086 1.8889898630 12.1739169196 0.5698351055 52.6552318244 2.6773741252
0.008 0.0025 0.7916 0.1979 0.4504954726 0.0855413984 1.1110371392 0.1710132434 39.5744371847 0.7486896924 12.5807125642 0.5977088248 53.7166823607 1.6029531590
0.008 0.003 0.7912 0.1978 0.4277960884 0.0508953349 1.2958907321 0.1517546650 38.4944580141 1.5208110260 12.3828872850 0.5577521314 52.6010321196 2.2812131573
0.008 0.0035 0.7908 0.1977 0.4463048171 0.0462556757 1.4424326996 0.1917878594 39.0512174623 1.2310471647 12.2811883738 0.2040551599 53.2211433528 1.6731458597
0.008 0.004 0.7904 0.1976 0.4550353495 0.0277273793 1.6483576866 0.1023357949 38.9786496920 0.7690554384 12.5981267613 0.5186770011 53.6801694894 1.4177956137
0.008 0.0045 0.79 0.1975 0.4676073162 0.0271765081 1.8676917426 0.0599671792 38.4767734315 1.8981846089 12.2226766715 0.4217912667 53.0347491618 2.4071195629
0.008 0.005 0.7896 0.1974 0.4658612097 0.0459806567 2.1033082393 0.2228505289 39.1042712104 1.0969724139 12.3229824469 0.5986821657 53.9964231063 1.9644857652
0.008 0.0055 0.7892 0.1973 0.4431618254 0.0430775475 2.3178533421 0.3619891121 38.8987641633 0.8675273773 12.4253779260 0.7813691060 54.0851572568 2.0539631429
0.008 0.006 0.7888 0.1972 0.4693534227 0.0417549521 2.4414083343 0.3490565449 39.4549137983 1.9172705334 12.2735261271 0.4171738024 54.6392016824 2.7252558328
0.008 0.0065 0.7884 0.1971 0.4518923578 0.0495057371 2.6798982029 0.1919026223 38.3212710664 1.3038678898 12.2540222263 0.4039276982 53.7070838534 1.9492039474
0.0005 0.006999999999999999 0.794 0.1985 0.0282869250 0.0051324839 2.9739399285 0.4399586036 38.4536005300 1.5318847350 12.4232882223 0.5607782474 53.8791156058 2.5377540699
0.008 0.006999999999999999 0.7879999999999999 0.19699999999999998 0.4403680550 0.0512011302 2.8273979611 0.1239367761 38.1828434709 1.4914809110 12.3592039769 0.6532841294 53.8098134639 2.3199029467
0.008 0.0075 0.7876 0.1969 0.4595752264 0.0164393862 3.0658878297 0.2927394287 38.8365632173 1.3080537126 12.1662546729 0.2115273787 54.5282809463 1.8287599062
0.008 0.008 0.7872 0.1968 0.4585275625 0.0432019350 3.3752542055 0.5182134187 38.4462827716 1.2567384490 12.1592889940 0.7199345013 54.4393535336 2.5380883040
0.008 0.0085 0.7868 0.1967 0.4648135458 0.0357777176 3.7526237166 0.8026399834 38.4847010030 1.2206955363 12.4044808894 0.3873969664 55.1066191548 2.4465102037
0.008 0.009000000000000001 0.7864 0.1966 0.4672580949 0.0731399799 3.6032083772 0.2839069817 39.0951240125 1.9466819007 12.4448818267 0.5232407269 55.6104723113 2.8269695892
0.008 0.0095 0.7859999999999999 0.1965 0.4305898587 0.0474529937 3.9585487036 0.3874307524 38.5054346517 0.8415917015 12.4664754311 0.4784483393 55.3610486451 1.7549237869
0.008 0.01 0.7856 0.1964 0.4571306773 0.0850667525 4.0619900924 0.8129696236 38.7450912378 1.2880629021 12.4170191113 0.2493440611 55.6812311188 2.4354433393
0.0085 0.0 0.7932 0.1983 0.4885605940 0.0409289743 0.0000000000 0.0000000000 38.3212710664 0.7248049922 12.4929450108 0.4549180277 51.3027766712 1.2206519942
0.0085 0.0005 0.7928 0.1982 0.4515431365 0.0552432329 0.2241230091 0.0769577476 38.6755725334 1.2904580940 12.3341275331 0.4959563339 51.6853662121 1.9186154084
0.0085 0.001 0.7924 0.1981 0.5091646505 0.0831880021 0.4204700897 0.0478512049 39.0390211984 1.0009455302 12.3473623229 0.4945808572 52.3160182615 1.6265655944
0.0005 0.0075 0.7936 0.1984 0.0296838102 0.0038255276 3.0314073668 0.5244986062 38.7487501170 1.2104851852 12.5584223919 0.4921221294 54.3682636859 2.2309314484
0.0085 0.0015 0.792 0.198 0.4749409634 0.0462240263 0.5813789168 0.0430899352 38.8371730305 2.1514071284 12.6392242665 0.5820740647 52.5327171772 2.8227951546
0.0085 0.002 0.7916 0.1979 0.4665596523 0.0430208889 0.7949662289 0.1057914337 39.1420796286 0.6306612483 12.5075729363 0.5651634342 52.9111784461 1.3446370051
0.0085 0.0025 0.7912 0.1978 0.4927512495 0.0565436624 1.0755988856 0.0893572981 39.3494161153 1.0120591791 12.7659996215 0.7565201853 53.6837658719 1.9144803249
0.0085 0.003 0.7908 0.1977 0.4892590366 0.0409289743 1.2614102692 0.1786324474 39.1182969139 0.7071162011 12.6559418958 0.4724846199 53.5249081155 1.3991622427
0.0085 0.0035 0.7904 0.1976 0.4784331764 0.0493379373 1.5075624630 0.1213638282 38.9353529550 1.0276146712 12.3612936806 0.9340079257 53.2826422750 2.1323243624
0.0085 0.004 0.79 0.1975 0.4951957986 0.0259083606 1.6263285020 0.2811796660 38.5932477519 1.7182133671 12.4671719990 0.6114358462 53.1819440515 2.6367372399
0.0085 0.0045 0.7896 0.1974 0.4707503078 0.0590008321 1.8590716268 0.2350317525 38.8786403278 1.1024370206 12.2038693386 0.3541689802 53.4123316010 1.7506385854
0.0085 0.005 0.7892 0.1973 0.4784331764 0.0411429524 2.0506297543 0.2206995713 38.1651588882 2.0582798894 12.1551095867 0.3927308789 52.8493314056 2.7128532920
0.0085 0.0055 0.7888 0.1972 0.4749409634 0.0622358990 2.3417981080 0.3055937560 39.2244044101 0.5390362334 12.1711306481 0.7589534654 54.2122741296 1.6658193538
0.0085 0.006 0.7884 0.1971 0.4812269467 0.0666857246 2.5515542575 0.2262819655 39.0884160673 1.8947256161 12.4692617027 0.5389905280 54.5904589742 2.7266838342
0.0005 0.008 0.7932 0.1983 0.0233978269 0.0149146524 3.3723808336 0.4527179594 38.9158389328 2.1554093925 12.2867609169 0.4993259803 54.5983785102 3.1223679846
0.0085 0.0065 0.7879999999999999 0.19699999999999998 0.4822746106 0.0398418495 2.6885183187 0.1898842585 38.9237665043 2.0362224213 12.2178006963 0.3479773175 54.3123601299 2.6139258468
0.0085 0.006999999999999999 0.7876 0.1969 0.4714487504 0.0398173540 2.9758555098 0.3001172428 38.4810421238 0.9263510065 12.2393943008 0.4868884947 54.1677406848 1.7531740980
0.0085 0.0075 0.7872 0.1968 0.4958942412 0.0575526868 3.0706767829 0.4194816837 38.5279977399 0.9669568474 12.3320378294 0.4158784456 54.4266065934 1.8598696635
0.0085 0.008 0.7868 0.1967 0.5091646505 0.0515902814 3.2248810755 0.2722282955 38.4505514640 0.5475918775 12.3459691871 0.7422864794 54.5305663771 1.6136969338
0.0085 0.0085 0.7864 0.1966 0.4459555958 0.0411192321 3.4786955944 0.2631816269 38.1804042181 0.9990891767 12.1676478086 0.5827005816 54.2727032169 1.8860906173
0.0085 0.009000000000000001 0.7859999999999999 0.1965 0.4676073162 0.0652361833 3.9135325437 0.2299814680 38.4682360467 0.9525945792 12.4448818267 0.3474582271 55.2942577333 1.5952704576
0.0085 0.0095 0.7856 0.1964 0.4721471930 0.0488210873 3.9777045163 0.5858234650 38.5401940039 1.2808632274 12.1760066233 0.2677214058 55.1660523365 2.1832291855
0.0085 0.01 0.7852 0.1963 0.5105615357 0.0318997932 4.1970385723 0.4290046799 38.6517898188 1.6180475889 12.4274676296 0.5247408201 55.7868575564 2.6036928821
0.009000000000000001 0.0 0.7928 0.1982 0.5220858385 0.0688594974 0.0000000000 0.0000000000 39.2744090922 1.0388926234 12.6643007104 0.5083590410 52.4607956411 1.6161111618
0.009000000000000001 0.0005 0.7924 0.1981 0.5070693227 0.0530816371 0.2059249870 0.0528089314 39.1048810236 1.8339523322 12.4191088150 0.5172343709 52.2369841483 2.4570772716
0.0005 0.0085 0.7928 0.1982 0.0289853676 0.0097781963 3.6309843057 0.6468711200 38.5554393338 1.8964621759 12.3787078777 0.7664196873 54.5941168848 3.3195311795
0.009000000000000001 0.001 0.792 0.198 0.4941481347 0.0520796566 0.4616550871 0.1920937414 39.3372198514 2.5711263306 12.4797102210 0.5533994023 52.7727332942 3.3686991309
0.009000000000000001 0.0015 0.7916 0.1979 0.5004341181 0.0455114541 0.6168171704 0.0901341549 38.6755725334 0.9743402816 12.3801010135 0.3223416337 52.1729248354 1.4323275243
0.009000000000000001 0.002 0.7912 0.1978 0.4840207171 0.0412849884 0.8284889012 0.1191670163 38.8182688214 1.3899214682 12.3069613856 0.4997572393 52.4377398253 2.0501307122
0.009000000000000001 0.0025 0.7908 0.1977 0.4819253893 0.0708497633 1.0353716788 0.0442660950 38.5853201804 1.0818807953 12.4462749625 0.6196495010 52.5488922110 1.8166461546
0.009000000000000001 0.003 0.7904 0.1976 0.5060216588 0.0626032140 1.2355499220 0.1833362398 38.6956963689 2.1440983418 12.4629925917 0.4301745193 52.9002605414 2.8202123149
0.009000000000000001 0.0035 0.79 0.1975 0.5081169866 0.0292179499 1.4567995592 0.2145451027 38.1767453389 1.6482175647 12.4100534325 0.3113712985 52.5517153172 2.2033519158
0.009000000000000001 0.004 0.7896 0.1974 0.5217366172 0.0509145009 1.6205817582 0.1267182713 38.8133903158 2.1687159060 12.3661696558 0.3340215510 53.3218783470 2.6803702292
0.009000000000000001 0.0045 0.7892 0.1973 0.5206889533 0.0846931846 1.9136656932 0.1942780980 39.2762385318 0.6227455833 12.3647765200 0.4741657879 54.0753696983 1.3758826538
0.009000000000000001 0.005 0.7888 0.1972 0.5203397320 0.0504138167 2.0429674292 0.3541805656 38.3102944289 1.7255821421 12.3055682498 0.6366401829 53.1791698399 2.7668167073
0.009000000000000001 0.0055 0.7884 0.1971 0.5199905107 0.0338870642 2.1952561405 0.2554698935 38.5536098942 0.7580799737 12.4427921231 0.6713498000 53.7116486685 1.7187867314
0.0005 0.009000000000000001 0.7924 0.1981 0.0307314741 0.0047370681 3.7727373200 0.4274966297 39.3103880708 1.5596804334 12.6615144388 0.6588604348 55.7753713037 2.6507745660
0.009000000000000001 0.006 0.7879999999999999 0.19699999999999998 0.5130060847 0.0565867827 2.3647850833 0.1292698057 38.6578879507 1.5950997440 12.3640799521 0.5685632686 53.8997590708 2.3495196010
0.009000000000000001 0.0065 0.7876 0.1969 0.5077677653 0.0226751945 2.6875605280 0.2858262949 39.0426800776 0.8462256240 12.2533256585 0.5541879381 54.4913340294 1.7089150515
0.009000000000000001 0.006999999999999999 0.7872 0.1968 0.5238319449 0.0154606859 2.9308393499 0.1416753343 38.4481122112 1.0323861859 12.2986025710 0.3530822836 54.2013860770 1.5426044897
0.009000000000000001 0.0075 0.7868 0.1967 0.4878621514 0.0426336133 3.0658878297 0.2163335063 38.7816800296 1.1038622809 12.2157109927 0.6953492179 54.5511410034 2.0581786184
0.009000000000000001 0.008 0.7864 0.1966 0.5084662079 0.0509145009 3.3379003707 0.2608287427 38.2999276045 1.6717132049 12.1773997590 0.2111232794 54.3236939421 2.1945797279
0.009000000000000001 0.0085 0.7859999999999999 0.1965 0.5168475190 0.0498298532 3.4049457153 0.2661899900 38.2090654383 1.0871695208 12.4525440735 0.7824736520 54.5834027461 2.1856630160
0.009000000000000001 0.009000000000000001 0.7856 0.1964 0.5220858385 0.0344297487 3.8943767309 0.6629516560 38.5755631693 0.7123871063 12.1850620058 0.2706271567 55.1770877445 1.6803956677
0.009000000000000001 0.0095 0.7852 0.1963 0.5171967403 0.0315770214 3.8321203395 0.3968259653 38.7664346997 1.0594854529 12.1767031911 0.3554653551 55.2924549706 1.8433537947
0.009000000000000001 0.01 0.7848 0.1962 0.4983387903 0.0592483545 4.2315190352 0.3389875321 38.3474930339 2.0664351354 12.2616844731 0.5162991986 55.3390353325 2.9809702206
0.0095 0.0 0.7924 0.1981 0.5378007968 0.0481874775 0.0000000000 0.0000000000 38.8810795806 2.5515021374 12.3842804208 0.5271762706 51.8031607982 3.1268658855
0.0 0.002 0.7984 0.1996 0.0000000000 0.0000000000 0.8687161080 0.1172423378 39.1536660793 0.6398727763 12.5256837013 0.5288156940 52.5480658886 1.2859308081
0.0005 0.0095 0.792 0.198 0.0349221297 0.0210693633 4.1462756685 0.3244295767 38.7255772155 1.5427594138 12.3139270644 0.9781222011 55.2207020781 2.8663805549
0.0095 0.0005 0.792 0.198 0.5332609199 0.0485204003 0.1762334772 0.0317085122 38.7353342267 1.2601579813 12.1495370436 0.6125774969 51.5943656674 1.9529643907
0.0095 0.001 0.7916 0.1979 0.5395469033 0.0160793560 0.4041876489 0.0463713128 39.1737899148 1.8827350144 12.2073521781 0.2445737036 52.3248766451 2.1897593868
0.0095 0.0015 0.7912 0.1978 0.5500235422 0.0491894033 0.6637489116 0.1521169350 38.7091122592 1.0785014889 12.4999106896 0.5547235022 52.4227954026 1.8345313294
0.0095 0.002 0.7908 0.1977 0.5332609199 0.0694450059 0.8428557607 0.1607262872 38.9347431419 1.3810005805 12.4824964925 0.4615675569 52.7933563150 2.0727394305
0.0095 0.0025 0.7904 0.1976 0.5262764940 0.0861834011 1.0411184227 0.1352622851 38.7835094692 0.7609080847 12.5570292561 0.4705954065 52.9079336420 1.4529491774
0.0095 0.003 0.79 0.1975 0.5517696487 0.0352003980 1.2068162029 0.1460120334 39.3292922798 0.3778756074 12.2902437563 0.2835433457 53.3781218877 .8426313845
0.0095 0.0035 0.7896 0.1974 0.5329116986 0.0530724463 1.3830496801 0.0370455788 39.3744184564 1.8804353023 12.3807975813 0.4704056553 53.6711774164 2.4409589827
0.0095 0.004 0.7892 0.1973 0.5353562477 0.0804149810 1.5995103641 0.1743073705 38.9286450099 0.6818856883 12.3125339286 0.5052763428 53.3760455503 1.4418843826
0.0095 0.0045 0.7888 0.1972 0.5371023542 0.0491199337 1.8312956984 0.2769058703 38.4225000570 2.2017840646 12.3292515579 0.4713454124 53.1201496675 2.9991552810
0.0095 0.005 0.7884 0.1971 0.5227842810 0.0477093043 2.0918147517 0.2382108306 38.6395935549 1.3232277515 12.4316470369 0.5527712749 53.6858396245 2.1619191613
0.0005 0.01 0.7916 0.1979 0.0289853676 0.0118117360 4.4048791405 0.4114443838 39.6842035601 2.3674497110 12.5222008619 0.4890601084 56.6402689301 3.2797659392
0.0095 0.0055 0.7879999999999999 0.19699999999999998 0.5371023542 0.0804149810 2.2441034630 0.1745808270 38.5853201804 1.2936516837 12.3236790148 0.6298545382 53.6902050124 2.1785020299
0.0095 0.006 0.7876 0.1969 0.5025294458 0.0902964996 2.5237783291 0.2965131714 39.0817081222 1.4876122635 12.6071821438 0.4632967205 54.7151980409 2.3377186550
0.0095 0.0065 0.7872 0.1968 0.5140537486 0.0405818588 2.6597845995 0.2328514916 38.0822242935 1.4545669530 12.3773147419 0.7101495065 53.6333773835 2.4381498099
0.0095 0.006999999999999999 0.7868 0.1967 0.5451344440 0.0669704113 2.7871707543 0.2059583956 39.0353623192 1.9479293006 12.3097476571 0.3593534240 54.6774151746 2.5802115315
0.0095 0.0075 0.7864 0.1966 0.5196412894 0.0574933235 3.0706767829 0.4010112813 38.2249205814 2.0406452620 12.0631626259 0.9345085789 53.8784012796 3.4336584457
0.0095 0.008 0.7859999999999999 0.1965 0.5521188700 0.0688027996 3.2258388661 0.2018735487 38.6414229944 1.1610202679 12.1906345488 0.4558641676 54.6100152793 1.8875607838
0.0095 0.0085 0.7856 0.1964 0.5346578051 0.0690858234 3.4250593187 0.3730419322 38.3017570441 1.8153039845 12.2477531154 0.4986297408 54.5092272833 2.7560614809
0.0095 0.009000000000000001 0.7852 0.1963 0.5475789931 0.0803542951 3.8014710391 0.4597953736 38.5133622232 2.3043561803 12.2979060031 0.5139141710 55.1603182585 3.3584200200
0.0095 0.0095 0.7848 0.1962 0.5447852227 0.0239922910 3.9077857998 0.2503482248 38.2846822746 1.1470934727 12.1676478086 0.4719133036 54.9049011057 1.8933472921
0.0095 0.01 0.7844 0.1961 0.5681830496 0.0447548585 4.2104476412 0.2448949106 38.5590982130 1.3775160443 12.4699582706 0.2217056415 55.8076871744 1.8888714549
0.001 0.0 0.7992 0.1998 0.0530816371 0.0200733908 0.0000000000 0.0000000000 38.0822242935 1.6383600460 12.3842804208 0.5197423429 50.5195863514 2.1781757797
0.01 0.0 0.792 0.198 0.5601509598 0.0656461731 0.0000000000 0.0000000000 39.1835469259 1.0711278092 12.5082695042 0.7648378813 52.2519673899 1.9016118636
0.01 0.0005 0.7916 0.1979 0.5667861644 0.0772592433 0.1925159181 0.0317085122 38.0029485780 1.0887677967 12.0666454654 0.6089389914 50.8288961259 1.8066745436
0.01 0.001 0.7912 0.1978 0.5842472293 0.0805059242 0.4463304369 0.1757121678 38.6212991590 1.1379944290 12.7409231777 0.6395145706 52.3928000029 2.0337270916
0.01 0.0015 0.7908 0.1977 0.5758659181 0.0654228608 0.6110704265 0.1021922664 39.1006123312 1.0034005015 12.5026969611 0.2664643032 52.7902456369 1.4374799319
0.01 0.002 0.7904 0.1976 0.5685322709 0.0341880337 0.8035863446 0.0999779286 39.3360002250 1.1953271998 12.5904645146 0.3571702347 53.2985833551 1.6866633968
0.01 0.0025 0.79 0.1975 0.5776120246 0.0328639321 1.0698521418 0.1014715785 39.2256240365 1.3521108449 12.4344333085 0.3174821625 53.3075215114 1.8039285180
0.01 0.003 0.7896 0.1974 0.5825011228 0.0350337022 1.3160043355 0.0764794474 38.9048622952 1.2863075253 12.4797102210 0.5166524344 53.2830779745 1.9144731093
0.01 0.0035 0.7892 0.1973 0.5437375588 0.0228039100 1.4941533941 0.2728610880 39.0701216714 2.0182749590 12.3327343973 0.6901015838 53.4407470216 3.0040415408
0.01 0.004 0.7888 0.1972 0.5357054690 0.0307949034 1.6426109428 0.1767117237 38.2139439439 1.5033101260 12.6009130329 0.5279414783 52.9931733886 2.2387582314
0.01 0.0045 0.7884 0.1971 0.5535157551 0.0276745484 1.9060033681 0.1896328713 38.8048529310 2.2940987651 12.5598155277 0.6017540256 53.8241875819 3.1131602104
0.001 0.0005 0.7988 0.1997 0.0583199565 0.0190765629 0.1973048713 0.0394442326 39.4835750185 1.1178433122 12.4706548385 0.4891989856 52.2098546848 1.6655630933
0.01 0.005 0.7879999999999999 0.19699999999999998 0.5723737052 0.0297474236 2.1588600963 0.3481618371 38.7938762935 2.1461799972 12.3738319025 0.3713536602 53.8989419975 2.8954429181
0.01 0.0055 0.7876 0.1969 0.5835487867 0.0673698479 2.4548174032 0.7129874820 38.6987454349 1.8401046254 12.4553303450 0.5071358645 54.1924419698 3.1275978198
0.01 0.006 0.7872 0.1968 0.5734213691 0.1164033738 2.4797199597 0.3090207257 38.4712851127 1.3799230508 12.0652523296 0.4847912310 53.5896787711 2.2901383813
0.01 0.0065 0.7868 0.1967 0.5643416153 0.0455543085 2.7593948258 0.2158240460 38.7072828196 0.6711536552 12.3599005448 0.6551649584 54.3909198055 1.5876969681
0.01 0.006999999999999999 0.7864 0.1966 0.5814534589 0.0579749426 2.8618784240 0.2709447344 39.2823366637 1.0727763311 12.2129247211 0.3118757758 54.9385932677 1.7135717839
0.01 0.0075 0.7859999999999999 0.1965 0.5535157551 0.0328342313 3.2057252628 0.2851965368 38.9695024940 1.5522514318 12.4602063202 0.7129480340 55.1889498321 2.5832302339
0.01 0.008 0.7856 0.1964 0.5779612459 0.0389503093 3.3407737426 0.3182748520 38.4353061341 1.6810354394 12.4009980500 0.6304859066 54.7550391726 2.6687465073
0.01 0.0085 0.7852 0.1963 0.5828503441 0.0796163287 3.4739066412 0.2964265313 38.7450912378 0.5574159628 12.2999957067 0.4114493889 55.1018439298 1.3449082117
0.01 0.009000000000000001 0.7848 0.1962 0.5608494024 0.0425075628 3.7229322068 0.4249223886 38.7987547991 0.6100253743 12.3424863477 0.4270455406 55.4250227560 1.5045008663
0.01 0.0095 0.7844 0.1961 0.5790089098 0.0430888703 3.9029968466 0.3002028177 38.7597267545 0.8576237270 12.3403966440 0.5639085950 55.5821291549 1.7648240100
0.001 0.001 0.7984 0.1996 0.0527324158 0.0215727198 0.4041876489 0.1341727604 39.4408880948 1.2790886667 12.6127546869 0.5886818787 52.5105628464 2.0235160256
0.01 0.01 0.784 0.196 0.5828503441 0.0768413832 4.4297816971 0.7600055127 38.7457010510 1.6879629273 12.5848919715 0.5836158179 56.3432250637 3.1084256411
0.001 0.0015 0.7979999999999999 0.1995 0.0530816371 0.0140732283 0.6014925202 0.0371444990 39.5421170853 1.7465654634 12.5507601452 0.7221578310 52.7474513878 2.5199410217
0.001 0.002 0.7976 0.1994 0.0565738501 0.0118117360 0.7911350663 0.0691734408 39.1237852327 1.6857142855 12.7088810550 0.6775138803 52.6803752041 2.4442133426
0.001 0.0025 0.7972 0.1993 0.0499386454 0.0113912540 1.1254039987 0.1410263372 39.5177245575 1.4616223733 12.5570292561 0.6154854278 53.2500964577 2.2295253923
0.001 0.003 0.7968 0.1992 0.0558754075 0.0159269416 1.2575791067 0.1150306157 39.4597923038 1.6324625230 12.3717421988 0.8741679958 53.1449890168 2.6375880761
0.001 0.0035 0.7964 0.1991 0.0586691778 0.0150773034 1.4855332783 0.2738276363 38.4450631453 1.9782452876 12.4386127158 0.3613999337 52.4278783172 2.6285501610
0.0 0.0025 0.7979999999999999 0.1995 0.0000000000 0.0000000000 1.0478229571 0.1475619392 38.9932852087 1.9808046824 12.6963428331 0.7343371801 52.7374509989 2.8627038017
0.001 0.004 0.7959999999999999 0.19899999999999998 0.0562246288 0.0219092881 1.6416531522 0.0764794474 39.6427362627 0.6259500025 12.5786228606 0.4300391464 53.9192369043 1.1543778844
0.001 0.0045 0.7956 0.1989 0.0579707352 0.0164393862 1.8504515111 0.1322444948 38.9225468779 0.4392450207 12.4915518750 0.5317436994 53.3225209992 1.1196726011
0.001 0.005 0.7952 0.1988 0.0558754075 0.0217528709 2.0199804539 0.0853240412 38.9390118342 0.7759201380 12.4622960238 0.5532240195 53.4771637194 1.4362210696
0.001 0.0055 0.7948 0.1987 0.0569230713 0.0128026642 2.2939085761 0.4419142622 38.8066823706 0.9576793474 12.3006922746 0.4221316324 53.4582062926 1.8345279062
0.001 0.006 0.7944 0.1986 0.0555261862 0.0224590295 2.5094114695 0.2613908743 38.7816800296 0.6777590170 12.4400058515 0.4018997497 53.7866235368 1.3635086705
0.001 0.0065 0.794 0.1985 0.0555261862 0.0235199960 2.6549956464 0.2656794522 39.0067010990 1.1480889415 12.5542429846 0.7345882189 54.2714659162 2.1718766086
0.001 0.006999999999999999 0.7936 0.1984 0.0502878667 0.0214593574 3.0553521327 0.2256811655 38.8377828436 0.9133251047 12.4386127158 0.3912107812 54.3820355588 1.5516764088
0.001 0.0075 0.7932 0.1983 0.0604152843 0.0234368862 3.1329331743 0.4395580798 38.7957057331 2.1840284035 12.5834988358 0.7367963057 54.5725530275 3.3838196752
0.001 0.008 0.7928 0.1982 0.0600660630 0.0236441129 3.3446049051 0.2863521711 38.9036426688 2.2159252268 12.4420955552 0.2578468131 54.7504091921 2.7837683239
0.001 0.0085 0.7924 0.1981 0.0593676204 0.0110433470 3.6970718596 0.5880865711 38.9255959439 1.6721455913 12.5716571817 0.3012074229 55.2536926056 2.5724829323
0.0 0.003 0.7976 0.1994 0.0000000000 0.0000000000 1.2278875969 0.1984823231 40.1318064461 1.6590057386 12.6538521921 0.7233232824 54.0135462351 2.5808113441
0.001 0.009000000000000001 0.792 0.198 0.0495894241 0.0064770902 3.7238899975 0.3834800426 38.9274253835 1.0988082503 12.4866758998 0.6456308825 55.1875807049 2.1343962656
0.001 0.0095 0.7916 0.1979 0.0590183991 0.0165870926 3.9489707972 0.1001979023 38.8829090202 1.0301519292 12.3891563960 0.7551309924 55.2800546125 1.9020679165
0.001 0.01 0.7912 0.1978 0.0492402028 0.0129541803 4.0974283460 0.3046075403 39.6689582302 1.1532430148 12.2979060031 0.2874387186 56.1135327821 1.7582434540
0.0015 0.0 0.7988 0.1997 0.0859084390 0.0111313432 0.0000000000 0.0000000000 39.1231754195 0.9406506426 12.4699582706 0.7058759254 51.6790421291 1.6576579112
0.0015 0.0005 0.7984 0.1996 0.0848607751 0.0120164607 0.2164606840 0.0559795649 38.9365725814 1.8562216862 12.5451876021 0.5115294056 51.7830816426 2.4357471174
0.0015 0.001 0.7979999999999999 0.1995 0.0866068816 0.0147502080 0.4070610208 0.1134890972 39.8805634093 2.1578000185 12.6615144388 0.5942275242 53.0357457505 2.8802668479
0.0015 0.0015 0.7976 0.1994 0.0855592177 0.0186105792 0.6129860078 0.1280720451 39.6878624392 0.7370278075 12.4323436048 0.6832276429 52.8187512695 1.5669380747
0.0015 0.002 0.7972 0.1993 0.0862576603 0.0186890501 0.8782940143 0.0968458483 39.2134277725 1.1143034289 12.5138420473 0.5737115102 52.6918214944 1.8035498375
0.0015 0.0025 0.7968 0.1992 0.0831146686 0.0161701151 1.0468651665 0.0681580938 39.5640703604 0.9597336099 12.6643007104 0.4562046379 53.3583509059 1.5002664567
0.0015 0.003 0.7964 0.1991 0.1044171677 0.0129541803 1.3121731730 0.2540583673 39.7927503090 1.7376419172 12.2986025710 0.6499601736 53.5079432207 2.6546146384
0.0 0.0035 0.7972 0.1993 0.0000000000 0.0000000000 1.4759553719 0.1780975570 39.5097969859 1.2479346934 12.5061798006 0.5191632176 53.4919321584 1.9451954680
0.0015 0.0035 0.7959999999999999 0.19899999999999998 0.0887022093 0.0183996877 1.4855332783 0.2326780806 39.8397059251 2.0176262860 12.7604270785 0.4274770765 54.1743684912 2.6961811308
0.0015 0.004 0.7956 0.1989 0.0789240130 0.0331594770 1.7307276814 0.1951261899 39.1323226174 1.3244176769 12.5368287875 0.5858396806 53.4788030993 2.1385430244
0.0015 0.0045 0.7952 0.1988 0.0855592177 0.0144832139 1.7460523316 0.1654068659 39.5841941959 1.9037528060 12.4476680983 0.4769328634 53.8634738435 2.5605757492
0.0015 0.005 0.7948 0.1987 0.0768286853 0.0223064676 2.1780159090 0.4221847261 38.8396122832 1.8246540203 12.5841954036 0.4031533691 53.6786522811 2.6722985831
0.0015 0.0055 0.7944 0.1986 0.0876545455 0.0291678190 2.2977397387 0.3495292866 39.1439090682 2.0418126747 12.4741376779 0.6199156755 54.0034410303 3.0404254558
0.0015 0.006 0.794 0.1985 0.0862576603 0.0167626222 2.5505964669 0.4918830775 39.2207455309 1.7966028224 12.4713514063 0.5658155369 54.3289510644 2.8710640590
0.0015 0.0065 0.7936 0.1984 0.0834638899 0.0299109621 2.5927392549 0.3104542095 39.0231660553 1.0841621153 12.4079637288 0.4500626390 54.1073329289 1.8745899259
0.0015 0.006999999999999999 0.7932 0.1983 0.0761302427 0.0332476282 3.0850436425 0.3457823182 38.7731426448 2.0886492783 12.4316470369 0.4068004156 54.3659635669 2.8744796403
0.0015 0.0075 0.7928 0.1982 0.0869561029 0.0244355110 3.2172187504 0.2259574071 39.0902455069 1.0594798370 12.5988233292 0.5027965762 54.9932436894 1.8126693313
0.0015 0.008 0.7924 0.1981 0.0757810214 0.0214820778 3.3695074617 0.2553980657 39.2591637623 1.0190662747 12.4880690356 0.4771891663 55.1925212810 1.7731355845
0.0 0.004 0.7968 0.1992 0.0000000000 0.0000000000 1.6684712900 0.1032638679 39.1207361667 1.4435276642 12.6789286360 0.4127210272 53.4681360927 1.9595125593
0.0015 0.0085 0.792 0.198 0.0925436436 0.0178068621 3.6079973304 0.2973535038 39.1689114092 2.0916980206 12.5730503175 0.5919269780 55.4425027007 2.9987853645
0.0015 0.009000000000000001 0.7916 0.1979 0.0841623325 0.0290000901 3.7497503447 0.3829246488 38.3785935069 2.2517520517 12.3083545213 0.6505063951 54.5208607054 3.3141831857
0.0015 0.0095 0.7912 0.1978 0.0743841362 0.0092658881 3.8809676620 0.3902147670 39.2201357177 0.9925316285 12.4462749625 0.7463308004 55.6217624784 2.1383430840
0.0015 0.01 0.7908 0.1977 0.0932420862 0.0221528551 4.2439703135 0.3795268816 38.9713319336 1.1683460665 12.5033935290 0.9497160933 55.8119378623 2.5197418965
0.002 0.0 0.7984 0.1996 0.1194336834 0.0222626865 0.0000000000 0.0000000000 39.4579628642 2.1032703786 12.5723537496 0.4020204599 52.1497502972 2.5275535250
0.002 0.0005 0.7979999999999999 0.1995 0.1096554871 0.0239312159 0.2193340559 0.0618943252 39.0573155943 0.9803368778 12.5577258240 0.0841204864 51.9440309613 1.1502829053
0.002 0.001 0.7976 0.1994 0.1040679464 0.0204346686 0.4118499740 0.0828364324 39.3207548951 1.3425422193 12.6643007104 0.7028835930 52.5009735259 2.1486969133
0.002 0.0015 0.7972 0.1993 0.1145445853 0.0113912540 0.6330996112 0.1209094506 38.8390024700 2.8735391714 12.7346540667 0.2550846430 52.3213007332 3.2609245190
0.002 0.002 0.7968 0.1992 0.1257196668 0.0325357321 0.8179532042 0.1008913217 39.3908834127 2.4429119687 12.4713514063 0.1958037332 52.8059076900 2.7721427557
0.002 0.0025 0.7964 0.1991 0.1176875770 0.0164690335 1.0516541197 0.2291182552 38.9231566911 1.3368051107 12.3048716819 0.5965972790 52.3973700697 2.1789896784
0.0 0.0045 0.7964 0.1991 0.0000000000 0.0000000000 1.8667339519 0.2561727401 39.5774862507 1.6861986581 12.4121431361 0.4789916023 53.8563633387 2.4213630005
0.002 0.003 0.7959999999999999 0.19899999999999998 0.1107031510 0.0391750965 1.2537479441 0.1426304307 39.1920843107 1.0459204774 12.4776205173 0.6372069602 53.0341559231 1.8649329648
0.002 0.0035 0.7956 0.1989 0.1190844621 0.0297474236 1.4453060716 0.1304003022 38.7603365677 1.4600074139 12.3327343973 0.3372424619 52.6574614987 1.9573976016
0.002 0.004 0.7952 0.1988 0.1229258964 0.0348941808 1.6809225683 0.0785154680 39.6055376577 1.4049524330 12.4999106896 0.4318046734 53.9092968120 1.9501667552
0.002 0.0045 0.7948 0.1987 0.1211797899 0.0272839964 1.9529351093 0.1392457624 39.2853857297 2.1015780119 12.1223708961 0.7391973666 53.4818715250 3.0073051373
0.002 0.005 0.7944 0.1986 0.1093062658 0.0104998945 1.9826266190 0.3476133510 39.6433460759 0.9324153449 12.4525440735 0.3428529488 54.1878230342 1.6333815392
0.002 0.0055 0.794 0.1985 0.1264181094 0.0235407276 2.1598178869 0.2388722937 38.6908178633 1.8224401790 12.4420955552 0.7619395635 53.4191494148 2.8467927638
0.002 0.006 0.7936 0.1984 0.1075601594 0.0184261811 2.3801097335 0.2937779809 38.4993365197 0.7064216725 12.4253779260 0.3721159262 53.4123843386 1.3907417607
0.002 0.0065 0.7932 0.1983 0.1089570445 0.0240532110 2.6521222744 0.0846764930 38.3316378907 3.1959392149 12.6141478227 0.1902229840 53.7068650323 3.4948919029
0.002 0.006999999999999999 0.7928 0.1982 0.1131477001 0.0127645042 2.7498169194 0.3270767379 38.4816519370 0.9289150529 12.2393943008 0.3569093122 53.5840108573 1.6256656072
0.002 0.0075 0.7924 0.1981 0.1166399131 0.0277097802 3.2813907231 0.1964194856 38.5767827956 1.8191127300 12.4978209860 0.3821003433 54.4726344178 2.4253423391
