# Supplementary material for: Multipressure Sampling for Improving the Performance of MOF-based Electronic Noses
Source: ACS Sens. 2024 Jul 12;9(7):3531–9. doi: 10.1021/acssensors.4c00199 (PMC11287752; doi:10.1021/acssensors.4c00199)
Supplement: Supplementary file 2 — se4c00199_si_002.zip [file se4c00199_si_002.zip › Multiplex_Adsorption_Data/Methane_5bar/XAHQAA.csv]

methane_comp CO2_comp N2_comp O2_comp methane_mass methane_error CO2_mass CO2_error N2_mass N2_error O2_mass O2_error total_mass total_error
0.0 0.0 0.8 0.2 0.0000000000 0.0000000000 0.0000000000 0.0000000000 56.3338588380 2.6434599715 17.5036026583 1.2063482013 73.8374614963 3.8498081728
0.0 0.0005 0.7996 0.1999 0.0000000000 0.0000000000 0.1973853007 0.0891549538 57.8631123566 1.8764820484 17.9987746097 0.4914990092 76.0592722670 2.4571360114
0.0 0.005 0.7959999999999999 0.19899999999999998 0.0000000000 0.0000000000 1.9339323842 0.1495009534 57.2516933598 2.4106190885 17.8487713801 0.6973714020 77.0343971241 3.2574914439
0.002 0.008 0.792 0.198 0.1374687094 0.0357999953 3.0716701286 0.3392600561 57.0102322779 2.7339827950 17.6907034608 0.6452235672 77.9100745767 3.7542664136
0.002 0.0085 0.7916 0.1979 0.1407032673 0.0336922329 3.3732926105 0.1960726761 56.1404075619 4.8957215173 17.3874711258 0.8784220611 77.0418745655 6.0039084874
0.002 0.009000000000000001 0.7912 0.1978 0.1334255121 0.0448776691 3.3355898003 0.1904738038 55.5219282996 3.2443068732 17.6681223295 0.5612838676 76.6590659415 4.0409422137
0.002 0.0095 0.7908 0.1977 0.1382773489 0.0207112759 3.6416479069 0.3819791493 56.9763430033 1.8302953763 17.4116651951 0.9576560169 78.1679334542 3.1906418184
0.002 0.01 0.7904 0.1976 0.1431291857 0.0287493792 4.0120225723 0.3532940991 56.5117775299 2.1572252908 17.3826323119 0.6478792500 78.0495615998 3.1871480191
0.0025 0.0 0.7979999999999999 0.1995 0.1584933356 0.0612434299 0.0000000000 0.0000000000 56.5682596544 3.5764871878 17.8536101940 0.5529719658 74.5803631840 4.1907025835
0.0025 0.0005 0.7976 0.1994 0.1681970092 0.0388146944 0.1796428017 0.0734226539 56.9579863128 4.4073034616 17.7665115446 1.0653696319 75.0723376683 5.5849104418
0.0025 0.001 0.7972 0.1993 0.2021598668 0.0674620531 0.3371074798 0.1136074250 56.9382175693 2.5276081993 17.5632813626 1.0751607746 75.0407662785 3.7838384520
0.0025 0.0015 0.7968 0.1992 0.1787093222 0.0394165085 0.6032449639 0.0800872897 57.5157472914 2.5163024145 17.6939293367 0.7319966652 75.9916309142 3.3678028779
0.0025 0.002 0.7964 0.1991 0.1819438801 0.0652948204 0.7828877656 0.2171191867 56.6487466816 1.2819887023 17.9745805404 0.9292202597 75.5881588677 2.4936229691
0.0 0.0055 0.7956 0.1989 0.0000000000 0.0000000000 2.1357533096 0.2828384729 57.4352602641 1.6565254782 17.8568360699 0.9206697304 77.4278496436 2.8600336815
0.0025 0.0025 0.7959999999999999 0.19899999999999998 0.1528328593 0.0488942769 0.9736196292 0.3202877363 57.4338482110 3.0508635333 17.9778064163 0.8594038555 76.5381071158 4.2794494020
0.0025 0.003 0.7956 0.1989 0.1601106145 0.0195416557 1.0955993094 0.1453640242 56.9396296224 4.0551687278 17.3455347390 1.2302139040 75.5408742853 5.4502883117
0.0025 0.0035 0.7952 0.1988 0.1439378252 0.0166509057 1.3683902306 0.3911406224 56.7744194085 5.1128616121 17.5777978042 1.0041027805 75.8645452685 6.5247559207
0.0025 0.004 0.7948 0.1987 0.1601106145 0.0561640715 1.5280727210 0.2115193128 57.5835258407 2.2478359880 17.4681180234 0.4512768647 76.7398271996 2.9667962370
0.0025 0.0045 0.7944 0.1986 0.1512155804 0.0394828105 1.7454183330 0.2622651038 56.2929092978 2.7982232912 17.7729632964 0.7056045904 75.9625065076 3.8055757959
0.0025 0.005 0.794 0.1985 0.1730488460 0.0312766861 1.9095364482 0.2778556907 57.5694053096 2.1154987427 17.3874711258 1.4480194821 77.0394617296 3.8726506016
0.0025 0.0055 0.7936 0.1984 0.1576846961 0.0153428551 2.0514764397 0.1918119232 56.0683928533 1.9774713611 17.6100565632 0.8669507734 75.8876105523 3.0515769128
0.0025 0.006 0.7932 0.1983 0.1819438801 0.0543655957 2.2244658043 0.3039616831 56.6727515845 2.4560470996 17.7294139717 0.6653129552 76.8085752406 3.4796873336
0.0025 0.0065 0.7928 0.1982 0.1803266012 0.0464809455 2.4196332926 0.1340997272 57.0794228803 3.4982754461 17.5955401216 0.8742897401 77.2749228957 4.5531458589
0.0025 0.006999999999999999 0.7924 0.1981 0.1673883697 0.0599921114 2.6635926530 0.2699543224 57.4070192019 4.1293899220 17.4632792095 0.7389016461 77.7012794341 5.1982380019
0.0 0.006 0.7952 0.1988 0.0000000000 0.0000000000 2.2887823630 0.2984091059 55.7436206379 2.6790276018 17.3084371661 1.0873833871 75.3408401670 4.0648200948
0.0025 0.0075 0.792 0.198 0.1487896620 0.0107278148 2.8033148321 0.1754176025 57.2262764038 2.4126794146 18.0052263615 1.0871536825 78.1836072594 3.6859785144
0.0025 0.008 0.7916 0.1979 0.1787093222 0.0359458207 2.8521067042 0.1940554138 56.3042057227 4.3174608565 17.5971530596 0.8879659247 76.9321748087 5.4354280157
0.0025 0.0085 0.7912 0.1978 0.1746661249 0.0257751848 3.1670360604 0.2950940829 55.6730179824 1.7635768907 17.1471433709 0.5848896442 76.1618635386 2.6693358026
0.0025 0.009000000000000001 0.7908 0.1977 0.1568760566 0.0194073472 3.3422432374 0.4086074778 56.4397628213 1.6125869084 17.4390851403 0.8260132261 77.3779672556 2.8666149595
0.0025 0.0095 0.7904 0.1976 0.1811352406 0.0633428514 3.7170535274 0.4738858387 56.8958559760 3.3914517464 17.8439325663 1.0204481120 78.6379773103 4.9491285485
0.0025 0.01 0.79 0.1975 0.1738574854 0.0503698662 3.8057660221 0.5389603481 56.6543948941 2.8863222190 17.6584447018 1.3942950678 78.2924631034 4.8699475011
0.003 0.0 0.7976 0.1994 0.2272276903 0.0766119217 0.0000000000 0.0000000000 57.4903303354 2.5504571920 18.1439390254 0.5810518028 75.8614970511 3.2081209165
0.003 0.0005 0.7972 0.1993 0.2304622481 0.0228717780 0.1707715523 0.0836912001 57.1330808985 1.9855575661 17.5648943005 0.5021394744 75.0992089994 2.5942600186
0.003 0.001 0.7968 0.1992 0.1876043564 0.0528035999 0.3725924777 0.1073751058 57.6979021427 2.3067502912 17.6439282602 1.4023250259 75.9020272370 3.8692540228
0.003 0.0015 0.7964 0.1991 0.2126721799 0.0523059112 0.6054627762 0.1468453077 57.2700500502 1.0608870700 17.4761827132 0.8551309660 75.5643677195 2.1151692549
0.0 0.0065 0.7948 0.1987 0.0000000000 0.0000000000 2.4551182905 0.4110079654 56.4524712993 3.4686693056 17.5277967276 0.8732893538 76.4353863174 4.7529666248
0.003 0.002 0.7959999999999999 0.19899999999999998 0.2256104113 0.0637544402 0.6986108957 0.2279065254 57.4041950957 2.3304027606 17.8455455042 0.4179221524 76.1739619069 3.0399858786
0.003 0.0025 0.7956 0.1989 0.1746661249 0.0435165255 0.9336990066 0.0734226539 57.3533611837 1.5392700217 17.7584468548 0.9081284720 76.2201731700 2.5643376731
0.003 0.003 0.7952 0.1988 0.1900302748 0.0323455787 1.0933814970 0.1186892287 56.2251307485 1.9951186172 17.8939336428 1.1590460346 75.4024761631 3.3051994592
0.003 0.0035 0.7948 0.1987 0.1964993905 0.0537851635 1.2774599235 0.3913417747 56.6021489290 1.0475112117 17.6697352674 0.5360198340 75.7458435104 2.0286579839
0.003 0.004 0.7944 0.1986 0.1956907511 0.0109689194 1.5192014715 0.2901861503 56.1418196150 1.6517376202 17.4923120927 0.3332190841 75.3490239303 2.2861117740
0.003 0.0045 0.794 0.1985 0.1956907511 0.0121026073 1.7054977104 0.3067964868 57.7769771168 2.5309034282 18.0584533139 0.5036293830 77.7366188922 3.3534319053
0.003 0.005 0.7936 0.1984 0.2005425879 0.0658135164 1.8430020771 0.1391401111 56.0486241097 2.2111254845 17.4874732788 0.6679666623 75.5796420535 3.0840457743
0.003 0.0055 0.7932 0.1983 0.2045857852 0.0769865543 2.1024861241 0.3049310542 56.0980459686 2.8287847136 17.7261880958 1.0366561897 76.1313059737 4.2473585118
0.003 0.006 0.7928 0.1982 0.1916475537 0.0444678188 2.2488617403 0.3352933304 56.8789113386 2.9097395594 17.6100565632 0.7051767679 76.9294771958 3.9946774765
0.003 0.0065 0.7924 0.1981 0.1867957169 0.0554139334 2.4240689174 0.2652488756 55.3369493421 2.0027553024 17.2890819107 1.1932427325 75.2368958871 3.5166608439
0.0 0.006999999999999999 0.7944 0.1986 0.0000000000 0.0000000000 2.8010970198 0.3908890365 57.2912308469 1.1770324529 18.0713568176 0.6776950320 78.1636846843 2.2456165214
0.003 0.006999999999999999 0.792 0.198 0.1989253089 0.0452838102 2.6192364057 0.1090117385 55.8834138958 2.0939257443 17.7326398476 0.3094824039 76.4342154580 2.5577036969
0.003 0.0075 0.7916 0.1979 0.1932648327 0.0653748877 2.8254929558 0.4535195828 55.4117881570 1.8204776643 17.6858646470 0.4758577011 76.1164105925 2.8152298359
0.003 0.008 0.7912 0.1978 0.1948821116 0.0458577724 2.9474726360 0.4757504778 56.2914972447 3.5993452598 17.5374743553 0.7666869436 76.9713263476 4.8876404536
0.003 0.0085 0.7908 0.1977 0.1827525196 0.0530013669 3.3666391734 0.3906372885 56.1728847835 2.5968174985 17.2164997028 0.7368425953 76.9387761793 3.7772987492
0.003 0.009000000000000001 0.7904 0.1976 0.2062030641 0.0430937318 3.3355898003 0.4487221448 56.6529828410 2.5693841939 17.3535994288 0.5246785760 77.5483751342 3.5858786465
0.003 0.0095 0.79 0.1975 0.1900302748 0.0375821663 3.6105985338 0.3791356566 57.8842931532 2.0761810203 17.9552252850 0.6481201361 79.6401472468 3.1410189793
0.003 0.01 0.7896 0.1974 0.2142894588 0.0666821187 3.6948754038 0.4652968232 56.6148574070 2.6874661322 18.0568403760 0.8896635899 78.5808626456 4.1091086640
0.0035 0.0 0.7972 0.1993 0.2733201399 0.0459147740 0.0000000000 0.0000000000 57.4338482110 2.7426913547 18.0165169272 0.8010961247 75.7236852781 3.5897022534
0.0035 0.0005 0.7968 0.1992 0.2417832007 0.0767824359 0.1951674883 0.1017296777 57.4832700699 1.0285486356 18.1149061423 0.8760733030 76.0351269012 2.0831340522
0.0035 0.001 0.7964 0.1991 0.2660423847 0.0321020702 0.3637212282 0.1062700152 56.5555511764 2.0965940905 17.4245686987 0.9972914183 74.6098834880 3.2322575942
0.0 0.0075 0.794 0.1985 0.0000000000 0.0000000000 2.8654135784 0.2674648613 55.5078077685 2.3669986461 18.0471627483 1.3984237159 76.4203840952 4.0328872233
0.0035 0.0015 0.7959999999999999 0.19899999999999998 0.2450177586 0.0561640715 0.5877202773 0.0981867390 55.6334804953 3.2263779009 17.7665115446 1.1372756761 74.2327300758 4.5180043875
0.0035 0.002 0.7956 0.1989 0.2514868743 0.0688816547 0.7074821451 0.1025003681 56.4905967333 4.1706264511 17.9487735332 0.6777871581 75.3983392859 5.0197956320
0.0035 0.0025 0.7952 0.1988 0.2506782348 0.0350617718 0.9403524437 0.2782095119 57.2686379971 3.3089993657 17.6907034608 0.8192454669 76.1503721364 4.4415161163
0.0035 0.003 0.7948 0.1987 0.2571473506 0.0673844659 1.0335005631 0.2000461838 57.3943107239 3.3790097536 18.2003918537 0.7515944726 76.8853504913 4.3980348759
0.0035 0.0035 0.7944 0.1986 0.2353140849 0.0486260671 1.3284696080 0.3826995740 56.4341146089 0.9695120048 17.5632813626 0.3952718282 75.5611796644 1.7961094741
0.0035 0.004 0.794 0.1985 0.2159067377 0.0381348749 1.5280727210 0.2105870944 57.9407752776 4.0515403844 17.8810301392 1.1160038796 77.5657848755 5.4162662333
0.0035 0.0045 0.7936 0.1984 0.2312708876 0.0400745925 1.6988442733 0.2703184859 56.8181930549 2.5491465936 17.7842538620 0.4925564978 76.5325620778 3.3520961698
0.0035 0.005 0.7932 0.1983 0.2280363297 0.0473175023 1.8540911390 0.2688588722 56.2830249261 2.0850512211 17.7229622199 0.8347230514 76.0881146147 3.2359506470
0.0035 0.0055 0.7928 0.1982 0.2223758535 0.0427891786 2.0182092542 0.0805771248 56.6812239032 3.8803815531 17.4052134433 0.9487256612 76.3270224542 4.9524735177
0.0035 0.006 0.7924 0.1981 0.2328881665 0.0640001230 2.1978520559 0.1493692925 55.5120439278 1.6970176240 17.5681201764 1.1243739446 75.5109043266 3.0347609841
0.0 0.008 0.7936 0.1984 0.0000000000 0.0000000000 3.0871948151 0.4988056743 56.2872610854 1.9849388834 18.0052263615 0.3018565006 77.3796822620 2.7856010583
0.0035 0.0065 0.792 0.198 0.2369313639 0.0584462321 2.4573361029 0.3511154919 55.6673697699 3.1731771104 17.3535994288 0.8042335719 75.7152366655 4.3869724063
0.0035 0.006999999999999999 0.7916 0.1979 0.2361227244 0.0341548482 2.6214542180 0.3744360935 56.7348819214 2.3665504616 17.9326441537 1.1745732676 77.5251030175 3.9497146709
0.0035 0.0075 0.7912 0.1978 0.2183326561 0.0624278048 2.8831560774 0.5527649846 56.8817354449 2.9254060154 17.9261924019 0.8068817826 77.9094165803 4.3474805874
0.0035 0.008 0.7908 0.1977 0.2385486428 0.0589808124 3.0384029431 0.3328196764 56.1545280930 3.1680455527 17.5342484794 0.9932555202 76.9657281583 4.5531015617
0.0035 0.0085 0.7904 0.1976 0.2126721799 0.0333802611 3.1093729388 0.5823351958 56.7461783463 2.4097190037 17.7519951030 0.7943387814 77.8202185680 3.8197732420
0.0035 0.009000000000000001 0.79 0.1975 0.2434004796 0.0539793344 3.5928560349 0.2687124748 56.3564516878 2.1974268696 17.6681223295 0.9118678773 77.8608305318 3.4319865561
0.0035 0.0095 0.7896 0.1974 0.2183326561 0.0245272494 3.6394300946 0.4197235540 56.0133227820 2.9612285597 17.7697374205 1.3121267591 77.6408229532 4.7176061222
0.0035 0.01 0.7892 0.1973 0.2345054455 0.0302565184 3.8589935189 0.2701728794 55.7252639475 1.8781983770 17.2035961992 0.7140343511 77.0223591111 2.8926621259
0.004 0.0 0.7968 0.1992 0.2846410924 0.0806372098 0.0000000000 0.0000000000 56.9523381004 2.0273975123 17.5052155963 0.7345228056 74.7421947891 2.8425575277
0.004 0.0005 0.7964 0.1991 0.2684683031 0.0398126643 0.1840784265 0.0535958576 57.4140794675 3.5923696812 17.8713525115 0.9108173643 75.7379787086 4.5965955674
0.0 0.0085 0.7932 0.1983 0.0000000000 0.0000000000 3.2113923077 0.4248948811 57.5341039818 3.2578975535 17.6939293367 0.3876423817 78.4394256262 4.0704348163
0.004 0.001 0.7959999999999999 0.19899999999999998 0.2611905479 0.0417370783 0.3415431045 0.1044022069 55.4372051130 3.9768590105 17.8003832416 1.7777591090 73.8403220070 5.9007574047
0.004 0.0015 0.7956 0.1989 0.2652337452 0.0441727405 0.6032449639 0.0775917433 57.3081754842 2.4657859937 17.8616748838 1.0716221863 76.0383290771 3.6591726638
0.004 0.002 0.7952 0.1988 0.2636164663 0.0764410272 0.7673630791 0.1691363678 55.7012590446 2.0779089604 17.6003789355 0.8562619554 74.3326175255 3.1797483108
0.004 0.0025 0.7948 0.1987 0.2409745612 0.0729749518 1.0002333776 0.1487092393 55.7549170628 4.3445549306 18.0278074928 0.6783243110 75.0239324944 5.2445634327
0.004 0.003 0.7944 0.1986 0.2757460583 0.0812511666 1.0933814970 0.0411342916 56.5965007166 2.7144259482 17.5358614174 0.5888968775 75.5014896893 3.4257082839
0.004 0.0035 0.794 0.1985 0.2514868743 0.0336922329 1.3484299193 0.1495009534 56.1587642524 3.1408759201 17.3035983523 0.5639842306 75.0622793983 3.8880533370
0.004 0.004 0.7936 0.1984 0.2636164663 0.0743596644 1.5657755312 0.0706922256 54.9542829492 2.8040061299 17.5455390451 0.8077969437 74.3292139918 3.7568549636
0.004 0.0045 0.7932 0.1983 0.2531041532 0.0398126643 1.7609430196 0.2599291233 57.4677374857 1.1261634804 17.7665115446 0.4805364191 77.2482962031 1.9064416871
0.004 0.005 0.7928 0.1982 0.2814065346 0.0895511165 1.8141705164 0.1645371663 55.8283438245 2.4901603643 17.5552166728 0.4580743785 75.4791375483 3.2023230256
0.004 0.0055 0.7924 0.1981 0.2611905479 0.0579969846 2.0913970623 0.2431920002 57.1613219607 2.2616207171 18.1761977845 1.0826839247 77.6901073554 3.6454936266
0.0 0.009000000000000001 0.7928 0.1982 0.0000000000 0.0000000000 3.3666391734 0.4365430003 56.9000921353 1.6130418603 18.1036155766 0.6201237774 78.3703468853 2.6697086380
0.004 0.006 0.792 0.198 0.2894929292 0.0149980278 2.3841482947 0.2661374841 56.2321910141 2.1247641322 17.8148996831 0.9683540014 76.7207319211 3.3742536455
0.004 0.0065 0.7916 0.1979 0.2717028610 0.0627204041 2.4728607894 0.2918762412 55.8579969398 3.5001786109 17.7068328403 0.5236064652 76.3093934305 4.3783817214
0.004 0.006999999999999999 0.7912 0.1978 0.2967706845 0.0662097483 2.5438307852 0.2890312436 57.0667144023 4.7155758335 17.5971530596 0.9761673186 77.5044689316 6.0469841440
0.004 0.0075 0.7908 0.1977 0.2539127927 0.0542210702 2.8299285805 0.4474048248 55.4357930598 0.5302555557 17.8052220554 0.7030189482 76.3248564884 1.7349003989
0.004 0.008 0.7904 0.1976 0.2967706845 0.0635901244 3.1027195017 0.1920169601 56.4397628213 2.9211143752 17.5697331144 0.3571264632 77.4089861219 3.5338479229
0.004 0.0085 0.79 0.1975 0.3000052423 0.0520050118 3.2446594932 0.3988610839 56.2547838639 3.4054482257 17.6519929500 0.4175484849 77.4514415494 4.2738628063
0.004 0.009000000000000001 0.7896 0.1974 0.2878756503 0.0520050118 3.2712732416 0.3357624364 55.5219282996 1.3729048996 17.7842538620 1.0448253010 76.8653310535 2.8054976488
0.004 0.0095 0.7892 0.1973 0.2757460583 0.0496902208 3.5019257278 0.3725396689 56.2152463768 0.9402789458 17.1939185715 0.6969683877 77.1868367344 2.0594772232
0.004 0.01 0.7888 0.1972 0.2757460583 0.0336922329 3.7037466532 0.3554039994 55.5148680340 2.2491306764 17.6455411982 0.7710450771 77.1399019437 3.4092719858
0.0045 0.0 0.7964 0.1991 0.3145607527 0.0850264308 0.0000000000 0.0000000000 56.3140900945 1.3554356574 17.9907099199 0.7498617755 74.6193607671 2.1903238637
0.0 0.0095 0.7924 0.1981 0.0000000000 0.0000000000 3.6860041543 0.3276362733 56.6049730352 1.5150902173 17.8310290627 0.9576560169 78.1220062522 2.8003825075
0.0045 0.0005 0.7959999999999999 0.19899999999999998 0.2951534055 0.0399438431 0.1885140512 0.0578334709 57.8885293126 2.3876377608 18.1987789158 1.0061733965 76.5709756851 3.4915884713
0.0045 0.001 0.7956 0.1989 0.3113261949 0.0265746046 0.4080774756 0.0760551210 58.0466792609 3.0184477453 17.8890948289 0.8713090221 76.6551777603 3.9923864930
0.0045 0.0015 0.7952 0.1988 0.3064743581 0.0340781817 0.5633243413 0.1433194213 57.9647801805 2.4569399508 17.4842474029 0.6310690594 76.3188262828 3.2654066132
0.0045 0.002 0.7948 0.1987 0.3323508210 0.0416743629 0.7851055780 0.1355589620 57.0074081717 2.1875906684 17.7132845921 1.3443661250 75.8381491628 3.7091901183
0.0045 0.0025 0.7944 0.1986 0.2878756503 0.0777976730 0.9714018168 0.1663211415 56.7405301338 4.3717364976 17.4084393192 1.3284421748 75.4082469201 5.9442974869
0.0045 0.003 0.794 0.1985 0.2773633372 0.0349122540 1.1754405546 0.2884861582 57.3858384053 2.9403136856 17.8310290627 1.1744580869 76.6696713598 4.4381701847
0.0045 0.0035 0.7936 0.1984 0.3129434738 0.0542692882 1.4504492881 0.0760551210 57.0102322779 2.0716970305 17.5019897204 0.4356007630 76.2756147602 2.6376222027
0.0045 0.004 0.7932 0.1983 0.3089002765 0.0467614607 1.5835180302 0.2576483323 56.9452778348 3.3731297778 17.7907056139 0.4958833397 76.6284017554 4.1734229105
0.0045 0.0045 0.7928 0.1982 0.2846410924 0.0528035999 1.6500524012 0.1960726761 56.8478461702 2.6256352067 17.7197363440 0.7928307867 76.5022760078 3.6673422694
0.0045 0.005 0.7924 0.1981 0.2814065346 0.0321834444 1.7764677061 0.3077569289 57.1415532172 2.5417363910 17.5826366180 0.8966774553 76.7820640759 3.7783542196
0.0 0.001 0.7992 0.1998 0.0000000000 0.0000000000 0.3748102901 0.1480462434 57.4225517861 3.8094398018 17.5794107421 0.8513745964 75.3767728183 4.8088606416
0.0 0.01 0.792 0.198 0.0000000000 0.0000000000 3.6327766575 0.3373991710 55.9766094011 0.6505014661 17.5810236801 0.7052062812 77.1904097387 1.6931069183
0.0045 0.0055 0.792 0.198 0.3129434738 0.0475930871 2.1246642478 0.2491858021 56.1488798806 1.9899510947 17.3648899945 0.8349598858 75.9513775967 3.1216898697
0.0045 0.006 0.7916 0.1979 0.2943447661 0.0336922329 2.1778917446 0.4098094792 56.5499029639 3.0930423069 17.2600490276 0.7345794730 76.2821885022 4.2711234920
0.0045 0.0065 0.7912 0.1978 0.2959620450 0.0750598650 2.4218511050 0.2740053103 56.7475903994 2.9757638204 17.6519929500 1.0612788542 77.1173964994 4.3861078499
0.0045 0.006999999999999999 0.7908 0.1977 0.3040484397 0.0620917173 2.7944435827 0.2013206884 56.3818686438 1.6359694137 17.3745676222 1.3340313286 76.8549282884 3.2334131480
0.0045 0.0075 0.7904 0.1976 0.3105175554 0.0760980868 2.7345626488 0.2782802222 56.8026604707 2.9405116908 17.1874668197 1.0910616218 77.0352074946 4.3859516216
0.0045 0.008 0.79 0.1975 0.3145607527 0.0762697497 2.9275123247 0.0465212247 55.7746858063 3.6164485841 17.5165061620 1.1173830662 76.5332650457 4.8566226247
0.0045 0.0085 0.7896 0.1974 0.3056657186 0.0654148846 3.1847785593 0.4066285037 56.0655687471 2.8513404931 17.6503800120 1.2141727241 77.2063930370 4.5375566055
0.0045 0.009000000000000001 0.7892 0.1973 0.2846410924 0.0666036230 3.4952722907 0.2724932473 56.0980459686 3.2184974588 17.7778021102 0.4211714255 77.6557614619 3.9787657546
0.0045 0.0095 0.7888 0.1972 0.3145607527 0.0355801366 3.7325782140 0.2641339111 56.6021489290 4.8344953774 17.6713482054 1.3668504816 78.3206361011 6.5010599067
0.0045 0.01 0.7884 0.1971 0.2943447661 0.0416743629 3.7547563377 0.4657617187 55.3143564924 2.2418779064 17.4229557607 1.0940714001 76.7864133569 3.8433853881
0.0005 0.0 0.7996 0.1999 0.0363887760 0.0216980738 0.0000000000 0.0000000000 55.9074187987 2.6669881877 17.8568360699 0.4931899026 73.8006436446 3.1818761641
0.005 0.0 0.7959999999999999 0.19899999999999998 0.3380112973 0.0237690490 0.0000000000 0.0000000000 56.9071524008 3.4848189136 17.7939314898 0.7867169967 75.0390951879 4.2953049593
0.005 0.0005 0.7956 0.1989 0.3339680999 0.0771562406 0.1862962388 0.0678520112 57.6018825311 2.2019627014 17.8745783874 1.5668461494 75.9967252572 3.9138171026
0.005 0.001 0.7952 0.1988 0.3339680999 0.0768164933 0.3681568530 0.0965703860 57.6047066374 2.0008947032 17.9197406500 0.3748129097 76.2265722403 2.5490944922
0.005 0.0015 0.7948 0.1987 0.3501408893 0.1145417182 0.5189680939 0.1217980877 56.5640234950 2.6236174785 17.6923163988 1.0730778130 75.1254488770 3.9330350974
0.005 0.002 0.7944 0.1986 0.3234557869 0.0746405329 0.7762343285 0.1834226028 57.4098433081 2.4590587679 17.9390959055 1.0988642167 76.4486293290 3.8159861203
0.005 0.0025 0.794 0.1985 0.3606532024 0.0909710416 0.9048674458 0.0763133735 56.2816128730 2.7317823403 17.7729632964 1.2223643647 75.3200968176 4.1214311201
0.005 0.003 0.7936 0.1984 0.3339680999 0.0475930871 1.1288664949 0.1116861770 56.6162694601 2.8669616423 17.4132781330 1.0237976746 75.4923821879 4.0500385810
0.005 0.0035 0.7932 0.1983 0.3258817053 0.0523059112 1.3085092966 0.2334504316 57.0681264554 3.3647539765 17.6148953771 0.8577676215 76.3174128344 4.5082779408
0.005 0.004 0.7928 0.1982 0.3129434738 0.0984549684 1.5081124097 0.0898145555 56.5527270701 2.7928682882 17.6794128951 0.8980690201 76.0531958487 3.8792068322
0.005 0.0045 0.7924 0.1981 0.3177953106 0.0973865161 1.7875567680 0.3955920816 56.2689043950 1.7880495731 17.7100587162 1.3717371137 76.0843151898 3.6527652845
0.0005 0.0005 0.7992 0.1998 0.0274937419 0.0225260890 0.1752071770 0.0846263263 55.6843144073 2.6325154227 17.7471562891 0.6219000159 73.6341716153 3.3615678539
0.005 0.005 0.792 0.198 0.3299249026 0.0461987270 1.9206255100 0.2138320790 56.4891846802 2.2292736772 17.8826430771 1.1399535257 76.6223781699 3.6292580089
0.005 0.0055 0.7916 0.1979 0.3671223181 0.0767824359 2.0492586273 0.3970813280 58.3347380954 1.4654798492 18.0374851206 0.5894267630 78.7886041614 2.5287703761
0.005 0.006 0.7912 0.1978 0.3234557869 0.0580871120 2.2843467382 0.4212676066 55.8763536303 3.2070757151 17.0939164185 1.4006989433 75.5780725739 5.0871293770
0.005 0.0065 0.7908 0.1977 0.3283076237 0.0755807586 2.4151976679 0.2394415804 56.4821244146 3.4445761457 17.7729632964 0.8874618548 76.9985930026 4.6470603395
0.005 0.006999999999999999 0.7904 0.1976 0.3323508210 0.0720370241 2.6791173396 0.5462485817 56.1446437212 2.8320083110 17.3423088631 0.6822250885 76.4984207449 4.1325190053
0.005 0.0075 0.79 0.1975 0.3501408893 0.0570878847 2.9208588876 0.0987860533 56.4778882553 1.9784592531 17.7745762343 1.1123426358 77.5234642665 3.2466758269
0.005 0.008 0.7896 0.1974 0.3517581682 0.0289307651 3.0250960689 0.4097614669 56.7193493372 3.6040353549 17.7858668000 0.7903461800 77.8820703743 4.8330737669
0.005 0.0085 0.7892 0.1973 0.3129434738 0.1056319642 3.2890157406 0.3382727356 57.2178040851 2.6567230468 17.4455368921 0.2801873324 78.2653001916 3.3808150790
0.005 0.009000000000000001 0.7888 0.1972 0.3509495288 0.0236587512 3.3466788621 0.2471244142 55.7506809035 2.4823492069 17.3035983523 1.1487742228 76.7519076467 3.9019065951
0.005 0.0095 0.7884 0.1971 0.3363940183 0.0574987584 3.3400254250 0.4504725792 55.2352815182 2.5622224107 17.7342527855 0.6902922195 76.6459537470 3.7604859678
0.0005 0.001 0.7988 0.1997 0.0347714971 0.0278247189 0.4080774756 0.1519808416 56.4327025558 2.9398796549 17.9826452302 1.1718590873 74.8581967587 4.2915443027
0.005 0.01 0.7879999999999999 0.19699999999999998 0.3412458551 0.0602097113 3.8345975829 0.7786258817 56.7984243113 1.2697616232 17.8036091175 0.7572636328 78.7778768668 2.8658608490
0.0055 0.0 0.7956 0.1989 0.3727827944 0.0394165085 0.0000000000 0.0000000000 55.9328357547 0.7072342397 17.8826430771 0.7135386660 74.1882616262 1.4601894142
0.0055 0.0005 0.7952 0.1988 0.3598445629 0.0169621646 0.1796428017 0.0513460685 55.7718617001 2.2435493283 17.7874797380 0.6171126743 74.0988288027 2.9289702357
0.0055 0.001 0.7948 0.1987 0.3477149709 0.1297860047 0.3836815395 0.0723428501 56.9975237999 3.2057648674 17.6632835156 0.3681458002 75.3922038259 3.7760395224
0.0055 0.0015 0.7944 0.1986 0.3655050392 0.0883750823 0.6010271515 0.1405470236 56.4496471931 2.7519259586 17.7407045373 0.9855248874 75.1568839211 3.9663729519
0.0055 0.002 0.794 0.1985 0.3452890525 0.0292007314 0.7695808914 0.1858733183 56.5033052113 3.6299928098 17.5794107421 1.2849923483 75.1975858973 5.1300592078
0.0055 0.0025 0.7936 0.1984 0.3630791208 0.0620917173 0.9425702561 0.1723626927 56.1615883586 2.6860442308 17.5697331144 1.0024432082 75.0369708499 3.9229418490
0.0055 0.003 0.7932 0.1983 0.3727827944 0.0225260890 1.1466089938 0.1448216192 57.8348712944 1.8274520551 17.7665115446 1.1485658563 77.1207746272 3.1433656196
0.0055 0.0035 0.7928 0.1982 0.3420544946 0.0420492523 1.2752421111 0.1871392126 56.6106212477 2.6428172516 17.8761913253 0.7547170911 76.1041091787 3.6267228076
0.0055 0.004 0.7924 0.1981 0.3897642232 0.0876320468 1.4282711645 0.2293694103 56.2110102174 2.6201953415 17.5100544102 0.8045569911 75.5391000153 3.7417537897
0.0005 0.0015 0.7984 0.1996 0.0363887760 0.0191359024 0.6254230876 0.1195151902 58.4251094945 3.1024757425 18.1439390254 0.5748398625 77.2308603835 3.8159666976
0.0055 0.0045 0.792 0.198 0.3566100050 0.0797894032 1.7520717701 0.2108671926 55.7605652752 2.4489153679 17.5648943005 0.4296595452 75.4341413508 3.1692315089
0.0055 0.005 0.7916 0.1979 0.3744000733 0.0321834444 1.9738530068 0.2593987325 55.6701938762 3.6829203765 17.9326441537 0.2886392913 75.9510911100 4.2631418447
0.0055 0.0055 0.7912 0.1978 0.3460976920 0.0453415333 2.0803080004 0.4381175924 55.1576185971 1.1902058214 18.0020004856 0.3538772634 75.5860247751 2.0275422105
0.0055 0.006 0.7908 0.1977 0.3663136786 0.0656145032 2.2200301796 0.1862962388 55.3651904043 2.4481499052 17.5003767824 0.8687733601 75.4519110449 3.5688340073
0.0055 0.0065 0.7904 0.1976 0.3663136786 0.0631774651 2.4041086060 0.3323464168 55.9088308518 0.5389087330 17.6632835156 0.9707903589 76.3425366520 1.9052229738
0.0055 0.006999999999999999 0.79 0.1975 0.3517581682 0.0644886806 2.6148007809 0.3352933304 55.9992022509 3.1034807286 17.9842581681 0.9820130024 76.9500193681 4.4852757420
0.0055 0.0075 0.7896 0.1974 0.3857210258 0.0606425689 2.8875917021 0.1026921370 56.9212729320 1.6474829749 17.7552209789 0.7335304175 77.9498066388 2.5443480983
0.0055 0.008 0.7892 0.1973 0.3606532024 0.0748854287 2.9918288834 0.4044453128 56.0641566940 2.9514733978 17.4310204505 0.8575370861 76.8476592303 4.2883412254
0.0055 0.0085 0.7888 0.1972 0.3695482365 0.1067404097 3.1426401243 0.2315888906 55.8255197183 3.8047639391 17.6665093915 0.3528760276 77.0042174706 4.4959692670
0.0055 0.009000000000000001 0.7884 0.1971 0.3582272840 0.1127000915 3.4509160434 0.1945616902 56.0458000035 2.7616149060 17.4955379686 0.3970056001 77.3504812995 3.4658822878
0.0005 0.002 0.7979999999999999 0.1995 0.0315369392 0.0094302757 0.7340958935 0.1519808416 56.9029162415 3.0068788232 17.8503843181 1.1695568690 75.5189333923 4.3378468095
0.0055 0.0095 0.7879999999999999 0.19699999999999998 0.3744000733 0.0666036230 3.4841832289 0.1714470810 56.8930318697 2.1076310591 17.3261794836 0.8618946410 78.0777946555 3.2075764041
0.0055 0.01 0.7876 0.1969 0.3970419784 0.0616690322 3.8723003931 0.3269750491 55.8424643556 3.3208367123 17.1874668197 0.9184630124 77.2992735468 4.6279438060
0.006 0.0 0.7952 0.1988 0.3897642232 0.0263770212 0.0000000000 0.0000000000 57.4437325828 3.8944762692 18.2165212333 1.1059815685 76.0500180393 5.0268348589
0.006 0.0005 0.7948 0.1987 0.3824864680 0.0883750823 0.2217812367 0.1021157500 57.2841705813 0.9978570812 18.0503886242 1.0716221863 75.9388269102 2.2599700998
0.006 0.001 0.7944 0.1986 0.4010851757 0.1059780562 0.3615034159 0.0825073894 57.0525938712 1.9436827715 18.2132953574 0.5988845350 76.0284778202 2.7310527521
0.006 0.0015 0.794 0.1985 0.3929987810 0.0403996148 0.5367105929 0.0604938561 57.0977795707 3.9647514482 17.8358678765 0.5255901307 75.8633568211 4.5912350498
0.006 0.002 0.7936 0.1984 0.4229184413 0.0484104294 0.7518383925 0.1995538222 56.4439989806 1.7613368869 17.7100587162 0.4942016618 75.3288145306 2.5035028003
0.006 0.0025 0.7932 0.1983 0.3913815021 0.0902493814 1.0179758765 0.1519808416 56.1644124648 2.2472682182 17.5858624939 0.9437327388 75.1596323373 3.4332311800
0.006 0.003 0.7928 0.1982 0.4407085096 0.0763725623 1.1732227422 0.1787507238 56.4764762022 2.7698335098 17.5165061620 0.3710458501 75.6069136160 3.3960026460
0.006 0.0035 0.7924 0.1981 0.3776346312 0.0505254091 1.3728258553 0.3087143831 55.8975344269 2.4158805069 17.5197320379 0.9525132665 75.1677269513 3.7276335656
0.0005 0.0025 0.7976 0.1994 0.0347714971 0.0174186272 0.8937783840 0.1364270112 57.6498923369 2.0989892820 17.9149018362 0.6708425925 76.4933440542 2.9236775129
0.006 0.004 0.792 0.198 0.4083629309 0.0943027567 1.4881520984 0.1620066014 57.2516933598 2.8345924277 17.7310269096 0.8741230886 76.8792352987 3.9650248744
0.006 0.0045 0.7916 0.1979 0.4002765363 0.0543655957 1.7542895825 0.2053842739 57.7303793642 0.8012900636 17.8261902488 0.7053243222 77.7111357318 1.7663642554
0.006 0.005 0.7912 0.1978 0.4010851757 0.0966856906 2.0204270665 0.1737270625 56.7009926467 2.1158757160 17.7826409241 1.2775853353 76.9051458130 3.6638738044
0.006 0.0055 0.7908 0.1977 0.3857210258 0.0706067754 2.2266836167 0.1920169601 57.0356492339 2.9651716680 17.6068306873 1.0208967145 77.2548845637 4.2486921180
0.006 0.006 0.7904 0.1976 0.3962333389 0.0753381231 2.2821289259 0.2435153939 55.5600537336 3.3399829235 17.3987616914 0.7416428318 75.6371776898 4.4004792723
0.006 0.0065 0.79 0.1975 0.4083629309 0.0445853034 2.3996729813 0.4193014619 55.4202604756 1.0844200159 17.4519886439 0.9120162218 75.6802850317 2.4603230030
0.006 0.006999999999999999 0.7896 0.1974 0.3978506179 0.0720733240 2.7123845251 0.4722638630 55.9257754891 1.8462269076 17.4648921475 0.7471646723 76.5009027796 3.1377287669
0.006 0.0075 0.7892 0.1973 0.3808691890 0.0599484966 2.8543245166 0.4423632336 55.5826465833 1.0426499196 17.3310182975 0.4695838314 76.1488585864 2.0145454812
0.006 0.008 0.7888 0.1972 0.4301961965 0.0724353218 3.0339673183 0.2290260427 55.0573628263 2.5548314036 17.4310204505 0.6098185435 75.9525467916 3.4661113116
0.006 0.0085 0.7884 0.1971 0.4091715704 0.0584014628 3.1692538727 0.2636866053 55.9243634360 4.2067524528 17.2794042830 0.6234876278 76.7821931621 5.1523281487
0.0005 0.003 0.7972 0.1993 0.0380060550 0.0082465368 1.1865296165 0.1450930752 56.4355266620 3.4093009861 18.3874926562 0.8557392106 76.0475549897 4.4183798087
0.006 0.009000000000000001 0.7879999999999999 0.19699999999999998 0.3816778285 0.0711602731 3.1869963717 0.4803189725 56.0613325877 3.2672919590 17.4019875674 0.4924508512 77.0319943553 4.3112220558
0.006 0.0095 0.7876 0.1969 0.4140234072 0.0391501777 3.7037466532 0.4386561514 56.3762204313 2.7370965919 17.1745633161 0.5115429601 77.6685538078 3.7264458811
0.006 0.01 0.7872 0.1968 0.3744000733 0.0575442299 3.7281425893 0.5440470490 55.7365603724 2.5383766759 17.2616619655 0.8437746941 77.1007650005 3.9837426489
0.0065 0.0 0.7948 0.1987 0.4245357203 0.0389492345 0.0000000000 0.0000000000 57.8828811001 0.3624990887 17.8955465808 0.3982356543 76.2029634012 .7996839775
0.0065 0.0005 0.7944 0.1986 0.4884182382 0.0736528075 0.2106921749 0.0485898345 56.5555511764 3.1451035221 17.8261902488 0.7873120078 75.0808518383 4.0546581719
0.0065 0.001 0.794 0.1985 0.4447517069 0.0640818079 0.3770281024 0.0701333850 55.9187152236 2.4759279242 17.8439325663 0.5685783588 74.5844275992 3.1787214759
0.0065 0.0015 0.7936 0.1984 0.4682022515 0.0504736147 0.6298587123 0.0913351034 57.1330808985 3.6025833625 17.6681223295 0.6236378236 75.8992641918 4.3680299042
0.0065 0.002 0.7932 0.1983 0.4390912307 0.0969828118 0.7163533946 0.2050007362 56.1968896863 1.6499307365 17.3906970017 0.9114797853 74.7430313133 2.8633940698
0.0065 0.0025 0.7928 0.1982 0.4487949043 0.0624278048 0.8117193264 0.1362827203 56.3705722189 3.5550034867 17.5939271837 0.7994446866 75.2250136333 4.5531586984
0.0065 0.003 0.7924 0.1981 0.4293875571 0.0873031077 1.0490252497 0.1692526527 56.7461783463 2.6023276867 17.5052155963 0.7462588236 75.7298067494 3.6051422707
0.0005 0.0035 0.7968 0.1992 0.0347714971 0.0174186272 1.3062914843 0.2869132695 57.6244753809 1.4550972643 17.5003767824 0.7287909810 76.4659151447 2.4882201420
0.0065 0.0035 0.792 0.198 0.4213011624 0.0877513553 1.3506477316 0.1044022069 56.6162694601 1.2942913009 17.2600490276 1.2239382999 75.6482673817 2.7103831630
0.0065 0.004 0.7916 0.1979 0.4576899384 0.0757535939 1.5236370963 0.1941567747 56.5371944859 2.4777311660 17.9423217814 1.0374288515 76.4608433020 3.7850703861
0.0065 0.0045 0.7912 0.1978 0.4293875571 0.0747105850 1.7010620856 0.1869288255 55.4965113436 2.2193881594 17.2584360896 0.9018616754 74.8853970759 3.3828892453
0.0065 0.005 0.7908 0.1977 0.4245357203 0.0430937318 1.8452198895 0.3212690875 57.0780108272 2.4226749571 17.4148910710 0.8197534002 76.7626575080 3.6067911766
0.0065 0.0055 0.7904 0.1976 0.4471776253 0.0500050512 2.1246642478 0.1832079478 55.8777656834 2.5190267628 17.7407045373 0.9997301185 76.1903120938 3.7519698803
0.0065 0.006 0.79 0.1975 0.4229184413 0.0258764629 2.2688220516 0.2202679616 55.5529934680 2.9450648446 17.6423153222 0.4421450992 75.8870492831 3.6333543683
0.0065 0.0065 0.7896 0.1974 0.4213011624 0.0767824359 2.6369789046 0.1873493633 56.4595315649 2.9456714000 17.4697309614 0.6050044043 76.9875425933 3.8148076035
0.0065 0.006999999999999999 0.7892 0.1973 0.4261529992 0.0819243974 2.6658104654 0.1858733183 56.8351376922 3.3621693246 17.8584490079 0.4999171020 77.7855501647 4.1298841423
0.0065 0.0075 0.7888 0.1972 0.4221098019 0.0459147740 2.7478695230 0.2197313762 55.8368161432 2.7905485016 17.4116651951 1.0176603181 76.4184606632 4.0738549699
0.0065 0.008 0.7884 0.1971 0.4787145646 0.0776630749 2.9430370113 0.4465685122 55.8015148154 1.5756538750 17.2374678962 0.6888283755 76.4607342875 2.7887138376
0.0005 0.004 0.7964 0.1991 0.0363887760 0.0270622527 1.5790824054 0.3527925377 56.6600431065 0.5303307554 17.7874797380 1.1396339770 76.0629940259 2.0498195228
0.0065 0.0085 0.7879999999999999 0.19699999999999998 0.3962333389 0.0826238035 3.3976885466 0.3760091410 56.9368055162 2.5321636250 17.7955444277 0.3499146121 78.5262718294 3.3407111816
0.0065 0.009000000000000001 0.7876 0.1969 0.4188752440 0.0502659035 3.3444610497 0.4102892938 56.1276990839 2.8319660673 17.4777956511 1.3198287981 77.3688310287 4.6123500627
0.0065 0.0095 0.7872 0.1968 0.4423257885 0.0917155447 3.5374107257 0.2958930756 57.2474572004 1.1296636689 17.5068285343 0.9663854175 78.7340222489 2.4836577067
0.0065 0.01 0.7868 0.1967 0.4269616387 0.0394828105 3.9676663249 0.2514651078 56.1079303404 3.1064269836 17.5003767824 1.2703563207 78.0029350864 4.6677312226
0.006999999999999999 0.0 0.7944 0.1986 0.4803318435 0.0257751848 0.0000000000 0.0000000000 56.8958559760 2.4301036091 17.8471584422 1.1741036138 75.2233462617 3.6299824077
0.006999999999999999 0.0005 0.794 0.1985 0.4382825912 0.0673844659 0.2195634244 0.0354849979 57.0455336057 1.5803744840 17.5229579138 1.0241025608 75.2263375351 2.7073465086
0.006999999999999999 0.001 0.7936 0.1984 0.4787145646 0.0559307341 0.3836815395 0.0977851556 56.7179372841 3.3725386151 17.2197255787 0.7656546974 74.8000589669 4.2919092022
0.006999999999999999 0.0015 0.7932 0.1983 0.4714368094 0.0898427198 0.5788490278 0.1108018704 56.1545280930 2.6637864519 17.9229665259 0.8837133812 75.1277804561 3.7481444233
0.006999999999999999 0.002 0.7928 0.1982 0.4965046328 0.0955974659 0.7629274543 0.1062700152 56.4637677242 1.9905161320 17.8342549386 0.2522791709 75.5574547499 2.4446627840
0.006999999999999999 0.0025 0.7924 0.1981 0.4690108910 0.0640818079 0.9935799405 0.1565718985 55.7648014346 1.2911633273 17.8229643729 0.9826486096 75.0503566390 2.4944656433
0.0 0.0015 0.7988 0.1997 0.0000000000 0.0000000000 0.5100968445 0.1214745862 56.9509260473 2.0077508431 17.2826301589 1.0147930867 74.7436530507 3.1440185160
0.0005 0.0045 0.7959999999999999 0.19899999999999998 0.0355801366 0.0129382315 1.7520717701 0.1653720830 56.2689043950 1.6741829521 17.7390915994 0.9163759031 75.7956479011 2.7688691697
0.006999999999999999 0.003 0.792 0.198 0.4576899384 0.0873031077 1.0312827507 0.1504193532 57.2403969349 2.7588439127 17.7100587162 0.8202863916 76.4394283402 3.8168527652
0.006999999999999999 0.0035 0.7916 0.1979 0.4657763331 0.0883454809 1.3107271090 0.0902516119 55.9243634360 3.9559468664 17.5648943005 1.1151923454 75.2657611786 5.2497363046
0.006999999999999999 0.004 0.7912 0.1978 0.4924614355 0.0935229213 1.5901714673 0.3157093102 55.5939430082 2.7972968135 17.5148932240 0.6476222061 75.1914691350 3.8541512511
0.006999999999999999 0.0045 0.7908 0.1977 0.4657763331 0.0661702319 1.7010620856 0.3845458973 55.5487573087 1.6834468519 17.4616662716 0.8646551026 75.1772619990 2.9988180837
0.006999999999999999 0.005 0.7904 0.1976 0.4269616387 0.0946626393 1.9827242563 0.3860267913 56.7306457621 3.9561827428 17.7665115446 0.7838944824 76.9068432017 5.2207666558
0.006999999999999999 0.0055 0.79 0.1975 0.4447517069 0.0829397657 2.1180108107 0.2932213001 56.3451552629 2.8511390925 17.2632749035 1.0097352296 76.1711926840 4.2370353879
0.006999999999999999 0.006 0.7896 0.1974 0.4576899384 0.0610295158 2.2688220516 0.1946627875 56.4369387151 2.5620823328 18.0003875477 1.0515068978 77.1638382528 3.8692815339
0.006999999999999999 0.0065 0.7892 0.1973 0.4609244963 0.1046868040 2.5815335954 0.2933554668 55.8410523025 2.4609845608 17.4939250306 1.1345915063 76.3774354248 3.9936183379
0.006999999999999999 0.006999999999999999 0.7888 0.1972 0.4479862648 0.0884933891 2.5726623460 0.0919790722 55.8594089930 4.2482987732 17.4665050854 0.3880984791 76.3465626892 4.8168697136
0.006999999999999999 0.0075 0.7884 0.1971 0.4625417752 0.0811222986 2.8121860816 0.2130023761 56.8337256391 2.1894273939 17.5019897204 0.7472203810 77.6104432163 3.2307724496
0.0005 0.005 0.7956 0.1989 0.0331542182 0.0219378388 1.9339323842 0.3558465948 55.6221840704 2.5414979035 17.4390851403 0.5918053762 75.0283558131 3.5110877133
0.006999999999999999 0.008 0.7879999999999999 0.19699999999999998 0.4520294622 0.0653748877 3.1027195017 0.3305656587 55.9342478078 1.5641979691 17.5197320379 1.3447531021 77.0087288096 3.3048916176
0.006999999999999999 0.0085 0.7876 0.1969 0.4520294622 0.0762697497 3.3267185508 0.3133322298 56.6487466816 2.7378482702 17.8600619458 1.2833392283 78.2875566404 4.4107894780
0.006999999999999999 0.009000000000000001 0.7872 0.1968 0.4851836803 0.0945797110 3.4930544783 0.3339998917 56.5795560792 3.9045492486 17.7358657235 0.6812176180 78.2936599613 5.0143464693
0.006999999999999999 0.0095 0.7868 0.1967 0.4431344280 0.1189112516 3.6793507172 0.3650710482 55.6518371857 0.4320605636 17.5407002313 1.0828569188 77.3150225622 1.9988997822
0.006999999999999999 0.01 0.7864 0.1966 0.4479862648 0.0720370241 3.8168550840 0.5883518053 55.3750747761 1.2922376864 17.1068199221 1.2436745276 76.7467360470 3.1963010434
0.0075 0.0 0.794 0.1985 0.5078255854 0.1347883383 0.0000000000 0.0000000000 56.5654355481 4.1223187425 17.7132845921 0.6469952336 74.7865457256 4.9041023144
0.0075 0.0005 0.7936 0.1984 0.5086342249 0.1145188807 0.1707715523 0.0800872897 57.7995699666 1.2983396434 17.7971573657 1.2929043410 76.2761331095 2.7858501548
0.0075 0.001 0.7932 0.1983 0.4714368094 0.0512960495 0.3238006056 0.0430049774 55.2183368808 3.4587173740 17.4100522571 0.7308157607 73.4236265529 4.2838341616
0.0075 0.0015 0.7928 0.1982 0.4932700750 0.0260778392 0.5877202773 0.0578334709 56.2816128730 2.1152272804 17.6310247566 1.1305487003 74.9936279819 3.3296872908
0.0075 0.002 0.7924 0.1981 0.5126774222 0.0973596545 0.7096999575 0.1345391595 57.2333366693 1.3753020356 17.7648986066 0.8117037130 76.2206126556 2.4189045626
0.0005 0.0055 0.7952 0.1988 0.0291110208 0.0207112759 2.1290998725 0.3201648559 57.0878951990 3.6194135797 17.4181169469 0.8239192717 76.6642230392 4.7842089832
0.0075 0.0025 0.792 0.198 0.5409798035 0.0525055528 0.9957977529 0.1836370068 57.2474572004 2.6853463630 17.9278053398 0.7733360489 76.7120400966 3.6948249715
0.0075 0.003 0.7916 0.1979 0.4884182382 0.0743596644 1.1599158680 0.2856073933 54.9585191085 2.3068713004 17.6826387711 0.7101031463 74.2894919858 3.3769415044
0.0075 0.0035 0.7912 0.1978 0.5070169459 0.0687295978 1.2752421111 0.2878033498 56.0119107289 2.2007852267 17.0423024040 0.5170868775 74.8364721899 3.0744050518
0.0075 0.004 0.7908 0.1977 0.5086342249 0.0748854287 1.5036767850 0.2757945764 57.1853268636 3.7757634800 17.8713525115 0.9625334771 77.0689903850 5.0889769622
0.0075 0.0045 0.7904 0.1976 0.5425970825 0.1092591324 1.8252595782 0.3023391580 57.1359050047 0.8549908707 17.6584447018 0.6100744579 77.1622063672 1.8766636190
0.0075 0.005 0.79 0.1975 0.5409798035 0.0848724810 1.9561105079 0.2092750125 55.9822576136 1.4668615412 17.5794107421 0.7506246550 76.0587586671 2.5116336897
0.0075 0.0055 0.7896 0.1974 0.5159119801 0.0640001230 2.0581298768 0.0987860533 56.6755756907 1.9270174514 17.6310247566 1.1025890947 76.8806423042 3.1923927224
0.0075 0.006 0.7892 0.1973 0.4948873539 0.0481395239 2.3442276721 0.0997769111 56.0980459686 2.5361291519 17.7358657235 0.9474634225 76.6730267181 3.6315090094
0.0075 0.0065 0.7888 0.1972 0.4989305512 0.0637954531 2.4684251647 0.1178574790 57.9478355432 1.7547133519 17.6665093915 0.5171070019 78.5817006506 2.4534732859
0.0075 0.006999999999999999 0.7884 0.1971 0.5191465379 0.0824019091 2.5970582820 0.2302255888 55.5572296273 2.7359599420 17.7681244825 0.6924295853 76.4415589297 3.7410170252
0.0005 0.006 0.7948 0.1987 0.0226419051 0.0195416557 2.2799111135 0.4563738393 56.0387397380 2.2138074815 17.8826430771 0.9379258463 76.2239358337 3.6276488228
0.0075 0.0075 0.7879999999999999 0.19699999999999998 0.4965046328 0.0840985046 2.9252945123 0.1348313187 55.0488905076 2.4957334686 17.3310182975 0.7301462088 75.8017079502 3.4448095007
0.0075 0.008 0.7876 0.1969 0.4835664014 0.0599921114 3.0960660646 0.2285100240 55.4442653785 1.1889453649 17.6810258331 0.4051782323 76.7049236776 1.8826257326
0.0075 0.0085 0.7872 0.1968 0.5337020483 0.0564891247 3.1337688749 0.2298835000 56.0500361629 3.2795327918 17.5277967276 0.7645802274 77.2453038137 4.3304856439
0.0075 0.009000000000000001 0.7868 0.1967 0.4835664014 0.0841296004 3.2757088664 0.4071603921 56.1432316681 2.6116646616 17.7294139717 0.8152982549 77.6319209076 3.9182529090
0.0075 0.0095 0.7864 0.1966 0.5013564696 0.0548445970 3.6882219667 0.3845458973 55.1646788627 4.2439899297 17.5003767824 1.1977082521 76.8546340814 5.8810886761
0.0075 0.01 0.7859999999999999 0.1965 0.5070169459 0.0435765898 3.8479044571 0.3092238131 55.0827797823 1.4289921664 17.7003810885 1.0254226868 77.1380822738 2.8072152561
0.008 0.0 0.7936 0.1984 0.5523007561 0.1118848482 0.0000000000 0.0000000000 56.6360382037 2.1731199175 17.8923207049 0.7269037331 75.0806596647 3.0119084988
0.008 0.0005 0.7932 0.1983 0.5514921166 0.1185808502 0.1596824904 0.0411342916 56.1474678275 1.1214795693 17.7181234060 0.9390568531 74.5767658405 2.2202515642
0.008 0.001 0.7928 0.1982 0.5062083065 0.0933829797 0.4346912240 0.1071917152 54.7961330009 1.9672165267 17.4729568373 0.3809539553 73.2099893687 2.5487451769
0.008 0.0015 0.7924 0.1981 0.5304674905 0.0705697212 0.5566709042 0.0354849979 56.4793003084 3.1676553151 17.7423174753 0.2381474347 75.3087561784 3.5118574689
0.0005 0.0065 0.7944 0.1986 0.0371974155 0.0187213572 2.5460485975 0.2495802709 56.3522155285 3.5933197770 18.1568425290 0.9363712597 77.0923040705 4.7979926648
0.008 0.002 0.792 0.198 0.5450230009 0.0488942769 0.7518383925 0.1532699303 56.3126780414 1.9882790873 17.5552166728 0.7435906364 75.1647561076 2.9340339309
0.008 0.0025 0.7916 0.1979 0.5490661982 0.0544617330 0.9270455695 0.0588452118 55.0404181889 0.9355595153 17.6100565632 0.4428506128 74.1265865198 1.4917170729
0.008 0.003 0.7912 0.1978 0.5523007561 0.0593345236 1.1931830536 0.2633879794 55.9596647638 1.7258501073 17.7681244825 0.3534358914 75.4732730560 2.4020085017
0.008 0.0035 0.7908 0.1977 0.5191465379 0.0502659035 1.2996380472 0.1814815682 57.0384733401 2.7901311926 17.8568360699 0.9407397520 76.7140939951 3.9626184163
0.008 0.004 0.7904 0.1976 0.5256156537 0.0487871699 1.4659739747 0.2310785950 57.3505370775 1.6810194268 17.9116759603 1.2036019241 77.2538026662 3.1644871158
0.008 0.0045 0.79 0.1975 0.5215724563 0.0899009269 1.7454183330 0.2193729235 56.9579863128 1.5075437703 17.6229600668 0.7896743912 76.8479371689 2.6064920119
0.008 0.005 0.7896 0.1974 0.5611957902 0.0759260357 1.9405858213 0.2668757309 57.0681264554 3.3052661647 17.8310290627 1.0407137640 77.4009371296 4.6887816953
0.008 0.0055 0.7892 0.1973 0.5385538851 0.0299960557 1.9960311305 0.1530129814 56.0726290126 2.6108552717 17.1568209986 0.5819644642 75.7640350268 3.3758287730
0.008 0.006 0.7888 0.1972 0.5417884430 0.0845018570 2.2155945548 0.3462629475 56.2223066423 2.4546081143 17.3035983523 1.0498528755 76.2832879924 3.9352257943
0.008 0.0065 0.7884 0.1971 0.5539180350 0.1391235944 2.5393951604 0.2022956127 56.2152463768 4.9760511191 17.5213449758 1.6668322744 76.8299045480 6.9843026006
0.0005 0.006999999999999999 0.794 0.1985 0.0242591840 0.0169621646 2.6480679664 0.2289401204 56.9297452506 2.6909538767 17.8148996831 0.3423078446 77.4169720841 3.2791640063
0.008 0.006999999999999999 0.7879999999999999 0.19699999999999998 0.5248070142 0.1080555362 2.6258898428 0.2953606540 56.6953444343 4.0773717577 17.8810301392 0.9743213344 77.7270714305 5.4551092823
0.008 0.0075 0.7876 0.1969 0.5442143614 0.0459147740 2.9119876381 0.4856148213 55.9766094011 2.1334734697 17.8552231319 1.1016732248 77.2880345325 3.7666762898
0.008 0.008 0.7872 0.1968 0.5409798035 0.0764410272 2.9363835742 0.3933476401 55.7266760006 2.0849288136 17.5036026583 0.6835965191 76.7076420366 3.2383140000
0.008 0.0085 0.7868 0.1967 0.5094428643 0.1565505959 3.1182441883 0.4810966186 54.9090972497 1.9612477328 17.0761741010 1.7946600400 75.6129584033 4.3935549873
0.008 0.009000000000000001 0.7864 0.1966 0.5239983747 0.0861267467 3.4620051052 0.6731928239 56.0034384102 3.7389545239 18.1681330947 0.7248823819 78.1575749848 5.2231564764
0.008 0.0095 0.7859999999999999 0.1965 0.5151033406 0.1130476818 3.6128163462 0.2557321348 57.2079197134 2.3744402579 17.7278010337 0.8269449670 79.0636404339 3.5701650415
0.008 0.01 0.7856 0.1964 0.5393625246 0.0640001230 3.7192713398 0.3373991710 55.0785436229 1.9840305972 17.3826323119 0.9563838028 76.7198097992 3.3418136940
0.0085 0.0 0.7932 0.1983 0.5894981716 0.0954605655 0.0000000000 0.0000000000 56.6656913190 1.9676340695 17.5616684246 0.8925596988 74.8168579152 2.9556543338
0.0085 0.0005 0.7928 0.1982 0.5660476270 0.0861874635 0.1729893646 0.0386688799 56.7094649654 3.7236608922 17.6326376945 1.3429720842 75.0811396515 5.1914893198
0.0085 0.001 0.7924 0.1981 0.5975845662 0.1388789730 0.4391268487 0.1305310233 56.5131895831 2.4362168314 17.3632770565 1.0849211054 74.9131780545 3.7905479331
0.0005 0.0075 0.7936 0.1984 0.0331542182 0.0272548691 2.8365820177 0.2692245175 57.2192161382 1.7458504967 18.1165190802 0.8406857896 78.2054714543 2.8830156729
0.0085 0.0015 0.792 0.198 0.5749426612 0.0527540424 0.5988093391 0.1156669417 56.3988132811 1.9207950383 17.6810258331 1.1214083784 75.2535911145 3.2106244008
0.0085 0.002 0.7916 0.1979 0.6218437503 0.1130245424 0.7806699533 0.1251443741 55.2649346335 2.9667716387 17.4842474029 0.8479207298 74.1516957400 4.0528612850
0.0085 0.0025 0.7912 0.1978 0.5377452457 0.0910572564 0.9181743200 0.1340997272 55.7718617001 1.5832283037 18.1955530399 0.3947449393 75.4233343057 2.2031302266
0.0085 0.003 0.7908 0.1977 0.5280415721 0.0384762861 1.1111239960 0.2124474406 56.1587642524 1.6377722212 17.9326441537 0.6757882805 75.7305739742 2.5644842284
0.0085 0.0035 0.7904 0.1976 0.5620044297 0.0770544737 1.3040736719 0.1794099174 56.4976569988 3.6042876231 17.4681180234 0.4362691557 75.8318531238 4.2970211699
0.0085 0.004 0.79 0.1975 0.5498748377 0.0666821187 1.4016574161 0.2483949851 56.5597873357 2.0407953741 17.4406980782 0.7594591613 75.9520176677 3.1153316392
0.0085 0.0045 0.7896 0.1974 0.5975845662 0.1330107460 1.7121511475 0.0411342916 57.0991916239 2.3870230550 17.8439325663 1.4886150312 77.2528599039 4.0497831238
0.0085 0.005 0.7892 0.1973 0.5886895321 0.0717094987 1.7853389556 0.1938525330 56.6318020443 3.4854253565 17.7116716542 1.0490496859 76.7175021862 4.8000370741
0.0085 0.0055 0.7888 0.1972 0.5749426612 0.0745353313 2.0492586273 0.2526359900 56.3776324845 1.7894986450 17.3552123667 0.3099192177 76.3570461397 2.4265891840
0.0085 0.006 0.7884 0.1971 0.5393625246 0.1026175910 2.2666042393 0.2630142202 55.9949660916 2.3118548200 17.8003832416 0.9810269974 76.6013160971 3.6585136286
0.0005 0.008 0.7932 0.1983 0.0299196603 0.0188605513 3.2158279324 0.3008387063 57.0935434114 3.1148444963 18.0568403760 1.0090857462 78.3961313801 4.4436295001
0.0085 0.0065 0.7879999999999999 0.19699999999999998 0.5765599401 0.1217371737 2.3131782990 0.1127381894 56.6671033721 2.7378890530 17.6374765084 1.1574557827 77.1943181196 4.1298201988
0.0085 0.006999999999999999 0.7876 0.1969 0.5822204164 0.1157230603 2.5393951604 0.2657675916 55.6843144073 1.8508348453 17.7181234060 0.3757833904 76.5240533901 2.6081088876
0.0085 0.0075 0.7872 0.1968 0.5708994638 0.0958706801 2.8521067042 0.1280966647 56.2025378988 4.0404324949 17.5697331144 0.8550457772 77.1952771812 5.1194456169
0.0085 0.008 0.7868 0.1967 0.5789858585 0.1272830373 3.0472741925 0.2545754933 54.9359262588 0.9758911434 17.1035940462 0.7126484844 75.6657803560 2.0703981584
0.0085 0.0085 0.7864 0.1966 0.5781772190 0.0753381231 3.0295316936 0.1545482671 56.3352708911 2.1532101513 17.2858560348 0.5586077091 77.2288358385 2.9417042506
0.0085 0.009000000000000001 0.7859999999999999 0.1965 0.5571525929 0.0649735648 3.3577679239 0.2377925141 56.7772435147 1.7528897671 17.7326398476 0.6815230693 78.4248038791 2.7371789153
0.0085 0.0095 0.7856 0.1964 0.5992018452 0.0321020702 3.7458850882 0.3147106226 55.9808455604 1.4241449937 17.2794042830 0.8471594808 77.6053367768 2.6181171673
0.0085 0.01 0.7852 0.1963 0.5830290558 0.0677329084 3.7813700861 0.4598953609 56.0853374906 2.6181520973 17.8197384970 0.5614877720 78.2694751295 3.7072681386
0.009000000000000001 0.0 0.7928 0.1982 0.6202264713 0.0473175023 0.0000000000 0.0000000000 56.0966339155 4.3542424692 17.9326441537 0.3657636886 74.6495045405 4.7673236601
0.009000000000000001 0.0005 0.7924 0.1981 0.6024364030 0.0735817483 0.2417415480 0.1217980877 56.6925203281 3.9286291764 18.0487756862 0.8323134927 75.5854739653 4.9563225051
0.0005 0.0085 0.7928 0.1982 0.0299196603 0.0109689194 3.4597872928 0.3342942945 56.7433542400 2.8478559345 17.8036091175 0.6595792199 78.0366703106 3.8526983683
0.009000000000000001 0.001 0.792 0.198 0.5765599401 0.0629701214 0.3725924777 0.0882678177 55.9737852949 2.7518882820 17.8181255590 0.6286403684 74.7410632717 3.5317665895
0.009000000000000001 0.0015 0.7916 0.1979 0.6226523897 0.0339243291 0.5522352794 0.1589415004 56.7687711960 2.0750090428 17.9165147741 0.5246984093 75.8601736392 2.7925732816
0.009000000000000001 0.002 0.7912 0.1978 0.5781772190 0.0964961372 0.7584918296 0.1468453077 56.3451552629 1.8654840943 17.6632835156 0.4288595464 75.3451078271 2.5376850856
0.009000000000000001 0.0025 0.7908 0.1977 0.5951586478 0.0449940835 0.9913621281 0.1755297262 55.4499135909 2.5395358087 17.5890883698 1.0118148888 74.6255227366 3.7718745072
0.009000000000000001 0.003 0.7904 0.1976 0.5555353139 0.0683479758 1.1399555567 0.1995538222 56.1178147122 3.1209453269 17.9632899748 0.8731701838 75.7765955576 4.2620173087
0.009000000000000001 0.0035 0.79 0.1975 0.5951586478 0.0740070799 1.3195983585 0.2359652305 56.3395070505 2.9178689526 17.6245730048 0.5208166408 75.8788370616 3.7486579038
0.009000000000000001 0.004 0.7896 0.1974 0.5975845662 0.0750598650 1.5258549086 0.2345434884 55.9074187987 3.2110919799 17.5310226035 0.6841138996 75.5618808770 4.2048092329
0.009000000000000001 0.0045 0.7892 0.1973 0.6347819817 0.1041859073 1.8163883287 0.2514651078 56.8054845769 2.2689088021 17.7503821651 1.0644412902 77.0070370524 3.6890011074
0.009000000000000001 0.005 0.7888 0.1972 0.6000104846 0.0447609520 1.9605461326 0.3623663802 56.2759646605 3.8997870007 17.3971487535 0.7815279429 76.2336700312 5.0884422758
0.009000000000000001 0.0055 0.7884 0.1971 0.6363992607 0.0627620927 2.0426051902 0.3358796105 56.1022821279 2.1523395259 17.5600554867 0.4804931060 76.3413420655 3.0314743351
0.0005 0.009000000000000001 0.7924 0.1981 0.0331542182 0.0156801010 3.3400254250 0.2352972455 55.6405407608 4.0028794303 17.8713525115 1.0265688018 76.8850729155 5.2804255786
0.009000000000000001 0.006 0.7879999999999999 0.19699999999999998 0.5620044297 0.1226362472 2.3575345463 0.3023391580 55.8509366743 0.8934447348 17.6681223295 1.0583331428 76.4385979798 2.3767532828
0.009000000000000001 0.0065 0.7876 0.1969 0.6000104846 0.0617114310 2.4262867297 0.3083955620 55.4103761039 2.5412468399 17.1745633161 0.6633549273 75.6112366343 3.5747087602
0.009000000000000001 0.006999999999999999 0.7872 0.1968 0.6169919135 0.0542692882 2.6746817148 0.4400890867 56.0288553662 2.5915602734 17.6471541361 0.7964974391 76.9676831306 3.8824160874
0.009000000000000001 0.0075 0.7868 0.1967 0.6234610292 0.0665643404 2.8010970198 0.3181923159 56.0288553662 3.6903558919 17.8761913253 0.5403318066 77.3296047405 4.6154443548
0.009000000000000001 0.008 0.7864 0.1966 0.5992018452 0.0488942769 3.0694523162 0.2467260190 56.8252533204 2.5109877861 17.6648964536 0.3233286906 78.1588039354 3.1299367726
0.009000000000000001 0.0085 0.7859999999999999 0.1965 0.6016277636 0.1235287771 3.2047388706 0.3018181078 55.4386171661 3.9980248472 17.2213385167 1.3097453442 76.4663223170 5.7331170763
0.009000000000000001 0.009000000000000001 0.7856 0.1964 0.6380165396 0.1667758865 3.2956691777 0.2848486233 56.1940655801 2.5416548057 17.4471498300 0.2999544244 77.5749011274 3.2932337399
0.009000000000000001 0.0095 0.7852 0.1963 0.6080968793 0.1336189552 3.7724988366 0.4659306565 56.4298784495 2.5114324245 17.6729611433 0.7165947694 78.4834353087 3.8275768056
0.009000000000000001 0.01 0.7848 0.1962 0.6558066079 0.0387472492 3.8856072673 0.6261304999 56.1079303404 2.3172647706 17.6294118186 0.4595033481 78.2787560342 3.4416458678
0.0095 0.0 0.7924 0.1981 0.6558066079 0.0570420493 0.0000000000 0.0000000000 57.9732524992 2.5323179560 17.9455476573 0.9588180170 76.5746067644 3.5481780223
0.0 0.002 0.7984 0.1996 0.0000000000 0.0000000000 0.7252246441 0.1073751058 57.3971348301 3.0168619624 17.8487713801 0.8692762958 75.9711308543 3.9935133640
0.0005 0.0095 0.792 0.198 0.0323455787 0.0184398170 3.5773313483 0.3454665473 56.0316794724 2.4244158280 17.2826301589 0.7204616676 76.9239865583 3.5087838599
0.0095 0.0005 0.792 0.198 0.6388251791 0.1358899317 0.1885140512 0.0701333850 56.6953444343 1.7752916642 17.6229600668 1.0131715678 75.1456437314 2.9944865487
0.0095 0.001 0.7916 0.1979 0.6105227977 0.0445853034 0.4036418508 0.1475137013 56.9339814099 1.3244124802 17.9923228579 0.8045311224 75.9404689163 2.3210426073
0.0095 0.0015 0.7912 0.1978 0.6647016420 0.1213067015 0.5877202773 0.1740664840 57.5990584249 2.2515300863 17.8890948289 1.1776170339 76.7405751731 3.7245203057
0.0095 0.002 0.7908 0.1977 0.6000104846 0.0820838767 0.8538577614 0.1122134161 57.5863499469 1.3544997557 17.9245794639 0.9532231316 76.9647976568 2.5020201801
0.0095 0.0025 0.7904 0.1976 0.6372079001 0.0849032933 0.9181743200 0.1257716681 56.4990690520 2.3306765367 17.2681137173 0.8689170857 75.3225649894 3.4102685838
0.0095 0.003 0.79 0.1975 0.6404424580 0.1094026741 1.1421733691 0.2027813171 56.8111327893 1.7671233980 17.5713460523 0.8630891117 76.1650946687 2.9423965009
0.0095 0.0035 0.7896 0.1974 0.6857262682 0.1357551297 1.3262517956 0.1427692488 55.8396402494 2.5342006667 17.3648899945 1.0706020700 75.2165083077 3.8833271152
0.0095 0.004 0.7892 0.1973 0.6533806895 0.0841296004 1.3839149171 0.2110537183 56.9721068439 1.9517332505 17.6810258331 1.5960948104 76.6904282836 3.8430113796
0.0095 0.0045 0.7888 0.1972 0.6582325263 0.0558839497 1.7143689598 0.1815899478 56.0627446408 2.3483695614 17.5794107421 0.8725025313 76.0147568690 3.4583459902
0.0095 0.005 0.7884 0.1971 0.6541893289 0.1093787636 1.8518733266 0.2392771852 56.5089534237 4.2836431916 17.9407088434 0.8963408363 76.9557249226 5.5286399767
0.0005 0.01 0.7916 0.1979 0.0404319734 0.0153428551 3.9477060136 0.1381467473 55.9540165513 2.5956347830 17.7987703036 1.1513259114 77.7409248419 3.9004502968
0.0095 0.0055 0.7879999999999999 0.19699999999999998 0.6533806895 0.0838181235 2.0980504994 0.3087143831 56.1036941810 2.3296325928 17.4987638445 1.3119205409 76.3538892144 4.0340856403
0.0095 0.006 0.7876 0.1969 0.5935413689 0.0348372544 2.1845451817 0.1983671686 55.4838028656 1.0102487572 17.3987616914 0.7855918571 75.6606511076 2.0290450373
0.0095 0.0065 0.7872 0.1968 0.6347819817 0.0471513783 2.3641879834 0.4116775936 56.7546506649 1.8513432584 17.8116738072 0.9531685454 77.5652944372 3.2633407757
0.0095 0.006999999999999999 0.7868 0.1967 0.6186091924 0.1127464988 2.5039101626 0.1915039563 56.0415638442 2.7053198267 17.7165104681 1.0207947767 76.8805936673 4.0303650585
0.0095 0.0075 0.7864 0.1966 0.6194178319 0.0683096963 2.9408191989 0.1873493633 56.8139568956 1.0785350025 17.3810193740 0.6050044043 77.7552133004 1.9391984664
0.0095 0.008 0.7859999999999999 0.1965 0.6339733423 0.0919718532 2.9984823205 0.3100498517 55.5176921402 2.1576725990 17.7729632964 1.0116297461 76.9231110994 3.5713240500
0.0095 0.0085 0.7856 0.1964 0.6647016420 0.0629701214 3.2180457448 0.3634506627 55.9540165514 2.6992517104 17.1584339366 0.7632179696 76.9951978748 3.8888904641
0.0095 0.009000000000000001 0.7852 0.1963 0.6849176287 0.0579969846 3.1692538727 0.2289401204 54.9811119583 1.3199366133 17.1584339366 0.6650782962 75.9937173963 2.2719520145
0.0095 0.0095 0.7848 0.1962 0.6469115737 0.0938857933 3.5307572886 0.3948951779 55.7873942843 3.1719578599 17.6519929500 0.8022903188 77.6170560966 4.4630291499
0.0095 0.01 0.7844 0.1961 0.6396338185 0.1111577825 3.9144388281 0.1040246208 55.7520929566 1.8220103813 17.7229622199 0.4455447324 78.0291278231 2.4827375170
0.001 0.0 0.7992 0.1998 0.0566047627 0.0169621646 0.0000000000 0.0000000000 58.6383295142 0.9690265268 17.9116759603 1.0993092179 76.6066102372 2.0852979093
0.01 0.0 0.792 0.198 0.6849176287 0.1075946394 0.0000000000 0.0000000000 57.6004704780 2.4673800851 17.9455476573 0.9000945291 76.2309357640 3.4750692536
0.01 0.0005 0.7916 0.1979 0.6735966762 0.0789987373 0.1818606141 0.0456675517 57.7077865144 1.7513921909 18.1794236604 0.9766682261 76.7426674651 2.8527267060
0.01 0.001 0.7912 0.1978 0.6525720500 0.1035058518 0.3504143540 0.0800872897 55.8947103207 2.7591300981 17.5358614174 0.7072397267 74.4335581421 3.6499629663
0.01 0.0015 0.7908 0.1977 0.6444856553 0.1061260359 0.6254230876 0.1669115627 56.3366829443 1.9144149269 17.6858646470 0.7797016135 75.2924563342 2.9671541390
0.01 0.002 0.7904 0.1976 0.7148372890 0.1140611695 0.7363137059 0.2273014245 55.8113991872 3.1052200506 17.3471476770 1.1371384152 74.6096978591 4.5837210598
0.01 0.0025 0.79 0.1975 0.6630843631 0.0728673455 0.9359168190 0.1488414841 56.0443879504 1.1042941466 17.3406959252 1.4246324112 74.9840850577 2.7506353874
0.01 0.003 0.7896 0.1974 0.6614670841 0.0588920527 1.0113224394 0.1909895746 57.3632455555 2.7724525641 17.8197384970 1.0039473121 76.8557735760 4.0262815035
0.01 0.0035 0.7892 0.1973 0.6913867444 0.1143588902 1.3151627338 0.1721342464 56.3380949974 2.1322207695 17.6374765084 0.9497452014 75.9821209840 3.3684591075
0.01 0.004 0.7888 0.1972 0.6954299418 0.0959524927 1.4548849129 0.2340396350 55.5558175742 2.5669929390 17.6842517090 0.6985641534 75.3903841379 3.5955492201
0.01 0.0045 0.7884 0.1971 0.6703621183 0.1218230856 1.7565073948 0.2202679616 56.9396296224 2.3166864750 17.9278053398 0.6521537193 77.2943044753 3.3109312415
0.001 0.0005 0.7988 0.1997 0.0679257152 0.0200699038 0.1862962388 0.0648875958 56.1615883586 4.2185057722 17.7245751578 0.9237728097 74.1403854704 5.2272360815
0.01 0.005 0.7879999999999999 0.19699999999999998 0.6711707578 0.0555553558 1.7786855185 0.2534911997 55.7549170628 2.1673060359 17.5503778590 1.3283560042 75.7551511981 3.8047085956
0.01 0.0055 0.7876 0.1969 0.6954299418 0.0699367961 2.0270805036 0.2058626913 56.5202498486 1.0960515966 17.8439325663 0.7847966698 77.0866928603 2.1566477538
0.01 0.006 0.7872 0.1968 0.6509547711 0.0357999953 2.1756739322 0.3370491113 54.8286102224 2.6050967795 17.7874797380 0.6333405796 75.4427186637 3.6112864657
0.01 0.0065 0.7868 0.1967 0.6841089892 0.1300276171 2.4107620431 0.2880083623 56.5315462735 3.0381529437 17.3794064360 1.0615043547 77.0058237418 4.5176932778
0.01 0.006999999999999999 0.7864 0.1966 0.6420597369 0.1307297693 2.7789188961 0.3353520045 56.3818686438 1.1815231526 17.2439196480 1.2156203046 77.0467669248 2.8632252310
0.01 0.0075 0.7859999999999999 0.1965 0.7067508943 0.0597299450 2.8853738897 0.4749226531 57.2573415722 1.8353518472 17.6148953771 0.3611540603 78.4643617333 2.7311585056
0.01 0.008 0.7856 0.1964 0.6412510975 0.0391501777 3.0761057533 0.1441407428 55.5402849900 1.6433435030 17.2939207245 0.8827708287 76.5515625653 2.7094052522
0.01 0.0085 0.7852 0.1963 0.6841089892 0.0796253286 3.3245007384 0.5701805384 55.6716059293 1.8540940231 17.8858689530 0.3007859004 77.5660846099 2.8046857905
0.01 0.009000000000000001 0.7848 0.1962 0.7018990575 0.0799858485 3.4553516681 0.2800421761 55.7210277881 1.7722566026 17.5423131692 0.7660623292 77.4205916829 2.8983469564
0.01 0.0095 0.7844 0.1961 0.6549979684 0.1367533427 3.6372122822 0.4549489494 54.3612206429 1.9816212228 17.1923056336 0.5884372575 75.8457365271 3.1617607724
0.001 0.001 0.7984 0.1996 0.0752034704 0.0273506685 0.3903349766 0.0354849979 56.5258980610 2.2239616834 17.6568317638 1.0183043326 74.6482682718 3.3051016824
0.01 0.01 0.784 0.196 0.7043249759 0.0871531795 3.7347960264 0.2940253820 56.8111327893 1.8736534797 17.5036026583 0.5265791612 78.7538564499 2.7814112024
0.001 0.0015 0.7979999999999999 0.1995 0.0654997968 0.0291110208 0.6254230876 0.1335115677 57.2220402445 1.4250799295 18.0745826935 0.8134965733 75.9875458224 2.4011990913
0.001 0.002 0.7976 0.1994 0.0630738784 0.0273506685 0.7518383925 0.0902516119 56.4581195118 0.8999376840 17.6810258331 0.7783390816 74.9540576158 1.7958790460
0.001 0.0025 0.7972 0.1993 0.0711602731 0.0082465368 0.9381346313 0.1026921370 56.8309015329 2.5106383720 17.4923120927 0.6863614829 75.3325085300 3.3079385287
0.001 0.003 0.7968 0.1992 0.0760121099 0.0333018115 1.1199952454 0.2204465331 56.5216619017 1.6794910070 17.5907013078 0.8378215189 75.3083705648 2.7710608705
0.001 0.0035 0.7964 0.1991 0.0614565995 0.0295568511 1.3284696080 0.2587912405 56.6713395314 2.0545717274 17.9326441537 0.5064316956 75.9939098926 2.8493515146
0.0 0.0025 0.7979999999999999 0.1995 0.0000000000 0.0000000000 0.9226099448 0.0985866867 57.0864831459 2.0200277273 17.8278031868 0.2907944179 75.8368962775 2.4094088319
0.001 0.004 0.7959999999999999 0.19899999999999998 0.0727775520 0.0343076670 1.5790824054 0.0915502630 57.1613219607 2.5695704320 17.6552188259 0.2358201337 76.4684007440 2.9312484957
0.001 0.0045 0.7956 0.1989 0.0663084363 0.0300831271 1.6323099023 0.1930388777 56.2731405543 1.7254711236 17.6568317638 0.8001602948 75.6285906567 2.7487534232
0.001 0.005 0.7952 0.1988 0.0711602731 0.0325872676 1.8518733266 0.0805771248 56.9551622066 3.8639098898 17.5923142457 0.3148494545 76.4705100520 4.2919237367
0.001 0.0055 0.7948 0.1987 0.0622652390 0.0181539110 2.1911986188 0.1501575264 55.9695491356 1.6306762014 18.0778085694 0.9982822073 76.3008215628 2.7972698461
0.001 0.006 0.7944 0.1986 0.0630738784 0.0243130335 2.2954358001 0.1523687133 56.7094649654 2.3607467264 17.5245708517 1.2066242101 76.5925454956 3.7440526833
0.001 0.0065 0.794 0.1985 0.0679257152 0.0281982218 2.4906032884 0.2452062138 57.3900745646 3.9964006857 17.8568360699 1.1831710719 77.8054396381 5.4529761932
0.001 0.006999999999999999 0.7936 0.1984 0.0663084363 0.0317744895 2.7168201498 0.3660398364 56.4821244146 2.2515761356 17.8584490079 0.9283911688 77.1237020086 3.5777816303
0.001 0.0075 0.7932 0.1983 0.0808639467 0.0350617718 2.7567407724 0.3356452213 55.8481125681 1.0430629018 17.5132802861 0.8493676737 76.1989975733 2.2631375686
0.001 0.008 0.7928 0.1982 0.0663084363 0.0352848606 3.1160263759 0.5276342957 56.6388623099 2.5688098748 17.6552188259 1.2180575939 77.4764159480 4.3497866250
0.001 0.0085 0.7924 0.1981 0.0663084363 0.0226419051 3.0738879409 0.4152465004 55.7407965317 2.4001746315 17.7455433512 0.3855697728 76.6265362601 3.2236328098
0.0 0.003 0.7976 0.1994 0.0000000000 0.0000000000 1.0889458723 0.1607875728 56.4327025558 2.1329575211 17.5568296108 1.1666347986 75.0784780389 3.4603798925
0.001 0.009000000000000001 0.792 0.198 0.0687343547 0.0161727893 3.4420447939 0.4602374813 56.4609436180 2.2942799770 17.3761805601 0.8383306103 77.3479033267 3.6090208579
0.001 0.0095 0.7916 0.1979 0.0671170758 0.0321834444 3.6283410327 0.5108484184 55.8551728336 2.0206751366 17.8939336428 0.7251694413 77.4445645849 3.2888764407
0.001 0.01 0.7912 0.1978 0.0606479600 0.0161727893 3.7946769603 0.3058330285 57.0511818181 1.4439332261 17.6568317638 0.9960907236 78.5633385022 2.7620297675
0.0015 0.0 0.7988 0.1997 0.0865244230 0.0345356275 0.0000000000 0.0000000000 57.0342371808 2.6500802444 17.8245773109 0.7560120815 74.9453389147 3.4406279534
0.0015 0.0005 0.7984 0.1996 0.0986540150 0.0232123195 0.1885140512 0.0672695798 56.8817354449 2.5215425829 17.9745805404 0.9859999333 75.1434840515 3.5980244155
0.0015 0.001 0.7979999999999999 0.1995 0.1132095254 0.0396150816 0.3903349766 0.1904738038 56.9918755875 2.9999320066 17.6100565632 1.1223823186 75.1054766527 4.3524032106
0.0015 0.0015 0.7976 0.1994 0.0897589809 0.0277305571 0.5411462176 0.1685537399 56.5753199199 1.5115538838 17.8923207049 0.6037302382 75.0985458233 2.3115684190
0.0015 0.002 0.7972 0.1993 0.1026972123 0.0337697756 0.6963930833 0.0945110794 56.9000921353 2.0629008604 17.6229600668 0.8657976892 75.3221424977 3.0569794046
0.0015 0.0025 0.7968 0.1992 0.1091663281 0.0275412678 0.9026496335 0.1578234924 56.9904635344 1.9046916366 17.5455390451 0.9882243251 75.5478185411 3.0782807219
0.0015 0.003 0.7964 0.1991 0.1010799334 0.0648930023 1.1443911815 0.1355589620 56.5004811051 3.7711029642 17.6052177493 0.9149780610 75.3511699693 4.8865329895
0.0 0.0035 0.7972 0.1993 0.0000000000 0.0000000000 1.3905683542 0.2064353285 56.6430984692 1.1281023004 17.9923228579 1.3014320483 76.0259896813 2.6359696772
0.0015 0.0035 0.7959999999999999 0.19899999999999998 0.0929935387 0.0275412678 1.2286680514 0.1915039563 57.4098433081 0.8785013273 17.9584511609 0.6159987211 76.6899560591 1.7135452725
0.0015 0.004 0.7956 0.1989 0.0994626545 0.0337697756 1.5036767850 0.2211593774 56.4863605740 1.9795675242 17.8713525115 0.9628037226 75.9608525250 3.1973003998
0.0015 0.0045 0.7952 0.1988 0.1083576886 0.0286582557 1.6899730238 0.2211593774 57.1119001018 0.9509063820 18.0907120730 0.9647148956 77.0009428872 2.1654389107
0.0015 0.005 0.7948 0.1987 0.1018885729 0.0267707298 1.8252595782 0.3632340651 57.0977795707 1.8197064388 17.8390937524 0.5553755499 76.8640214742 2.7650867836
0.0015 0.0055 0.7944 0.1986 0.1293823147 0.0335366098 2.1446245591 0.1136074250 56.1149906059 1.6232347413 17.6471541361 0.5253722941 76.0361516158 2.2957510702
0.0015 0.006 0.794 0.1985 0.1212959201 0.0343076670 2.0803080004 0.2907280484 56.6275658850 1.3904701430 17.6923163988 0.7785262369 76.5214862043 2.4940320953
0.0015 0.0065 0.7936 0.1984 0.1018885729 0.0336922329 2.4595539152 0.3568955592 55.9836696667 3.1065502184 17.8568360699 0.9449338867 76.4019482247 4.4420718972
0.0015 0.006999999999999999 0.7932 0.1983 0.1083576886 0.0333018115 2.7168201498 0.3697832191 56.0387397380 2.2843231428 17.7342527855 0.6442874543 76.5981703619 3.3316956277
0.0015 0.0075 0.7928 0.1982 0.0994626545 0.0232123195 2.7877901456 0.2030721822 56.9636345253 3.2157307733 17.4406980782 0.3773861212 77.2915854036 3.8194013962
0.0015 0.008 0.7924 0.1981 0.1091663281 0.0323455787 3.0406207554 0.3842387929 56.2632561825 1.5537204791 17.7519951030 0.7608828576 77.1650383690 2.7311877083
0.0 0.004 0.7968 0.1992 0.0000000000 0.0000000000 1.4881520984 0.3552378839 56.4552954055 2.3474490058 17.4729568373 0.6378430380 75.4164043412 3.3405299277
0.0015 0.0085 0.792 0.198 0.0921848993 0.0139123594 3.2357882437 0.3476805533 56.7278216558 2.2517249039 17.6132824391 0.7441921622 77.6690772379 3.3575099788
0.0015 0.009000000000000001 0.7916 0.1979 0.1099749675 0.0304289216 3.3777282352 0.2143834303 56.4383507682 1.8824611685 17.6181212530 0.9698358644 77.5441752239 3.0971093848
0.0015 0.0095 0.7912 0.1978 0.0986540150 0.0317744895 3.4664407299 0.3824938768 56.1488798806 2.1009224503 17.7713503584 1.0084461637 77.4853249839 3.5236369803
0.0015 0.01 0.7908 0.1977 0.0865244230 0.0121026073 4.0874281928 0.2472040162 57.8348712944 2.4013473339 17.7390915994 0.4565041842 79.7479155096 3.1171581416
0.002 0.0 0.7984 0.1996 0.1318082331 0.0520552825 0.0000000000 0.0000000000 57.3053513780 1.8481525933 17.7310269096 1.2200721552 75.1681865207 3.1202800310
0.002 0.0005 0.7979999999999999 0.1995 0.1398946278 0.0510404623 0.1729893646 0.0456675517 56.8549064358 2.8917441129 17.6600576397 0.9108402144 74.8278480679 3.8992923413
0.002 0.001 0.7976 0.1994 0.1390859884 0.0181539110 0.3836815395 0.0604938561 57.0780108272 1.9269553682 17.6794128951 0.7670126275 75.2801912502 2.7726157628
0.002 0.0015 0.7972 0.1993 0.1326168726 0.0502138414 0.5877202773 0.0930424494 56.3056177758 1.9699836293 17.6036048114 0.5719360623 74.6295597371 2.6851759824
0.002 0.002 0.7968 0.1992 0.1520242198 0.0473175023 0.8272440130 0.1864018190 57.6272994871 3.4557345143 17.7971573657 1.1643311879 76.4037250856 4.8537850235
0.002 0.0025 0.7964 0.1991 0.1431291857 0.0489477425 0.9603127550 0.1874543504 56.1615883586 3.6006368632 17.5487649210 0.9062931719 74.8137952203 4.7433321280
0.0 0.0045 0.7964 0.1991 0.0000000000 0.0000000000 1.6899730238 0.3878572764 56.8690269669 2.3630766811 18.0181298651 1.0077132399 76.5771298558 3.7586471974
0.002 0.003 0.7959999999999999 0.19899999999999998 0.1350427910 0.0329861474 1.2175789896 0.1125635368 57.1006036770 2.1008123569 18.0826473832 1.1728798591 76.5358728408 3.4192419002
0.002 0.0035 0.7956 0.1989 0.1212959201 0.0487871699 1.2996380472 0.2475221682 56.5202498486 1.8136083848 17.6987681506 1.2000778656 75.6399519665 3.3099955885
0.002 0.004 0.7952 0.1988 0.1269563963 0.0588920527 1.4970233479 0.1723626927 56.0175589413 2.2724212427 17.7826409241 1.1009172949 75.4241796096 3.6045932830
0.002 0.0045 0.7948 0.1987 0.1342341516 0.0308557155 1.7720320814 0.1720199094 57.7162588331 5.1604728452 17.5132802861 0.8833600418 77.1358053522 6.2467085119
0.002 0.005 0.7944 0.1986 0.1479810225 0.0492141992 1.8962295740 0.2441608965 55.1237293225 1.8865917351 17.5536037349 0.7421337678 74.7215436539 2.9221005986
0.002 0.0055 0.794 0.1985 0.1326168726 0.0333018115 2.0980504994 0.3025993467 56.3225624132 2.3212813191 17.4084393192 0.7085627429 75.9616691044 3.3657452202
0.002 0.006 0.7936 0.1984 0.1342341516 0.0312766861 2.2244658043 0.1357040225 56.0528602691 2.8266806322 17.6794128951 0.8493554218 76.0909731201 3.8430167626
0.002 0.0065 0.7932 0.1983 0.1520242198 0.0525553447 2.3686236082 0.2102130495 56.4623556711 2.0391415894 17.4471498300 1.1488648052 76.4301533291 3.4507747888
0.002 0.006999999999999999 0.7928 0.1982 0.1358514305 0.0398126643 2.7190379622 0.1825624686 55.7323242130 1.8039253433 17.8068349934 0.9818540363 76.3940485991 3.0081545125
0.002 0.0075 0.7924 0.1981 0.1212959201 0.0255714252 2.9652151349 0.3788760991 56.5287221673 2.4015632082 17.7455433512 0.8697071520 77.3607765735 3.6757178845
